# Supplementary material for: ﻿An integrative approach to alpha taxonomy in Erica L. (Ericaceae) with three new species from the Western Cape, South Africa
Source: PhytoKeys. 2025 Jun 4;257:95–117. doi: 10.3897/phytokeys.257.139457 (PMC12159662; doi:10.3897/phytokeys.257.139457)
Supplement: XML Treatment for Erica arida [file phytokeys.257.139457-treatment1.xml]

<!DOCTYPE tp:taxon-treatment
  PUBLIC "-//TaxonX//DTD Taxonomic Treatment Publishing DTD v0 20100105//EN" "tax-treatment-NSO.dtd">
<tp:taxon-treatment xmlns:tp="http://www.plazi.org/taxpub"><tp:treatment-meta><kwd-group><label>Taxon classification</label><kwd>
                <named-content content-type="kingdom">Plantae</named-content>
              </kwd><kwd>
                <named-content content-type="order">Ericales</named-content>
              </kwd><kwd>
                <named-content content-type="family">Ericaceae</named-content>
              </kwd></kwd-group><mixed-citation publication-type="journal"><person-group><name><surname>Hoekstra</surname><given-names>Rendert D.</given-names></name><name><surname>Musker</surname><given-names>Seth D.</given-names></name><name><surname>Pirie</surname><given-names>Michael D.</given-names></name><name><surname>Vlok</surname><given-names>Jan H. J.</given-names></name></person-group><article-title>﻿An integrative approach to alpha taxonomy in <italic><tp:taxon-name><tp:taxon-name-part taxon-name-part-type="genus" reg="Erica">Erica</tp:taxon-name-part></tp:taxon-name></italic> L. (<tp:taxon-name><tp:taxon-name-part taxon-name-part-type="family">Ericaceae</tp:taxon-name-part></tp:taxon-name>) with three new species from the Western Cape, South Africa</article-title><source>PhytoKeys</source><day>04</day><month>06</month><year>2025</year><volume>257</volume><fpage>95</fpage><lpage>117</lpage><pub-id pub-id-type="doi">10.3897/phytokeys.257.139457</pub-id></mixed-citation></tp:treatment-meta><tp:nomenclature><label>﻿</label><tp:taxon-name>
              <object-id xmlns:xlink="http://www.w3.org/1999/xlink" content-type="arpha" xlink:type="simple">9651A820-52D4-5567-98C1-372F5A75DC57</object-id>
              <tp:taxon-name-part taxon-name-part-type="genus" reg="Erica">Erica</tp:taxon-name-part>
              <tp:taxon-name-part taxon-name-part-type="species" reg="arida">arida</tp:taxon-name-part>
              <object-id xmlns:xlink="http://www.w3.org/1999/xlink" content-type="ipni" xlink:type="simple">urn:lsid:ipni.org:names:77362792-1</object-id>
            </tp:taxon-name><tp:taxon-authority>R.D.Hoekstra</tp:taxon-authority><tp:taxon-status xmlns:xlink="http://www.w3.org/1999/xlink" xlink:type="simple">sp. nov.</tp:taxon-status><xref ref-type="fig" rid="F4">Fig. 4</xref></tp:nomenclature><tp:treatment-sec sec-type="Link" id="SECID0EQHAI"><title>Link.</title><p>WFO: <ext-link xmlns:xlink="http://www.w3.org/1999/xlink" xlink:href="https://list.worldfloraonline.org/wfo-1000079209" ext-link-type="uri" xlink:type="simple">https://list.worldfloraonline.org/wfo-1000079209</ext-link>.</p></tp:treatment-sec><tp:treatment-sec sec-type="material" id="SECID0E2HAI"><title>Type.</title><p>South Africa • Western Cape, 3320DD (Warmwaterberg): Langeberg Range, Barrydale outskirts, on steep middle south-facing slopes north of the Doringrivier Catchment Area, 709 m, <named-content xmlns:xlink="http://www.w3.org/1999/xlink" content-type="dwc:verbatimCoordinates" xlink:type="simple"><named-content content-type="geo-json" specific-use="{&#34;type&#34;:&#34;Point&#34;,&#34;coordinates&#34;:[20.779000,-33.922000]}" id="NCID0EEIAI" xlink:type="simple">33.922°S, 20.779°E</named-content></named-content>, 14 February 2024, <italic>R.D. Hoekstra 218</italic> (NBG, holotype).</p></tp:treatment-sec><tp:treatment-sec sec-type="diagnosis" id="SECID0ELIAI"><title>Diagnosis.</title><p><italic><tp:taxon-name><tp:taxon-name-part taxon-name-part-type="genus" reg="Erica">Erica</tp:taxon-name-part><tp:taxon-name-part taxon-name-part-type="species" reg="arida">arida</tp:taxon-name-part></tp:taxon-name></italic> matches characters exhibited in <italic><tp:taxon-name><tp:taxon-name-part taxon-name-part-type="genus" reg="Erica">E.</tp:taxon-name-part><tp:taxon-name-part taxon-name-part-type="species" reg="tenuicaulis">tenuicaulis</tp:taxon-name-part></tp:taxon-name></italic>, from which it differs in leaf shape (saddle-shaped, as opposed to broadly linear in <italic><tp:taxon-name><tp:taxon-name-part taxon-name-part-type="genus" reg="Erica">E.</tp:taxon-name-part><tp:taxon-name-part taxon-name-part-type="species" reg="tenuicaulis">tenuicaulis</tp:taxon-name-part></tp:taxon-name></italic>), its straight style (curved in <italic><tp:taxon-name><tp:taxon-name-part taxon-name-part-type="genus" reg="Erica">E.</tp:taxon-name-part><tp:taxon-name-part taxon-name-part-type="species" reg="tenuicaulis">tenuicaulis</tp:taxon-name-part></tp:taxon-name></italic>) and staminal filaments approximately 3 times as long as the anthers (as long as the anthers in <italic><tp:taxon-name><tp:taxon-name-part taxon-name-part-type="genus" reg="Erica">E.</tp:taxon-name-part><tp:taxon-name-part taxon-name-part-type="species" reg="tenuicaulis">tenuicaulis</tp:taxon-name-part></tp:taxon-name></italic>).</p></tp:treatment-sec><tp:treatment-sec sec-type="description" id="SECID0EIKAI"><title>Description.</title><p>Rounded to semi-spreading, resprouting shrublet up to 30 cm tall, rootstock thick. <bold><italic>Branches</italic></bold> twiggy, erect, glabrous; secondary branches erect or ascending, sparsely stipitate-glandular. <bold><italic>Leaves</italic></bold> 3-nate, erect to spreading, ovate to subcordate, saddle-shaped, blades 2.5–4.0 × 1.0–1.5 mm, acute; adaxially convex, glabrous, margins revolute, rarely sparsely ciliolate; abaxially deeply sulcate, densely hispidulous within sulcus with simple, eglandular hairs; petiole ± 1 mm long, occasionally loosely decurrent, margins ciliolate. <bold><italic>Inflorescence</italic></bold> of 3-nate flowers at ends of short side branches; pedicel 3.0–4.0 mm long, pale green to pink, viscid, sessile- and stipitate-glandular; bracteoles 2, opposite, median to submedian, oblong to shortly lanceolate, ± 0.75 mm long, subacute, sessile-glandular, glabrous but margins sparsely ciliolate at base, green and slightly sulcate towards abaxial apex; bract partially recaulescent, submedian, lanceolate, acute, sessile-glandular, margin sparsely ciliolate towards base. <bold><italic>Calyx</italic></bold> 4-lobed, sepals connate at base, lanceolate, 1.25–1.5 mm long, acute; abaxially glabrous, apex sulcate, the sulcus shortly villous; adaxially glabrous; margins sessile-glandular. <bold><italic>Corolla</italic></bold> campanulate to shortly urceolate with slightly constricted throat, 3.0–4.0 × 3.0–4.0 mm, white, glabrous, dry; lobes erect to spreading, ± 0.5 mm long, acute, minutely serrated. <bold><italic>Stamens</italic></bold> 8, free, included, filaments flat, ± 2.5 mm long, glabrous, white turning golden reddish distally; anthers ± 0.8 mm long, obcuneate, dorsifixed at base, bipartite, thecae erect, free, muticous, dark brown; pore ± 0.3 mm long, oval. <bold><italic>Ovary</italic></bold> 4-locular, shortly oblong, ± 0.8 mm long, slightly emarginate, red to purplish, hispid with long, simple, eglandular hairs; ovules ± 20 per locule; placenta apical; nectaries basal, green; style ± 3.5 mm long, glabrous, pale pink turning dark red or black towards stigma, exserted; stigma dark red to black, subcapitate. <bold><italic>Fruit</italic></bold> and <bold><italic>seeds</italic></bold> not seen. <bold><italic>Flowering time</italic></bold>: December to February.</p><fig id="F4" position="float" orientation="portrait"><object-id xmlns:xlink="http://www.w3.org/1999/xlink" content-type="doi" xlink:type="simple">10.3897/phytokeys.257.139457.figure4</object-id><object-id xmlns:xlink="http://www.w3.org/1999/xlink" content-type="arpha" xlink:type="simple">41DBF652-8082-5F2B-92AC-3C19CBA71E24</object-id><label>Figure 4.</label><caption><p><italic><tp:taxon-name><tp:taxon-name-part taxon-name-part-type="genus" reg="Erica">Erica</tp:taxon-name-part><tp:taxon-name-part taxon-name-part-type="species" reg="arida">arida</tp:taxon-name-part></tp:taxon-name></italic> R.D.Hoekstra <bold>A</bold> incomplete inflorescences <bold>B</bold> glandular pedicel, bracteoles and calyx <bold>C</bold> dissected flower showing parts of the androecium and gynoecium <bold>D</bold> whole plant in situ. Voucher <italic>R.D. Hoekstra 218</italic> (NBG).</p></caption><graphic xmlns:xlink="http://www.w3.org/1999/xlink" xlink:href="phytokeys-257-095_article-139457__-g004.jpg" position="float" orientation="portrait" xlink:type="simple" id="oo_1344861.jpg"><uri content-type="original_file" xlink:type="simple">https://binary.pensoft.net/fig/1344861</uri></graphic></fig></tp:treatment-sec><tp:treatment-sec sec-type="distribution" id="SECID0EXMAI"><title>Distribution and habitat.</title><p><italic><tp:taxon-name><tp:taxon-name-part taxon-name-part-type="genus" reg="Erica">Erica</tp:taxon-name-part><tp:taxon-name-part taxon-name-part-type="species" reg="arida">arida</tp:taxon-name-part></tp:taxon-name></italic> is known only from the mountains north of the Doringrivier Catchment Area east of Barrydale in the Western Cape. It has been recorded from a ridgeline at an altitude of 1190 m in Northern Langeberg Sandstone Fynbos (<xref ref-type="bibr" rid="B17">Mucina and Rutherford 2006</xref>), growing in association with <italic><tp:taxon-name><tp:taxon-name-part taxon-name-part-type="genus" reg="Erica">Erica</tp:taxon-name-part><tp:taxon-name-part taxon-name-part-type="species" reg="barrydalensis">barrydalensis</tp:taxon-name-part></tp:taxon-name></italic>, as well as on the middle south-facing slopes as low as 516 m growing in association with <italic><tp:taxon-name><tp:taxon-name-part taxon-name-part-type="genus" reg="Phylica">Phylica</tp:taxon-name-part><tp:taxon-name-part taxon-name-part-type="species" reg="mairei">mairei</tp:taxon-name-part></tp:taxon-name></italic>, <italic><tp:taxon-name><tp:taxon-name-part taxon-name-part-type="genus" reg="Erica">Erica</tp:taxon-name-part><tp:taxon-name-part taxon-name-part-type="species" reg="vestita">vestita</tp:taxon-name-part></tp:taxon-name></italic> and <italic><tp:taxon-name><tp:taxon-name-part taxon-name-part-type="genus" reg="Cliffortia">Cliffortia</tp:taxon-name-part><tp:taxon-name-part taxon-name-part-type="species" reg="pulchella">pulchella</tp:taxon-name-part></tp:taxon-name></italic>. It has not been recorded from the north-facing slopes.</p></tp:treatment-sec><tp:treatment-sec sec-type="Threat status" id="SECID0EYOAI"><title>Threat status.</title><p><italic><tp:taxon-name><tp:taxon-name-part taxon-name-part-type="genus" reg="Erica">Erica</tp:taxon-name-part><tp:taxon-name-part taxon-name-part-type="species" reg="arida">arida</tp:taxon-name-part></tp:taxon-name></italic> is only known from a few records on iNaturalist and our single collection from the Doringrivier Catchment Area. The three known subpopulations appear to be small and scattered within the catchment area, and our survey at the type locality revealed only 17 plants. <italic><tp:taxon-name><tp:taxon-name-part taxon-name-part-type="genus" reg="Erica">Erica</tp:taxon-name-part><tp:taxon-name-part taxon-name-part-type="species" reg="arida">arida</tp:taxon-name-part></tp:taxon-name></italic> was found to have an <abbrev xmlns:xlink="http://www.w3.org/1999/xlink" xlink:title="Area of Occupancy" id="ABBRID0EUPAI" xlink:type="simple">AOO</abbrev> of 12.00 km<sup>2</sup> and an <abbrev xmlns:xlink="http://www.w3.org/1999/xlink" xlink:title="Extent of Occurrence" id="ABBRID0E1PAI" xlink:type="simple">EOO</abbrev> of 12.00 km<sup>2.</sup> Additionally, the marshland in the catchment area is heavily infested with invasive <italic><tp:taxon-name><tp:taxon-name-part taxon-name-part-type="genus" reg="Hakea">Hakea</tp:taxon-name-part><tp:taxon-name-part taxon-name-part-type="species" reg="sericea">sericea</tp:taxon-name-part></tp:taxon-name></italic> with a significant encroachment up to the middle south-facing slopes where <italic><tp:taxon-name><tp:taxon-name-part taxon-name-part-type="genus" reg="Erica">E.</tp:taxon-name-part><tp:taxon-name-part taxon-name-part-type="species" reg="arida">arida</tp:taxon-name-part></tp:taxon-name></italic> occurs. This poses a major threat to the two subpopulations on the middle slopes. The habitat of <italic><tp:taxon-name><tp:taxon-name-part taxon-name-part-type="genus" reg="Erica">E.</tp:taxon-name-part><tp:taxon-name-part taxon-name-part-type="species" reg="arida">arida</tp:taxon-name-part></tp:taxon-name></italic> is remote and difficult to access and only limited botanical surveys have been performed around the catchment area. Therefore, there are not enough data to accurately estimate the population size of this species. However, the wide range in altitude between the known subpopulations and results from our survey suggest that additional small subpopulations may exist within this catchment area. Since all observed subpopulations have consisted of only a few plants we estimate a minimum total population of 100 plants. Based on this estimate, an <abbrev xmlns:xlink="http://www.w3.org/1999/xlink" xlink:title="Extent of Occurrence" id="ABBRID0EBRAI" xlink:type="simple">EOO</abbrev> of 12.00 km<sup>2</sup>, ongoing decline in quality of habitat as a result of invasive alien plant species, and its restriction to a single known location, we recommend an <xref ref-type="bibr" rid="B13">IUCN (2012)</xref> category of Critically Endangered (CR) under criterion B1ab(iii) for <italic><tp:taxon-name><tp:taxon-name-part taxon-name-part-type="genus" reg="Erica">E.</tp:taxon-name-part><tp:taxon-name-part taxon-name-part-type="species" reg="arida">arida</tp:taxon-name-part></tp:taxon-name></italic>.</p></tp:treatment-sec><tp:treatment-sec sec-type="Pollination syndrome" id="SECID0EWRAI"><title>Pollination syndrome.</title><p><italic><tp:taxon-name><tp:taxon-name-part taxon-name-part-type="genus" reg="Erica">Erica</tp:taxon-name-part><tp:taxon-name-part taxon-name-part-type="species" reg="arida">arida</tp:taxon-name-part></tp:taxon-name></italic> has well-developed nectaries and small, open cup-shaped flowers, suggesting entomophily. The lack of a peltate stigma and the fact that pollen is not released in a cloud after in situ manipulation make anemophily highly unlikely, and the size and shape of the corolla make ornithophily unlikely.</p></tp:treatment-sec><tp:treatment-sec sec-type="etymology" id="SECID0EHSAI"><title>Etymology.</title><p><italic><tp:taxon-name><tp:taxon-name-part taxon-name-part-type="genus" reg="Erica">Erica</tp:taxon-name-part><tp:taxon-name-part taxon-name-part-type="species" reg="arida">arida</tp:taxon-name-part></tp:taxon-name></italic> is named for the seasonal aridity seen during its flowering months in the part of the Klein Karoo where it occurs; from the Latin, <italic><tp:taxon-name><tp:taxon-name-part taxon-name-part-type="genus" reg="Erica"/><tp:taxon-name-part taxon-name-part-type="species" reg="arida">arida</tp:taxon-name-part></tp:taxon-name></italic>, for dry or arid.</p></tp:treatment-sec><tp:treatment-sec sec-type="Subgeneric classification" id="SECID0ECTAI"><title>Subgeneric classification.</title><p>The closest relatives of <italic><tp:taxon-name><tp:taxon-name-part taxon-name-part-type="genus" reg="Erica">E.</tp:taxon-name-part><tp:taxon-name-part taxon-name-part-type="species" reg="arida">arida</tp:taxon-name-part></tp:taxon-name></italic> are classified in at least five different (non-monophyletic) sections, but most are in either <italic><tp:taxon-name><tp:taxon-name-part taxon-name-part-type="genus" reg="Ceramia">Ceramia</tp:taxon-name-part></tp:taxon-name></italic> (glabrous, pitcher-shaped corollas and terminal inflorescences: consistent with <italic><tp:taxon-name><tp:taxon-name-part taxon-name-part-type="genus" reg="Erica">E.</tp:taxon-name-part><tp:taxon-name-part taxon-name-part-type="species" reg="arida">arida</tp:taxon-name-part></tp:taxon-name></italic>) or <italic><tp:taxon-name><tp:taxon-name-part taxon-name-part-type="genus" reg="Arsace">Arsace</tp:taxon-name-part></tp:taxon-name></italic> (large peltate stigmas: inconsistent). Placement of the new species in <italic><tp:taxon-name><tp:taxon-name-part taxon-name-part-type="genus" reg="Ceramia">Ceramia</tp:taxon-name-part></tp:taxon-name></italic> may be a useful provisional classification.</p></tp:treatment-sec><tp:treatment-sec sec-type="Notes on morphology and phylogeny" id="SECID0ETUAI"><title>Notes on morphology and phylogeny.</title><p>The single strict match for <italic><tp:taxon-name><tp:taxon-name-part taxon-name-part-type="genus" reg="Erica">E.</tp:taxon-name-part><tp:taxon-name-part taxon-name-part-type="species" reg="arida">arida</tp:taxon-name-part></tp:taxon-name></italic> with the <italic><tp:taxon-name><tp:taxon-name-part taxon-name-part-type="genus" reg="Erica">Erica</tp:taxon-name-part></tp:taxon-name></italic> ID aid, <italic><tp:taxon-name><tp:taxon-name-part taxon-name-part-type="genus" reg="Erica">E.</tp:taxon-name-part><tp:taxon-name-part taxon-name-part-type="species" reg="tenuicaulis">tenuicaulis</tp:taxon-name-part></tp:taxon-name></italic>, diagnosed above, has yet to be analysed phylogenetically. Phylogenetic data place <italic><tp:taxon-name><tp:taxon-name-part taxon-name-part-type="genus" reg="Erica">E.</tp:taxon-name-part><tp:taxon-name-part taxon-name-part-type="species" reg="arida">arida</tp:taxon-name-part></tp:taxon-name></italic> in a clade containing <italic><tp:taxon-name><tp:taxon-name-part taxon-name-part-type="genus" reg="Erica">E.</tp:taxon-name-part><tp:taxon-name-part taxon-name-part-type="species" reg="cordata">cordata</tp:taxon-name-part></tp:taxon-name></italic>, <italic><tp:taxon-name><tp:taxon-name-part taxon-name-part-type="genus" reg="Erica">E.</tp:taxon-name-part><tp:taxon-name-part taxon-name-part-type="species" reg="lowryensis">lowryensis</tp:taxon-name-part></tp:taxon-name></italic>, <italic><tp:taxon-name><tp:taxon-name-part taxon-name-part-type="genus" reg="Erica">E.</tp:taxon-name-part><tp:taxon-name-part taxon-name-part-type="species" reg="flanaganii">flanaganii</tp:taxon-name-part></tp:taxon-name></italic> (ITS only), <italic><tp:taxon-name><tp:taxon-name-part taxon-name-part-type="genus" reg="Erica">E.</tp:taxon-name-part><tp:taxon-name-part taxon-name-part-type="species" reg="hispidula">hispidula</tp:taxon-name-part></tp:taxon-name></italic>, <italic><tp:taxon-name><tp:taxon-name-part taxon-name-part-type="genus" reg="Erica">E.</tp:taxon-name-part><tp:taxon-name-part taxon-name-part-type="species" reg="turneri">turneri</tp:taxon-name-part></tp:taxon-name></italic>, <italic><tp:taxon-name><tp:taxon-name-part taxon-name-part-type="genus" reg="Erica">E.</tp:taxon-name-part><tp:taxon-name-part taxon-name-part-type="species" reg="leucopelta">leucopelta</tp:taxon-name-part></tp:taxon-name></italic>, <italic><tp:taxon-name><tp:taxon-name-part taxon-name-part-type="genus" reg="Erica">E.</tp:taxon-name-part><tp:taxon-name-part taxon-name-part-type="species" reg="natalitia">natalitia</tp:taxon-name-part></tp:taxon-name></italic>, <italic><tp:taxon-name><tp:taxon-name-part taxon-name-part-type="genus" reg="Erica">E.</tp:taxon-name-part><tp:taxon-name-part taxon-name-part-type="species" reg="copiosa">copiosa</tp:taxon-name-part></tp:taxon-name></italic>, <italic><tp:taxon-name><tp:taxon-name-part taxon-name-part-type="genus" reg="Erica">E.</tp:taxon-name-part><tp:taxon-name-part taxon-name-part-type="species" reg="tradouwensis">tradouwensis</tp:taxon-name-part></tp:taxon-name></italic> and <italic><tp:taxon-name><tp:taxon-name-part taxon-name-part-type="genus" reg="Erica">E.</tp:taxon-name-part><tp:taxon-name-part taxon-name-part-type="species" reg="grata">grata</tp:taxon-name-part></tp:taxon-name></italic>, with which it is unlikely to be confused as it differs from all of these by its glabrous (as opposed to hairy) leaves. It further differs from <italic><tp:taxon-name><tp:taxon-name-part taxon-name-part-type="genus" reg="Erica">E.</tp:taxon-name-part><tp:taxon-name-part taxon-name-part-type="species" reg="cordata">cordata</tp:taxon-name-part></tp:taxon-name></italic>, <italic><tp:taxon-name><tp:taxon-name-part taxon-name-part-type="genus" reg="Erica">E.</tp:taxon-name-part><tp:taxon-name-part taxon-name-part-type="species" reg="lowryensis">lowryensis</tp:taxon-name-part></tp:taxon-name></italic> and <italic><tp:taxon-name><tp:taxon-name-part taxon-name-part-type="genus" reg="Erica">E.</tp:taxon-name-part><tp:taxon-name-part taxon-name-part-type="species" reg="tenuicaulis">tenuicaulis</tp:taxon-name-part></tp:taxon-name></italic> in leaf shape (saddle-shaped, as opposed to cordate in <italic><tp:taxon-name><tp:taxon-name-part taxon-name-part-type="genus" reg="Erica">E.</tp:taxon-name-part><tp:taxon-name-part taxon-name-part-type="species" reg="cordata">cordata</tp:taxon-name-part></tp:taxon-name></italic>, and lanceolate in <italic><tp:taxon-name><tp:taxon-name-part taxon-name-part-type="genus" reg="Erica">E.</tp:taxon-name-part><tp:taxon-name-part taxon-name-part-type="species" reg="lowryensis">lowryensis</tp:taxon-name-part></tp:taxon-name></italic>); from <italic><tp:taxon-name><tp:taxon-name-part taxon-name-part-type="genus" reg="Erica">E.</tp:taxon-name-part><tp:taxon-name-part taxon-name-part-type="species" reg="turneri">turneri</tp:taxon-name-part></tp:taxon-name></italic> and <italic><tp:taxon-name><tp:taxon-name-part taxon-name-part-type="genus" reg="Erica">E.</tp:taxon-name-part><tp:taxon-name-part taxon-name-part-type="species" reg="copiosa">copiosa</tp:taxon-name-part></tp:taxon-name></italic> by its muticous (as opposed to awned) anthers; from <italic><tp:taxon-name><tp:taxon-name-part taxon-name-part-type="genus" reg="Erica">E.</tp:taxon-name-part><tp:taxon-name-part taxon-name-part-type="species" reg="turneri">turneri</tp:taxon-name-part></tp:taxon-name></italic> by its closed-backed (versus distinctly broad, open-backed) leaves, and glabrous (versus hairy) corolla, and from <italic><tp:taxon-name><tp:taxon-name-part taxon-name-part-type="genus" reg="Erica">E.</tp:taxon-name-part><tp:taxon-name-part taxon-name-part-type="species" reg="copiosa">copiosa</tp:taxon-name-part></tp:taxon-name></italic>, <italic><tp:taxon-name><tp:taxon-name-part taxon-name-part-type="genus" reg="Erica">E.</tp:taxon-name-part><tp:taxon-name-part taxon-name-part-type="species" reg="tradouwensis">tradouwensis</tp:taxon-name-part></tp:taxon-name></italic> and <italic><tp:taxon-name><tp:taxon-name-part taxon-name-part-type="genus" reg="Erica">E.</tp:taxon-name-part><tp:taxon-name-part taxon-name-part-type="species" reg="grata">grata</tp:taxon-name-part></tp:taxon-name></italic> by its glabrous (as opposed to hairy) sepals. <italic><tp:taxon-name><tp:taxon-name-part taxon-name-part-type="genus" reg="Erica">Erica</tp:taxon-name-part><tp:taxon-name-part taxon-name-part-type="species" reg="hispidula">hispidula</tp:taxon-name-part></tp:taxon-name></italic>, <italic><tp:taxon-name><tp:taxon-name-part taxon-name-part-type="genus" reg="Erica">E.</tp:taxon-name-part><tp:taxon-name-part taxon-name-part-type="species" reg="leucopelta">leucopelta</tp:taxon-name-part></tp:taxon-name></italic> and <italic><tp:taxon-name><tp:taxon-name-part taxon-name-part-type="genus" reg="Erica">E.</tp:taxon-name-part><tp:taxon-name-part taxon-name-part-type="species" reg="natalitia">natalitia</tp:taxon-name-part></tp:taxon-name></italic> are clearly distinct wind-pollinated plants with peltate stigmas and absent nectaries, in contrast to <italic><tp:taxon-name><tp:taxon-name-part taxon-name-part-type="genus" reg="Erica">E.</tp:taxon-name-part><tp:taxon-name-part taxon-name-part-type="species" reg="arida">arida</tp:taxon-name-part></tp:taxon-name></italic> which has a subcapitate stigma and conspicuous nectaries.</p><p>The placement of <italic><tp:taxon-name><tp:taxon-name-part taxon-name-part-type="genus" reg="Erica">Erica</tp:taxon-name-part><tp:taxon-name-part taxon-name-part-type="species" reg="flanaganii">flanaganii</tp:taxon-name-part></tp:taxon-name></italic> is unexpected: it is geographically distant, from the Drakensberg Mountains more than 500 km from the eastern edge of the <abbrev xmlns:xlink="http://www.w3.org/1999/xlink" xlink:title="Cape Floristic Region" id="ABBRID0EB6AI" xlink:type="simple">CFR</abbrev>, as well as morphologically dissimilar, possessing a hairy corolla, lanceolate imbricate leaves, a fully recaulescent bract and anther appendages. The result (from data presented by <xref ref-type="bibr" rid="B29">Pirie et al. 2011</xref>; <xref ref-type="bibr" rid="B32">2024</xref>) is only shown by ITS and contradicted by plastid results. Additional data from different samples are needed.</p></tp:treatment-sec><ref-list><ref id="B17"><mixed-citation xmlns:xlink="http://www.w3.org/1999/xlink" xlink:type="simple"><person-group><name name-style="western"><surname>Mucina</surname><given-names>L</given-names></name><name name-style="western"><surname>Rutherford</surname><given-names>MC</given-names></name></person-group> (<year>2006</year>) <source>The vegetation of South Africa, Lesotho and Swaziland. Strelitzia 19.</source><publisher-name>South African National Biodiversity Institute</publisher-name>, <publisher-loc>Pretoria</publisher-loc>, <size units="page">801 pp</size>.</mixed-citation></ref><ref id="B13"><mixed-citation xmlns:xlink="http://www.w3.org/1999/xlink" xlink:type="simple">IUCN (<year>2012</year>) IUCN Red List Categories and Criteria, Second ed. IUCN, Gland, Switzerland and Cambridge, UK.</mixed-citation></ref><ref id="B29"><mixed-citation xmlns:xlink="http://www.w3.org/1999/xlink" xlink:type="simple"><person-group><name name-style="western"><surname>Pirie</surname><given-names>MD</given-names></name><name name-style="western"><surname>Oliver</surname><given-names>EGH</given-names></name><name name-style="western"><surname>Bellstedt</surname><given-names>DU</given-names></name></person-group> (<year>2011</year>) <article-title>A densely sampled ITS phylogeny of the Cape flagship genus <italic><tp:taxon-name><tp:taxon-name-part taxon-name-part-type="genus">Erica</tp:taxon-name-part></tp:taxon-name></italic> L. suggests numerous shifts in floral macro-morphology.</article-title><source>Molecular Phylogenetics and Evolution</source><volume>61</volume>: <fpage>593</fpage>–<lpage>601</lpage>. <ext-link xlink:href="10.1016/j.ympev.2011.06.007" ext-link-type="doi" xlink:type="simple">https://doi.org/10.1016/j.ympev.2011.06.007</ext-link></mixed-citation></ref><ref id="B32"><mixed-citation xmlns:xlink="http://www.w3.org/1999/xlink" xlink:type="simple"><person-group><name name-style="western"><surname>Pirie</surname><given-names>MD</given-names></name><name name-style="western"><surname>Bellstedt</surname><given-names>DU</given-names></name><name name-style="western"><surname>Bouman</surname><given-names>RW</given-names></name><name name-style="western"><surname>Fagúndez</surname><given-names>J</given-names></name><name name-style="western"><surname>Gehrke</surname><given-names>B</given-names></name><name name-style="western"><surname>Kandziora</surname><given-names>M</given-names></name><name name-style="western"><surname>Le Maitre</surname><given-names>NC</given-names></name><name name-style="western"><surname>Musker</surname><given-names>SD</given-names></name><name name-style="western"><surname>Newman</surname><given-names>E</given-names></name><name name-style="western"><surname>Nürk</surname><given-names>NM</given-names></name><name name-style="western"><surname>Oliver</surname><given-names>EGH</given-names></name><name name-style="western"><surname>Pipins</surname><given-names>S</given-names></name><name name-style="western"><surname>van der Niet</surname><given-names>T</given-names></name><name name-style="western"><surname>Forest</surname><given-names>F</given-names></name></person-group> (<year>2024</year>) <article-title>Spatial decoupling of taxon richness, phylogenetic diversity and threat status in the megagenus <italic><tp:taxon-name><tp:taxon-name-part taxon-name-part-type="genus">Erica</tp:taxon-name-part></tp:taxon-name></italic> (<tp:taxon-name><tp:taxon-name-part taxon-name-part-type="family">Ericaceae</tp:taxon-name-part></tp:taxon-name>).</article-title><source>PhytoKeys</source><volume>244</volume>: <fpage>127</fpage>–<lpage>150</lpage>. <ext-link xlink:href="10.3897/phytokeys.244.124565" ext-link-type="doi" xlink:type="simple">https://doi.org/10.3897/phytokeys.244.124565</ext-link></mixed-citation></ref></ref-list></tp:taxon-treatment>
