# Supplementary material for: ﻿An integrative approach to alpha taxonomy in Erica L. (Ericaceae) with three new species from the Western Cape, South Africa
Source: PhytoKeys. 2025 Jun 4;257:95–117. doi: 10.3897/phytokeys.257.139457 (PMC12159662; doi:10.3897/phytokeys.257.139457)
Supplement: XML Treatment for Erica inopina [file phytokeys.257.139457-treatment3.xml]

<!DOCTYPE tp:taxon-treatment
  PUBLIC "-//TaxonX//DTD Taxonomic Treatment Publishing DTD v0 20100105//EN" "tax-treatment-NSO.dtd">
<tp:taxon-treatment xmlns:tp="http://www.plazi.org/taxpub"><tp:treatment-meta><kwd-group><label>Taxon classification</label><kwd>
                <named-content content-type="kingdom">Plantae</named-content>
              </kwd><kwd>
                <named-content content-type="order">Ericales</named-content>
              </kwd><kwd>
                <named-content content-type="family">Ericaceae</named-content>
              </kwd></kwd-group><mixed-citation publication-type="journal"><person-group><name><surname>Hoekstra</surname><given-names>Rendert D.</given-names></name><name><surname>Musker</surname><given-names>Seth D.</given-names></name><name><surname>Pirie</surname><given-names>Michael D.</given-names></name><name><surname>Vlok</surname><given-names>Jan H. J.</given-names></name></person-group><article-title>﻿An integrative approach to alpha taxonomy in <italic><tp:taxon-name><tp:taxon-name-part taxon-name-part-type="genus" reg="Erica">Erica</tp:taxon-name-part></tp:taxon-name></italic> L. (<tp:taxon-name><tp:taxon-name-part taxon-name-part-type="family">Ericaceae</tp:taxon-name-part></tp:taxon-name>) with three new species from the Western Cape, South Africa</article-title><source>PhytoKeys</source><day>04</day><month>06</month><year>2025</year><volume>257</volume><fpage>95</fpage><lpage>117</lpage><pub-id pub-id-type="doi">10.3897/phytokeys.257.139457</pub-id></mixed-citation></tp:treatment-meta><tp:nomenclature><label>﻿</label><tp:taxon-name>
              <object-id xmlns:xlink="http://www.w3.org/1999/xlink" content-type="arpha" xlink:type="simple">DCE98308-BB4A-53A6-B260-3C8C2234A4D9</object-id>
              <tp:taxon-name-part taxon-name-part-type="genus" reg="Erica">Erica</tp:taxon-name-part>
              <tp:taxon-name-part taxon-name-part-type="species" reg="inopina">inopina</tp:taxon-name-part>
              <object-id xmlns:xlink="http://www.w3.org/1999/xlink" content-type="ipni" xlink:type="simple">urn:lsid:ipni.org:names:77362794-1</object-id>
            </tp:taxon-name><tp:taxon-authority>J.H.J.Vlok</tp:taxon-authority><tp:taxon-status xmlns:xlink="http://www.w3.org/1999/xlink" xlink:type="simple">sp. nov.</tp:taxon-status><xref ref-type="fig" rid="F6">Fig. 6</xref></tp:nomenclature><tp:treatment-sec sec-type="Link" id="SECID0EIYBI"><title>Link.</title><p>WFO: <ext-link xmlns:xlink="http://www.w3.org/1999/xlink" xlink:href="https://list.worldfloraonline.org/wfo-1000079208" ext-link-type="uri" xlink:type="simple">https://list.worldfloraonline.org/wfo-1000079208</ext-link>.</p></tp:treatment-sec><tp:treatment-sec sec-type="material" id="SECID0ETYBI"><title>Type.</title><p>South Africa • Western Cape, 3320BB (Laingsburg): Laingsburg district, about 20 km south-east of Touws River, on Lettaskraal Farm, Brandhoek section, 840 m, <named-content xmlns:xlink="http://www.w3.org/1999/xlink" content-type="dwc:verbatimCoordinates" xlink:type="simple"><named-content content-type="geo-json" specific-use="{&#34;type&#34;:&#34;Point&#34;,&#34;coordinates&#34;:[20.373000,-33.440000]}" id="NCID0E3YBI" xlink:type="simple">-33.440°S, 20.373°E</named-content></named-content>, 13 April 2021, <italic>J.H.J. Vlok 2988</italic> (NBG, holotype; BG, isotype [2088576]).</p></tp:treatment-sec><tp:treatment-sec sec-type="diagnosis" id="SECID0EDZBI"><title>Diagnosis.</title><p><italic><tp:taxon-name><tp:taxon-name-part taxon-name-part-type="genus" reg="Erica">Erica</tp:taxon-name-part><tp:taxon-name-part taxon-name-part-type="species" reg="inopina">inopina</tp:taxon-name-part></tp:taxon-name></italic> is closely related and morphologically similar to <italic><tp:taxon-name><tp:taxon-name-part taxon-name-part-type="genus" reg="Erica">E.</tp:taxon-name-part><tp:taxon-name-part taxon-name-part-type="species" reg="subcapitata">subcapitata</tp:taxon-name-part></tp:taxon-name></italic>. It can be distinguished by its glabrous (as opposed to hairy) sepals, the presence of 3 (as opposed to 0) bracts on the pedicel, and its smooth (as opposed to verrucose) 3-locular (as opposed to 1- or 2- locular) ovary.</p></tp:treatment-sec><tp:treatment-sec sec-type="description" id="SECID0E6ZBI"><title>Description.</title><p>Erect, densely branched, reseeding shrub to 50 cm tall. <bold><italic>Branches</italic></bold> erect, main branches with many secondary and tertiary flowering branches, pubescent when young with simple spreading hairs. <bold><italic>Leaves</italic></bold> 3-nate, erect, imbricate, clasping stems, narrowly oblong, blades 2.0–2.5 × 0.6–0.7 mm, apex acute, sulcate, glabrous; petiole 0.3–0.5 mm long, not decurrent. <bold><italic>Inflorescence</italic></bold> of 1- to 3-nate flowers, mostly axillary in upper leaves, sometimes terminal at the tips of small branches; pedicel ± 0.3 mm long, green, glabrous; bracteoles 2, adnate to calyx, lanceolate, 0.5 × 0.4 mm, with ciliate margins; bract adnate to calyx, lanceolate, 1.5–1.7 × ± 0.4 mm, glabrous with ciliate margins. <bold><italic>Calyx</italic></bold> equally 4-lobed; sepals adpressed to corolla, lanceolate, 0.7 × 0.4 mm, glabrous, green, margins entire. <bold><italic>Corolla</italic></bold> equally 4-lobed, urceolate, 1.2–1.7 × ± 1.7 mm, glabrous, yellow green, fading reddish, lobes half to three-quarters the length of corolla, apex obtuse, margins irregular. <bold><italic>Stamens</italic></bold> 6, connate, partially exserted; anthers golden brown, almost sessile, muticous; pore tear-shaped. <bold><italic>Ovary</italic></bold> 3-locular, often uniseriate septa, glabrous, smooth; 2 ovules per locule; style 2.0–2.5 mm long, glabrous, stigma exserted, ± 0.3 mm diam., peltate. <bold><italic>Fruit</italic></bold> and <bold><italic>seeds</italic></bold> not seen. <bold><italic>Flowering time</italic></bold>: March to May.</p><fig id="F6" position="float" orientation="portrait"><object-id xmlns:xlink="http://www.w3.org/1999/xlink" content-type="doi" xlink:type="simple">10.3897/phytokeys.257.139457.figure6</object-id><object-id xmlns:xlink="http://www.w3.org/1999/xlink" content-type="arpha" xlink:type="simple">5AAAB9B8-9DEB-5591-BBB4-C07E30C7220C</object-id><label>Figure 6.</label><caption><p><italic><tp:taxon-name><tp:taxon-name-part taxon-name-part-type="genus" reg="Erica">Erica</tp:taxon-name-part><tp:taxon-name-part taxon-name-part-type="species" reg="inopina">inopina</tp:taxon-name-part></tp:taxon-name></italic> J.H.J.Vlok <bold>A</bold> flowering branch <bold>B</bold> single inflorescence. Voucher <italic>J.H.J. Vlok 2988</italic> (NBG).</p></caption><graphic xmlns:xlink="http://www.w3.org/1999/xlink" xlink:href="phytokeys-257-095_article-139457__-g006.jpg" position="float" orientation="portrait" xlink:type="simple" id="oo_1344863.jpg"><uri content-type="original_file" xlink:type="simple">https://binary.pensoft.net/fig/1344863</uri></graphic></fig></tp:treatment-sec><tp:treatment-sec sec-type="distribution" id="SECID0EK3BI"><title>Distribution and habitat.</title><p>This species is currently only known from the type locality, where it is locally abundant in deep sandy soil on the ecotone between Arid Fynbos and Renosterveld at the base of a south-facing slope.</p></tp:treatment-sec><tp:treatment-sec sec-type="Threat status" id="SECID0EP3BI"><title>Threat status.</title><p><italic><tp:taxon-name><tp:taxon-name-part taxon-name-part-type="genus" reg="Erica">Erica</tp:taxon-name-part><tp:taxon-name-part taxon-name-part-type="species" reg="inopina">inopina</tp:taxon-name-part></tp:taxon-name></italic> is restricted to a single locality in the Laingsburg district, where fewer than 500 plants were observed with no immediate threats and no significant population decline expected. Based on this data, an <xref ref-type="bibr" rid="B13">IUCN (2012)</xref> category Vulnerable under criterion D is recommended.</p></tp:treatment-sec><tp:treatment-sec sec-type="Pollination syndrome" id="SECID0EE4BI"><title>Pollination syndrome.</title><p>The exserted style and peltate stigma, small, cup-shaped corolla and the absence of nectaries suggest anemophily.</p></tp:treatment-sec><tp:treatment-sec sec-type="etymology" id="SECID0EJ4BI"><title>Etymology.</title><p>The specific name refers to the surprise to find an <italic><tp:taxon-name><tp:taxon-name-part taxon-name-part-type="genus" reg="Erica">Erica</tp:taxon-name-part></tp:taxon-name></italic> of this group in an arid inland area.</p></tp:treatment-sec><tp:treatment-sec sec-type="Subgeneric classification" id="SECID0EW4BI"><title>Subgeneric classification.</title><p><italic><tp:taxon-name><tp:taxon-name-part taxon-name-part-type="genus" reg="Erica">Erica</tp:taxon-name-part><tp:taxon-name-part taxon-name-part-type="species" reg="inopina">inopina</tp:taxon-name-part></tp:taxon-name></italic> falls within the Coccospermad group (section <tp:taxon-name><tp:taxon-name-part taxon-name-part-type="genus" reg="Erica"/><tp:taxon-name-part taxon-name-part-type="section" reg="Ventiflora">Ventiflora</tp:taxon-name-part></tp:taxon-name>) of <italic><tp:taxon-name><tp:taxon-name-part taxon-name-part-type="genus" reg="Erica">Erica</tp:taxon-name-part></tp:taxon-name></italic> species that have a fully recaulescent bract and bracteoles (<xref ref-type="bibr" rid="B23">Oliver 2000</xref>).</p></tp:treatment-sec><tp:treatment-sec sec-type="Notes on phylogeny and morphology" id="SECID0E25BI"><title>Notes on phylogeny and morphology.</title><p>The phylogenetic placement of <italic><tp:taxon-name><tp:taxon-name-part taxon-name-part-type="genus" reg="Erica">E.</tp:taxon-name-part><tp:taxon-name-part taxon-name-part-type="species" reg="inopina">inopina</tp:taxon-name-part></tp:taxon-name></italic> suggests <italic><tp:taxon-name><tp:taxon-name-part taxon-name-part-type="genus" reg="Erica">E.</tp:taxon-name-part><tp:taxon-name-part taxon-name-part-type="species" reg="subcapitata">subcapitata</tp:taxon-name-part></tp:taxon-name></italic> as its closest relative. These species are also morphologically similar but differ in several features clarified in the diagnosis above. Strict matching with the <italic><tp:taxon-name><tp:taxon-name-part taxon-name-part-type="genus" reg="Erica">Erica</tp:taxon-name-part></tp:taxon-name></italic> ID aid yielded no results for <italic><tp:taxon-name><tp:taxon-name-part taxon-name-part-type="genus" reg="Erica">E.</tp:taxon-name-part><tp:taxon-name-part taxon-name-part-type="species" reg="inopina">inopina</tp:taxon-name-part></tp:taxon-name></italic>, irrespective of region and flowering times, and <italic><tp:taxon-name><tp:taxon-name-part taxon-name-part-type="genus" reg="Erica">E.</tp:taxon-name-part><tp:taxon-name-part taxon-name-part-type="species" reg="subcapitata">subcapitata</tp:taxon-name-part></tp:taxon-name></italic> featured low (32<sup>nd</sup>) using the “probability” algorithm. This highlights the need to integrate multiple lines of evidence for alpha taxonomy in <italic><tp:taxon-name><tp:taxon-name-part taxon-name-part-type="genus" reg="Erica">Erica</tp:taxon-name-part></tp:taxon-name></italic>.</p><p>Beyond the formal results, <italic><tp:taxon-name><tp:taxon-name-part taxon-name-part-type="genus" reg="Erica">E.</tp:taxon-name-part><tp:taxon-name-part taxon-name-part-type="species" reg="inopina">inopina</tp:taxon-name-part></tp:taxon-name></italic> is also morphologically similar to <italic><tp:taxon-name><tp:taxon-name-part taxon-name-part-type="genus" reg="Erica">E.</tp:taxon-name-part><tp:taxon-name-part taxon-name-part-type="species" reg="didymocarpa">didymocarpa</tp:taxon-name-part></tp:taxon-name></italic> and <italic><tp:taxon-name><tp:taxon-name-part taxon-name-part-type="genus" reg="Erica">E.</tp:taxon-name-part><tp:taxon-name-part taxon-name-part-type="species" reg="parviporandra">parviporandra</tp:taxon-name-part></tp:taxon-name></italic>, from which it can be distinguished by its glabrous, 3-locular ovary (2- locular in <italic><tp:taxon-name><tp:taxon-name-part taxon-name-part-type="genus" reg="Erica">E.</tp:taxon-name-part><tp:taxon-name-part taxon-name-part-type="species" reg="didymocarpa">didymocarpa</tp:taxon-name-part></tp:taxon-name></italic>; hairy, 1-locular in <italic><tp:taxon-name><tp:taxon-name-part taxon-name-part-type="genus" reg="Erica">E.</tp:taxon-name-part><tp:taxon-name-part taxon-name-part-type="species" reg="parviporandra">parviporandra</tp:taxon-name-part></tp:taxon-name></italic>) glabrous sepals (hairy in <italic><tp:taxon-name><tp:taxon-name-part taxon-name-part-type="genus" reg="Erica">E.</tp:taxon-name-part><tp:taxon-name-part taxon-name-part-type="species" reg="didymocarpa">didymocarpa</tp:taxon-name-part></tp:taxon-name></italic>), 6 exserted anthers (8, mostly included anthers in <italic><tp:taxon-name><tp:taxon-name-part taxon-name-part-type="genus" reg="Erica">E.</tp:taxon-name-part><tp:taxon-name-part taxon-name-part-type="species" reg="didymocarpa">didymocarpa</tp:taxon-name-part></tp:taxon-name></italic>) and fully recaulescent bract and bracteoles (<italic><tp:taxon-name><tp:taxon-name-part taxon-name-part-type="genus" reg="Erica">E.</tp:taxon-name-part><tp:taxon-name-part taxon-name-part-type="species" reg="didymocarpa">didymocarpa</tp:taxon-name-part></tp:taxon-name></italic> is ebracteolate).</p></tp:treatment-sec><ref-list><ref id="B13"><mixed-citation xmlns:xlink="http://www.w3.org/1999/xlink" xlink:type="simple">IUCN (<year>2012</year>) IUCN Red List Categories and Criteria, Second ed. IUCN, Gland, Switzerland and Cambridge, UK.</mixed-citation></ref><ref id="B23"><mixed-citation xmlns:xlink="http://www.w3.org/1999/xlink" xlink:type="simple"><person-group><name name-style="western"><surname>Oliver</surname><given-names>EGH</given-names></name></person-group> (<year>2000</year>) Systematics of <tp:taxon-name><tp:taxon-name-part taxon-name-part-type="family">Ericaceae</tp:taxon-name-part></tp:taxon-name> (Ericeae-<tp:taxon-name><tp:taxon-name-part taxon-name-part-type="subfamily">Ericoideae</tp:taxon-name-part></tp:taxon-name>): species with indehiscent and partially dehiscent fruits. Contributions from the Bolus Herbarium 19, 483 pp.</mixed-citation></ref></ref-list></tp:taxon-treatment>
