# Supplementary material for: ﻿An integrative approach to alpha taxonomy in Erica L. (Ericaceae) with three new species from the Western Cape, South Africa
Source: PhytoKeys. 2025 Jun 4;257:95–117. doi: 10.3897/phytokeys.257.139457 (PMC12159662; doi:10.3897/phytokeys.257.139457)
Supplement: Supplementary material 3 — Full phylogenetic data and results [file phytokeys-257-095_article-139457__-s003.zip]

Archive with 65 entries (55 files):
- SUPPLEMENTARY_MATERIALS_PHYLOGENETIC-May2025/
- SUPPLEMENTARY_MATERIALS_PHYLOGENETIC-May2025/Phylogenetic analysis results/
- SUPPLEMENTARY_MATERIALS_PHYLOGENETIC-May2025/Phylogenetic analysis results/Combined/
- SUPPLEMENTARY_MATERIALS_PHYLOGENETIC-May2025/Phylogenetic analysis results/Combined/iqtree_allGenes_MF_MERGE_v2_20240810.best_model.nex
- SUPPLEMENTARY_MATERIALS_PHYLOGENETIC-May2025/Phylogenetic analysis results/Combined/iqtree_allGenes_MF_MERGE_v2_20240810.best_scheme
- SUPPLEMENTARY_MATERIALS_PHYLOGENETIC-May2025/Phylogenetic analysis results/Combined/iqtree_allGenes_MF_MERGE_v2_20240810.best_scheme.nex
- SUPPLEMENTARY_MATERIALS_PHYLOGENETIC-May2025/Phylogenetic analysis results/Combined/iqtree_allGenes_MF_MERGE_v2_20240810.bionj
- SUPPLEMENTARY_MATERIALS_PHYLOGENETIC-May2025/Phylogenetic analysis results/Combined/iqtree_allGenes_MF_MERGE_v2_20240810.contree
- SUPPLEMENTARY_MATERIALS_PHYLOGENETIC-May2025/Phylogenetic analysis results/Combined/iqtree_allGenes_MF_MERGE_v2_20240810.iqtree
- SUPPLEMENTARY_MATERIALS_PHYLOGENETIC-May2025/Phylogenetic analysis results/Combined/iqtree_allGenes_MF_MERGE_v2_20240810.log
- SUPPLEMENTARY_MATERIALS_PHYLOGENETIC-May2025/Phylogenetic analysis results/Combined/iqtree_allGenes_MF_MERGE_v2_20240810.mldist
- SUPPLEMENTARY_MATERIALS_PHYLOGENETIC-May2025/Phylogenetic analysis results/Combined/iqtree_allGenes_MF_MERGE_v2_20240810.model.gz
- SUPPLEMENTARY_MATERIALS_PHYLOGENETIC-May2025/Phylogenetic analysis results/Combined/iqtree_allGenes_MF_MERGE_v2_20240810.splits.nex
- SUPPLEMENTARY_MATERIALS_PHYLOGENETIC-May2025/Phylogenetic analysis results/Combined/iqtree_allGenes_MF_MERGE_v2_20240810.treefile
- SUPPLEMENTARY_MATERIALS_PHYLOGENETIC-May2025/Phylogenetic analysis results/nuclear/
- SUPPLEMENTARY_MATERIALS_PHYLOGENETIC-May2025/Phylogenetic analysis results/nuclear/iqtree_nuclear_MF_MERGE_v2_20240810.best_model.nex
- SUPPLEMENTARY_MATERIALS_PHYLOGENETIC-May2025/Phylogenetic analysis results/nuclear/iqtree_nuclear_MF_MERGE_v2_20240810.best_scheme
- SUPPLEMENTARY_MATERIALS_PHYLOGENETIC-May2025/Phylogenetic analysis results/nuclear/iqtree_nuclear_MF_MERGE_v2_20240810.best_scheme.nex
- SUPPLEMENTARY_MATERIALS_PHYLOGENETIC-May2025/Phylogenetic analysis results/nuclear/iqtree_nuclear_MF_MERGE_v2_20240810.bionj
- SUPPLEMENTARY_MATERIALS_PHYLOGENETIC-May2025/Phylogenetic analysis results/nuclear/iqtree_nuclear_MF_MERGE_v2_20240810.contree
- SUPPLEMENTARY_MATERIALS_PHYLOGENETIC-May2025/Phylogenetic analysis results/nuclear/iqtree_nuclear_MF_MERGE_v2_20240810.iqtree
- SUPPLEMENTARY_MATERIALS_PHYLOGENETIC-May2025/Phylogenetic analysis results/nuclear/iqtree_nuclear_MF_MERGE_v2_20240810.log
- SUPPLEMENTARY_MATERIALS_PHYLOGENETIC-May2025/Phylogenetic analysis results/nuclear/iqtree_nuclear_MF_MERGE_v2_20240810.mldist
- SUPPLEMENTARY_MATERIALS_PHYLOGENETIC-May2025/Phylogenetic analysis results/nuclear/iqtree_nuclear_MF_MERGE_v2_20240810.model.gz
- SUPPLEMENTARY_MATERIALS_PHYLOGENETIC-May2025/Phylogenetic analysis results/nuclear/iqtree_nuclear_MF_MERGE_v2_20240810.splits.nex
- SUPPLEMENTARY_MATERIALS_PHYLOGENETIC-May2025/Phylogenetic analysis results/nuclear/iqtree_nuclear_MF_MERGE_v2_20240810.treefile
- SUPPLEMENTARY_MATERIALS_PHYLOGENETIC-May2025/Phylogenetic analysis results/plastid/
- SUPPLEMENTARY_MATERIALS_PHYLOGENETIC-May2025/Phylogenetic analysis results/plastid/iqtree_chloroplast_partitioned_MF_merge.best_model.nex
- SUPPLEMENTARY_MATERIALS_PHYLOGENETIC-May2025/Phylogenetic analysis results/plastid/iqtree_chloroplast_partitioned_MF_merge.best_scheme
- SUPPLEMENTARY_MATERIALS_PHYLOGENETIC-May2025/Phylogenetic analysis results/plastid/iqtree_chloroplast_partitioned_MF_merge.best_scheme.nex
- SUPPLEMENTARY_MATERIALS_PHYLOGENETIC-May2025/Phylogenetic analysis results/plastid/iqtree_chloroplast_partitioned_MF_merge.bionj
- SUPPLEMENTARY_MATERIALS_PHYLOGENETIC-May2025/Phylogenetic analysis results/plastid/iqtree_chloroplast_partitioned_MF_merge.contree
- SUPPLEMENTARY_MATERIALS_PHYLOGENETIC-May2025/Phylogenetic analysis results/plastid/iqtree_chloroplast_partitioned_MF_merge.iqtree
- SUPPLEMENTARY_MATERIALS_PHYLOGENETIC-May2025/Phylogenetic analysis results/plastid/iqtree_chloroplast_partitioned_MF_merge.log
- SUPPLEMENTARY_MATERIALS_PHYLOGENETIC-May2025/Phylogenetic analysis results/plastid/iqtree_chloroplast_partitioned_MF_merge.mldist
- SUPPLEMENTARY_MATERIALS_PHYLOGENETIC-May2025/Phylogenetic analysis results/plastid/iqtree_chloroplast_partitioned_MF_merge.model.gz
- SUPPLEMENTARY_MATERIALS_PHYLOGENETIC-May2025/Phylogenetic analysis results/plastid/iqtree_chloroplast_partitioned_MF_merge.splits.nex
- SUPPLEMENTARY_MATERIALS_PHYLOGENETIC-May2025/Phylogenetic analysis results/plastid/iqtree_chloroplast_partitioned_MF_merge.treefile
- SUPPLEMENTARY_MATERIALS_PHYLOGENETIC-May2025/Phylogeny plots/
- SUPPLEMENTARY_MATERIALS_PHYLOGENETIC-May2025/Phylogeny plots/Figure_S1.pdf
- SUPPLEMENTARY_MATERIALS_PHYLOGENETIC-May2025/Phylogeny plots/Figure_S2.pdf
- SUPPLEMENTARY_MATERIALS_PHYLOGENETIC-May2025/Phylogeny plots/Figure_S3.pdf
- SUPPLEMENTARY_MATERIALS_PHYLOGENETIC-May2025/Sequence alignments/
- SUPPLEMENTARY_MATERIALS_PHYLOGENETIC-May2025/Sequence alignments/Combined/
- SUPPLEMENTARY_MATERIALS_PHYLOGENETIC-May2025/Sequence alignments/Combined/Erica_complete_alignments_20240809.nex
- SUPPLEMENTARY_MATERIALS_PHYLOGENETIC-May2025/Sequence alignments/Combined/Erica_complete_alignments_20240809.partitions
- SUPPLEMENTARY_MATERIALS_PHYLOGENETIC-May2025/Sequence alignments/Combined/Erica_complete_alignments_20240809.partitions.nex
- SUPPLEMENTARY_MATERIALS_PHYLOGENETIC-May2025/Sequence alignments/Combined/Erica_complete_alignments_20240809.phy
- SUPPLEMENTARY_MATERIALS_PHYLOGENETIC-May2025/Sequence alignments/Combined/split_supermatrix_amas.txt
- SUPPLEMENTARY_MATERIALS_PHYLOGENETIC-May2025/Sequence alignments/nuclear/
- SUPPLEMENTARY_MATERIALS_PHYLOGENETIC-May2025/Sequence alignments/nuclear/Erica_complete_alignments_20240809_21_ETS-out.fas
- SUPPLEMENTARY_MATERIALS_PHYLOGENETIC-May2025/Sequence alignments/nuclear/Erica_complete_alignments_20240809_Erica_ITS_edit_mes8-out.fas
- SUPPLEMENTARY_MATERIALS_PHYLOGENETIC-May2025/Sequence alignments/plastid/
- SUPPLEMENTARY_MATERIALS_PHYLOGENETIC-May2025/Sequence alignments/plastid/Erica_complete_alignments_20240809_01_trnTL-out.fas
- SUPPLEMENTARY_MATERIALS_PHYLOGENETIC-May2025/Sequence alignments/plastid/Erica_complete_alignments_20240809_02_trnL_intron-out.fas
- SUPPLEMENTARY_MATERIALS_PHYLOGENETIC-May2025/Sequence alignments/plastid/Erica_complete_alignments_20240809_03_trnL_gene-out.fas
- SUPPLEMENTARY_MATERIALS_PHYLOGENETIC-May2025/Sequence alignments/plastid/Erica_complete_alignments_20240809_08_trnK_matK-out.fas
- SUPPLEMENTARY_MATERIALS_PHYLOGENETIC-May2025/Sequence alignments/plastid/Erica_complete_alignments_20240809_09_matK_gene-out.fas
- SUPPLEMENTARY_MATERIALS_PHYLOGENETIC-May2025/Sequence alignments/plastid/Erica_complete_alignments_20240809_10_rpl32_gene-out.fas
- SUPPLEMENTARY_MATERIALS_PHYLOGENETIC-May2025/Sequence alignments/plastid/Erica_complete_alignments_20240809_11_rpl32_spacer-out.fas
- SUPPLEMENTARY_MATERIALS_PHYLOGENETIC-May2025/Sequence alignments/plastid/Erica_complete_alignments_20240809_12_atpI-out.fas
- SUPPLEMENTARY_MATERIALS_PHYLOGENETIC-May2025/Sequence alignments/plastid/Erica_complete_alignments_20240809_13_psbM-out.fas
- SUPPLEMENTARY_MATERIALS_PHYLOGENETIC-May2025/Sequence alignments/plastid/Erica_complete_alignments_20240809_14_rbcL_gene-out.fas
- SUPPLEMENTARY_MATERIALS_PHYLOGENETIC-May2025/Sequence alignments/plastid/Erica_complete_alignments_20240809_15_rbcL_spacer-out.fas
- SUPPLEMENTARY_MATERIALS_PHYLOGENETIC-May2025/Sequence alignments/plastid/Erica_complete_alignments_20240809_Erica_trnF_ndhJ_mes6-out.fas
