# Supplementary material for: ﻿An integrative approach to alpha taxonomy in Erica L. (Ericaceae) with three new species from the Western Cape, South Africa
Source: PhytoKeys. 2025 Jun 4;257:95–117. doi: 10.3897/phytokeys.257.139457 (PMC12159662; doi:10.3897/phytokeys.257.139457)
Supplement: Supplementary material 3 — Full phylogenetic data and results [file phytokeys-257-095_article-139457__-s003.zip › SUPPLEMENTARY_MATERIALS_PHYLOGENETIC-May2025/Phylogenetic analysis results/Combined/iqtree_allGenes_MF_MERGE_v2_20240810.best_model.nex]

#nexus
begin sets;
  charset 01_trnTL = , 1-2437;
  charset 02_trnL_intron_08_trnK_matK_09_matK_gene_11_rpl32_spacer_12_atpI_13_psbM = , 2438-3106  3156-4043  4044-4921  5268-6225  6226-7260  7261-8240;
  charset 03_trnL_gene_14_rbcL_gene_15_rbcL_spacer = , 3107-3155  8241-9660  9661-9739;
  charset 10_rpl32_gene_Erica_trnF_ndhJ_mes6 = , 4922-5267  12127-13790;
  charset 21_ETS = , 9740-10917;
  charset Erica_ITS_edit_mes8 = , 10918-12126;
  charpartition mymodels =
    K3Pu{0.81918,1.5583}+F{0.396087,0.120705,0.118637,0.364571}+I{0.104011}+R6{0.477206,0.0637968,0.165684,0.231297,0.0611479,0.672569,0.0261958,1.42688,0.0374474,3.25209,0.128308,5.69683}: 01_trnTL{25.2839},
    GTR{1.04314,0.886243,0.364552,0.971031,1.12015}+F{0.312857,0.185383,0.194273,0.307487}+I{0.375503}+R2{0.60555,1.32253,0.018948,10.5101}: 02_trnL_intron_08_trnK_matK_09_matK_gene_11_rpl32_spacer_12_atpI_13_psbM{0.834455},
    HKY{2.23948}+F{0.257359,0.239831,0.243292,0.259518}+G4{0.0982799}: 03_trnL_gene_14_rbcL_gene_15_rbcL_spacer{0.342956},
    TVM{1.12521,1.19584,0.593604,1.56116}+F{0.317711,0.172194,0.15835,0.351745}+R4{0.566407,0.258604,0.374556,1.16626,0.0413558,5.08118,0.0176817,11.6821}: 10_rpl32_gene_Erica_trnF_ndhJ_mes6{2.42677},
    GTR{1.22051,4.04404,1.91461,0.568428,2.1541}+F{0.309179,0.261787,0.222794,0.20624}+I{0.0143847}+G4{0.680355}: 21_ETS{4.74677},
    GTR{1.00106,2.62908,1.68333,0.489782,7.53742}+F{0.230462,0.248276,0.277102,0.24416}+I{0.306119}+G4{0.549969}: Erica_ITS_edit_mes8{8.7299};
end;
