# Supplementary material for: ﻿An integrative approach to alpha taxonomy in Erica L. (Ericaceae) with three new species from the Western Cape, South Africa
Source: PhytoKeys. 2025 Jun 4;257:95–117. doi: 10.3897/phytokeys.257.139457 (PMC12159662; doi:10.3897/phytokeys.257.139457)
Supplement: Supplementary material 3 — Full phylogenetic data and results [file phytokeys-257-095_article-139457__-s003.zip › SUPPLEMENTARY_MATERIALS_PHYLOGENETIC-May2025/Phylogenetic analysis results/Combined/iqtree_allGenes_MF_MERGE_v2_20240810.best_scheme]

DNAF, 01_trnTL = 1-2437
DNAF, 02_trnL_intron_08_trnK_matK_09_matK_gene_11_rpl32_spacer_12_atpI_13_psbM = 2438-3106, 3156-4043, 4044-4921, 5268-6225, 6226-7260, 7261-8240
DNAF, 03_trnL_gene_14_rbcL_gene_15_rbcL_spacer = 3107-3155, 8241-9660, 9661-9739
DNAF, 10_rpl32_gene_Erica_trnF_ndhJ_mes6 = 4922-5267, 12127-13790
DNAF, 21_ETS = 9740-10917
DNAF, Erica_ITS_edit_mes8 = 10918-12126
