# Supplementary material for: ﻿An integrative approach to alpha taxonomy in Erica L. (Ericaceae) with three new species from the Western Cape, South Africa
Source: PhytoKeys. 2025 Jun 4;257:95–117. doi: 10.3897/phytokeys.257.139457 (PMC12159662; doi:10.3897/phytokeys.257.139457)
Supplement: Supplementary material 3 — Full phylogenetic data and results [file phytokeys-257-095_article-139457__-s003.zip › SUPPLEMENTARY_MATERIALS_PHYLOGENETIC-May2025/Phylogenetic analysis results/Combined/iqtree_allGenes_MF_MERGE_v2_20240810.best_scheme.nex]

#nexus
begin sets;
  charset 01_trnTL = 1-2437;
  charset 02_trnL_intron_08_trnK_matK_09_matK_gene_11_rpl32_spacer_12_atpI_13_psbM = 2438-3106  3156-4043  4044-4921  5268-6225  6226-7260  7261-8240;
  charset 03_trnL_gene_14_rbcL_gene_15_rbcL_spacer = 3107-3155  8241-9660  9661-9739;
  charset 10_rpl32_gene_Erica_trnF_ndhJ_mes6 = 4922-5267  12127-13790;
  charset 21_ETS = 9740-10917;
  charset Erica_ITS_edit_mes8 = 10918-12126;
  charpartition mymodels =
    K3Pu+F+I+R6: 01_trnTL,
    GTR+F+I+R2: 02_trnL_intron_08_trnK_matK_09_matK_gene_11_rpl32_spacer_12_atpI_13_psbM,
    HKY+F+G4: 03_trnL_gene_14_rbcL_gene_15_rbcL_spacer,
    TVM+F+R4: 10_rpl32_gene_Erica_trnF_ndhJ_mes6,
    GTR+F+I+G4: 21_ETS,
    GTR+F+I+G4: Erica_ITS_edit_mes8;
end;
