# Supplementary material for: ﻿An integrative approach to alpha taxonomy in Erica L. (Ericaceae) with three new species from the Western Cape, South Africa
Source: PhytoKeys. 2025 Jun 4;257:95–117. doi: 10.3897/phytokeys.257.139457 (PMC12159662; doi:10.3897/phytokeys.257.139457)
Supplement: Supplementary material 3 — Full phylogenetic data and results [file phytokeys-257-095_article-139457__-s003.zip › SUPPLEMENTARY_MATERIALS_PHYLOGENETIC-May2025/Phylogenetic analysis results/Combined/iqtree_allGenes_MF_MERGE_v2_20240810.bionj]

(((((((((((((((((((((((((((((((((((((((((((((((((((((((((((((((((((((((((((((((((((((((((((((((((((((((((((((((((((((((((((((((((((((((((((((((((((((((((((((((((((((((((((((((((((((((((((((((((((((((((((((((((((((((((((((((Empetrum_nig:-4.1705087e-07,(((((((((((((((((((((((((((((((((((((((((Daboecia_cantabrica_PPA:-0.0010266925,((((((((((((((((((((((((((((((((((((((((((((((((((((((((abietina_abi_ANA:-0.00026762651,(((((((benguelensis_ben_A1:-0.034752514,(dracomontana_EO12130:-0.069407657,((psittacina_IJ1237:-0.27632302,((((((((Calluna_vulgaris_BG643:-0.003294999,(((coarctata_ANA:-0.026323728,(coccinea_uni_EO12849:5e-07,purgatoriensis_EO12846:5e-07):0.22905576):0.013046235,leucotrachela_ANA:-0.013045728):0.0065949652,venustiflora_gla_MP1284:-0.0065944651):0.0032954991):0.0016455171,cerinthoides_ANA:-0.0016450172):0.0008313047,capitata_ANA:-0.0008308047):0.00042008061,penicilliformis_MP1078:-0.00041958061):0.00022905025,mannii_usa_BB2331:-0.00022855024):0.00012902029,paludicola_AH2680:-0.00012852029):5.3594398e-05,kingaensis_kin_BB2521:-5.3094402e-05):2.3844799e-05,coarctata_MP590:-2.3344799e-05):0.47912532):0.13819984,regia_reg_ANA:-0.13819936):0.069408163):0.034753013):0.017400755,imbricata_EO12834:-0.017400255):0.0087134838,sonderiana_MP997:-0.0087129828):0.0043711835,trimera_MsnA:-0.0043706833):0.0021987592,drakensbergensis_DB1443:-0.0021982596):0.0011175672,caffra_ANA:-0.0011170671):0.00054840808,cristata_MP820:-0.00054790807):0.00026812652):0.00015181021,nevillei_ANA:-0.0001513102):8.2405822e-05,abietina_abi_MP1013:-8.1905833e-05):4.0223098e-05,cinerea_MP967:-3.9723094e-05):2.071473e-05,abietina_pet_EO:-2.0214729e-05):1.1036773e-05,bruniifolia_EO12460:-1.0536773e-05):7.9013398e-07,corifolia_MP823:-2.9013424e-07):1.6924853e-06,pycnantha_MP1011:-1.1924851e-06):1.1528869e-06,rivularis_BB13936:-6.5288697e-07):1.1542245e-06,spiculifolia_AS57234:-6.5422449e-07):1.1555662e-06,multumbellifera_MP822:-6.5556611e-07):1.1569116e-06,viscaria_lon_ANA:-6.5691171e-07):1.1582613e-06,imbricata_MP508:-6.5826123e-07):1.1596148e-06,imbricata_MP1295:-6.596149e-07):9.7877796e-07,lasciva_MP906:-4.7877796e-07):9.7986731e-07,vestita_ANA:-4.7986731e-07):9.8096007e-07,hillburtii_EO12593:-4.8095995e-07):9.8205578e-07,vagans_PPJ:-4.820559e-07):9.8315513e-07,coccinea_coc_MP1053:-4.8315502e-07):9.8425744e-07,inflata_MP784:-4.8425755e-07):9.8536339e-07,monadelphia_FO:-4.8536327e-07):8.0235435e-07,melastoma_min_EO12820:-3.0235441e-07):8.0318875e-07,pectinifolia_BG601:-3.0318873e-07):8.040256e-07,atherstonei_EO12261:-3.0402563e-07):8.0486507e-07,nabea_BG609:-3.0486501e-07):8.0570703e-07,caffrorum_DB1445:-3.0570706e-07):8.0655161e-07,caffra_C_MP528:-3.0655156e-07):8.0739869e-07,revoluta_BT13679:-3.0739872e-07):8.0824839e-07,imbricata_MP1279:-3.0824833e-07):8.091007e-07,woodii_DB1444:-3.0910067e-07):6.2330372e-07,quadrisulcata_ANA:-1.2330372e-07):6.2387539e-07,goudotiana_cf_EO12659:-1.2387537e-07):6.2444883e-07,myriadenia_EO12679:-1.244488e-07):6.2502397e-07,coccinea_coc_MP1020:-1.25024e-07):6.2560099e-07,lasciva_EO12837:-1.2560093e-07):6.2617971e-07,pogonanthera_EO12835:-1.2617971e-07):6.2676025e-07,carnea_ATsn5:-1.267602e-07):6.273425e-07,parilis_ANA:-1.2734253e-07):4.3896335e-07,arborea_Miehe:6.1036701e-08):4.392563e-07,imbricata_MP512:6.0743702e-08):4.3955021e-07,scytophylla_MP1021:6.044985e-08):4.3984497e-07,ingeana_EO11805:6.0155031e-08):4.401407e-07,vestita_EO12702:5.985936e-08):4.404373e-07,placentiflora_MP1241:5.9562694e-08):0.027300611,((equisetifolia_ANA_CP:-0.091221265,((lusitanica_PJ_CP:-0.36378413,(lusitanica_f_ANA_CP:-0.20889086,elimensis_EO12843_CP:0.41162342):0.63843721):0.18202159,rhopalantha_MP909_CP:-0.18202108):0.091221772):0.5916959,(spinifera_EO12640:0.52646196,((((((((((((((((((((((((((((((((((((((Calluna_vulgaris_ANA:-8.2164121e-08,((Daboecia_cantabrica_ANA:-8.1262698e-08,(((((((arborea_m_ANA:5e-07,verecunda_ANA:5e-07):5.7858767e-07,infundibuliformis_ANA:-7.8587647e-08):9.08061e-07,sicula_sic_c_ANA:-4.0806097e-07):5.7947454e-07,physodes_ANA:-7.9474518e-08):5.7991974e-07,corifolia_ANA:-7.9919772e-08):5.8036619e-07,clavisepala_ANA:-8.0366164e-08):9.1162769e-07,heleophila_ANA:-4.1162772e-07):5.8126273e-07):9.1342565e-07,gibbosa_ANA:-4.1342562e-07):5.8216415e-07):9.1523327e-07,carnea_b_ANA:-4.152333e-07):5.8307046e-07,Corema_album_ANA:-8.3070404e-08):9.170509e-07,azorica_b_ANA:-4.1705087e-07):5.8398172e-07,annectens_ANA:-8.3981718e-08):9.1887847e-07,sagittata_EO12737:-4.1887841e-07):5.8489798e-07,urna_viridis_ANA:-8.4897977e-08):5.8535807e-07,sparrmanii_ANA:-8.5357982e-08):5.8581929e-07,nabea_ANA:-8.5819295e-08):5.8628189e-07,halicacaba_ANA:-8.628183e-08):5.8674573e-07,blenna_ANA:-8.67457e-08):5.8721082e-07,tetralix_c_ANA:-8.7210822e-08):9.2535447e-07,umbellata_b_ANA:-4.2535441e-07):9.2628977e-07,cinerea_a_ANA:-4.262898e-07):9.2722786e-07,terminalis_a_ANA:-4.272278e-07):5.8908421e-07,vagans_a_ANA:-8.908421e-08):5.8955584e-07,leptopus_ANA:-8.9555783e-08):5.9002872e-07,ciliaris_c_ANA:-9.002872e-08):5.9050296e-07,arborea_l_ANA:-9.0502937e-08):5.9097852e-07,maderensis_b_ANA:-9.0978517e-08):9.3291089e-07,inflata_ANA:-4.3291084e-07):9.3386734e-07,strigilifolia_ANA:-4.3386731e-07):9.348264e-07,banksii_com_ANA:-4.3482643e-07):9.3578831e-07,albens_ANA:-4.3578825e-07):9.3675283e-07,gibbosa_ANA_b:-4.367528e-07):9.3772007e-07,oatesii_ANA:-4.3772005e-07):9.3869005e-07,spiculifolia_b_ANA:-4.3869008e-07):9.3966281e-07,multiflora_a_ANA:-4.3966276e-07):9.406383e-07,erigena_a_ANA:-4.4063827e-07):9.4161646e-07,manipuliflora_a_ANA:-4.4161649e-07):9.4259752e-07,platycodon_pla_c_ANA:-4.4259747e-07):9.4358131e-07,patersonii_a_ANA:-4.4358134e-07):9.4456794e-07,australis_b_ANA:-4.4456789e-07):9.455573e-07,mackayana_b_ANA:-4.4555733e-07):5.9827482e-07,retorta_ANA:-9.8274768e-08):5.9877232e-07,plukenetii_pen_MP915:-9.8772318e-08):5.9927129e-07,tenuis_ANA:-9.9271261e-08):5.9977168e-07,lowryensis_ANA:-9.9771682e-08):0.022843689):0.1532923):0.51685143):1.7255093,madida_MP573:-1.9186414):0.98828435,scoparia_AH:-0.98828387):0.49660274,manipuliflora_AJH:-0.49660227):0.24870832,petricola_MP996:-0.24870782):0.12985687,sicula_boc_DM:-0.12985636):0.065158084,esteriana_EO12545:-0.065157592):0.03268832,thunbergii_AH2612:-0.03268782):0.016373703,imbricata_MP1276:-0.0163732):0.0081988256,recta_ANA:-0.0081983265):0.0041065142,urceolata_MP955:-0.004106014):0.0020600574,toringbergensis_ANA:-0.0020595572):0.0010271923):0.00051091425,physophylla_EO11418:-0.00051041425):0.00025580876,pubescens_EO12503:-0.00025530875):0.00012845502,chrysocodon_ANA:-0.00012795502):6.5763845e-05,villosa_EO11394:-6.5263841e-05):3.3115084e-05,axillaris_MP594:-3.2615088e-05):1.2477934e-05,tristis_MP932:-1.1977933e-05):3.9142037e-06,whyteana_A4:-3.4142033e-06):1.7181997e-06,australis_PPM:-1.2181997e-06):1.5106228e-06,perlata_MP960:-1.0106229e-06):1.3023302e-06,serrata_MP818:-8.0233025e-07):8.8248868e-07,esterhuyseniae_EO11831:-3.8248862e-07):8.8358297e-07,cyathiformis_a_ANA:-3.8358294e-07):8.8468096e-07,tysonii_EO12583:-3.8468099e-07):8.8578292e-07,viscaria_lon_MP678:-3.8578287e-07):8.8688864e-07,inordinata_EO11823:-3.8688862e-07):8.8799811e-07,junonia_min_MP866:-3.8799814e-07):8.8911162e-07,bojeri_MP1087:-3.8911156e-07):8.9022888e-07,leucopelta_SB9309:-3.9022891e-07):8.9135017e-07,cyathiformis_d_ANA:-3.9135011e-07):8.9247533e-07,karwyderi_EO12718:-3.9247536e-07):8.9360452e-07,georgica_ANA:-3.9360447e-07):8.9473758e-07,strigosa_MP673:-3.9473755e-07):8.9587468e-07,mackayana_PPK:-3.9587465e-07):8.9701575e-07,agglutinans_EO7679:-3.9701578e-07):8.9816098e-07,ciliaris_KKN1:-3.9816092e-07):8.9931018e-07,modesta_ANA:-3.9931015e-07):9.0046353e-07,tenuis_EO12491:-4.0046351e-07):9.0162087e-07,plukenetii_lin_MP912:-4.0162089e-07):9.0278246e-07,chionodes_EO11699:-4.027824e-07):9.0394815e-07,rigidula_MP534:-4.0394812e-07):9.0511799e-07,plukenetii_plu_EO:-4.0511796e-07):9.0629203e-07,pyxidiflora_ANA:-4.06292e-07):9.0747028e-07,hermani_EO12498:-4.0747031e-07):9.0865279e-07,fausta_MP663:-4.0865274e-07):9.0983951e-07,caffrorum_MP644:-4.0983954e-07):9.1103061e-07,monsoniana_MP986:-4.1103056e-07):9.1222591e-07,lachnaeifolia_MP994:-4.1222594e-07):9.1342565e-07,kingaensis_rug_BB2981:-4.134256e-07):9.146296e-07,umbellata_a_ANA:-4.1462962e-07):9.1583809e-07,lambertii_ANA:-4.1583803e-07):9.170509e-07):9.1826814e-07,humifusa_MP846:-4.1826812e-07):9.1948982e-07,malmesburiensis_EO12575:-4.1948985e-07):9.2071605e-07,curviflora_MP765:-4.2071599e-07):9.2194671e-07,densifolia_BG591:-4.2194668e-07):9.2318191e-07,holosericea_MP1004:-4.2318189e-07):9.2442167e-07,nana_ANA:-4.2442164e-07):9.2566597e-07,simulans_ANA:-4.2566595e-07):9.2691482e-07,verticillata_ANA:-4.2691485e-07):9.2816839e-07,oreotragus_ANA:-4.2816833e-07):9.2942662e-07,erigena_EO12623:-4.2942659e-07):8.1724124e-07,sparsa_BG602:-3.1724122e-07):8.1829751e-07,bolusiae_ANA:-3.1829754e-07):8.1935781e-07,cameronii_ANA:-3.1935775e-07):8.2042209e-07,blenna_MP883:-3.2042206e-07):8.2149018e-07,pageana_ANA:-3.2149021e-07):8.2256247e-07,cerinthoides_MP653:-3.2256241e-07):8.2363874e-07,canescens_ANA:-3.2363872e-07):8.24719e-07,velatiflora_EO12547:-3.2471897e-07):8.2580334e-07,oblongiflora_ANA:-3.2580337e-07):8.2689189e-07,walkeri_ANA:-3.2689184e-07):8.2798442e-07,bicolor_MP1098:-3.2798445e-07):8.2908122e-07,unicolor_geo_JP273:-3.2908116e-07):8.301821e-07,glomiflora_EO12548:-3.3018208e-07):8.3128714e-07,banksii_com_MP824:-3.3128717e-07):8.3239655e-07,vallis_aranearum_ANA:-3.323965e-07):8.3351006e-07,albertyniae_MP927:-3.3351009e-07):8.3462794e-07,silvatica_A2:-3.3462788e-07):8.3575003e-07,placentiflora_EO12833:-3.3575006e-07):8.3687655e-07,cetrata_EO12064:-3.368765e-07):8.3800728e-07,umbellata_DS:-3.3800731e-07):8.3914244e-07,platycodon_mad_EO12695:-3.3914239e-07):8.4028204e-07,caledonica_JW103:-3.4028201e-07):8.4142596e-07,garciae_MP1253:-3.4142593e-07):8.4257431e-07,uysii_ANA:-3.4257434e-07):8.4372721e-07,condensata_MP890:-3.4372715e-07):8.4488454e-07,fillipendula_min_MP926:-3.4488457e-07):8.4604648e-07,baueri_bau_MP1233:-3.4604642e-07):8.4721285e-07,equisetifolia_MP829:-3.4721288e-07):8.4838393e-07,jasminiflora_EO12612:-3.4838388e-07):8.4955946e-07,muscosa_MP775:-3.4955949e-07):7.3059181e-07,parviporandra_MP877:-2.3059175e-07):8.519246e-07,duthieae_ANA:-3.5192463e-07):8.5311427e-07,frigida_MP658:-3.5311422e-07):8.543085e-07,australis_PPF:-3.5430853e-07):8.5550755e-07,tetralix_MP966:-3.555075e-07):8.5671127e-07,stylaris_ANA:-3.567113e-07):8.5791993e-07,margaritacea_ANA:-3.5791987e-07):7.3730666e-07,caespitosa_MP642:-2.3730664e-07):0.43150145,(((bodkinii_MP1281:5e-07,oblongiflora_EO12813:5e-07):1.4210855e-14,(jacksoniana_EO12791:1.4780715e-06,(vogelpoelii_cf_EO12815:5e-07,corydalis_AH2536:5e-07):-9.7807151e-07):1.4210855e-14):0,(niveniana_MP1267:5e-07,calcicola_EO12814:5e-07):0):0.11780374):0.25212657,(elimensis_ANA:5e-07,campanularis_EO11352:5e-07):0.022525981):1.0120384,unicolor_uni_MP1249:-0.73738527):0.3671847,brachysepala_EO12727:-0.36718416):0.17377338,depressa_MP942:-0.17377287):0.0024601009,ferrea_EO12494:-0.0024596078):0.00063085125,cordata_MP571:-0.00063035137):0.00054629089,manipuliflora_EO12697:-0.00054591417):0.00027180306,pubigera_MP572:-0.00027124141):0.0001271731,leonis_RTsn:-0.0001266731):4.8929818e-05,(((((totta_MP525:-0.0030587306,((((((((collina_EO12613_CP:5e-07,mollis_CM5_CP:5e-07):-1.4210855e-14,(((((((conferta_MP887_CP:5e-07,intervallaris_MP556_CP:5e-07):0,(cruenta_MP999_CP:5e-07,peziza_MP719_CP:5e-07):0):-4.8703868e-08,woodii_RC513_CP:5.4870384e-07):-4.9191925e-08,phillipsii_MP1357_CP:5.4919201e-07):0,(cruenta_MP745_CP:5e-07,grisbrookii_EO12716_CP:5e-07):0):0,(eugenea_EO12485_CP:5e-07,monadelphia_FO2_CP:5e-07):0):-5.3154764e-08,fairii_CM12_CP:5.5315479e-07):-1.4210855e-14):2.8421709e-14,((recurvata_EO12467_CP:5e-07,turgida_S1962_CP:5e-07):-5.0172901e-08,stokoei_MP825_CP:5.501729e-07):2.8421709e-14):0.0087499991,florifera_EO12536:0.19398203):0.15813485,flanaganii_MP631_CP:0.11651823):0.88544166,cubica_MP623:-0.61078858):0.30594522,curvirostris_MP941:-0.30594474):0.006627575,glandulipila_MP521:-0.00662706):0.0030592307):0.00044824951,cinerea_Popp:-0.00044774963):0.00045322583,umbelliflora_RT2182:-0.00045272583):0.00021017167,leptopus_MP746:-0.00020967166):0.00010309831,lavandulifolia_EO12506:-0.00010259831):2.460261e-05):1.9482351e-05,lateralis_MP727:-5.5748569e-05):2.6991198e-05,lateralis_MP721:-2.6491198e-05):1.2172465e-05,quadrangularis_MP620:-1.1672465e-05):2.0384552e-06,((((((((((((((((((((((((((((((((((((((thomae_MP807:5e-07,arborescens_FM747:5e-07):0.016753403,sp_mad5_EO12641:-0.016752904):0.0083945813,rakotozafyana_EO12661:-0.0083940802):0.0042064851,phillipsii_MP794:-0.004205985):0.002108532,algida_MP645:-0.0021080323):0.001057188,parkeri_EO12682:-0.0010566879):0.00053043786,humbertii_EO12638:-0.00052993785):0.00026652217,mauritiensis_EO12811:-0.00026602217):0.00013451472,alopecurus_MP630:-0.00013401471):6.8123118e-05,holtii_TO:-6.7623128e-05):3.4764686e-05,reunionensis_FN744:-3.4264682e-05):1.8306235e-05,hebeclada_EO12686:-1.7806235e-05):1.0061497e-05,perrieri_EO12635:-9.5614969e-06):5.8682986e-06,pauciovulata_TdV258b:-5.3682993e-06):3.6408419e-06,swaziensis_LL1181:-3.1408417e-06):0.00021882575,straussiana_MP638:-0.00021213888):0.00058240688,sp_mad3_EO12632:-0.00057661859):0.00057956891,goudotiana_EO12636:-0.0005790689):0.00058189052,galioides_FN745:-0.00058139052):0.00058312283,evansii_MP641:-0.00058262283):0.00058461953,sp_mitrastylus2_EO12691:-0.00058411952):0.0005859927,glaphyra_MP647:-0.0005854927):0.00058711151,cryptoclada_EO12684:-0.00058661151):0.00058830029,boutonii_EO12666:-0.00058780028):0.0096375868,dominans_MP648:-0.0096365828):0.41964439,anguliger_MP597:-0.2169126):0.2004686,subverticillaris_EO12625:-0.20046809):0.10105187,holosericea_EO12842:-0.10105138):0.050284721,clavisepala_MP1063:-0.050284222):0.025199912,thomensis_EO12615:-0.025199413):0.013026088,dissimulans_EO12596:-0.013025587):0.20512974,gibbosa_BG623:-0.00015015155):0.00023947713,leucodesmia_MP724:-0.00023898539):0.0002825397,leucanthera_EO12452:-0.00028203969):0.00013799734,lepidota_MP541:-0.00013749734):6.6490225e-05,lehmannii_MP625:-6.5990222e-05):3.194252e-05,nudiflora_MP802:-3.1442523e-05):1.4677416e-05,lanata_MP1220:-1.4177416e-05):4.5786155e-06):2.0648454e-06,lanceolifera_RC463:-4.8733805e-06):1.3323296e-06,laeta_MP1045:-8.3232965e-07):-1.3531302e-06,doliiformis_MP797:1.8531301e-06):1.9540619e-06,(heleogena_MP1064:5e-07,floccifera_MP987:5e-07):-1.9540619e-06):9.857539e-07,(phacelanthera_EO12489:5e-07,oliveri_MP1278:5e-07):-9.857539e-07):4.977008e-07,(fillipendula_fil_MP914:5e-07,goatcheriana_pet_MP990:5e-07):-4.977008e-07):2.5211079e-07,(praecox_MP795:5e-07,planifolia_MP939:5e-07):-2.5211079e-07):1.2852946e-07,(rosacea_gla_BG628:5e-07,unicolor_mut_MP1245:5e-07):-1.2852946e-07):6.6345955e-08,(baroniana_cf_Lar8:5e-07,rusticula_EO12471:5e-07):-6.6345955e-08):3.4655862e-08,(hispiduloides_EO11544:5e-07,pillansii_pil_MP813:5e-07):-3.5466961e-08):1.9734895e-08,(bokkeveldia_EO12769:5e-07,cylindrica_MP1240:5e-07):-1.9329345e-08):1.1314534e-08,(deflexa_MP1247:5e-07,haematocodon_MP1033:5e-07):-1.1517309e-08):7.5492785e-09,(senilis_EO12483:5e-07,simii_SB9385:5e-07):-7.4478912e-09):5.4368119e-09,(ovina_EO12487:5e-07,glutinosa_MP701:5e-07):-5.4875056e-09):4.4994586e-09,(vernicosa_MP928:5e-07,zebrensis_EO12787:5e-07):-4.4741117e-09):3.9885251e-09,(trimera_ken_BG94:5e-07,thodei_MP656:5e-07):-3.9885251e-09):3.7565e-09,(triflora_MP564:5e-07,subdivaricata_MP671:5e-07):-3.7565e-09):3.6520367e-09,(tumida_MP755:5e-07,tetrathecoides_MP1252:5e-07):-3.6520367e-09):3.6120154e-09,(regerminans_MP576:5e-07,urna_viridis_MP946:5e-07):-3.6120154e-09):3.6046206e-09,(nemerosa_MP1208:5e-07,thamnoides_MP1211:5e-07):-3.6046206e-09):3.6138372e-09,(remota_EO10386:5e-07,subulata_MdV2:5e-07):-3.6138372e-09):3.631605e-09,(abietina_dia_CM11:5e-07,petrophila_EO7592:5e-07):-3.631605e-09):3.6538708e-09,(sitiens_MP827:5e-07,salteri_S2065:5e-07):-3.6538708e-09):3.6786025e-09,(similis_MP804:5e-07,subcapitata_MP1042:5e-07):-3.6786025e-09):3.7047769e-09,(versicolor_ver_MP1232:5e-07,plumosa_EO12480:5e-07):-3.7047769e-09):3.7318815e-09,(lucida_MP690:5e-07,filago_BG93:5e-07):-3.7318815e-09):3.7596672e-09,(saxicola_EO12515:5e-07,intonsa_EO12860:5e-07):-3.7596672e-09):3.7880121e-09,(rubens_EO12479:5e-07,rhodopis_BAB13:5e-07):-3.7880121e-09):3.8168584e-09,(orientalis_EO12608:5e-07,ventricosa_MP713:5e-07):-3.8168584e-09):3.8461838e-09,(uberiflora_BG586:5e-07,microdonta_A5:5e-07):-3.8461838e-09):3.8759835e-09,(spumosa_MP978:5e-07,unilateralis_MP1205:5e-07):-3.8759835e-09):3.9062558e-09,(tradouwensis_MP903:5e-07,tegulifolia_MP557:5e-07):-3.9062558e-09):3.9370085e-09,(peltata_MP1231:5e-07,trichophylla_EO10906:5e-07):-3.9370085e-09):3.9682528e-09,(trichroma_EO12517:5e-07,sparrmanii_BG608:5e-07):-3.9682528e-09):3.999999e-09,(sicula_sic_AM:5e-07,prolata_EO12748:5e-07):-3.999999e-09):4.0322545e-09,(riparia_MP908:5e-07,magistrati_EO11750:5e-07):-4.0322545e-09):4.0650447e-09,(platycalyx_MP1243:5e-07,hansfordii_MP1239:5e-07):-4.0650447e-09):4.0983648e-09,(banksii_pur_NB1753:5e-07,glauca_ele_MP973:5e-07):-4.0983648e-09):4.1322354e-09,(colorans_EO12717:5e-07,diaphana_BG611:5e-07):-4.1322354e-09):4.166671e-09,(macrotrema_MM4625:5e-07,silvatica_DB1184:5e-07):-4.166671e-09):4.2016852e-09,(jonasiana_MP985:5e-07,sp_pachysa_EO12720:5e-07):-4.2016852e-09):4.2372923e-09,(ciliaris_EO12622:5e-07,eburnea_MP1037:5e-07):-4.2372923e-09):4.2735087e-09,(adunca_MP1254:5e-07,dianthifolia_MP583:5e-07):-4.2735087e-09):4.3103494e-09,(wendlandiana_EO12731:5e-07,nubigena_MP868:5e-07):-4.3103494e-09):4.3478305e-09,(rugata_EO12516:5e-07,remota_MP1263:5e-07):-4.3478305e-09):4.3859694e-09,(zeyheriana_EO:5e-07,nutans_BG599:5e-07):-4.3859694e-09):4.4247832e-09,(aneimena_EO12757:5e-07,atromontana_EO12544:5e-07):-4.4247832e-09):4.4642903e-09,(acuta_MP506:5e-07,amidae_EO12272:5e-07):-4.4642903e-09):4.5045092e-09,(argentea_EO12475:5e-07,interrupta_MP911:5e-07):-4.5045092e-09):4.5454591e-09,(sphaerocephala_MP848:5e-07,loganii_MP1258:5e-07):-4.5454591e-09):4.5871604e-09,(simii_RC466:5e-07,maderi_MP757:5e-07):-4.5871604e-09):4.6296345e-09,(mira_MP1257:5e-07,fascicularis_fac_MP809:5e-07):-4.6296345e-09):4.6729016e-09,(baccans_BG645:5e-07,barbigeroides_MP735:5e-07):-4.6729016e-09):4.7169859e-09,(parviflora_EO12492:5e-07,pannosa_EO12490:5e-07):-4.7169859e-09):4.76191e-09,(piquetbergensis_MM5532:5e-07,humidicola_EO11353:5e-07):-4.76191e-09):4.8076974e-09,(stagnalis_sta_MP668:5e-07,brevifolia_EO12459:5e-07):-4.8076974e-09):4.8543738e-09,(hottentotica_EO:5e-07,paucifolia_cil_EO12528:5e-07):-4.8543738e-09):4.9019659e-09,(scoparia_EO12618:5e-07,labialis_MP696:5e-07):-4.9019659e-09):4.9505e-09,(patens_EO12457:5e-07,patersonii_MP741:5e-07):-4.9505e-09):5.0000049e-09,(strigilifolia_MP619:5e-07,maderensis_AH:5e-07):-5.0000049e-09):5.0505102e-09,(podophylla_MP582:5e-07,heleophila_EO12539:5e-07):-5.0505102e-09):5.1020459e-09,(ocellata_MP574:5e-07,glabella_la_EO11224:5e-07):-5.1020459e-09):5.1546443e-09,(sociorum_cf_MP1055:5e-07,mammosaR_MP510:5e-07):-5.1546443e-09):5.2083768e-09,(leucosiphon_MP776:5e-07,eriophoros_EO12478:5e-07):-5.2083768e-09):5.2632401e-09,(curviflora_dif_EO12742:5e-07,curvifolia_MP700:5e-07):-5.2632401e-09):5.3192317e-09,(pulchella_MP736:5e-07,infundibuliformis_MP1238:5e-07):-5.3192317e-09):5.3764668e-09,(odorata_MP561:5e-07,gerhardii_EO12700:5e-07):-5.3764668e-09):5.4349489e-09,(hanekomii_EO11172:5e-07,perplexa_EO12788:5e-07):-5.4349489e-09):5.4947109e-09,(albens_MP585:5e-07,bolusanthus_DEB1720:5e-07):-5.4947109e-09):5.5558038e-09,(discolor_spe_MP1217:5e-07,dregei_EO12711:5e-07):-5.5558038e-09):5.6182285e-09,(dispar_EO12749:5e-07,distorta_EO12500:5e-07):-5.6182285e-09):5.6820721e-09,(physodes_MP979:5e-07,petrophila_RT2065:5e-07):-5.6820721e-09):5.7474252e-09,(penduliflora_MP923:5e-07,haemastoma_MP871:5e-07):-5.7474252e-09):5.8142979e-09,(adnata_MP501:5e-07,ioniana_EO12781:5e-07):-5.8142979e-09):5.8827441e-09,(stagnalis_min_EO12740:5e-07,thunbergii_EO12473:5e-07):-5.8827441e-09):5.95282e-09,(oresigena_MP759:5e-07,glomiflora_MP1251:5e-07):-5.95282e-09):6.0245404e-09,(excavata_GK1532:5e-07,glutinosa_MP687:5e-07):-6.0245404e-09):6.0980549e-09,(velatiflora_MP1213:5e-07,ericoides_MP742:5e-07):-6.0980549e-09):6.1733849e-09,(bergiana_MP768:5e-07,halicacaba_MP1036:5e-07):-6.1733849e-09):6.2505978e-09,(perspicua_per_MP821:5e-07,pilosiflora_pil_MP1262:5e-07):-6.2505978e-09):6.3297652e-09,(angulosa_S2105:5e-07,goatcheriana_dra_EO12694:5e-07):-6.3297652e-09):6.4109624e-09,(chartacea_EO11408:5e-07,dodii_EO11417:5e-07):-6.4109624e-09):6.4942691e-09,(montis_hominis_EO11827:5e-07,steinbergiana_EO12763:5e-07):-6.4942691e-09):6.5797199e-09,(benthamiana_MP560:5e-07,setacea_MP589:5e-07):-6.5797199e-09):6.6674981e-09,(trichophora_EO12701:5e-07,mauritiensis_CB2632:5e-07):-6.6674981e-09):6.7576487e-09,(artemisioides_MP551:5e-07,demissa_EO12540:5e-07):-6.7576487e-09):6.8502191e-09,(oligantha_TdV86:5e-07,globiceps_con_EO12519:5e-07):-6.8502191e-09):6.9454118e-09,(macowanii_mac_MP810:5e-07,eustacei_MP1259:5e-07):-6.9454118e-09):7.0432855e-09,(massonii_MP811:5e-07,transparens_MP893:5e-07):-7.0432855e-09):7.1439037e-09,(curtophylla_EO12750:5e-07,gracilis_BG622:5e-07):-7.1439037e-09):7.2474915e-09,(corydalis_MP1005:5e-07,grata_MP879:5e-07):-7.2474915e-09):7.3541258e-09,(autumnalis_MP665:5e-07,melanthera_MP610:5e-07):-7.3541258e-09):7.4639432e-09,(cernua_EO12474:5e-07,erasmia_MP874:5e-07):-7.4639432e-09):7.5770883e-09,(chamissonis_RT2188:5e-07,eremioides_MP533:5e-07):-7.5770883e-09):7.693659e-09,(pleiotricha_RC461:5e-07,planifolia_MP1012:5e-07):-7.693659e-09):7.8139859e-09,(recurvifolia_EO12475a:5e-07,innovans_MP918:5e-07):-7.8139859e-09):7.9380182e-09,(coccinea_coc_MP598:5e-07,erinus_MP907:5e-07):-7.9380182e-09):8.0661087e-09,(vagans_MP972:5e-07,multiflexuosa_EO12445:5e-07):-8.0661087e-09):8.1983993e-09,(albescens_MP898:5e-07,capitata_MP1044:5e-07):-8.1983993e-09):8.3350402e-09,(obtusata_EO12458:5e-07,greyi_EO12501:5e-07):-8.3350402e-09):8.4763734e-09,(ribisaria_RT2059:5e-07,isaloensis_DB1253:5e-07):-8.4763734e-09):8.62258e-09,(abietina_aur_MP514:5e-07,abietina_con_CM6:5e-07):-8.62258e-09):8.7738536e-09,(phaeocarpa_SM2003:5e-07,oreotragus_JP363:5e-07):-8.7738536e-09):8.9305949e-09,(mammosaP_MP951:5e-07,fimbriata_MP606:5e-07):-8.9305949e-09):9.0930348e-09,(alfredii_FR:5e-07,capillaris_MP1066:5e-07):-9.0930348e-09):9.2614245e-09,(annectens_CM8:5e-07,cooperi_EO12588:5e-07):-9.2614245e-09):9.4362376e-09,(sonderiana_MP756:5e-07,krugeri_EO12807:5e-07):-9.4362376e-09):9.6177732e-09,(shannonii_TdV262:5e-07,denticulata_MP799:5e-07):-9.6177732e-09):9.8063575e-09,(radicans_sch_MP1018:5e-07,ingeana_EO12759:5e-07):-9.8063575e-09):1.0002557e-08,(hirtiflora_MP958:5e-07,physantha_MP1242:5e-07):-1.0002557e-08):1.0206764e-08,(nervata_EO12541:5e-07,viridiflora_MP1246:5e-07):-1.0206764e-08):1.0419487e-08,(spectabilis_MP929:5e-07,lignosa_EO11763:5e-07):-1.0419487e-08):1.0641255e-08,(adunca_EO12746:5e-07,stokoeanthus_EO4790:5e-07):-1.0641255e-08):1.0872586e-08,(natalitia_EO12514:5e-07,versicolor_mon_EO12705:5e-07):-1.0872586e-08):1.1114281e-08,(hispidula_MP801:5e-07,discolor_heb_MP1214:5e-07):-1.1114281e-08):1.1366955e-08,(plumigera_EO11341:5e-07,gracilipes_MM5014:5e-07):-1.1366955e-08):1.1631303e-08,(arachnocalyx_EO12453:5e-07,benguelensis_ben_DB1174:5e-07):-1.1631303e-08):1.1908326e-08,(accommodata_EO11382:5e-07,polycoma_FR:5e-07):-1.1908326e-08):1.2198861e-08,(areolata_EO12502:5e-07,bodkinii_TdV204:5e-07):-1.2198861e-08):1.2503833e-08,(caterviflora_EO12785:5e-07,ecklonii_EO12739:5e-07):-1.2503833e-08):1.2824537e-08,(propendens_EO12464:5e-07,incarnata_EO12771:5e-07):-1.2824537e-08):1.316212e-08,(arcuata_MP523:5e-07,depressa_MP977:5e-07):-1.316212e-08):1.3517854e-08,(umbratica_EO12760:5e-07,thimifolia_CM7:5e-07):-1.3517854e-08):1.3893451e-08,(arborea_EO12619:5e-07,sessiliflora_MP604:5e-07):-1.3893451e-08):1.429051e-08,(selaginifolia_EO12488:5e-07,humifusa_MP616:5e-07):-1.429051e-08):1.4710819e-08,(juniperina_SV952:5e-07,russakiana_MP684:5e-07):-1.4710819e-08):1.5156713e-08,(solandri_EO12753:5e-07,maximilianii_EO12484:5e-07):-1.5156713e-08):1.5630473e-08,(savileae_MP975:5e-07,daphniflora_MP567:5e-07):-1.5630473e-08):1.6154308e-08,(simulans_BG603:5e-07,hendricksei_EO12524:5e-07):-1.6154308e-08):1.6682767e-08,(oatesii_SB9774:5e-07,glandulosa_gla_MP1227:5e-07):-1.6682767e-08):1.7252907e-08,(tomentosa_MP961:5e-07,marifolia_CM4:5e-07):-1.7252907e-08):1.7866492e-08,(mammosaW_EO12784:5e-07,flacca_MP840:5e-07):-1.7866492e-08):1.8526951e-08,(sp_muscosa_EO12639:5e-07,leucopelta_EO12598:5e-07):-1.8526951e-08):1.9238801e-08,(amoena_MP1032:5e-07,coacervata_MP761:5e-07):-1.9238801e-08):2.0008114e-08,(prolata_EO11935:5e-07,gysbertii_MP826:5e-07):-2.0008114e-08):2.084175e-08,(oxysepala_MP780:5e-07,goatcheriana_goa_MP865:5e-07):-2.084175e-08):2.1747793e-08,(longimontana_MP587:5e-07,squarrosa_EO11742:5e-07):-2.1747793e-08):2.2736444e-08,(atrovinosa_MP864:5e-07,magnisylvae_EO10708:5e-07):-2.2736444e-08):2.3819283e-08,(chionophila_MP790:5e-07,erigena_Pim:5e-07):-2.3819283e-08):2.5010223e-08,(canaliculata_BG590:5e-07,empetrina_EO12786:5e-07):-2.5010223e-08):2.6326731e-08,(inaequalis_MP539:5e-07,cyrilliflora_CM10:5e-07):-2.6326731e-08):2.7789529e-08,(astroites_EO12758:5e-07,calycina_EO12532:5e-07):-2.7789529e-08):2.942442e-08,(lateriflora_EO12482:5e-07,silvatica_QL12629:5e-07):-2.942442e-08):3.1263674e-08,(ardens_MP1076:5e-07,blandfordii_MM4208:5e-07):-3.1263674e-08):3.3347938e-08,(brachialis_MP734:5e-07,copiosa_BG610:5e-07):-3.3347938e-08):3.5730174e-08,(bracteolaris_MP577:5e-07,curvirostris_MP817:5e-07):-3.5730174e-08):5.7706782e-08,(alexandri_EO12449:5e-07,exleeana_EO12499:5e-07):-5.7705829e-08):6.2517323e-08,(verecunda_CS5:5e-07,calcareophila_EO30159:5e-07):-6.2517323e-08):0.0059461449,((((((((((((((((((((((((((((((((((((((((((((((((((((((lusitanica_f_ANA_ITS:-0.0039333203,((recurvata_EO12467_ITS:-0.015664538,((((monadelphia_FO2_ITS:-0.24896809,(conferta_MP887_ITS:-0.49715346,((equisetifolia_ANA_ITS:-1.8184811,(glandulosa_fou_ANA:0.46243611,((((((((banksii_ban_EO12873:5e-07,cruenta_MP745_NR:5e-07):2.5e-07,lusitanica_PJ_NR:2.5e-07):2.5000003e-07,cruenta_MP999_NR:2.5000003e-07):2.5e-07,phillipsii_MP1357_NR:2.5e-07):2.5000003e-07,insignis_MP1290:2.5000003e-07):2.5e-07,flanaganii_MP631_NR:2.5e-07):2.5000003e-07,stokoei_MP825_NR:2.5000003e-07):2.5e-07,filago_BG68:2.5e-07):0.086869568):1.7465605):0.99096841,collina_EO12613_ITS:-0.99096781):0.49715394):0.2489686):0.12467402,fairii_CM12_ITS:-0.12467353):0.062433053,rhopalantha_MP909_ITS:-0.062432554):0.031272814,intervallaris_MP556_ITS:-0.031272314):0.015665041):0.0078491196,elimensis_EO12843_NR:-0.0078486204):0.0039338204):0.0019673482,eugenea_EO12485_ITS:-0.001966848):0.00098419888,NEW_sp_napierensis_RDH184b:-0.00098369899):0.00049125688,peziza_MP719_ITS:-0.00049075688):0.00024634064,woodii_RC513_ITS:-0.00024584064):0.00012446874,caffra_D_MP655:-0.00012396874):6.2263287e-05,turgida_S1962_ITS:-6.1763283e-05):3.0032803e-05,grisbrookii_EO12716_ITS:-2.9532806e-05):8.8851993e-06,mollis_CM5_ITS:-8.3851992e-06):0.64608449,umbellata_EO12620:-0.096764147):0.048015006,abietina_atr_MP1029:-0.048014499):0.53250122,tenella_EO12839:-0.12052184):0.060346,diosmifolia_CM19:-0.060345493):0.029554622,coventryi_EO12832:-0.029554123):0.014593288,obliqua_RT2079:-0.014592787):0.0073117199,florifera_EO12768:-0.0073112198):0.0036621275,latiflora_EO12865:-0.0036616279):0.0018344891,cabernetea_EO12882:-0.0018339889):0.00091880251,brachyphylla_EO12810:-0.00091830251):0.00045941296,junonia_min_Moelens:-0.00045891295):0.00022839729,frigida_MP650:-0.00022789728):0.00011395475,hirta_EO12812:-0.00011345476):5.7730365e-05,filiformis_EO12881:-5.7230362e-05):2.8381291e-05,flexistyla_EO12818:-2.7881291e-05):1.2477241e-05,retorta_RT2096:-1.1977241e-05):6.7316091e-06,aristata_EO12830:-6.2316099e-06):1.5694962e-06,chrysocodon_EO12845:-1.0694961e-06):4.6549474e-08,flavicoma_EO12823:4.5345053e-07):1.4734219e-06,irbyana_EO12840:-9.7342195e-07):4.5641229e-08,junonia_jun_Moelens:4.5435883e-07):-7.3994386e-07,bakeri_EO12828:1.2399438e-06):0.35827872,klotzschii_EO12762:-0.15554091):0.06977056,NEW_sp_arida_RH220:-0.069770068):0.021791942,NEW_zizikammensis_RH42:-0.02179144):0.0040266588,NEW_sp_hessaquae_RH181:-0.0040261587):0.0020137655,NEW_sp_hessaquae_RH193b:-0.0020132654):0.0010045351,lutea_MP672:-0.001004035):0.00049821392,NEW_sp_soporata_RH203:-0.00049771403):0.0002451865,mackayana_KKN5:-0.0002446865):0.00011740524,NEW_sp_fredii_RH142:-0.00011690522):5.3793643e-05,NEW_sp_romana_RH182:-5.3293646e-05):2.2272045e-05,erigena_EO12616:-2.1772044e-05):6.1706323e-06,NEW_pilaarkopensis_RH139:-5.6706322e-06):-2.2774716e-06,quadrifida_MP1250:2.7774718e-06):5.1239394e-06,(turneri_EO12736:5e-07,madagascariensis_MP1086:5e-07):-5.1239394e-06):2.8515806e-06,(NEW_sp_napierensis_RDH184a:5e-07,brachyphylla_EO12809:5e-07):-2.8515806e-06):1.3062735e-06,(NEW_sp_aff_umbratica_JV826:5e-07,NEW_sp_soporata_RH183:5e-07):-1.3062735e-06):1.537266e-06,(sperata_MP931:5e-07,lanuginosa_EO12521:5e-07):-1.537266e-06):1.1415553e-06,(NEW_sp_schlebuschii_RH31:5e-07,propinqua_MP1019:5e-07):-1.1415553e-06):1.077652e-06,(NEW_mucronata_RH187:5e-07,NEW_macrophylla_RH180:5e-07):-1.077652e-06):1.0325497e-06,(NEW_sp_aff_inconstans_RH43:5e-07,NEW_omninoglabra_RH77:5e-07):-1.0325497e-06):1.2747606e-06,(NEW_sp_nov_JV2988:5e-07,extrusa_EO12880:5e-07):-1.2747606e-06):1.2779716e-06,(NEW_sp_arida_RH218:5e-07,andevalensis_EO12623:5e-07):-1.2779716e-06):0.20358942,fastigiata_MP830:-0.00085733831):-0.0059461459):0.018228088,(((((((((((((((((((((((((((((((((((((abbotti_KG1005:5e-07,abietina_aur_MP1320:5e-07):0,(abietina_aur_MP499:5e-07,abietina_per_MP1071:5e-07):0):0,(((abietina_aur_MP717:5e-07,abietina_dia_MP1015:5e-07):0,(palliiflora_EO12533:5e-07,melastoma_mel_MP773:5e-07):0):-1.0451226e-08,(ustulescens_RT1553:5e-07,reenensis_MP661:5e-07):1.0451226e-08):0):0,(regia_reg_MP922:5e-07,johnstoniana_RC464:5e-07):0):0,(rubiginosa_RT1554:5e-07,irrorata_EO12856:5e-07):0):0,(rubens_EO12853:5e-07,petiolaris_EO12783:5e-07):0):0,((pinea_MP693:5e-07,filamentosa_EO12728:5e-07):0,(hibbertii_MP982:5e-07,placentiflora_EO12477:5e-07):0):0):0,((aspalathifolia_DB1408:5e-07,imbricata_MP688:5e-07):0,(viscaria_lon_MP504:5e-07,intermedia_alb_MP1248:5e-07):0):0):0,(viscaria_pen_EO12466:5e-07,nevillei_MP1056:5e-07):0):0,(pinea_MP789:5e-07,latituba_MP1374:5e-07):0):0,(regia_mar_MP930:5e-07,parilis_MP751:5e-07):0):0,(quadrisulcata_MP1031:5e-07,opulenta_JP316:5e-07):0):0,(plukenetii_bre_MP769:5e-07,intermedia_MM5082:5e-07):0):0,(bibax_EO12862:5e-07,hexandra_RC465:5e-07):0):0,(brevifolia_MP1008:5e-07,irregularis_EO12803:5e-07):0):0,(axilliflora_MP916:5e-07,baueri_gou_AH862:5e-07):0):0,((penicilliformis_MP889:5e-07,utriculosa_EOsn:5e-07):-1.0311897e-08,(viridimontana_vir_AH1286:0.00025717603,whyteana_BG75:-0.00025617602):1.0308089e-08):0):0,(sacciflora_EO12864:5e-07,macroloma_EO12866:5e-07):0):0,(plena_MP1282:5e-07,occulta_EO:5e-07):0):0,(viscaria_lon_MP1270:5e-07,nematophylla_EO12747:5e-07):0):0.00049290824,gnaphaloides_MP511:-0.00049240823):0.00049433624,viscaria_vis_MdV4:-0.00049383624):0.00049577252,glandulifera_EO12852:-0.00049527251):0.00049721723,doliiformis_MP710:-0.00049671723):0.00049867033,desmantha_MP562:-0.00049817032):0.00050013198,gigantea_EO12821:-0.00049963198):0.00050160219,dolfiana_EO12546:-0.00050110219):0.00050308113,viscaria_mac_MP808:-0.00050258113):0.0005045688,eremioides_EO12854:-0.0005040688):0.00050606526,vlokii_JP378:-0.00050556526):0.013082998,bruniades_EO12465:-0.013082499):0.013122052,genistifolia_CM15:-0.013121551):0.013161338,cumuliflora_EO12699:-0.013160839):0.013200861,croceovirens_JP387:-0.01320036):0.01324062,esteriana_EO12858:-0.013240121):0.013280624,vestita_MP1079:-0.013280123):0.20401488,caprina_EO12772:-0.001282841):-0.00024783891):0.010070419,benguelensis_ben_QL12641:-0.019060044):0.019975707,((((ampullacea_MP1277:-2.7249275e-06,((pulvinata_MP1304:-2.7110589e-06,((((vallis_fluminis_EO12761:-2.6837047e-06,((dolfiana_MP1297:-0.00039699842,gibbosa_GS23:0.00039799843):3.1593638e-06,lithophila_MP1301:-2.6593677e-06):3.1837048e-06):3.1904956e-06,oxycoccifolia_MP1275:-2.6904959e-06):3.1973184e-06,sp_nov_MP1291:-2.6973182e-06):3.2041726e-06,passerinae_MP1302:-2.7041724e-06):3.2110586e-06):3.2179771e-06,karooica_MP1285:-2.7179769e-06):3.2249277e-06):3.2319113e-06,axillaris_MP1052:-2.7319115e-06):3.2389275e-06,paniculata_MP1274:-2.7389274e-06):0.20390756,chiroptera_MP814:-0.0011755228):-0.0064904466):0.021538258,zwartbergensis_MP608:-0.028280389):0.70466006,conspicua_CS1:-0.70465958):0.84491783,glauca_gla_MP850:-0.84491736):1.0561477,cereris_MP863:-1.0561472):1.408197,fontana_MP1069:-1.4081966):2.1122954,globiceps_gra_MP988:-2.1122949):2.2442748e-08,capensis_MP1047:5e-07,walkeri_MP1237:5e-07);
