# Supplementary material for: ﻿An integrative approach to alpha taxonomy in Erica L. (Ericaceae) with three new species from the Western Cape, South Africa
Source: PhytoKeys. 2025 Jun 4;257:95–117. doi: 10.3897/phytokeys.257.139457 (PMC12159662; doi:10.3897/phytokeys.257.139457)
Supplement: Supplementary material 3 — Full phylogenetic data and results [file phytokeys-257-095_article-139457__-s003.zip › SUPPLEMENTARY_MATERIALS_PHYLOGENETIC-May2025/Phylogenetic analysis results/Combined/iqtree_allGenes_MF_MERGE_v2_20240810.contree]

(Empetrum_nig:0.0335253686,((Daboecia_cantabrica_PPA:0.0051482103,Daboecia_cantabrica_ANA:0.0000024079)100:0.1684901269,(((((((((((((((abbotti_KG1005:0.0180011332,(((((((algida_MP645:0.0137283740,cooperi_EO12588:0.0086553775)73:0.0000021860,(oatesii_SB9774:0.0035551675,oatesii_ANA:0.0000028543)100:0.0113655698)67:0.0011088452,tysonii_EO12583:0.0098208429)64:0.0005588774,(((atherstonei_EO12261:0.0093919275,revoluta_BT13679:0.0032508185)98:0.0042106045,rivularis_BB13936:0.0067585025)100:0.0027238315,((dissimulans_EO12596:0.0057645436,glaphyra_MP647:0.0067177208)100:0.0026062107,dracomontana_EO12130:0.0120243547)89:0.0004492528)89:0.0017672387)91:0.0007664133,straussiana_MP638:0.0113658000)85:0.0000026302,(frigida_MP658:0.0027398450,(reenensis_MP661:0.0010862367,frigida_MP650:0.0000023323)92:0.0000025840)100:0.0088956397)85:0.0003913449,((dominans_MP648:0.0033611541,thodei_MP656:0.0069165277)98:0.0024657796,psittacina_IJ1237:0.0122688350)56:0.0000026294)51:0.0000020497)99:0.0017387563,evansii_MP641:0.0143867122)99:0.0003893683,((alopecurus_MP630:0.0160013632,aspalathifolia_DB1408:0.0216048953)100:0.0050636839,((((filago_BG93:0.0077934023,(((silvatica_A2:0.0016789906,silvatica_QL12629:0.0000020350)100:0.0004061765,filago_BG68:0.0000029745)92:0.0004359549,silvatica_DB1184:0.0023919405)93:0.0054604995)100:0.0016729297,woodii_RC513_ITS:0.0062472653)100:0.0038176013,(johnstoniana_RC464:0.0009930877,(lanceolifera_RC463:0.0000020350,pleiotricha_RC461:0.0000020350)100:0.0008380638)100:0.0086949329)100:0.0048249777,(subverticillaris_EO12625:0.0122865161,(woodii_DB1444:0.0015855796,woodii_RC513_CP:0.0024395368)100:0.0150268489)100:0.0026283136)100:0.0052994829)99:0.0005207335)100:0.0035859339,(drakensbergensis_DB1443:0.0238130392,hillburtii_EO12593:0.0264523501)89:0.0025258693)89:0.0004518827,((flanaganii_MP631_CP:0.0109000812,(whyteana_A4:0.0088014569,whyteana_BG75:0.0080389042)100:0.0175562964)100:0.0036720803,(holtii_TO:0.0117726264,swaziensis_LL1181:0.0039871256)100:0.0229282562)98:0.0002527389)100:0.0026998899,(caffrorum_DB1445:0.0035584875,caffrorum_MP644:0.0055984620)100:0.0162670853)100:0.0032012565,((((((((((arborescens_FM747:0.0027457849,(brachyphylla_EO12810:0.0000023329,brachyphylla_EO12809:0.0000022129)100:0.0046432632)100:0.0073162965,sp_mad3_EO12632:0.0062812154)95:0.0010802905,((((baroniana_cf_Lar8:0.0032733475,myriadenia_EO12679:0.0046061356)100:0.0011812618,perrieri_EO12635:0.0058105471)99:0.0013243731,(cryptoclada_EO12684:0.0071235953,((goudotiana_EO12636:0.0065006597,reunionensis_FN744:0.0035610974)50:0.0000025930,(goudotiana_cf_EO12659:0.0033311569,hebeclada_EO12686:0.0091272909)96:0.0004184199)64:0.0008420609)54:0.0004199759)47:0.0000027273,(boutonii_EO12666:0.0052975885,(isaloensis_DB1253:0.0049747029,(parkeri_EO12682:0.0090398587,sp_mitrastylus2_EO12691:0.0068982715)100:0.0021957119)66:0.0000029326)100:0.0028622307)47:0.0004114246)46:0.0005779777,(rakotozafyana_EO12661:0.0173295179,(sp_mad5_EO12641:0.0000022792,sp_muscosa_EO12639:0.0008224531)100:0.0072918544)98:0.0042642175)82:0.0014418376,spinifera_EO12640:0.0199166826)91:0.0011358149,(humbertii_EO12638:0.0000022009,madagascariensis_MP1086:0.0109814848)99:0.0045630416)87:0.0015953079,(bojeri_MP1087:0.0060849076,galioides_FN745:0.0036104596)100:0.0060003723)91:0.0013497220,(mauritiensis_CB2632:0.0000020350,mauritiensis_EO12811:0.0000024379)100:0.0085325429)100:0.0044357960,((((((benguelensis_ben_A1:0.0000022184,benguelensis_ben_QL12641:0.0014009747)100:0.0031821388,benguelensis_ben_DB1174:0.0067791769)100:0.0052331279,thomensis_EO12615:0.0073572940)100:0.0020868331,hexandra_RC465:0.0100866113)100:0.0051713730,(simii_RC466:0.0007391016,simii_SB9385:0.0007273963)100:0.0075602662)100:0.0037895104,(microdonta_A5:0.0109179667,mannii_usa_BB2331:0.0190167362)100:0.0033590828)100:0.0075429299)98:0.0018958023,(kingaensis_rug_BB2981:0.0000026331,kingaensis_kin_BB2521:0.0123506061)100:0.0170866681)100:0.0011201487)100:0.0020956069,(((((((((((((((((((((((((abietina_abi_ANA:0.0000021779,(abietina_con_CM6:0.0017528709,abietina_dia_CM11:0.0010380114)99:0.0006777932)92:0.0000025142,abietina_atr_MP1029:0.0000022141)93:0.0000025195,(abietina_abi_MP1013:0.0008799829,abietina_dia_MP1015:0.0000021424)92:0.0000024144)100:0.0011571441,(nevillei_ANA:0.0000024144,nevillei_MP1056:0.0011572485)100:0.0004570381)100:0.0026900834,(quadrisulcata_ANA:0.0000024144,quadrisulcata_MP1031:0.0011298136)100:0.0010356622)100:0.0023038735,(doliiformis_MP710:0.0032138604,(doliiformis_MP797:0.0156746136,(phillipsii_MP794:0.0071490411,phillipsii_MP1357_NR:0.0032264579)100:0.0035334474)89:0.0042578924)100:0.0043078102)99:0.0014456127,((((((((((abietina_aur_MP1320:0.0026971936,viscaria_lon_ANA:0.0009372291)71:0.0004352809,((abietina_aur_MP499:0.0011131696,viscaria_lon_MP504:0.0022828443)76:0.0000021424,viscaria_pen_EO12466:0.0027092778)70:0.0000021424)72:0.0002126544,latiflora_EO12865:0.0056458585)86:0.0001536214,(((((abietina_per_MP1071:0.0011505409,pinea_MP693:0.0022871597)99:0.0000021424,pinea_MP789:0.0004380907)99:0.0008643462,hibbertii_MP982:0.0067834154)98:0.0000021424,viscaria_vis_MdV4:0.0036870679)98:0.0004346124,(viscaria_lon_MP1270:0.0010324833,viscaria_lon_MP678:0.0000021332)96:0.0026944021)75:0.0000023197)82:0.0003409788,viscaria_mac_MP808:0.0022862081)97:0.0003576780,(((filamentosa_EO12728:0.0011016371,vestita_MP1079:0.0000021424)100:0.0000024295,nematophylla_EO12747:0.0017768493)100:0.0005336766,vestita_EO12702:0.0003596700)100:0.0008630300)99:0.0012992168,((((axilliflora_MP916:0.0011416542,regia_reg_ANA:0.0000022724)98:0.0000022724,regia_reg_MP922:0.0000021424)97:0.0000022724,regia_mar_MP930:0.0005797886)100:0.0022477115,vestita_ANA:0.0018495341)100:0.0019180032)99:0.0019892181,(abietina_aur_MP514:0.0016953320,abietina_aur_MP717:0.0027873276)98:0.0000029265)99:0.0023346622,stokoei_MP825_NR:0.0075713237)55:0.0005985389,thomae_MP807:0.0018966280)54:0.0009467711)96:0.0011916598,((abietina_pet_EO:0.0061574853,collina_EO12613_ITS:0.0000026161)91:0.0016790991,phillipsii_MP1357_CP:0.0000027540)87:0.0000024425)95:0.0027783000,(parilis_ANA:0.0000025561,parilis_MP751:0.0022996819)100:0.0074202803)100:0.0020051232,((cruenta_MP745_NR:0.0000026369,cruenta_MP999_NR:0.0010654507)100:0.0020589626,elimensis_EO12843_NR:0.0022052840)100:0.0089831541)93:0.0018870521,((cabernetea_EO12882:0.0032661636,extrusa_EO12880:0.0102406152)100:0.0103502364,filiformis_EO12881:0.0164400756)90:0.0011259612)100:0.0046807046,(alfredii_FR:0.0098736449,((bracteolaris_MP577:0.0034324944,steinbergiana_EO12763:0.0034223295)100:0.0087793023,((((((caledonica_JW103:0.0305390425,corifolia_ANA:0.0022324881)100:0.0010517255,corifolia_MP823:0.0047981256)100:0.0006978470,(erasmia_MP874:0.0022936740,loganii_MP1258:0.0018560604)100:0.0026139944)100:0.0022325889,(pycnantha_MP1011:0.0109008423,lutea_MP672:0.0075348795)90:0.0017666103)90:0.0015887179,(rhopalantha_MP909_CP:0.0040511466,vogelpoelii_cf_EO12815:0.0049264575)99:0.0007348649)100:0.0089899799,(eugenea_EO12485_CP:0.0132000700,((glauca_ele_MP973:0.0065226422,eugenea_EO12485_ITS:0.0090378944)100:0.0044585438,glauca_gla_MP850:0.0120802576)100:0.0028454932)99:0.0067121373)97:0.0005150021)99:0.0020605152)100:0.0043880509)100:0.0047998953,((((((ampullacea_MP1277:0.0065478257,aristata_EO12830:0.0062201084)97:0.0022433558,shannonii_TdV262:0.0064701661)96:0.0033119103,jasminiflora_EO12612:0.0037171109)97:0.0036110743,irbyana_EO12840:0.0063490916)100:0.0017360816,(((gysbertii_MP826:0.0000020350,(intonsa_EO12860:0.0000020350,(massonii_MP811:0.0015839662,squarrosa_EO11742:0.0039642474)98:0.0000020805)95:0.0000020350)95:0.0016208563,(retorta_ANA:0.0000025342,retorta_RT2096:0.0000023462)99:0.0090084655)100:0.0108101805,(macroloma_EO12866:0.0167928284,obliqua_RT2079:0.0093950939)100:0.0010264856)100:0.0010332518)100:0.0023025727,((((cristata_MP820:0.0006555985,curvifolia_MP700:0.0014466257)100:0.0009884527,trichroma_EO12517:0.0118693952)100:0.0075395300,fascicularis_fac_MP809:0.0141257438)97:0.0021080974,odorata_MP561:0.0088951226)97:0.0007187715)97:0.0039395614)97:0.0021732962,(((condensata_MP890:0.0057880608,NEW_mucronata_RH187:0.0036829452)100:0.0103380784,((garciae_MP1253:0.0171969039,klotzschii_EO12762:0.0137772442)80:0.0000029635,((nemerosa_MP1208:0.0144990460,zebrensis_EO12787:0.0081019119)99:0.0040458656,(((peltata_MP1231:0.0014218790,velatiflora_MP1213:0.0000020370)100:0.0000023818,NEW_sp_napierensis_RDH184a:0.0000022129)100:0.0029025325,sparsa_BG602:0.0056660848)100:0.0084511590)98:0.0022105246)71:0.0010719455)88:0.0012578934,((conferta_MP887_CP:0.0010648068,((((copiosa_BG610:0.0105120981,(leucopelta_EO12598:0.0015451859,(leucopelta_SB9309:0.0030714451,natalitia_EO12514:0.0046863766)100:0.0011612412)100:0.0000022407)100:0.0100484307,tradouwensis_MP903:0.0053500104)100:0.0028973010,(((((cordata_MP571:0.0000022218,lowryensis_ANA:0.0000021494)99:0.0000027497,flanaganii_MP631_NR:0.0082588111)57:0.0008464543,hispidula_MP801:0.0016401845)100:0.0037828876,turneri_EO12736:0.0030271759)96:0.0000022734,(NEW_sp_arida_RH218:0.0000022129,NEW_sp_arida_RH220:0.0000022129)100:0.0027429969)99:0.0000026309)100:0.0012092635,grata_MP879:0.0007646093)97:0.0015010783)99:0.0047998658,((melanthera_MP610:0.0015481778,modesta_ANA:0.0028549265)100:0.0068695587,((ocellata_MP574:0.0056353609,(NEW_macrophylla_RH180:0.0000022129,NEW_sp_romana_RH182:0.0013959183)100:0.0014019292)100:0.0027385247,(NEW_sp_hessaquae_RH181:0.0000022129,NEW_sp_hessaquae_RH193b:0.0000022129)100:0.0099143810)100:0.0017114375)100:0.0027943368)100:0.0036425870)69:0.0015102531)72:0.0001438327,((((((alexandri_EO12449:0.0155049621,bolusiae_ANA:0.0150615124)100:0.0040228849,fairii_CM12_ITS:0.0100386866)83:0.0010682071,(((((canescens_ANA:0.0004170795,recurvata_EO12467_ITS:0.0000026161)100:0.0005646426,caterviflora_EO12785:0.0000020350)100:0.0025765790,mollis_CM5_CP:0.0203514459)100:0.0083146726,((empetrina_EO12786:0.0048201801,pyxidiflora_ANA:0.0034449532)100:0.0018130579,((haematocodon_MP1033:0.0004040892,mollis_CM5_ITS:0.0000026161)100:0.0003262218,hirtiflora_MP958:0.0013759723)100:0.0133802501)96:0.0008238271)96:0.0014332529,ferrea_EO12494:0.0137952897)83:0.0003197741)88:0.0066380060,((clavisepala_MP1063:0.0000022657,clavisepala_ANA:0.0000022981)100:0.0234662073,((cruenta_MP745_CP:0.0023105111,elimensis_EO12843_CP:0.0000024625)95:0.0000027064,cruenta_MP999_CP:0.0072843476)100:0.0356515707)93:0.0031658771)97:0.0074879927,(((((baccans_BG645:0.0074342271,brachialis_MP734:0.0056453070)100:0.0017026952,fairii_CM12_CP:0.0039660487)98:0.0000024947,(halicacaba_MP1036:0.0000020462,halicacaba_ANA:0.0000021494)100:0.0074653002)97:0.0016547313,(((depressa_MP942:0.0000020350,depressa_MP977:0.0000020350)100:0.0069249264,sociorum_cf_MP1055:0.0044558024)100:0.0111570175,(glutinosa_MP687:0.0125174077,glutinosa_MP701:0.0060660630)100:0.0175189850)99:0.0013494981)97:0.0039283799,(oxycoccifolia_MP1275:0.0368353919,((physodes_MP979:0.0134098094,physodes_ANA:0.0000021497)100:0.0023165333,(urna_viridis_MP946:0.0000020368,urna_viridis_ANA:0.0000023418)100:0.0041555305)100:0.0122737468)95:0.0002447636)99:0.0029085066)94:0.0005980963,((((((annectens_CM8:0.0000022092,annectens_ANA:0.0000021497)100:0.0043016160,verticillata_ANA:0.0080757490)99:0.0029043876,(((bibax_EO12862:0.0047107875,((hendricksei_EO12524:0.0032679010,coventryi_EO12832:0.0028693602)93:0.0007218917,((latituba_MP1374:0.0009027052,trichophora_EO12701:0.0000020350)100:0.0017504765,(perspicua_per_MP821:0.0047677753,propendens_EO12464:0.0116262566)99:0.0009263402)97:0.0007725549)91:0.0005177684)90:0.0000020138,((colorans_EO12717:0.0000020350,plena_MP1282:0.0038196159)100:0.0016085259,((hansfordii_MP1239:0.0041197923,viridimontana_vir_AH1286:0.0039208247)99:0.0007442150,oreotragus_ANA:0.0103934264)93:0.0010826622)46:0.0004034379)83:0.0011484685,(((((chrysocodon_ANA:0.0035263865,chrysocodon_EO12845:0.0000022220)100:0.0000020169,stagnalis_sta_MP668:0.0000020350)100:0.0005058279,stagnalis_min_EO12740:0.0085796167)100:0.0033853456,((macowanii_mac_MP810:0.0037046271,(pageana_ANA:0.0000023399,campanularis_EO11352:0.0019693070)73:0.0021712921)48:0.0008019034,leucotrachela_ANA:0.0018180507)98:0.0009050436)93:0.0011888945,(((cyrilliflora_CM10:0.0038266188,heleogena_MP1064:0.0000020350)100:0.0007538003,fontana_MP1069:0.0031428553)99:0.0000020350,(salteri_S2065:0.0045868194,paludicola_AH2680:0.0012366429)96:0.0015911470)99:0.0020436289)91:0.0000025058)57:0.0012447228)51:0.0007783848,((conspicua_CS1:0.0000020350,curviflora_MP765:0.0056853417)100:0.0014208124,curviflora_dif_EO12742:0.0075400893)100:0.0033558869)100:0.0047931300,((intervallaris_MP556_CP:0.0026583876,pillansii_pil_MP813:0.0049590085)100:0.0033053705,(parviflora_EO12492:0.0008831115,ribisaria_RT2059:0.0300403769)100:0.0007922375)100:0.0054043566)94:0.0069650827,(((((((((((((autumnalis_MP665:0.0000020350,sitiens_MP827:0.0000020350)86:0.0000020350,subdivaricata_MP671:0.0000020350)86:0.0000023007,tenella_EO12839:0.0000022473)100:0.0134531912,(((((((blandfordii_MM4208:0.0015920586,krugeri_EO12807:0.0122946135)84:0.0007553207,denticulata_MP799:0.0000020350)80:0.0007768852,(infundibuliformis_MP1238:0.0000027245,infundibuliformis_ANA:0.0000029911)100:0.0008599831)85:0.0000021123,(cylindrica_MP1240:0.0013898598,daphniflora_MP567:0.0000020350)99:0.0061991887)99:0.0016733792,(sacciflora_EO12864:0.0054813622,walkeri_MP1237:0.0022016838)99:0.0018032825)93:0.0012054760,nana_ANA:0.0059090208)47:0.0000026067,((distorta_EO12500:0.0204862015,((hottentotica_EO:0.0007686384,humidicola_EO11353:0.0015891937)100:0.0020339309,((purgatoriensis_EO12846:0.0009073213,intervallaris_MP556_ITS:0.0000026161)99:0.0029478015,bakeri_EO12828:0.0000022341)99:0.0015278107)99:0.0065906849)100:0.0034440184,gerhardii_EO12700:0.0157334707)100:0.0019643722)85:0.0025365572)54:0.0015350091,fastigiata_MP830:0.0096909153)78:0.0033189976,((((capensis_MP1047:0.0000020350,laeta_MP1045:0.0000020350)100:0.0000020350,eburnea_MP1037:0.0000020350)100:0.0000027245,elimensis_ANA:0.0000021292)100:0.0019417398,walkeri_ANA:0.0046540768)100:0.0086830232)91:0.0000022199,((patersonii_MP741:0.0000025554,patersonii_a_ANA:0.0014596690)100:0.0094003913,vallis_aranearum_ANA:0.0031435190)99:0.0020387431)99:0.0031569991,(((cyathiformis_a_ANA:0.0011974080,cyathiformis_d_ANA:0.0000025472)100:0.0006730760,(gracilis_BG622:0.0066004276,(quadrangularis_MP620:0.0000020352,flexistyla_EO12818:0.0109094871)100:0.0017940032)97:0.0000027431)100:0.0134862168,multumbellifera_MP822:0.0078077945)100:0.0020174760)99:0.0005586213,turgida_S1962_ITS:0.0169508233)100:0.0062730250,(dodii_EO11417:0.0040004435,(transparens_MP893:0.0044308394,(trichophylla_EO10906:0.0000023818,NEW_sp_fredii_RH142:0.0000022129)100:0.0051401393)100:0.0025599602)100:0.0079569276)97:0.0014601531,duthieae_ANA:0.0075972760)90:0.0018500327,regerminans_MP576:0.0152758738)91:0.0008335718,(bergiana_MP768:0.0190879621,(chionophila_MP790:0.0072097363,(((((curvirostris_MP817:0.0007841311,curvirostris_MP941:0.0016084734)100:0.0007891950,lateralis_MP727:0.0024391535)100:0.0008076046,lateralis_MP721:0.0082685559)100:0.0006907777,haemastoma_MP871:0.0017432409)100:0.0024026668,(praecox_MP795:0.0088720219,(savileae_MP975:0.0008640223,ventricosa_MP713:0.0015983129)100:0.0034950965)99:0.0000023819)100:0.0052247020)100:0.0039550167)100:0.0019655196)81:0.0000023044)100:0.0045187098)93:0.0022481889)75:0.0014444447,(((((((((((((acuta_MP506:0.0086001334,adnata_MP501:0.0135861912)99:0.0017162688,((calycina_EO12532:0.0037056400,leucosiphon_MP776:0.0036420306)100:0.0026700412,goatcheriana_goa_MP865:0.0150514945)99:0.0009720989)100:0.0030608007,((glandulipila_MP521:0.0090059987,setacea_MP589:0.0144950675)100:0.0024544071,(pannosa_EO12490:0.0010969386,perlata_MP960:0.0081391712)100:0.0008785970)99:0.0015926560)99:0.0013023737,((((arcuata_MP523:0.0148726000,demissa_EO12540:0.0056762766)100:0.0086684103,umbelliflora_RT2182:0.0176039579)100:0.0069089520,zeyheriana_EO:0.0129057177)98:0.0000024646,NEW_pilaarkopensis_RH139:0.0075004103)100:0.0061553430)94:0.0000026610,dianthifolia_MP583:0.0118029408)94:0.0018781623,((lucida_MP690:0.0080993129,triflora_MP564:0.0098650996)92:0.0006544994,(((monsoniana_MP986:0.0062773231,plumigera_EO11341:0.0087785982)100:0.0056108971,jacksoniana_EO12791:0.0132995565)58:0.0000027956,perplexa_EO12788:0.0083958002)55:0.0000020426)96:0.0025212512)72:0.0017806176,muscosa_MP775:0.0306787146)35:0.0000029881,((bicolor_MP1098:0.0270861851,pubescens_EO12503:0.0133724061)84:0.0040336069,(paniculata_MP1274:0.0189356551,saxicola_EO12515:0.0051749466)91:0.0035710671)40:0.0008748592)83:0.0021954235,((leucodesmia_MP724:0.0031365463,maximilianii_EO12484:0.0146828403)100:0.0089347915,NEW_omninoglabra_RH77:0.0178597914)51:0.0007917162)24:0.0000021731,(paucifolia_cil_EO12528:0.0055403190,niveniana_MP1267:0.0033890565)100:0.0136857042)32:0.0008453993,(((simulans_ANA:0.0000025472,stylaris_ANA:0.0026532383)68:0.0000023399,(simulans_BG603:0.0055363605,NEW_sp_aff_inconstans_RH43:0.0000022129)68:0.0000024971)100:0.0091469425,utriculosa_EOsn:0.0124687200)86:0.0015159855)42:0.0008592488,(((((agglutinans_EO7679:0.0279781492,(grisbrookii_EO12716_ITS:0.0109318803,lanuginosa_EO12521:0.0012847894)100:0.0062158212)59:0.0017032491,((((baueri_bau_MP1233:0.0008638239,baueri_gou_AH862:0.0012361739)100:0.0045688266,(((mammosaP_MP951:0.0008839722,mammosaR_MP510:0.0022051802)100:0.0021762032,mammosaW_EO12784:0.0043936549)100:0.0009759471,sessiliflora_MP604:0.0149120234)100:0.0061745259)100:0.0078037381,((((calcareophila_EO30159:0.0000020350,excavata_GK1532:0.0035362944)100:0.0016698520,propinqua_MP1019:0.0073528903)100:0.0018252451,(((fillipendula_fil_MP914:0.0017051913,fillipendula_min_MP926:0.0010328702)100:0.0010192381,penduliflora_MP923:0.0009071156)100:0.0046687448,pulvinata_MP1304:0.0051574027)100:0.0039546423)100:0.0009300175,irregularis_EO12803:0.0093534426)91:0.0000021123)93:0.0037852376,(((bodkinii_TdV204:0.0000020352,bodkinii_MP1281:0.0000029113)100:0.0017877818,holosericea_EO12842:0.0025680913)96:0.0000028051,(grisbrookii_EO12716_CP:0.0030425655,holosericea_MP1004:0.0027343186)95:0.0000020952)100:0.0096146386)99:0.0026704020)59:0.0010426498,((((((albertyniae_MP927:0.0022781161,((dispar_EO12749:0.0124872022,((dregei_EO12711:0.0007985056,piquetbergensis_MM5532:0.0000020350)100:0.0015599645,malmesburiensis_EO12575:0.0025968237)100:0.0027426194)100:0.0041350350,((glabella_la_EO11224:0.0046665292,interrupta_MP911:0.0008917908)100:0.0020068430,radicans_sch_MP1018:0.0018780449)100:0.0018055618)96:0.0000021855)98:0.0011680597,((capillaris_MP1066:0.0105785116,(ericoides_MP742:0.0031239064,pilosiflora_pil_MP1262:0.0177290190)99:0.0000025213)98:0.0015679879,((erinus_MP907:0.0025605600,similis_MP804:0.0009341179)100:0.0071471924,(ioniana_EO12781:0.0008676565,russakiana_MP684:0.0017138514)100:0.0076704688)62:0.0007938697)58:0.0000020350)58:0.0000022956,barbigeroides_MP735:0.0081370308)99:0.0024115979,(benthamiana_MP560:0.0095951277,((ecklonii_EO12739:0.0035193577,((globiceps_con_EO12519:0.0075352742,innovans_MP918:0.0045984855)93:0.0016780497,venustiflora_gla_MP1284:0.0060205090)84:0.0000020749)98:0.0021212203,labialis_MP696:0.0178505685)100:0.0006171077)99:0.0025886748)99:0.0023343771,(pulchella_MP736:0.0009950594,flavicoma_EO12823:0.0046362890)100:0.0068800872)88:0.0000021034,rhodopis_BAB13:0.0251173014)95:0.0018037994)61:0.0037427742,((globiceps_gra_MP988:0.0125683750,(nudiflora_MP802:0.0050978391,NEW_sp_napierensis_RDH184b:0.0000026161)100:0.0038962871)90:0.0024406312,karwyderi_EO12718:0.0178432011)96:0.0046988718)84:0.0000029668,(collina_EO12613_CP:0.0037089185,stokoei_MP825_CP:0.0065222292)100:0.0075938774)80:0.0057634411)43:0.0070737409,((((angulosa_S2105:0.0007141836,(axillaris_MP1052:0.0014203417,axillaris_MP594:0.0000029358)100:0.0000027802)100:0.0120371614,((((areolata_EO12502:0.0074566087,(remota_EO10386:0.0000020350,remota_MP1263:0.0021633272)100:0.0022327645)82:0.0006684336,(artemisioides_MP551:0.0003174887,conferta_MP887_ITS:0.0000026161)97:0.0018789851)82:0.0006966783,rugata_EO12516:0.0045207261)100:0.0014242305,((subcapitata_MP1042:0.0012465278,NEW_sp_nov_JV2988:0.0088767533)100:0.0024052335,calcicola_EO12814:0.0086932812)99:0.0000026253)100:0.0081227758)97:0.0007411689,(parviporandra_MP877:0.0029156171,(urceolata_MP955:0.0118703319,vernicosa_MP928:0.0191488627)62:0.0000023916)61:0.0005526118)60:0.0022172378,podophylla_MP582:0.0195636274)47:0.0018530257)32:0.0000013525)76:0.0035210725,((((brachysepala_EO12727:0.0132179641,physophylla_EO11418:0.0126989144)100:0.0043292297,((caespitosa_MP642:0.0048277004,karooica_MP1285:0.0085310279)100:0.0208113991,petricola_MP996:0.0179833905)84:0.0007663752)83:0.0000022390,(strigosa_MP673:0.0171249777,(tenuis_EO12491:0.0016151318,(leptopus_ANA:0.0000025345,tenuis_ANA:0.0000025345)100:0.0000027287)100:0.0167207090)87:0.0024536486)99:0.0011670206,leonis_RTsn:0.0075040186)53:0.0005198932)31:0.0001306332,((humifusa_MP616:0.0078762628,humifusa_MP846:0.0093263326)100:0.0087391482,(lehmannii_MP625:0.0122991799,madida_MP573:0.0173479885)84:0.0022597887)41:0.0015385832)51:0.0009089151,((albescens_MP898:0.0028425854,(NEW_sp_soporata_RH183:0.0000022129,NEW_sp_soporata_RH203:0.0000022129)100:0.0000022129)100:0.0069523491,esteriana_EO12858:0.0186308913)97:0.0027075054)79:0.0000023253,((((((accommodata_EO11382:0.0106280473,(sonderiana_MP756:0.0000020350,sonderiana_MP997:0.0040875301)100:0.0072582639)100:0.0026553501,(((((brevifolia_EO12459:0.0000020350,brevifolia_MP1008:0.0055059556)100:0.0049894429,(((((chartacea_EO11408:0.0073905128,((imbricata_MP508:0.0096246783,imbricata_MP512:0.0049189445)98:0.0010925510,imbricata_MP688:0.0075465874)92:0.0000026836)71:0.0018009584,(((((((coccinea_coc_MP1020:0.0008872114,coccinea_uni_EO12849:0.0000023150)100:0.0061871449,(coccinea_coc_MP1053:0.0022010192,monadelphia_FO:0.0085594191)100:0.0031872336)97:0.0001627247,monadelphia_FO2_ITS:0.0022353329)100:0.0003026692,coccinea_coc_MP598:0.0076798001)100:0.0019814743,melastoma_mel_MP773:0.0073687859)99:0.0004006679,(imbricata_MP1276:0.0037036760,melastoma_min_EO12820:0.0043554343)84:0.0000020450)83:0.0008413548,(imbricata_MP1295:0.0061883464,((intermedia_MM5082:0.0018323851,intermedia_alb_MP1248:0.0016117808)100:0.0004451737,(penicilliformis_MP889:0.0010458401,penicilliformis_MP1078:0.0007083408)100:0.0005219158)100:0.0025264710)71:0.0004755845)66:0.0009388061)91:0.0017096536,((((imbricata_EO12834:0.0009271210,imbricata_MP1279:0.0000026983)100:0.0009984100,placentiflora_EO12833:0.0035973202)91:0.0005909689,((lasciva_EO12837:0.0022492826,lasciva_MP906:0.0000026983)100:0.0000013572,monadelphia_FO2_CP:0.0120862162)93:0.0016267778)95:0.0020551511,pogonanthera_EO12835:0.0085678798)100:0.0051625583)98:0.0024993771,(placentiflora_EO12477:0.0161964500,placentiflora_MP1241:0.0116644845)94:0.0016191193)93:0.0000028603,desmantha_MP562:0.0079718777)98:0.0009513466)100:0.0015287469,((((curtophylla_EO12750:0.0010047104,scytophylla_MP1021:0.0000020943)100:0.0060933182,gracilipes_MM5014:0.0028477105)100:0.0035507141,coarctata_ANA:0.0054661699)100:0.0046638280,((((plukenetii_bre_MP769:0.0000021255,plukenetii_plu_EO:0.0044139902)99:0.0017979923,plukenetii_pen_MP915:0.0040778518)99:0.0017723967,plukenetii_lin_MP912:0.0000029047)100:0.0104785831,(rubiginosa_RT1554:0.0006596254,coarctata_MP590:0.0000023745)100:0.0103641036)100:0.0058181124)100:0.0053576028)96:0.0000021095,occulta_EO:0.0117310979)94:0.0011082520,(riparia_MP908:0.0000027288,rhopalantha_MP909_ITS:0.0000026161)100:0.0152115864)97:0.0067444331)95:0.0009541325,(((((bruniifolia_EO12460:0.0026903737,ustulescens_RT1553:0.0043903282)100:0.0087372378,oligantha_TdV86:0.0130928522)99:0.0006329744,(gnaphaloides_MP511:0.0210088357,palliiflora_EO12533:0.0101004157)97:0.0081669017)95:0.0005287262,((cumuliflora_EO12699:0.0051930593,recurvata_EO12467_CP:0.0044486301)100:0.0034813184,genistifolia_CM15:0.0071436188)100:0.0011068047)95:0.0009506189,((obtusata_EO12458:0.0027146605,oliveri_MP1278:0.0017388652)100:0.0017925296,(petrophila_EO7592:0.0026581152,petrophila_RT2065:0.0026967402)100:0.0034629576)100:0.0087826142)78:0.0000021011)99:0.0005230573,petiolaris_EO12783:0.0059680622)97:0.0000027781,((bruniades_EO12465:0.0077512537,villosa_EO11394:0.0023868982)100:0.0033886842,(capitata_MP1044:0.0000023818,capitata_ANA:0.0000021303)100:0.0119972117)100:0.0063866087)100:0.0032471137,((((((fausta_MP663:0.0000021885,hirta_EO12812:0.0048198211)100:0.0062646457,patens_EO12457:0.0060646961)88:0.0027634567,(magistrati_EO11750:0.0062171641,(margaritacea_ANA:0.0005272198,marifolia_CM4:0.0000020350)100:0.0012406277)88:0.0010324715)88:0.0018619730,hispiduloides_EO11544:0.0053172228)100:0.0089871597,(((((((floccifera_MP987:0.0202137541,leucanthera_EO12452:0.0027670899)100:0.0034663759,lepidota_MP541:0.0038095643)100:0.0014881165,magnisylvae_EO10708:0.0032116064)100:0.0013917530,diosmifolia_CM19:0.0143530886)83:0.0008037564,(lachnaeifolia_MP994:0.0096122109,uysii_ANA:0.0128262110)91:0.0000021231)90:0.0011227853,sperata_MP931:0.0094203829)91:0.0000412857,(florifera_EO12536:0.0061859364,(florifera_EO12768:0.0000026954,NEW_sp_schlebuschii_RH31:0.0070302681)100:0.0006972730)100:0.0177518711)99:0.0023392255)93:0.0008613180,((((((ovina_EO12487:0.0000027241,peziza_MP719_CP:0.0028806267)97:0.0000023908,peziza_MP719_ITS:0.0000026161)100:0.0069548242,tomentosa_MP961:0.0111191797)100:0.0059698033,polycoma_FR:0.0151165163)100:0.0000027433,selaginifolia_EO12488:0.0080899827)95:0.0017867130,stokoeanthus_EO4790:0.0137299755)100:0.0027470893)93:0.0000024734)84:0.0016560387)80:0.0010324973,vlokii_JP378:0.0162085127)82:0.0004954829,((((((((banksii_com_MP824:0.0013622017,banksii_com_ANA:0.0000029187)100:0.0024694751,banksii_ban_EO12873:0.0028099775)98:0.0010616350,banksii_pur_NB1753:0.0023230343)98:0.0021252290,spumosa_MP978:0.0081253107)99:0.0004848244,(corydalis_MP1005:0.0000025554,corydalis_AH2536:0.0075673500)100:0.0081281261)99:0.0019916463,((goatcheriana_dra_EO12694:0.0009133191,goatcheriana_pet_MP990:0.0020737607)100:0.0020834418,tegulifolia_MP557:0.0023988071)100:0.0161541180)100:0.0041384157,(pauciovulata_TdV258b:0.0275817136,phacelanthera_EO12489:0.0135812971)90:0.0000020876)93:0.0010789579,(((exleeana_EO12499:0.0098086087,rigidula_MP534:0.0080754064)100:0.0038038212,serrata_MP818:0.0168183446)100:0.0040345281,(tristis_MP932:0.0130313465,turgida_S1962_CP:0.0319239961)95:0.0063326903)60:0.0000020096)61:0.0000021547)82:0.0009301439,(((((chiroptera_MP814:0.0006897841,(multiflexuosa_EO12445:0.0000027249,equisetifolia_ANA_ITS:0.0000026161)100:0.0027499601)100:0.0037157447,hermani_EO12498:0.0125231332)99:0.0010453298,equisetifolia_ANA_CP:0.0030585116)100:0.0052024434,equisetifolia_MP829:0.0089477653)100:0.0040369223,jonasiana_MP985:0.0393191327)97:0.0054594073)84:0.0009731885,((((((((((((adunca_EO12746:0.0070693279,viridiflora_MP1246:0.0023183743)100:0.0050239134,((((((adunca_MP1254:0.0102963403,physantha_MP1242:0.0057021576)76:0.0000028633,((oblongiflora_ANA:0.0002759894,oblongiflora_EO12813:0.0014270256)100:0.0006387293,spectabilis_MP929:0.0050416446)100:0.0068039912)77:0.0030444002,(amidae_EO12272:0.0060860479,(((croceovirens_JP387:0.0000022904,((discolor_spe_MP1217:0.0010148824,unicolor_uni_MP1249:0.0011102653)100:0.0004390925,unicolor_geo_JP273:0.0024832369)100:0.0000023140)100:0.0007048854,unicolor_mut_MP1245:0.0007224867)100:0.0014086893,(((diaphana_BG611:0.0014441421,discolor_heb_MP1214:0.0014976223)100:0.0014428789,(recta_ANA:0.0017261619,versicolor_mon_EO12705:0.0036514183)75:0.0000021589)70:0.0000021589,(prolata_EO11935:0.0000020350,(prolata_EO12748:0.0000020350,versicolor_ver_MP1232:0.0000020350)100:0.0000020350)100:0.0021585201)71:0.0000021589)100:0.0044449126)97:0.0000022369)75:0.0016354909,gigantea_EO12821:0.0109946937)77:0.0014236046,((ardens_MP1076:0.0041069023,blenna_ANA:0.0000020556)99:0.0011187127,blenna_MP883:0.0033560031)100:0.0048306749)100:0.0031785801,((((eustacei_MP1259:0.0038611585,((glomiflora_EO12548:0.0000023032,glomiflora_MP1251:0.0013645413)100:0.0017369315,zwartbergensis_MP608:0.0020468988)94:0.0000023032)97:0.0030424916,sp_pachysa_EO12720:0.0063986479)100:0.0016322237,velatiflora_EO12547:0.0077659449)93:0.0057054264,lambertii_ANA:0.0093035634)94:0.0010790974)88:0.0010844788)93:0.0013958057,lithophila_MP1301:0.0123947528)92:0.0010566783,((canaliculata_BG590:0.0069980539,((deflexa_MP1247:0.0047449860,((densifolia_BG591:0.0067602458,vallis_fluminis_EO12761:0.0045571341)100:0.0016704138,wendlandiana_EO12731:0.0014323070)100:0.0011229625)100:0.0008878653,pubigera_MP572:0.0135871675)100:0.0039035782)100:0.0031040084,(juniperina_SV952:0.0209368016,lanata_MP1220:0.0124494350)88:0.0014321332)88:0.0008311015)87:0.0000025450,aneimena_EO12757:0.0143507872)92:0.0024875493,((orientalis_EO12608:0.0120717270,unilateralis_MP1205:0.0069263585)100:0.0031157264,(rosacea_gla_BG628:0.0024170113,quadrifida_MP1250:0.0149395956)99:0.0085968840)98:0.0031933632)79:0.0000025499,((albens_MP585:0.0058672103,((((astroites_EO12758:0.0000020350,georgica_ANA:0.0000020474)100:0.0001473188,albens_ANA:0.0000025345)94:0.0093009897,heleophila_EO12539:0.0000020350)92:0.0000023617,heleophila_ANA:0.0000025345)93:0.0027025608)100:0.0109737029,platycalyx_MP1243:0.0177010867)90:0.0023407618)56:0.0000026744,esteriana_EO12545:0.0118652810)86:0.0033156286,(fimbriata_MP606:0.0311359211,thamnoides_MP1211:0.0095332982)92:0.0019589556)94:0.0001132186,opulenta_JP316:0.0179476830)94:0.0011830968,((((((((anguliger_MP597:0.0107055255,(bolusanthus_DEB1720:0.0099698291,montis_hominis_EO11827:0.0024768565)75:0.0007775595)98:0.0025488218,uberiflora_BG586:0.0052679321)73:0.0014718733,((atromontana_EO12544:0.0007532066,phaeocarpa_SM2003:0.0008684555)100:0.0046602820,nutans_BG599:0.0149837885)71:0.0006531072)100:0.0025049472,(((cerinthoides_MP653:0.0062331200,((sparrmanii_BG608:0.0055508663,sparrmanii_ANA:0.0015702905)100:0.0015152906,cerinthoides_ANA:0.0048363859)100:0.0039401558)100:0.0070053231,((pectinifolia_BG601:0.0054703218,strigilifolia_ANA:0.0015606811)100:0.0000020739,strigilifolia_MP619:0.0083220622)100:0.0077671164)99:0.0043260124,((ingeana_EO11805:0.0000023797,ingeana_EO12759:0.0021319735)100:0.0141308591,solandri_EO12753:0.0224772493)100:0.0008380991)100:0.0099048424)99:0.0005369939,((cameronii_ANA:0.0000025467,tetrathecoides_MP1252:0.0034956956)100:0.0065475549,cubica_MP623:0.0165185013)100:0.0075432290)99:0.0010853918,sagittata_EO12737:0.0304920565)75:0.0012480677,(((chamissonis_RT2188:0.0060937890,(passerinae_MP1302:0.0074057895,NEW_zizikammensis_RH42:0.0083556163)92:0.0022523349)100:0.0102766629,nervata_EO12541:0.0080422121)99:0.0043368657,(((chionodes_EO11699:0.0089881042,oreotragus_JP363:0.0056675552)100:0.0007178619,esterhuyseniae_EO11831:0.0025401202)100:0.0144153218,longimontana_MP587:0.0165012461)71:0.0000020517)71:0.0000022553)91:0.0026438203,((((dolfiana_EO12546:0.0024288106,dolfiana_MP1297:0.0020878899)100:0.0005168150,lignosa_EO11763:0.0010794355)100:0.0137407725,((((gibbosa_BG623:0.0018935762,gibbosa_ANA:0.0003302857)92:0.0039074732,gibbosa_ANA_b:0.0010385303)100:0.0068409673,(glandulosa_gla_MP1227:0.0069920637,glandulosa_fou_ANA:0.0000027692)100:0.0153381845)100:0.0043128147,gibbosa_GS23:0.0106926987)100:0.0095486256)70:0.0036686273,((nabea_BG609:0.0000026667,nabea_ANA:0.0000025362)100:0.0136100505,insignis_MP1290:0.0097868870)54:0.0005820504)84:0.0015692085)89:0.0009805609)58:0.0000021474,((inordinata_EO11823:0.0072162463,nubigena_MP868:0.0050352901)100:0.0077896512,((sp_nov_MP1291:0.0009577046,NEW_sp_aff_umbratica_JV826:0.0000022129)100:0.0080789247,umbratica_EO12760:0.0031797417)100:0.0073511132)98:0.0024027621)59:0.0027043485)49:0.0017893804,(((((((((amoena_MP1032:0.0000020350,thimifolia_CM7:0.0007867076)100:0.0015648415,(planifolia_MP1012:0.0007853073,planifolia_MP939:0.0000020350)93:0.0000020350)100:0.0190010817,recurvifolia_EO12475a:0.0135768518)95:0.0024651205,((((((atrovinosa_MP864:0.0044023622,(inflata_MP784:0.0034549469,inflata_ANA:0.0000025345)100:0.0029504216)100:0.0065759717,((cernua_EO12474:0.0069485031,toringbergensis_ANA:0.0069716335)70:0.0011322642,((incarnata_EO12771:0.0016076763,leptopus_MP746:0.0000020350)100:0.0065277474,((rubens_EO12479:0.0065965777,rubens_EO12853:0.0048070736)93:0.0000027321,(verecunda_CS5:0.0000027292,verecunda_ANA:0.0000029144)100:0.0054907617)93:0.0054454362)99:0.0021592715)66:0.0014354104)99:0.0008990244,(((maderi_MP757:0.0000020350,sphaerocephala_MP848:0.0016831953)100:0.0008682888,oxysepala_MP780:0.0048787842)100:0.0016464924,subulata_MdV2:0.0111022792)100:0.0048348665)94:0.0027494817,(((junonia_min_MP866:0.0047803536,junonia_jun_Moelens:0.0017875306)86:0.0000025896,junonia_min_Moelens:0.0000023323)100:0.0096467515,(thunbergii_AH2612:0.0056407047,thunbergii_EO12473:0.0016188283)100:0.0049418091)100:0.0086387795)100:0.0023247371,flacca_MP840:0.0173212775)71:0.0000020349,mira_MP1257:0.0185789053)84:0.0000026917)56:0.0013566501,(((argentea_EO12475:0.0258872263,(cetrata_EO12064:0.0100466840,rusticula_EO12471:0.0201859224)100:0.0009613642)99:0.0016961693,caprina_EO12772:0.0100997289)98:0.0013871528,eremioides_EO12854:0.0290035579)100:0.0031386432)32:0.0009683856,(((eremioides_MP533:0.0157063789,totta_MP525:0.0065608864)65:0.0016739984,(eriophoros_EO12478:0.0031479576,senilis_EO12483:0.0029553155)100:0.0180430559)56:0.0000023191,(((glandulifera_EO12852:0.0015793552,irrorata_EO12856:0.0013410968)100:0.0158072101,(hanekomii_EO11172:0.0156118238,tumida_MP755:0.0168393521)100:0.0009220145)100:0.0023955707,plumosa_EO12480:0.0288507001)97:0.0021577813)69:0.0040972219)84:0.0001257840,((((bokkeveldia_EO12769:0.0169609109,lateriflora_EO12482:0.0132110996)100:0.0038551148,coacervata_MP761:0.0156707599)91:0.0000029062,(lavandulifolia_EO12506:0.0030038048,macrotrema_MM4625:0.0005712476)100:0.0109812986)95:0.0010599040,inaequalis_MP539:0.0249947579)87:0.0010590584)100:0.0075011455,(((arachnocalyx_EO12453:0.0044117381,cereris_MP863:0.0019286287)100:0.0071969723,greyi_EO12501:0.0110193724)100:0.0250023649,oresigena_MP759:0.0052257462)100:0.0009190239)99:0.0048597890,((caffra_ANA:0.0000028426,caffra_C_MP528:0.0000022538)100:0.0000022654,caffra_D_MP655:0.0000026161)100:0.0239932074)48:0.0022048780)97:0.0037253065)99:0.0005423996,(((((arborea_EO12619:0.0017539256,arborea_Miehe:0.0027924767)100:0.0004534432,arborea_l_ANA:0.0000025345)100:0.0088247969,arborea_m_ANA:0.0129111989)100:0.0010331776,(lusitanica_PJ_NR:0.0000026534,lusitanica_f_ANA_ITS:0.0000026161)100:0.0150194768)100:0.0017687749,(trimera_MsnA:0.0064646533,trimera_ken_BG94:0.0028386789)100:0.0125972339)97:0.0015776342)100:0.0094296468,((australis_PPF:0.0009012427,australis_b_ANA:0.0000025345)100:0.0006662235,australis_PPM:0.0082405649)100:0.0470379123)100:0.0047535640,((umbellata_DS:0.0017512369,(umbellata_EO12620:0.0000028331,umbellata_b_ANA:0.0014331983)93:0.0013257152)88:0.0000025497,umbellata_a_ANA:0.0021896280)100:0.0477243936)51:0.0015871215,((((cinerea_MP967:0.0029191776,cinerea_a_ANA:0.0000022498)100:0.0051792157,cinerea_Popp:0.0059457594)100:0.0395281898,(maderensis_AH:0.0014048643,maderensis_b_ANA:0.0019831342)100:0.0284339057)100:0.0162720946,(lusitanica_PJ_CP:0.0087399484,lusitanica_f_ANA_CP:0.0000020935)100:0.0463610933)49:0.0000021873)100:0.0101965450,(sicula_boc_DM:0.0202332398,(sicula_sic_AM:0.0046824070,sicula_sic_c_ANA:0.0000027262)100:0.0031992317)100:0.0270641733)100:0.0007359924,((((((carnea_ATsn5:0.0000029599,carnea_b_ANA:0.0013594949)100:0.0333382267,(erigena_EO12623:0.0049749531,((erigena_Pim:0.0030075832,erigena_EO12616:0.0015446666)100:0.0028566522,erigena_a_ANA:0.0000025375)98:0.0000365702)100:0.0359816793)99:0.0073804658,terminalis_a_ANA:0.0411325109)97:0.0013621996,(((((manipuliflora_AJH:0.0000024751,manipuliflora_a_ANA:0.0000029216)100:0.0078772133,manipuliflora_EO12697:0.0079537656)100:0.0078153036,((vagans_MP972:0.0004933282,vagans_a_ANA:0.0000025339)100:0.0000029092,vagans_PPJ:0.0000029602)100:0.0168352753)100:0.0124257297,((platycodon_mad_EO12695:0.0019451734,(scoparia_AH:0.0000025572,scoparia_EO12618:0.0007405921)99:0.0004988252)99:0.0012348360,(azorica_b_ANA:0.0030864092,platycodon_pla_c_ANA:0.0015961229)100:0.0000023439)100:0.0230762348)100:0.0122453320,multiflora_a_ANA:0.0464347759)100:0.0065244126)89:0.0031093834,((ciliaris_EO12622:0.0017875785,(ciliaris_KKN1:0.0000021758,ciliaris_c_ANA:0.0016357545)100:0.0028809804)100:0.0443507272,((((mackayana_PPK:0.0017114558,mackayana_KKN5:0.0000022129)99:0.0005200040,mackayana_b_ANA:0.0000029213)100:0.0060371337,andevalensis_EO12623:0.0117215217)100:0.0228908686,(tetralix_MP966:0.0000026024,tetralix_c_ANA:0.0000025362)100:0.0335619950)100:0.0094363636)100:0.0157252895)91:0.0036778470,(spiculifolia_AS57234:0.0013144574,spiculifolia_b_ANA:0.0011345007)100:0.0620247274)100:0.0058158675)100:0.1059774119,(Calluna_vulgaris_ANA:0.0015114957,Calluna_vulgaris_BG643:0.0010895343)100:0.2325389964)100:0.0317930942)100:0.1507568859,Corema_album_ANA:0.0402812434);
