# Supplementary material for: ﻿An integrative approach to alpha taxonomy in Erica L. (Ericaceae) with three new species from the Western Cape, South Africa
Source: PhytoKeys. 2025 Jun 4;257:95–117. doi: 10.3897/phytokeys.257.139457 (PMC12159662; doi:10.3897/phytokeys.257.139457)
Supplement: Supplementary material 3 — Full phylogenetic data and results [file phytokeys-257-095_article-139457__-s003.zip › SUPPLEMENTARY_MATERIALS_PHYLOGENETIC-May2025/Phylogenetic analysis results/Combined/iqtree_allGenes_MF_MERGE_v2_20240810.iqtree]

IQ-TREE 2.3.4 COVID-edition built May 12 2024

Partition file name: /scratch/mskset001/Erica_sanger_2024/20240810_ree_albescens/Combined/Erica_complete_alignments_20240809.partitions.nex
Input file name: /scratch/mskset001/Erica_sanger_2024/20240810_ree_albescens/Combined/Erica_complete_alignments_20240809.phy
Type of analysis: ModelFinder + tree reconstruction + ultrafast bootstrap (10000 replicates)
Random seed number: 705684

REFERENCES
----------

To cite IQ-TREE please use:

Bui Quang Minh, Heiko A. Schmidt, Olga Chernomor, Dominik Schrempf,
Michael D. Woodhams, Arndt von Haeseler, and Robert Lanfear (2020)
IQ-TREE 2: New models and efficient methods for phylogenetic inference
in the genomic era. Mol. Biol. Evol., in press.
https://doi.org/10.1093/molbev/msaa015

To cite ModelFinder please use: 

Subha Kalyaanamoorthy, Bui Quang Minh, Thomas KF Wong, Arndt von Haeseler,
and Lars S Jermiin (2017) ModelFinder: Fast model selection for
accurate phylogenetic estimates. Nature Methods, 14:587–589.
https://doi.org/10.1038/nmeth.4285

Since you used ultrafast bootstrap (UFBoot) please also cite: 

Diep Thi Hoang, Olga Chernomor, Arndt von Haeseler, Bui Quang Minh,
and Le Sy Vinh (2018) UFBoot2: Improving the ultrafast bootstrap
approximation. Mol. Biol. Evol., 35:518–522.
https://doi.org/10.1093/molbev/msx281

Since you used partition models please also cite:

Olga Chernomor, Arndt von Haeseler, and Bui Quang Minh (2016)
Terrace aware data structure for phylogenomic inference from
supermatrices. Syst. Biol., 65:997-1008.
https://doi.org/10.1093/sysbio/syw037

SEQUENCE ALIGNMENT
------------------

Input data: 771 taxa with 6 partitions and 13790 total sites (44.6978% missing data)

  ID	Type	Seq	Site	Unique	Infor	Invar	Const	Name
   1	DNA	620	2437	1266	499	1519	1519	01_trnTL
   2	DNA	255	5408	2315	613	4004	4004	02_trnL_intron+08_trnK_matK+09_matK_gene+11_rpl32_spacer+12_atpI+13_psbM
   3	DNA	241	1548	255	36	1406	1406	03_trnL_gene+14_rbcL_gene+15_rbcL_spacer
   4	DNA	740	2010	1238	435	1297	1297	10_rpl32_gene+Erica_trnF_ndhJ_mes6
   5	DNA	191	1178	827	429	558	558	21_ETS
   6	DNA	748	1209	954	422	675	675	Erica_ITS_edit_mes8

Column meanings:
  Unique: Number of unique site patterns
  Infor:  Number of parsimony-informative sites
  Invar:  Number of invariant sites
  Const:  Number of constant sites (can be subset of invariant sites)

ModelFinder
-----------

Best-fit model according to BIC: K3Pu+F+I+R6:01_trnTL,GTR+F+I+R2:02_trnL_intron+08_trnK_matK+09_matK_gene+11_rpl32_spacer+12_atpI+13_psbM,HKY+F+G4:03_trnL_gene+14_rbcL_gene+15_rbcL_spacer,TVM+F+R4:10_rpl32_gene+Erica_trnF_ndhJ_mes6,GTR+F+I+G4:21_ETS,GTR+F+I+G4:Erica_ITS_edit_mes8

List of best-fit models per partition:

  ID  Model                  LogL         AIC      w-AIC        AICc     w-AICc         BIC      w-BIC
   1  K3Pu+F+I+R6      -26484.867   53003.734 +        0   53003.987 + 6.95e-310   53102.309 + 6.95e-310
   2  GTR+F+I+R2       -22674.997   45373.994 +        0   45374.052 + 6.95e-310   45453.142 + 6.95e-310
   3  HKY+F+G4          -3394.279    6800.558 +        0    6800.612 + 6.95e-310    6832.626 + 6.95e-310
   4  TVM+F+R4         -17437.784   34903.568 +        0   34903.778 + 6.95e-310   34982.050 + 6.95e-310
   5  GTR+F+I+G4       -14480.097   28982.194 +        0   28982.420 + 6.95e-310   29037.981 + 6.95e-310
   6  GTR+F+I+G4       -22706.304   45434.607 +        0   45434.828 + 6.95e-310   45490.680 + 6.95e-310

AIC, w-AIC   : Akaike information criterion scores and weights.
AICc, w-AICc : Corrected AIC scores and weights.
BIC, w-BIC   : Bayesian information criterion scores and weights.

Plus signs denote the 95% confidence sets.
Minus signs denote significant exclusion.

SUBSTITUTION PROCESS
--------------------

Edge-linked-proportional partition model with separate substitution models and separate rates across sites

  ID  Model           Speed  Parameters
   1  K3Pu+F+I+R6    3.5384  K3Pu{0.81918,1.5583}+F{0.396087,0.120705,0.118637,0.364571}+I{0.104011}+R6{0.477206,0.0637968,0.165684,0.231297,0.0611479,0.672569,0.0261958,1.42688,0.0374474,3.25209,0.128308,5.69683}
   2  GTR+F+I+R2     0.1943  GTR{1.04314,0.886243,0.364552,0.971031,1.12015}+F{0.312857,0.185383,0.194273,0.307487}+I{0.375503}+R2{0.60555,1.32253,0.018948,10.5101}
   3  HKY+F+G4       0.0811  HKY{2.23948}+F{0.257359,0.239831,0.243292,0.259518}+G4{0.0982799}
   4  TVM+F+R4       0.3058  TVM{1.12521,1.19584,0.593604,1.56116}+F{0.317711,0.172194,0.15835,0.351745}+R4{0.566407,0.258604,0.374556,1.16626,0.0413558,5.08118,0.0176817,11.6821}
   5  GTR+F+I+G4     1.7215  GTR{1.22051,4.04404,1.91461,0.568428,2.1541}+F{0.309179,0.261787,0.222794,0.20624}+I{0.0143847}+G4{0.680355}
   6  GTR+F+I+G4     1.1149  GTR{1.00106,2.62908,1.68333,0.489782,7.53742}+F{0.230462,0.248276,0.277102,0.24416}+I{0.306119}+G4{0.549969}

MAXIMUM LIKELIHOOD TREE
-----------------------

Log-likelihood of the tree: -106562.4582 (s.e. 1993.5577)
Unconstrained log-likelihood (without tree): -87613.8305
Number of free parameters (#branches + #model parameters): 1609
Akaike information criterion (AIC) score: 216342.9164
Corrected Akaike information criterion (AICc) score: 216768.2843
Bayesian information criterion (BIC) score: 228461.4201

Total tree length (sum of branch lengths): 8.0717
Sum of internal branch lengths: 3.3758 (41.8225% of tree length)

WARNING: 127 near-zero internal branches (<0.0001) should be treated with caution
         Such branches are denoted by '**' in the figure below

NOTE: Tree is UNROOTED although outgroup taxon 'Empetrum_nig' is drawn at root
Numbers in parentheses are SH-aLRT support (%) / ultrafast bootstrap support (%)

+---Empetrum_nig
|
|                                            +--Daboecia_cantabrica_PPA
|                    +-----------------------| (100/100)
|                    |                       +**Daboecia_cantabrica_ANA
+--------------------| (100/100)
|                    |                                                               +--abbotti_KG1005
|                    |                                                            +**| (0/30)
|                    |                                                            |  +--psittacina_IJ1237
|                    |                                                         +**| (0/32)
|                    |                                                         |  |  +--dominans_MP648
|                    |                                                         |  +--| (92.5/98)
|                    |                                                         |     +--thodei_MP656
|                    |                                                      +--| (92.3/99)
|                    |                                                      |  |                 +--algida_MP645
|                    |                                                      |  |              +**| (0/73)
|                    |                                                      |  |              |  +--cooperi_EO12588
|                    |                                                      |  |           +--| (77.3/67)
|                    |                                                      |  |           |  |  +--oatesii_SB9774
|                    |                                                      |  |           |  +--| (99.9/100)
|                    |                                                      |  |           |     +**oatesii_ANA
|                    |                                                      |  |        +--| (73/64)
|                    |                                                      |  |        |  +--tysonii_EO12583
|                    |                                                      |  |     +--| (80.5/91)
|                    |                                                      |  |     |  |        +--atherstonei_EO12261
|                    |                                                      |  |     |  |     +--| (91.8/98)
|                    |                                                      |  |     |  |     |  +--revoluta_BT13679
|                    |                                                      |  |     |  |  +--| (95.5/100)
|                    |                                                      |  |     |  |  |  +--rivularis_BB13936
|                    |                                                      |  |     |  +--| (95.1/89)
|                    |                                                      |  |     |     |     +--dissimulans_EO12596
|                    |                                                      |  |     |     |  +--| (90.3/100)
|                    |                                                      |  |     |     |  |  +--glaphyra_MP647
|                    |                                                      |  |     |     +--| (73.9/89)
|                    |                                                      |  |     |        +--dracomontana_EO12130
|                    |                                                      |  |  +**| (0/85)
|                    |                                                      |  |  |  +--straussiana_MP638
|                    |                                                      |  +--| (85.3/85)
|                    |                                                      |     |  +--frigida_MP658
|                    |                                                      |     +--| (99.8/100)
|                    |                                                      |        |  +--reenensis_MP661
|                    |                                                      |        +**| (0/92)
|                    |                                                      |           +**frigida_MP650
|                    |                                                   +--| (72.8/99)
|                    |                                                   |  +--evansii_MP641
|                    |                                                +--| (98.6/100)
|                    |                                                |  |     +--alopecurus_MP630
|                    |                                                |  |  +--| (96.2/100)
|                    |                                                |  |  |  +--aspalathifolia_DB1408
|                    |                                                |  +--| (73.4/99)
|                    |                                                |     |           +--filago_BG93
|                    |                                                |     |        +--| (77.7/100)
|                    |                                                |     |        |  |        +--silvatica_A2
|                    |                                                |     |        |  |     +--| (0/100)
|                    |                                                |     |        |  |     |  +**silvatica_QL12629
|                    |                                                |     |        |  |  +--| (0/92)
|                    |                                                |     |        |  |  |  +**filago_BG68
|                    |                                                |     |        |  +--| (94/93)
|                    |                                                |     |        |     +--silvatica_DB1184
|                    |                                                |     |     +--| (89.8/100)
|                    |                                                |     |     |  +--woodii_RC513_ITS
|                    |                                                |     |  +--| (96.2/100)
|                    |                                                |     |  |  |  +--johnstoniana_RC464
|                    |                                                |     |  |  +--| (98.7/100)
|                    |                                                |     |  |     |  +**lanceolifera_RC463
|                    |                                                |     |  |     +--| (76.1/100)
|                    |                                                |     |  |        +**pleiotricha_RC461
|                    |                                                |     +--| (99.2/100)
|                    |                                                |        |  +--subverticillaris_EO12625
|                    |                                                |        +--| (90.2/100)
|                    |                                                |           |  +--woodii_DB1444
|                    |                                                |           +--| (99.5/100)
|                    |                                                |              +--woodii_RC513_CP
|                    |                                             +--| (72.8/89)
|                    |                                             |  |  +--drakensbergensis_DB1443
|                    |                                             |  +--| (84.6/89)
|                    |                                             |     +--hillburtii_EO12593
|                    |                                          +--| (95.4/100)
|                    |                                          |  |     +--flanaganii_MP631_CP
|                    |                                          |  |  +--| (78.7/100)
|                    |                                          |  |  |  |  +--whyteana_A4
|                    |                                          |  |  |  +--| (99.6/100)
|                    |                                          |  |  |     +--whyteana_BG75
|                    |                                          |  +--| (0/98)
|                    |                                          |     |  +--holtii_TO
|                    |                                          |     +--| (100/100)
|                    |                                          |        +--swaziensis_LL1181
|                    |                                       +--| (97.2/100)
|                    |                                       |  |  +--caffrorum_DB1445
|                    |                                       |  +--| (100/100)
|                    |                                       |     +--caffrorum_MP644
|                    |                                    +--| (94.6/100)
|                    |                                    |  |                             +--arborescens_FM747
|                    |                                    |  |                          +--| (97.5/100)
|                    |                                    |  |                          |  |  +**brachyphylla_EO12810
|                    |                                    |  |                          |  +--| (96.7/100)
|                    |                                    |  |                          |     +**brachyphylla_EO12809
|                    |                                    |  |                       +--| (84.2/95)
|                    |                                    |  |                       |  +--sp_mad3_EO12632
|                    |                                    |  |                    +--| (76/46)
|                    |                                    |  |                    |  |           +--baroniana_cf_Lar8
|                    |                                    |  |                    |  |        +--| (74.9/100)
|                    |                                    |  |                    |  |        |  +--myriadenia_EO12679
|                    |                                    |  |                    |  |     +--| (90.3/99)
|                    |                                    |  |                    |  |     |  +--perrieri_EO12635
|                    |                                    |  |                    |  |  +**| (0/47)
|                    |                                    |  |                    |  |  |  |  +--cryptoclada_EO12684
|                    |                                    |  |                    |  |  |  +--| (74.6/54)
|                    |                                    |  |                    |  |  |     |     +--goudotiana_EO12636
|                    |                                    |  |                    |  |  |     |  +**| (0/50)
|                    |                                    |  |                    |  |  |     |  |  +--reunionensis_FN744
|                    |                                    |  |                    |  |  |     +--| (89.1/64)
|                    |                                    |  |                    |  |  |        |  +--goudotiana_cf_EO12659
|                    |                                    |  |                    |  |  |        +--| (73.4/96)
|                    |                                    |  |                    |  |  |           +--hebeclada_EO12686
|                    |                                    |  |                    |  +--| (79.8/47)
|                    |                                    |  |                    |     |  +--boutonii_EO12666
|                    |                                    |  |                    |     +--| (98.2/100)
|                    |                                    |  |                    |        |  +--isaloensis_DB1253
|                    |                                    |  |                    |        +**| (0/66)
|                    |                                    |  |                    |           |  +--parkeri_EO12682
|                    |                                    |  |                    |           +--| (86.2/100)
|                    |                                    |  |                    |              +--sp_mitrastylus2_EO12691
|                    |                                    |  |                 +--| (87.5/82)
|                    |                                    |  |                 |  |  +--rakotozafyana_EO12661
|                    |                                    |  |                 |  +--| (96.8/98)
|                    |                                    |  |                 |     |  +**sp_mad5_EO12641
|                    |                                    |  |                 |     +--| (98.8/100)
|                    |                                    |  |                 |        +--sp_muscosa_EO12639
|                    |                                    |  |              +--| (86.5/91)
|                    |                                    |  |              |  +--spinifera_EO12640
|                    |                                    |  |           +--| (89.3/87)
|                    |                                    |  |           |  |  +**humbertii_EO12638
|                    |                                    |  |           |  +--| (93.6/99)
|                    |                                    |  |           |     +--madagascariensis_MP1086
|                    |                                    |  |        +--| (80/91)
|                    |                                    |  |        |  |  +--bojeri_MP1087
|                    |                                    |  |        |  +--| (98.8/100)
|                    |                                    |  |        |     +--galioides_FN745
|                    |                                    |  |     +--| (97.2/100)
|                    |                                    |  |     |  |  +**mauritiensis_CB2632
|                    |                                    |  |     |  +--| (99.9/100)
|                    |                                    |  |     |     +**mauritiensis_EO12811
|                    |                                    |  |  +--| (68.8/98)
|                    |                                    |  |  |  |                 +**benguelensis_ben_A1
|                    |                                    |  |  |  |              +--| (90.5/100)
|                    |                                    |  |  |  |              |  +--benguelensis_ben_QL12641
|                    |                                    |  |  |  |           +--| (95.6/100)
|                    |                                    |  |  |  |           |  +--benguelensis_ben_DB1174
|                    |                                    |  |  |  |        +--| (91.1/100)
|                    |                                    |  |  |  |        |  +--thomensis_EO12615
|                    |                                    |  |  |  |     +--| (96.3/100)
|                    |                                    |  |  |  |     |  +--hexandra_RC465
|                    |                                    |  |  |  |  +--| (87.6/100)
|                    |                                    |  |  |  |  |  |  +--simii_RC466
|                    |                                    |  |  |  |  |  +--| (98.3/100)
|                    |                                    |  |  |  |  |     +--simii_SB9385
|                    |                                    |  |  |  +--| (99.5/100)
|                    |                                    |  |  |     |  +--microdonta_A5
|                    |                                    |  |  |     +--| (76/100)
|                    |                                    |  |  |        +--mannii_usa_BB2331
|                    |                                    |  +--| (80.2/100)
|                    |                                    |     |  +**kingaensis_rug_BB2981
|                    |                                    |     +--| (100/100)
|                    |                                    |        +--kingaensis_kin_BB2521
|                    |                                 +--| (76.2/99)
|                    |                                 |  |                                                                          +**abietina_abi_ANA
|                    |                                 |  |                                                                       +**| (0/92)
|                    |                                 |  |                                                                       |  |  +--abietina_con_CM6
|                    |                                 |  |                                                                       |  +**| (0/99)
|                    |                                 |  |                                                                       |     +--abietina_dia_CM11
|                    |                                 |  |                                                                    +**| (0/93)
|                    |                                 |  |                                                                    |  +**abietina_atr_MP1029
|                    |                                 |  |                                                                 +--| (89.1/100)
|                    |                                 |  |                                                                 |  |  +--abietina_abi_MP1013
|                    |                                 |  |                                                                 |  +**| (0/92)
|                    |                                 |  |                                                                 |     +**abietina_dia_MP1015
|                    |                                 |  |                                                              +--| (97.6/100)
|                    |                                 |  |                                                              |  |  +**nevillei_ANA
|                    |                                 |  |                                                              |  +--| (75.1/100)
|                    |                                 |  |                                                              |     +--nevillei_MP1056
|                    |                                 |  |                                                           +--| (94.8/100)
|                    |                                 |  |                                                           |  |  +**quadrisulcata_ANA
|                    |                                 |  |                                                           |  +--| (86.2/100)
|                    |                                 |  |                                                           |     +--quadrisulcata_MP1031
|                    |                                 |  |                                                        +--| (89.5/99)
|                    |                                 |  |                                                        |  |  +--doliiformis_MP710
|                    |                                 |  |                                                        |  +--| (96.2/100)
|                    |                                 |  |                                                        |     |  +--doliiformis_MP797
|                    |                                 |  |                                                        |     +--| (29.4/89)
|                    |                                 |  |                                                        |        |  +--phillipsii_MP794
|                    |                                 |  |                                                        |        +--| (69.7/100)
|                    |                                 |  |                                                        |           +--phillipsii_MP1357_NR
|                    |                                 |  |                                                     +--| (84.5/96)
|                    |                                 |  |                                                     |  |                             +--abietina_aur_MP1320
|                    |                                 |  |                                                     |  |                          +--| (75.5/71)
|                    |                                 |  |                                                     |  |                          |  +--viscaria_lon_ANA
|                    |                                 |  |                                                     |  |                       +**| (0/72)
|                    |                                 |  |                                                     |  |                       |  |     +--abietina_aur_MP499
|                    |                                 |  |                                                     |  |                       |  |  +**| (0/76)
|                    |                                 |  |                                                     |  |                       |  |  |  +--viscaria_lon_MP504
|                    |                                 |  |                                                     |  |                       |  +**| (0/70)
|                    |                                 |  |                                                     |  |                       |     +--viscaria_pen_EO12466
|                    |                                 |  |                                                     |  |                    +--| (0/86)
|                    |                                 |  |                                                     |  |                    |  +--latiflora_EO12865
|                    |                                 |  |                                                     |  |                 +--| (74.5/82)
|                    |                                 |  |                                                     |  |                 |  |              +--abietina_per_MP1071
|                    |                                 |  |                                                     |  |                 |  |           +**| (0/99)
|                    |                                 |  |                                                     |  |                 |  |           |  +--pinea_MP693
|                    |                                 |  |                                                     |  |                 |  |        +--| (82.7/99)
|                    |                                 |  |                                                     |  |                 |  |        |  +--pinea_MP789
|                    |                                 |  |                                                     |  |                 |  |     +**| (0/98)
|                    |                                 |  |                                                     |  |                 |  |     |  +--hibbertii_MP982
|                    |                                 |  |                                                     |  |                 |  |  +--| (81.8/98)
|                    |                                 |  |                                                     |  |                 |  |  |  +--viscaria_vis_MdV4
|                    |                                 |  |                                                     |  |                 |  +**| (0/75)
|                    |                                 |  |                                                     |  |                 |     |  +--viscaria_lon_MP1270
|                    |                                 |  |                                                     |  |                 |     +--| (94.3/96)
|                    |                                 |  |                                                     |  |                 |        +**viscaria_lon_MP678
|                    |                                 |  |                                                     |  |              +--| (73.9/97)
|                    |                                 |  |                                                     |  |              |  +--viscaria_mac_MP808
|                    |                                 |  |                                                     |  |           +--| (88.7/99)
|                    |                                 |  |                                                     |  |           |  |        +--filamentosa_EO12728
|                    |                                 |  |                                                     |  |           |  |     +**| (0/100)
|                    |                                 |  |                                                     |  |           |  |     |  +**vestita_MP1079
|                    |                                 |  |                                                     |  |           |  |  +--| (81.1/100)
|                    |                                 |  |                                                     |  |           |  |  |  +--nematophylla_EO12747
|                    |                                 |  |                                                     |  |           |  +--| (88.2/100)
|                    |                                 |  |                                                     |  |           |     +--vestita_EO12702
|                    |                                 |  |                                                     |  |        +--| (94.6/99)
|                    |                                 |  |                                                     |  |        |  |           +--axilliflora_MP916
|                    |                                 |  |                                                     |  |        |  |        +**| (0/98)
|                    |                                 |  |                                                     |  |        |  |        |  +**regia_reg_ANA
|                    |                                 |  |                                                     |  |        |  |     +**| (0/97)
|                    |                                 |  |                                                     |  |        |  |     |  +**regia_reg_MP922
|                    |                                 |  |                                                     |  |        |  |  +--| (95.4/100)
|                    |                                 |  |                                                     |  |        |  |  |  +--regia_mar_MP930
|                    |                                 |  |                                                     |  |        |  +--| (94.5/100)
|                    |                                 |  |                                                     |  |        |     +--vestita_ANA
|                    |                                 |  |                                                     |  |     +--| (94/99)
|                    |                                 |  |                                                     |  |     |  |  +--abietina_aur_MP514
|                    |                                 |  |                                                     |  |     |  +**| (0/98)
|                    |                                 |  |                                                     |  |     |     +--abietina_aur_MP717
|                    |                                 |  |                                                     |  |  +--| (74.1/55)
|                    |                                 |  |                                                     |  |  |  +--stokoei_MP825_NR
|                    |                                 |  |                                                     |  +--| (86.4/54)
|                    |                                 |  |                                                     |     +--thomae_MP807
|                    |                                 |  |                                                  +--| (94.2/95)
|                    |                                 |  |                                                  |  |     +--abietina_pet_EO
|                    |                                 |  |                                                  |  |  +--| (78.1/91)
|                    |                                 |  |                                                  |  |  |  +**collina_EO12613_ITS
|                    |                                 |  |                                                  |  +**| (0/87)
|                    |                                 |  |                                                  |     +**phillipsii_MP1357_CP
|                    |                                 |  |                                               +--| (86.8/100)
|                    |                                 |  |                                               |  |  +**parilis_ANA
|                    |                                 |  |                                               |  +--| (99.8/100)
|                    |                                 |  |                                               |     +--parilis_MP751
|                    |                                 |  |                                            +--| (91.5/93)
|                    |                                 |  |                                            |  |     +**cruenta_MP745_NR
|                    |                                 |  |                                            |  |  +--| (77.9/100)
|                    |                                 |  |                                            |  |  |  +--cruenta_MP999_NR
|                    |                                 |  |                                            |  +--| (96.9/100)
|                    |                                 |  |                                            |     +--elimensis_EO12843_NR
|                    |                                 |  |                                         +--| (97/100)
|                    |                                 |  |                                         |  |     +--cabernetea_EO12882
|                    |                                 |  |                                         |  |  +--| (97.5/100)
|                    |                                 |  |                                         |  |  |  +--extrusa_EO12880
|                    |                                 |  |                                         |  +--| (32.9/90)
|                    |                                 |  |                                         |     +--filiformis_EO12881
|                    |                                 |  |                                      +--| (99.1/100)
|                    |                                 |  |                                      |  |  +--alfredii_FR
|                    |                                 |  |                                      |  +--| (90/100)
|                    |                                 |  |                                      |     |     +--bracteolaris_MP577
|                    |                                 |  |                                      |     |  +--| (99.2/100)
|                    |                                 |  |                                      |     |  |  +--steinbergiana_EO12763
|                    |                                 |  |                                      |     +--| (85.7/99)
|                    |                                 |  |                                      |        |                 +---caledonica_JW103
|                    |                                 |  |                                      |        |              +--| (28/100)
|                    |                                 |  |                                      |        |              |  +--corifolia_ANA
|                    |                                 |  |                                      |        |           +--| (73.8/100)
|                    |                                 |  |                                      |        |           |  +--corifolia_MP823
|                    |                                 |  |                                      |        |        +--| (94.9/100)
|                    |                                 |  |                                      |        |        |  |  +--erasmia_MP874
|                    |                                 |  |                                      |        |        |  +--| (94.7/100)
|                    |                                 |  |                                      |        |        |     +--loganii_MP1258
|                    |                                 |  |                                      |        |     +--| (73.5/90)
|                    |                                 |  |                                      |        |     |  |  +--pycnantha_MP1011
|                    |                                 |  |                                      |        |     |  +--| (73/90)
|                    |                                 |  |                                      |        |     |     +--lutea_MP672
|                    |                                 |  |                                      |        |  +--| (97.3/100)
|                    |                                 |  |                                      |        |  |  |  +--rhopalantha_MP909_CP
|                    |                                 |  |                                      |        |  |  +--| (0/99)
|                    |                                 |  |                                      |        |  |     +--vogelpoelii_cf_EO12815
|                    |                                 |  |                                      |        +--| (0/97)
|                    |                                 |  |                                      |           |  +--eugenea_EO12485_CP
|                    |                                 |  |                                      |           +--| (93.8/99)
|                    |                                 |  |                                      |              |     +--glauca_ele_MP973
|                    |                                 |  |                                      |              |  +--| (86/100)
|                    |                                 |  |                                      |              |  |  +--eugenea_EO12485_ITS
|                    |                                 |  |                                      |              +--| (79.2/100)
|                    |                                 |  |                                      |                 +--glauca_gla_MP850
|                    |                                 |  |                                   +--| (92.1/97)
|                    |                                 |  |                                   |  |                 +--ampullacea_MP1277
|                    |                                 |  |                                   |  |              +--| (19.4/97)
|                    |                                 |  |                                   |  |              |  +--aristata_EO12830
|                    |                                 |  |                                   |  |           +--| (83.6/96)
|                    |                                 |  |                                   |  |           |  +--shannonii_TdV262
|                    |                                 |  |                                   |  |        +--| (82/97)
|                    |                                 |  |                                   |  |        |  +--jasminiflora_EO12612
|                    |                                 |  |                                   |  |     +--| (84.2/100)
|                    |                                 |  |                                   |  |     |  +--irbyana_EO12840
|                    |                                 |  |                                   |  |  +--| (94.6/100)
|                    |                                 |  |                                   |  |  |  |        +**gysbertii_MP826
|                    |                                 |  |                                   |  |  |  |     +--| (79.5/95)
|                    |                                 |  |                                   |  |  |  |     |  |  +**intonsa_EO12860
|                    |                                 |  |                                   |  |  |  |     |  +**| (0/95)
|                    |                                 |  |                                   |  |  |  |     |     |  +--massonii_MP811
|                    |                                 |  |                                   |  |  |  |     |     +**| (0/98)
|                    |                                 |  |                                   |  |  |  |     |        +--squarrosa_EO11742
|                    |                                 |  |                                   |  |  |  |  +--| (98.4/100)
|                    |                                 |  |                                   |  |  |  |  |  |  +**retorta_ANA
|                    |                                 |  |                                   |  |  |  |  |  +--| (88/99)
|                    |                                 |  |                                   |  |  |  |  |     +**retorta_RT2096
|                    |                                 |  |                                   |  |  |  +--| (77.7/100)
|                    |                                 |  |                                   |  |  |     |  +--macroloma_EO12866
|                    |                                 |  |                                   |  |  |     +--| (75.9/100)
|                    |                                 |  |                                   |  |  |        +--obliqua_RT2079
|                    |                                 |  |                                   |  +--| (99/97)
|                    |                                 |  |                                   |     |           +--cristata_MP820
|                    |                                 |  |                                   |     |        +--| (74.9/100)
|                    |                                 |  |                                   |     |        |  +--curvifolia_MP700
|                    |                                 |  |                                   |     |     +--| (99.4/100)
|                    |                                 |  |                                   |     |     |  +--trichroma_EO12517
|                    |                                 |  |                                   |     |  +--| (89.4/97)
|                    |                                 |  |                                   |     |  |  +--fascicularis_fac_MP809
|                    |                                 |  |                                   |     +--| (73.8/97)
|                    |                                 |  |                                   |        +--odorata_MP561
|                    |                                 |  |                                +--| (58.2/11)
|                    |                                 |  |                                |  |     +--collina_EO12613_CP
|                    |                                 |  |                                |  |  +--| (98.5/100)
|                    |                                 |  |                                |  |  |  +--stokoei_MP825_CP
|                    |                                 |  |                                |  +--| (0/8)
|                    |                                 |  |                                |     |        +--condensata_MP890
|                    |                                 |  |                                |     |     +--| (99.2/100)
|                    |                                 |  |                                |     |     |  +--NEW_mucronata_RH187
|                    |                                 |  |                                |     |  +--| (86.4/88)
|                    |                                 |  |                                |     |  |  |     +--garciae_MP1253
|                    |                                 |  |                                |     |  |  |  +**| (0/80)
|                    |                                 |  |                                |     |  |  |  |  +--klotzschii_EO12762
|                    |                                 |  |                                |     |  |  +--| (78.6/71)
|                    |                                 |  |                                |     |  |     |     +--nemerosa_MP1208
|                    |                                 |  |                                |     |  |     |  +--| (79.5/99)
|                    |                                 |  |                                |     |  |     |  |  +--zebrensis_EO12787
|                    |                                 |  |                                |     |  |     +--| (84.5/98)
|                    |                                 |  |                                |     |  |        |        +--peltata_MP1231
|                    |                                 |  |                                |     |  |        |     +**| (0/100)
|                    |                                 |  |                                |     |  |        |     |  +**velatiflora_MP1213
|                    |                                 |  |                                |     |  |        |  +--| (88.8/100)
|                    |                                 |  |                                |     |  |        |  |  +**NEW_sp_napierensis_RDH184a
|                    |                                 |  |                                |     |  |        +--| (98.7/100)
|                    |                                 |  |                                |     |  |           +--sparsa_BG602
|                    |                                 |  |                                |     +**| (0/69)
|                    |                                 |  |                                |        |     +--conferta_MP887_CP
|                    |                                 |  |                                |        |  +--| (50.5/99)
|                    |                                 |  |                                |        |  |  |           +--copiosa_BG610
|                    |                                 |  |                                |        |  |  |        +--| (99.6/100)
|                    |                                 |  |                                |        |  |  |        |  |  +--leucopelta_EO12598
|                    |                                 |  |                                |        |  |  |        |  +**| (0/100)
|                    |                                 |  |                                |        |  |  |        |     |  +--leucopelta_SB9309
|                    |                                 |  |                                |        |  |  |        |     +--| (75.4/100)
|                    |                                 |  |                                |        |  |  |        |        +--natalitia_EO12514
|                    |                                 |  |                                |        |  |  |     +--| (91.3/100)
|                    |                                 |  |                                |        |  |  |     |  +--tradouwensis_MP903
|                    |                                 |  |                                |        |  |  |  +--| (81/100)
|                    |                                 |  |                                |        |  |  |  |  |           +**cordata_MP571
|                    |                                 |  |                                |        |  |  |  |  |        +--| (57.8/99)
|                    |                                 |  |                                |        |  |  |  |  |        |  +**lowryensis_ANA
|                    |                                 |  |                                |        |  |  |  |  |     +--| (86.5/100)
|                    |                                 |  |                                |        |  |  |  |  |     |  |  +**hispidula_MP801
|                    |                                 |  |                                |        |  |  |  |  |     |  +--| (60.6/43)
|                    |                                 |  |                                |        |  |  |  |  |     |     +--flanaganii_MP631_NR
|                    |                                 |  |                                |        |  |  |  |  |  +**| (0/96)
|                    |                                 |  |                                |        |  |  |  |  |  |  +--turneri_EO12736
|                    |                                 |  |                                |        |  |  |  |  +**| (0/99)
|                    |                                 |  |                                |        |  |  |  |     |  +**NEW_sp_arida_RH218
|                    |                                 |  |                                |        |  |  |  |     +--| (91.1/100)
|                    |                                 |  |                                |        |  |  |  |        +**NEW_sp_arida_RH220
|                    |                                 |  |                                |        |  |  +--| (0/97)
|                    |                                 |  |                                |        |  |     +--grata_MP879
|                    |                                 |  |                                |        +--| (95.2/100)
|                    |                                 |  |                                |           |     +--melanthera_MP610
|                    |                                 |  |                                |           |  +--| (99/100)
|                    |                                 |  |                                |           |  |  +--modesta_ANA
|                    |                                 |  |                                |           +--| (92/100)
|                    |                                 |  |                                |              |     +--ocellata_MP574
|                    |                                 |  |                                |              |  +--| (91.5/100)
|                    |                                 |  |                                |              |  |  |  +**NEW_macrophylla_RH180
|                    |                                 |  |                                |              |  |  +--| (75.1/100)
|                    |                                 |  |                                |              |  |     +--NEW_sp_romana_RH182
|                    |                                 |  |                                |              +--| (83.7/100)
|                    |                                 |  |                                |                 |  +**NEW_sp_hessaquae_RH181
|                    |                                 |  |                                |                 +--| (98.8/100)
|                    |                                 |  |                                |                    +**NEW_sp_hessaquae_RH193b
|                    |                                 |  |                             +--| (94.5/13)
|                    |                                 |  |                             |  |                 +--alexandri_EO12449
|                    |                                 |  |                             |  |              +--| (91.1/100)
|                    |                                 |  |                             |  |              |  +--bolusiae_ANA
|                    |                                 |  |                             |  |           +--| (74.4/83)
|                    |                                 |  |                             |  |           |  +--fairii_CM12_ITS
|                    |                                 |  |                             |  |        +--| (98.9/88)
|                    |                                 |  |                             |  |        |  |              +--canescens_ANA
|                    |                                 |  |                             |  |        |  |           +--| (0/100)
|                    |                                 |  |                             |  |        |  |           |  +**recurvata_EO12467_ITS
|                    |                                 |  |                             |  |        |  |        +--| (78.4/100)
|                    |                                 |  |                             |  |        |  |        |  +**caterviflora_EO12785
|                    |                                 |  |                             |  |        |  |     +--| (93/100)
|                    |                                 |  |                             |  |        |  |     |  +--mollis_CM5_CP
|                    |                                 |  |                             |  |        |  |  +--| (87.2/96)
|                    |                                 |  |                             |  |        |  |  |  |     +--empetrina_EO12786
|                    |                                 |  |                             |  |        |  |  |  |  +--| (88/100)
|                    |                                 |  |                             |  |        |  |  |  |  |  +--pyxidiflora_ANA
|                    |                                 |  |                             |  |        |  |  |  +--| (10.7/96)
|                    |                                 |  |                             |  |        |  |  |     |     +--haematocodon_MP1033
|                    |                                 |  |                             |  |        |  |  |     |  +**| (0/100)
|                    |                                 |  |                             |  |        |  |  |     |  |  +**mollis_CM5_ITS
|                    |                                 |  |                             |  |        |  |  |     +--| (100/100)
|                    |                                 |  |                             |  |        |  |  |        +--hirtiflora_MP958
|                    |                                 |  |                             |  |        |  +--| (0/83)
|                    |                                 |  |                             |  |        |     +--ferrea_EO12494
|                    |                                 |  |                             |  |     +--| (96.9/97)
|                    |                                 |  |                             |  |     |  |     +**clavisepala_MP1063
|                    |                                 |  |                             |  |     |  |  +--| (99.8/100)
|                    |                                 |  |                             |  |     |  |  |  +**clavisepala_ANA
|                    |                                 |  |                             |  |     |  +--| (28.8/93)
|                    |                                 |  |                             |  |     |     |       +--cruenta_MP745_CP
|                    |                                 |  |                             |  |     |     |    +--| (0/95)
|                    |                                 |  |                             |  |     |     |    |  +**elimensis_EO12843_CP
|                    |                                 |  |                             |  |     |     +----| (99.8/100)
|                    |                                 |  |                             |  |     |          +--cruenta_MP999_CP
|                    |                                 |  |                             |  |  +--| (71.8/94)
|                    |                                 |  |                             |  |  |  |              +--baccans_BG645
|                    |                                 |  |                             |  |  |  |           +--| (81.8/100)
|                    |                                 |  |                             |  |  |  |           |  +--brachialis_MP734
|                    |                                 |  |                             |  |  |  |        +**| (0/98)
|                    |                                 |  |                             |  |  |  |        |  +--fairii_CM12_CP
|                    |                                 |  |                             |  |  |  |     +--| (89.5/97)
|                    |                                 |  |                             |  |  |  |     |  |  +**halicacaba_MP1036
|                    |                                 |  |                             |  |  |  |     |  +--| (95.5/100)
|                    |                                 |  |                             |  |  |  |     |     +**halicacaba_ANA
|                    |                                 |  |                             |  |  |  |  +--| (96/97)
|                    |                                 |  |                             |  |  |  |  |  |        +**depressa_MP942
|                    |                                 |  |                             |  |  |  |  |  |     +--| (96.7/100)
|                    |                                 |  |                             |  |  |  |  |  |     |  +**depressa_MP977
|                    |                                 |  |                             |  |  |  |  |  |  +--| (98.2/100)
|                    |                                 |  |                             |  |  |  |  |  |  |  +--sociorum_cf_MP1055
|                    |                                 |  |                             |  |  |  |  |  +--| (66.7/99)
|                    |                                 |  |                             |  |  |  |  |     |  +--glutinosa_MP687
|                    |                                 |  |                             |  |  |  |  |     +--| (100/100)
|                    |                                 |  |                             |  |  |  |  |        +--glutinosa_MP701
|                    |                                 |  |                             |  |  |  +--| (93/99)
|                    |                                 |  |                             |  |  |     |  +----oxycoccifolia_MP1275
|                    |                                 |  |                             |  |  |     +--| (0/95)
|                    |                                 |  |                             |  |  |        |     +--physodes_MP979
|                    |                                 |  |                             |  |  |        |  +--| (74.4/100)
|                    |                                 |  |                             |  |  |        |  |  +**physodes_ANA
|                    |                                 |  |                             |  |  |        +--| (99.6/100)
|                    |                                 |  |                             |  |  |           |  +**urna_viridis_MP946
|                    |                                 |  |                             |  |  |           +--| (93.1/100)
|                    |                                 |  |                             |  |  |              +**urna_viridis_ANA
|                    |                                 |  |                             |  +--| (96.2/93)
|                    |                                 |  |                             |     |                    +**annectens_CM8
|                    |                                 |  |                             |     |                 +--| (91/100)
|                    |                                 |  |                             |     |                 |  +**annectens_ANA
|                    |                                 |  |                             |     |              +--| (77.3/99)
|                    |                                 |  |                             |     |              |  +--verticillata_ANA
|                    |                                 |  |                             |     |           +**| (0/29)
|                    |                                 |  |                             |     |           |  |     +**conspicua_CS1
|                    |                                 |  |                             |     |           |  |  +--| (90.2/100)
|                    |                                 |  |                             |     |           |  |  |  +--curviflora_MP765
|                    |                                 |  |                             |     |           |  +--| (96.4/100)
|                    |                                 |  |                             |     |           |     +--curviflora_dif_EO12742
|                    |                                 |  |                             |     |        +--| (44.4/37)
|                    |                                 |  |                             |     |        |  |              +--chrysocodon_ANA
|                    |                                 |  |                             |     |        |  |           +**| (0/100)
|                    |                                 |  |                             |     |        |  |           |  +**chrysocodon_EO12845
|                    |                                 |  |                             |     |        |  |        +--| (74.5/100)
|                    |                                 |  |                             |     |        |  |        |  +**stagnalis_sta_MP668
|                    |                                 |  |                             |     |        |  |     +--| (98.2/100)
|                    |                                 |  |                             |     |        |  |     |  +--stagnalis_min_EO12740
|                    |                                 |  |                             |     |        |  |  +--| (78.4/93)
|                    |                                 |  |                             |     |        |  |  |  |        +--macowanii_mac_MP810
|                    |                                 |  |                             |     |        |  |  |  |     +--| (77/27)
|                    |                                 |  |                             |     |        |  |  |  |     |  +--campanularis_EO11352
|                    |                                 |  |                             |     |        |  |  |  |  +**| (0/26)
|                    |                                 |  |                             |     |        |  |  |  |  |  +--leucotrachela_ANA
|                    |                                 |  |                             |     |        |  |  |  +--| (79.2/98)
|                    |                                 |  |                             |     |        |  |  |     +--pageana_ANA
|                    |                                 |  |                             |     |        |  +--| (77/91)
|                    |                                 |  |                             |     |        |     |        +--cyrilliflora_CM10
|                    |                                 |  |                             |     |        |     |     +--| (85.3/100)
|                    |                                 |  |                             |     |        |     |     |  +**heleogena_MP1064
|                    |                                 |  |                             |     |        |     |  +**| (0/99)
|                    |                                 |  |                             |     |        |     |  |  +--fontana_MP1069
|                    |                                 |  |                             |     |        |     +--| (91.8/99)
|                    |                                 |  |                             |     |        |        |  +--salteri_S2065
|                    |                                 |  |                             |     |        |        +--| (46.7/96)
|                    |                                 |  |                             |     |        |           +--paludicola_AH2680
|                    |                                 |  |                             |     |     +--| (97.6/100)
|                    |                                 |  |                             |     |     |  |        +--bibax_EO12862
|                    |                                 |  |                             |     |     |  |     +--| (61.6/90)
|                    |                                 |  |                             |     |     |  |     |  |     +--hendricksei_EO12524
|                    |                                 |  |                             |     |     |  |     |  |  +--| (75.3/93)
|                    |                                 |  |                             |     |     |  |     |  |  |  +--coventryi_EO12832
|                    |                                 |  |                             |     |     |  |     |  +**| (0/91)
|                    |                                 |  |                             |     |     |  |     |     |     +--latituba_MP1374
|                    |                                 |  |                             |     |     |  |     |     |  +--| (87.9/100)
|                    |                                 |  |                             |     |     |  |     |     |  |  +**trichophora_EO12701
|                    |                                 |  |                             |     |     |  |     |     +--| (77.2/97)
|                    |                                 |  |                             |     |     |  |     |        |  +--perspicua_per_MP821
|                    |                                 |  |                             |     |     |  |     |        +--| (6.47/99)
|                    |                                 |  |                             |     |     |  |     |           +--propendens_EO12464
|                    |                                 |  |                             |     |     |  |  +**| (0/34)
|                    |                                 |  |                             |     |     |  |  |  |     +--hansfordii_MP1239
|                    |                                 |  |                             |     |     |  |  |  |  +--| (71.3/99)
|                    |                                 |  |                             |     |     |  |  |  |  |  +--viridimontana_vir_AH1286
|                    |                                 |  |                             |     |     |  |  |  +--| (82.1/93)
|                    |                                 |  |                             |     |     |  |  |     +--oreotragus_ANA
|                    |                                 |  |                             |     |     |  +--| (80.7/83)
|                    |                                 |  |                             |     |     |     |  +**colorans_EO12717
|                    |                                 |  |                             |     |     |     +--| (96.5/100)
|                    |                                 |  |                             |     |     |        +--plena_MP1282
|                    |                                 |  |                             |     |  +--| (98.6/94)
|                    |                                 |  |                             |     |  |  |     +--intervallaris_MP556_CP
|                    |                                 |  |                             |     |  |  |  +--| (85.9/100)
|                    |                                 |  |                             |     |  |  |  |  +--pillansii_pil_MP813
|                    |                                 |  |                             |     |  |  +--| (96.6/100)
|                    |                                 |  |                             |     |  |     |  +--parviflora_EO12492
|                    |                                 |  |                             |     |  |     +--| (43.9/100)
|                    |                                 |  |                             |     |  |        +---ribisaria_RT2059
|                    |                                 |  |                             |     +--| (99.5/100)
|                    |                                 |  |                             |        |                                      +**autumnalis_MP665
|                    |                                 |  |                             |        |                                   +**| (0/86)
|                    |                                 |  |                             |        |                                   |  +**sitiens_MP827
|                    |                                 |  |                             |        |                                +**| (0/86)
|                    |                                 |  |                             |        |                                |  +**subdivaricata_MP671
|                    |                                 |  |                             |        |                             +--| (100/100)
|                    |                                 |  |                             |        |                             |  +**tenella_EO12839
|                    |                                 |  |                             |        |                          +--| (0/54)
|                    |                                 |  |                             |        |                          |  |                    +--blandfordii_MM4208
|                    |                                 |  |                             |        |                          |  |                 +--| (75.4/84)
|                    |                                 |  |                             |        |                          |  |                 |  +--krugeri_EO12807
|                    |                                 |  |                             |        |                          |  |              +--| (83.7/80)
|                    |                                 |  |                             |        |                          |  |              |  +**denticulata_MP799
|                    |                                 |  |                             |        |                          |  |           +**| (0/85)
|                    |                                 |  |                             |        |                          |  |           |  |  +**infundibuliformis_MP1238
|                    |                                 |  |                             |        |                          |  |           |  +--| (86.5/100)
|                    |                                 |  |                             |        |                          |  |           |     +**infundibuliformis_ANA
|                    |                                 |  |                             |        |                          |  |        +--| (90.8/99)
|                    |                                 |  |                             |        |                          |  |        |  |  +--cylindrica_MP1240
|                    |                                 |  |                             |        |                          |  |        |  +--| (99.5/99)
|                    |                                 |  |                             |        |                          |  |        |     +**daphniflora_MP567
|                    |                                 |  |                             |        |                          |  |     +--| (76.4/93)
|                    |                                 |  |                             |        |                          |  |     |  |  +--sacciflora_EO12864
|                    |                                 |  |                             |        |                          |  |     |  +--| (78/99)
|                    |                                 |  |                             |        |                          |  |     |     +--walkeri_MP1237
|                    |                                 |  |                             |        |                          |  |  +**| (0/46)
|                    |                                 |  |                             |        |                          |  |  |  |     +--distorta_EO12500
|                    |                                 |  |                             |        |                          |  |  |  |  +--| (91.5/100)
|                    |                                 |  |                             |        |                          |  |  |  |  |  |     +--hottentotica_EO
|                    |                                 |  |                             |        |                          |  |  |  |  |  |  +--| (77.9/100)
|                    |                                 |  |                             |        |                          |  |  |  |  |  |  |  +--humidicola_EO11353
|                    |                                 |  |                             |        |                          |  |  |  |  |  +--| (92.7/99)
|                    |                                 |  |                             |        |                          |  |  |  |  |     |     +--purgatoriensis_EO12846
|                    |                                 |  |                             |        |                          |  |  |  |  |     |  +**| (0/99)
|                    |                                 |  |                             |        |                          |  |  |  |  |     |  |  +**intervallaris_MP556_ITS
|                    |                                 |  |                             |        |                          |  |  |  |  |     +--| (77.9/99)
|                    |                                 |  |                             |        |                          |  |  |  |  |        +**bakeri_EO12828
|                    |                                 |  |                             |        |                          |  |  |  +--| (83.8/100)
|                    |                                 |  |                             |        |                          |  |  |     +--gerhardii_EO12700
|                    |                                 |  |                             |        |                          |  +--| (75.6/85)
|                    |                                 |  |                             |        |                          |     +--nana_ANA
|                    |                                 |  |                             |        |                       +--| (0/78)
|                    |                                 |  |                             |        |                       |  +--fastigiata_MP830
|                    |                                 |  |                             |        |                    +**| (0/91)
|                    |                                 |  |                             |        |                    |  |           +**capensis_MP1047
|                    |                                 |  |                             |        |                    |  |        +**| (0/100)
|                    |                                 |  |                             |        |                    |  |        |  +**laeta_MP1045
|                    |                                 |  |                             |        |                    |  |     +**| (0/100)
|                    |                                 |  |                             |        |                    |  |     |  +**eburnea_MP1037
|                    |                                 |  |                             |        |                    |  |  +--| (87.1/100)
|                    |                                 |  |                             |        |                    |  |  |  +**elimensis_ANA
|                    |                                 |  |                             |        |                    |  +--| (99.9/100)
|                    |                                 |  |                             |        |                    |     +--walkeri_ANA
|                    |                                 |  |                             |        |                 +--| (90.6/99)
|                    |                                 |  |                             |        |                 |  |     +**patersonii_MP741
|                    |                                 |  |                             |        |                 |  |  +--| (99.8/100)
|                    |                                 |  |                             |        |                 |  |  |  +--patersonii_a_ANA
|                    |                                 |  |                             |        |                 |  +--| (89/99)
|                    |                                 |  |                             |        |                 |     +--vallis_aranearum_ANA
|                    |                                 |  |                             |        |              +--| (72.5/99)
|                    |                                 |  |                             |        |              |  |        +--cyathiformis_a_ANA
|                    |                                 |  |                             |        |              |  |     +--| (80.3/100)
|                    |                                 |  |                             |        |              |  |     |  +**cyathiformis_d_ANA
|                    |                                 |  |                             |        |              |  |  +--| (99.9/100)
|                    |                                 |  |                             |        |              |  |  |  |  +--gracilis_BG622
|                    |                                 |  |                             |        |              |  |  |  +**| (0/97)
|                    |                                 |  |                             |        |              |  |  |     |  +**quadrangularis_MP620
|                    |                                 |  |                             |        |              |  |  |     +--| (61.8/100)
|                    |                                 |  |                             |        |              |  |  |        +--flexistyla_EO12818
|                    |                                 |  |                             |        |              |  +--| (87.1/100)
|                    |                                 |  |                             |        |              |     +--multumbellifera_MP822
|                    |                                 |  |                             |        |           +--| (98.9/100)
|                    |                                 |  |                             |        |           |  +--turgida_S1962_ITS
|                    |                                 |  |                             |        |        +--| (74.5/97)
|                    |                                 |  |                             |        |        |  |  +--dodii_EO11417
|                    |                                 |  |                             |        |        |  +--| (98.8/100)
|                    |                                 |  |                             |        |        |     |  +--transparens_MP893
|                    |                                 |  |                             |        |        |     +--| (84.1/100)
|                    |                                 |  |                             |        |        |        |  +**trichophylla_EO10906
|                    |                                 |  |                             |        |        |        +--| (92.4/100)
|                    |                                 |  |                             |        |        |           +**NEW_sp_fredii_RH142
|                    |                                 |  |                             |        |     +--| (79.1/90)
|                    |                                 |  |                             |        |     |  +--duthieae_ANA
|                    |                                 |  |                             |        |  +--| (75/91)
|                    |                                 |  |                             |        |  |  +--regerminans_MP576
|                    |                                 |  |                             |        +**| (0/81)
|                    |                                 |  |                             |           |  +--bergiana_MP768
|                    |                                 |  |                             |           +--| (86.3/100)
|                    |                                 |  |                             |              |  +--chionophila_MP790
|                    |                                 |  |                             |              +--| (92.3/100)
|                    |                                 |  |                             |                 |              +--curvirostris_MP817
|                    |                                 |  |                             |                 |           +--| (77.1/100)
|                    |                                 |  |                             |                 |           |  +--curvirostris_MP941
|                    |                                 |  |                             |                 |        +--| (76.3/100)
|                    |                                 |  |                             |                 |        |  +--lateralis_MP727
|                    |                                 |  |                             |                 |     +--| (74.5/100)
|                    |                                 |  |                             |                 |     |  +--lateralis_MP721
|                    |                                 |  |                             |                 |  +--| (93.1/100)
|                    |                                 |  |                             |                 |  |  +--haemastoma_MP871
|                    |                                 |  |                             |                 +--| (94.4/100)
|                    |                                 |  |                             |                    |  +--praecox_MP795
|                    |                                 |  |                             |                    +**| (0/99)
|                    |                                 |  |                             |                       |  +--savileae_MP975
|                    |                                 |  |                             |                       +--| (96.8/100)
|                    |                                 |  |                             |                          +--ventricosa_MP713
|                    |                                 |  |                          +--| (78.3/10)
|                    |                                 |  |                          |  |                                      +--acuta_MP506
|                    |                                 |  |                          |  |                                   +--| (77.8/99)
|                    |                                 |  |                          |  |                                   |  +--adnata_MP501
|                    |                                 |  |                          |  |                                +--| (85.4/100)
|                    |                                 |  |                          |  |                                |  |     +--calycina_EO12532
|                    |                                 |  |                          |  |                                |  |  +--| (84.7/100)
|                    |                                 |  |                          |  |                                |  |  |  +--leucosiphon_MP776
|                    |                                 |  |                          |  |                                |  +--| (76.6/99)
|                    |                                 |  |                          |  |                                |     +--goatcheriana_goa_MP865
|                    |                                 |  |                          |  |                             +--| (76.5/99)
|                    |                                 |  |                          |  |                             |  |     +--glandulipila_MP521
|                    |                                 |  |                          |  |                             |  |  +--| (78.7/100)
|                    |                                 |  |                          |  |                             |  |  |  +--setacea_MP589
|                    |                                 |  |                          |  |                             |  +--| (83.6/99)
|                    |                                 |  |                          |  |                             |     |  +--pannosa_EO12490
|                    |                                 |  |                          |  |                             |     +--| (0/100)
|                    |                                 |  |                          |  |                             |        +--perlata_MP960
|                    |                                 |  |                          |  |                          +**| (0/94)
|                    |                                 |  |                          |  |                          |  |           +--arcuata_MP523
|                    |                                 |  |                          |  |                          |  |        +--| (95.8/100)
|                    |                                 |  |                          |  |                          |  |        |  +--demissa_EO12540
|                    |                                 |  |                          |  |                          |  |     +--| (95.8/100)
|                    |                                 |  |                          |  |                          |  |     |  +--umbelliflora_RT2182
|                    |                                 |  |                          |  |                          |  |  +**| (0/98)
|                    |                                 |  |                          |  |                          |  |  |  +--zeyheriana_EO
|                    |                                 |  |                          |  |                          |  +--| (96.5/100)
|                    |                                 |  |                          |  |                          |     +--NEW_pilaarkopensis_RH139
|                    |                                 |  |                          |  |                       +--| (88.5/94)
|                    |                                 |  |                          |  |                       |  +--dianthifolia_MP583
|                    |                                 |  |                          |  |                    +--| (73.8/13)
|                    |                                 |  |                          |  |                    |  |              +--lucida_MP690
|                    |                                 |  |                          |  |                    |  |           +--| (73.3/92)
|                    |                                 |  |                          |  |                    |  |           |  +--triflora_MP564
|                    |                                 |  |                          |  |                    |  |        +--| (73.1/20)
|                    |                                 |  |                          |  |                    |  |        |  +--perplexa_EO12788
|                    |                                 |  |                          |  |                    |  |     +**| (0/36)
|                    |                                 |  |                          |  |                    |  |     |  |  +--monsoniana_MP986
|                    |                                 |  |                          |  |                    |  |     |  +--| (97.3/100)
|                    |                                 |  |                          |  |                    |  |     |     +--plumigera_EO11341
|                    |                                 |  |                          |  |                    |  |  +--| (36/96)
|                    |                                 |  |                          |  |                    |  |  |  +--jacksoniana_EO12791
|                    |                                 |  |                          |  |                    |  +--| (48.5/15)
|                    |                                 |  |                          |  |                    |     |  +--paniculata_MP1274
|                    |                                 |  |                          |  |                    |     +--| (83.2/91)
|                    |                                 |  |                          |  |                    |        +--saxicola_EO12515
|                    |                                 |  |                          |  |                 +**| (0/13)
|                    |                                 |  |                          |  |                 |  +---muscosa_MP775
|                    |                                 |  |                          |  |              +--| (90.7/83)
|                    |                                 |  |                          |  |              |  |  +--bicolor_MP1098
|                    |                                 |  |                          |  |              |  +--| (91.2/84)
|                    |                                 |  |                          |  |              |     +--pubescens_EO12503
|                    |                                 |  |                          |  |           +**| (0/34)
|                    |                                 |  |                          |  |           |  |  +--leucodesmia_MP724
|                    |                                 |  |                          |  |           |  +--| (99.7/100)
|                    |                                 |  |                          |  |           |     +--maximilianii_EO12484
|                    |                                 |  |                          |  |        +**| (0/10)
|                    |                                 |  |                          |  |        |  |              +---agglutinans_EO7679
|                    |                                 |  |                          |  |        |  |           +--| (67.8/59)
|                    |                                 |  |                          |  |        |  |           |  |  +--grisbrookii_EO12716_ITS
|                    |                                 |  |                          |  |        |  |           |  +--| (92.4/100)
|                    |                                 |  |                          |  |        |  |           |     +--lanuginosa_EO12521
|                    |                                 |  |                          |  |        |  |        +--| (68.1/59)
|                    |                                 |  |                          |  |        |  |        |  |           +--baueri_bau_MP1233
|                    |                                 |  |                          |  |        |  |        |  |        +--| (94.3/100)
|                    |                                 |  |                          |  |        |  |        |  |        |  +--baueri_gou_AH862
|                    |                                 |  |                          |  |        |  |        |  |     +--| (97/100)
|                    |                                 |  |                          |  |        |  |        |  |     |  |        +--mammosaP_MP951
|                    |                                 |  |                          |  |        |  |        |  |     |  |     +--| (88.5/100)
|                    |                                 |  |                          |  |        |  |        |  |     |  |     |  +--mammosaR_MP510
|                    |                                 |  |                          |  |        |  |        |  |     |  |  +--| (73.4/100)
|                    |                                 |  |                          |  |        |  |        |  |     |  |  |  +--mammosaW_EO12784
|                    |                                 |  |                          |  |        |  |        |  |     |  +--| (96.8/100)
|                    |                                 |  |                          |  |        |  |        |  |     |     +--sessiliflora_MP604
|                    |                                 |  |                          |  |        |  |        |  |  +--| (71.6/93)
|                    |                                 |  |                          |  |        |  |        |  |  |  |           +**calcareophila_EO30159
|                    |                                 |  |                          |  |        |  |        |  |  |  |        +--| (76.7/100)
|                    |                                 |  |                          |  |        |  |        |  |  |  |        |  +--excavata_GK1532
|                    |                                 |  |                          |  |        |  |        |  |  |  |     +--| (77.7/100)
|                    |                                 |  |                          |  |        |  |        |  |  |  |     |  +--propinqua_MP1019
|                    |                                 |  |                          |  |        |  |        |  |  |  |  +--| (76/100)
|                    |                                 |  |                          |  |        |  |        |  |  |  |  |  |        +--fillipendula_fil_MP914
|                    |                                 |  |                          |  |        |  |        |  |  |  |  |  |     +--| (77.2/100)
|                    |                                 |  |                          |  |        |  |        |  |  |  |  |  |     |  +--fillipendula_min_MP926
|                    |                                 |  |                          |  |        |  |        |  |  |  |  |  |  +--| (95.2/100)
|                    |                                 |  |                          |  |        |  |        |  |  |  |  |  |  |  +--penduliflora_MP923
|                    |                                 |  |                          |  |        |  |        |  |  |  |  |  +--| (94.3/100)
|                    |                                 |  |                          |  |        |  |        |  |  |  |  |     +--pulvinata_MP1304
|                    |                                 |  |                          |  |        |  |        |  |  |  +**| (0/91)
|                    |                                 |  |                          |  |        |  |        |  |  |     +--irregularis_EO12803
|                    |                                 |  |                          |  |        |  |        |  +--| (86.9/99)
|                    |                                 |  |                          |  |        |  |        |     |        +**bodkinii_TdV204
|                    |                                 |  |                          |  |        |  |        |     |     +--| (88/100)
|                    |                                 |  |                          |  |        |  |        |     |     |  +**bodkinii_MP1281
|                    |                                 |  |                          |  |        |  |        |     |  +**| (0/96)
|                    |                                 |  |                          |  |        |  |        |     |  |  +--holosericea_EO12842
|                    |                                 |  |                          |  |        |  |        |     +--| (99.5/100)
|                    |                                 |  |                          |  |        |  |        |        |  +--grisbrookii_EO12716_CP
|                    |                                 |  |                          |  |        |  |        |        +**| (0/95)
|                    |                                 |  |                          |  |        |  |        |           +--holosericea_MP1004
|                    |                                 |  |                          |  |        |  |     +--| (88.4/61)
|                    |                                 |  |                          |  |        |  |     |  |                    +--albertyniae_MP927
|                    |                                 |  |                          |  |        |  |     |  |                 +--| (79.7/98)
|                    |                                 |  |                          |  |        |  |     |  |                 |  |     +--dispar_EO12749
|                    |                                 |  |                          |  |        |  |     |  |                 |  |  +--| (90.7/100)
|                    |                                 |  |                          |  |        |  |     |  |                 |  |  |  |     +--dregei_EO12711
|                    |                                 |  |                          |  |        |  |     |  |                 |  |  |  |  +--| (88.5/100)
|                    |                                 |  |                          |  |        |  |     |  |                 |  |  |  |  |  +**piquetbergensis_MM5532
|                    |                                 |  |                          |  |        |  |     |  |                 |  |  |  +--| (87.4/100)
|                    |                                 |  |                          |  |        |  |     |  |                 |  |  |     +--malmesburiensis_EO12575
|                    |                                 |  |                          |  |        |  |     |  |                 |  +**| (0/96)
|                    |                                 |  |                          |  |        |  |     |  |                 |     |     +--glabella_la_EO11224
|                    |                                 |  |                          |  |        |  |     |  |                 |     |  +--| (86.1/100)
|                    |                                 |  |                          |  |        |  |     |  |                 |     |  |  +--interrupta_MP911
|                    |                                 |  |                          |  |        |  |     |  |                 |     +--| (83.9/100)
|                    |                                 |  |                          |  |        |  |     |  |                 |        +--radicans_sch_MP1018
|                    |                                 |  |                          |  |        |  |     |  |              +**| (0/36)
|                    |                                 |  |                          |  |        |  |     |  |              |  |     +--capillaris_MP1066
|                    |                                 |  |                          |  |        |  |     |  |              |  |  +--| (71.1/98)
|                    |                                 |  |                          |  |        |  |     |  |              |  |  |  |  +--ericoides_MP742
|                    |                                 |  |                          |  |        |  |     |  |              |  |  |  +**| (0/99)
|                    |                                 |  |                          |  |        |  |     |  |              |  |  |     +--pilosiflora_pil_MP1262
|                    |                                 |  |                          |  |        |  |     |  |              |  +--| (77.2/38)
|                    |                                 |  |                          |  |        |  |     |  |              |     |  +--erinus_MP907
|                    |                                 |  |                          |  |        |  |     |  |              |     +--| (98.1/100)
|                    |                                 |  |                          |  |        |  |     |  |              |        +--similis_MP804
|                    |                                 |  |                          |  |        |  |     |  |           +**| (0/36)
|                    |                                 |  |                          |  |        |  |     |  |           |  +--barbigeroides_MP735
|                    |                                 |  |                          |  |        |  |     |  |        +--| (70.3/99)
|                    |                                 |  |                          |  |        |  |     |  |        |  |  +--ioniana_EO12781
|                    |                                 |  |                          |  |        |  |     |  |        |  +--| (99.8/100)
|                    |                                 |  |                          |  |        |  |     |  |        |     +--russakiana_MP684
|                    |                                 |  |                          |  |        |  |     |  |     +--| (88.8/99)
|                    |                                 |  |                          |  |        |  |     |  |     |  |  +--benthamiana_MP560
|                    |                                 |  |                          |  |        |  |     |  |     |  +--| (94.3/99)
|                    |                                 |  |                          |  |        |  |     |  |     |     |     +--ecklonii_EO12739
|                    |                                 |  |                          |  |        |  |     |  |     |     |  +--| (91.5/98)
|                    |                                 |  |                          |  |        |  |     |  |     |     |  |  |     +--globiceps_con_EO12519
|                    |                                 |  |                          |  |        |  |     |  |     |     |  |  |  +--| (75.6/93)
|                    |                                 |  |                          |  |        |  |     |  |     |     |  |  |  |  +--innovans_MP918
|                    |                                 |  |                          |  |        |  |     |  |     |     |  |  +**| (0/84)
|                    |                                 |  |                          |  |        |  |     |  |     |     |  |     +--venustiflora_gla_MP1284
|                    |                                 |  |                          |  |        |  |     |  |     |     +--| (73/100)
|                    |                                 |  |                          |  |        |  |     |  |     |        +--labialis_MP696
|                    |                                 |  |                          |  |        |  |     |  |  +**| (0/88)
|                    |                                 |  |                          |  |        |  |     |  |  |  |  +--pulchella_MP736
|                    |                                 |  |                          |  |        |  |     |  |  |  +--| (97.9/100)
|                    |                                 |  |                          |  |        |  |     |  |  |     +--flavicoma_EO12823
|                    |                                 |  |                          |  |        |  |     |  +--| (78.8/95)
|                    |                                 |  |                          |  |        |  |     |     +--rhodopis_BAB13
|                    |                                 |  |                          |  |        |  |  +--| (79.6/84)
|                    |                                 |  |                          |  |        |  |  |  |     +--globiceps_gra_MP988
|                    |                                 |  |                          |  |        |  |  |  |  +--| (12.3/90)
|                    |                                 |  |                          |  |        |  |  |  |  |  |  +--nudiflora_MP802
|                    |                                 |  |                          |  |        |  |  |  |  |  +--| (88.2/100)
|                    |                                 |  |                          |  |        |  |  |  |  |     +**NEW_sp_napierensis_RDH184b
|                    |                                 |  |                          |  |        |  |  |  +--| (92.8/96)
|                    |                                 |  |                          |  |        |  |  |     +--karwyderi_EO12718
|                    |                                 |  |                          |  |        |  +**| (0/1)
|                    |                                 |  |                          |  |        |     |  +--paucifolia_cil_EO12528
|                    |                                 |  |                          |  |        |     +--| (99.5/100)
|                    |                                 |  |                          |  |        |        +--niveniana_MP1267
|                    |                                 |  |                          |  |     +--| (67.4/2)
|                    |                                 |  |                          |  |     |  +--lehmannii_MP625
|                    |                                 |  |                          |  |  +--| (99.6/2)
|                    |                                 |  |                          |  |  |  |        +**simulans_ANA
|                    |                                 |  |                          |  |  |  |     +**| (0/68)
|                    |                                 |  |                          |  |  |  |     |  +--stylaris_ANA
|                    |                                 |  |                          |  |  |  |  +--| (99.7/100)
|                    |                                 |  |                          |  |  |  |  |  |  +--simulans_BG603
|                    |                                 |  |                          |  |  |  |  |  +**| (0/68)
|                    |                                 |  |                          |  |  |  |  |     +**NEW_sp_aff_inconstans_RH43
|                    |                                 |  |                          |  |  |  +--| (84.2/86)
|                    |                                 |  |                          |  |  |     +--utriculosa_EOsn
|                    |                                 |  |                          |  +**| (0/1)
|                    |                                 |  |                          |     |           +--angulosa_S2105
|                    |                                 |  |                          |     |        +--| (99.9/100)
|                    |                                 |  |                          |     |        |  |  +--axillaris_MP1052
|                    |                                 |  |                          |     |        |  +**| (0/100)
|                    |                                 |  |                          |     |        |     +**axillaris_MP594
|                    |                                 |  |                          |     |     +--| (74.2/97)
|                    |                                 |  |                          |     |     |  |           +--areolata_EO12502
|                    |                                 |  |                          |     |     |  |        +--| (74.4/82)
|                    |                                 |  |                          |     |     |  |        |  |  +**remota_EO10386
|                    |                                 |  |                          |     |     |  |        |  +--| (93/100)
|                    |                                 |  |                          |     |     |  |        |     +--remota_MP1263
|                    |                                 |  |                          |     |     |  |     +--| (76/82)
|                    |                                 |  |                          |     |     |  |     |  |  +--artemisioides_MP551
|                    |                                 |  |                          |     |     |  |     |  +**| (0/97)
|                    |                                 |  |                          |     |     |  |     |     +**conferta_MP887_ITS
|                    |                                 |  |                          |     |     |  |  +--| (89.8/100)
|                    |                                 |  |                          |     |     |  |  |  +--rugata_EO12516
|                    |                                 |  |                          |     |     |  +--| (99.8/100)
|                    |                                 |  |                          |     |     |     |     +--subcapitata_MP1042
|                    |                                 |  |                          |     |     |     |  +--| (87.5/100)
|                    |                                 |  |                          |     |     |     |  |  +--NEW_sp_nov_JV2988
|                    |                                 |  |                          |     |     |     +**| (0/99)
|                    |                                 |  |                          |     |     |        +--calcicola_EO12814
|                    |                                 |  |                          |     |  +--| (81.8/37)
|                    |                                 |  |                          |     |  |  |  +--parviporandra_MP877
|                    |                                 |  |                          |     |  |  +--| (76.3/35)
|                    |                                 |  |                          |     |  |     |  +--urceolata_MP955
|                    |                                 |  |                          |     |  |     +**| (0/35)
|                    |                                 |  |                          |     |  |        |  +--vernicosa_MP928
|                    |                                 |  |                          |     |  |        +**| (0/34)
|                    |                                 |  |                          |     |  |           +--NEW_omninoglabra_RH77
|                    |                                 |  |                          |     +--| (76.5/41)
|                    |                                 |  |                          |        +--podophylla_MP582
|                    |                                 |  |                       +--| (77.8/41)
|                    |                                 |  |                       |  +--madida_MP573
|                    |                                 |  |                    +--| (3.65/23)
|                    |                                 |  |                    |  |           +--brachysepala_EO12727
|                    |                                 |  |                    |  |        +--| (92.8/100)
|                    |                                 |  |                    |  |        |  +--physophylla_EO11418
|                    |                                 |  |                    |  |     +**| (0/83)
|                    |                                 |  |                    |  |     |  |     +--caespitosa_MP642
|                    |                                 |  |                    |  |     |  |  +--| (99.9/100)
|                    |                                 |  |                    |  |     |  |  |  +--karooica_MP1285
|                    |                                 |  |                    |  |     |  +--| (76.9/84)
|                    |                                 |  |                    |  |     |     +--petricola_MP996
|                    |                                 |  |                    |  |  +--| (87.6/99)
|                    |                                 |  |                    |  |  |  |  +--strigosa_MP673
|                    |                                 |  |                    |  |  |  +--| (87.5/87)
|                    |                                 |  |                    |  |  |     |  +--tenuis_EO12491
|                    |                                 |  |                    |  |  |     +--| (99.9/100)
|                    |                                 |  |                    |  |  |        |  +**leptopus_ANA
|                    |                                 |  |                    |  |  |        +**| (0/100)
|                    |                                 |  |                    |  |  |           +**tenuis_ANA
|                    |                                 |  |                    |  +--| (76.6/43)
|                    |                                 |  |                    |     |  +--humifusa_MP616
|                    |                                 |  |                    |     +--| (99.3/100)
|                    |                                 |  |                    |        +--humifusa_MP846
|                    |                                 |  |                 +**| (0/79)
|                    |                                 |  |                 |  |        +--albescens_MP898
|                    |                                 |  |                 |  |     +--| (96.1/100)
|                    |                                 |  |                 |  |     |  |  +**NEW_sp_soporata_RH183
|                    |                                 |  |                 |  |     |  +**| (0/100)
|                    |                                 |  |                 |  |     |     +**NEW_sp_soporata_RH203
|                    |                                 |  |                 |  |  +--| (91.5/97)
|                    |                                 |  |                 |  |  |  +--esteriana_EO12858
|                    |                                 |  |                 |  +--| (73.6/32)
|                    |                                 |  |                 |     +--leonis_RTsn
|                    |                                 |  |              +--| (91.1/80)
|                    |                                 |  |              |  |                 +--accommodata_EO11382
|                    |                                 |  |              |  |              +--| (89.4/100)
|                    |                                 |  |              |  |              |  |  +**sonderiana_MP756
|                    |                                 |  |              |  |              |  +--| (97/100)
|                    |                                 |  |              |  |              |     +--sonderiana_MP997
|                    |                                 |  |              |  |           +--| (78.8/95)
|                    |                                 |  |              |  |           |  |              +**brevifolia_EO12459
|                    |                                 |  |              |  |           |  |           +--| (97.4/100)
|                    |                                 |  |              |  |           |  |           |  +--brevifolia_MP1008
|                    |                                 |  |              |  |           |  |        +--| (87.7/100)
|                    |                                 |  |              |  |           |  |        |  |              +--chartacea_EO11408
|                    |                                 |  |              |  |           |  |        |  |           +--| (87.9/71)
|                    |                                 |  |              |  |           |  |        |  |           |  |     +--imbricata_MP508
|                    |                                 |  |              |  |           |  |        |  |           |  |  +--| (84.2/98)
|                    |                                 |  |              |  |           |  |        |  |           |  |  |  +--imbricata_MP512
|                    |                                 |  |              |  |           |  |        |  |           |  +**| (0/92)
|                    |                                 |  |              |  |           |  |        |  |           |     +--imbricata_MP688
|                    |                                 |  |              |  |           |  |        |  |        +--| (42.4/91)
|                    |                                 |  |              |  |           |  |        |  |        |  |                    +--coccinea_coc_MP1020
|                    |                                 |  |              |  |           |  |        |  |        |  |                 +--| (99.4/100)
|                    |                                 |  |              |  |           |  |        |  |        |  |                 |  +**coccinea_uni_EO12849
|                    |                                 |  |              |  |           |  |        |  |        |  |              +**| (0/97)
|                    |                                 |  |              |  |           |  |        |  |        |  |              |  |  +--coccinea_coc_MP1053
|                    |                                 |  |              |  |           |  |        |  |        |  |              |  +--| (95.5/100)
|                    |                                 |  |              |  |           |  |        |  |        |  |              |     +--monadelphia_FO
|                    |                                 |  |              |  |           |  |        |  |        |  |           +--| (0/100)
|                    |                                 |  |              |  |           |  |        |  |        |  |           |  +--monadelphia_FO2_ITS
|                    |                                 |  |              |  |           |  |        |  |        |  |        +--| (95.4/100)
|                    |                                 |  |              |  |           |  |        |  |        |  |        |  +--coccinea_coc_MP598
|                    |                                 |  |              |  |           |  |        |  |        |  |     +--| (73.7/99)
|                    |                                 |  |              |  |           |  |        |  |        |  |     |  +--melastoma_mel_MP773
|                    |                                 |  |              |  |           |  |        |  |        |  |  +--| (89/83)
|                    |                                 |  |              |  |           |  |        |  |        |  |  |  |  +--imbricata_MP1276
|                    |                                 |  |              |  |           |  |        |  |        |  |  |  +**| (0/84)
|                    |                                 |  |              |  |           |  |        |  |        |  |  |     +--melastoma_min_EO12820
|                    |                                 |  |              |  |           |  |        |  |        |  +--| (81.7/66)
|                    |                                 |  |              |  |           |  |        |  |        |     |  +--imbricata_MP1295
|                    |                                 |  |              |  |           |  |        |  |        |     +--| (73.6/71)
|                    |                                 |  |              |  |           |  |        |  |        |        |     +--intermedia_MM5082
|                    |                                 |  |              |  |           |  |        |  |        |        |  +--| (74.4/100)
|                    |                                 |  |              |  |           |  |        |  |        |        |  |  +--intermedia_alb_MP1248
|                    |                                 |  |              |  |           |  |        |  |        |        +--| (95.9/100)
|                    |                                 |  |              |  |           |  |        |  |        |           |  +--penicilliformis_MP889
|                    |                                 |  |              |  |           |  |        |  |        |           +--| (76.9/100)
|                    |                                 |  |              |  |           |  |        |  |        |              +--penicilliformis_MP1078
|                    |                                 |  |              |  |           |  |        |  |     +--| (94.4/98)
|                    |                                 |  |              |  |           |  |        |  |     |  |           +--imbricata_EO12834
|                    |                                 |  |              |  |           |  |        |  |     |  |        +--| (84.3/100)
|                    |                                 |  |              |  |           |  |        |  |     |  |        |  +**imbricata_MP1279
|                    |                                 |  |              |  |           |  |        |  |     |  |     +--| (30.7/91)
|                    |                                 |  |              |  |           |  |        |  |     |  |     |  +--placentiflora_EO12833
|                    |                                 |  |              |  |           |  |        |  |     |  |  +--| (90.3/95)
|                    |                                 |  |              |  |           |  |        |  |     |  |  |  |     +--lasciva_EO12837
|                    |                                 |  |              |  |           |  |        |  |     |  |  |  |  +**| (0/100)
|                    |                                 |  |              |  |           |  |        |  |     |  |  |  |  |  +**lasciva_MP906
|                    |                                 |  |              |  |           |  |        |  |     |  |  |  +--| (62.3/93)
|                    |                                 |  |              |  |           |  |        |  |     |  |  |     +--monadelphia_FO2_CP
|                    |                                 |  |              |  |           |  |        |  |     |  +--| (99.4/100)
|                    |                                 |  |              |  |           |  |        |  |     |     +--pogonanthera_EO12835
|                    |                                 |  |              |  |           |  |        |  |  +**| (0/93)
|                    |                                 |  |              |  |           |  |        |  |  |  |  +--placentiflora_EO12477
|                    |                                 |  |              |  |           |  |        |  |  |  +--| (89.6/94)
|                    |                                 |  |              |  |           |  |        |  |  |     +--placentiflora_MP1241
|                    |                                 |  |              |  |           |  |        |  +--| (84.7/98)
|                    |                                 |  |              |  |           |  |        |     +--desmantha_MP562
|                    |                                 |  |              |  |           |  |     +**| (0/96)
|                    |                                 |  |              |  |           |  |     |  |           +--curtophylla_EO12750
|                    |                                 |  |              |  |           |  |     |  |        +--| (91.8/100)
|                    |                                 |  |              |  |           |  |     |  |        |  +**scytophylla_MP1021
|                    |                                 |  |              |  |           |  |     |  |     +--| (72/100)
|                    |                                 |  |              |  |           |  |     |  |     |  +--gracilipes_MM5014
|                    |                                 |  |              |  |           |  |     |  |  +--| (97.4/100)
|                    |                                 |  |              |  |           |  |     |  |  |  +--coarctata_ANA
|                    |                                 |  |              |  |           |  |     |  +--| (99.5/100)
|                    |                                 |  |              |  |           |  |     |     |           +**plukenetii_bre_MP769
|                    |                                 |  |              |  |           |  |     |     |        +--| (78.4/99)
|                    |                                 |  |              |  |           |  |     |     |        |  +--plukenetii_plu_EO
|                    |                                 |  |              |  |           |  |     |     |     +--| (0/99)
|                    |                                 |  |              |  |           |  |     |     |     |  +--plukenetii_pen_MP915
|                    |                                 |  |              |  |           |  |     |     |  +--| (95.8/100)
|                    |                                 |  |              |  |           |  |     |     |  |  +--plukenetii_lin_MP912
|                    |                                 |  |              |  |           |  |     |     +--| (98/100)
|                    |                                 |  |              |  |           |  |     |        |  +--rubiginosa_RT1554
|                    |                                 |  |              |  |           |  |     |        +--| (99.9/100)
|                    |                                 |  |              |  |           |  |     |           +**coarctata_MP590
|                    |                                 |  |              |  |           |  |  +--| (0/94)
|                    |                                 |  |              |  |           |  |  |  +--occulta_EO
|                    |                                 |  |              |  |           |  +--| (34.9/97)
|                    |                                 |  |              |  |           |     |  +**riparia_MP908
|                    |                                 |  |              |  |           |     +--| (99.9/100)
|                    |                                 |  |              |  |           |        +**rhopalantha_MP909_ITS
|                    |                                 |  |              |  |        +--| (84.7/99)
|                    |                                 |  |              |  |        |  |              +--bruniifolia_EO12460
|                    |                                 |  |              |  |        |  |           +--| (99.9/100)
|                    |                                 |  |              |  |        |  |           |  +--ustulescens_RT1553
|                    |                                 |  |              |  |        |  |        +--| (74.3/99)
|                    |                                 |  |              |  |        |  |        |  +--oligantha_TdV86
|                    |                                 |  |              |  |        |  |     +--| (76.9/95)
|                    |                                 |  |              |  |        |  |     |  |  +--gnaphaloides_MP511
|                    |                                 |  |              |  |        |  |     |  +--| (99.6/97)
|                    |                                 |  |              |  |        |  |     |     +--palliiflora_EO12533
|                    |                                 |  |              |  |        |  |  +--| (82.5/95)
|                    |                                 |  |              |  |        |  |  |  |     +--cumuliflora_EO12699
|                    |                                 |  |              |  |        |  |  |  |  +--| (87.1/100)
|                    |                                 |  |              |  |        |  |  |  |  |  +--recurvata_EO12467_CP
|                    |                                 |  |              |  |        |  |  |  +--| (81.9/100)
|                    |                                 |  |              |  |        |  |  |     +--genistifolia_CM15
|                    |                                 |  |              |  |        |  +**| (0/78)
|                    |                                 |  |              |  |        |     |     +--obtusata_EO12458
|                    |                                 |  |              |  |        |     |  +--| (85.7/100)
|                    |                                 |  |              |  |        |     |  |  +--oliveri_MP1278
|                    |                                 |  |              |  |        |     +--| (99.7/100)
|                    |                                 |  |              |  |        |        |  +--petrophila_EO7592
|                    |                                 |  |              |  |        |        +--| (93.4/100)
|                    |                                 |  |              |  |        |           +--petrophila_RT2065
|                    |                                 |  |              |  |     +**| (0/97)
|                    |                                 |  |              |  |     |  +--petiolaris_EO12783
|                    |                                 |  |              |  |  +--| (99.6/100)
|                    |                                 |  |              |  |  |  |     +--bruniades_EO12465
|                    |                                 |  |              |  |  |  |  +--| (95.6/100)
|                    |                                 |  |              |  |  |  |  |  +--villosa_EO11394
|                    |                                 |  |              |  |  |  +--| (99.7/100)
|                    |                                 |  |              |  |  |     |  +**capitata_MP1044
|                    |                                 |  |              |  |  |     +--| (100/100)
|                    |                                 |  |              |  |  |        +**capitata_ANA
|                    |                                 |  |              |  +--| (79.7/84)
|                    |                                 |  |              |     |                 +**fausta_MP663
|                    |                                 |  |              |     |              +--| (96.9/100)
|                    |                                 |  |              |     |              |  +--hirta_EO12812
|                    |                                 |  |              |     |           +--| (85.6/88)
|                    |                                 |  |              |     |           |  +--patens_EO12457
|                    |                                 |  |              |     |        +--| (74.2/88)
|                    |                                 |  |              |     |        |  |  +--magistrati_EO11750
|                    |                                 |  |              |     |        |  +--| (72.8/88)
|                    |                                 |  |              |     |        |     |  +--margaritacea_ANA
|                    |                                 |  |              |     |        |     +--| (86.9/100)
|                    |                                 |  |              |     |        |        +**marifolia_CM4
|                    |                                 |  |              |     |     +--| (97.6/100)
|                    |                                 |  |              |     |     |  +--hispiduloides_EO11544
|                    |                                 |  |              |     |  +--| (56.7/93)
|                    |                                 |  |              |     |  |  |                    +--floccifera_MP987
|                    |                                 |  |              |     |  |  |                 +--| (93.3/100)
|                    |                                 |  |              |     |  |  |                 |  +--leucanthera_EO12452
|                    |                                 |  |              |     |  |  |              +--| (84.2/100)
|                    |                                 |  |              |     |  |  |              |  +--lepidota_MP541
|                    |                                 |  |              |     |  |  |           +--| (77.1/100)
|                    |                                 |  |              |     |  |  |           |  +--magnisylvae_EO10708
|                    |                                 |  |              |     |  |  |        +--| (75.3/83)
|                    |                                 |  |              |     |  |  |        |  +--diosmifolia_CM19
|                    |                                 |  |              |     |  |  |     +**| (0/90)
|                    |                                 |  |              |     |  |  |     |  |  +--lachnaeifolia_MP994
|                    |                                 |  |              |     |  |  |     |  +**| (0/91)
|                    |                                 |  |              |     |  |  |     |     +--uysii_ANA
|                    |                                 |  |              |     |  |  |  +--| (0/91)
|                    |                                 |  |              |     |  |  |  |  +--sperata_MP931
|                    |                                 |  |              |     |  |  +--| (87.4/99)
|                    |                                 |  |              |     |  |     |  +--florifera_EO12536
|                    |                                 |  |              |     |  |     +--| (100/100)
|                    |                                 |  |              |     |  |        |  +**florifera_EO12768
|                    |                                 |  |              |     |  |        +--| (57.1/100)
|                    |                                 |  |              |     |  |           +--NEW_sp_schlebuschii_RH31
|                    |                                 |  |              |     +**| (0/93)
|                    |                                 |  |              |        |                 +**ovina_EO12487
|                    |                                 |  |              |        |              +**| (0/97)
|                    |                                 |  |              |        |              |  +--peziza_MP719_CP
|                    |                                 |  |              |        |           +--| (96.3/100)
|                    |                                 |  |              |        |           |  +**peziza_MP719_ITS
|                    |                                 |  |              |        |        +--| (93.9/100)
|                    |                                 |  |              |        |        |  +--tomentosa_MP961
|                    |                                 |  |              |        |     +**| (0/100)
|                    |                                 |  |              |        |     |  +--polycoma_FR
|                    |                                 |  |              |        |  +--| (31.4/95)
|                    |                                 |  |              |        |  |  +--selaginifolia_EO12488
|                    |                                 |  |              |        +--| (92/100)
|                    |                                 |  |              |           +--stokoeanthus_EO4790
|                    |                                 |  |           +**| (0/82)
|                    |                                 |  |           |  +--vlokii_JP378
|                    |                                 |  |        +--| (76.4/82)
|                    |                                 |  |        |  |                       +--banksii_com_MP824
|                    |                                 |  |        |  |                    +--| (95.6/100)
|                    |                                 |  |        |  |                    |  +**banksii_com_ANA
|                    |                                 |  |        |  |                 +--| (87/98)
|                    |                                 |  |        |  |                 |  +--banksii_ban_EO12873
|                    |                                 |  |        |  |              +--| (95.4/98)
|                    |                                 |  |        |  |              |  +--banksii_pur_NB1753
|                    |                                 |  |        |  |           +--| (73.8/99)
|                    |                                 |  |        |  |           |  +--spumosa_MP978
|                    |                                 |  |        |  |        +--| (89.6/99)
|                    |                                 |  |        |  |        |  |  +**corydalis_MP1005
|                    |                                 |  |        |  |        |  +--| (98.8/100)
|                    |                                 |  |        |  |        |     +--corydalis_AH2536
|                    |                                 |  |        |  |     +--| (98.9/100)
|                    |                                 |  |        |  |     |  |     +--goatcheriana_dra_EO12694
|                    |                                 |  |        |  |     |  |  +--| (85.3/100)
|                    |                                 |  |        |  |     |  |  |  +--goatcheriana_pet_MP990
|                    |                                 |  |        |  |     |  +--| (100/100)
|                    |                                 |  |        |  |     |     +--tegulifolia_MP557
|                    |                                 |  |        |  |  +--| (88.8/93)
|                    |                                 |  |        |  |  |  |  +--pauciovulata_TdV258b
|                    |                                 |  |        |  |  |  +**| (0/90)
|                    |                                 |  |        |  |  |     +--phacelanthera_EO12489
|                    |                                 |  |        |  +--| (81.2/61)
|                    |                                 |  |        |     |        +--exleeana_EO12499
|                    |                                 |  |        |     |     +--| (88.2/100)
|                    |                                 |  |        |     |     |  +--rigidula_MP534
|                    |                                 |  |        |     |  +--| (96.9/100)
|                    |                                 |  |        |     |  |  +--serrata_MP818
|                    |                                 |  |        |     +**| (0/60)
|                    |                                 |  |        |        |  +--tristis_MP932
|                    |                                 |  |        |        +--| (80.9/95)
|                    |                                 |  |        |           +---turgida_S1962_CP
|                    |                                 |  |     +--| (76.4/84)
|                    |                                 |  |     |  |              +--chiroptera_MP814
|                    |                                 |  |     |  |           +--| (93.7/100)
|                    |                                 |  |     |  |           |  |  +**multiflexuosa_EO12445
|                    |                                 |  |     |  |           |  +--| (91.1/100)
|                    |                                 |  |     |  |           |     +**equisetifolia_ANA_ITS
|                    |                                 |  |     |  |        +--| (43.8/99)
|                    |                                 |  |     |  |        |  +--hermani_EO12498
|                    |                                 |  |     |  |     +--| (94.6/100)
|                    |                                 |  |     |  |     |  +--equisetifolia_ANA_CP
|                    |                                 |  |     |  |  +--| (93.4/100)
|                    |                                 |  |     |  |  |  +--equisetifolia_MP829
|                    |                                 |  |     |  +--| (93.5/97)
|                    |                                 |  |     |     +----jonasiana_MP985
|                    |                                 |  |  +--| (81.8/39)
|                    |                                 |  |  |  |                                +--adunca_EO12746
|                    |                                 |  |  |  |                             +--| (93.9/100)
|                    |                                 |  |  |  |                             |  +--viridiflora_MP1246
|                    |                                 |  |  |  |                          +--| (85.9/93)
|                    |                                 |  |  |  |                          |  |                 +--adunca_MP1254
|                    |                                 |  |  |  |                          |  |              +**| (0/76)
|                    |                                 |  |  |  |                          |  |              |  +--physantha_MP1242
|                    |                                 |  |  |  |                          |  |           +--| (92.6/77)
|                    |                                 |  |  |  |                          |  |           |  |     +--oblongiflora_ANA
|                    |                                 |  |  |  |                          |  |           |  |  +**| (0/100)
|                    |                                 |  |  |  |                          |  |           |  |  |  +--oblongiflora_EO12813
|                    |                                 |  |  |  |                          |  |           |  +--| (98.6/100)
|                    |                                 |  |  |  |                          |  |           |     +--spectabilis_MP929
|                    |                                 |  |  |  |                          |  |        +--| (81.7/75)
|                    |                                 |  |  |  |                          |  |        |  |  +--amidae_EO12272
|                    |                                 |  |  |  |                          |  |        |  +**| (0/97)
|                    |                                 |  |  |  |                          |  |        |     |        +**croceovirens_JP387
|                    |                                 |  |  |  |                          |  |        |     |     +--| (78.2/100)
|                    |                                 |  |  |  |                          |  |        |     |     |  |     +--discolor_spe_MP1217
|                    |                                 |  |  |  |                          |  |        |     |     |  |  +**| (0/100)
|                    |                                 |  |  |  |                          |  |        |     |     |  |  |  +--unicolor_uni_MP1249
|                    |                                 |  |  |  |                          |  |        |     |     |  +**| (0/100)
|                    |                                 |  |  |  |                          |  |        |     |     |     +--unicolor_geo_JP273
|                    |                                 |  |  |  |                          |  |        |     |  +--| (90.4/100)
|                    |                                 |  |  |  |                          |  |        |     |  |  +--unicolor_mut_MP1245
|                    |                                 |  |  |  |                          |  |        |     +--| (97.4/100)
|                    |                                 |  |  |  |                          |  |        |        |        +--diaphana_BG611
|                    |                                 |  |  |  |                          |  |        |        |     +--| (88.9/100)
|                    |                                 |  |  |  |                          |  |        |        |     |  +--discolor_heb_MP1214
|                    |                                 |  |  |  |                          |  |        |        |  +**| (0/70)
|                    |                                 |  |  |  |                          |  |        |        |  |  |  +--recta_ANA
|                    |                                 |  |  |  |                          |  |        |        |  |  +**| (0/75)
|                    |                                 |  |  |  |                          |  |        |        |  |     +--versicolor_mon_EO12705
|                    |                                 |  |  |  |                          |  |        |        +**| (0/71)
|                    |                                 |  |  |  |                          |  |        |           |  +**prolata_EO11935
|                    |                                 |  |  |  |                          |  |        |           +--| (94.8/100)
|                    |                                 |  |  |  |                          |  |        |              |  +**prolata_EO12748
|                    |                                 |  |  |  |                          |  |        |              +**| (0/100)
|                    |                                 |  |  |  |                          |  |        |                 +**versicolor_ver_MP1232
|                    |                                 |  |  |  |                          |  |     +--| (78.1/77)
|                    |                                 |  |  |  |                          |  |     |  +--gigantea_EO12821
|                    |                                 |  |  |  |                          |  |  +--| (95.2/100)
|                    |                                 |  |  |  |                          |  |  |  |     +--ardens_MP1076
|                    |                                 |  |  |  |                          |  |  |  |  +--| (17.1/99)
|                    |                                 |  |  |  |                          |  |  |  |  |  +**blenna_ANA
|                    |                                 |  |  |  |                          |  |  |  +--| (92.2/100)
|                    |                                 |  |  |  |                          |  |  |     +--blenna_MP883
|                    |                                 |  |  |  |                          |  +--| (41.8/88)
|                    |                                 |  |  |  |                          |     |           +--eustacei_MP1259
|                    |                                 |  |  |  |                          |     |        +--| (79.4/97)
|                    |                                 |  |  |  |                          |     |        |  |     +**glomiflora_EO12548
|                    |                                 |  |  |  |                          |     |        |  |  +--| (91.1/100)
|                    |                                 |  |  |  |                          |     |        |  |  |  +--glomiflora_MP1251
|                    |                                 |  |  |  |                          |     |        |  +**| (0/94)
|                    |                                 |  |  |  |                          |     |        |     +--zwartbergensis_MP608
|                    |                                 |  |  |  |                          |     |     +--| (77.6/100)
|                    |                                 |  |  |  |                          |     |     |  +--sp_pachysa_EO12720
|                    |                                 |  |  |  |                          |     |  +--| (95.6/93)
|                    |                                 |  |  |  |                          |     |  |  +--velatiflora_EO12547
|                    |                                 |  |  |  |                          |     +--| (74.1/94)
|                    |                                 |  |  |  |                          |        +--lambertii_ANA
|                    |                                 |  |  |  |                       +--| (83.9/92)
|                    |                                 |  |  |  |                       |  +--lithophila_MP1301
|                    |                                 |  |  |  |                    +**| (0/87)
|                    |                                 |  |  |  |                    |  |     +--canaliculata_BG590
|                    |                                 |  |  |  |                    |  |  +--| (92.9/100)
|                    |                                 |  |  |  |                    |  |  |  |     +--deflexa_MP1247
|                    |                                 |  |  |  |                    |  |  |  |  +--| (38.3/100)
|                    |                                 |  |  |  |                    |  |  |  |  |  |     +--densifolia_BG591
|                    |                                 |  |  |  |                    |  |  |  |  |  |  +--| (85.5/100)
|                    |                                 |  |  |  |                    |  |  |  |  |  |  |  +--vallis_fluminis_EO12761
|                    |                                 |  |  |  |                    |  |  |  |  |  +--| (76.1/100)
|                    |                                 |  |  |  |                    |  |  |  |  |     +--wendlandiana_EO12731
|                    |                                 |  |  |  |                    |  |  |  +--| (94.7/100)
|                    |                                 |  |  |  |                    |  |  |     +--pubigera_MP572
|                    |                                 |  |  |  |                    |  +--| (75.9/88)
|                    |                                 |  |  |  |                    |     |  +--juniperina_SV952
|                    |                                 |  |  |  |                    |     +--| (78.5/88)
|                    |                                 |  |  |  |                    |        +--lanata_MP1220
|                    |                                 |  |  |  |                 +--| (82.8/92)
|                    |                                 |  |  |  |                 |  +--aneimena_EO12757
|                    |                                 |  |  |  |              +**| (0/79)
|                    |                                 |  |  |  |              |  |     +--orientalis_EO12608
|                    |                                 |  |  |  |              |  |  +--| (90.6/100)
|                    |                                 |  |  |  |              |  |  |  +--unilateralis_MP1205
|                    |                                 |  |  |  |              |  +--| (94.1/98)
|                    |                                 |  |  |  |              |     |  +--rosacea_gla_BG628
|                    |                                 |  |  |  |              |     +--| (98/99)
|                    |                                 |  |  |  |              |        +--quadrifida_MP1250
|                    |                                 |  |  |  |           +**| (0/56)
|                    |                                 |  |  |  |           |  |     +--albens_MP585
|                    |                                 |  |  |  |           |  |  +--| (99.5/100)
|                    |                                 |  |  |  |           |  |  |  |           +**astroites_EO12758
|                    |                                 |  |  |  |           |  |  |  |        +--| (93.2/100)
|                    |                                 |  |  |  |           |  |  |  |        |  +**georgica_ANA
|                    |                                 |  |  |  |           |  |  |  |     +**| (0/94)
|                    |                                 |  |  |  |           |  |  |  |     |  +**albens_ANA
|                    |                                 |  |  |  |           |  |  |  |  +**| (0/92)
|                    |                                 |  |  |  |           |  |  |  |  |  +**heleophila_EO12539
|                    |                                 |  |  |  |           |  |  |  +--| (92.7/93)
|                    |                                 |  |  |  |           |  |  |     +**heleophila_ANA
|                    |                                 |  |  |  |           |  +--| (82.8/90)
|                    |                                 |  |  |  |           |     +--platycalyx_MP1243
|                    |                                 |  |  |  |        +--| (92.6/86)
|                    |                                 |  |  |  |        |  +--esteriana_EO12545
|                    |                                 |  |  |  |     +**| (0/94)
|                    |                                 |  |  |  |     |  |  +---fimbriata_MP606
|                    |                                 |  |  |  |     |  +--| (76.6/92)
|                    |                                 |  |  |  |     |     +--thamnoides_MP1211
|                    |                                 |  |  |  |  +--| (93.8/94)
|                    |                                 |  |  |  |  |  +--opulenta_JP316
|                    |                                 |  |  |  +--| (98.7/58)
|                    |                                 |  |  |     |                       +--anguliger_MP597
|                    |                                 |  |  |     |                    +--| (91.4/98)
|                    |                                 |  |  |     |                    |  |  +--bolusanthus_DEB1720
|                    |                                 |  |  |     |                    |  +--| (73.3/75)
|                    |                                 |  |  |     |                    |     +--montis_hominis_EO11827
|                    |                                 |  |  |     |                 +--| (81.9/73)
|                    |                                 |  |  |     |                 |  +--uberiflora_BG586
|                    |                                 |  |  |     |              +--| (92.6/100)
|                    |                                 |  |  |     |              |  |     +--atromontana_EO12544
|                    |                                 |  |  |     |              |  |  +--| (92.3/100)
|                    |                                 |  |  |     |              |  |  |  +--phaeocarpa_SM2003
|                    |                                 |  |  |     |              |  +--| (22.7/71)
|                    |                                 |  |  |     |              |     +--nutans_BG599
|                    |                                 |  |  |     |           +--| (50.7/99)
|                    |                                 |  |  |     |           |  |        +--cerinthoides_MP653
|                    |                                 |  |  |     |           |  |     +--| (98.9/100)
|                    |                                 |  |  |     |           |  |     |  |     +--sparrmanii_BG608
|                    |                                 |  |  |     |           |  |     |  |  +--| (76.5/100)
|                    |                                 |  |  |     |           |  |     |  |  |  +--sparrmanii_ANA
|                    |                                 |  |  |     |           |  |     |  +--| (93.5/100)
|                    |                                 |  |  |     |           |  |     |     +--cerinthoides_ANA
|                    |                                 |  |  |     |           |  |  +--| (92.7/99)
|                    |                                 |  |  |     |           |  |  |  |     +--pectinifolia_BG601
|                    |                                 |  |  |     |           |  |  |  |  +**| (0/100)
|                    |                                 |  |  |     |           |  |  |  |  |  +--strigilifolia_ANA
|                    |                                 |  |  |     |           |  |  |  +--| (98.8/100)
|                    |                                 |  |  |     |           |  |  |     +--strigilifolia_MP619
|                    |                                 |  |  |     |           |  +--| (100/100)
|                    |                                 |  |  |     |           |     |     +**ingeana_EO11805
|                    |                                 |  |  |     |           |     |  +--| (100/100)
|                    |                                 |  |  |     |           |     |  |  +--ingeana_EO12759
|                    |                                 |  |  |     |           |     +--| (74.2/100)
|                    |                                 |  |  |     |           |        +--solandri_EO12753
|                    |                                 |  |  |     |        +--| (76/99)
|                    |                                 |  |  |     |        |  |     +**cameronii_ANA
|                    |                                 |  |  |     |        |  |  +--| (95.1/100)
|                    |                                 |  |  |     |        |  |  |  +--tetrathecoides_MP1252
|                    |                                 |  |  |     |        |  +--| (98.7/100)
|                    |                                 |  |  |     |        |     +--cubica_MP623
|                    |                                 |  |  |     |     +--| (73/75)
|                    |                                 |  |  |     |     |  +---sagittata_EO12737
|                    |                                 |  |  |     |  +--| (92.6/91)
|                    |                                 |  |  |     |  |  |        +--chamissonis_RT2188
|                    |                                 |  |  |     |  |  |     +--| (98.9/100)
|                    |                                 |  |  |     |  |  |     |  |  +--passerinae_MP1302
|                    |                                 |  |  |     |  |  |     |  +--| (4.38/92)
|                    |                                 |  |  |     |  |  |     |     +--NEW_zizikammensis_RH42
|                    |                                 |  |  |     |  |  |  +--| (95.6/99)
|                    |                                 |  |  |     |  |  |  |  +--nervata_EO12541
|                    |                                 |  |  |     |  |  +**| (0/71)
|                    |                                 |  |  |     |  |     |        +--chionodes_EO11699
|                    |                                 |  |  |     |  |     |     +--| (47/100)
|                    |                                 |  |  |     |  |     |     |  +--oreotragus_JP363
|                    |                                 |  |  |     |  |     |  +--| (99.9/100)
|                    |                                 |  |  |     |  |     |  |  +--esterhuyseniae_EO11831
|                    |                                 |  |  |     |  |     +**| (0/71)
|                    |                                 |  |  |     |  |        +--longimontana_MP587
|                    |                                 |  |  |     +--| (72/89)
|                    |                                 |  |  |        |        +--dolfiana_EO12546
|                    |                                 |  |  |        |     +--| (77.3/100)
|                    |                                 |  |  |        |     |  +--dolfiana_MP1297
|                    |                                 |  |  |        |  +--| (100/100)
|                    |                                 |  |  |        |  |  +--lignosa_EO11763
|                    |                                 |  |  |        +--| (88.2/84)
|                    |                                 |  |  |           |                 +--gibbosa_BG623
|                    |                                 |  |  |           |              +--| (90.6/92)
|                    |                                 |  |  |           |              |  +**gibbosa_ANA
|                    |                                 |  |  |           |           +--| (96.6/100)
|                    |                                 |  |  |           |           |  +--gibbosa_ANA_b
|                    |                                 |  |  |           |        +--| (86.2/100)
|                    |                                 |  |  |           |        |  |  +--glandulosa_gla_MP1227
|                    |                                 |  |  |           |        |  +--| (99.4/100)
|                    |                                 |  |  |           |        |     +**glandulosa_fou_ANA
|                    |                                 |  |  |           |     +--| (95.2/100)
|                    |                                 |  |  |           |     |  +--gibbosa_GS23
|                    |                                 |  |  |           |  +**| (0/29)
|                    |                                 |  |  |           |  |  |  +**nabea_BG609
|                    |                                 |  |  |           |  |  +--| (100/100)
|                    |                                 |  |  |           |  |     +**nabea_ANA
|                    |                                 |  |  |           +--| (68.8/30)
|                    |                                 |  |  |              +--insignis_MP1290
|                    |                                 |  +--| (97.1/97)
|                    |                                 |     |                          +**amoena_MP1032
|                    |                                 |     |                       +--| (87.4/100)
|                    |                                 |     |                       |  +--thimifolia_CM7
|                    |                                 |     |                    +--| (100/100)
|                    |                                 |     |                    |  |  +--planifolia_MP1012
|                    |                                 |     |                    |  +**| (0/93)
|                    |                                 |     |                    |     +**planifolia_MP939
|                    |                                 |     |                 +**| (0/95)
|                    |                                 |     |                 |  +--recurvifolia_EO12475a
|                    |                                 |     |              +--| (79.5/29)
|                    |                                 |     |              |  +--eremioides_MP533
|                    |                                 |     |           +--| (57.8/24)
|                    |                                 |     |           |  |                 +--atrovinosa_MP864
|                    |                                 |     |           |  |              +--| (93.9/100)
|                    |                                 |     |           |  |              |  |  +--inflata_MP784
|                    |                                 |     |           |  |              |  +--| (78.5/100)
|                    |                                 |     |           |  |              |     +**inflata_ANA
|                    |                                 |     |           |  |           +--| (74.5/99)
|                    |                                 |     |           |  |           |  |     +--cernua_EO12474
|                    |                                 |     |           |  |           |  |  +--| (76.4/70)
|                    |                                 |     |           |  |           |  |  |  +--toringbergensis_ANA
|                    |                                 |     |           |  |           |  +--| (37.5/66)
|                    |                                 |     |           |  |           |     |     +--incarnata_EO12771
|                    |                                 |     |           |  |           |     |  +--| (99.1/100)
|                    |                                 |     |           |  |           |     |  |  +**leptopus_MP746
|                    |                                 |     |           |  |           |     +--| (90.3/99)
|                    |                                 |     |           |  |           |        |     +--rubens_EO12479
|                    |                                 |     |           |  |           |        |  +**| (0/93)
|                    |                                 |     |           |  |           |        |  |  +--rubens_EO12853
|                    |                                 |     |           |  |           |        +--| (98.7/93)
|                    |                                 |     |           |  |           |           |  +**verecunda_CS5
|                    |                                 |     |           |  |           |           +--| (95/100)
|                    |                                 |     |           |  |           |              +**verecunda_ANA
|                    |                                 |     |           |  |        +--| (68.2/94)
|                    |                                 |     |           |  |        |  |        +**maderi_MP757
|                    |                                 |     |           |  |        |  |     +--| (75.5/100)
|                    |                                 |     |           |  |        |  |     |  +--sphaerocephala_MP848
|                    |                                 |     |           |  |        |  |  +--| (86.2/100)
|                    |                                 |     |           |  |        |  |  |  +--oxysepala_MP780
|                    |                                 |     |           |  |        |  +--| (94.8/100)
|                    |                                 |     |           |  |        |     +--subulata_MdV2
|                    |                                 |     |           |  |     +--| (86.1/100)
|                    |                                 |     |           |  |     |  |        +--junonia_min_MP866
|                    |                                 |     |           |  |     |  |     +**| (0/86)
|                    |                                 |     |           |  |     |  |     |  +--junonia_jun_Moelens
|                    |                                 |     |           |  |     |  |  +--| (98.6/100)
|                    |                                 |     |           |  |     |  |  |  +**junonia_min_Moelens
|                    |                                 |     |           |  |     |  +--| (99.1/100)
|                    |                                 |     |           |  |     |     |  +--thunbergii_AH2612
|                    |                                 |     |           |  |     |     +--| (96.8/100)
|                    |                                 |     |           |  |     |        +--thunbergii_EO12473
|                    |                                 |     |           |  |  +**| (0/71)
|                    |                                 |     |           |  |  |  +--flacca_MP840
|                    |                                 |     |           |  +--| (92.3/84)
|                    |                                 |     |           |     +--mira_MP1257
|                    |                                 |     |        +--| (72.7/84)
|                    |                                 |     |        |  |           +--argentea_EO12475
|                    |                                 |     |        |  |        +--| (79.3/99)
|                    |                                 |     |        |  |        |  |  +--cetrata_EO12064
|                    |                                 |     |        |  |        |  +--| (74.5/100)
|                    |                                 |     |        |  |        |     +--rusticula_EO12471
|                    |                                 |     |        |  |     +--| (66.5/98)
|                    |                                 |     |        |  |     |  +--caprina_EO12772
|                    |                                 |     |        |  |  +--| (80.3/100)
|                    |                                 |     |        |  |  |  +---eremioides_EO12854
|                    |                                 |     |        |  +**| (0/7)
|                    |                                 |     |        |     |        +--eriophoros_EO12478
|                    |                                 |     |        |     |     +--| (100/100)
|                    |                                 |     |        |     |     |  +--senilis_EO12483
|                    |                                 |     |        |     |  +--| (61.4/29)
|                    |                                 |     |        |     |  |  +--totta_MP525
|                    |                                 |     |        |     +--| (88.2/31)
|                    |                                 |     |        |        |        +--glandulifera_EO12852
|                    |                                 |     |        |        |     +--| (99.9/100)
|                    |                                 |     |        |        |     |  +--irrorata_EO12856
|                    |                                 |     |        |        |  +--| (84.3/100)
|                    |                                 |     |        |        |  |  |  +--hanekomii_EO11172
|                    |                                 |     |        |        |  |  +--| (73.6/100)
|                    |                                 |     |        |        |  |     +--tumida_MP755
|                    |                                 |     |        |        +--| (83.3/97)
|                    |                                 |     |        |           +---plumosa_EO12480
|                    |                                 |     |     +--| (98.9/100)
|                    |                                 |     |     |  |           +--bokkeveldia_EO12769
|                    |                                 |     |     |  |        +--| (85.9/100)
|                    |                                 |     |     |  |        |  +--lateriflora_EO12482
|                    |                                 |     |     |  |     +**| (0/91)
|                    |                                 |     |     |  |     |  +--coacervata_MP761
|                    |                                 |     |     |  |  +--| (76.7/95)
|                    |                                 |     |     |  |  |  |  +--lavandulifolia_EO12506
|                    |                                 |     |     |  |  |  +--| (100/100)
|                    |                                 |     |     |  |  |     +--macrotrema_MM4625
|                    |                                 |     |     |  +--| (72/87)
|                    |                                 |     |     |     +--inaequalis_MP539
|                    |                                 |     |  +--| (97.5/99)
|                    |                                 |     |  |  |        +--arachnocalyx_EO12453
|                    |                                 |     |  |  |     +--| (95.7/100)
|                    |                                 |     |  |  |     |  +--cereris_MP863
|                    |                                 |     |  |  |  +--| (100/100)
|                    |                                 |     |  |  |  |  +--greyi_EO12501
|                    |                                 |     |  |  +--| (75/100)
|                    |                                 |     |  |     +--oresigena_MP759
|                    |                                 |     +--| (85.2/38)
|                    |                                 |        |        +**caffra_ANA
|                    |                                 |        |     +**| (0/100)
|                    |                                 |        |     |  +**caffra_C_MP528
|                    |                                 |        |  +--| (100/100)
|                    |                                 |        |  |  +**caffra_D_MP655
|                    |                                 |        +--| (86.1/39)
|                    |                                 |           |     +--inordinata_EO11823
|                    |                                 |           |  +--| (99/100)
|                    |                                 |           |  |  +--nubigena_MP868
|                    |                                 |           +--| (2.68/98)
|                    |                                 |              |     +--sp_nov_MP1291
|                    |                                 |              |  +--| (99/100)
|                    |                                 |              |  |  +**NEW_sp_aff_umbratica_JV826
|                    |                                 |              +--| (98.4/100)
|                    |                                 |                 +--umbratica_EO12760
|                    |                              +--| (99.9/100)
|                    |                              |  |              +--arborea_EO12619
|                    |                              |  |           +--| (0/100)
|                    |                              |  |           |  +--arborea_Miehe
|                    |                              |  |        +--| (96.2/100)
|                    |                              |  |        |  +**arborea_l_ANA
|                    |                              |  |     +--| (74/100)
|                    |                              |  |     |  +--arborea_m_ANA
|                    |                              |  |  +--| (88.6/100)
|                    |                              |  |  |  |  +**lusitanica_PJ_NR
|                    |                              |  |  |  +--| (99.4/100)
|                    |                              |  |  |     +**lusitanica_f_ANA_ITS
|                    |                              |  +--| (67.3/97)
|                    |                              |     |  +--trimera_MsnA
|                    |                              |     +--| (100/100)
|                    |                              |        +--trimera_ken_BG94
|                    |                           +--| (98/100)
|                    |                           |  |        +**australis_PPF
|                    |                           |  |     +--| (40.1/100)
|                    |                           |  |     |  +**australis_b_ANA
|                    |                           |  +-----| (100/100)
|                    |                           |        +--australis_PPM
|                    |                        +--| (27.6/51)
|                    |                        |  |        +--umbellata_DS
|                    |                        |  |     +**| (0/88)
|                    |                        |  |     |  |  +**umbellata_EO12620
|                    |                        |  |     |  +--| (68.7/93)
|                    |                        |  |     |     +--umbellata_b_ANA
|                    |                        |  +-----| (100/100)
|                    |                        |        +--umbellata_a_ANA
|                    |                     +--| (99.9/100)
|                    |                     |  |             +--cinerea_MP967
|                    |                     |  |          +--| (74.2/100)
|                    |                     |  |          |  +**cinerea_a_ANA
|                    |                     |  |     +----| (100/100)
|                    |                     |  |     |    +--cinerea_Popp
|                    |                     |  |  +--| (99.8/100)
|                    |                     |  |  |  |   +--maderensis_AH
|                    |                     |  |  |  +---| (100/100)
|                    |                     |  |  |      +--maderensis_b_ANA
|                    |                     |  +**| (0/49)
|                    |                     |     |     +--lusitanica_PJ_CP
|                    |                     |     +-----| (100/100)
|                    |                     |           +**lusitanica_f_ANA_CP
|                    |                  +--| (68.3/100)
|                    |                  |  |  +--sicula_boc_DM
|                    |                  |  +--| (100/100)
|                    |                  |     |  +--sicula_sic_AM
|                    |                  |     +--| (73.8/100)
|                    |                  |        +**sicula_sic_c_ANA
|                    |   +--------------| (100/100)
|                    |   |              |                  +**carnea_ATsn5
|                    |   |              |              +---| (100/100)
|                    |   |              |              |   +--carnea_b_ANA
|                    |   |              |           +--| (80.8/99)
|                    |   |              |           |  |    +--erigena_EO12623
|                    |   |              |           |  +----| (100/100)
|                    |   |              |           |       |     +--erigena_Pim
|                    |   |              |           |       |  +--| (80.5/100)
|                    |   |              |           |       |  |  +--erigena_EO12616
|                    |   |              |           |       +--| (0/98)
|                    |   |              |           |          +**erigena_a_ANA
|                    |   |              |        +--| (21/97)
|                    |   |              |        |  +----terminalis_a_ANA
|                    |   |              |     +--| (74.8/89)
|                    |   |              |     |  |              +**manipuliflora_AJH
|                    |   |              |     |  |           +--| (95.2/100)
|                    |   |              |     |  |           |  +**manipuliflora_a_ANA
|                    |   |              |     |  |        +--| (94/100)
|                    |   |              |     |  |        |  +--manipuliflora_EO12697
|                    |   |              |     |  |     +--| (100/100)
|                    |   |              |     |  |     |  |     +--vagans_MP972
|                    |   |              |     |  |     |  |  +**| (0/100)
|                    |   |              |     |  |     |  |  |  +**vagans_a_ANA
|                    |   |              |     |  |     |  +--| (100/100)
|                    |   |              |     |  |     |     +**vagans_PPJ
|                    |   |              |     |  |  +--| (99.3/100)
|                    |   |              |     |  |  |  |     +--platycodon_mad_EO12695
|                    |   |              |     |  |  |  |  +--| (83.8/99)
|                    |   |              |     |  |  |  |  |  |  +**scoparia_AH
|                    |   |              |     |  |  |  |  |  +--| (37.7/99)
|                    |   |              |     |  |  |  |  |     +--scoparia_EO12618
|                    |   |              |     |  |  |  +--| (100/100)
|                    |   |              |     |  |  |     |  +--azorica_b_ANA
|                    |   |              |     |  |  |     +**| (0/100)
|                    |   |              |     |  |  |        +--platycodon_pla_c_ANA
|                    |   |              |     |  +--| (94.3/100)
|                    |   |              |     |     +-----multiflora_a_ANA
|                    |   |              |  +--| (68.5/91)
|                    |   |              |  |  |        +--ciliaris_EO12622
|                    |   |              |  |  |  +-----| (100/100)
|                    |   |              |  |  |  |     |  +**ciliaris_KKN1
|                    |   |              |  |  |  |     +--| (93.2/100)
|                    |   |              |  |  |  |        +--ciliaris_c_ANA
|                    |   |              |  |  +--| (100/100)
|                    |   |              |  |     |           +--mackayana_PPK
|                    |   |              |  |     |        +**| (0/99)
|                    |   |              |  |     |        |  +**mackayana_KKN5
|                    |   |              |  |     |     +--| (88.8/100)
|                    |   |              |  |     |     |  +**mackayana_b_ANA
|                    |   |              |  |     |  +--| (99/100)
|                    |   |              |  |     |  |  +--andevalensis_EO12623
|                    |   |              |  |     +--| (98/100)
|                    |   |              |  |        |   +**tetralix_MP966
|                    |   |              |  |        +---| (100/100)
|                    |   |              |  |            +**tetralix_c_ANA
|                    |   |              +--| (96.4/100)
|                    |   |                 |       +--spiculifolia_AS57234
|                    |   |                 +-------| (100/100)
|                    |   |                         +--spiculifolia_b_ANA
|                    +---| (98.8/100)
|                        |                                +--Calluna_vulgaris_ANA
|                        +--------------------------------| (100/100)
|                                                         +--Calluna_vulgaris_BG643
|
+----Corema_album_ANA

Tree in newick format:

(Empetrum_nig:0.0335168393,((Daboecia_cantabrica_PPA:0.0051460194,Daboecia_cantabrica_ANA:0.0000021329)100/100:0.1683583592,(((((((((((((((((abbotti_KG1005:0.0181453595,psittacina_IJ1237:0.0122644104)0/30:0.0000027144,(dominans_MP648:0.0033613926,thodei_MP656:0.0069198232)92.5/98:0.0024661731)0/32:0.0000020347,((((((algida_MP645:0.0137276498,cooperi_EO12588:0.0086624577)0/73:0.0000026371,(oatesii_SB9774:0.0035565713,oatesii_ANA:0.0000024599)99.9/100:0.0113667653)77.3/67:0.0011090234,tysonii_EO12583:0.0098223268)73/64:0.0005584742,(((atherstonei_EO12261:0.0093772375,revoluta_BT13679:0.0032475983)91.8/98:0.0042049502,rivularis_BB13936:0.0067603605)95.5/100:0.0027197071,((dissimulans_EO12596:0.0057527691,glaphyra_MP647:0.0067082012)90.3/100:0.0026028331,dracomontana_EO12130:0.0120086247)73.9/89:0.0004489202)95.1/89:0.0017659998)80.5/91:0.0007652718,straussiana_MP638:0.0113673920)0/85:0.0000027904,(frigida_MP658:0.0027346808,(reenensis_MP661:0.0010854517,frigida_MP650:0.0000028601)0/92:0.0000021725)99.8/100:0.0088828889)85.3/85:0.0003902745)92.3/99:0.0017449458,evansii_MP641:0.0143684609)72.8/99:0.0003902171,((alopecurus_MP630:0.0159815472,aspalathifolia_DB1408:0.0215851271)96.2/100:0.0050577161,((((filago_BG93:0.0077845630,(((silvatica_A2:0.0016722688,silvatica_QL12629:0.0000010554)0/100:0.0006796619,filago_BG68:0.0000021873)0/92:0.0001584449,silvatica_DB1184:0.0023882735)94/93:0.0054817143)77.7/100:0.0016882744,woodii_RC513_ITS:0.0062366862)89.8/100:0.0038502535,(johnstoniana_RC464:0.0009918707,(lanceolifera_RC463:0.0000010554,pleiotricha_RC461:0.0000010554)76.1/100:0.0008360691)98.7/100:0.0086839663)96.2/100:0.0048074699,(subverticillaris_EO12625:0.0122681075,(woodii_DB1444:0.0015830388,woodii_RC513_CP:0.0024332402)99.5/100:0.0150102338)90.2/100:0.0026247522)99.2/100:0.0052936190)73.4/99:0.0005197224)98.6/100:0.0035987063,(drakensbergensis_DB1443:0.0237909277,hillburtii_EO12593:0.0264278827)84.6/89:0.0025239301)72.8/89:0.0004543453,((flanaganii_MP631_CP:0.0108541248,(whyteana_A4:0.0087946916,whyteana_BG75:0.0080349090)99.6/100:0.0175240653)78.7/100:0.0036659967,(holtii_TO:0.0117556321,swaziensis_LL1181:0.0039819084)100/100:0.0229049205)0/98:0.0002518494)95.4/100:0.0027110247,(caffrorum_DB1445:0.0035556293,caffrorum_MP644:0.0055922591)100/100:0.0162461211)97.2/100:0.0032129848,((((((((((arborescens_FM747:0.0027409824,(brachyphylla_EO12810:0.0000024112,brachyphylla_EO12809:0.0000021342)96.7/100:0.0046443452)97.5/100:0.0073083442,sp_mad3_EO12632:0.0062732330)84.2/95:0.0010793348,((((baroniana_cf_Lar8:0.0032654348,myriadenia_EO12679:0.0045990973)74.9/100:0.0011786692,perrieri_EO12635:0.0058027147)90.3/99:0.0013230339,(cryptoclada_EO12684:0.0071148741,((goudotiana_EO12636:0.0064941732,reunionensis_FN744:0.0035615111)0/50:0.0000021618,(goudotiana_cf_EO12659:0.0033267129,hebeclada_EO12686:0.0091162472)73.4/96:0.0004185138)89.1/64:0.0008408630)74.6/54:0.0004195106)0/47:0.0000023891,(boutonii_EO12666:0.0052908680,(isaloensis_DB1253:0.0049639923,(parkeri_EO12682:0.0090332146,sp_mitrastylus2_EO12691:0.0068875257)86.2/100:0.0021941456)0/66:0.0000026978)98.2/100:0.0028574195)79.8/47:0.0004112903)76/46:0.0005775847,(rakotozafyana_EO12661:0.0173268501,(sp_mad5_EO12641:0.0000026482,sp_muscosa_EO12639:0.0008210250)98.8/100:0.0072843254)96.8/98:0.0042660832)87.5/82:0.0014337679,spinifera_EO12640:0.0198757652)86.5/91:0.0011414959,(humbertii_EO12638:0.0000022686,madagascariensis_MP1086:0.0109843796)93.6/99:0.0045561116)89.3/87:0.0015954186,(bojeri_MP1087:0.0060734568,galioides_FN745:0.0036048820)98.8/100:0.0059912704)80/91:0.0013578617,(mauritiensis_CB2632:0.0000021423,mauritiensis_EO12811:0.0000024444)99.9/100:0.0085040507)97.2/100:0.0044221618,((((((benguelensis_ben_A1:0.0000020616,benguelensis_ben_QL12641:0.0013991819)90.5/100:0.0031699302,benguelensis_ben_DB1174:0.0067730460)95.6/100:0.0052276392,thomensis_EO12615:0.0073488824)91.1/100:0.0020821532,hexandra_RC465:0.0101088451)96.3/100:0.0051743596,(simii_RC466:0.0007374955,simii_SB9385:0.0007263262)98.3/100:0.0075478940)87.6/100:0.0038080580,(microdonta_A5:0.0109279031,mannii_usa_BB2331:0.0190032381)76/100:0.0033628256)99.5/100:0.0075630007)68.8/98:0.0018975573,(kingaensis_rug_BB2981:0.0000026746,kingaensis_kin_BB2521:0.0123468833)100/100:0.0170654801)80.2/100:0.0011228265)94.6/100:0.0021129761,(((((((((((((((((((((((((abietina_abi_ANA:0.0000026307,(abietina_con_CM6:0.0017549994,abietina_dia_CM11:0.0017147302)0/99:0.0000028007)0/92:0.0000020852,abietina_atr_MP1029:0.0000010554)0/93:0.0000029002,(abietina_abi_MP1013:0.0008792997,abietina_dia_MP1015:0.0000010554)0/92:0.0000029509)89.1/100:0.0011562677,(nevillei_ANA:0.0000026892,nevillei_MP1056:0.0011568949)75.1/100:0.0004570198)97.6/100:0.0026879671,(quadrisulcata_ANA:0.0000029848,quadrisulcata_MP1031:0.0011304623)86.2/100:0.0010345999)94.8/100:0.0023013925,(doliiformis_MP710:0.0032147527,(doliiformis_MP797:0.0156759206,(phillipsii_MP794:0.0071489817,phillipsii_MP1357_NR:0.0032257220)69.7/100:0.0035310383)29.4/89:0.0042568531)96.2/100:0.0043080631)89.5/99:0.0014450627,((((((((((abietina_aur_MP1320:0.0026983965,viscaria_lon_ANA:0.0009368037)75.5/71:0.0004348897,((abietina_aur_MP499:0.0011138071,viscaria_lon_MP504:0.0022841641)0/76:0.0000027156,viscaria_pen_EO12466:0.0027103679)0/70:0.0000027215)0/72:0.0000049811,latiflora_EO12865:0.0056455770)0/86:0.0003614615,(((((abietina_per_MP1071:0.0011511898,pinea_MP693:0.0022874840)0/99:0.0000021764,pinea_MP789:0.0004383441)82.7/99:0.0008637848,hibbertii_MP982:0.0067847341)0/98:0.0000022582,viscaria_vis_MdV4:0.0036867983)81.8/98:0.0004348684,(viscaria_lon_MP1270:0.0010329746,viscaria_lon_MP678:0.0000021060)94.3/96:0.0026941517)0/75:0.0000021653)74.5/82:0.0003403995,viscaria_mac_MP808:0.0022871288)73.9/97:0.0003580095,(((filamentosa_EO12728:0.0011021347,vestita_MP1079:0.0000010554)0/100:0.0000022552,nematophylla_EO12747:0.0017771902)81.1/100:0.0005342748,vestita_EO12702:0.0003599343)88.2/100:0.0008630476)88.7/99:0.0012990101,((((axilliflora_MP916:0.0011423107,regia_reg_ANA:0.0000021223)0/98:0.0000020208,regia_reg_MP922:0.0000010554)0/97:0.0000026457,regia_mar_MP930:0.0005792552)95.4/100:0.0022478600,vestita_ANA:0.0018499957)94.5/100:0.0019183102)94.6/99:0.0019893676,(abietina_aur_MP514:0.0016959525,abietina_aur_MP717:0.0027885414)0/98:0.0000020090)94/99:0.0023339502,stokoei_MP825_NR:0.0075688862)74.1/55:0.0005992913,thomae_MP807:0.0018960483)86.4/54:0.0009467546)84.5/96:0.0011920338,((abietina_pet_EO:0.0061574441,collina_EO12613_ITS:0.0000029477)78.1/91:0.0016795351,phillipsii_MP1357_CP:0.0000022234)0/87:0.0000023446)94.2/95:0.0027766970,(parilis_ANA:0.0000028625,parilis_MP751:0.0023002167)99.8/100:0.0074207449)86.8/100:0.0020043735,((cruenta_MP745_NR:0.0000010554,cruenta_MP999_NR:0.0010657091)77.9/100:0.0020576410,elimensis_EO12843_NR:0.0022037441)96.9/100:0.0089818312)91.5/93:0.0018864838,((cabernetea_EO12882:0.0032670791,extrusa_EO12880:0.0102415401)97.5/100:0.0103492260,filiformis_EO12881:0.0164408788)32.9/90:0.0011256679)97/100:0.0046651552,(alfredii_FR:0.0098701953,((bracteolaris_MP577:0.0034249723,steinbergiana_EO12763:0.0034137915)99.2/100:0.0087849274,((((((caledonica_JW103:0.0305376912,corifolia_ANA:0.0022320003)28/100:0.0010478408,corifolia_MP823:0.0047956266)73.8/100:0.0006986744,(erasmia_MP874:0.0022903157,loganii_MP1258:0.0018539424)94.7/100:0.0026103418)94.9/100:0.0022334514,(pycnantha_MP1011:0.0108913344,lutea_MP672:0.0075360236)73/90:0.0017618281)73.5/90:0.0015912048,(rhopalantha_MP909_CP:0.0041624844,vogelpoelii_cf_EO12815:0.0050698660)0/99:0.0005911004)97.3/100:0.0090827341,(eugenea_EO12485_CP:0.0131329683,((glauca_ele_MP973:0.0064987651,eugenea_EO12485_ITS:0.0090281092)86/100:0.0044415145,glauca_gla_MP850:0.0120777091)79.2/100:0.0028855840)93.8/99:0.0067073180)0/97:0.0004072770)85.7/99:0.0020647069)90/100:0.0043862306)99.1/100:0.0048008022,((((((ampullacea_MP1277:0.0065464946,aristata_EO12830:0.0062404357)19.4/97:0.0022218501,shannonii_TdV262:0.0064567736)83.6/96:0.0033063263,jasminiflora_EO12612:0.0037068492)82/97:0.0036073874,irbyana_EO12840:0.0063499815)84.2/100:0.0017328646,(((gysbertii_MP826:0.0000010554,(intonsa_EO12860:0.0000010554,(massonii_MP811:0.0015800064,squarrosa_EO11742:0.0039552799)0/98:0.0000028779)0/95:0.0000020114)79.5/95:0.0016173752,(retorta_ANA:0.0000021123,retorta_RT2096:0.0000021298)88/99:0.0090278237)98.4/100:0.0107799707,(macroloma_EO12866:0.0167834375,obliqua_RT2079:0.0093946431)75.9/100:0.0010262502)77.7/100:0.0010328727)94.6/100:0.0023008454,((((cristata_MP820:0.0006545421,curvifolia_MP700:0.0014438967)74.9/100:0.0009880712,trichroma_EO12517:0.0118431022)99.4/100:0.0075235662,fascicularis_fac_MP809:0.0140790088)89.4/97:0.0021120719,odorata_MP561:0.0088788318)73.8/97:0.0007170968)99/97:0.0039474324)92.1/97:0.0021700489,((collina_EO12613_CP:0.0036686766,stokoei_MP825_CP:0.0065376154)98.5/100:0.0086827362,(((condensata_MP890:0.0057836962,NEW_mucronata_RH187:0.0036850819)99.2/100:0.0103306554,((garciae_MP1253:0.0171701150,klotzschii_EO12762:0.0137815415)0/80:0.0000026590,((nemerosa_MP1208:0.0144719207,zebrensis_EO12787:0.0080834425)79.5/99:0.0040364326,(((peltata_MP1231:0.0014187492,velatiflora_MP1213:0.0000010554)0/100:0.0000024389,NEW_sp_napierensis_RDH184a:0.0000010554)88.8/100:0.0028963402,sparsa_BG602:0.0056576671)98.7/100:0.0084330381)84.5/98:0.0022008972)78.6/71:0.0010662584)86.4/88:0.0012501040,((conferta_MP887_CP:0.0010733118,((((copiosa_BG610:0.0104904009,(leucopelta_EO12598:0.0015412937,(leucopelta_SB9309:0.0030666536,natalitia_EO12514:0.0046762042)75.4/100:0.0011610046)0/100:0.0000029853)99.6/100:0.0100423573,tradouwensis_MP903:0.0053382947)91.3/100:0.0028959305,((((cordata_MP571:0.0000022121,lowryensis_ANA:0.0000026273)57.8/99:0.0007886521,(hispidula_MP801:0.0000024070,flanaganii_MP631_NR:0.0079822745)60.6/43:0.0017316952)86.5/100:0.0037693349,turneri_EO12736:0.0030287905)0/96:0.0000026513,(NEW_sp_arida_RH218:0.0000023501,NEW_sp_arida_RH220:0.0000020892)91.1/100:0.0027443092)0/99:0.0000022334)81/100:0.0011998384,grata_MP879:0.0007629189)0/97:0.0013187112)50.5/99:0.0049388824,((melanthera_MP610:0.0015447001,modesta_ANA:0.0028495839)99/100:0.0068584644,((ocellata_MP574:0.0056238543,(NEW_macrophylla_RH180:0.0000022392,NEW_sp_romana_RH182:0.0013971317)75.1/100:0.0014032431)91.5/100:0.0027329659,(NEW_sp_hessaquae_RH181:0.0000025837,NEW_sp_hessaquae_RH193b:0.0000024171)98.8/100:0.0099160246)83.7/100:0.0017084459)92/100:0.0027878310)95.2/100:0.0036133020)0/69:0.0000021158)0/8:0.0015050149)58.2/11:0.0001415544,((((((alexandri_EO12449:0.0154685039,bolusiae_ANA:0.0150452429)91.1/100:0.0040182024,fairii_CM12_ITS:0.0100336001)74.4/83:0.0010629428,(((((canescens_ANA:0.0007684580,recurvata_EO12467_ITS:0.0000024664)0/100:0.0002124689,caterviflora_EO12785:0.0000010554)78.4/100:0.0025678343,mollis_CM5_CP:0.0203296084)93/100:0.0083031048,((empetrina_EO12786:0.0048043012,pyxidiflora_ANA:0.0034434311)88/100:0.0018104922,((haematocodon_MP1033:0.0007281297,mollis_CM5_ITS:0.0000025921)0/100:0.0000011158,hirtiflora_MP958:0.0013749832)100/100:0.0133622252)10.7/96:0.0008224201)87.2/96:0.0014337200,ferrea_EO12494:0.0137635325)0/83:0.0003236881)98.9/88:0.0066291529,((clavisepala_MP1063:0.0000021433,clavisepala_ANA:0.0000025471)99.8/100:0.0234220693,((cruenta_MP745_CP:0.0011525159,elimensis_EO12843_CP:0.0000020791)0/95:0.0011595593,cruenta_MP999_CP:0.0072886982)99.8/100:0.0356978028)28.8/93:0.0031801112)96.9/97:0.0074867718,(((((baccans_BG645:0.0074256259,brachialis_MP734:0.0056447336)81.8/100:0.0016905184,fairii_CM12_CP:0.0039554071)0/98:0.0000021411,(halicacaba_MP1036:0.0000022394,halicacaba_ANA:0.0000027184)95.5/100:0.0074531304)89.5/97:0.0016510591,(((depressa_MP942:0.0000025753,depressa_MP977:0.0000027168)96.7/100:0.0069181231,sociorum_cf_MP1055:0.0044361542)98.2/100:0.0111568365,(glutinosa_MP687:0.0125221033,glutinosa_MP701:0.0060152398)100/100:0.0174587047)66.7/99:0.0013446912)96/97:0.0039182456,(oxycoccifolia_MP1275:0.0367978332,((physodes_MP979:0.0134168836,physodes_ANA:0.0000020442)74.4/100:0.0023152421,(urna_viridis_MP946:0.0000027827,urna_viridis_ANA:0.0000028693)93.1/100:0.0041222259)99.6/100:0.0122750934)0/95:0.0002428705)93/99:0.0028886075)71.8/94:0.0006006728,(((((((annectens_CM8:0.0000027724,annectens_ANA:0.0000023137)91/100:0.0042957952,verticillata_ANA:0.0085918810)77.3/99:0.0031096787,((conspicua_CS1:0.0000025258,curviflora_MP765:0.0054868518)90.2/100:0.0020229750,curviflora_dif_EO12742:0.0067234724)96.4/100:0.0040452734)0/29:0.0000029947,(((((chrysocodon_ANA:0.0035177045,chrysocodon_EO12845:0.0000022935)0/100:0.0000027539,stagnalis_sta_MP668:0.0000021831)74.5/100:0.0005036099,stagnalis_min_EO12740:0.0085586295)98.2/100:0.0033745740,(((macowanii_mac_MP810:0.0025259270,campanularis_EO11352:0.0041501018)77/27:0.0021301776,leucotrachela_ANA:0.0018430894)0/26:0.0000023978,pageana_ANA:0.0012180601)79.2/98:0.0009121166)78.4/93:0.0008370963,(((cyrilliflora_CM10:0.0038186614,heleogena_MP1064:0.0000023105)85.3/100:0.0007515788,fontana_MP1069:0.0031350090)0/99:0.0000022588,(salteri_S2065:0.0045749732,paludicola_AH2680:0.0012508986)46.7/96:0.0015993241)91.8/99:0.0020521590)77/91:0.0006832574)44.4/37:0.0003603431,(((bibax_EO12862:0.0047091818,((hendricksei_EO12524:0.0032548892,coventryi_EO12832:0.0028720042)75.3/93:0.0007200389,((latituba_MP1374:0.0009397819,trichophora_EO12701:0.0000020002)87.9/100:0.0018176591,(perspicua_per_MP821:0.0047003922,propendens_EO12464:0.0116459048)6.47/99:0.0009289148)77.2/97:0.0007917827)0/91:0.0000028747)61.6/90:0.0008444979,((hansfordii_MP1239:0.0041078637,viridimontana_vir_AH1286:0.0039123616)71.3/99:0.0007367815,oreotragus_ANA:0.0105291335)82.1/93:0.0011027168)0/34:0.0000020881,(colorans_EO12717:0.0000021537,plena_MP1282:0.0038163511)96.5/100:0.0015994318)80.7/83:0.0006926221)97.6/100:0.0055787653,((intervallaris_MP556_CP:0.0026368931,pillansii_pil_MP813:0.0050003354)85.9/100:0.0033135057,(parviflora_EO12492:0.0008256400,ribisaria_RT2059:0.0301102578)43.9/100:0.0007812423)96.6/100:0.0052224751)98.6/94:0.0073381990,(((((((((((((autumnalis_MP665:0.0000010554,sitiens_MP827:0.0000010554)0/86:0.0000021675,subdivaricata_MP671:0.0000010554)0/86:0.0000023359,tenella_EO12839:0.0000027203)100/100:0.0134360161,(((((((blandfordii_MM4208:0.0015882643,krugeri_EO12807:0.0122928721)75.4/84:0.0007540275,denticulata_MP799:0.0000025723)83.7/80:0.0007746587,(infundibuliformis_MP1238:0.0000025461,infundibuliformis_ANA:0.0000023815)86.5/100:0.0008574515)0/85:0.0000021439,(cylindrica_MP1240:0.0013867894,daphniflora_MP567:0.0000021535)99.5/99:0.0061878102)90.8/99:0.0016700130,(sacciflora_EO12864:0.0054775696,walkeri_MP1237:0.0021980921)78/99:0.0018020124)76.4/93:0.0012036567,((distorta_EO12500:0.0204872345,((hottentotica_EO:0.0007663642,humidicola_EO11353:0.0015855497)77.9/100:0.0020282834,((purgatoriensis_EO12846:0.0038583294,intervallaris_MP556_ITS:0.0000010554)0/99:0.0000021706,bakeri_EO12828:0.0000025631)77.9/99:0.0015300258)92.7/99:0.0065805747)91.5/100:0.0034387685,gerhardii_EO12700:0.0157023345)83.8/100:0.0019631259)0/46:0.0000024181,nana_ANA:0.0058988478)75.6/85:0.0025288002)0/54:0.0002050018,fastigiata_MP830:0.0096857071)0/78:0.0046547770,((((capensis_MP1047:0.0000010554,laeta_MP1045:0.0000010554)0/100:0.0000029376,eburnea_MP1037:0.0000010554)0/100:0.0000021018,elimensis_ANA:0.0000029638)87.1/100:0.0019373357,walkeri_ANA:0.0046437217)99.9/100:0.0086664079)0/91:0.0000026990,((patersonii_MP741:0.0000022684,patersonii_a_ANA:0.0014600491)99.8/100:0.0093834827,vallis_aranearum_ANA:0.0031374778)89/99:0.0020363260)90.6/99:0.0031527732,(((cyathiformis_a_ANA:0.0011949136,cyathiformis_d_ANA:0.0000021231)80.3/100:0.0006718774,(gracilis_BG622:0.0065869211,(quadrangularis_MP620:0.0000022992,flexistyla_EO12818:0.0109180319)61.8/100:0.0017897231)0/97:0.0000023029)99.9/100:0.0134640419,multumbellifera_MP822:0.0077992145)87.1/100:0.0020140267)72.5/99:0.0005596229,turgida_S1962_ITS:0.0169332557)98.9/100:0.0062807867,(dodii_EO11417:0.0039950315,(transparens_MP893:0.0044241672,(trichophylla_EO10906:0.0000027177,NEW_sp_fredii_RH142:0.0000026226)92.4/100:0.0051431207)84.1/100:0.0025556281)98.8/100:0.0079428580)74.5/97:0.0014607628,duthieae_ANA:0.0075802890)79.1/90:0.0018638922,regerminans_MP576:0.0152440100)75/91:0.0008374312,(bergiana_MP768:0.0190494416,(chionophila_MP790:0.0071888227,(((((curvirostris_MP817:0.0007818714,curvirostris_MP941:0.0016045438)77.1/100:0.0007864941,lateralis_MP727:0.0024327979)76.3/100:0.0008051928,lateralis_MP721:0.0082488846)74.5/100:0.0006892703,haemastoma_MP871:0.0017392177)93.1/100:0.0023966614,(praecox_MP795:0.0088515360,(savileae_MP975:0.0008611086,ventricosa_MP713:0.0015943378)96.8/100:0.0034862218)0/99:0.0000023988)94.4/100:0.0052159728)92.3/100:0.0039460571)86.3/100:0.0019615699)0/81:0.0000022309)99.5/100:0.0044816295)96.2/93:0.0022540250)94.5/13:0.0014423425,(((((((((((((acuta_MP506:0.0086130864,adnata_MP501:0.0135752423)77.8/99:0.0017199588,((calycina_EO12532:0.0037007192,leucosiphon_MP776:0.0036365685)84.7/100:0.0026518382,goatcheriana_goa_MP865:0.0150407156)76.6/99:0.0009774558)85.4/100:0.0029344237,((glandulipila_MP521:0.0090455743,setacea_MP589:0.0144725608)78.7/100:0.0025262835,(pannosa_EO12490:0.0010980201,perlata_MP960:0.0080463705)0/100:0.0007713823)83.6/99:0.0015951950)76.5/99:0.0012507587,((((arcuata_MP523:0.0148816831,demissa_EO12540:0.0056615909)95.8/100:0.0086695720,umbelliflora_RT2182:0.0174763357)95.8/100:0.0068635208,zeyheriana_EO:0.0129767206)0/98:0.0000025288,NEW_pilaarkopensis_RH139:0.0074779414)96.5/100:0.0061520301)0/94:0.0000021605,dianthifolia_MP583:0.0119209314)88.5/94:0.0027511371,(((((lucida_MP690:0.0081569549,triflora_MP564:0.0097386272)73.3/92:0.0006536843,perplexa_EO12788:0.0084578904)73.1/20:0.0006075828,(monsoniana_MP986:0.0064571026,plumigera_EO11341:0.0086345278)97.3/100:0.0049660308)0/36:0.0000012904,jacksoniana_EO12791:0.0132977613)36/96:0.0019173524,(paniculata_MP1274:0.0200222223,saxicola_EO12515:0.0051625062)83.2/91:0.0024809285)48.5/15:0.0006531777)73.8/13:0.0007681696,muscosa_MP775:0.0310094282)0/13:0.0000028655,(bicolor_MP1098:0.0270914296,pubescens_EO12503:0.0135307749)91.2/84:0.0047075502)90.7/83:0.0021757218,(leucodesmia_MP724:0.0031157558,maximilianii_EO12484:0.0145834518)99.7/100:0.0094966611)0/34:0.0000027315,(((((agglutinans_EO7679:0.0288389507,(grisbrookii_EO12716_ITS:0.0109220198,lanuginosa_EO12521:0.0012838668)92.4/100:0.0062374018)67.8/59:0.0017189922,((((baueri_bau_MP1233:0.0008629775,baueri_gou_AH862:0.0012128606)94.3/100:0.0044807056,(((mammosaP_MP951:0.0008835044,mammosaR_MP510:0.0022044042)88.5/100:0.0021767636,mammosaW_EO12784:0.0043949654)73.4/100:0.0009745429,sessiliflora_MP604:0.0150356111)96.8/100:0.0062256244)97/100:0.0080165694,((((calcareophila_EO30159:0.0000024910,excavata_GK1532:0.0035371213)76.7/100:0.0016703364,propinqua_MP1019:0.0073523922)77.7/100:0.0018255252,(((fillipendula_fil_MP914:0.0017055089,fillipendula_min_MP926:0.0010355886)77.2/100:0.0010217654,penduliflora_MP923:0.0008921665)95.2/100:0.0045910806,pulvinata_MP1304:0.0051449390)94.3/100:0.0038864686)76/100:0.0009093273,irregularis_EO12803:0.0093481386)0/91:0.0000026893)71.6/93:0.0037698459,(((bodkinii_TdV204:0.0000021933,bodkinii_MP1281:0.0000022796)88/100:0.0017856103,holosericea_EO12842:0.0025598279)0/96:0.0000023704,(grisbrookii_EO12716_CP:0.0030361447,holosericea_MP1004:0.0027304883)0/95:0.0000024927)99.5/100:0.0095931231)86.9/99:0.0026050413)68.1/59:0.0011769496,(((((((albertyniae_MP927:0.0022713398,((dispar_EO12749:0.0124754063,((dregei_EO12711:0.0007966821,piquetbergensis_MM5532:0.0000021739)88.5/100:0.0015562044,malmesburiensis_EO12575:0.0027320816)87.4/100:0.0029048006)90.7/100:0.0043996533,((glabella_la_EO11224:0.0046548331,interrupta_MP911:0.0008888086)86.1/100:0.0020016514,radicans_sch_MP1018:0.0018728467)83.9/100:0.0018018220)0/96:0.0000024148)79.7/98:0.0012315529,((capillaris_MP1066:0.0107864895,(ericoides_MP742:0.0028318755,pilosiflora_pil_MP1262:0.0177307671)0/99:0.0000020779)71.1/98:0.0007736265,(erinus_MP907:0.0027998884,similis_MP804:0.0009412134)98.1/100:0.0066339653)77.2/38:0.0010608171)0/36:0.0000029603,barbigeroides_MP735:0.0081146589)0/36:0.0000020410,(ioniana_EO12781:0.0008619653,russakiana_MP684:0.0018687968)99.8/100:0.0083470525)70.3/99:0.0011127491,(benthamiana_MP560:0.0101465405,((ecklonii_EO12739:0.0029873116,((globiceps_con_EO12519:0.0075229849,innovans_MP918:0.0049618449)75.6/93:0.0018264046,venustiflora_gla_MP1284:0.0059453625)0/84:0.0000020507)91.5/98:0.0021544610,labialis_MP696:0.0182661735)73/100:0.0006128787)94.3/99:0.0027880375)88.8/99:0.0024329033,(pulchella_MP736:0.0008637721,flavicoma_EO12823:0.0048469004)97.9/100:0.0062551439)0/88:0.0000021340,rhodopis_BAB13:0.0259831505)78.8/95:0.0017096027)88.4/61:0.0030879094,((globiceps_gra_MP988:0.0129469883,(nudiflora_MP802:0.0052744243,NEW_sp_napierensis_RDH184b:0.0000027457)88.2/100:0.0039131654)12.3/90:0.0029960897,karwyderi_EO12718:0.0170426561)92.8/96:0.0053350244)79.6/84:0.0054326686,(paucifolia_cil_EO12528:0.0054792600,niveniana_MP1267:0.0033922099)99.5/100:0.0135312162)0/1:0.0000028482)0/10:0.0000021357,lehmannii_MP625:0.0127932738)67.4/2:0.0013089728,(((simulans_ANA:0.0000010554,stylaris_ANA:0.0026498911)0/68:0.0000022789,(simulans_BG603:0.0055259908,NEW_sp_aff_inconstans_RH43:0.0000010554)0/68:0.0000027716)99.7/100:0.0092343571,utriculosa_EOsn:0.0127743878)84.2/86:0.0016019637)99.6/2:0.0075560230,((((angulosa_S2105:0.0007135560,(axillaris_MP1052:0.0014170622,axillaris_MP594:0.0000025120)0/100:0.0000024664)99.9/100:0.0120189632,((((areolata_EO12502:0.0074554271,(remota_EO10386:0.0000023471,remota_MP1263:0.0021593709)93/100:0.0022273116)74.4/82:0.0006686252,(artemisioides_MP551:0.0021799077,conferta_MP887_ITS:0.0000022295)0/97:0.0000135998)76/82:0.0006970710,rugata_EO12516:0.0045098322)89.8/100:0.0014251041,((subcapitata_MP1042:0.0012437718,NEW_sp_nov_JV2988:0.0088801597)87.5/100:0.0024008279,calcicola_EO12814:0.0086964563)0/99:0.0000024359)99.8/100:0.0081228063)74.2/97:0.0007410198,(parviporandra_MP877:0.0028978942,(urceolata_MP955:0.0118500173,(vernicosa_MP928:0.0190999233,NEW_omninoglabra_RH77:0.0171170881)0/34:0.0000021878)0/35:0.0000029136)76.3/35:0.0005636334)81.8/37:0.0021923987,podophylla_MP582:0.0195343535)76.5/41:0.0018781988)0/1:0.0000021763)78.3/10:0.0018596962,madida_MP573:0.0198016545)77.8/41:0.0018423177,((((brachysepala_EO12727:0.0132177909,physophylla_EO11418:0.0124969854)92.8/100:0.0042530409,((caespitosa_MP642:0.0048597338,karooica_MP1285:0.0084899148)99.9/100:0.0205970538,petricola_MP996:0.0181480887)76.9/84:0.0007650845)0/83:0.0000028564,(strigosa_MP673:0.0171418788,(tenuis_EO12491:0.0016342256,(leptopus_ANA:0.0000010554,tenuis_ANA:0.0000010554)0/100:0.0000028252)99.9/100:0.0168031242)87.5/87:0.0024755398)87.6/99:0.0011648852,(humifusa_MP616:0.0078853018,humifusa_MP846:0.0099313077)99.3/100:0.0086966548)76.6/43:0.0007418049)3.65/23:0.0007977132,(((albescens_MP898:0.0029035970,(NEW_sp_soporata_RH183:0.0000010554,NEW_sp_soporata_RH203:0.0000010554)0/100:0.0000027023)96.1/100:0.0068938824,esteriana_EO12858:0.0184452207)91.5/97:0.0022250507,leonis_RTsn:0.0078145816)73.6/32:0.0005324241)0/79:0.0000024941,((((((accommodata_EO11382:0.0106325719,(sonderiana_MP756:0.0000010554,sonderiana_MP997:0.0040838015)97/100:0.0072595599)89.4/100:0.0026581975,(((((brevifolia_EO12459:0.0000028398,brevifolia_MP1008:0.0055063310)97.4/100:0.0049918235,(((((chartacea_EO11408:0.0073947268,((imbricata_MP508:0.0096253897,imbricata_MP512:0.0049205345)84.2/98:0.0010917906,imbricata_MP688:0.0075478533)0/92:0.0000020162)87.9/71:0.0018000360,(((((((coccinea_coc_MP1020:0.0008868722,coccinea_uni_EO12849:0.0000026009)99.4/100:0.0061871750,(coccinea_coc_MP1053:0.0022006921,monadelphia_FO:0.0085605959)95.5/100:0.0031869297)0/97:0.0000024881,monadelphia_FO2_ITS:0.0022343328)0/100:0.0004663344,coccinea_coc_MP598:0.0076889755)95.4/100:0.0019787558,melastoma_mel_MP773:0.0073700564)73.7/99:0.0004010066,(imbricata_MP1276:0.0037049977,melastoma_min_EO12820:0.0043555453)0/84:0.0000026135)89/83:0.0008413859,(imbricata_MP1295:0.0061891530,((intermedia_MM5082:0.0018326031,intermedia_alb_MP1248:0.0016124896)74.4/100:0.0004449936,(penicilliformis_MP889:0.0010436848,penicilliformis_MP1078:0.0007081184)76.9/100:0.0005209132)95.9/100:0.0025215494)73.6/71:0.0004743482)81.7/66:0.0009365521)42.4/91:0.0017053818,((((imbricata_EO12834:0.0009270556,imbricata_MP1279:0.0000029020)84.3/100:0.0009979612,placentiflora_EO12833:0.0035982250)30.7/91:0.0005909237,((lasciva_EO12837:0.0022489789,lasciva_MP906:0.0000020371)0/100:0.0000025386,monadelphia_FO2_CP:0.0121026980)62.3/93:0.0016249269)90.3/95:0.0020538129,pogonanthera_EO12835:0.0085688559)99.4/100:0.0051627006)94.4/98:0.0024928244,(placentiflora_EO12477:0.0161978283,placentiflora_MP1241:0.0116640631)89.6/94:0.0016182947)0/93:0.0000020530,desmantha_MP562:0.0079753358)84.7/98:0.0009487550)87.7/100:0.0015219582,((((curtophylla_EO12750:0.0010038979,scytophylla_MP1021:0.0000022614)91.8/100:0.0060983105,gracilipes_MM5014:0.0028476633)72/100:0.0035434555,coarctata_ANA:0.0054644931)97.4/100:0.0046681608,((((plukenetii_bre_MP769:0.0000027881,plukenetii_plu_EO:0.0044578949)78.4/99:0.0018477899,plukenetii_pen_MP915:0.0040829483)0/99:0.0010783074,plukenetii_lin_MP912:0.0004286630)95.8/100:0.0110114984,(rubiginosa_RT1554:0.0006551411,coarctata_MP590:0.0000024669)99.9/100:0.0106064775)98/100:0.0055802533)99.5/100:0.0053648697)0/96:0.0000022405,occulta_EO:0.0117324374)0/94:0.0003604590,(riparia_MP908:0.0000028846,rhopalantha_MP909_ITS:0.0000021835)99.9/100:0.0153095295)34.9/97:0.0074965006)78.8/95:0.0009524383,(((((bruniifolia_EO12460:0.0026904468,ustulescens_RT1553:0.0043914290)99.9/100:0.0087392587,oligantha_TdV86:0.0130981810)74.3/99:0.0006322994,(gnaphaloides_MP511:0.0209982944,palliiflora_EO12533:0.0101009631)99.6/97:0.0081624177)76.9/95:0.0005281578,((cumuliflora_EO12699:0.0051939468,recurvata_EO12467_CP:0.0044540543)87.1/100:0.0034821648,genistifolia_CM15:0.0071475552)81.9/100:0.0011074282)82.5/95:0.0009506150,((obtusata_EO12458:0.0027166199,oliveri_MP1278:0.0017403062)85.7/100:0.0017937022,(petrophila_EO7592:0.0026601097,petrophila_RT2065:0.0026986813)93.4/100:0.0034643708)99.7/100:0.0087866685)0/78:0.0000021050)84.7/99:0.0005229700,petiolaris_EO12783:0.0059677455)0/97:0.0000025918,((bruniades_EO12465:0.0077523428,villosa_EO11394:0.0023882259)95.6/100:0.0033888036,(capitata_MP1044:0.0000020859,capitata_ANA:0.0000023789)100/100:0.0119963689)99.7/100:0.0063876163)99.6/100:0.0032448267,((((((fausta_MP663:0.0000021826,hirta_EO12812:0.0048016621)96.9/100:0.0062538736,patens_EO12457:0.0060475503)85.6/88:0.0027570370,(magistrati_EO11750:0.0062069211,(margaritacea_ANA:0.0005265670,marifolia_CM4:0.0000022891)86.9/100:0.0012399206)72.8/88:0.0010439515)74.2/88:0.0018801016,hispiduloides_EO11544:0.0053165556)97.6/100:0.0090895115,(((((((floccifera_MP987:0.0201788369,leucanthera_EO12452:0.0027610267)93.3/100:0.0034586734,lepidota_MP541:0.0037999386)84.2/100:0.0014831606,magnisylvae_EO10708:0.0032115904)77.1/100:0.0013854382,diosmifolia_CM19:0.0143844817)75.3/83:0.0008047730,(lachnaeifolia_MP994:0.0096063639,uysii_ANA:0.0128195536)0/91:0.0000025458)0/90:0.0000178583,sperata_MP931:0.0094203111)0/91:0.0010501856,(florifera_EO12536:0.0061885899,(florifera_EO12768:0.0000022594,NEW_sp_schlebuschii_RH31:0.0070300464)57.1/100:0.0006974960)100/100:0.0177690095)87.4/99:0.0023159591)56.7/93:0.0008598741,((((((ovina_EO12487:0.0000022127,peziza_MP719_CP:0.0028770369)0/97:0.0000022393,peziza_MP719_ITS:0.0000010554)96.3/100:0.0070328830,tomentosa_MP961:0.0110315745)93.9/100:0.0059918830,polycoma_FR:0.0151186617)0/100:0.0000021067,selaginifolia_EO12488:0.0080610666)31.4/95:0.0017691480,stokoeanthus_EO4790:0.0138269296)92/100:0.0028485357)0/93:0.0000026976)79.7/84:0.0016752588)91.1/80:0.0010100807,vlokii_JP378:0.0161744041)0/82:0.0000025449,((((((((banksii_com_MP824:0.0013608947,banksii_com_ANA:0.0000010554)95.6/100:0.0024690947,banksii_ban_EO12873:0.0027778836)87/98:0.0010570691,banksii_pur_NB1753:0.0023176531)95.4/98:0.0021152455,spumosa_MP978:0.0081076158)73.8/99:0.0004835073,(corydalis_MP1005:0.0000029377,corydalis_AH2536:0.0075700983)98.8/100:0.0081113117)89.6/99:0.0019971597,((goatcheriana_dra_EO12694:0.0009123803,goatcheriana_pet_MP990:0.0020694317)85.3/100:0.0020796328,tegulifolia_MP557:0.0023926665)100/100:0.0160925270)98.9/100:0.0041257289,(pauciovulata_TdV258b:0.0274906806,phacelanthera_EO12489:0.0135517984)0/90:0.0000020227)88.8/93:0.0009940688,(((exleeana_EO12499:0.0098112345,rigidula_MP534:0.0080701971)88.2/100:0.0038002260,serrata_MP818:0.0168009843)96.9/100:0.0040440720,(tristis_MP932:0.0131527966,turgida_S1962_CP:0.0320071464)80.9/95:0.0061951802)0/60:0.0000024588)81.2/61:0.0004291317)76.4/82:0.0009374735,(((((chiroptera_MP814:0.0006885677,(multiflexuosa_EO12445:0.0000023663,equisetifolia_ANA_ITS:0.0000010554)91.1/100:0.0027449868)93.7/100:0.0036803351,hermani_EO12498:0.0125237886)43.8/99:0.0010431097,equisetifolia_ANA_CP:0.0030494881)94.6/100:0.0052079351,equisetifolia_MP829:0.0089164420)93.4/100:0.0047641564,jonasiana_MP985:0.0381581788)93.5/97:0.0047643587)76.4/84:0.0009893520,(((((((((((adunca_EO12746:0.0070716125,viridiflora_MP1246:0.0023194967)93.9/100:0.0050259149,((((((adunca_MP1254:0.0102994253,physantha_MP1242:0.0056846879)0/76:0.0000027785,((oblongiflora_ANA:0.0008195250,oblongiflora_EO12813:0.0014283372)0/100:0.0000539900,spectabilis_MP929:0.0050651633)98.6/100:0.0067955771)92.6/77:0.0030510099,(amidae_EO12272:0.0060755633,(((croceovirens_JP387:0.0000022096,((discolor_spe_MP1217:0.0014479899,unicolor_uni_MP1249:0.0011119883)0/100:0.0000028998,unicolor_geo_JP273:0.0024762734)0/100:0.0000023923)78.2/100:0.0007038807,unicolor_mut_MP1245:0.0007204768)90.4/100:0.0014077079,(((diaphana_BG611:0.0014417552,discolor_heb_MP1214:0.0014949979)88.9/100:0.0014404617,(recta_ANA:0.0017237527,versicolor_mon_EO12705:0.0036434634)0/75:0.0000029489)0/70:0.0000024226,(prolata_EO11935:0.0000028181,(prolata_EO12748:0.0000010554,versicolor_ver_MP1232:0.0000010554)0/100:0.0000029028)94.8/100:0.0021545440)0/71:0.0000020634)97.4/100:0.0044396098)0/97:0.0000024894)81.7/75:0.0016333058,gigantea_EO12821:0.0109809873)78.1/77:0.0014401599,((ardens_MP1076:0.0040995876,blenna_ANA:0.0000024092)17.1/99:0.0011161089,blenna_MP883:0.0033481509)92.2/100:0.0048221198)95.2/100:0.0031925750,((((eustacei_MP1259:0.0038537515,((glomiflora_EO12548:0.0000023049,glomiflora_MP1251:0.0013626283)91.1/100:0.0017347130,zwartbergensis_MP608:0.0020435667)0/94:0.0000026980)79.4/97:0.0030370450,sp_pachysa_EO12720:0.0063869376)77.6/100:0.0016301249,velatiflora_EO12547:0.0077540304)95.6/93:0.0056912914,lambertii_ANA:0.0092909025)74.1/94:0.0010772048)41.8/88:0.0010888167)85.9/93:0.0014018204,lithophila_MP1301:0.0123724303)83.9/92:0.0010604764,((canaliculata_BG590:0.0069840049,((deflexa_MP1247:0.0047344564,((densifolia_BG591:0.0067487687,vallis_fluminis_EO12761:0.0045478173)85.5/100:0.0016672332,wendlandiana_EO12731:0.0014299691)76.1/100:0.0011207234)38.3/100:0.0008858954,pubigera_MP572:0.0135732537)94.7/100:0.0038993068)92.9/100:0.0030993524,(juniperina_SV952:0.0209057081,lanata_MP1220:0.0124409447)78.5/88:0.0014298678)75.9/88:0.0008317490)0/87:0.0000022331,aneimena_EO12757:0.0143254987)82.8/92:0.0024943374,((orientalis_EO12608:0.0120582527,unilateralis_MP1205:0.0069138127)90.6/100:0.0031116298,(rosacea_gla_BG628:0.0024122813,quadrifida_MP1250:0.0149423786)98/99:0.0085804937)94.1/98:0.0031900376)0/79:0.0000028958,((albens_MP585:0.0058556843,((((astroites_EO12758:0.0000020103,georgica_ANA:0.0000024666)93.2/100:0.0094718277,albens_ANA:0.0000010554)0/94:0.0000028443,heleophila_EO12539:0.0000025074)0/92:0.0000022542,heleophila_ANA:0.0000023726)92.7/93:0.0026979303)99.5/100:0.0109594944,platycalyx_MP1243:0.0177046656)82.8/90:0.0023362302)0/56:0.0000025754,esteriana_EO12545:0.0118456641)92.6/86:0.0031818551,(fimbriata_MP606:0.0311136743,thamnoides_MP1211:0.0095373092)76.6/92:0.0019563413)0/94:0.0000020477,opulenta_JP316:0.0180438040)93.8/94:0.0017603770,((((((((anguliger_MP597:0.0106938742,(bolusanthus_DEB1720:0.0099582825,montis_hominis_EO11827:0.0024740026)73.3/75:0.0007768111)91.4/98:0.0025463918,uberiflora_BG586:0.0052588721)81.9/73:0.0014703348,((atromontana_EO12544:0.0007511352,phaeocarpa_SM2003:0.0008658942)92.3/100:0.0046697334,nutans_BG599:0.0149238685)22.7/71:0.0006509959)92.6/100:0.0024965590,(((cerinthoides_MP653:0.0062316054,((sparrmanii_BG608:0.0055371693,sparrmanii_ANA:0.0015702025)76.5/100:0.0015116156,cerinthoides_ANA:0.0048351496)93.5/100:0.0039362111)98.9/100:0.0069944286,((pectinifolia_BG601:0.0054663630,strigilifolia_ANA:0.0015592852)0/100:0.0000020151,strigilifolia_MP619:0.0083112491)98.8/100:0.0077583887)92.7/99:0.0043213423,((ingeana_EO11805:0.0000023678,ingeana_EO12759:0.0021298253)100/100:0.0141098536,solandri_EO12753:0.0224572884)74.2/100:0.0008383963)100/100:0.0098712883)50.7/99:0.0005349506,((cameronii_ANA:0.0000023772,tetrathecoides_MP1252:0.0034918297)95.1/100:0.0065220285,cubica_MP623:0.0165102665)98.7/100:0.0075483114)76/99:0.0010828555,sagittata_EO12737:0.0304960343)73/75:0.0012427140,(((chamissonis_RT2188:0.0060849852,(passerinae_MP1302:0.0073952575,NEW_zizikammensis_RH42:0.0083656904)4.38/92:0.0022507445)98.9/100:0.0103127798,nervata_EO12541:0.0080050116)95.6/99:0.0043417997,(((chionodes_EO11699:0.0089731755,oreotragus_JP363:0.0056545496)47/100:0.0007168752,esterhuyseniae_EO11831:0.0025362108)99.9/100:0.0143746850,longimontana_MP587:0.0164445972)0/71:0.0000023824)0/71:0.0000020997)92.6/91:0.0027438888,(((dolfiana_EO12546:0.0024777493,dolfiana_MP1297:0.0020800856)77.3/100:0.0005261229,lignosa_EO11763:0.0010628574)100/100:0.0166987761,((((((gibbosa_BG623:0.0018970704,gibbosa_ANA:0.0000022055)90.6/92:0.0042393165,gibbosa_ANA_b:0.0010365253)96.6/100:0.0067823025,(glandulosa_gla_MP1227:0.0069176764,glandulosa_fou_ANA:0.0000029558)99.4/100:0.0153929873)86.2/100:0.0050182786,gibbosa_GS23:0.0107994338)95.2/100:0.0112913422,(nabea_BG609:0.0000021177,nabea_ANA:0.0000024733)100/100:0.0135552125)0/29:0.0000020560,insignis_MP1290:0.0098714243)68.8/30:0.0008290448)88.2/84:0.0014702527)72/89:0.0005485304)98.7/58:0.0027020880)81.8/39:0.0013752938,(((((((((amoena_MP1032:0.0000025260,thimifolia_CM7:0.0007851297)87.4/100:0.0015612395,(planifolia_MP1012:0.0007836858,planifolia_MP939:0.0000025724)0/93:0.0000025363)100/100:0.0180918274,recurvifolia_EO12475a:0.0145160770)0/95:0.0000609152,eremioides_MP533:0.0165239573)79.5/29:0.0009694999,((((((atrovinosa_MP864:0.0043921943,(inflata_MP784:0.0034261639,inflata_ANA:0.0000023269)78.5/100:0.0029340223)93.9/100:0.0065330489,((cernua_EO12474:0.0068611900,toringbergensis_ANA:0.0069460580)76.4/70:0.0011184246,((incarnata_EO12771:0.0016040621,leptopus_MP746:0.0000020656)99.1/100:0.0065129544,((rubens_EO12479:0.0065823177,rubens_EO12853:0.0048065604)0/93:0.0000021298,(verecunda_CS5:0.0000024883,verecunda_ANA:0.0000021800)95/100:0.0054828421)98.7/93:0.0054458536)90.3/99:0.0021595621)37.5/66:0.0014207569)74.5/99:0.0008882088,(((maderi_MP757:0.0000028366,sphaerocephala_MP848:0.0016792060)75.5/100:0.0008665097,oxysepala_MP780:0.0048685747)86.2/100:0.0016430391,subulata_MdV2:0.0110779861)94.8/100:0.0048246839)68.2/94:0.0027371026,(((junonia_min_MP866:0.0045640503,junonia_jun_Moelens:0.0017864224)0/86:0.0000025401,junonia_min_Moelens:0.0000024813)98.6/100:0.0096258551,(thunbergii_AH2612:0.0056296505,thunbergii_EO12473:0.0016151668)96.8/100:0.0049366456)99.1/100:0.0084903398)86.1/100:0.0015750328,flacca_MP840:0.0172419599)0/71:0.0000025855,mira_MP1257:0.0185904089)92.3/84:0.0023125405)57.8/24:0.0009036727,((((argentea_EO12475:0.0246386993,(cetrata_EO12064:0.0102145428,rusticula_EO12471:0.0209083120)74.5/100:0.0015298053)79.3/99:0.0016028207,caprina_EO12772:0.0101037597)66.5/98:0.0013821622,eremioides_EO12854:0.0298457904)80.3/100:0.0030393655,(((eriophoros_EO12478:0.0031361827,senilis_EO12483:0.0029533578)100/100:0.0177551193,totta_MP525:0.0076721911)61.4/29:0.0006113327,(((glandulifera_EO12852:0.0016143783,irrorata_EO12856:0.0013000147)99.9/100:0.0163844009,(hanekomii_EO11172:0.0154013326,tumida_MP755:0.0167938193)73.6/100:0.0009098479)84.3/100:0.0024420095,plumosa_EO12480:0.0288539560)83.3/97:0.0021991699)88.2/31:0.0026947451)0/7:0.0000020655)72.7/84:0.0013630314,((((bokkeveldia_EO12769:0.0166667105,lateriflora_EO12482:0.0133792403)85.9/100:0.0038534382,coacervata_MP761:0.0156504792)0/91:0.0000021378,(lavandulifolia_EO12506:0.0029997753,macrotrema_MM4625:0.0005686774)100/100:0.0110755645)76.7/95:0.0010291739,inaequalis_MP539:0.0249688324)72/87:0.0008849033)98.9/100:0.0070532377,(((arachnocalyx_EO12453:0.0044132777,cereris_MP863:0.0019317615)95.7/100:0.0072056283,greyi_EO12501:0.0110188477)100/100:0.0249476470,oresigena_MP759:0.0053038738)75/100:0.0010479793)97.5/99:0.0051987748,(((caffra_ANA:0.0000028490,caffra_C_MP528:0.0000029986)0/100:0.0000022753,caffra_D_MP655:0.0000029087)100/100:0.0220026388,((inordinata_EO11823:0.0074001219,nubigena_MP868:0.0050634925)99/100:0.0082409759,((sp_nov_MP1291:0.0009553835,NEW_sp_aff_umbratica_JV826:0.0000026056)99/100:0.0080697865,umbratica_EO12760:0.0031666112)98.4/100:0.0073561592)2.68/98:0.0003724561)86.1/39:0.0022226931)85.2/38:0.0022664893)97.1/97:0.0035726536)76.2/99:0.0005475625,(((((arborea_EO12619:0.0017381373,arborea_Miehe:0.0027965367)0/100:0.0004361561,arborea_l_ANA:0.0000021874)96.2/100:0.0088082259,arborea_m_ANA:0.0129023669)74/100:0.0010310370,(lusitanica_PJ_NR:0.0000022579,lusitanica_f_ANA_ITS:0.0000024768)99.4/100:0.0150507009)88.6/100:0.0017677928,(trimera_MsnA:0.0064532670,trimera_ken_BG94:0.0028392640)100/100:0.0125821217)67.3/97:0.0014466495)99.9/100:0.0094974975,((australis_PPF:0.0000050765,australis_b_ANA:0.0000029405)40.1/100:0.0015602181,australis_PPM:0.0082318663)100/100:0.0469621064)98/100:0.0047859990,((umbellata_DS:0.0017486849,(umbellata_EO12620:0.0000025269,umbellata_b_ANA:0.0014390296)68.7/93:0.0013205682)0/88:0.0000022657,umbellata_a_ANA:0.0021859379)100/100:0.0476873970)27.6/51:0.0015981710,((((cinerea_MP967:0.0029184889,cinerea_a_ANA:0.0000029805)74.2/100:0.0051707959,cinerea_Popp:0.0059360883)100/100:0.0394798891,(maderensis_AH:0.0014047993,maderensis_b_ANA:0.0019815437)100/100:0.0284258488)99.8/100:0.0162562298,(lusitanica_PJ_CP:0.0087542201,lusitanica_f_ANA_CP:0.0000029361)100/100:0.0463759887)0/49:0.0000028604)99.9/100:0.0102119329,(sicula_boc_DM:0.0201885213,(sicula_sic_AM:0.0046871743,sicula_sic_c_ANA:0.0000029584)73.8/100:0.0031964878)100/100:0.0270520423)68.3/100:0.0007389891,((((((carnea_ATsn5:0.0000024956,carnea_b_ANA:0.0013590832)100/100:0.0332738643,(erigena_EO12623:0.0049059160,((erigena_Pim:0.0030173487,erigena_EO12616:0.0015450286)80.5/100:0.0028641704,erigena_a_ANA:0.0000022752)0/98:0.0000756155)100/100:0.0359583176)80.8/99:0.0073738617,terminalis_a_ANA:0.0411202960)21/97:0.0013584215,(((((manipuliflora_AJH:0.0000023452,manipuliflora_a_ANA:0.0000021384)95.2/100:0.0078777555,manipuliflora_EO12697:0.0079540575)94/100:0.0078117082,((vagans_MP972:0.0004933430,vagans_a_ANA:0.0000021410)0/100:0.0000027628,vagans_PPJ:0.0000025132)100/100:0.0168227278)100/100:0.0124174635,((platycodon_mad_EO12695:0.0019440396,(scoparia_AH:0.0000019709,scoparia_EO12618:0.0007410472)37.7/99:0.0004986865)83.8/99:0.0012353888,(azorica_b_ANA:0.0030849122,platycodon_pla_c_ANA:0.0015949516)0/100:0.0000020699)100/100:0.0230650760)99.3/100:0.0122368982,multiflora_a_ANA:0.0463907017)94.3/100:0.0065153397)74.8/89:0.0031076796,((ciliaris_EO12622:0.0017847680,(ciliaris_KKN1:0.0000026101,ciliaris_c_ANA:0.0016337691)93.2/100:0.0028765263)100/100:0.0443233862,((((mackayana_PPK:0.0022289179,mackayana_KKN5:0.0000010554)0/99:0.0000026323,mackayana_b_ANA:0.0000022777)88.8/100:0.0060353929,andevalensis_EO12623:0.0117280291)99/100:0.0228808882,(tetralix_MP966:0.0000027427,tetralix_c_ANA:0.0000022564)100/100:0.0334948704)98/100:0.0094125759)100/100:0.0157292192)68.5/91:0.0036695993,(spiculifolia_AS57234:0.0013149076,spiculifolia_b_ANA:0.0011343077)100/100:0.0620196032)96.4/100:0.0058205024)100/100:0.1059272531,(Calluna_vulgaris_ANA:0.0015112047,Calluna_vulgaris_BG643:0.0010896119)100/100:0.2325090146)98.8/100:0.0317872883)100/100:0.1507058277,Corema_album_ANA:0.0402404260);

CONSENSUS TREE
--------------

Consensus tree is constructed from 10000 bootstrap trees
Log-likelihood of consensus tree: -106569.703022
Robinson-Foulds distance between ML tree and consensus tree: 92

Branches with support >0.000000% are kept (extended consensus)
Branch lengths are optimized by maximum likelihood on original alignment
Numbers in parentheses are bootstrap supports (%)

+---Empetrum_nig
|
|                                            +--Daboecia_cantabrica_PPA
|                    +-----------------------| (100)
|                    |                       +--Daboecia_cantabrica_ANA
+--------------------| (100)
|                    |                                                         +--abbotti_KG1005
|                    |                                                      +--| (99)
|                    |                                                      |  |                    +--algida_MP645
|                    |                                                      |  |                 +--| (73)
|                    |                                                      |  |                 |  +--cooperi_EO12588
|                    |                                                      |  |              +--| (67)
|                    |                                                      |  |              |  |  +--oatesii_SB9774
|                    |                                                      |  |              |  +--| (100)
|                    |                                                      |  |              |     +--oatesii_ANA
|                    |                                                      |  |           +--| (64)
|                    |                                                      |  |           |  +--tysonii_EO12583
|                    |                                                      |  |        +--| (91)
|                    |                                                      |  |        |  |        +--atherstonei_EO12261
|                    |                                                      |  |        |  |     +--| (98)
|                    |                                                      |  |        |  |     |  +--revoluta_BT13679
|                    |                                                      |  |        |  |  +--| (100)
|                    |                                                      |  |        |  |  |  +--rivularis_BB13936
|                    |                                                      |  |        |  +--| (89)
|                    |                                                      |  |        |     |     +--dissimulans_EO12596
|                    |                                                      |  |        |     |  +--| (100)
|                    |                                                      |  |        |     |  |  +--glaphyra_MP647
|                    |                                                      |  |        |     +--| (89)
|                    |                                                      |  |        |        +--dracomontana_EO12130
|                    |                                                      |  |     +--| (85)
|                    |                                                      |  |     |  +--straussiana_MP638
|                    |                                                      |  |  +--| (85)
|                    |                                                      |  |  |  |  +--frigida_MP658
|                    |                                                      |  |  |  +--| (100)
|                    |                                                      |  |  |     |  +--reenensis_MP661
|                    |                                                      |  |  |     +--| (92)
|                    |                                                      |  |  |        +--frigida_MP650
|                    |                                                      |  +--| (51)
|                    |                                                      |     |     +--dominans_MP648
|                    |                                                      |     |  +--| (98)
|                    |                                                      |     |  |  +--thodei_MP656
|                    |                                                      |     +--| (56)
|                    |                                                      |        +--psittacina_IJ1237
|                    |                                                   +--| (99)
|                    |                                                   |  +--evansii_MP641
|                    |                                                +--| (100)
|                    |                                                |  |     +--alopecurus_MP630
|                    |                                                |  |  +--| (100)
|                    |                                                |  |  |  +--aspalathifolia_DB1408
|                    |                                                |  +--| (99)
|                    |                                                |     |           +--filago_BG93
|                    |                                                |     |        +--| (100)
|                    |                                                |     |        |  |        +--silvatica_A2
|                    |                                                |     |        |  |     +--| (100)
|                    |                                                |     |        |  |     |  +--silvatica_QL12629
|                    |                                                |     |        |  |  +--| (92)
|                    |                                                |     |        |  |  |  +--filago_BG68
|                    |                                                |     |        |  +--| (93)
|                    |                                                |     |        |     +--silvatica_DB1184
|                    |                                                |     |     +--| (100)
|                    |                                                |     |     |  +--woodii_RC513_ITS
|                    |                                                |     |  +--| (100)
|                    |                                                |     |  |  |  +--johnstoniana_RC464
|                    |                                                |     |  |  +--| (100)
|                    |                                                |     |  |     |  +--lanceolifera_RC463
|                    |                                                |     |  |     +--| (100)
|                    |                                                |     |  |        +--pleiotricha_RC461
|                    |                                                |     +--| (100)
|                    |                                                |        |  +--subverticillaris_EO12625
|                    |                                                |        +--| (100)
|                    |                                                |           |  +--woodii_DB1444
|                    |                                                |           +--| (100)
|                    |                                                |              +--woodii_RC513_CP
|                    |                                             +--| (89)
|                    |                                             |  |  +--drakensbergensis_DB1443
|                    |                                             |  +--| (89)
|                    |                                             |     +--hillburtii_EO12593
|                    |                                          +--| (100)
|                    |                                          |  |     +--flanaganii_MP631_CP
|                    |                                          |  |  +--| (100)
|                    |                                          |  |  |  |  +--whyteana_A4
|                    |                                          |  |  |  +--| (100)
|                    |                                          |  |  |     +--whyteana_BG75
|                    |                                          |  +--| (98)
|                    |                                          |     |  +--holtii_TO
|                    |                                          |     +--| (100)
|                    |                                          |        +--swaziensis_LL1181
|                    |                                       +--| (100)
|                    |                                       |  |  +--caffrorum_DB1445
|                    |                                       |  +--| (100)
|                    |                                       |     +--caffrorum_MP644
|                    |                                    +--| (100)
|                    |                                    |  |                             +--arborescens_FM747
|                    |                                    |  |                          +--| (100)
|                    |                                    |  |                          |  |  +--brachyphylla_EO12810
|                    |                                    |  |                          |  +--| (100)
|                    |                                    |  |                          |     +--brachyphylla_EO12809
|                    |                                    |  |                       +--| (95)
|                    |                                    |  |                       |  +--sp_mad3_EO12632
|                    |                                    |  |                    +--| (46)
|                    |                                    |  |                    |  |           +--baroniana_cf_Lar8
|                    |                                    |  |                    |  |        +--| (100)
|                    |                                    |  |                    |  |        |  +--myriadenia_EO12679
|                    |                                    |  |                    |  |     +--| (99)
|                    |                                    |  |                    |  |     |  +--perrieri_EO12635
|                    |                                    |  |                    |  |  +--| (47)
|                    |                                    |  |                    |  |  |  |  +--cryptoclada_EO12684
|                    |                                    |  |                    |  |  |  +--| (54)
|                    |                                    |  |                    |  |  |     |     +--goudotiana_EO12636
|                    |                                    |  |                    |  |  |     |  +--| (50)
|                    |                                    |  |                    |  |  |     |  |  +--reunionensis_FN744
|                    |                                    |  |                    |  |  |     +--| (64)
|                    |                                    |  |                    |  |  |        |  +--goudotiana_cf_EO12659
|                    |                                    |  |                    |  |  |        +--| (96)
|                    |                                    |  |                    |  |  |           +--hebeclada_EO12686
|                    |                                    |  |                    |  +--| (47)
|                    |                                    |  |                    |     |  +--boutonii_EO12666
|                    |                                    |  |                    |     +--| (100)
|                    |                                    |  |                    |        |  +--isaloensis_DB1253
|                    |                                    |  |                    |        +--| (66)
|                    |                                    |  |                    |           |  +--parkeri_EO12682
|                    |                                    |  |                    |           +--| (100)
|                    |                                    |  |                    |              +--sp_mitrastylus2_EO12691
|                    |                                    |  |                 +--| (82)
|                    |                                    |  |                 |  |  +--rakotozafyana_EO12661
|                    |                                    |  |                 |  +--| (98)
|                    |                                    |  |                 |     |  +--sp_mad5_EO12641
|                    |                                    |  |                 |     +--| (100)
|                    |                                    |  |                 |        +--sp_muscosa_EO12639
|                    |                                    |  |              +--| (91)
|                    |                                    |  |              |  +--spinifera_EO12640
|                    |                                    |  |           +--| (87)
|                    |                                    |  |           |  |  +--humbertii_EO12638
|                    |                                    |  |           |  +--| (99)
|                    |                                    |  |           |     +--madagascariensis_MP1086
|                    |                                    |  |        +--| (91)
|                    |                                    |  |        |  |  +--bojeri_MP1087
|                    |                                    |  |        |  +--| (100)
|                    |                                    |  |        |     +--galioides_FN745
|                    |                                    |  |     +--| (100)
|                    |                                    |  |     |  |  +--mauritiensis_CB2632
|                    |                                    |  |     |  +--| (100)
|                    |                                    |  |     |     +--mauritiensis_EO12811
|                    |                                    |  |  +--| (98)
|                    |                                    |  |  |  |                 +--benguelensis_ben_A1
|                    |                                    |  |  |  |              +--| (100)
|                    |                                    |  |  |  |              |  +--benguelensis_ben_QL12641
|                    |                                    |  |  |  |           +--| (100)
|                    |                                    |  |  |  |           |  +--benguelensis_ben_DB1174
|                    |                                    |  |  |  |        +--| (100)
|                    |                                    |  |  |  |        |  +--thomensis_EO12615
|                    |                                    |  |  |  |     +--| (100)
|                    |                                    |  |  |  |     |  +--hexandra_RC465
|                    |                                    |  |  |  |  +--| (100)
|                    |                                    |  |  |  |  |  |  +--simii_RC466
|                    |                                    |  |  |  |  |  +--| (100)
|                    |                                    |  |  |  |  |     +--simii_SB9385
|                    |                                    |  |  |  +--| (100)
|                    |                                    |  |  |     |  +--microdonta_A5
|                    |                                    |  |  |     +--| (100)
|                    |                                    |  |  |        +--mannii_usa_BB2331
|                    |                                    |  +--| (100)
|                    |                                    |     |  +--kingaensis_rug_BB2981
|                    |                                    |     +--| (100)
|                    |                                    |        +--kingaensis_kin_BB2521
|                    |                                 +--| (99)
|                    |                                 |  |                                                                          +--abietina_abi_ANA
|                    |                                 |  |                                                                       +--| (92)
|                    |                                 |  |                                                                       |  |  +--abietina_con_CM6
|                    |                                 |  |                                                                       |  +--| (99)
|                    |                                 |  |                                                                       |     +--abietina_dia_CM11
|                    |                                 |  |                                                                    +--| (93)
|                    |                                 |  |                                                                    |  +--abietina_atr_MP1029
|                    |                                 |  |                                                                 +--| (100)
|                    |                                 |  |                                                                 |  |  +--abietina_abi_MP1013
|                    |                                 |  |                                                                 |  +--| (92)
|                    |                                 |  |                                                                 |     +--abietina_dia_MP1015
|                    |                                 |  |                                                              +--| (100)
|                    |                                 |  |                                                              |  |  +--nevillei_ANA
|                    |                                 |  |                                                              |  +--| (100)
|                    |                                 |  |                                                              |     +--nevillei_MP1056
|                    |                                 |  |                                                           +--| (100)
|                    |                                 |  |                                                           |  |  +--quadrisulcata_ANA
|                    |                                 |  |                                                           |  +--| (100)
|                    |                                 |  |                                                           |     +--quadrisulcata_MP1031
|                    |                                 |  |                                                        +--| (99)
|                    |                                 |  |                                                        |  |  +--doliiformis_MP710
|                    |                                 |  |                                                        |  +--| (100)
|                    |                                 |  |                                                        |     |  +--doliiformis_MP797
|                    |                                 |  |                                                        |     +--| (89)
|                    |                                 |  |                                                        |        |  +--phillipsii_MP794
|                    |                                 |  |                                                        |        +--| (100)
|                    |                                 |  |                                                        |           +--phillipsii_MP1357_NR
|                    |                                 |  |                                                     +--| (96)
|                    |                                 |  |                                                     |  |                             +--abietina_aur_MP1320
|                    |                                 |  |                                                     |  |                          +--| (71)
|                    |                                 |  |                                                     |  |                          |  +--viscaria_lon_ANA
|                    |                                 |  |                                                     |  |                       +--| (72)
|                    |                                 |  |                                                     |  |                       |  |     +--abietina_aur_MP499
|                    |                                 |  |                                                     |  |                       |  |  +--| (76)
|                    |                                 |  |                                                     |  |                       |  |  |  +--viscaria_lon_MP504
|                    |                                 |  |                                                     |  |                       |  +--| (70)
|                    |                                 |  |                                                     |  |                       |     +--viscaria_pen_EO12466
|                    |                                 |  |                                                     |  |                    +--| (86)
|                    |                                 |  |                                                     |  |                    |  +--latiflora_EO12865
|                    |                                 |  |                                                     |  |                 +--| (82)
|                    |                                 |  |                                                     |  |                 |  |              +--abietina_per_MP1071
|                    |                                 |  |                                                     |  |                 |  |           +--| (99)
|                    |                                 |  |                                                     |  |                 |  |           |  +--pinea_MP693
|                    |                                 |  |                                                     |  |                 |  |        +--| (99)
|                    |                                 |  |                                                     |  |                 |  |        |  +--pinea_MP789
|                    |                                 |  |                                                     |  |                 |  |     +--| (98)
|                    |                                 |  |                                                     |  |                 |  |     |  +--hibbertii_MP982
|                    |                                 |  |                                                     |  |                 |  |  +--| (98)
|                    |                                 |  |                                                     |  |                 |  |  |  +--viscaria_vis_MdV4
|                    |                                 |  |                                                     |  |                 |  +--| (75)
|                    |                                 |  |                                                     |  |                 |     |  +--viscaria_lon_MP1270
|                    |                                 |  |                                                     |  |                 |     +--| (96)
|                    |                                 |  |                                                     |  |                 |        +--viscaria_lon_MP678
|                    |                                 |  |                                                     |  |              +--| (97)
|                    |                                 |  |                                                     |  |              |  +--viscaria_mac_MP808
|                    |                                 |  |                                                     |  |           +--| (99)
|                    |                                 |  |                                                     |  |           |  |        +--filamentosa_EO12728
|                    |                                 |  |                                                     |  |           |  |     +--| (100)
|                    |                                 |  |                                                     |  |           |  |     |  +--vestita_MP1079
|                    |                                 |  |                                                     |  |           |  |  +--| (100)
|                    |                                 |  |                                                     |  |           |  |  |  +--nematophylla_EO12747
|                    |                                 |  |                                                     |  |           |  +--| (100)
|                    |                                 |  |                                                     |  |           |     +--vestita_EO12702
|                    |                                 |  |                                                     |  |        +--| (99)
|                    |                                 |  |                                                     |  |        |  |           +--axilliflora_MP916
|                    |                                 |  |                                                     |  |        |  |        +--| (98)
|                    |                                 |  |                                                     |  |        |  |        |  +--regia_reg_ANA
|                    |                                 |  |                                                     |  |        |  |     +--| (97)
|                    |                                 |  |                                                     |  |        |  |     |  +--regia_reg_MP922
|                    |                                 |  |                                                     |  |        |  |  +--| (100)
|                    |                                 |  |                                                     |  |        |  |  |  +--regia_mar_MP930
|                    |                                 |  |                                                     |  |        |  +--| (100)
|                    |                                 |  |                                                     |  |        |     +--vestita_ANA
|                    |                                 |  |                                                     |  |     +--| (99)
|                    |                                 |  |                                                     |  |     |  |  +--abietina_aur_MP514
|                    |                                 |  |                                                     |  |     |  +--| (98)
|                    |                                 |  |                                                     |  |     |     +--abietina_aur_MP717
|                    |                                 |  |                                                     |  |  +--| (55)
|                    |                                 |  |                                                     |  |  |  +--stokoei_MP825_NR
|                    |                                 |  |                                                     |  +--| (54)
|                    |                                 |  |                                                     |     +--thomae_MP807
|                    |                                 |  |                                                  +--| (95)
|                    |                                 |  |                                                  |  |     +--abietina_pet_EO
|                    |                                 |  |                                                  |  |  +--| (91)
|                    |                                 |  |                                                  |  |  |  +--collina_EO12613_ITS
|                    |                                 |  |                                                  |  +--| (87)
|                    |                                 |  |                                                  |     +--phillipsii_MP1357_CP
|                    |                                 |  |                                               +--| (100)
|                    |                                 |  |                                               |  |  +--parilis_ANA
|                    |                                 |  |                                               |  +--| (100)
|                    |                                 |  |                                               |     +--parilis_MP751
|                    |                                 |  |                                            +--| (93)
|                    |                                 |  |                                            |  |     +--cruenta_MP745_NR
|                    |                                 |  |                                            |  |  +--| (100)
|                    |                                 |  |                                            |  |  |  +--cruenta_MP999_NR
|                    |                                 |  |                                            |  +--| (100)
|                    |                                 |  |                                            |     +--elimensis_EO12843_NR
|                    |                                 |  |                                         +--| (100)
|                    |                                 |  |                                         |  |     +--cabernetea_EO12882
|                    |                                 |  |                                         |  |  +--| (100)
|                    |                                 |  |                                         |  |  |  +--extrusa_EO12880
|                    |                                 |  |                                         |  +--| (90)
|                    |                                 |  |                                         |     +--filiformis_EO12881
|                    |                                 |  |                                      +--| (100)
|                    |                                 |  |                                      |  |  +--alfredii_FR
|                    |                                 |  |                                      |  +--| (100)
|                    |                                 |  |                                      |     |     +--bracteolaris_MP577
|                    |                                 |  |                                      |     |  +--| (100)
|                    |                                 |  |                                      |     |  |  +--steinbergiana_EO12763
|                    |                                 |  |                                      |     +--| (99)
|                    |                                 |  |                                      |        |                 +---caledonica_JW103
|                    |                                 |  |                                      |        |              +--| (100)
|                    |                                 |  |                                      |        |              |  +--corifolia_ANA
|                    |                                 |  |                                      |        |           +--| (100)
|                    |                                 |  |                                      |        |           |  +--corifolia_MP823
|                    |                                 |  |                                      |        |        +--| (100)
|                    |                                 |  |                                      |        |        |  |  +--erasmia_MP874
|                    |                                 |  |                                      |        |        |  +--| (100)
|                    |                                 |  |                                      |        |        |     +--loganii_MP1258
|                    |                                 |  |                                      |        |     +--| (90)
|                    |                                 |  |                                      |        |     |  |  +--pycnantha_MP1011
|                    |                                 |  |                                      |        |     |  +--| (90)
|                    |                                 |  |                                      |        |     |     +--lutea_MP672
|                    |                                 |  |                                      |        |  +--| (100)
|                    |                                 |  |                                      |        |  |  |  +--rhopalantha_MP909_CP
|                    |                                 |  |                                      |        |  |  +--| (99)
|                    |                                 |  |                                      |        |  |     +--vogelpoelii_cf_EO12815
|                    |                                 |  |                                      |        +--| (97)
|                    |                                 |  |                                      |           |  +--eugenea_EO12485_CP
|                    |                                 |  |                                      |           +--| (99)
|                    |                                 |  |                                      |              |     +--glauca_ele_MP973
|                    |                                 |  |                                      |              |  +--| (100)
|                    |                                 |  |                                      |              |  |  +--eugenea_EO12485_ITS
|                    |                                 |  |                                      |              +--| (100)
|                    |                                 |  |                                      |                 +--glauca_gla_MP850
|                    |                                 |  |                                   +--| (97)
|                    |                                 |  |                                   |  |                 +--ampullacea_MP1277
|                    |                                 |  |                                   |  |              +--| (97)
|                    |                                 |  |                                   |  |              |  +--aristata_EO12830
|                    |                                 |  |                                   |  |           +--| (96)
|                    |                                 |  |                                   |  |           |  +--shannonii_TdV262
|                    |                                 |  |                                   |  |        +--| (97)
|                    |                                 |  |                                   |  |        |  +--jasminiflora_EO12612
|                    |                                 |  |                                   |  |     +--| (100)
|                    |                                 |  |                                   |  |     |  +--irbyana_EO12840
|                    |                                 |  |                                   |  |  +--| (100)
|                    |                                 |  |                                   |  |  |  |        +--gysbertii_MP826
|                    |                                 |  |                                   |  |  |  |     +--| (95)
|                    |                                 |  |                                   |  |  |  |     |  |  +--intonsa_EO12860
|                    |                                 |  |                                   |  |  |  |     |  +--| (95)
|                    |                                 |  |                                   |  |  |  |     |     |  +--massonii_MP811
|                    |                                 |  |                                   |  |  |  |     |     +--| (98)
|                    |                                 |  |                                   |  |  |  |     |        +--squarrosa_EO11742
|                    |                                 |  |                                   |  |  |  |  +--| (100)
|                    |                                 |  |                                   |  |  |  |  |  |  +--retorta_ANA
|                    |                                 |  |                                   |  |  |  |  |  +--| (99)
|                    |                                 |  |                                   |  |  |  |  |     +--retorta_RT2096
|                    |                                 |  |                                   |  |  |  +--| (100)
|                    |                                 |  |                                   |  |  |     |  +--macroloma_EO12866
|                    |                                 |  |                                   |  |  |     +--| (100)
|                    |                                 |  |                                   |  |  |        +--obliqua_RT2079
|                    |                                 |  |                                   |  +--| (97)
|                    |                                 |  |                                   |     |           +--cristata_MP820
|                    |                                 |  |                                   |     |        +--| (100)
|                    |                                 |  |                                   |     |        |  +--curvifolia_MP700
|                    |                                 |  |                                   |     |     +--| (100)
|                    |                                 |  |                                   |     |     |  +--trichroma_EO12517
|                    |                                 |  |                                   |     |  +--| (97)
|                    |                                 |  |                                   |     |  |  +--fascicularis_fac_MP809
|                    |                                 |  |                                   |     +--| (97)
|                    |                                 |  |                                   |        +--odorata_MP561
|                    |                                 |  |                                +--| (72)
|                    |                                 |  |                                |  |        +--condensata_MP890
|                    |                                 |  |                                |  |     +--| (100)
|                    |                                 |  |                                |  |     |  +--NEW_mucronata_RH187
|                    |                                 |  |                                |  |  +--| (88)
|                    |                                 |  |                                |  |  |  |     +--garciae_MP1253
|                    |                                 |  |                                |  |  |  |  +--| (80)
|                    |                                 |  |                                |  |  |  |  |  +--klotzschii_EO12762
|                    |                                 |  |                                |  |  |  +--| (71)
|                    |                                 |  |                                |  |  |     |     +--nemerosa_MP1208
|                    |                                 |  |                                |  |  |     |  +--| (99)
|                    |                                 |  |                                |  |  |     |  |  +--zebrensis_EO12787
|                    |                                 |  |                                |  |  |     +--| (98)
|                    |                                 |  |                                |  |  |        |        +--peltata_MP1231
|                    |                                 |  |                                |  |  |        |     +--| (100)
|                    |                                 |  |                                |  |  |        |     |  +--velatiflora_MP1213
|                    |                                 |  |                                |  |  |        |  +--| (100)
|                    |                                 |  |                                |  |  |        |  |  +--NEW_sp_napierensis_RDH184a
|                    |                                 |  |                                |  |  |        +--| (100)
|                    |                                 |  |                                |  |  |           +--sparsa_BG602
|                    |                                 |  |                                |  +--| (69)
|                    |                                 |  |                                |     |     +--conferta_MP887_CP
|                    |                                 |  |                                |     |  +--| (99)
|                    |                                 |  |                                |     |  |  |           +--copiosa_BG610
|                    |                                 |  |                                |     |  |  |        +--| (100)
|                    |                                 |  |                                |     |  |  |        |  |  +--leucopelta_EO12598
|                    |                                 |  |                                |     |  |  |        |  +--| (100)
|                    |                                 |  |                                |     |  |  |        |     |  +--leucopelta_SB9309
|                    |                                 |  |                                |     |  |  |        |     +--| (100)
|                    |                                 |  |                                |     |  |  |        |        +--natalitia_EO12514
|                    |                                 |  |                                |     |  |  |     +--| (100)
|                    |                                 |  |                                |     |  |  |     |  +--tradouwensis_MP903
|                    |                                 |  |                                |     |  |  |  +--| (100)
|                    |                                 |  |                                |     |  |  |  |  |              +--cordata_MP571
|                    |                                 |  |                                |     |  |  |  |  |           +--| (99)
|                    |                                 |  |                                |     |  |  |  |  |           |  +--lowryensis_ANA
|                    |                                 |  |                                |     |  |  |  |  |        +--| (57)
|                    |                                 |  |                                |     |  |  |  |  |        |  +--flanaganii_MP631_NR
|                    |                                 |  |                                |     |  |  |  |  |     +--| (100)
|                    |                                 |  |                                |     |  |  |  |  |     |  +--hispidula_MP801
|                    |                                 |  |                                |     |  |  |  |  |  +--| (96)
|                    |                                 |  |                                |     |  |  |  |  |  |  +--turneri_EO12736
|                    |                                 |  |                                |     |  |  |  |  +--| (99)
|                    |                                 |  |                                |     |  |  |  |     |  +--NEW_sp_arida_RH218
|                    |                                 |  |                                |     |  |  |  |     +--| (100)
|                    |                                 |  |                                |     |  |  |  |        +--NEW_sp_arida_RH220
|                    |                                 |  |                                |     |  |  +--| (97)
|                    |                                 |  |                                |     |  |     +--grata_MP879
|                    |                                 |  |                                |     +--| (100)
|                    |                                 |  |                                |        |     +--melanthera_MP610
|                    |                                 |  |                                |        |  +--| (100)
|                    |                                 |  |                                |        |  |  +--modesta_ANA
|                    |                                 |  |                                |        +--| (100)
|                    |                                 |  |                                |           |     +--ocellata_MP574
|                    |                                 |  |                                |           |  +--| (100)
|                    |                                 |  |                                |           |  |  |  +--NEW_macrophylla_RH180
|                    |                                 |  |                                |           |  |  +--| (100)
|                    |                                 |  |                                |           |  |     +--NEW_sp_romana_RH182
|                    |                                 |  |                                |           +--| (100)
|                    |                                 |  |                                |              |  +--NEW_sp_hessaquae_RH181
|                    |                                 |  |                                |              +--| (100)
|                    |                                 |  |                                |                 +--NEW_sp_hessaquae_RH193b
|                    |                                 |  |                             +--| (75)
|                    |                                 |  |                             |  |                 +--alexandri_EO12449
|                    |                                 |  |                             |  |              +--| (100)
|                    |                                 |  |                             |  |              |  +--bolusiae_ANA
|                    |                                 |  |                             |  |           +--| (83)
|                    |                                 |  |                             |  |           |  +--fairii_CM12_ITS
|                    |                                 |  |                             |  |        +--| (88)
|                    |                                 |  |                             |  |        |  |              +--canescens_ANA
|                    |                                 |  |                             |  |        |  |           +--| (100)
|                    |                                 |  |                             |  |        |  |           |  +--recurvata_EO12467_ITS
|                    |                                 |  |                             |  |        |  |        +--| (100)
|                    |                                 |  |                             |  |        |  |        |  +--caterviflora_EO12785
|                    |                                 |  |                             |  |        |  |     +--| (100)
|                    |                                 |  |                             |  |        |  |     |  +--mollis_CM5_CP
|                    |                                 |  |                             |  |        |  |  +--| (96)
|                    |                                 |  |                             |  |        |  |  |  |     +--empetrina_EO12786
|                    |                                 |  |                             |  |        |  |  |  |  +--| (100)
|                    |                                 |  |                             |  |        |  |  |  |  |  +--pyxidiflora_ANA
|                    |                                 |  |                             |  |        |  |  |  +--| (96)
|                    |                                 |  |                             |  |        |  |  |     |     +--haematocodon_MP1033
|                    |                                 |  |                             |  |        |  |  |     |  +--| (100)
|                    |                                 |  |                             |  |        |  |  |     |  |  +--mollis_CM5_ITS
|                    |                                 |  |                             |  |        |  |  |     +--| (100)
|                    |                                 |  |                             |  |        |  |  |        +--hirtiflora_MP958
|                    |                                 |  |                             |  |        |  +--| (83)
|                    |                                 |  |                             |  |        |     +--ferrea_EO12494
|                    |                                 |  |                             |  |     +--| (97)
|                    |                                 |  |                             |  |     |  |     +--clavisepala_MP1063
|                    |                                 |  |                             |  |     |  |  +--| (100)
|                    |                                 |  |                             |  |     |  |  |  +--clavisepala_ANA
|                    |                                 |  |                             |  |     |  +--| (93)
|                    |                                 |  |                             |  |     |     |       +--cruenta_MP745_CP
|                    |                                 |  |                             |  |     |     |    +--| (95)
|                    |                                 |  |                             |  |     |     |    |  +--elimensis_EO12843_CP
|                    |                                 |  |                             |  |     |     +----| (100)
|                    |                                 |  |                             |  |     |          +--cruenta_MP999_CP
|                    |                                 |  |                             |  |  +--| (94)
|                    |                                 |  |                             |  |  |  |              +--baccans_BG645
|                    |                                 |  |                             |  |  |  |           +--| (100)
|                    |                                 |  |                             |  |  |  |           |  +--brachialis_MP734
|                    |                                 |  |                             |  |  |  |        +--| (98)
|                    |                                 |  |                             |  |  |  |        |  +--fairii_CM12_CP
|                    |                                 |  |                             |  |  |  |     +--| (97)
|                    |                                 |  |                             |  |  |  |     |  |  +--halicacaba_MP1036
|                    |                                 |  |                             |  |  |  |     |  +--| (100)
|                    |                                 |  |                             |  |  |  |     |     +--halicacaba_ANA
|                    |                                 |  |                             |  |  |  |  +--| (97)
|                    |                                 |  |                             |  |  |  |  |  |        +--depressa_MP942
|                    |                                 |  |                             |  |  |  |  |  |     +--| (100)
|                    |                                 |  |                             |  |  |  |  |  |     |  +--depressa_MP977
|                    |                                 |  |                             |  |  |  |  |  |  +--| (100)
|                    |                                 |  |                             |  |  |  |  |  |  |  +--sociorum_cf_MP1055
|                    |                                 |  |                             |  |  |  |  |  +--| (99)
|                    |                                 |  |                             |  |  |  |  |     |  +--glutinosa_MP687
|                    |                                 |  |                             |  |  |  |  |     +--| (100)
|                    |                                 |  |                             |  |  |  |  |        +--glutinosa_MP701
|                    |                                 |  |                             |  |  |  +--| (99)
|                    |                                 |  |                             |  |  |     |  +----oxycoccifolia_MP1275
|                    |                                 |  |                             |  |  |     +--| (95)
|                    |                                 |  |                             |  |  |        |     +--physodes_MP979
|                    |                                 |  |                             |  |  |        |  +--| (100)
|                    |                                 |  |                             |  |  |        |  |  +--physodes_ANA
|                    |                                 |  |                             |  |  |        +--| (100)
|                    |                                 |  |                             |  |  |           |  +--urna_viridis_MP946
|                    |                                 |  |                             |  |  |           +--| (100)
|                    |                                 |  |                             |  |  |              +--urna_viridis_ANA
|                    |                                 |  |                             |  +--| (93)
|                    |                                 |  |                             |     |                 +--annectens_CM8
|                    |                                 |  |                             |     |              +--| (100)
|                    |                                 |  |                             |     |              |  +--annectens_ANA
|                    |                                 |  |                             |     |           +--| (99)
|                    |                                 |  |                             |     |           |  +--verticillata_ANA
|                    |                                 |  |                             |     |        +--| (51)
|                    |                                 |  |                             |     |        |  |        +--bibax_EO12862
|                    |                                 |  |                             |     |        |  |     +--| (90)
|                    |                                 |  |                             |     |        |  |     |  |     +--hendricksei_EO12524
|                    |                                 |  |                             |     |        |  |     |  |  +--| (93)
|                    |                                 |  |                             |     |        |  |     |  |  |  +--coventryi_EO12832
|                    |                                 |  |                             |     |        |  |     |  +--| (91)
|                    |                                 |  |                             |     |        |  |     |     |     +--latituba_MP1374
|                    |                                 |  |                             |     |        |  |     |     |  +--| (100)
|                    |                                 |  |                             |     |        |  |     |     |  |  +--trichophora_EO12701
|                    |                                 |  |                             |     |        |  |     |     +--| (97)
|                    |                                 |  |                             |     |        |  |     |        |  +--perspicua_per_MP821
|                    |                                 |  |                             |     |        |  |     |        +--| (99)
|                    |                                 |  |                             |     |        |  |     |           +--propendens_EO12464
|                    |                                 |  |                             |     |        |  |  +--| (83)
|                    |                                 |  |                             |     |        |  |  |  |     +--colorans_EO12717
|                    |                                 |  |                             |     |        |  |  |  |  +--| (100)
|                    |                                 |  |                             |     |        |  |  |  |  |  +--plena_MP1282
|                    |                                 |  |                             |     |        |  |  |  +--| (46)
|                    |                                 |  |                             |     |        |  |  |     |     +--hansfordii_MP1239
|                    |                                 |  |                             |     |        |  |  |     |  +--| (99)
|                    |                                 |  |                             |     |        |  |  |     |  |  +--viridimontana_vir_AH1286
|                    |                                 |  |                             |     |        |  |  |     +--| (93)
|                    |                                 |  |                             |     |        |  |  |        +--oreotragus_ANA
|                    |                                 |  |                             |     |        |  +--| (57)
|                    |                                 |  |                             |     |        |     |              +--chrysocodon_ANA
|                    |                                 |  |                             |     |        |     |           +--| (100)
|                    |                                 |  |                             |     |        |     |           |  +--chrysocodon_EO12845
|                    |                                 |  |                             |     |        |     |        +--| (100)
|                    |                                 |  |                             |     |        |     |        |  +--stagnalis_sta_MP668
|                    |                                 |  |                             |     |        |     |     +--| (100)
|                    |                                 |  |                             |     |        |     |     |  +--stagnalis_min_EO12740
|                    |                                 |  |                             |     |        |     |  +--| (93)
|                    |                                 |  |                             |     |        |     |  |  |     +--macowanii_mac_MP810
|                    |                                 |  |                             |     |        |     |  |  |  +--| (48)
|                    |                                 |  |                             |     |        |     |  |  |  |  |  +--pageana_ANA
|                    |                                 |  |                             |     |        |     |  |  |  |  +--| (73)
|                    |                                 |  |                             |     |        |     |  |  |  |     +--campanularis_EO11352
|                    |                                 |  |                             |     |        |     |  |  +--| (98)
|                    |                                 |  |                             |     |        |     |  |     +--leucotrachela_ANA
|                    |                                 |  |                             |     |        |     +--| (91)
|                    |                                 |  |                             |     |        |        |        +--cyrilliflora_CM10
|                    |                                 |  |                             |     |        |        |     +--| (100)
|                    |                                 |  |                             |     |        |        |     |  +--heleogena_MP1064
|                    |                                 |  |                             |     |        |        |  +--| (99)
|                    |                                 |  |                             |     |        |        |  |  +--fontana_MP1069
|                    |                                 |  |                             |     |        |        +--| (99)
|                    |                                 |  |                             |     |        |           |  +--salteri_S2065
|                    |                                 |  |                             |     |        |           +--| (96)
|                    |                                 |  |                             |     |        |              +--paludicola_AH2680
|                    |                                 |  |                             |     |     +--| (100)
|                    |                                 |  |                             |     |     |  |     +--conspicua_CS1
|                    |                                 |  |                             |     |     |  |  +--| (100)
|                    |                                 |  |                             |     |     |  |  |  +--curviflora_MP765
|                    |                                 |  |                             |     |     |  +--| (100)
|                    |                                 |  |                             |     |     |     +--curviflora_dif_EO12742
|                    |                                 |  |                             |     |  +--| (94)
|                    |                                 |  |                             |     |  |  |     +--intervallaris_MP556_CP
|                    |                                 |  |                             |     |  |  |  +--| (100)
|                    |                                 |  |                             |     |  |  |  |  +--pillansii_pil_MP813
|                    |                                 |  |                             |     |  |  +--| (100)
|                    |                                 |  |                             |     |  |     |  +--parviflora_EO12492
|                    |                                 |  |                             |     |  |     +--| (100)
|                    |                                 |  |                             |     |  |        +---ribisaria_RT2059
|                    |                                 |  |                             |     +--| (100)
|                    |                                 |  |                             |        |                                      +--autumnalis_MP665
|                    |                                 |  |                             |        |                                   +--| (86)
|                    |                                 |  |                             |        |                                   |  +--sitiens_MP827
|                    |                                 |  |                             |        |                                +--| (86)
|                    |                                 |  |                             |        |                                |  +--subdivaricata_MP671
|                    |                                 |  |                             |        |                             +--| (100)
|                    |                                 |  |                             |        |                             |  +--tenella_EO12839
|                    |                                 |  |                             |        |                          +--| (54)
|                    |                                 |  |                             |        |                          |  |                    +--blandfordii_MM4208
|                    |                                 |  |                             |        |                          |  |                 +--| (84)
|                    |                                 |  |                             |        |                          |  |                 |  +--krugeri_EO12807
|                    |                                 |  |                             |        |                          |  |              +--| (80)
|                    |                                 |  |                             |        |                          |  |              |  +--denticulata_MP799
|                    |                                 |  |                             |        |                          |  |           +--| (85)
|                    |                                 |  |                             |        |                          |  |           |  |  +--infundibuliformis_MP1238
|                    |                                 |  |                             |        |                          |  |           |  +--| (100)
|                    |                                 |  |                             |        |                          |  |           |     +--infundibuliformis_ANA
|                    |                                 |  |                             |        |                          |  |        +--| (99)
|                    |                                 |  |                             |        |                          |  |        |  |  +--cylindrica_MP1240
|                    |                                 |  |                             |        |                          |  |        |  +--| (99)
|                    |                                 |  |                             |        |                          |  |        |     +--daphniflora_MP567
|                    |                                 |  |                             |        |                          |  |     +--| (93)
|                    |                                 |  |                             |        |                          |  |     |  |  +--sacciflora_EO12864
|                    |                                 |  |                             |        |                          |  |     |  +--| (99)
|                    |                                 |  |                             |        |                          |  |     |     +--walkeri_MP1237
|                    |                                 |  |                             |        |                          |  |  +--| (47)
|                    |                                 |  |                             |        |                          |  |  |  +--nana_ANA
|                    |                                 |  |                             |        |                          |  +--| (85)
|                    |                                 |  |                             |        |                          |     |     +--distorta_EO12500
|                    |                                 |  |                             |        |                          |     |  +--| (100)
|                    |                                 |  |                             |        |                          |     |  |  |     +--hottentotica_EO
|                    |                                 |  |                             |        |                          |     |  |  |  +--| (100)
|                    |                                 |  |                             |        |                          |     |  |  |  |  +--humidicola_EO11353
|                    |                                 |  |                             |        |                          |     |  |  +--| (99)
|                    |                                 |  |                             |        |                          |     |  |     |     +--purgatoriensis_EO12846
|                    |                                 |  |                             |        |                          |     |  |     |  +--| (99)
|                    |                                 |  |                             |        |                          |     |  |     |  |  +--intervallaris_MP556_ITS
|                    |                                 |  |                             |        |                          |     |  |     +--| (99)
|                    |                                 |  |                             |        |                          |     |  |        +--bakeri_EO12828
|                    |                                 |  |                             |        |                          |     +--| (100)
|                    |                                 |  |                             |        |                          |        +--gerhardii_EO12700
|                    |                                 |  |                             |        |                       +--| (78)
|                    |                                 |  |                             |        |                       |  +--fastigiata_MP830
|                    |                                 |  |                             |        |                    +--| (91)
|                    |                                 |  |                             |        |                    |  |           +--capensis_MP1047
|                    |                                 |  |                             |        |                    |  |        +--| (100)
|                    |                                 |  |                             |        |                    |  |        |  +--laeta_MP1045
|                    |                                 |  |                             |        |                    |  |     +--| (100)
|                    |                                 |  |                             |        |                    |  |     |  +--eburnea_MP1037
|                    |                                 |  |                             |        |                    |  |  +--| (100)
|                    |                                 |  |                             |        |                    |  |  |  +--elimensis_ANA
|                    |                                 |  |                             |        |                    |  +--| (100)
|                    |                                 |  |                             |        |                    |     +--walkeri_ANA
|                    |                                 |  |                             |        |                 +--| (99)
|                    |                                 |  |                             |        |                 |  |     +--patersonii_MP741
|                    |                                 |  |                             |        |                 |  |  +--| (100)
|                    |                                 |  |                             |        |                 |  |  |  +--patersonii_a_ANA
|                    |                                 |  |                             |        |                 |  +--| (99)
|                    |                                 |  |                             |        |                 |     +--vallis_aranearum_ANA
|                    |                                 |  |                             |        |              +--| (99)
|                    |                                 |  |                             |        |              |  |        +--cyathiformis_a_ANA
|                    |                                 |  |                             |        |              |  |     +--| (100)
|                    |                                 |  |                             |        |              |  |     |  +--cyathiformis_d_ANA
|                    |                                 |  |                             |        |              |  |  +--| (100)
|                    |                                 |  |                             |        |              |  |  |  |  +--gracilis_BG622
|                    |                                 |  |                             |        |              |  |  |  +--| (97)
|                    |                                 |  |                             |        |              |  |  |     |  +--quadrangularis_MP620
|                    |                                 |  |                             |        |              |  |  |     +--| (100)
|                    |                                 |  |                             |        |              |  |  |        +--flexistyla_EO12818
|                    |                                 |  |                             |        |              |  +--| (100)
|                    |                                 |  |                             |        |              |     +--multumbellifera_MP822
|                    |                                 |  |                             |        |           +--| (100)
|                    |                                 |  |                             |        |           |  +--turgida_S1962_ITS
|                    |                                 |  |                             |        |        +--| (97)
|                    |                                 |  |                             |        |        |  |  +--dodii_EO11417
|                    |                                 |  |                             |        |        |  +--| (100)
|                    |                                 |  |                             |        |        |     |  +--transparens_MP893
|                    |                                 |  |                             |        |        |     +--| (100)
|                    |                                 |  |                             |        |        |        |  +--trichophylla_EO10906
|                    |                                 |  |                             |        |        |        +--| (100)
|                    |                                 |  |                             |        |        |           +--NEW_sp_fredii_RH142
|                    |                                 |  |                             |        |     +--| (90)
|                    |                                 |  |                             |        |     |  +--duthieae_ANA
|                    |                                 |  |                             |        |  +--| (91)
|                    |                                 |  |                             |        |  |  +--regerminans_MP576
|                    |                                 |  |                             |        +--| (81)
|                    |                                 |  |                             |           |  +--bergiana_MP768
|                    |                                 |  |                             |           +--| (100)
|                    |                                 |  |                             |              |  +--chionophila_MP790
|                    |                                 |  |                             |              +--| (100)
|                    |                                 |  |                             |                 |              +--curvirostris_MP817
|                    |                                 |  |                             |                 |           +--| (100)
|                    |                                 |  |                             |                 |           |  +--curvirostris_MP941
|                    |                                 |  |                             |                 |        +--| (100)
|                    |                                 |  |                             |                 |        |  +--lateralis_MP727
|                    |                                 |  |                             |                 |     +--| (100)
|                    |                                 |  |                             |                 |     |  +--lateralis_MP721
|                    |                                 |  |                             |                 |  +--| (100)
|                    |                                 |  |                             |                 |  |  +--haemastoma_MP871
|                    |                                 |  |                             |                 +--| (100)
|                    |                                 |  |                             |                    |  +--praecox_MP795
|                    |                                 |  |                             |                    +--| (99)
|                    |                                 |  |                             |                       |  +--savileae_MP975
|                    |                                 |  |                             |                       +--| (100)
|                    |                                 |  |                             |                          +--ventricosa_MP713
|                    |                                 |  |                          +--| (76)
|                    |                                 |  |                          |  |                                      +--acuta_MP506
|                    |                                 |  |                          |  |                                   +--| (99)
|                    |                                 |  |                          |  |                                   |  +--adnata_MP501
|                    |                                 |  |                          |  |                                +--| (100)
|                    |                                 |  |                          |  |                                |  |     +--calycina_EO12532
|                    |                                 |  |                          |  |                                |  |  +--| (100)
|                    |                                 |  |                          |  |                                |  |  |  +--leucosiphon_MP776
|                    |                                 |  |                          |  |                                |  +--| (99)
|                    |                                 |  |                          |  |                                |     +--goatcheriana_goa_MP865
|                    |                                 |  |                          |  |                             +--| (99)
|                    |                                 |  |                          |  |                             |  |     +--glandulipila_MP521
|                    |                                 |  |                          |  |                             |  |  +--| (100)
|                    |                                 |  |                          |  |                             |  |  |  +--setacea_MP589
|                    |                                 |  |                          |  |                             |  +--| (99)
|                    |                                 |  |                          |  |                             |     |  +--pannosa_EO12490
|                    |                                 |  |                          |  |                             |     +--| (100)
|                    |                                 |  |                          |  |                             |        +--perlata_MP960
|                    |                                 |  |                          |  |                          +--| (94)
|                    |                                 |  |                          |  |                          |  |           +--arcuata_MP523
|                    |                                 |  |                          |  |                          |  |        +--| (100)
|                    |                                 |  |                          |  |                          |  |        |  +--demissa_EO12540
|                    |                                 |  |                          |  |                          |  |     +--| (100)
|                    |                                 |  |                          |  |                          |  |     |  +--umbelliflora_RT2182
|                    |                                 |  |                          |  |                          |  |  +--| (98)
|                    |                                 |  |                          |  |                          |  |  |  +--zeyheriana_EO
|                    |                                 |  |                          |  |                          |  +--| (100)
|                    |                                 |  |                          |  |                          |     +--NEW_pilaarkopensis_RH139
|                    |                                 |  |                          |  |                       +--| (94)
|                    |                                 |  |                          |  |                       |  +--dianthifolia_MP583
|                    |                                 |  |                          |  |                    +--| (72)
|                    |                                 |  |                          |  |                    |  |     +--lucida_MP690
|                    |                                 |  |                          |  |                    |  |  +--| (92)
|                    |                                 |  |                          |  |                    |  |  |  +--triflora_MP564
|                    |                                 |  |                          |  |                    |  +--| (96)
|                    |                                 |  |                          |  |                    |     |        +--monsoniana_MP986
|                    |                                 |  |                          |  |                    |     |     +--| (100)
|                    |                                 |  |                          |  |                    |     |     |  +--plumigera_EO11341
|                    |                                 |  |                          |  |                    |     |  +--| (58)
|                    |                                 |  |                          |  |                    |     |  |  +--jacksoniana_EO12791
|                    |                                 |  |                          |  |                    |     +--| (55)
|                    |                                 |  |                          |  |                    |        +--perplexa_EO12788
|                    |                                 |  |                          |  |                 +--| (35)
|                    |                                 |  |                          |  |                 |  +---muscosa_MP775
|                    |                                 |  |                          |  |              +--| (83)
|                    |                                 |  |                          |  |              |  |     +--bicolor_MP1098
|                    |                                 |  |                          |  |              |  |  +--| (84)
|                    |                                 |  |                          |  |              |  |  |  +--pubescens_EO12503
|                    |                                 |  |                          |  |              |  +--| (40)
|                    |                                 |  |                          |  |              |     |  +--paniculata_MP1274
|                    |                                 |  |                          |  |              |     +--| (91)
|                    |                                 |  |                          |  |              |        +--saxicola_EO12515
|                    |                                 |  |                          |  |           +--| (24)
|                    |                                 |  |                          |  |           |  |     +--leucodesmia_MP724
|                    |                                 |  |                          |  |           |  |  +--| (100)
|                    |                                 |  |                          |  |           |  |  |  +--maximilianii_EO12484
|                    |                                 |  |                          |  |           |  +--| (51)
|                    |                                 |  |                          |  |           |     +--NEW_omninoglabra_RH77
|                    |                                 |  |                          |  |        +--| (32)
|                    |                                 |  |                          |  |        |  |  +--paucifolia_cil_EO12528
|                    |                                 |  |                          |  |        |  +--| (100)
|                    |                                 |  |                          |  |        |     +--niveniana_MP1267
|                    |                                 |  |                          |  |     +--| (42)
|                    |                                 |  |                          |  |     |  |        +--simulans_ANA
|                    |                                 |  |                          |  |     |  |     +--| (68)
|                    |                                 |  |                          |  |     |  |     |  +--stylaris_ANA
|                    |                                 |  |                          |  |     |  |  +--| (100)
|                    |                                 |  |                          |  |     |  |  |  |  +--simulans_BG603
|                    |                                 |  |                          |  |     |  |  |  +--| (68)
|                    |                                 |  |                          |  |     |  |  |     +--NEW_sp_aff_inconstans_RH43
|                    |                                 |  |                          |  |     |  +--| (86)
|                    |                                 |  |                          |  |     |     +--utriculosa_EOsn
|                    |                                 |  |                          |  |  +--| (43)
|                    |                                 |  |                          |  |  |  |              +---agglutinans_EO7679
|                    |                                 |  |                          |  |  |  |           +--| (59)
|                    |                                 |  |                          |  |  |  |           |  |  +--grisbrookii_EO12716_ITS
|                    |                                 |  |                          |  |  |  |           |  +--| (100)
|                    |                                 |  |                          |  |  |  |           |     +--lanuginosa_EO12521
|                    |                                 |  |                          |  |  |  |        +--| (59)
|                    |                                 |  |                          |  |  |  |        |  |           +--baueri_bau_MP1233
|                    |                                 |  |                          |  |  |  |        |  |        +--| (100)
|                    |                                 |  |                          |  |  |  |        |  |        |  +--baueri_gou_AH862
|                    |                                 |  |                          |  |  |  |        |  |     +--| (100)
|                    |                                 |  |                          |  |  |  |        |  |     |  |        +--mammosaP_MP951
|                    |                                 |  |                          |  |  |  |        |  |     |  |     +--| (100)
|                    |                                 |  |                          |  |  |  |        |  |     |  |     |  +--mammosaR_MP510
|                    |                                 |  |                          |  |  |  |        |  |     |  |  +--| (100)
|                    |                                 |  |                          |  |  |  |        |  |     |  |  |  +--mammosaW_EO12784
|                    |                                 |  |                          |  |  |  |        |  |     |  +--| (100)
|                    |                                 |  |                          |  |  |  |        |  |     |     +--sessiliflora_MP604
|                    |                                 |  |                          |  |  |  |        |  |  +--| (93)
|                    |                                 |  |                          |  |  |  |        |  |  |  |           +--calcareophila_EO30159
|                    |                                 |  |                          |  |  |  |        |  |  |  |        +--| (100)
|                    |                                 |  |                          |  |  |  |        |  |  |  |        |  +--excavata_GK1532
|                    |                                 |  |                          |  |  |  |        |  |  |  |     +--| (100)
|                    |                                 |  |                          |  |  |  |        |  |  |  |     |  +--propinqua_MP1019
|                    |                                 |  |                          |  |  |  |        |  |  |  |  +--| (100)
|                    |                                 |  |                          |  |  |  |        |  |  |  |  |  |        +--fillipendula_fil_MP914
|                    |                                 |  |                          |  |  |  |        |  |  |  |  |  |     +--| (100)
|                    |                                 |  |                          |  |  |  |        |  |  |  |  |  |     |  +--fillipendula_min_MP926
|                    |                                 |  |                          |  |  |  |        |  |  |  |  |  |  +--| (100)
|                    |                                 |  |                          |  |  |  |        |  |  |  |  |  |  |  +--penduliflora_MP923
|                    |                                 |  |                          |  |  |  |        |  |  |  |  |  +--| (100)
|                    |                                 |  |                          |  |  |  |        |  |  |  |  |     +--pulvinata_MP1304
|                    |                                 |  |                          |  |  |  |        |  |  |  +--| (91)
|                    |                                 |  |                          |  |  |  |        |  |  |     +--irregularis_EO12803
|                    |                                 |  |                          |  |  |  |        |  +--| (99)
|                    |                                 |  |                          |  |  |  |        |     |        +--bodkinii_TdV204
|                    |                                 |  |                          |  |  |  |        |     |     +--| (100)
|                    |                                 |  |                          |  |  |  |        |     |     |  +--bodkinii_MP1281
|                    |                                 |  |                          |  |  |  |        |     |  +--| (96)
|                    |                                 |  |                          |  |  |  |        |     |  |  +--holosericea_EO12842
|                    |                                 |  |                          |  |  |  |        |     +--| (100)
|                    |                                 |  |                          |  |  |  |        |        |  +--grisbrookii_EO12716_CP
|                    |                                 |  |                          |  |  |  |        |        +--| (95)
|                    |                                 |  |                          |  |  |  |        |           +--holosericea_MP1004
|                    |                                 |  |                          |  |  |  |     +--| (61)
|                    |                                 |  |                          |  |  |  |     |  |                 +--albertyniae_MP927
|                    |                                 |  |                          |  |  |  |     |  |              +--| (98)
|                    |                                 |  |                          |  |  |  |     |  |              |  |     +--dispar_EO12749
|                    |                                 |  |                          |  |  |  |     |  |              |  |  +--| (100)
|                    |                                 |  |                          |  |  |  |     |  |              |  |  |  |     +--dregei_EO12711
|                    |                                 |  |                          |  |  |  |     |  |              |  |  |  |  +--| (100)
|                    |                                 |  |                          |  |  |  |     |  |              |  |  |  |  |  +--piquetbergensis_MM5532
|                    |                                 |  |                          |  |  |  |     |  |              |  |  |  +--| (100)
|                    |                                 |  |                          |  |  |  |     |  |              |  |  |     +--malmesburiensis_EO12575
|                    |                                 |  |                          |  |  |  |     |  |              |  +--| (96)
|                    |                                 |  |                          |  |  |  |     |  |              |     |     +--glabella_la_EO11224
|                    |                                 |  |                          |  |  |  |     |  |              |     |  +--| (100)
|                    |                                 |  |                          |  |  |  |     |  |              |     |  |  +--interrupta_MP911
|                    |                                 |  |                          |  |  |  |     |  |              |     +--| (100)
|                    |                                 |  |                          |  |  |  |     |  |              |        +--radicans_sch_MP1018
|                    |                                 |  |                          |  |  |  |     |  |           +--| (58)
|                    |                                 |  |                          |  |  |  |     |  |           |  |     +--capillaris_MP1066
|                    |                                 |  |                          |  |  |  |     |  |           |  |  +--| (98)
|                    |                                 |  |                          |  |  |  |     |  |           |  |  |  |  +--ericoides_MP742
|                    |                                 |  |                          |  |  |  |     |  |           |  |  |  +--| (99)
|                    |                                 |  |                          |  |  |  |     |  |           |  |  |     +--pilosiflora_pil_MP1262
|                    |                                 |  |                          |  |  |  |     |  |           |  +--| (58)
|                    |                                 |  |                          |  |  |  |     |  |           |     |     +--erinus_MP907
|                    |                                 |  |                          |  |  |  |     |  |           |     |  +--| (100)
|                    |                                 |  |                          |  |  |  |     |  |           |     |  |  +--similis_MP804
|                    |                                 |  |                          |  |  |  |     |  |           |     +--| (62)
|                    |                                 |  |                          |  |  |  |     |  |           |        |  +--ioniana_EO12781
|                    |                                 |  |                          |  |  |  |     |  |           |        +--| (100)
|                    |                                 |  |                          |  |  |  |     |  |           |           +--russakiana_MP684
|                    |                                 |  |                          |  |  |  |     |  |        +--| (99)
|                    |                                 |  |                          |  |  |  |     |  |        |  +--barbigeroides_MP735
|                    |                                 |  |                          |  |  |  |     |  |     +--| (99)
|                    |                                 |  |                          |  |  |  |     |  |     |  |  +--benthamiana_MP560
|                    |                                 |  |                          |  |  |  |     |  |     |  +--| (99)
|                    |                                 |  |                          |  |  |  |     |  |     |     |     +--ecklonii_EO12739
|                    |                                 |  |                          |  |  |  |     |  |     |     |  +--| (98)
|                    |                                 |  |                          |  |  |  |     |  |     |     |  |  |     +--globiceps_con_EO12519
|                    |                                 |  |                          |  |  |  |     |  |     |     |  |  |  +--| (93)
|                    |                                 |  |                          |  |  |  |     |  |     |     |  |  |  |  +--innovans_MP918
|                    |                                 |  |                          |  |  |  |     |  |     |     |  |  +--| (84)
|                    |                                 |  |                          |  |  |  |     |  |     |     |  |     +--venustiflora_gla_MP1284
|                    |                                 |  |                          |  |  |  |     |  |     |     +--| (100)
|                    |                                 |  |                          |  |  |  |     |  |     |        +--labialis_MP696
|                    |                                 |  |                          |  |  |  |     |  |  +--| (88)
|                    |                                 |  |                          |  |  |  |     |  |  |  |  +--pulchella_MP736
|                    |                                 |  |                          |  |  |  |     |  |  |  +--| (100)
|                    |                                 |  |                          |  |  |  |     |  |  |     +--flavicoma_EO12823
|                    |                                 |  |                          |  |  |  |     |  +--| (95)
|                    |                                 |  |                          |  |  |  |     |     +--rhodopis_BAB13
|                    |                                 |  |                          |  |  |  |  +--| (84)
|                    |                                 |  |                          |  |  |  |  |  |     +--globiceps_gra_MP988
|                    |                                 |  |                          |  |  |  |  |  |  +--| (90)
|                    |                                 |  |                          |  |  |  |  |  |  |  |  +--nudiflora_MP802
|                    |                                 |  |                          |  |  |  |  |  |  |  +--| (100)
|                    |                                 |  |                          |  |  |  |  |  |  |     +--NEW_sp_napierensis_RDH184b
|                    |                                 |  |                          |  |  |  |  |  +--| (96)
|                    |                                 |  |                          |  |  |  |  |     +--karwyderi_EO12718
|                    |                                 |  |                          |  |  |  +--| (80)
|                    |                                 |  |                          |  |  |     |  +--collina_EO12613_CP
|                    |                                 |  |                          |  |  |     +--| (100)
|                    |                                 |  |                          |  |  |        +--stokoei_MP825_CP
|                    |                                 |  |                          |  +**| (32)
|                    |                                 |  |                          |     |           +--angulosa_S2105
|                    |                                 |  |                          |     |        +--| (100)
|                    |                                 |  |                          |     |        |  |  +--axillaris_MP1052
|                    |                                 |  |                          |     |        |  +--| (100)
|                    |                                 |  |                          |     |        |     +--axillaris_MP594
|                    |                                 |  |                          |     |     +--| (97)
|                    |                                 |  |                          |     |     |  |           +--areolata_EO12502
|                    |                                 |  |                          |     |     |  |        +--| (82)
|                    |                                 |  |                          |     |     |  |        |  |  +--remota_EO10386
|                    |                                 |  |                          |     |     |  |        |  +--| (100)
|                    |                                 |  |                          |     |     |  |        |     +--remota_MP1263
|                    |                                 |  |                          |     |     |  |     +--| (82)
|                    |                                 |  |                          |     |     |  |     |  |  +--artemisioides_MP551
|                    |                                 |  |                          |     |     |  |     |  +--| (97)
|                    |                                 |  |                          |     |     |  |     |     +--conferta_MP887_ITS
|                    |                                 |  |                          |     |     |  |  +--| (100)
|                    |                                 |  |                          |     |     |  |  |  +--rugata_EO12516
|                    |                                 |  |                          |     |     |  +--| (100)
|                    |                                 |  |                          |     |     |     |     +--subcapitata_MP1042
|                    |                                 |  |                          |     |     |     |  +--| (100)
|                    |                                 |  |                          |     |     |     |  |  +--NEW_sp_nov_JV2988
|                    |                                 |  |                          |     |     |     +--| (99)
|                    |                                 |  |                          |     |     |        +--calcicola_EO12814
|                    |                                 |  |                          |     |  +--| (60)
|                    |                                 |  |                          |     |  |  |  +--parviporandra_MP877
|                    |                                 |  |                          |     |  |  +--| (61)
|                    |                                 |  |                          |     |  |     |  +--urceolata_MP955
|                    |                                 |  |                          |     |  |     +--| (62)
|                    |                                 |  |                          |     |  |        +--vernicosa_MP928
|                    |                                 |  |                          |     +--| (47)
|                    |                                 |  |                          |        +--podophylla_MP582
|                    |                                 |  |                       +--| (31)
|                    |                                 |  |                       |  |           +--brachysepala_EO12727
|                    |                                 |  |                       |  |        +--| (100)
|                    |                                 |  |                       |  |        |  +--physophylla_EO11418
|                    |                                 |  |                       |  |     +--| (83)
|                    |                                 |  |                       |  |     |  |     +--caespitosa_MP642
|                    |                                 |  |                       |  |     |  |  +--| (100)
|                    |                                 |  |                       |  |     |  |  |  +--karooica_MP1285
|                    |                                 |  |                       |  |     |  +--| (84)
|                    |                                 |  |                       |  |     |     +--petricola_MP996
|                    |                                 |  |                       |  |  +--| (99)
|                    |                                 |  |                       |  |  |  |  +--strigosa_MP673
|                    |                                 |  |                       |  |  |  +--| (87)
|                    |                                 |  |                       |  |  |     |  +--tenuis_EO12491
|                    |                                 |  |                       |  |  |     +--| (100)
|                    |                                 |  |                       |  |  |        |  +--leptopus_ANA
|                    |                                 |  |                       |  |  |        +--| (100)
|                    |                                 |  |                       |  |  |           +--tenuis_ANA
|                    |                                 |  |                       |  +--| (53)
|                    |                                 |  |                       |     +--leonis_RTsn
|                    |                                 |  |                    +--| (51)
|                    |                                 |  |                    |  |     +--humifusa_MP616
|                    |                                 |  |                    |  |  +--| (100)
|                    |                                 |  |                    |  |  |  +--humifusa_MP846
|                    |                                 |  |                    |  +--| (41)
|                    |                                 |  |                    |     |  +--lehmannii_MP625
|                    |                                 |  |                    |     +--| (84)
|                    |                                 |  |                    |        +--madida_MP573
|                    |                                 |  |                 +--| (79)
|                    |                                 |  |                 |  |     +--albescens_MP898
|                    |                                 |  |                 |  |  +--| (100)
|                    |                                 |  |                 |  |  |  |  +--NEW_sp_soporata_RH183
|                    |                                 |  |                 |  |  |  +--| (100)
|                    |                                 |  |                 |  |  |     +--NEW_sp_soporata_RH203
|                    |                                 |  |                 |  +--| (97)
|                    |                                 |  |                 |     +--esteriana_EO12858
|                    |                                 |  |              +--| (80)
|                    |                                 |  |              |  |                 +--accommodata_EO11382
|                    |                                 |  |              |  |              +--| (100)
|                    |                                 |  |              |  |              |  |  +--sonderiana_MP756
|                    |                                 |  |              |  |              |  +--| (100)
|                    |                                 |  |              |  |              |     +--sonderiana_MP997
|                    |                                 |  |              |  |           +--| (95)
|                    |                                 |  |              |  |           |  |              +--brevifolia_EO12459
|                    |                                 |  |              |  |           |  |           +--| (100)
|                    |                                 |  |              |  |           |  |           |  +--brevifolia_MP1008
|                    |                                 |  |              |  |           |  |        +--| (100)
|                    |                                 |  |              |  |           |  |        |  |              +--chartacea_EO11408
|                    |                                 |  |              |  |           |  |        |  |           +--| (71)
|                    |                                 |  |              |  |           |  |        |  |           |  |     +--imbricata_MP508
|                    |                                 |  |              |  |           |  |        |  |           |  |  +--| (98)
|                    |                                 |  |              |  |           |  |        |  |           |  |  |  +--imbricata_MP512
|                    |                                 |  |              |  |           |  |        |  |           |  +--| (92)
|                    |                                 |  |              |  |           |  |        |  |           |     +--imbricata_MP688
|                    |                                 |  |              |  |           |  |        |  |        +--| (91)
|                    |                                 |  |              |  |           |  |        |  |        |  |                    +--coccinea_coc_MP1020
|                    |                                 |  |              |  |           |  |        |  |        |  |                 +--| (100)
|                    |                                 |  |              |  |           |  |        |  |        |  |                 |  +--coccinea_uni_EO12849
|                    |                                 |  |              |  |           |  |        |  |        |  |              +--| (97)
|                    |                                 |  |              |  |           |  |        |  |        |  |              |  |  +--coccinea_coc_MP1053
|                    |                                 |  |              |  |           |  |        |  |        |  |              |  +--| (100)
|                    |                                 |  |              |  |           |  |        |  |        |  |              |     +--monadelphia_FO
|                    |                                 |  |              |  |           |  |        |  |        |  |           +--| (100)
|                    |                                 |  |              |  |           |  |        |  |        |  |           |  +--monadelphia_FO2_ITS
|                    |                                 |  |              |  |           |  |        |  |        |  |        +--| (100)
|                    |                                 |  |              |  |           |  |        |  |        |  |        |  +--coccinea_coc_MP598
|                    |                                 |  |              |  |           |  |        |  |        |  |     +--| (99)
|                    |                                 |  |              |  |           |  |        |  |        |  |     |  +--melastoma_mel_MP773
|                    |                                 |  |              |  |           |  |        |  |        |  |  +--| (83)
|                    |                                 |  |              |  |           |  |        |  |        |  |  |  |  +--imbricata_MP1276
|                    |                                 |  |              |  |           |  |        |  |        |  |  |  +--| (84)
|                    |                                 |  |              |  |           |  |        |  |        |  |  |     +--melastoma_min_EO12820
|                    |                                 |  |              |  |           |  |        |  |        |  +--| (66)
|                    |                                 |  |              |  |           |  |        |  |        |     |  +--imbricata_MP1295
|                    |                                 |  |              |  |           |  |        |  |        |     +--| (71)
|                    |                                 |  |              |  |           |  |        |  |        |        |     +--intermedia_MM5082
|                    |                                 |  |              |  |           |  |        |  |        |        |  +--| (100)
|                    |                                 |  |              |  |           |  |        |  |        |        |  |  +--intermedia_alb_MP1248
|                    |                                 |  |              |  |           |  |        |  |        |        +--| (100)
|                    |                                 |  |              |  |           |  |        |  |        |           |  +--penicilliformis_MP889
|                    |                                 |  |              |  |           |  |        |  |        |           +--| (100)
|                    |                                 |  |              |  |           |  |        |  |        |              +--penicilliformis_MP1078
|                    |                                 |  |              |  |           |  |        |  |     +--| (98)
|                    |                                 |  |              |  |           |  |        |  |     |  |           +--imbricata_EO12834
|                    |                                 |  |              |  |           |  |        |  |     |  |        +--| (100)
|                    |                                 |  |              |  |           |  |        |  |     |  |        |  +--imbricata_MP1279
|                    |                                 |  |              |  |           |  |        |  |     |  |     +--| (91)
|                    |                                 |  |              |  |           |  |        |  |     |  |     |  +--placentiflora_EO12833
|                    |                                 |  |              |  |           |  |        |  |     |  |  +--| (95)
|                    |                                 |  |              |  |           |  |        |  |     |  |  |  |     +--lasciva_EO12837
|                    |                                 |  |              |  |           |  |        |  |     |  |  |  |  +**| (100)
|                    |                                 |  |              |  |           |  |        |  |     |  |  |  |  |  +--lasciva_MP906
|                    |                                 |  |              |  |           |  |        |  |     |  |  |  +--| (93)
|                    |                                 |  |              |  |           |  |        |  |     |  |  |     +--monadelphia_FO2_CP
|                    |                                 |  |              |  |           |  |        |  |     |  +--| (100)
|                    |                                 |  |              |  |           |  |        |  |     |     +--pogonanthera_EO12835
|                    |                                 |  |              |  |           |  |        |  |  +--| (93)
|                    |                                 |  |              |  |           |  |        |  |  |  |  +--placentiflora_EO12477
|                    |                                 |  |              |  |           |  |        |  |  |  +--| (94)
|                    |                                 |  |              |  |           |  |        |  |  |     +--placentiflora_MP1241
|                    |                                 |  |              |  |           |  |        |  +--| (98)
|                    |                                 |  |              |  |           |  |        |     +--desmantha_MP562
|                    |                                 |  |              |  |           |  |     +--| (96)
|                    |                                 |  |              |  |           |  |     |  |           +--curtophylla_EO12750
|                    |                                 |  |              |  |           |  |     |  |        +--| (100)
|                    |                                 |  |              |  |           |  |     |  |        |  +--scytophylla_MP1021
|                    |                                 |  |              |  |           |  |     |  |     +--| (100)
|                    |                                 |  |              |  |           |  |     |  |     |  +--gracilipes_MM5014
|                    |                                 |  |              |  |           |  |     |  |  +--| (100)
|                    |                                 |  |              |  |           |  |     |  |  |  +--coarctata_ANA
|                    |                                 |  |              |  |           |  |     |  +--| (100)
|                    |                                 |  |              |  |           |  |     |     |           +--plukenetii_bre_MP769
|                    |                                 |  |              |  |           |  |     |     |        +--| (99)
|                    |                                 |  |              |  |           |  |     |     |        |  +--plukenetii_plu_EO
|                    |                                 |  |              |  |           |  |     |     |     +--| (99)
|                    |                                 |  |              |  |           |  |     |     |     |  +--plukenetii_pen_MP915
|                    |                                 |  |              |  |           |  |     |     |  +--| (100)
|                    |                                 |  |              |  |           |  |     |     |  |  +--plukenetii_lin_MP912
|                    |                                 |  |              |  |           |  |     |     +--| (100)
|                    |                                 |  |              |  |           |  |     |        |  +--rubiginosa_RT1554
|                    |                                 |  |              |  |           |  |     |        +--| (100)
|                    |                                 |  |              |  |           |  |     |           +--coarctata_MP590
|                    |                                 |  |              |  |           |  |  +--| (94)
|                    |                                 |  |              |  |           |  |  |  +--occulta_EO
|                    |                                 |  |              |  |           |  +--| (97)
|                    |                                 |  |              |  |           |     |  +--riparia_MP908
|                    |                                 |  |              |  |           |     +--| (100)
|                    |                                 |  |              |  |           |        +--rhopalantha_MP909_ITS
|                    |                                 |  |              |  |        +--| (99)
|                    |                                 |  |              |  |        |  |              +--bruniifolia_EO12460
|                    |                                 |  |              |  |        |  |           +--| (100)
|                    |                                 |  |              |  |        |  |           |  +--ustulescens_RT1553
|                    |                                 |  |              |  |        |  |        +--| (99)
|                    |                                 |  |              |  |        |  |        |  +--oligantha_TdV86
|                    |                                 |  |              |  |        |  |     +--| (95)
|                    |                                 |  |              |  |        |  |     |  |  +--gnaphaloides_MP511
|                    |                                 |  |              |  |        |  |     |  +--| (97)
|                    |                                 |  |              |  |        |  |     |     +--palliiflora_EO12533
|                    |                                 |  |              |  |        |  |  +--| (95)
|                    |                                 |  |              |  |        |  |  |  |     +--cumuliflora_EO12699
|                    |                                 |  |              |  |        |  |  |  |  +--| (100)
|                    |                                 |  |              |  |        |  |  |  |  |  +--recurvata_EO12467_CP
|                    |                                 |  |              |  |        |  |  |  +--| (100)
|                    |                                 |  |              |  |        |  |  |     +--genistifolia_CM15
|                    |                                 |  |              |  |        |  +--| (78)
|                    |                                 |  |              |  |        |     |     +--obtusata_EO12458
|                    |                                 |  |              |  |        |     |  +--| (100)
|                    |                                 |  |              |  |        |     |  |  +--oliveri_MP1278
|                    |                                 |  |              |  |        |     +--| (100)
|                    |                                 |  |              |  |        |        |  +--petrophila_EO7592
|                    |                                 |  |              |  |        |        +--| (100)
|                    |                                 |  |              |  |        |           +--petrophila_RT2065
|                    |                                 |  |              |  |     +--| (97)
|                    |                                 |  |              |  |     |  +--petiolaris_EO12783
|                    |                                 |  |              |  |  +--| (100)
|                    |                                 |  |              |  |  |  |     +--bruniades_EO12465
|                    |                                 |  |              |  |  |  |  +--| (100)
|                    |                                 |  |              |  |  |  |  |  +--villosa_EO11394
|                    |                                 |  |              |  |  |  +--| (100)
|                    |                                 |  |              |  |  |     |  +--capitata_MP1044
|                    |                                 |  |              |  |  |     +--| (100)
|                    |                                 |  |              |  |  |        +--capitata_ANA
|                    |                                 |  |              |  +--| (84)
|                    |                                 |  |              |     |                 +--fausta_MP663
|                    |                                 |  |              |     |              +--| (100)
|                    |                                 |  |              |     |              |  +--hirta_EO12812
|                    |                                 |  |              |     |           +--| (88)
|                    |                                 |  |              |     |           |  +--patens_EO12457
|                    |                                 |  |              |     |        +--| (88)
|                    |                                 |  |              |     |        |  |  +--magistrati_EO11750
|                    |                                 |  |              |     |        |  +--| (88)
|                    |                                 |  |              |     |        |     |  +--margaritacea_ANA
|                    |                                 |  |              |     |        |     +--| (100)
|                    |                                 |  |              |     |        |        +--marifolia_CM4
|                    |                                 |  |              |     |     +--| (100)
|                    |                                 |  |              |     |     |  +--hispiduloides_EO11544
|                    |                                 |  |              |     |  +--| (93)
|                    |                                 |  |              |     |  |  |                    +--floccifera_MP987
|                    |                                 |  |              |     |  |  |                 +--| (100)
|                    |                                 |  |              |     |  |  |                 |  +--leucanthera_EO12452
|                    |                                 |  |              |     |  |  |              +--| (100)
|                    |                                 |  |              |     |  |  |              |  +--lepidota_MP541
|                    |                                 |  |              |     |  |  |           +--| (100)
|                    |                                 |  |              |     |  |  |           |  +--magnisylvae_EO10708
|                    |                                 |  |              |     |  |  |        +--| (83)
|                    |                                 |  |              |     |  |  |        |  +--diosmifolia_CM19
|                    |                                 |  |              |     |  |  |     +--| (90)
|                    |                                 |  |              |     |  |  |     |  |  +--lachnaeifolia_MP994
|                    |                                 |  |              |     |  |  |     |  +--| (91)
|                    |                                 |  |              |     |  |  |     |     +--uysii_ANA
|                    |                                 |  |              |     |  |  |  +--| (91)
|                    |                                 |  |              |     |  |  |  |  +--sperata_MP931
|                    |                                 |  |              |     |  |  +--| (99)
|                    |                                 |  |              |     |  |     |  +--florifera_EO12536
|                    |                                 |  |              |     |  |     +--| (100)
|                    |                                 |  |              |     |  |        |  +--florifera_EO12768
|                    |                                 |  |              |     |  |        +--| (100)
|                    |                                 |  |              |     |  |           +--NEW_sp_schlebuschii_RH31
|                    |                                 |  |              |     +--| (93)
|                    |                                 |  |              |        |                 +--ovina_EO12487
|                    |                                 |  |              |        |              +--| (97)
|                    |                                 |  |              |        |              |  +--peziza_MP719_CP
|                    |                                 |  |              |        |           +--| (100)
|                    |                                 |  |              |        |           |  +--peziza_MP719_ITS
|                    |                                 |  |              |        |        +--| (100)
|                    |                                 |  |              |        |        |  +--tomentosa_MP961
|                    |                                 |  |              |        |     +--| (100)
|                    |                                 |  |              |        |     |  +--polycoma_FR
|                    |                                 |  |              |        |  +--| (95)
|                    |                                 |  |              |        |  |  +--selaginifolia_EO12488
|                    |                                 |  |              |        +--| (100)
|                    |                                 |  |              |           +--stokoeanthus_EO4790
|                    |                                 |  |           +--| (82)
|                    |                                 |  |           |  +--vlokii_JP378
|                    |                                 |  |        +--| (82)
|                    |                                 |  |        |  |                       +--banksii_com_MP824
|                    |                                 |  |        |  |                    +--| (100)
|                    |                                 |  |        |  |                    |  +--banksii_com_ANA
|                    |                                 |  |        |  |                 +--| (98)
|                    |                                 |  |        |  |                 |  +--banksii_ban_EO12873
|                    |                                 |  |        |  |              +--| (98)
|                    |                                 |  |        |  |              |  +--banksii_pur_NB1753
|                    |                                 |  |        |  |           +--| (99)
|                    |                                 |  |        |  |           |  +--spumosa_MP978
|                    |                                 |  |        |  |        +--| (99)
|                    |                                 |  |        |  |        |  |  +--corydalis_MP1005
|                    |                                 |  |        |  |        |  +--| (100)
|                    |                                 |  |        |  |        |     +--corydalis_AH2536
|                    |                                 |  |        |  |     +--| (100)
|                    |                                 |  |        |  |     |  |     +--goatcheriana_dra_EO12694
|                    |                                 |  |        |  |     |  |  +--| (100)
|                    |                                 |  |        |  |     |  |  |  +--goatcheriana_pet_MP990
|                    |                                 |  |        |  |     |  +--| (100)
|                    |                                 |  |        |  |     |     +--tegulifolia_MP557
|                    |                                 |  |        |  |  +--| (93)
|                    |                                 |  |        |  |  |  |  +--pauciovulata_TdV258b
|                    |                                 |  |        |  |  |  +--| (90)
|                    |                                 |  |        |  |  |     +--phacelanthera_EO12489
|                    |                                 |  |        |  +--| (61)
|                    |                                 |  |        |     |        +--exleeana_EO12499
|                    |                                 |  |        |     |     +--| (100)
|                    |                                 |  |        |     |     |  +--rigidula_MP534
|                    |                                 |  |        |     |  +--| (100)
|                    |                                 |  |        |     |  |  +--serrata_MP818
|                    |                                 |  |        |     +--| (60)
|                    |                                 |  |        |        |  +--tristis_MP932
|                    |                                 |  |        |        +--| (95)
|                    |                                 |  |        |           +---turgida_S1962_CP
|                    |                                 |  |     +--| (84)
|                    |                                 |  |     |  |              +--chiroptera_MP814
|                    |                                 |  |     |  |           +--| (100)
|                    |                                 |  |     |  |           |  |  +--multiflexuosa_EO12445
|                    |                                 |  |     |  |           |  +--| (100)
|                    |                                 |  |     |  |           |     +--equisetifolia_ANA_ITS
|                    |                                 |  |     |  |        +--| (99)
|                    |                                 |  |     |  |        |  +--hermani_EO12498
|                    |                                 |  |     |  |     +--| (100)
|                    |                                 |  |     |  |     |  +--equisetifolia_ANA_CP
|                    |                                 |  |     |  |  +--| (100)
|                    |                                 |  |     |  |  |  +--equisetifolia_MP829
|                    |                                 |  |     |  +--| (97)
|                    |                                 |  |     |     +----jonasiana_MP985
|                    |                                 |  |  +--| (49)
|                    |                                 |  |  |  |                                   +--adunca_EO12746
|                    |                                 |  |  |  |                                +--| (100)
|                    |                                 |  |  |  |                                |  +--viridiflora_MP1246
|                    |                                 |  |  |  |                             +--| (93)
|                    |                                 |  |  |  |                             |  |                 +--adunca_MP1254
|                    |                                 |  |  |  |                             |  |              +--| (76)
|                    |                                 |  |  |  |                             |  |              |  +--physantha_MP1242
|                    |                                 |  |  |  |                             |  |           +--| (77)
|                    |                                 |  |  |  |                             |  |           |  |     +--oblongiflora_ANA
|                    |                                 |  |  |  |                             |  |           |  |  +--| (100)
|                    |                                 |  |  |  |                             |  |           |  |  |  +--oblongiflora_EO12813
|                    |                                 |  |  |  |                             |  |           |  +--| (100)
|                    |                                 |  |  |  |                             |  |           |     +--spectabilis_MP929
|                    |                                 |  |  |  |                             |  |        +--| (75)
|                    |                                 |  |  |  |                             |  |        |  |  +--amidae_EO12272
|                    |                                 |  |  |  |                             |  |        |  +--| (97)
|                    |                                 |  |  |  |                             |  |        |     |        +--croceovirens_JP387
|                    |                                 |  |  |  |                             |  |        |     |     +--| (100)
|                    |                                 |  |  |  |                             |  |        |     |     |  |     +--discolor_spe_MP1217
|                    |                                 |  |  |  |                             |  |        |     |     |  |  +--| (100)
|                    |                                 |  |  |  |                             |  |        |     |     |  |  |  +--unicolor_uni_MP1249
|                    |                                 |  |  |  |                             |  |        |     |     |  +--| (100)
|                    |                                 |  |  |  |                             |  |        |     |     |     +--unicolor_geo_JP273
|                    |                                 |  |  |  |                             |  |        |     |  +--| (100)
|                    |                                 |  |  |  |                             |  |        |     |  |  +--unicolor_mut_MP1245
|                    |                                 |  |  |  |                             |  |        |     +--| (100)
|                    |                                 |  |  |  |                             |  |        |        |        +--diaphana_BG611
|                    |                                 |  |  |  |                             |  |        |        |     +--| (100)
|                    |                                 |  |  |  |                             |  |        |        |     |  +--discolor_heb_MP1214
|                    |                                 |  |  |  |                             |  |        |        |  +--| (70)
|                    |                                 |  |  |  |                             |  |        |        |  |  |  +--recta_ANA
|                    |                                 |  |  |  |                             |  |        |        |  |  +--| (75)
|                    |                                 |  |  |  |                             |  |        |        |  |     +--versicolor_mon_EO12705
|                    |                                 |  |  |  |                             |  |        |        +--| (71)
|                    |                                 |  |  |  |                             |  |        |           |  +--prolata_EO11935
|                    |                                 |  |  |  |                             |  |        |           +--| (100)
|                    |                                 |  |  |  |                             |  |        |              |  +--prolata_EO12748
|                    |                                 |  |  |  |                             |  |        |              +--| (100)
|                    |                                 |  |  |  |                             |  |        |                 +--versicolor_ver_MP1232
|                    |                                 |  |  |  |                             |  |     +--| (77)
|                    |                                 |  |  |  |                             |  |     |  +--gigantea_EO12821
|                    |                                 |  |  |  |                             |  |  +--| (100)
|                    |                                 |  |  |  |                             |  |  |  |     +--ardens_MP1076
|                    |                                 |  |  |  |                             |  |  |  |  +--| (99)
|                    |                                 |  |  |  |                             |  |  |  |  |  +--blenna_ANA
|                    |                                 |  |  |  |                             |  |  |  +--| (100)
|                    |                                 |  |  |  |                             |  |  |     +--blenna_MP883
|                    |                                 |  |  |  |                             |  +--| (88)
|                    |                                 |  |  |  |                             |     |           +--eustacei_MP1259
|                    |                                 |  |  |  |                             |     |        +--| (97)
|                    |                                 |  |  |  |                             |     |        |  |     +--glomiflora_EO12548
|                    |                                 |  |  |  |                             |     |        |  |  +--| (100)
|                    |                                 |  |  |  |                             |     |        |  |  |  +--glomiflora_MP1251
|                    |                                 |  |  |  |                             |     |        |  +--| (94)
|                    |                                 |  |  |  |                             |     |        |     +--zwartbergensis_MP608
|                    |                                 |  |  |  |                             |     |     +--| (100)
|                    |                                 |  |  |  |                             |     |     |  +--sp_pachysa_EO12720
|                    |                                 |  |  |  |                             |     |  +--| (93)
|                    |                                 |  |  |  |                             |     |  |  +--velatiflora_EO12547
|                    |                                 |  |  |  |                             |     +--| (94)
|                    |                                 |  |  |  |                             |        +--lambertii_ANA
|                    |                                 |  |  |  |                          +--| (92)
|                    |                                 |  |  |  |                          |  +--lithophila_MP1301
|                    |                                 |  |  |  |                       +--| (87)
|                    |                                 |  |  |  |                       |  |     +--canaliculata_BG590
|                    |                                 |  |  |  |                       |  |  +--| (100)
|                    |                                 |  |  |  |                       |  |  |  |     +--deflexa_MP1247
|                    |                                 |  |  |  |                       |  |  |  |  +--| (100)
|                    |                                 |  |  |  |                       |  |  |  |  |  |     +--densifolia_BG591
|                    |                                 |  |  |  |                       |  |  |  |  |  |  +--| (100)
|                    |                                 |  |  |  |                       |  |  |  |  |  |  |  +--vallis_fluminis_EO12761
|                    |                                 |  |  |  |                       |  |  |  |  |  +--| (100)
|                    |                                 |  |  |  |                       |  |  |  |  |     +--wendlandiana_EO12731
|                    |                                 |  |  |  |                       |  |  |  +--| (100)
|                    |                                 |  |  |  |                       |  |  |     +--pubigera_MP572
|                    |                                 |  |  |  |                       |  +--| (88)
|                    |                                 |  |  |  |                       |     |  +--juniperina_SV952
|                    |                                 |  |  |  |                       |     +--| (88)
|                    |                                 |  |  |  |                       |        +--lanata_MP1220
|                    |                                 |  |  |  |                    +--| (92)
|                    |                                 |  |  |  |                    |  +--aneimena_EO12757
|                    |                                 |  |  |  |                 +--| (79)
|                    |                                 |  |  |  |                 |  |     +--orientalis_EO12608
|                    |                                 |  |  |  |                 |  |  +--| (100)
|                    |                                 |  |  |  |                 |  |  |  +--unilateralis_MP1205
|                    |                                 |  |  |  |                 |  +--| (98)
|                    |                                 |  |  |  |                 |     |  +--rosacea_gla_BG628
|                    |                                 |  |  |  |                 |     +--| (99)
|                    |                                 |  |  |  |                 |        +--quadrifida_MP1250
|                    |                                 |  |  |  |              +--| (56)
|                    |                                 |  |  |  |              |  |     +--albens_MP585
|                    |                                 |  |  |  |              |  |  +--| (100)
|                    |                                 |  |  |  |              |  |  |  |           +--astroites_EO12758
|                    |                                 |  |  |  |              |  |  |  |        +--| (100)
|                    |                                 |  |  |  |              |  |  |  |        |  +--georgica_ANA
|                    |                                 |  |  |  |              |  |  |  |     +--| (94)
|                    |                                 |  |  |  |              |  |  |  |     |  +--albens_ANA
|                    |                                 |  |  |  |              |  |  |  |  +--| (92)
|                    |                                 |  |  |  |              |  |  |  |  |  +--heleophila_EO12539
|                    |                                 |  |  |  |              |  |  |  +--| (93)
|                    |                                 |  |  |  |              |  |  |     +--heleophila_ANA
|                    |                                 |  |  |  |              |  +--| (90)
|                    |                                 |  |  |  |              |     +--platycalyx_MP1243
|                    |                                 |  |  |  |           +--| (86)
|                    |                                 |  |  |  |           |  +--esteriana_EO12545
|                    |                                 |  |  |  |        +--| (94)
|                    |                                 |  |  |  |        |  |  +---fimbriata_MP606
|                    |                                 |  |  |  |        |  +--| (92)
|                    |                                 |  |  |  |        |     +--thamnoides_MP1211
|                    |                                 |  |  |  |     +--| (94)
|                    |                                 |  |  |  |     |  +--opulenta_JP316
|                    |                                 |  |  |  |  +--| (58)
|                    |                                 |  |  |  |  |  |                       +--anguliger_MP597
|                    |                                 |  |  |  |  |  |                    +--| (98)
|                    |                                 |  |  |  |  |  |                    |  |  +--bolusanthus_DEB1720
|                    |                                 |  |  |  |  |  |                    |  +--| (75)
|                    |                                 |  |  |  |  |  |                    |     +--montis_hominis_EO11827
|                    |                                 |  |  |  |  |  |                 +--| (73)
|                    |                                 |  |  |  |  |  |                 |  +--uberiflora_BG586
|                    |                                 |  |  |  |  |  |              +--| (100)
|                    |                                 |  |  |  |  |  |              |  |     +--atromontana_EO12544
|                    |                                 |  |  |  |  |  |              |  |  +--| (100)
|                    |                                 |  |  |  |  |  |              |  |  |  +--phaeocarpa_SM2003
|                    |                                 |  |  |  |  |  |              |  +--| (71)
|                    |                                 |  |  |  |  |  |              |     +--nutans_BG599
|                    |                                 |  |  |  |  |  |           +--| (99)
|                    |                                 |  |  |  |  |  |           |  |        +--cerinthoides_MP653
|                    |                                 |  |  |  |  |  |           |  |     +--| (100)
|                    |                                 |  |  |  |  |  |           |  |     |  |     +--sparrmanii_BG608
|                    |                                 |  |  |  |  |  |           |  |     |  |  +--| (100)
|                    |                                 |  |  |  |  |  |           |  |     |  |  |  +--sparrmanii_ANA
|                    |                                 |  |  |  |  |  |           |  |     |  +--| (100)
|                    |                                 |  |  |  |  |  |           |  |     |     +--cerinthoides_ANA
|                    |                                 |  |  |  |  |  |           |  |  +--| (99)
|                    |                                 |  |  |  |  |  |           |  |  |  |     +--pectinifolia_BG601
|                    |                                 |  |  |  |  |  |           |  |  |  |  +--| (100)
|                    |                                 |  |  |  |  |  |           |  |  |  |  |  +--strigilifolia_ANA
|                    |                                 |  |  |  |  |  |           |  |  |  +--| (100)
|                    |                                 |  |  |  |  |  |           |  |  |     +--strigilifolia_MP619
|                    |                                 |  |  |  |  |  |           |  +--| (100)
|                    |                                 |  |  |  |  |  |           |     |     +--ingeana_EO11805
|                    |                                 |  |  |  |  |  |           |     |  +--| (100)
|                    |                                 |  |  |  |  |  |           |     |  |  +--ingeana_EO12759
|                    |                                 |  |  |  |  |  |           |     +--| (100)
|                    |                                 |  |  |  |  |  |           |        +--solandri_EO12753
|                    |                                 |  |  |  |  |  |        +--| (99)
|                    |                                 |  |  |  |  |  |        |  |     +--cameronii_ANA
|                    |                                 |  |  |  |  |  |        |  |  +--| (100)
|                    |                                 |  |  |  |  |  |        |  |  |  +--tetrathecoides_MP1252
|                    |                                 |  |  |  |  |  |        |  +--| (100)
|                    |                                 |  |  |  |  |  |        |     +--cubica_MP623
|                    |                                 |  |  |  |  |  |     +--| (75)
|                    |                                 |  |  |  |  |  |     |  +---sagittata_EO12737
|                    |                                 |  |  |  |  |  |  +--| (91)
|                    |                                 |  |  |  |  |  |  |  |        +--chamissonis_RT2188
|                    |                                 |  |  |  |  |  |  |  |     +--| (100)
|                    |                                 |  |  |  |  |  |  |  |     |  |  +--passerinae_MP1302
|                    |                                 |  |  |  |  |  |  |  |     |  +--| (92)
|                    |                                 |  |  |  |  |  |  |  |     |     +--NEW_zizikammensis_RH42
|                    |                                 |  |  |  |  |  |  |  |  +--| (99)
|                    |                                 |  |  |  |  |  |  |  |  |  +--nervata_EO12541
|                    |                                 |  |  |  |  |  |  |  +--| (71)
|                    |                                 |  |  |  |  |  |  |     |        +--chionodes_EO11699
|                    |                                 |  |  |  |  |  |  |     |     +--| (100)
|                    |                                 |  |  |  |  |  |  |     |     |  +--oreotragus_JP363
|                    |                                 |  |  |  |  |  |  |     |  +--| (100)
|                    |                                 |  |  |  |  |  |  |     |  |  +--esterhuyseniae_EO11831
|                    |                                 |  |  |  |  |  |  |     +--| (71)
|                    |                                 |  |  |  |  |  |  |        +--longimontana_MP587
|                    |                                 |  |  |  |  |  +--| (89)
|                    |                                 |  |  |  |  |     |           +--dolfiana_EO12546
|                    |                                 |  |  |  |  |     |        +--| (100)
|                    |                                 |  |  |  |  |     |        |  +--dolfiana_MP1297
|                    |                                 |  |  |  |  |     |     +--| (100)
|                    |                                 |  |  |  |  |     |     |  +--lignosa_EO11763
|                    |                                 |  |  |  |  |     |  +--| (70)
|                    |                                 |  |  |  |  |     |  |  |           +--gibbosa_BG623
|                    |                                 |  |  |  |  |     |  |  |        +--| (92)
|                    |                                 |  |  |  |  |     |  |  |        |  +--gibbosa_ANA
|                    |                                 |  |  |  |  |     |  |  |     +--| (100)
|                    |                                 |  |  |  |  |     |  |  |     |  +--gibbosa_ANA_b
|                    |                                 |  |  |  |  |     |  |  |  +--| (100)
|                    |                                 |  |  |  |  |     |  |  |  |  |  +--glandulosa_gla_MP1227
|                    |                                 |  |  |  |  |     |  |  |  |  +--| (100)
|                    |                                 |  |  |  |  |     |  |  |  |     +--glandulosa_fou_ANA
|                    |                                 |  |  |  |  |     |  |  +--| (100)
|                    |                                 |  |  |  |  |     |  |     +--gibbosa_GS23
|                    |                                 |  |  |  |  |     +--| (84)
|                    |                                 |  |  |  |  |        |     +--nabea_BG609
|                    |                                 |  |  |  |  |        |  +--| (100)
|                    |                                 |  |  |  |  |        |  |  +--nabea_ANA
|                    |                                 |  |  |  |  |        +--| (54)
|                    |                                 |  |  |  |  |           +--insignis_MP1290
|                    |                                 |  |  |  +--| (59)
|                    |                                 |  |  |     |     +--inordinata_EO11823
|                    |                                 |  |  |     |  +--| (100)
|                    |                                 |  |  |     |  |  +--nubigena_MP868
|                    |                                 |  |  |     +--| (98)
|                    |                                 |  |  |        |     +--sp_nov_MP1291
|                    |                                 |  |  |        |  +--| (100)
|                    |                                 |  |  |        |  |  +--NEW_sp_aff_umbratica_JV826
|                    |                                 |  |  |        +--| (100)
|                    |                                 |  |  |           +--umbratica_EO12760
|                    |                                 |  +--| (97)
|                    |                                 |     |                          +--amoena_MP1032
|                    |                                 |     |                       +--| (100)
|                    |                                 |     |                       |  +--thimifolia_CM7
|                    |                                 |     |                    +--| (100)
|                    |                                 |     |                    |  |  +--planifolia_MP1012
|                    |                                 |     |                    |  +--| (93)
|                    |                                 |     |                    |     +--planifolia_MP939
|                    |                                 |     |                 +--| (95)
|                    |                                 |     |                 |  +--recurvifolia_EO12475a
|                    |                                 |     |              +--| (56)
|                    |                                 |     |              |  |                 +--atrovinosa_MP864
|                    |                                 |     |              |  |              +--| (100)
|                    |                                 |     |              |  |              |  |  +--inflata_MP784
|                    |                                 |     |              |  |              |  +--| (100)
|                    |                                 |     |              |  |              |     +--inflata_ANA
|                    |                                 |     |              |  |           +--| (99)
|                    |                                 |     |              |  |           |  |     +--cernua_EO12474
|                    |                                 |     |              |  |           |  |  +--| (70)
|                    |                                 |     |              |  |           |  |  |  +--toringbergensis_ANA
|                    |                                 |     |              |  |           |  +--| (66)
|                    |                                 |     |              |  |           |     |     +--incarnata_EO12771
|                    |                                 |     |              |  |           |     |  +--| (100)
|                    |                                 |     |              |  |           |     |  |  +--leptopus_MP746
|                    |                                 |     |              |  |           |     +--| (99)
|                    |                                 |     |              |  |           |        |     +--rubens_EO12479
|                    |                                 |     |              |  |           |        |  +--| (93)
|                    |                                 |     |              |  |           |        |  |  +--rubens_EO12853
|                    |                                 |     |              |  |           |        +--| (93)
|                    |                                 |     |              |  |           |           |  +--verecunda_CS5
|                    |                                 |     |              |  |           |           +--| (100)
|                    |                                 |     |              |  |           |              +--verecunda_ANA
|                    |                                 |     |              |  |        +--| (94)
|                    |                                 |     |              |  |        |  |        +--maderi_MP757
|                    |                                 |     |              |  |        |  |     +--| (100)
|                    |                                 |     |              |  |        |  |     |  +--sphaerocephala_MP848
|                    |                                 |     |              |  |        |  |  +--| (100)
|                    |                                 |     |              |  |        |  |  |  +--oxysepala_MP780
|                    |                                 |     |              |  |        |  +--| (100)
|                    |                                 |     |              |  |        |     +--subulata_MdV2
|                    |                                 |     |              |  |     +--| (100)
|                    |                                 |     |              |  |     |  |        +--junonia_min_MP866
|                    |                                 |     |              |  |     |  |     +--| (86)
|                    |                                 |     |              |  |     |  |     |  +--junonia_jun_Moelens
|                    |                                 |     |              |  |     |  |  +--| (100)
|                    |                                 |     |              |  |     |  |  |  +--junonia_min_Moelens
|                    |                                 |     |              |  |     |  +--| (100)
|                    |                                 |     |              |  |     |     |  +--thunbergii_AH2612
|                    |                                 |     |              |  |     |     +--| (100)
|                    |                                 |     |              |  |     |        +--thunbergii_EO12473
|                    |                                 |     |              |  |  +--| (71)
|                    |                                 |     |              |  |  |  +--flacca_MP840
|                    |                                 |     |              |  +--| (84)
|                    |                                 |     |              |     +--mira_MP1257
|                    |                                 |     |           +--| (32)
|                    |                                 |     |           |  |        +--argentea_EO12475
|                    |                                 |     |           |  |     +--| (99)
|                    |                                 |     |           |  |     |  |  +--cetrata_EO12064
|                    |                                 |     |           |  |     |  +--| (100)
|                    |                                 |     |           |  |     |     +--rusticula_EO12471
|                    |                                 |     |           |  |  +--| (98)
|                    |                                 |     |           |  |  |  +--caprina_EO12772
|                    |                                 |     |           |  +--| (100)
|                    |                                 |     |           |     +---eremioides_EO12854
|                    |                                 |     |        +--| (84)
|                    |                                 |     |        |  |        +--eremioides_MP533
|                    |                                 |     |        |  |     +--| (65)
|                    |                                 |     |        |  |     |  +--totta_MP525
|                    |                                 |     |        |  |  +--| (56)
|                    |                                 |     |        |  |  |  |  +--eriophoros_EO12478
|                    |                                 |     |        |  |  |  +--| (100)
|                    |                                 |     |        |  |  |     +--senilis_EO12483
|                    |                                 |     |        |  +--| (69)
|                    |                                 |     |        |     |        +--glandulifera_EO12852
|                    |                                 |     |        |     |     +--| (100)
|                    |                                 |     |        |     |     |  +--irrorata_EO12856
|                    |                                 |     |        |     |  +--| (100)
|                    |                                 |     |        |     |  |  |  +--hanekomii_EO11172
|                    |                                 |     |        |     |  |  +--| (100)
|                    |                                 |     |        |     |  |     +--tumida_MP755
|                    |                                 |     |        |     +--| (97)
|                    |                                 |     |        |        +---plumosa_EO12480
|                    |                                 |     |     +--| (100)
|                    |                                 |     |     |  |           +--bokkeveldia_EO12769
|                    |                                 |     |     |  |        +--| (100)
|                    |                                 |     |     |  |        |  +--lateriflora_EO12482
|                    |                                 |     |     |  |     +--| (91)
|                    |                                 |     |     |  |     |  +--coacervata_MP761
|                    |                                 |     |     |  |  +--| (95)
|                    |                                 |     |     |  |  |  |  +--lavandulifolia_EO12506
|                    |                                 |     |     |  |  |  +--| (100)
|                    |                                 |     |     |  |  |     +--macrotrema_MM4625
|                    |                                 |     |     |  +--| (87)
|                    |                                 |     |     |     +--inaequalis_MP539
|                    |                                 |     |  +--| (99)
|                    |                                 |     |  |  |        +--arachnocalyx_EO12453
|                    |                                 |     |  |  |     +--| (100)
|                    |                                 |     |  |  |     |  +--cereris_MP863
|                    |                                 |     |  |  |  +--| (100)
|                    |                                 |     |  |  |  |  +--greyi_EO12501
|                    |                                 |     |  |  +--| (100)
|                    |                                 |     |  |     +--oresigena_MP759
|                    |                                 |     +--| (48)
|                    |                                 |        |     +--caffra_ANA
|                    |                                 |        |  +--| (100)
|                    |                                 |        |  |  +--caffra_C_MP528
|                    |                                 |        +--| (100)
|                    |                                 |           +--caffra_D_MP655
|                    |                              +--| (100)
|                    |                              |  |              +--arborea_EO12619
|                    |                              |  |           +--| (100)
|                    |                              |  |           |  +--arborea_Miehe
|                    |                              |  |        +--| (100)
|                    |                              |  |        |  +--arborea_l_ANA
|                    |                              |  |     +--| (100)
|                    |                              |  |     |  +--arborea_m_ANA
|                    |                              |  |  +--| (100)
|                    |                              |  |  |  |  +--lusitanica_PJ_NR
|                    |                              |  |  |  +--| (100)
|                    |                              |  |  |     +--lusitanica_f_ANA_ITS
|                    |                              |  +--| (97)
|                    |                              |     |  +--trimera_MsnA
|                    |                              |     +--| (100)
|                    |                              |        +--trimera_ken_BG94
|                    |                           +--| (100)
|                    |                           |  |        +--australis_PPF
|                    |                           |  |     +--| (100)
|                    |                           |  |     |  +--australis_b_ANA
|                    |                           |  +-----| (100)
|                    |                           |        +--australis_PPM
|                    |                        +--| (51)
|                    |                        |  |        +--umbellata_DS
|                    |                        |  |     +--| (88)
|                    |                        |  |     |  |  +--umbellata_EO12620
|                    |                        |  |     |  +--| (93)
|                    |                        |  |     |     +--umbellata_b_ANA
|                    |                        |  +-----| (100)
|                    |                        |        +--umbellata_a_ANA
|                    |                     +--| (100)
|                    |                     |  |             +--cinerea_MP967
|                    |                     |  |          +--| (100)
|                    |                     |  |          |  +--cinerea_a_ANA
|                    |                     |  |     +----| (100)
|                    |                     |  |     |    +--cinerea_Popp
|                    |                     |  |  +--| (100)
|                    |                     |  |  |  |   +--maderensis_AH
|                    |                     |  |  |  +---| (100)
|                    |                     |  |  |      +--maderensis_b_ANA
|                    |                     |  +--| (49)
|                    |                     |     |     +--lusitanica_PJ_CP
|                    |                     |     +-----| (100)
|                    |                     |           +--lusitanica_f_ANA_CP
|                    |                  +--| (100)
|                    |                  |  |  +--sicula_boc_DM
|                    |                  |  +--| (100)
|                    |                  |     |  +--sicula_sic_AM
|                    |                  |     +--| (100)
|                    |                  |        +--sicula_sic_c_ANA
|                    |   +--------------| (100)
|                    |   |              |                  +--carnea_ATsn5
|                    |   |              |              +---| (100)
|                    |   |              |              |   +--carnea_b_ANA
|                    |   |              |           +--| (99)
|                    |   |              |           |  |    +--erigena_EO12623
|                    |   |              |           |  +----| (100)
|                    |   |              |           |       |     +--erigena_Pim
|                    |   |              |           |       |  +--| (100)
[truncated: 42,275 more chars]
