# Supplementary material for: ﻿An integrative approach to alpha taxonomy in Erica L. (Ericaceae) with three new species from the Western Cape, South Africa
Source: PhytoKeys. 2025 Jun 4;257:95–117. doi: 10.3897/phytokeys.257.139457 (PMC12159662; doi:10.3897/phytokeys.257.139457)
Supplement: Supplementary material 3 — Full phylogenetic data and results [file phytokeys-257-095_article-139457__-s003.zip › SUPPLEMENTARY_MATERIALS_PHYLOGENETIC-May2025/Phylogenetic analysis results/Combined/iqtree_allGenes_MF_MERGE_v2_20240810.log]

IQ-TREE multicore version 2.3.4 COVID-edition for Linux x86 64-bit built May 12 2024
Developed by Bui Quang Minh, James Barbetti, Nguyen Lam Tung, Olga Chernomor,
Heiko Schmidt, Dominik Schrempf, Michael Woodhams, Ly Trong Nhan, Thomas Wong

Host:    srvrochpc102.uct.ac.za (AVX512, FMA3, 375 GB RAM)
Command: iqtree2 -s /scratch/mskset001/Erica_sanger_2024/20240810_ree_albescens/Combined/Erica_complete_alignments_20240809.phy -p /scratch/mskset001/Erica_sanger_2024/20240810_ree_albescens/Combined/Erica_complete_alignments_20240809.partitions.nex --prefix iqtree_allGenes_MF_MERGE_v2_20240810 -T AUTO --threads-max 20 -m MFP+MERGE -B 10000 --nmax 3000 --alrt 10000 --ntop 50 --nstop 200 --allnni
Seed:    705684 (Using SPRNG - Scalable Parallel Random Number Generator)
Time:    Thu Aug 15 14:31:34 2024
Kernel:  AVX+FMA - auto-detect threads (20 CPU cores detected)

Reading partition model file /scratch/mskset001/Erica_sanger_2024/20240810_ree_albescens/Combined/Erica_complete_alignments_20240809.partitions.nex ...
Reading alignment file /scratch/mskset001/Erica_sanger_2024/20240810_ree_albescens/Combined/Erica_complete_alignments_20240809.phy ... Phylip format detected
Alignment most likely contains DNA/RNA sequences
WARNING: 114 sites contain only gaps or ambiguous characters.
Alignment has 771 sequences with 13790 columns, 6771 distinct patterns
2434 parsimony-informative, 1897 singleton sites, 9459 constant sites
                            Gap/Ambiguity  Composition  p-value
Analyzing sequences: done in 0.0112234 secs using 1847% CPU
   1  Empetrum_nig                 42.56%    failed      0.00%
   2  Calluna_vulgaris_ANA         75.46%    passed     19.02%
   3  Calluna_vulgaris_BG643       51.51%    passed      5.99%
   4  Corema_album_ANA             77.49%    passed     69.00%
   5  Daboecia_cantabrica_ANA      75.43%    passed     53.39%
   6  Daboecia_cantabrica_PPA      53.81%    failed      0.00%
   7  NEW_macrophylla_RH180        86.72%    failed      0.24%
   8  NEW_mucronata_RH187          86.20%    failed      0.09%
   9  NEW_omninoglabra_RH77        86.38%    failed      0.18%
  10  NEW_pilaarkopensis_RH139     86.16%    failed      0.20%
  11  NEW_sp_aff_inconstans_RH43   86.08%    failed      0.05%
  12  NEW_sp_aff_umbratica_JV826   86.07%    failed      0.17%
  13  NEW_sp_arida_RH218           86.08%    failed      0.35%
  14  NEW_sp_arida_RH220           86.25%    failed      0.67%
  15  NEW_sp_fredii_RH142          88.11%    failed      0.00%
  16  NEW_sp_hessaquae_RH181       86.12%    failed      0.18%
  17  NEW_sp_hessaquae_RH193b      86.95%    failed      0.09%
  18  NEW_sp_napierensis_RDH184a   86.16%    failed      0.06%
  19  NEW_sp_napierensis_RDH184b   93.64%    failed      0.00%
  20  NEW_sp_nov_JV2988            86.06%    failed      0.21%
  21  NEW_sp_romana_RH182          86.48%    failed      0.07%
  22  NEW_sp_schlebuschii_RH31     86.17%    failed      0.08%
  23  NEW_sp_soporata_RH183        86.16%    failed      0.10%
  24  NEW_sp_soporata_RH203        86.31%    failed      0.14%
  25  NEW_zizikammensis_RH42       86.69%    failed      0.14%
  26  abbotti_KG1005               76.82%    passed     27.37%
  27  abietina_abi_ANA             61.68%    failed      0.07%
  28  abietina_abi_MP1013          54.71%    failed      0.00%
  29  abietina_atr_MP1029          85.00%    failed      4.18%
  30  abietina_aur_MP1320          76.48%    passed      6.90%
  31  abietina_aur_MP499           76.63%    passed     45.03%
  32  abietina_aur_MP514           80.76%    failed      4.62%
  33  abietina_aur_MP717           77.80%    passed      7.49%
  34  abietina_con_CM6             81.61%    passed     13.29%
  35  abietina_dia_CM11            81.08%    passed      6.95%
  36  abietina_dia_MP1015          77.31%    passed     12.30%
  37  abietina_per_MP1071          77.24%    passed     52.97%
  38  abietina_pet_EO              69.01%    passed      5.56%
  39  accommodata_EO11382          83.55%    passed     48.61%
  40  acuta_MP506                  81.16%    passed     16.28%
  41  adnata_MP501                 79.91%    failed      0.03%
  42  adunca_EO12746               84.34%    passed     72.62%
  43  adunca_MP1254                84.14%    passed     75.21%
  44  agglutinans_EO7679           83.90%    passed     76.35%
  45  albens_ANA                   80.75%    passed     76.31%
  46  albens_MP585                 82.37%    passed     11.79%
  47  albertyniae_MP927            78.14%    passed      9.77%
  48  albescens_MP898              81.60%    passed     21.05%
  49  alexandri_EO12449            80.96%    failed      2.39%
  50  alfredii_FR                  82.28%    failed      0.85%
  51  algida_MP645                 72.81%    passed     31.62%
  52  alopecurus_MP630             65.91%    failed      2.49%
  53  amidae_EO12272               80.92%    passed     14.02%
  54  amoena_MP1032                81.62%    failed      1.89%
  55  ampullacea_MP1277            80.67%    passed      9.80%
  56  andevalensis_EO12623         89.49%    failed      0.22%
  57  aneimena_EO12757             81.55%    failed      0.92%
  58  anguliger_MP597              80.71%    passed     12.35%
  59  angulosa_S2105               80.91%    passed     13.09%
  60  annectens_ANA                80.81%    passed     81.81%
  61  annectens_CM8                84.60%    passed     58.33%
  62  arachnocalyx_EO12453         83.21%    passed     87.29%
  63  arborea_EO12619              82.06%    failed      0.69%
  64  arborea_Miehe                36.46%    failed      0.01%
  65  arborea_l_ANA                75.81%    passed     81.18%
  66  arborea_m_ANA                75.76%    passed     87.70%
  67  arborescens_FM747            62.07%    failed      0.01%
  68  arcuata_MP523                83.58%    passed     59.71%
  69  ardens_MP1076                81.09%    passed     13.57%
  70  areolata_EO12502             81.32%    passed     19.95%
  71  argentea_EO12475             82.03%    passed     36.16%
  72  aristata_EO12830             83.22%    failed      0.00%
  73  artemisioides_MP551          81.02%    passed     21.90%
  74  aspalathifolia_DB1408        77.85%    passed     49.67%
  75  astroites_EO12758            81.24%    passed      5.93%
  76  atherstonei_EO12261          68.01%    failed      1.96%
  77  atromontana_EO12544          82.36%    passed     11.03%
  78  atrovinosa_MP864             81.72%    passed     27.35%
  79  australis_PPF                51.23%    failed      0.00%
  80  australis_PPM                59.80%    failed      0.00%
  81  australis_b_ANA              87.42%    failed      0.03%
  82  autumnalis_MP665             82.11%    passed     20.44%
  83  axillaris_MP1052             80.41%    passed     11.17%
  84  axillaris_MP594              58.28%    failed      0.00%
  85  axilliflora_MP916            77.53%    passed     46.14%
  86  azorica_b_ANA                86.96%    failed      0.02%
  87  baccans_BG645                81.72%    failed      2.56%
  88  bakeri_EO12828               82.22%    failed      0.00%
  89  banksii_ban_EO12873          88.59%    failed      0.00%
  90  banksii_com_ANA              75.55%    passed     84.17%
  91  banksii_com_MP824            58.34%    failed      0.00%
  92  banksii_pur_NB1753           80.83%    passed     16.61%
  93  barbigeroides_MP735          81.41%    passed      6.07%
  94  baroniana_cf_Lar8            81.99%    passed      7.01%
  95  baueri_bau_MP1233            76.99%    failed      1.87%
  96  baueri_gou_AH862             76.95%    passed     12.26%
  97  benguelensis_ben_A1          41.82%    failed      0.00%
  98  benguelensis_ben_DB1174      81.75%    passed     18.18%
  99  benguelensis_ben_QL12641     81.67%    failed      3.80%
 100  benthamiana_MP560            81.65%    passed     41.10%
 101  bergiana_MP768               81.67%    passed      5.71%
 102  bibax_EO12862                76.46%    passed     15.87%
 103  bicolor_MP1098               78.51%    failed      0.06%
 104  blandfordii_MM4208           81.39%    passed      6.71%
 105  blenna_ANA                   75.48%    passed     81.28%
 106  blenna_MP883                 56.95%    failed      0.00%
 107  bodkinii_MP1281              86.86%    failed      0.34%
 108  bodkinii_TdV204              82.29%    passed     13.40%
 109  bojeri_MP1087                44.02%    failed      0.00%
 110  bokkeveldia_EO12769          81.36%    passed      6.43%
 111  bolusanthus_DEB1720          80.97%    passed     21.20%
 112  bolusiae_ANA                 65.20%    failed      0.00%
 113  boutonii_EO12666             68.69%    passed     16.78%
 114  brachialis_MP734             81.17%    passed     12.50%
 115  brachyphylla_EO12809         88.54%    failed      0.78%
 116  brachyphylla_EO12810         83.37%    failed      0.00%
 117  brachysepala_EO12727         81.36%    passed     47.89%
 118  bracteolaris_MP577           81.43%    passed      7.72%
 119  brevifolia_EO12459           83.47%    passed     63.56%
 120  brevifolia_MP1008            77.24%    passed      5.01%
 121  bruniades_EO12465            77.13%    failed      2.07%
 122  bruniifolia_EO12460          52.81%    failed      0.00%
 123  cabernetea_EO12882           81.92%    failed      0.00%
 124  caespitosa_MP642             57.35%    failed      0.00%
 125  caffra_ANA                   66.07%    failed      1.06%
 126  caffra_C_MP528               47.56%    failed      0.00%
 127  caffra_D_MP655               93.60%    failed      0.00%
 128  caffrorum_DB1445             70.16%    passed      8.61%
 129  caffrorum_MP644              60.91%    failed      0.00%
 130  calcareophila_EO30159        81.04%    passed     28.94%
 131  calcicola_EO12814            87.55%    failed      0.33%
 132  caledonica_JW103             74.39%    failed      0.00%
 133  calycina_EO12532             82.92%    failed      3.07%
 134  cameronii_ANA                65.62%    failed      0.00%
 135  campanularis_EO11352         85.80%    passed     21.12%
 136  canaliculata_BG590           80.97%    passed     14.93%
 137  canescens_ANA                65.41%    failed      0.00%
 138  capensis_MP1047              82.62%    failed      0.03%
 139  capillaris_MP1066            81.57%    passed     12.65%
 140  capitata_ANA                 70.60%    failed      3.53%
 141  capitata_MP1044              82.67%    failed      1.37%
 142  caprina_EO12772              87.40%    failed      2.40%
 143  carnea_ATsn5                 35.71%    failed      0.01%
 144  carnea_b_ANA                 75.98%    passed     98.06%
 145  caterviflora_EO12785         81.84%    failed      0.85%
 146  cereris_MP863                81.08%    failed      0.44%
 147  cerinthoides_ANA             71.84%    passed     55.44%
 148  cerinthoides_MP653           41.52%    failed      0.00%
 149  cernua_EO12474               81.26%    passed     19.43%
 150  cetrata_EO12064              59.11%    failed      0.00%
 151  chamissonis_RT2188           82.18%    failed      2.24%
 152  chartacea_EO11408            82.14%    passed     19.39%
 153  chionodes_EO11699            71.19%    failed      0.00%
 154  chionophila_MP790            81.10%    passed      7.11%
 155  chiroptera_MP814             82.36%    failed      3.74%
 156  chrysocodon_ANA              65.78%    failed      0.00%
 157  chrysocodon_EO12845          81.79%    failed      0.00%
 158  ciliaris_EO12622             81.62%    passed     26.56%
 159  ciliaris_KKN1                64.93%    failed      0.00%
 160  ciliaris_c_ANA               75.73%    passed     83.66%
 161  cinerea_MP967                36.08%    failed      0.04%
 162  cinerea_Popp                 82.22%    failed      1.18%
 163  cinerea_a_ANA                76.00%    passed     63.51%
 164  clavisepala_ANA              75.58%    passed     57.25%
 165  clavisepala_MP1063           62.59%    failed      0.00%
 166  coacervata_MP761             81.22%    passed     33.60%
 167  coarctata_ANA                70.36%    passed      5.82%
 168  coarctata_MP590              78.21%    failed      0.00%
 169  coccinea_coc_MP1020          72.55%    passed      5.73%
 170  coccinea_coc_MP1053          72.23%    failed      3.04%
 171  coccinea_coc_MP598           82.16%    passed     52.88%
 172  coccinea_uni_EO12849         82.20%    failed      0.00%
 173  collina_EO12613_CP           87.80%    failed      0.00%
 174  collina_EO12613_ITS          94.28%    failed      0.00%
 175  colorans_EO12717             81.55%    passed      8.19%
 176  condensata_MP890             77.01%    failed      2.62%
 177  conferta_MP887_CP            87.77%    failed      0.00%
 178  conferta_MP887_ITS           93.59%    failed      0.00%
 179  conspicua_CS1                80.99%    passed      7.53%
 180  cooperi_EO12588              84.29%    passed     63.85%
 181  copiosa_BG610                81.80%    passed     18.90%
 182  cordata_MP571                80.88%    passed     11.59%
 183  corifolia_ANA                75.61%    passed     73.30%
 184  corifolia_MP823              35.61%    failed      0.00%
 185  corydalis_AH2536             86.18%    failed      0.10%
 186  corydalis_MP1005             80.96%    passed     12.12%
 187  coventryi_EO12832            82.84%    failed      0.00%
 188  cristata_MP820               42.89%    failed      0.00%
 189  croceovirens_JP387           77.30%    passed      8.46%
 190  cruenta_MP745_CP             85.80%    failed      0.00%
 191  cruenta_MP745_NR             89.41%    failed      0.00%
 192  cruenta_MP999_CP             88.83%    failed      0.00%
 193  cruenta_MP999_NR             88.80%    failed      0.00%
 194  cryptoclada_EO12684          62.76%    failed      0.00%
 195  cubica_MP623                 81.52%    passed     15.51%
 196  cumuliflora_EO12699          77.45%    passed     32.54%
 197  curtophylla_EO12750          81.28%    passed     24.11%
 198  curviflora_MP765             59.48%    failed      0.00%
 199  curviflora_dif_EO12742       83.09%    failed      2.77%
 200  curvifolia_MP700             80.99%    passed     10.60%
 201  curvirostris_MP817           81.52%    passed     12.00%
 202  curvirostris_MP941           82.08%    passed     23.31%
 203  cyathiformis_a_ANA           71.53%    failed      0.00%
 204  cyathiformis_d_ANA           70.55%    failed      0.00%
 205  cylindrica_MP1240            82.28%    failed      0.08%
 206  cyrilliflora_CM10            81.42%    passed      8.62%
 207  daphniflora_MP567            81.86%    failed      1.37%
 208  deflexa_MP1247               80.87%    passed     10.93%
 209  demissa_EO12540              81.83%    passed     11.87%
 210  densifolia_BG591             64.07%    failed      0.00%
 211  denticulata_MP799            82.12%    passed     11.61%
 212  depressa_MP942               81.89%    passed     32.39%
 213  depressa_MP977               82.49%    passed     22.83%
 214  desmantha_MP562              75.74%    passed      9.90%
 215  dianthifolia_MP583           80.62%    passed     21.10%
 216  diaphana_BG611               80.96%    passed     14.99%
 217  diosmifolia_CM19             82.39%    failed      0.00%
 218  discolor_heb_MP1214          82.11%    passed     24.15%
 219  discolor_spe_MP1217          81.33%    passed     13.78%
 220  dispar_EO12749               81.86%    passed      5.75%
 221  dissimulans_EO12596          78.47%    failed      0.00%
 222  distorta_EO12500             83.36%    passed     64.13%
 223  dodii_EO11417                82.15%    failed      2.84%
 224  dolfiana_EO12546             76.54%    passed      5.84%
 225  dolfiana_MP1297              81.89%    failed      0.05%
 226  doliiformis_MP710            76.97%    passed     35.74%
 227  doliiformis_MP797            82.15%    failed      2.25%
 228  dominans_MP648               61.07%    failed      0.02%
 229  dracomontana_EO12130         69.64%    passed     30.33%
 230  drakensbergensis_DB1443      71.07%    passed     12.20%
 231  dregei_EO12711               81.65%    passed     15.52%
 232  duthieae_ANA                 65.35%    failed      0.00%
 233  eburnea_MP1037               81.31%    failed      0.64%
 234  ecklonii_EO12739             82.40%    passed      8.47%
 235  elimensis_ANA                80.76%    failed      2.08%
 236  elimensis_EO12843_CP         92.70%    failed      0.16%
 237  elimensis_EO12843_NR         93.60%    failed      0.00%
 238  empetrina_EO12786            82.03%    failed      3.06%
 239  equisetifolia_ANA_CP         71.99%    failed      0.00%
 240  equisetifolia_ANA_ITS        93.52%    failed      0.00%
 241  equisetifolia_MP829          58.88%    failed      0.00%
 242  erasmia_MP874                80.22%    failed      1.84%
 243  eremioides_EO12854           77.40%    passed     23.69%
 244  eremioides_MP533             81.62%    passed     14.37%
 245  ericoides_MP742              81.04%    passed     15.93%
 246  erigena_EO12616              88.64%    failed      0.02%
 247  erigena_EO12623              63.52%    failed      0.00%
 248  erigena_Pim                  83.67%    passed      5.51%
 249  erigena_a_ANA                75.98%    passed     97.15%
 250  erinus_MP907                 81.87%    passed     20.91%
 251  eriophoros_EO12478           81.69%    passed     10.50%
 252  esterhuyseniae_EO11831       59.02%    failed      0.00%
 253  esteriana_EO12545            57.61%    failed      0.00%
 254  esteriana_EO12858            76.04%    passed     39.75%
 255  eugenea_EO12485_CP           88.32%    failed      0.00%
 256  eugenea_EO12485_ITS          93.63%    failed      0.00%
 257  eustacei_MP1259              80.62%    failed      1.17%
 258  evansii_MP641                63.26%    failed      0.09%
 259  excavata_GK1532              81.75%    failed      4.90%
 260  exleeana_EO12499             83.92%    passed     72.62%
 261  extrusa_EO12880              87.35%    failed      0.17%
 262  fairii_CM12_CP               88.02%    failed      0.00%
 263  fairii_CM12_ITS              93.60%    failed      0.00%
 264  fascicularis_fac_MP809       81.12%    failed      1.85%
 265  fastigiata_MP830             82.49%    passed      5.70%
 266  fausta_MP663                 72.52%    failed      0.01%
 267  ferrea_EO12494               81.12%    failed      4.35%
 268  filago_BG68                  89.27%    failed      0.00%
 269  filago_BG93                  82.43%    passed     29.94%
 270  filamentosa_EO12728          76.98%    failed      3.42%
 271  filiformis_EO12881           81.93%    failed      0.00%
 272  fillipendula_fil_MP914       81.34%    passed     19.05%
 273  fillipendula_min_MP926       74.04%    failed      0.10%
 274  fimbriata_MP606              81.40%    passed      7.60%
 275  flacca_MP840                 81.70%    passed     23.29%
 276  flanaganii_MP631_CP          77.38%    failed      0.00%
 277  flanaganii_MP631_NR          90.33%    failed      0.00%
 278  flavicoma_EO12823            81.68%    failed      0.00%
 279  flexistyla_EO12818           81.26%    failed      0.00%
 280  floccifera_MP987             81.62%    failed      2.45%
 281  florifera_EO12536            86.35%    failed      0.01%
 282  florifera_EO12768            81.83%    failed      0.00%
 283  fontana_MP1069               81.51%    passed      8.61%
 284  frigida_MP650                84.29%    failed      0.00%
 285  frigida_MP658                58.13%    failed      0.00%
 286  galioides_FN745              64.28%    failed      0.02%
 287  garciae_MP1253               72.64%    failed      0.00%
 288  genistifolia_CM15            76.30%    passed     19.57%
 289  georgica_ANA                 65.68%    failed      0.00%
 290  gerhardii_EO12700            82.54%    failed      1.17%
 291  gibbosa_ANA                  75.84%    passed     83.52%
 292  gibbosa_ANA_b                75.61%    passed     84.27%
 293  gibbosa_BG623                81.02%    passed      5.10%
 294  gibbosa_GS23                 83.02%    passed     91.25%
 295  gigantea_EO12821             75.55%    passed     15.93%
 296  glabella_la_EO11224          81.25%    passed     18.12%
 297  glandulifera_EO12852         76.26%    passed     14.66%
 298  glandulipila_MP521           81.83%    passed     26.63%
 299  glandulosa_fou_ANA           82.20%    passed      6.51%
 300  glandulosa_gla_MP1227        81.78%    failed      0.26%
 301  glaphyra_MP647               69.75%    failed      2.79%
 302  glauca_ele_MP973             81.91%    failed      0.68%
 303  glauca_gla_MP850             81.87%    passed     12.90%
 304  globiceps_con_EO12519        83.76%    passed     81.92%
 305  globiceps_gra_MP988          82.02%    failed      4.27%
 306  glomiflora_EO12548           58.46%    failed      0.00%
 307  glomiflora_MP1251            80.99%    passed     15.86%
 308  glutinosa_MP687              81.10%    passed     31.04%
 309  glutinosa_MP701              81.15%    passed     13.52%
 310  gnaphaloides_MP511           76.60%    passed     13.96%
 311  goatcheriana_dra_EO12694     81.26%    passed     17.84%
 312  goatcheriana_goa_MP865       81.76%    passed     28.96%
 313  goatcheriana_pet_MP990       82.26%    passed      7.05%
 314  goudotiana_EO12636           64.03%    failed      0.16%
 315  goudotiana_cf_EO12659        60.62%    failed      0.00%
 316  gracilipes_MM5014            83.31%    passed      6.96%
 317  gracilis_BG622               81.73%    passed      6.94%
 318  grata_MP879                  81.20%    passed      8.45%
 319  greyi_EO12501                83.50%    passed     88.55%
 320  grisbrookii_EO12716_CP       88.74%    failed      0.00%
 321  grisbrookii_EO12716_ITS      93.68%    failed      0.00%
 322  gysbertii_MP826              81.41%    failed      4.39%
 323  haemastoma_MP871             83.80%    failed      1.01%
 324  haematocodon_MP1033          82.46%    failed      1.65%
 325  halicacaba_ANA               75.62%    passed     61.49%
 326  halicacaba_MP1036            82.23%    failed      0.72%
 327  hanekomii_EO11172            81.46%    failed      4.56%
 328  hansfordii_MP1239            81.94%    failed      0.13%
 329  hebeclada_EO12686            63.91%    failed      0.13%
 330  heleogena_MP1064             82.29%    passed     13.43%
 331  heleophila_ANA               75.98%    passed     62.84%
 332  heleophila_EO12539           81.75%    failed      1.10%
 333  hendricksei_EO12524          82.30%    passed      5.35%
 334  hermani_EO12498              59.41%    failed      0.00%
 335  hexandra_RC465               76.58%    passed     28.91%
 336  hibbertii_MP982              76.81%    passed     37.06%
 337  hillburtii_EO12593           54.00%    failed      0.00%
 338  hirta_EO12812                87.19%    failed      0.00%
 339  hirtiflora_MP958             83.26%    passed     19.66%
 340  hispidula_MP801              82.42%    passed     37.12%
 341  hispiduloides_EO11544        83.34%    passed     45.71%
 342  holosericea_EO12842          76.69%    failed      0.01%
 343  holosericea_MP1004           78.74%    failed      0.18%
 344  holtii_TO                    70.41%    passed      8.77%
 345  hottentotica_EO              81.76%    failed      0.46%
 346  humbertii_EO12638            62.44%    failed      0.07%
 347  humidicola_EO11353           82.18%    passed     15.07%
 348  humifusa_MP616               81.07%    passed      6.87%
 349  humifusa_MP846               57.69%    failed      0.00%
 350  imbricata_EO12834            73.32%    passed     16.95%
 351  imbricata_MP1276             73.19%    failed      0.00%
 352  imbricata_MP1279             69.16%    passed      5.61%
 353  imbricata_MP1295             68.19%    failed      0.84%
 354  imbricata_MP508              67.25%    passed     14.15%
 355  imbricata_MP512              68.55%    failed      2.96%
 356  imbricata_MP688              76.46%    passed     25.34%
 357  inaequalis_MP539             81.06%    passed     20.69%
 358  incarnata_EO12771            81.16%    passed     32.35%
 359  inflata_ANA                  75.60%    passed     69.58%
 360  inflata_MP784                37.16%    failed      0.02%
 361  infundibuliformis_ANA        75.58%    passed     60.10%
 362  infundibuliformis_MP1238     82.34%    failed      0.09%
 363  ingeana_EO11805              43.68%    failed      2.01%
 364  ingeana_EO12759              83.08%    failed      3.21%
 365  innovans_MP918               81.54%    passed     20.25%
 366  inordinata_EO11823           61.09%    failed      0.00%
 367  insignis_MP1290              88.98%    failed      0.00%
 368  intermedia_MM5082            76.40%    passed      5.88%
 369  intermedia_alb_MP1248        77.86%    passed     21.73%
 370  interrupta_MP911             81.30%    passed     14.03%
 371  intervallaris_MP556_CP       87.51%    failed      0.00%
 372  intervallaris_MP556_ITS      93.60%    failed      0.00%
 373  intonsa_EO12860              82.79%    failed      0.69%
 374  ioniana_EO12781              84.00%    failed      0.54%
 375  irbyana_EO12840              81.61%    failed      0.00%
 376  irregularis_EO12803          76.31%    passed     18.70%
 377  irrorata_EO12856             76.41%    passed     13.65%
 378  isaloensis_DB1253            81.80%    passed     21.11%
 379  jacksoniana_EO12791          86.74%    failed      0.02%
 380  jasminiflora_EO12612         57.74%    failed      0.00%
 381  johnstoniana_RC464           77.60%    passed     48.64%
 382  jonasiana_MP985              85.05%    passed     38.61%
 383  juniperina_SV952             81.12%    passed     26.13%
 384  junonia_jun_Moelens          82.65%    failed      0.00%
 385  junonia_min_MP866            61.36%    failed      0.00%
 386  junonia_min_Moelens          83.92%    failed      0.00%
 387  karooica_MP1285              83.07%    failed      0.00%
 388  karwyderi_EO12718            73.33%    failed      0.06%
 389  kingaensis_kin_BB2521        81.84%    failed      0.42%
 390  kingaensis_rug_BB2981        48.42%    failed      0.00%
 391  klotzschii_EO12762           86.91%    failed      0.02%
 392  krugeri_EO12807              85.54%    failed      2.39%
 393  labialis_MP696               81.03%    passed     17.87%
 394  lachnaeifolia_MP994          73.74%    failed      0.47%
 395  laeta_MP1045                 81.68%    failed      0.57%
 396  lambertii_ANA                65.21%    failed      0.00%
 397  lanata_MP1220                83.58%    passed      8.93%
 398  lanceolifera_RC463           81.89%    failed      2.06%
 399  lanuginosa_EO12521           88.98%    failed      0.00%
 400  lasciva_EO12837              72.88%    passed      5.56%
 401  lasciva_MP906                67.40%    passed     28.94%
 402  lateralis_MP721              82.13%    passed     15.08%
 403  lateralis_MP727              82.39%    passed     21.14%
 404  lateriflora_EO12482          84.35%    passed     50.61%
 405  latiflora_EO12865            82.20%    failed      0.00%
 406  latituba_MP1374              76.87%    passed     17.29%
 407  lavandulifolia_EO12506       81.31%    passed     10.88%
 408  lehmannii_MP625              81.51%    passed     16.04%
 409  leonis_RTsn                  81.84%    passed     51.86%
 410  lepidota_MP541               81.12%    passed     26.25%
 411  leptopus_ANA                 75.60%    passed     74.46%
 412  leptopus_MP746               82.36%    passed     39.25%
 413  leucanthera_EO12452          80.95%    passed     27.50%
 414  leucodesmia_MP724            81.31%    passed     17.63%
 415  leucopelta_EO12598           83.47%    failed      1.46%
 416  leucopelta_SB9309            58.22%    failed      0.00%
 417  leucosiphon_MP776            81.79%    passed     34.83%
 418  leucotrachela_ANA            66.40%    passed     81.20%
 419  lignosa_EO11763              81.83%    failed      1.75%
 420  lithophila_MP1301            80.33%    passed     10.00%
 421  loganii_MP1258               80.05%    failed      0.72%
 422  longimontana_MP587           81.20%    passed     17.04%
 423  lowryensis_ANA               71.22%    passed     26.94%
 424  lucida_MP690                 80.84%    passed     21.95%
 425  lusitanica_PJ_CP             88.51%    failed      0.00%
 426  lusitanica_PJ_NR             87.90%    failed      0.00%
 427  lusitanica_f_ANA_CP          82.28%    failed      0.00%
 428  lusitanica_f_ANA_ITS         93.79%    failed      0.00%
 429  lutea_MP672                  87.30%    failed      0.04%
 430  mackayana_KKN5               87.85%    failed      0.10%
 431  mackayana_PPK                47.00%    failed      0.00%
 432  mackayana_b_ANA              75.71%    passed     78.14%
 433  macowanii_mac_MP810          81.69%    passed      6.27%
 434  macroloma_EO12866            75.00%    failed      3.61%
 435  macrotrema_MM4625            81.47%    failed      4.53%
 436  madagascariensis_MP1086      88.41%    failed      0.02%
 437  maderensis_AH                81.42%    passed     35.68%
 438  maderensis_b_ANA             77.16%    passed     78.51%
 439  maderi_MP757                 81.46%    passed     17.25%
 440  madida_MP573                 58.09%    failed      0.00%
 441  magistrati_EO11750           81.44%    failed      0.34%
 442  magnisylvae_EO10708          83.35%    passed     62.90%
 443  malmesburiensis_EO12575      56.99%    failed      0.00%
 444  mammosaP_MP951               81.75%    passed     31.34%
 445  mammosaR_MP510               81.27%    passed     28.27%
 446  mammosaW_EO12784             81.88%    failed      3.04%
 447  manipuliflora_AJH            57.64%    failed      0.00%
 448  manipuliflora_EO12697        83.55%    passed     86.07%
 449  manipuliflora_a_ANA          75.64%    passed     85.95%
 450  mannii_usa_BB2331            84.27%    failed      0.00%
 451  margaritacea_ANA             76.52%    failed      0.44%
 452  marifolia_CM4                82.17%    failed      0.08%
 453  massonii_MP811               81.67%    passed     10.82%
 454  mauritiensis_CB2632          81.81%    passed      6.21%
 455  mauritiensis_EO12811         68.88%    failed      4.27%
 456  maximilianii_EO12484         81.48%    passed     33.15%
 457  melanthera_MP610             80.88%    passed     22.45%
 458  melastoma_mel_MP773          75.48%    passed     12.13%
 459  melastoma_min_EO12820        66.37%    passed     15.43%
 460  microdonta_A5                83.60%    passed     17.11%
 461  mira_MP1257                  81.14%    passed     17.39%
 462  modesta_ANA                  65.24%    failed      0.00%
 463  mollis_CM5_CP                87.50%    failed      0.00%
 464  mollis_CM5_ITS               93.65%    failed      0.00%
 465  monadelphia_FO               68.22%    failed      0.74%
 466  monadelphia_FO2_CP           88.81%    failed      0.00%
 467  monadelphia_FO2_ITS          93.78%    failed      0.00%
 468  monsoniana_MP986             70.26%    failed      0.00%
 469  montis_hominis_EO11827       81.70%    passed     11.20%
 470  multiflexuosa_EO12445        81.88%    failed      1.71%
 471  multiflora_a_ANA             76.03%    passed     82.13%
 472  multumbellifera_MP822        40.03%    failed      0.22%
 473  muscosa_MP775                62.09%    failed      0.00%
 474  myriadenia_EO12679           53.44%    failed      0.00%
 475  nabea_ANA                    75.57%    passed     58.55%
 476  nabea_BG609                  36.85%    failed      0.07%
 477  nana_ANA                     65.71%    failed      0.00%
 478  natalitia_EO12514            82.99%    passed     19.12%
 479  nematophylla_EO12747         76.06%    passed      9.87%
 480  nemerosa_MP1208              82.18%    passed     14.70%
 481  nervata_EO12541              82.02%    passed      8.10%
 482  nevillei_ANA                 61.75%    failed      0.12%
 483  nevillei_MP1056              78.72%    passed     41.57%
 484  niveniana_MP1267             88.47%    failed      0.13%
 485  nubigena_MP868               81.28%    passed     11.39%
 486  nudiflora_MP802              81.68%    passed     28.49%
 487  nutans_BG599                 81.97%    passed     34.79%
 488  oatesii_ANA                  75.57%    passed     66.47%
 489  oatesii_SB9774               83.10%    passed     23.35%
 490  obliqua_RT2079               81.27%    failed      0.00%
 491  oblongiflora_ANA             65.20%    failed      0.00%
 492  oblongiflora_EO12813         87.78%    failed      1.81%
 493  obtusata_EO12458             81.81%    passed     27.62%
 494  occulta_EO                   77.31%    passed     33.80%
 495  ocellata_MP574               81.35%    passed     27.10%
 496  odorata_MP561                80.97%    passed     13.51%
 497  oligantha_TdV86              83.02%    passed     13.66%
 498  oliveri_MP1278               82.10%    failed      2.09%
 499  opulenta_JP316               76.69%    passed     11.81%
 500  oreotragus_ANA               65.32%    failed      0.00%
 501  oreotragus_JP363             81.91%    failed      0.55%
 502  oresigena_MP759              81.02%    passed     20.13%
 503  orientalis_EO12608           86.76%    passed     16.99%
 504  ovina_EO12487                81.30%    failed      4.82%
 505  oxycoccifolia_MP1275         82.29%    failed      0.03%
 506  oxysepala_MP780              81.62%    passed     19.67%
 507  pageana_ANA                  66.92%    failed      0.00%
 508  palliiflora_EO12533          76.68%    passed     19.59%
 509  paludicola_AH2680            77.77%    failed      0.01%
 510  paniculata_MP1274            81.73%    failed      0.86%
 511  pannosa_EO12490              83.79%    passed     65.20%
 512  parilis_ANA                  65.53%    failed      1.02%
 513  parilis_MP751                77.97%    passed     36.60%
 514  parkeri_EO12682              60.94%    failed      0.03%
 515  parviflora_EO12492           81.41%    passed     11.15%
 516  parviporandra_MP877          57.14%    failed      0.00%
 517  passerinae_MP1302            81.25%    failed      2.48%
 518  patens_EO12457               83.05%    passed     33.42%
 519  patersonii_MP741             81.87%    failed      4.13%
 520  patersonii_a_ANA             75.58%    passed     55.00%
 521  paucifolia_cil_EO12528       81.47%    failed      3.58%
 522  pauciovulata_TdV258b         65.59%    failed      1.85%
 523  pectinifolia_BG601           36.58%    failed      0.02%
 524  peltata_MP1231               81.98%    passed     29.15%
 525  penduliflora_MP923           81.37%    passed     16.31%
 526  penicilliformis_MP1078       78.48%    failed      0.38%
 527  penicilliformis_MP889        75.82%    passed      7.02%
 528  perlata_MP960                73.08%    failed      0.00%
 529  perplexa_EO12788             81.64%    failed      2.63%
 530  perrieri_EO12635             69.43%    failed      2.59%
 531  perspicua_per_MP821          81.80%    passed     10.43%
 532  petiolaris_EO12783           75.87%    passed      6.97%
 533  petricola_MP996              58.25%    failed      0.00%
 534  petrophila_EO7592            81.76%    passed      5.02%
 535  petrophila_RT2065            81.70%    passed     24.89%
 536  peziza_MP719_CP              87.10%    failed      0.00%
 537  peziza_MP719_ITS             93.60%    failed      0.00%
 538  phacelanthera_EO12489        81.18%    passed      7.96%
 539  phaeocarpa_SM2003            81.07%    passed     15.49%
 540  phillipsii_MP1357_CP         87.24%    failed      0.00%
 541  phillipsii_MP1357_NR         88.96%    failed      0.00%
 542  phillipsii_MP794             72.60%    passed     36.58%
 543  physantha_MP1242             82.11%    failed      0.13%
 544  physodes_ANA                 75.59%    passed     68.56%
 545  physodes_MP979               82.24%    passed     15.23%
 546  physophylla_EO11418          77.34%    failed      1.81%
 547  pillansii_pil_MP813          82.10%    passed     28.45%
 548  pilosiflora_pil_MP1262       84.39%    passed     98.75%
 549  pinea_MP693                  78.40%    passed     14.49%
 550  pinea_MP789                  75.60%    passed      8.27%
 551  piquetbergensis_MM5532       82.20%    failed      0.54%
 552  placentiflora_EO12477        75.69%    passed      6.40%
 553  placentiflora_EO12833        72.96%    failed      0.00%
 554  placentiflora_MP1241         68.79%    failed      1.14%
 555  planifolia_MP1012            80.91%    passed     13.50%
 556  planifolia_MP939             81.19%    passed      9.20%
 557  platycalyx_MP1243            85.18%    passed     29.05%
 558  platycodon_mad_EO12695       56.56%    failed      0.00%
 559  platycodon_pla_c_ANA         82.47%    passed     28.17%
 560  pleiotricha_RC461            81.05%    passed     11.89%
 561  plena_MP1282                 76.48%    passed     21.73%
 562  plukenetii_bre_MP769         78.38%    failed      0.18%
 563  plukenetii_lin_MP912         80.57%    passed     86.71%
 564  plukenetii_pen_MP915         84.84%    failed      2.94%
 565  plukenetii_plu_EO            62.36%    failed      0.00%
 566  plumigera_EO11341            81.75%    failed      3.22%
 567  plumosa_EO12480              84.13%    passed     68.28%
 568  podophylla_MP582             80.97%    passed     23.19%
 569  pogonanthera_EO12835         67.19%    failed      2.69%
 570  polycoma_FR                  84.72%    failed      3.47%
 571  praecox_MP795                81.34%    passed     18.49%
 572  prolata_EO11935              81.64%    failed      3.94%
 573  prolata_EO12748              81.19%    passed     17.34%
 574  propendens_EO12464           82.65%    passed     12.86%
 575  propinqua_MP1019             86.89%    failed      0.05%
 576  psittacina_IJ1237            37.78%    failed      0.00%
 577  pubescens_EO12503            75.52%    failed      0.66%
 578  pubigera_MP572               80.80%    passed      8.86%
 579  pulchella_MP736              80.49%    passed     34.76%
 580  pulvinata_MP1304             82.53%    failed      0.02%
 581  purgatoriensis_EO12846       82.92%    failed      0.01%
 582  pycnantha_MP1011             58.53%    failed      0.00%
 583  pyxidiflora_ANA              65.47%    failed      0.00%
 584  quadrangularis_MP620         80.85%    failed      4.16%
 585  quadrifida_MP1250            86.86%    failed      0.12%
 586  quadrisulcata_ANA            76.81%    failed      1.32%
 587  quadrisulcata_MP1031         78.28%    passed     52.51%
 588  radicans_sch_MP1018          82.55%    failed      1.21%
 589  rakotozafyana_EO12661        63.64%    failed      0.00%
 590  recta_ANA                    70.58%    failed      0.00%
 591  recurvata_EO12467_CP         87.74%    failed      0.00%
 592  recurvata_EO12467_ITS        93.60%    failed      0.00%
 593  recurvifolia_EO12475a        83.14%    passed     61.52%
 594  reenensis_MP661              76.82%    passed     29.36%
 595  regerminans_MP576            80.91%    passed      9.95%
 596  regia_mar_MP930              77.67%    passed     50.90%
 597  regia_reg_ANA                61.78%    failed      0.53%
 598  regia_reg_MP922              77.47%    passed     47.87%
 599  remota_EO10386               81.69%    passed      7.14%
 600  remota_MP1263                81.07%    passed      6.80%
 601  retorta_ANA                  75.61%    passed     64.99%
 602  retorta_RT2096               81.38%    failed      0.00%
 603  reunionensis_FN744           63.99%    failed      0.42%
 604  revoluta_BT13679             75.35%    passed     24.32%
 605  rhodopis_BAB13               82.11%    passed      5.78%
 606  rhopalantha_MP909_CP         78.41%    failed      0.00%
 607  rhopalantha_MP909_ITS        93.73%    failed      0.00%
 608  ribisaria_RT2059             85.67%    passed     89.85%
 609  rigidula_MP534               57.52%    failed      0.00%
 610  riparia_MP908                81.87%    passed     20.04%
 611  rivularis_BB13936            75.00%    passed      9.13%
 612  rosacea_gla_BG628            82.10%    passed     15.49%
 613  rubens_EO12479               81.43%    passed     23.54%
 614  rubens_EO12853               77.69%    passed     74.18%
 615  rubiginosa_RT1554            78.36%    failed      0.11%
 616  rugata_EO12516               81.74%    passed     29.52%
 617  russakiana_MP684             81.65%    passed     20.10%
 618  rusticula_EO12471            81.50%    passed      9.57%
 619  sacciflora_EO12864           78.74%    passed     19.76%
 620  sagittata_EO12737            82.67%    passed     15.69%
 621  salteri_S2065                82.36%    failed      1.03%
 622  savileae_MP975               81.15%    passed     12.03%
 623  saxicola_EO12515             83.64%    passed     53.40%
 624  scoparia_AH                  57.69%    failed      0.00%
 625  scoparia_EO12618             81.53%    passed     12.54%
 626  scytophylla_MP1021           74.69%    passed     10.19%
 627  selaginifolia_EO12488        80.94%    passed     23.63%
 628  senilis_EO12483              80.99%    passed      8.95%
 629  serrata_MP818                58.00%    failed      0.00%
 630  sessiliflora_MP604           81.73%    passed     12.65%
 631  setacea_MP589                83.37%    passed     17.96%
 632  shannonii_TdV262             81.77%    passed      7.93%
 633  sicula_boc_DM                42.41%    failed      0.00%
 634  sicula_sic_AM                82.59%    passed     15.12%
 635  sicula_sic_c_ANA             75.73%    passed     67.03%
 636  silvatica_A2                 60.45%    failed      0.00%
 637  silvatica_DB1184             81.11%    passed     21.67%
 638  silvatica_QL12629            81.05%    passed     18.43%
 639  simii_RC466                  82.05%    failed      1.34%
 640  simii_SB9385                 82.81%    passed     15.51%
 641  similis_MP804                81.70%    passed     21.30%
 642  simulans_ANA                 65.29%    failed      0.00%
 643  simulans_BG603               81.09%    passed     28.59%
 644  sitiens_MP827                82.13%    passed     19.48%
 645  sociorum_cf_MP1055           83.92%    passed     44.79%
 646  solandri_EO12753             82.99%    passed     11.41%
 647  sonderiana_MP756             81.11%    passed     52.80%
 648  sonderiana_MP997             73.39%    failed      3.39%
 649  sp_mad3_EO12632              64.85%    failed      0.17%
 650  sp_mad5_EO12641              63.18%    failed      0.02%
 651  sp_mitrastylus2_EO12691      62.15%    failed      0.14%
 652  sp_muscosa_EO12639           82.20%    passed      7.49%
 653  sp_nov_MP1291                81.75%    failed      0.15%
 654  sp_pachysa_EO12720           81.74%    failed      1.71%
 655  sparrmanii_ANA               75.61%    passed     58.19%
 656  sparrmanii_BG608             81.65%    passed      7.78%
 657  sparsa_BG602                 64.06%    failed      0.00%
 658  spectabilis_MP929            82.39%    passed     30.43%
 659  sperata_MP931                88.10%    failed      0.00%
 660  sphaerocephala_MP848         82.18%    passed     32.09%
 661  spiculifolia_AS57234         34.39%    failed      0.00%
 662  spiculifolia_b_ANA           77.23%    passed     64.94%
 663  spinifera_EO12640            77.21%    failed      0.01%
 664  spumosa_MP978                82.06%    failed      3.96%
 665  squarrosa_EO11742            82.04%    failed      1.92%
 666  stagnalis_min_EO12740        83.13%    passed     18.40%
 667  stagnalis_sta_MP668          82.20%    failed      3.64%
 668  steinbergiana_EO12763        81.77%    passed      7.23%
 669  stokoeanthus_EO4790          81.47%    failed      1.07%
 670  stokoei_MP825_CP             88.46%    failed      0.00%
 671  stokoei_MP825_NR             89.41%    failed      0.00%
 672  straussiana_MP638            71.22%    failed      0.83%
 673  strigilifolia_ANA            75.55%    passed     67.41%
 674  strigilifolia_MP619          80.46%    failed      4.00%
 675  strigosa_MP673               57.69%    failed      0.00%
 676  stylaris_ANA                 65.26%    failed      0.00%
 677  subcapitata_MP1042           81.65%    passed     10.86%
 678  subdivaricata_MP671          81.86%    passed     17.80%
 679  subulata_MdV2                82.57%    passed      9.94%
 680  subverticillaris_EO12625     71.48%    failed      0.00%
 681  swaziensis_LL1181            61.97%    failed      0.00%
 682  tegulifolia_MP557            85.50%    passed     53.52%
 683  tenella_EO12839              82.28%    failed      0.00%
 684  tenuis_ANA                   75.60%    passed     74.46%
 685  tenuis_EO12491               57.93%    failed      0.00%
 686  terminalis_a_ANA             81.21%    passed     59.85%
 687  tetralix_MP966               44.91%    failed      0.00%
 688  tetralix_c_ANA               75.70%    passed     87.11%
 689  tetrathecoides_MP1252        81.73%    failed      0.74%
 690  thamnoides_MP1211            83.94%    passed     99.83%
 691  thimifolia_CM7               80.96%    passed     11.35%
 692  thodei_MP656                 81.50%    passed      6.60%
 693  thomae_MP807                 71.39%    passed     27.39%
 694  thomensis_EO12615            68.59%    failed      0.00%
 695  thunbergii_AH2612            77.11%    failed      1.97%
 696  thunbergii_EO12473           81.46%    passed     29.07%
 697  tomentosa_MP961              81.52%    failed      1.28%
 698  toringbergensis_ANA          65.37%    failed      0.00%
 699  totta_MP525                  80.87%    passed     15.50%
 700  tradouwensis_MP903           81.33%    passed     13.18%
 701  transparens_MP893            82.15%    passed      9.59%
 702  trichophora_EO12701          82.12%    passed      7.81%
 703  trichophylla_EO10906         82.15%    failed      2.92%
 704  trichroma_EO12517            83.56%    passed     17.41%
 705  triflora_MP564               80.86%    passed     13.43%
 706  trimera_MsnA                 36.76%    failed      0.01%
 707  trimera_ken_BG94             81.54%    passed     35.51%
 708  tristis_MP932                58.43%    failed      0.00%
 709  tumida_MP755                 82.70%    passed     28.86%
 710  turgida_S1962_CP             87.32%    failed      0.00%
 711  turgida_S1962_ITS            94.32%    failed      0.00%
 712  turneri_EO12736              87.86%    failed      1.10%
 713  tysonii_EO12583              64.28%    failed      0.00%
 714  uberiflora_BG586             82.17%    passed     44.71%
 715  umbellata_DS                 42.31%    failed      0.00%
 716  umbellata_EO12620            83.97%    failed      4.15%
 717  umbellata_a_ANA              65.81%    failed      0.00%
 718  umbellata_b_ANA              72.81%    passed     20.37%
 719  umbelliflora_RT2182          81.54%    passed      9.82%
 720  umbratica_EO12760            81.86%    failed      3.08%
 721  unicolor_geo_JP273           73.43%    failed      0.00%
 722  unicolor_mut_MP1245          81.60%    passed      5.13%
 723  unicolor_uni_MP1249          83.40%    passed     89.55%
 724  unilateralis_MP1205          81.78%    passed     20.46%
 725  urceolata_MP955              72.61%    failed      0.51%
 726  urna_viridis_ANA             75.62%    passed     66.86%
 727  urna_viridis_MP946           81.49%    passed     17.23%
 728  ustulescens_RT1553           77.76%    passed     73.56%
 729  utriculosa_EOsn              76.97%    failed      3.19%
 730  uysii_ANA                    65.27%    failed      0.00%
 731  vagans_MP972                 81.12%    passed      9.26%
 732  vagans_PPJ                   41.06%    failed      0.00%
 733  vagans_a_ANA                 76.15%    passed     81.06%
 734  vallis_aranearum_ANA         65.82%    failed      0.00%
 735  vallis_fluminis_EO12761      83.11%    passed     45.55%
 736  velatiflora_EO12547          58.83%    failed      0.00%
 737  velatiflora_MP1213           81.78%    passed     38.62%
 738  ventricosa_MP713             81.81%    passed     15.72%
 739  venustiflora_gla_MP1284      77.91%    failed      0.00%
 740  verecunda_ANA                75.67%    passed     73.51%
 741  verecunda_CS5                81.01%    passed     15.98%
 742  vernicosa_MP928              82.57%    passed     44.49%
 743  versicolor_mon_EO12705       81.70%    failed      0.93%
 744  versicolor_ver_MP1232        82.10%    passed     17.88%
 745  verticillata_ANA             67.72%    failed      0.00%
 746  vestita_ANA                  61.28%    failed      0.21%
 747  vestita_EO12702              53.71%    failed      0.00%
 748  vestita_MP1079               78.11%    passed     16.85%
 749  villosa_EO11394              77.57%    failed      2.98%
 750  viridiflora_MP1246           83.98%    passed     78.47%
 751  viridimontana_vir_AH1286     76.26%    passed     26.99%
 752  viscaria_lon_ANA             62.08%    failed      0.19%
 753  viscaria_lon_MP1270          77.81%    passed     20.97%
 754  viscaria_lon_MP504           77.69%    passed     39.55%
 755  viscaria_lon_MP678           65.18%    failed      0.00%
 756  viscaria_mac_MP808           76.68%    passed      6.53%
 757  viscaria_pen_EO12466         76.35%    passed      6.13%
 758  viscaria_vis_MdV4            77.69%    passed      8.58%
 759  vlokii_JP378                 76.61%    passed     13.80%
 760  vogelpoelii_cf_EO12815       86.72%    failed      0.03%
 761  walkeri_ANA                  71.13%    failed      0.00%
 762  walkeri_MP1237               82.88%    failed      0.02%
 763  wendlandiana_EO12731         81.96%    failed      1.56%
 764  whyteana_A4                  42.21%    failed      0.00%
 765  whyteana_BG75                79.09%    failed      0.69%
 766  woodii_DB1444                59.84%    failed      0.00%
 767  woodii_RC513_CP              88.32%    failed      0.00%
 768  woodii_RC513_ITS             95.02%    failed      0.00%
 769  zebrensis_EO12787            80.96%    passed     10.53%
 770  zeyheriana_EO                82.10%    failed      0.68%
 771  zwartbergensis_MP608         80.92%    passed     14.55%
WARNING: 746 sequences contain more than 50% gaps/ambiguity
****  TOTAL                        77.17%  389 sequences failed composition chi2 test (p-value<5%; df=3)
NOTE: No CharPartition defined, use all CharSets

Loading 14 partitions...
Subset	Type	Seqs	Sites	Infor	Invar	Model	Name
1		620	2437	499	1519	MFP+MERGE	01_trnTL
2		219	669	104	510	MFP+MERGE	02_trnL_intron
3		240	49	2	41	MFP+MERGE	03_trnL_gene
4		113	888	86	651	MFP+MERGE	08_trnK_matK
5		160	878	191	616	MFP+MERGE	09_matK_gene
6		112	346	39	266	MFP+MERGE	10_rpl32_gene
7		112	958	55	742	MFP+MERGE	11_rpl32_spacer
8		78	1035	90	787	MFP+MERGE	12_atpI
9		67	980	87	698	MFP+MERGE	13_psbM
10		29	1420	32	1292	MFP+MERGE	14_rbcL_gene
11		23	79	2	73	MFP+MERGE	15_rbcL_spacer
12		191	1178	429	558	MFP+MERGE	21_ETS
13		748	1209	422	675	MFP+MERGE	Erica_ITS_edit_mes8
14		740	1664	396	1031	MFP+MERGE	Erica_trnF_ndhJ_mes6
Degree of missing data: 0.567
Info: multi-threading strategy over partitions

NOTE: tenuis_ANA is identical to leptopus_ANA but kept for subsequent analysis


Create initial parsimony tree by phylogenetic likelihood library (PLL)... 0.391 seconds
Measuring multi-threading efficiency up to 20 CPU cores
Increase to 10 rounds for branch lengths
4 trees examined
Threads: 1 / Time: 23.331 sec / Speedup: 1.000 / Efficiency: 100% / LogL: -186349
Threads: 2 / Time: 18.391 sec / Speedup: 1.269 / Efficiency: 63% / LogL: -186349
Threads: 3 / Time: 14.850 sec / Speedup: 1.571 / Efficiency: 52% / LogL: -186349
Threads: 4 / Time: 16.375 sec / Speedup: 1.425 / Efficiency: 36% / LogL: -186349
BEST NUMBER OF THREADS: 3

Perform fast likelihood tree search using GTR+I+G model...
Estimate model parameters (epsilon = 5.000)
Initial log-likelihood: -116310.869
Current log-likelihood at step 1: -108811.953
Current log-likelihood at step 2: -107977.678
Current log-likelihood at step 3: -107947.433
Current log-likelihood at step 4: -107935.384
Current log-likelihood at step 5: -107928.709
Current log-likelihood at step 6: -107924.068
Parameters optimization took 5 rounds (14.278 sec)

Perform nearest neighbor interchange...
Estimate model parameters (epsilon = 1.000)
Initial log-likelihood: -107692.991
Current log-likelihood at step 1: -107688.141
Current log-likelihood at step 2: -107685.362
Current log-likelihood at step 3: -107683.275
Current log-likelihood at step 4: -107681.603
Current log-likelihood at step 5: -107680.251
Current log-likelihood at step 6: -107679.129
Current log-likelihood at step 7: -107678.183
Partition-specific rates:  3.599 0.174 0.050 0.208 0.188 0.574 0.140 0.175 0.230 0.079 0.103 1.586 1.038 0.342
Parameters optimization took 6 rounds (8.215 sec)

Time for fast ML tree search: 39.703 seconds

NOTE: ModelFinder requires 872 MB RAM!

PartitionFinder's parameters:
Fast Relaxed Algorithm
Percentage: 10.000
Maximum pairs: 140

Selecting individual models for 14 charsets using BIC...
Full partition model BIC score: 231218.882 (LnL: -107545.624  df:1692)
Merging models to increase model fit (about 35 total partition schemes)...
4 compatible better partition pairs found
ModelFinder2	Fast Relaxed Algorithm	Step 1	10 Subsets	BIC 230906.053	deltaBIC -312.829
2 compatible better partition pairs found
ModelFinder2	Fast Relaxed Algorithm	Step 2	6 Subsets	BIC 230769.249	deltaBIC -136.804
2 compatible better partition pairs found
ModelFinder2	Fast Relaxed Algorithm	Step 3	4 Subsets	BIC 230698.981	deltaBIC -70.268
ModelFinder2	Fast Relaxed Algorithm	Step 4	3 Subsets	BIC 230698.981	deltaBIC 0.000
Merging into 6 partitions...

No. Model        Score       Charset
   1 TVM+F+R4     34982.050   10_rpl32_gene+Erica_trnF_ndhJ_mes6
   2 GTR+F+I+R2   45453.142   02_trnL_intron+08_trnK_matK+09_matK_gene+11_rpl32_spacer+12_atpI+13_psbM
   3 GTR+F+I+G4   29037.981   21_ETS
   4 HKY+F+G4     6832.626    03_trnL_gene+14_rbcL_gene+15_rbcL_spacer
   5 GTR+F+I+G4   45490.680   Erica_ITS_edit_mes8
WARNING: Log-likelihood -27511.5 of TIMe+I+R7 worse than TIMe+I+R6 -27508.2
WARNING: Log-likelihood -27511.5 of K3P+I+R7 worse than K3P+I+R6 -27508.3
WARNING: Log-likelihood -28024.9 of TNe+I+R7 worse than TNe+I+R6 -28021.4
WARNING: Log-likelihood -28025 of K2P+I+R7 worse than K2P+I+R6 -28021.4
   6 K3Pu+F+I+R6  53102.309   01_trnTL
Best partition model BIC score: 229693.158 (LnL: -107178.327  df:1609)
Partition information was printed to iqtree_allGenes_MF_MERGE_v2_20240810.best_scheme.nex
Partition information in Raxml format was printed to iqtree_allGenes_MF_MERGE_v2_20240810.best_scheme

All model information printed to iqtree_allGenes_MF_MERGE_v2_20240810.model.gz
CPU time for ModelFinder: 4064.517 seconds (1h:7m:44s)
Wall-clock time for ModelFinder: 2184.245 seconds (0h:36m:24s)
Generating 10000 samples for ultrafast bootstrap (seed: 705684)...

NOTE: 695 MB RAM (0 GB) is required!
Estimate model parameters (epsilon = 0.100)
Initial log-likelihood: -108176.779
Current log-likelihood at step 1: -107371.077
Current log-likelihood at step 2: -107288.987
Current log-likelihood at step 3: -107286.800
Current log-likelihood at step 4: -107285.579
Current log-likelihood at step 5: -107284.671
Current log-likelihood at step 6: -107283.970
Current log-likelihood at step 7: -107283.402
Current log-likelihood at step 8: -107282.921
Current log-likelihood at step 9: -107282.501
Current log-likelihood at step 10: -107282.131
Current log-likelihood at step 11: -107281.801
Current log-likelihood at step 12: -107281.508
Current log-likelihood at step 13: -107281.250
Current log-likelihood at step 14: -107281.023
Current log-likelihood at step 15: -107280.824
Current log-likelihood at step 16: -107280.650
Current log-likelihood at step 17: -107280.500
Current log-likelihood at step 18: -107280.370
Current log-likelihood at step 19: -107280.259
Current log-likelihood at step 20: -107280.165
Partition-specific rates:  3.444 0.202 0.085 0.319 1.798 1.167
Parameters optimization took 19 rounds (42.189 sec)

Wrote distance file to... 
Computing ML distances based on estimated model parameters...
Calculating distance matrix: done in 0.0175001 secs using 298.7% CPU
Computing ML distances took 0.018091 sec (of wall-clock time) 0.052863 sec (of CPU time)
WARNING: Some pairwise ML distances are too long (saturated)
Setting up auxiliary I and S matrices: done in 0.00294823 secs using 320.5% CPU
Computing RapidNJ tree took 0.265579 sec (of wall-clock time) 0.234998 sec (of CPU time)
Log-likelihood of RapidNJ tree: -173958.421
--------------------------------------------------------------------
|             INITIALIZING CANDIDATE TREE SET                      |
--------------------------------------------------------------------
Generating 98 parsimony trees... 42.247 second
Computing log-likelihood of 98 initial trees ... 64.590 seconds
Current best score: -107280.165

Do NNI search on 50 best initial trees
Estimate model parameters (epsilon = 0.100)
Initial log-likelihood: -107279.679
Current log-likelihood at step 1: -107279.589
Parameters optimization took 0 rounds (1.905 sec)

BETTER TREE FOUND at iteration 1: -107279.589
Estimate model parameters (epsilon = 0.100)
Initial log-likelihood: -106989.692
Current log-likelihood at step 1: -106985.835
Current log-likelihood at step 2: -106985.438
Current log-likelihood at step 3: -106985.335
Current log-likelihood at step 4: -106985.262
Parameters optimization took 3 rounds (11.083 sec)

BETTER TREE FOUND at iteration 2: -106985.262
Estimate model parameters (epsilon = 0.100)
Initial log-likelihood: -106958.552
Current log-likelihood at step 1: -106954.422
Current log-likelihood at step 2: -106954.048
Current log-likelihood at step 3: -106953.930
Current log-likelihood at step 4: -106953.857
Parameters optimization took 3 rounds (10.372 sec)

BETTER TREE FOUND at iteration 3: -106953.857
Estimate model parameters (epsilon = 0.100)
Initial log-likelihood: -106936.688
Current log-likelihood at step 1: -106935.445
Current log-likelihood at step 2: -106935.279
Current log-likelihood at step 3: -106935.229
Parameters optimization took 2 rounds (7.790 sec)

BETTER TREE FOUND at iteration 6: -106935.229
Iteration 10 / LogL: -107199.505 / Time: 1h:12m:54s
Iteration 20 / LogL: -107264.557 / Time: 1h:46m:29s
Iteration 30 / LogL: -107332.928 / Time: 2h:27m:0s (11h:11m:12s left)
Iteration 40 / LogL: -107234.770 / Time: 3h:1m:1s (10h:15m:32s left)
Iteration 50 / LogL: -107284.201 / Time: 3h:33m:32s (9h:23m:57s left)
Finish initializing candidate tree set (20)
Current best tree score: -106935.229 / CPU time: 10577.416
Number of iterations: 50
--------------------------------------------------------------------
|               OPTIMIZING CANDIDATE TREE SET                      |
--------------------------------------------------------------------
Iteration 60 / LogL: -106956.822 / Time: 3h:53m:42s (8h:8m:14s left)
Estimate model parameters (epsilon = 0.100)
Initial log-likelihood: -106914.120
Current log-likelihood at step 1: -106913.762
Current log-likelihood at step 2: -106913.661
Current log-likelihood at step 3: -106913.596
Parameters optimization took 2 rounds (7.429 sec)

BETTER TREE FOUND at iteration 62: -106913.596
Estimate model parameters (epsilon = 0.100)
Initial log-likelihood: -106894.633
Current log-likelihood at step 1: -106894.460
Current log-likelihood at step 2: -106894.433
Parameters optimization took 1 rounds (4.136 sec)

BETTER TREE FOUND at iteration 63: -106894.433
Estimate model parameters (epsilon = 0.100)
Initial log-likelihood: -106869.418
Current log-likelihood at step 1: -106869.198
Current log-likelihood at step 2: -106869.141
Parameters optimization took 1 rounds (4.920 sec)

BETTER TREE FOUND at iteration 66: -106869.141
Iteration 70 / LogL: -106899.466 / Time: 4h:11m:22s (10h:10m:39s left)
Estimate model parameters (epsilon = 0.100)
Initial log-likelihood: -106818.549
Current log-likelihood at step 1: -106818.138
Current log-likelihood at step 2: -106818.090
Parameters optimization took 1 rounds (4.407 sec)

BETTER TREE FOUND at iteration 71: -106818.090
Estimate model parameters (epsilon = 0.100)
Initial log-likelihood: -106806.738
Current log-likelihood at step 1: -106806.154
Current log-likelihood at step 2: -106806.061
Parameters optimization took 1 rounds (5.068 sec)

BETTER TREE FOUND at iteration 79: -106806.061
Iteration 80 / LogL: -106877.900 / Time: 4h:29m:33s (9h:47m:18s left)
Iteration 90 / LogL: -106832.003 / Time: 5h:4m:12s (9h:28m:41s left)
Estimate model parameters (epsilon = 0.100)
Initial log-likelihood: -106796.772
Current log-likelihood at step 1: -106796.611
Current log-likelihood at step 2: -106796.590
Parameters optimization took 1 rounds (3.589 sec)

BETTER TREE FOUND at iteration 93: -106796.590
Iteration 100 / LogL: -106829.047 / Time: 5h:21m:46s (9h:16m:19s left)
Log-likelihood cutoff on original alignment: -107079.033
NOTE: Bootstrap correlation coefficient of split occurrence frequencies: 0.000
NOTE: UFBoot does not converge, continue at least 100 more iterations
Estimate model parameters (epsilon = 0.100)
Initial log-likelihood: -106793.442
Current log-likelihood at step 1: -106793.122
Current log-likelihood at step 2: -106792.980
Current log-likelihood at step 3: -106792.963
Parameters optimization took 2 rounds (7.302 sec)

BETTER TREE FOUND at iteration 107: -106792.963
Estimate model parameters (epsilon = 0.100)
Initial log-likelihood: -106787.516
Current log-likelihood at step 1: -106787.156
Current log-likelihood at step 2: -106787.088
Parameters optimization took 1 rounds (4.415 sec)

BETTER TREE FOUND at iteration 110: -106787.088
Iteration 110 / LogL: -106787.088 / Time: 5h:42m:53s (9h:22m:21s left)
Estimate model parameters (epsilon = 0.100)
Initial log-likelihood: -106765.882
Current log-likelihood at step 1: -106765.682
Current log-likelihood at step 2: -106765.639
Parameters optimization took 1 rounds (4.924 sec)

BETTER TREE FOUND at iteration 116: -106765.639
Estimate model parameters (epsilon = 0.100)
Initial log-likelihood: -106756.161
Current log-likelihood at step 1: -106756.032
Current log-likelihood at step 2: -106756.010
Parameters optimization took 1 rounds (4.331 sec)

BETTER TREE FOUND at iteration 119: -106756.010
Iteration 120 / LogL: -106949.060 / Time: 6h:14m:10s (9h:24m:50s left)
Estimate model parameters (epsilon = 0.100)
Initial log-likelihood: -106749.594
Current log-likelihood at step 1: -106749.526
Parameters optimization took 0 rounds (2.674 sec)

BETTER TREE FOUND at iteration 130: -106749.526
Iteration 130 / LogL: -106749.526 / Time: 6h:31m:46s (9h:10m:57s left)
Iteration 140 / LogL: -106765.216 / Time: 6h:58m:0s (8h:41m:36s left)
Estimate model parameters (epsilon = 0.100)
Initial log-likelihood: -106748.215
Current log-likelihood at step 1: -106748.113
Current log-likelihood at step 2: -106748.067
Parameters optimization took 1 rounds (4.437 sec)

BETTER TREE FOUND at iteration 144: -106748.067
Iteration 150 / LogL: -106795.350 / Time: 7h:19m:37s (8h:45m:0s left)
Log-likelihood cutoff on original alignment: -107079.033
Estimate model parameters (epsilon = 0.100)
Initial log-likelihood: -106733.218
Current log-likelihood at step 1: -106732.942
Current log-likelihood at step 2: -106732.905
Parameters optimization took 1 rounds (4.573 sec)

BETTER TREE FOUND at iteration 154: -106732.905
Iteration 160 / LogL: -106776.610 / Time: 7h:40m:5s (8h:36m:56s left)
Iteration 170 / LogL: -106812.194 / Time: 7h:59m:9s (8h:2m:3s left)
Iteration 180 / LogL: -106733.062 / Time: 8h:24m:16s (7h:34m:48s left)
Estimate model parameters (epsilon = 0.100)
Initial log-likelihood: -106724.978
Current log-likelihood at step 1: -106724.551
Current log-likelihood at step 2: -106724.484
Parameters optimization took 1 rounds (5.294 sec)

BETTER TREE FOUND at iteration 185: -106724.484
Iteration 190 / LogL: -106757.976 / Time: 8h:44m:26s (8h:23m:31s left)
Estimate model parameters (epsilon = 0.100)
Initial log-likelihood: -106705.934
Current log-likelihood at step 1: -106705.799
Current log-likelihood at step 2: -106705.754
Parameters optimization took 1 rounds (5.152 sec)

BETTER TREE FOUND at iteration 198: -106705.754
Iteration 200 / LogL: -106785.040 / Time: 9h:3m:22s (8h:24m:25s left)
Log-likelihood cutoff on original alignment: -107079.033
NOTE: Bootstrap correlation coefficient of split occurrence frequencies: 0.944
NOTE: UFBoot does not converge, continue at least 100 more iterations
Iteration 210 / LogL: -107599.019 / Time: 9h:21m:23s (7h:52m:14s left)
Iteration 220 / LogL: -106747.816 / Time: 9h:43m:55s (7h:25m:0s left)
Iteration 230 / LogL: -106712.701 / Time: 10h:8m:7s (6h:59m:25s left)
Estimate model parameters (epsilon = 0.100)
Initial log-likelihood: -106700.731
Current log-likelihood at step 1: -106700.322
Current log-likelihood at step 2: -106700.236
Parameters optimization took 1 rounds (5.296 sec)

BETTER TREE FOUND at iteration 236: -106700.236
Estimate model parameters (epsilon = 0.100)
Initial log-likelihood: -106691.491
Current log-likelihood at step 1: -106691.086
Current log-likelihood at step 2: -106691.025
Parameters optimization took 1 rounds (5.281 sec)

BETTER TREE FOUND at iteration 239: -106691.025
Iteration 240 / LogL: -106740.059 / Time: 10h:32m:7s (8h:16m:1s left)
Iteration 250 / LogL: -106756.380 / Time: 10h:51m:54s (7h:47m:11s left)
Log-likelihood cutoff on original alignment: -107014.857
Estimate model parameters (epsilon = 0.100)
Initial log-likelihood: -106685.696
Current log-likelihood at step 1: -106685.552
Current log-likelihood at step 2: -106685.517
Parameters optimization took 1 rounds (5.343 sec)

BETTER TREE FOUND at iteration 260: -106685.517
Iteration 260 / LogL: -106685.517 / Time: 11h:12m:30s (8h:11m:12s left)
Iteration 270 / LogL: -106729.040 / Time: 11h:35m:22s (7h:45m:26s left)
Estimate model parameters (epsilon = 0.100)
Initial log-likelihood: -106672.824
Current log-likelihood at step 1: -106672.622
Current log-likelihood at step 2: -106672.604
Parameters optimization took 1 rounds (4.115 sec)

BETTER TREE FOUND at iteration 273: -106672.604
Iteration 280 / LogL: -106704.797 / Time: 11h:54m:40s (7h:49m:11s left)
Iteration 290 / LogL: -106699.671 / Time: 12h:13m:59s (7h:21m:43s left)
Iteration 300 / LogL: -106722.527 / Time: 12h:43m:11s (7h:0m:30s left)
Log-likelihood cutoff on original alignment: -106978.524
NOTE: Bootstrap correlation coefficient of split occurrence frequencies: 0.959
NOTE: UFBoot does not converge, continue at least 100 more iterations
Iteration 310 / LogL: -106693.563 / Time: 13h:7m:6s (6h:36m:0s left)
Iteration 320 / LogL: -106726.786 / Time: 13h:28m:57s (6h:10m:32s left)
Iteration 330 / LogL: -106675.728 / Time: 13h:53m:42s (5h:46m:32s left)
Estimate model parameters (epsilon = 0.100)
Initial log-likelihood: -106654.648
Current log-likelihood at step 1: -106654.565
Parameters optimization took 0 rounds (2.204 sec)

BETTER TREE FOUND at iteration 338: -106654.565
Iteration 340 / LogL: -106746.428 / Time: 14h:10m:50s (7h:55m:41s left)
Iteration 350 / LogL: -106743.513 / Time: 14h:34m:44s (7h:31m:35s left)
Log-likelihood cutoff on original alignment: -106978.524
Iteration 360 / LogL: -106708.911 / Time: 14h:53m:55s (7h:5m:10s left)
Iteration 370 / LogL: -106737.721 / Time: 15h:17m:42s (6h:41m:14s left)
Iteration 380 / LogL: -106704.587 / Time: 15h:35m:38s (6h:14m:52s left)
Iteration 390 / LogL: -106738.841 / Time: 15h:52m:52s (5h:48m:41s left)
Iteration 400 / LogL: -106713.380 / Time: 16h:10m:6s (5h:22m:55s left)
Log-likelihood cutoff on original alignment: -106978.524
NOTE: Bootstrap correlation coefficient of split occurrence frequencies: 0.961
NOTE: UFBoot does not converge, continue at least 100 more iterations
Iteration 410 / LogL: -106705.473 / Time: 16h:31m:58s (4h:59m:3s left)
Iteration 420 / LogL: -106731.388 / Time: 16h:51m:37s (4h:34m:38s left)
Iteration 430 / LogL: -106758.717 / Time: 17h:11m:17s (4h:10m:27s left)
Iteration 440 / LogL: -106683.712 / Time: 17h:30m:17s (3h:46m:20s left)
Iteration 450 / LogL: -106659.364 / Time: 17h:52m:56s (3h:23m:9s left)
Log-likelihood cutoff on original alignment: -106978.524
Iteration 460 / LogL: -106680.157 / Time: 18h:15m:16s (2h:59m:56s left)
Iteration 470 / LogL: -106725.011 / Time: 18h:32m:45s (2h:36m:3s left)
Iteration 480 / LogL: -106659.771 / Time: 18h:50m:25s (2h:12m:28s left)
Iteration 490 / LogL: -106665.062 / Time: 19h:8m:13s (1h:49m:8s left)
Iteration 500 / LogL: -106701.198 / Time: 19h:26m:44s (1h:26m:4s left)
Log-likelihood cutoff on original alignment: -106978.524
NOTE: Bootstrap correlation coefficient of split occurrence frequencies: 0.974
NOTE: UFBoot does not converge, continue at least 100 more iterations
Estimate model parameters (epsilon = 0.100)
Initial log-likelihood: -106652.483
Current log-likelihood at step 1: -106652.257
Current log-likelihood at step 2: -106652.212
Parameters optimization took 1 rounds (4.828 sec)

BETTER TREE FOUND at iteration 509: -106652.212
Iteration 510 / LogL: -106706.489 / Time: 19h:45m:59s (7h:29m:26s left)
Iteration 520 / LogL: -106666.197 / Time: 20h:8m:4s (7h:6m:40s left)
Iteration 530 / LogL: -106677.238 / Time: 20h:25m:29s (6h:42m:21s left)
Estimate model parameters (epsilon = 0.100)
Initial log-likelihood: -106652.096
Current log-likelihood at step 1: -106651.960
Current log-likelihood at step 2: -106651.933
Parameters optimization took 1 rounds (4.098 sec)

BETTER TREE FOUND at iteration 534: -106651.933
Estimate model parameters (epsilon = 0.100)
Initial log-likelihood: -106651.813
Current log-likelihood at step 1: -106651.633
Current log-likelihood at step 2: -106651.597
Parameters optimization took 1 rounds (5.062 sec)

BETTER TREE FOUND at iteration 539: -106651.597
Iteration 540 / LogL: -106675.557 / Time: 20h:41m:48s (7h:25m:2s left)
Iteration 550 / LogL: -106752.396 / Time: 20h:57m:41s (7h:0m:26s left)
Log-likelihood cutoff on original alignment: -106837.902
Estimate model parameters (epsilon = 0.100)
Initial log-likelihood: -106648.532
Current log-likelihood at step 1: -106648.450
Parameters optimization took 0 rounds (1.832 sec)

BETTER TREE FOUND at iteration 559: -106648.450
Iteration 560 / LogL: -106691.785 / Time: 21h:16m:4s (7h:21m:18s left)
Iteration 570 / LogL: -106648.454 / Time: 21h:32m:50s (6h:57m:20s left)
Iteration 580 / LogL: -106810.547 / Time: 21h:47m:27s (6h:32m:57s left)
Iteration 590 / LogL: -106674.686 / Time: 22h:0m:49s (6h:8m:32s left)
Iteration 600 / LogL: -106699.664 / Time: 22h:16m:15s (5h:45m:2s left)
Log-likelihood cutoff on original alignment: -106837.902
NOTE: Bootstrap correlation coefficient of split occurrence frequencies: 0.980
NOTE: UFBoot does not converge, continue at least 100 more iterations
Iteration 610 / LogL: -106680.283 / Time: 22h:33m:11s (5h:22m:10s left)
Iteration 620 / LogL: -106649.202 / Time: 22h:50m:52s (4h:59m:39s left)
Iteration 630 / LogL: -106664.462 / Time: 23h:8m:18s (4h:37m:15s left)
Estimate model parameters (epsilon = 0.100)
Initial log-likelihood: -106641.912
Current log-likelihood at step 1: -106641.816
Parameters optimization took 0 rounds (1.983 sec)

BETTER TREE FOUND at iteration 632: -106641.816
Estimate model parameters (epsilon = 0.100)
Initial log-likelihood: -106641.542
Current log-likelihood at step 1: -106641.398
Current log-likelihood at step 2: -106641.348
Parameters optimization took 1 rounds (4.839 sec)

BETTER TREE FOUND at iteration 637: -106641.348
Iteration 640 / LogL: -106667.640 / Time: 23h:26m:17s (7h:2m:19s left)
Iteration 650 / LogL: -106730.335 / Time: 23h:43m:44s (6h:39m:44s left)
Log-likelihood cutoff on original alignment: -106837.902
Iteration 660 / LogL: -106671.923 / Time: 24h:1m:45s (6h:17m:27s left)
Iteration 670 / LogL: -106711.456 / Time: 24h:19m:45s (5h:55m:18s left)
Iteration 680 / LogL: -106677.941 / Time: 24h:34m:5s (5h:32m:25s left)
Iteration 690 / LogL: -106679.993 / Time: 24h:52m:21s (5h:10m:37s left)
Iteration 700 / LogL: -106698.017 / Time: 25h:9m:1s (4h:48m:37s left)
Log-likelihood cutoff on original alignment: -106837.902
NOTE: Bootstrap correlation coefficient of split occurrence frequencies: 0.982
NOTE: UFBoot does not converge, continue at least 100 more iterations
Estimate model parameters (epsilon = 0.100)
Initial log-likelihood: -106641.023
Current log-likelihood at step 1: -106640.895
Current log-likelihood at step 2: -106640.873
Parameters optimization took 1 rounds (4.412 sec)

BETTER TREE FOUND at iteration 706: -106640.873
Iteration 710 / LogL: -106652.610 / Time: 25h:29m:30s (6h:52m:45s left)
Iteration 720 / LogL: -106675.259 / Time: 25h:50m:11s (6h:31m:36s left)
Estimate model parameters (epsilon = 0.100)
Initial log-likelihood: -106635.608
Current log-likelihood at step 1: -106635.500
Current log-likelihood at step 2: -106635.473
Parameters optimization took 1 rounds (4.116 sec)

BETTER TREE FOUND at iteration 726: -106635.473
Iteration 730 / LogL: -106646.590 / Time: 26h:5m:45s (6h:51m:10s left)
Iteration 740 / LogL: -106692.923 / Time: 26h:23m:55s (6h:29m:29s left)
Estimate model parameters (epsilon = 0.100)
Initial log-likelihood: -106625.433
Current log-likelihood at step 1: -106625.343
Parameters optimization took 0 rounds (1.836 sec)

BETTER TREE FOUND at iteration 743: -106625.343
Iteration 750 / LogL: -106715.796 / Time: 26h:39m:8s (6h:42m:40s left)
Log-likelihood cutoff on original alignment: -106837.902
Iteration 760 / LogL: -106644.432 / Time: 26h:59m:17s (6h:21m:38s left)
Iteration 770 / LogL: -106633.024 / Time: 27h:15m:17s (5h:59m:41s left)
Estimate model parameters (epsilon = 0.100)
Initial log-likelihood: -106625.198
Current log-likelihood at step 1: -106625.092
Current log-likelihood at step 2: -106625.070
Parameters optimization took 1 rounds (4.284 sec)

BETTER TREE FOUND at iteration 778: -106625.070
Iteration 780 / LogL: -106641.650 / Time: 27h:32m:16s (6h:50m:42s left)
Iteration 790 / LogL: -106660.316 / Time: 27h:52m:17s (6h:29m:47s left)
Iteration 800 / LogL: -106661.417 / Time: 28h:7m:21s (6h:7m:47s left)
Log-likelihood cutoff on original alignment: -106837.902
NOTE: Bootstrap correlation coefficient of split occurrence frequencies: 0.972
NOTE: UFBoot does not converge, continue at least 100 more iterations
Iteration 810 / LogL: -106680.149 / Time: 28h:27m:4s (5h:46m:56s left)
Iteration 820 / LogL: -106726.694 / Time: 28h:42m:14s (5h:25m:13s left)
Estimate model parameters (epsilon = 0.100)
Initial log-likelihood: -106619.313
Current log-likelihood at step 1: -106619.252
Parameters optimization took 0 rounds (2.431 sec)

BETTER TREE FOUND at iteration 824: -106619.252
Iteration 830 / LogL: -106701.793 / Time: 28h:59m:9s (6h:38m:28s left)
Iteration 840 / LogL: -106686.766 / Time: 29h:17m:27s (6h:17m:26s left)
Iteration 850 / LogL: -106662.956 / Time: 29h:34m:33s (5h:56m:13s left)
Log-likelihood cutoff on original alignment: -106837.902
Iteration 860 / LogL: -106731.533 / Time: 29h:53m:0s (5h:35m:22s left)
Iteration 870 / LogL: -106850.009 / Time: 30h:6m:16s (5h:13m:38s left)
Iteration 880 / LogL: -106675.429 / Time: 30h:25m:15s (4h:53m:3s left)
Estimate model parameters (epsilon = 0.100)
Initial log-likelihood: -106615.325
Current log-likelihood at step 1: -106615.251
Parameters optimization took 0 rounds (2.427 sec)

BETTER TREE FOUND at iteration 881: -106615.251
Iteration 890 / LogL: -106628.416 / Time: 30h:42m:42s (6h:28m:4s left)
Iteration 900 / LogL: -106642.742 / Time: 31h:0m:5s (6h:7m:10s left)
Log-likelihood cutoff on original alignment: -106837.902
NOTE: Bootstrap correlation coefficient of split occurrence frequencies: 0.958
NOTE: UFBoot does not converge, continue at least 100 more iterations
Iteration 910 / LogL: -106666.176 / Time: 31h:24m:57s (5h:47m:44s left)
Iteration 920 / LogL: -106682.013 / Time: 31h:41m:7s (5h:26m:40s left)
Iteration 930 / LogL: -106622.539 / Time: 32h:0m:36s (5h:6m:15s left)
Iteration 940 / LogL: -106672.976 / Time: 32h:18m:2s (4h:45m:32s left)
Iteration 950 / LogL: -106699.330 / Time: 32h:37m:25s (4h:25m:10s left)
Log-likelihood cutoff on original alignment: -106837.902
Iteration 960 / LogL: -106662.473 / Time: 32h:52m:4s (4h:4m:13s left)
Estimate model parameters (epsilon = 0.100)
Initial log-likelihood: -106608.150
Current log-likelihood at step 1: -106608.031
Current log-likelihood at step 2: -106608.007
Parameters optimization took 1 rounds (4.288 sec)

BETTER TREE FOUND at iteration 964: -106608.007
Iteration 970 / LogL: -106685.047 / Time: 33h:7m:10s (6h:30m:33s left)
Estimate model parameters (epsilon = 0.100)
Initial log-likelihood: -106600.397
Current log-likelihood at step 1: -106600.257
Current log-likelihood at step 2: -106600.231
Parameters optimization took 1 rounds (4.869 sec)

BETTER TREE FOUND at iteration 980: -106600.231
Iteration 980 / LogL: -106600.231 / Time: 33h:25m:51s (6h:42m:20s left)
Iteration 990 / LogL: -106628.825 / Time: 33h:41m:58s (6h:21m:27s left)
Iteration 1000 / LogL: -106692.785 / Time: 33h:59m:23s (6h:0m:53s left)
Log-likelihood cutoff on original alignment: -106837.902
NOTE: Bootstrap correlation coefficient of split occurrence frequencies: 0.952
NOTE: UFBoot does not converge, continue at least 100 more iterations
Iteration 1010 / LogL: -106650.627 / Time: 34h:16m:1s (5h:40m:16s left)
Estimate model parameters (epsilon = 0.100)
Initial log-likelihood: -106599.938
Current log-likelihood at step 1: -106599.746
Current log-likelihood at step 2: -106599.712
Parameters optimization took 1 rounds (4.411 sec)

BETTER TREE FOUND at iteration 1012: -106599.712
Iteration 1020 / LogL: -106707.648 / Time: 34h:32m:22s (6h:23m:37s left)
Estimate model parameters (epsilon = 0.100)
Initial log-likelihood: -106598.377
Current log-likelihood at step 1: -106598.271
Current log-likelihood at step 2: -106598.229
Parameters optimization took 1 rounds (3.531 sec)

BETTER TREE FOUND at iteration 1027: -106598.229
Estimate model parameters (epsilon = 0.100)
Initial log-likelihood: -106595.855
Current log-likelihood at step 1: -106595.747
Current log-likelihood at step 2: -106595.693
Parameters optimization took 1 rounds (4.004 sec)

BETTER TREE FOUND at iteration 1030: -106595.693
Iteration 1030 / LogL: -106595.693 / Time: 34h:48m:6s (6h:38m:46s left)
Iteration 1040 / LogL: -106664.057 / Time: 35h:3m:54s (6h:18m:4s left)
Estimate model parameters (epsilon = 0.100)
Initial log-likelihood: -106584.473
Current log-likelihood at step 1: -106584.414
Parameters optimization took 0 rounds (2.409 sec)

BETTER TREE FOUND at iteration 1043: -106584.414
Iteration 1050 / LogL: -106634.323 / Time: 35h:20m:49s (6h:23m:30s left)
Log-likelihood cutoff on original alignment: -106837.902
Iteration 1060 / LogL: -106615.559 / Time: 35h:36m:49s (6h:2m:57s left)
Iteration 1070 / LogL: -106618.263 / Time: 35h:51m:57s (5h:42m:21s left)
Iteration 1080 / LogL: -106596.819 / Time: 36h:7m:28s (5h:21m:55s left)
Iteration 1090 / LogL: -106647.735 / Time: 36h:25m:4s (5h:1m:52s left)
Iteration 1100 / LogL: -106613.227 / Time: 36h:44m:28s (4h:42m:6s left)
Log-likelihood cutoff on original alignment: -106821.777
NOTE: Bootstrap correlation coefficient of split occurrence frequencies: 0.944
NOTE: UFBoot does not converge, continue at least 100 more iterations
Iteration 1110 / LogL: -106637.157 / Time: 37h:3m:59s (4h:22m:21s left)
Iteration 1120 / LogL: -106637.949 / Time: 37h:22m:17s (4h:2m:28s left)
Iteration 1130 / LogL: -106617.792 / Time: 37h:38m:4s (3h:42m:21s left)
Iteration 1140 / LogL: -106599.703 / Time: 37h:54m:49s (3h:22m:25s left)
Iteration 1150 / LogL: -106612.776 / Time: 38h:16m:4s (3h:2m:53s left)
Log-likelihood cutoff on original alignment: -106821.777
Iteration 1160 / LogL: -106598.162 / Time: 38h:34m:50s (2h:43m:9s left)
Iteration 1170 / LogL: -107001.885 / Time: 38h:49m:44s (2h:23m:12s left)
Iteration 1180 / LogL: -106649.685 / Time: 39h:13m:7s (2h:3m:47s left)
Iteration 1190 / LogL: -106613.199 / Time: 39h:29m:10s (1h:43m:59s left)
Iteration 1200 / LogL: -106636.556 / Time: 39h:46m:53s (1h:24m:17s left)
Log-likelihood cutoff on original alignment: -106821.777
NOTE: Bootstrap correlation coefficient of split occurrence frequencies: 0.951
NOTE: UFBoot does not converge, continue at least 100 more iterations
Iteration 1210 / LogL: -106622.019 / Time: 40h:3m:1s (2h:56m:10s left)
Iteration 1220 / LogL: -106612.334 / Time: 40h:17m:36s (2h:36m:16s left)
Iteration 1230 / LogL: -106627.669 / Time: 40h:36m:4s (2h:16m:40s left)
Iteration 1240 / LogL: -106642.376 / Time: 40h:52m:54s (1h:57m:1s left)
Iteration 1250 / LogL: -106657.059 / Time: 41h:10m:26s (1h:37m:26s left)
Log-likelihood cutoff on original alignment: -106821.777
Iteration 1260 / LogL: -106610.688 / Time: 41h:35m:1s (1h:18m:6s left)
Iteration 1270 / LogL: -106614.055 / Time: 41h:54m:20s (0h:58m:34s left)
Estimate model parameters (epsilon = 0.100)
Initial log-likelihood: -106575.851
Current log-likelihood at step 1: -106575.791
Parameters optimization took 0 rounds (2.191 sec)

BETTER TREE FOUND at iteration 1279: -106575.791
Iteration 1280 / LogL: -106601.581 / Time: 42h:8m:44s (6h:27m:47s left)
Iteration 1290 / LogL: -106609.081 / Time: 42h:27m:2s (6h:8m:7s left)
Iteration 1300 / LogL: -106617.861 / Time: 42h:45m:17s (5h:48m:28s left)
Log-likelihood cutoff on original alignment: -106821.777
NOTE: Bootstrap correlation coefficient of split occurrence frequencies: 0.952
NOTE: UFBoot does not converge, continue at least 100 more iterations
Iteration 1310 / LogL: -106598.867 / Time: 43h:2m:7s (5h:28m:40s left)
Iteration 1320 / LogL: -106577.677 / Time: 43h:19m:27s (5h:8m:57s left)
Iteration 1330 / LogL: -106628.188 / Time: 43h:36m:12s (4h:49m:13s left)
Iteration 1340 / LogL: -106612.675 / Time: 43h:53m:22s (4h:29m:35s left)
Iteration 1350 / LogL: -106611.574 / Time: 44h:9m:1s (4h:9m:50s left)
Log-likelihood cutoff on original alignment: -106821.777
Iteration 1360 / LogL: -106588.518 / Time: 44h:27m:58s (3h:50m:25s left)
Iteration 1370 / LogL: -106611.756 / Time: 44h:47m:44s (3h:31m:5s left)
Iteration 1380 / LogL: -106590.804 / Time: 45h:3m:30s (3h:11m:28s left)
Iteration 1390 / LogL: -106647.716 / Time: 45h:21m:14s (2h:52m:1s left)
Iteration 1400 / LogL: -106609.333 / Time: 45h:39m:25s (2h:32m:38s left)
Log-likelihood cutoff on original alignment: -106772.924
NOTE: Bootstrap correlation coefficient of split occurrence frequencies: 0.958
NOTE: UFBoot does not converge, continue at least 100 more iterations
Iteration 1410 / LogL: -106605.796 / Time: 45h:56m:13s (2h:53m:43s left)
Iteration 1420 / LogL: -106588.878 / Time: 46h:13m:0s (2h:34m:16s left)
Iteration 1430 / LogL: -106638.327 / Time: 46h:31m:48s (2h:14m:58s left)
Iteration 1440 / LogL: -106598.393 / Time: 46h:48m:56s (1h:55m:36s left)
Iteration 1450 / LogL: -106610.533 / Time: 47h:5m:47s (1h:36m:15s left)
Log-likelihood cutoff on original alignment: -106772.924
Iteration 1460 / LogL: -106673.087 / Time: 47h:25m:10s (1h:17m:0s left)
Iteration 1470 / LogL: -106641.732 / Time: 47h:40m:43s (0h:57m:40s left)
Iteration 1480 / LogL: -106589.418 / Time: 47h:58m:41s (0h:38m:26s left)
Iteration 1490 / LogL: -106814.772 / Time: 48h:13m:12s (0h:19m:11s left)
Iteration 1500 / LogL: -106583.708 / Time: 48h:28m:39s (0h:0m:0s left)
Log-likelihood cutoff on original alignment: -106772.924
NOTE: Bootstrap correlation coefficient of split occurrence frequencies: 0.960
NOTE: UFBoot does not converge, continue at least 100 more iterations
Iteration 1510 / LogL: -106604.567 / Time: 48h:43m:47s (2h:52m:12s left)
Iteration 1520 / LogL: -106655.732 / Time: 49h:0m:42s (2h:32m:57s left)
Iteration 1530 / LogL: -106633.567 / Time: 49h:16m:54s (2h:13m:42s left)
Iteration 1540 / LogL: -106638.659 / Time: 49h:34m:45s (1h:54m:33s left)
Iteration 1550 / LogL: -106682.098 / Time: 49h:51m:24s (1h:35m:23s left)
Log-likelihood cutoff on original alignment: -106772.924
Iteration 1560 / LogL: -106608.227 / Time: 50h:7m:41s (1h:16m:14s left)
Iteration 1570 / LogL: -106596.640 / Time: 50h:25m:28s (0h:57m:9s left)
Iteration 1580 / LogL: -106616.761 / Time: 50h:41m:21s (0h:38m:3s left)
Iteration 1590 / LogL: -106656.130 / Time: 50h:55m:58s (0h:19m:0s left)
Iteration 1600 / LogL: -106591.350 / Time: 51h:10m:14s (0h:0m:0s left)
Log-likelihood cutoff on original alignment: -106772.924
NOTE: Bootstrap correlation coefficient of split occurrence frequencies: 0.962
NOTE: UFBoot does not converge, continue at least 100 more iterations
Iteration 1610 / LogL: -106680.621 / Time: 51h:26m:44s (2h:50m:37s left)
Iteration 1620 / LogL: -106621.552 / Time: 51h:45m:13s (2h:31m:38s left)
Iteration 1630 / LogL: -106641.471 / Time: 52h:2m:14s (2h:12m:36s left)
Iteration 1640 / LogL: -106656.506 / Time: 52h:19m:19s (1h:53m:35s left)
Iteration 1650 / LogL: -106645.058 / Time: 52h:34m:37s (1h:34m:32s left)
Log-likelihood cutoff on original alignment: -106772.924
Iteration 1660 / LogL: -106727.054 / Time: 52h:51m:7s (1h:15m:34s left)
Iteration 1670 / LogL: -106677.323 / Time: 53h:7m:16s (0h:56m:38s left)
Estimate model parameters (epsilon = 0.100)
Initial log-likelihood: -106573.139
Current log-likelihood at step 1: -106573.040
Parameters optimization took 0 rounds (2.469 sec)

BETTER TREE FOUND at iteration 1673: -106573.040
Iteration 1680 / LogL: -106628.508 / Time: 53h:26m:11s (6h:4m:21s left)
Iteration 1690 / LogL: -106627.409 / Time: 53h:43m:1s (5h:45m:15s left)
Iteration 1700 / LogL: -106593.370 / Time: 54h:0m:21s (5h:26m:14s left)
Log-likelihood cutoff on original alignment: -106749.534
NOTE: Bootstrap correlation coefficient of split occurrence frequencies: 0.965
NOTE: UFBoot does not converge, continue at least 100 more iterations
Iteration 1710 / LogL: -106633.350 / Time: 54h:16m:11s (5h:7m:5s left)
Iteration 1720 / LogL: -106697.773 / Time: 54h:34m:13s (4h:48m:11s left)
Iteration 1730 / LogL: -106615.336 / Time: 54h:51m:22s (4h:29m:12s left)
Iteration 1740 / LogL: -106617.809 / Time: 55h:9m:59s (4h:10m:21s left)
Iteration 1750 / LogL: -106592.559 / Time: 55h:25m:47s (3h:51m:19s left)
Log-likelihood cutoff on original alignment: -106749.534
Iteration 1760 / LogL: -106615.944 / Time: 55h:41m:7s (3h:32m:17s left)
Iteration 1770 / LogL: -106693.891 / Time: 55h:53m:52s (3h:13m:9s left)
Iteration 1780 / LogL: -106726.749 / Time: 56h:10m:13s (2h:54m:16s left)
Iteration 1790 / LogL: -106619.964 / Time: 56h:26m:48s (2h:35m:26s left)
Iteration 1800 / LogL: -106667.329 / Time: 56h:41m:56s (2h:16m:34s left)
Log-likelihood cutoff on original alignment: -106749.534
NOTE: Bootstrap correlation coefficient of split occurrence frequencies: 0.966
NOTE: UFBoot does not converge, continue at least 100 more iterations
Estimate model parameters (epsilon = 0.100)
Initial log-likelihood: -106572.773
Current log-likelihood at step 1: -106572.652
Current log-likelihood at step 2: -106572.637
Parameters optimization took 1 rounds (4.236 sec)

BETTER TREE FOUND at iteration 1801: -106572.637
Iteration 1810 / LogL: -106610.607 / Time: 56h:58m:0s (5h:57m:2s left)
Iteration 1820 / LogL: -106635.687 / Time: 57h:16m:45s (5h:38m:21s left)
Iteration 1830 / LogL: -106607.598 / Time: 57h:32m:17s (5h:19m:21s left)
Iteration 1840 / LogL: -106640.833 / Time: 57h:48m:56s (5h:0m:30s left)
Iteration 1850 / LogL: -106626.123 / Time: 58h:5m:34s (4h:41m:40s left)
Log-likelihood cutoff on original alignment: -106749.534
Iteration 1860 / LogL: -106688.453 / Time: 58h:24m:28s (4h:23m:2s left)
Iteration 1870 / LogL: -106602.934 / Time: 58h:41m:21s (4h:4m:15s left)
Iteration 1880 / LogL: -106583.335 / Time: 58h:58m:32s (3h:45m:31s left)
Iteration 1890 / LogL: -106627.396 / Time: 59h:16m:15s (3h:26m:49s left)
Iteration 1900 / LogL: -106619.283 / Time: 59h:31m:25s (3h:8m:0s left)
Log-likelihood cutoff on original alignment: -106749.534
NOTE: Bootstrap correlation coefficient of split occurrence frequencies: 0.976
NOTE: UFBoot does not converge, continue at least 100 more iterations
Iteration 1910 / LogL: -106613.401 / Time: 59h:50m:56s (2h:49m:26s left)
Iteration 1920 / LogL: -106628.101 / Time: 60h:8m:38s (2h:30m:46s left)
Iteration 1930 / LogL: -106593.620 / Time: 60h:23m:18s (2h:12m:1s left)
Iteration 1940 / LogL: -106635.898 / Time: 60h:39m:39s (1h:53m:21s left)
Iteration 1950 / LogL: -106645.847 / Time: 60h:57m:24s (1h:34m:45s left)
Log-likelihood cutoff on original alignment: -106744.328
Iteration 1960 / LogL: -106584.893 / Time: 61h:13m:57s (1h:16m:7s left)
Iteration 1970 / LogL: -107566.699 / Time: 61h:28m:45s (0h:57m:30s left)
Iteration 1980 / LogL: -106608.814 / Time: 61h:44m:49s (0h:38m:55s left)
Iteration 1990 / LogL: -106595.021 / Time: 62h:1m:13s (0h:20m:22s left)
Iteration 2000 / LogL: -106593.815 / Time: 62h:18m:54s (0h:1m:51s left)
Log-likelihood cutoff on original alignment: -106744.328
NOTE: Bootstrap correlation coefficient of split occurrence frequencies: 0.985
NOTE: UFBoot does not converge, continue at least 100 more iterations
Iteration 2010 / LogL: -107406.222 / Time: 62h:30m:36s (2h:46m:23s left)
Iteration 2020 / LogL: -106600.559 / Time: 62h:46m:6s (2h:27m:47s left)
Iteration 2030 / LogL: -106676.976 / Time: 63h:4m:9s (2h:9m:17s left)
Iteration 2040 / LogL: -106585.561 / Time: 63h:19m:15s (1h:50m:43s left)
Iteration 2050 / LogL: -106643.818 / Time: 63h:38m:11s (1h:32m:17s left)
Log-likelihood cutoff on original alignment: -106744.328
Iteration 2060 / LogL: -106620.336 / Time: 63h:54m:40s (1h:13m:47s left)
Iteration 2070 / LogL: -106685.107 / Time: 64h:8m:28s (0h:55m:16s left)
Iteration 2080 / LogL: -106628.467 / Time: 64h:26m:3s (0h:36m:50s left)
Iteration 2090 / LogL: -106586.011 / Time: 64h:41m:44s (0h:18m:24s left)
Iteration 2100 / LogL: -106586.832 / Time: 64h:56m:41s (0h:0m:0s left)
Log-likelihood cutoff on original alignment: -106744.328
NOTE: Bootstrap correlation coefficient of split occurrence frequencies: 0.986
NOTE: UFBoot does not converge, continue at least 100 more iterations
Iteration 2110 / LogL: -106667.120 / Time: 65h:13m:1s (2h:45m:25s left)
Iteration 2120 / LogL: -106589.950 / Time: 65h:28m:52s (2h:26m:57s left)
Iteration 2130 / LogL: -106612.251 / Time: 65h:45m:30s (2h:8m:31s left)
Iteration 2140 / LogL: -106626.540 / Time: 66h:3m:14s (1h:50m:8s left)
Iteration 2150 / LogL: -106608.141 / Time: 66h:22m:31s (1h:31m:48s left)
Log-likelihood cutoff on original alignment: -106744.328
Iteration 2160 / LogL: -106583.418 / Time: 66h:36m:43s (1h:13m:22s left)
Iteration 2170 / LogL: -106608.802 / Time: 66h:52m:37s (0h:54m:59s left)
Iteration 2180 / LogL: -106648.991 / Time: 67h:7m:9s (0h:36m:37s left)
Iteration 2190 / LogL: -106600.852 / Time: 67h:32m:8s (0h:18m:20s left)
Iteration 2200 / LogL: -106618.284 / Time: 67h:48m:34s (0h:0m:0s left)
Log-likelihood cutoff on original alignment: -106744.328
NOTE: Bootstrap correlation coefficient of split occurrence frequencies: 0.987
NOTE: UFBoot does not converge, continue at least 100 more iterations
Iteration 2210 / LogL: -106601.064 / Time: 68h:8m:46s (2h:45m:6s left)
Iteration 2220 / LogL: -106589.812 / Time: 68h:25m:15s (2h:26m:41s left)
Iteration 2230 / LogL: -106594.604 / Time: 68h:49m:20s (2h:8m:32s left)
Iteration 2240 / LogL: -106645.927 / Time: 69h:5m:12s (1h:50m:6s left)
Iteration 2250 / LogL: -106595.403 / Time: 69h:23m:37s (1h:31m:45s left)
Log-likelihood cutoff on original alignment: -106744.328
Iteration 2260 / LogL: -106650.445 / Time: 69h:39m:58s (1h:13m:22s left)
Iteration 2270 / LogL: -106593.818 / Time: 69h:56m:45s (0h:55m:0s left)
Iteration 2280 / LogL: -106695.573 / Time: 70h:12m:46s (0h:36m:39s left)
Iteration 2290 / LogL: -106587.367 / Time: 70h:32m:2s (0h:18m:19s left)
Iteration 2300 / LogL: -106649.796 / Time: 70h:49m:56s (0h:0m:0s left)
Log-likelihood cutoff on original alignment: -106744.328
NOTE: Bootstrap correlation coefficient of split occurrence frequencies: 0.986
NOTE: UFBoot does not converge, continue at least 100 more iterations
Iteration 2310 / LogL: -106921.489 / Time: 71h:5m:22s (2h:44m:50s left)
Iteration 2320 / LogL: -106697.399 / Time: 71h:21m:53s (2h:26m:27s left)
Iteration 2330 / LogL: -106582.913 / Time: 71h:38m:10s (2h:8m:5s left)
Iteration 2340 / LogL: -106625.504 / Time: 71h:55m:34s (1h:49m:46s left)
Iteration 2350 / LogL: -106643.840 / Time: 72h:17m:13s (1h:31m:32s left)
Log-likelihood cutoff on original alignment: -106744.328
Estimate model parameters (epsilon = 0.100)
Initial log-likelihood: -106571.868
Current log-likelihood at step 1: -106571.726
Current log-likelihood at step 2: -106571.695
Parameters optimization took 1 rounds (4.388 sec)

BETTER TREE FOUND at iteration 2351: -106571.695
Iteration 2360 / LogL: -106684.573 / Time: 72h:35m:8s (5h:49m:40s left)
Iteration 2370 / LogL: -106636.420 / Time: 72h:50m:10s (5h:31m:6s left)
Iteration 2380 / LogL: -106689.639 / Time: 73h:7m:40s (5h:12m:45s left)
Iteration 2390 / LogL: -106627.569 / Time: 73h:24m:10s (4h:54m:21s left)
Iteration 2400 / LogL: -106589.347 / Time: 73h:42m:10s (4h:36m:3s left)
Log-likelihood cutoff on original alignment: -106744.328
NOTE: Bootstrap correlation coefficient of split occurrence frequencies: 0.987
NOTE: UFBoot does not converge, continue at least 100 more iterations
Iteration 2410 / LogL: -106629.709 / Time: 73h:59m:31s (4h:17m:43s left)
Iteration 2420 / LogL: -106619.855 / Time: 74h:17m:4s (3h:59m:23s left)
Iteration 2430 / LogL: -106592.935 / Time: 74h:33m:42s (3h:41m:2s left)
Iteration 2440 / LogL: -106610.575 / Time: 74h:52m:7s (3h:22m:46s left)
Iteration 2450 / LogL: -106612.750 / Time: 75h:8m:25s (3h:4m:25s left)
Log-likelihood cutoff on original alignment: -106744.328
Iteration 2460 / LogL: -106651.806 / Time: 75h:28m:46s (2h:46m:14s left)
Iteration 2470 / LogL: -106590.383 / Time: 75h:45m:54s (2h:27m:56s left)
Iteration 2480 / LogL: -106647.489 / Time: 76h:3m:43s (2h:9m:39s left)
Iteration 2490 / LogL: -106614.135 / Time: 76h:20m:14s (1h:51m:21s left)
Iteration 2500 / LogL: -106642.870 / Time: 76h:41m:9s (1h:33m:9s left)
Log-likelihood cutoff on original alignment: -106744.328
NOTE: Bootstrap correlation coefficient of split occurrence frequencies: 0.990
NOTE: UFBoot does not converge, continue at least 100 more iterations
Iteration 2510 / LogL: -106680.317 / Time: 76h:58m:16s (2h:44m:21s left)
Iteration 2520 / LogL: -106592.476 / Time: 77h:16m:2s (2h:26m:4s left)
Iteration 2530 / LogL: -106574.710 / Time: 77h:30m:14s (2h:7m:42s left)
Iteration 2540 / LogL: -106678.468 / Time: 77h:48m:49s (1h:49m:28s left)
Iteration 2550 / LogL: -106624.286 / Time: 78h:5m:13s (1h:31m:11s left)
Log-likelihood cutoff on original alignment: -106744.328
Estimate model parameters (epsilon = 0.100)
Initial log-likelihood: -106570.574
Current log-likelihood at step 1: -106570.471
Current log-likelihood at step 2: -106570.444
Parameters optimization took 1 rounds (3.390 sec)

BETTER TREE FOUND at iteration 2556: -106570.444
Iteration 2560 / LogL: -106590.212 / Time: 78h:21m:36s (5h:57m:19s left)
Iteration 2570 / LogL: -106651.817 / Time: 78h:40m:23s (5h:39m:7s left)
Iteration 2580 / LogL: -106583.865 / Time: 78h:57m:20s (5h:20m:48s left)
Iteration 2590 / LogL: -106647.708 / Time: 79h:12m:12s (5h:2m:21s left)
Iteration 2600 / LogL: -106657.244 / Time: 79h:28m:48s (4h:44m:3s left)
Log-likelihood cutoff on original alignment: -106744.328
NOTE: Bootstrap correlation coefficient of split occurrence frequencies: 0.994
Iteration 2610 / LogL: -106589.919 / Time: 79h:47m:1s (4h:25m:50s left)
Iteration 2620 / LogL: -106590.672 / Time: 80h:3m:23s (4h:7m:32s left)
Iteration 2630 / LogL: -106612.814 / Time: 80h:19m:27s (3h:49m:14s left)
Iteration 2640 / LogL: -106651.921 / Time: 80h:35m:50s (3h:30m:57s left)
Iteration 2650 / LogL: -106611.541 / Time: 80h:52m:26s (3h:12m:42s left)
Log-likelihood cutoff on original alignment: -106744.328
Iteration 2660 / LogL: -106621.943 / Time: 81h:10m:6s (2h:54m:30s left)
Estimate model parameters (epsilon = 0.100)
Initial log-likelihood: -106569.533
Current log-likelihood at step 1: -106569.461
Parameters optimization took 0 rounds (2.448 sec)

BETTER TREE FOUND at iteration 2664: -106569.461
Iteration 2670 / LogL: -106612.208 / Time: 81h:30m:37s (5h:52m:50s left)
Iteration 2680 / LogL: -106595.332 / Time: 81h:44m:56s (5h:34m:22s left)
Iteration 2690 / LogL: -106621.318 / Time: 82h:2m:19s (5h:16m:9s left)
Iteration 2700 / LogL: -106704.498 / Time: 82h:22m:12s (4h:58m:5s left)
Log-likelihood cutoff on original alignment: -106744.328
NOTE: Bootstrap correlation coefficient of split occurrence frequencies: 0.996
Iteration 2710 / LogL: -106585.336 / Time: 82h:40m:19s (4h:39m:54s left)
Iteration 2720 / LogL: -106638.906 / Time: 82h:57m:38s (4h:21m:41s left)
Iteration 2730 / LogL: -106596.999 / Time: 83h:10m:58s (4h:3m:16s left)
Iteration 2740 / LogL: -106633.666 / Time: 83h:25m:51s (3h:44m:58s left)
Iteration 2750 / LogL: -106666.000 / Time: 83h:41m:58s (3h:26m:44s left)
Log-likelihood cutoff on original alignment: -106744.328
Iteration 2760 / LogL: -106652.870 / Time: 83h:58m:6s (3h:8m:32s left)
Estimate model parameters (epsilon = 0.100)
Initial log-likelihood: -106566.139
Current log-likelihood at step 1: -106566.011
Current log-likelihood at step 2: -106565.969
Parameters optimization took 1 rounds (4.634 sec)

BETTER TREE FOUND at iteration 2764: -106565.969
Iteration 2770 / LogL: -106642.660 / Time: 84h:14m:27s (5h:51m:34s left)
Iteration 2780 / LogL: -106615.931 / Time: 84h:31m:48s (5h:33m:23s left)
Iteration 2790 / LogL: -106601.067 / Time: 84h:47m:11s (5h:15m:6s left)
Iteration 2800 / LogL: -106630.777 / Time: 85h:3m:0s (4h:56m:51s left)
Log-likelihood cutoff on original alignment: -106744.328
NOTE: Bootstrap correlation coefficient of split occurrence frequencies: 0.996
Iteration 2810 / LogL: -106592.041 / Time: 85h:19m:54s (4h:38m:41s left)
Iteration 2820 / LogL: -106629.829 / Time: 85h:33m:58s (4h:20m:23s left)
Iteration 2830 / LogL: -106606.032 / Time: 85h:50m:26s (4h:2m:14s left)
Iteration 2840 / LogL: -106682.577 / Time: 86h:7m:53s (3h:44m:7s left)
Iteration 2850 / LogL: -106608.983 / Time: 86h:25m:11s (3h:26m:1s left)
Log-likelihood cutoff on original alignment: -106744.328
Iteration 2860 / LogL: -106575.865 / Time: 86h:42m:5s (3h:7m:54s left)
Iteration 2870 / LogL: -106642.038 / Time: 86h:58m:37s (2h:49m:47s left)
Iteration 2880 / LogL: -106592.903 / Time: 87h:14m:16s (2h:31m:39s left)
Iteration 2890 / LogL: -106621.292 / Time: 87h:30m:8s (2h:13m:32s left)
Iteration 2900 / LogL: -106633.054 / Time: 87h:47m:13s (1h:55m:28s left)
Log-likelihood cutoff on original alignment: -106730.163
NOTE: Bootstrap correlation coefficient of split occurrence frequencies: 0.996
Iteration 2910 / LogL: -106585.610 / Time: 88h:2m:35s (2h:42m:18s left)
Iteration 2920 / LogL: -106636.805 / Time: 88h:17m:48s (2h:24m:11s left)
Iteration 2930 / LogL: -106634.878 / Time: 88h:34m:8s (2h:6m:7s left)
Estimate model parameters (epsilon = 0.100)
Initial log-likelihood: -106562.562
Current log-likelihood at step 1: -106562.512
Parameters optimization took 0 rounds (2.543 sec)

BETTER TREE FOUND at iteration 2937: -106562.512
Iteration 2940 / LogL: -106585.592 / Time: 88h:53m:9s (5h:55m:2s left)
Iteration 2950 / LogL: -106629.681 / Time: 89h:9m:27s (5h:36m:54s left)
Log-likelihood cutoff on original alignment: -106730.163
Iteration 2960 / LogL: -106714.608 / Time: 89h:24m:13s (5h:18m:41s left)
Iteration 2970 / LogL: -106601.738 / Time: 89h:42m:40s (5h:0m:42s left)
Iteration 2980 / LogL: -106670.631 / Time: 89h:58m:50s (4h:42m:36s left)
Iteration 2990 / LogL: -106635.833 / Time: 90h:15m:0s (4h:24m:31s left)
Iteration 3000 / LogL: -106581.976 / Time: 90h:30m:27s (4h:6m:24s left)
Log-likelihood cutoff on original alignment: -106730.163
NOTE: Bootstrap correlation coefficient of split occurrence frequencies: 0.995
TREE SEARCH COMPLETED AFTER 3001 ITERATIONS / Time: 90h:32m:45s

--------------------------------------------------------------------
|                    FINALIZING TREE SEARCH                        |
--------------------------------------------------------------------
Performs final model parameters optimization
Estimate model parameters (epsilon = 0.010)
Initial log-likelihood: -106562.512
Current log-likelihood at step 1: -106562.487
Current log-likelihood at step 2: -106562.465
Current log-likelihood at step 3: -106562.458
Partition-specific rates:  3.538 0.194 0.081 0.306 1.722 1.115
Parameters optimization took 2 rounds (3.650 sec)

Partition information was printed to iqtree_allGenes_MF_MERGE_v2_20240810.best_model.nex
BEST SCORE FOUND : -106562.458

Testing tree branches by SH-like aLRT with 10000 replicates...
Alternative NNI shows better log-likelihood -106562.449 > -106562.458
404.097 sec.
Creating bootstrap support values...
Split supports printed to NEXUS file iqtree_allGenes_MF_MERGE_v2_20240810.splits.nex
Total tree length: 8.072

Total number of iterations: 3001
CPU time used for tree search: 958071.176 sec (266h:7m:51s)
Wall-clock time used for tree search: 323730.137 sec (89h:55m:30s)
Total CPU time used: 963505.283 sec (267h:38m:25s)
Total wall-clock time used: 326396.636 sec (90h:39m:56s)

Computing bootstrap consensus tree...
Reading input file iqtree_allGenes_MF_MERGE_v2_20240810.splits.nex...
771 taxa and 5898 splits.
Consensus tree written to iqtree_allGenes_MF_MERGE_v2_20240810.contree
Reading input trees file iqtree_allGenes_MF_MERGE_v2_20240810.contree
Log-likelihood of consensus tree: -106569.703

Analysis results written to: 
  IQ-TREE report:                iqtree_allGenes_MF_MERGE_v2_20240810.iqtree
  Maximum-likelihood tree:       iqtree_allGenes_MF_MERGE_v2_20240810.treefile
  Likelihood distances:          iqtree_allGenes_MF_MERGE_v2_20240810.mldist
  Best partitioning scheme:      iqtree_allGenes_MF_MERGE_v2_20240810.best_scheme.nex
           in RAxML format:      iqtree_allGenes_MF_MERGE_v2_20240810.best_scheme

Ultrafast bootstrap approximation results written to:
  Split support values:          iqtree_allGenes_MF_MERGE_v2_20240810.splits.nex
  Consensus tree:                iqtree_allGenes_MF_MERGE_v2_20240810.contree
  Screen log file:               iqtree_allGenes_MF_MERGE_v2_20240810.log

Date and Time: Mon Aug 19 09:11:42 2024
