# Supplementary material for: ﻿An integrative approach to alpha taxonomy in Erica L. (Ericaceae) with three new species from the Western Cape, South Africa
Source: PhytoKeys. 2025 Jun 4;257:95–117. doi: 10.3897/phytokeys.257.139457 (PMC12159662; doi:10.3897/phytokeys.257.139457)
Supplement: Supplementary material 3 — Full phylogenetic data and results [file phytokeys-257-095_article-139457__-s003.zip › SUPPLEMENTARY_MATERIALS_PHYLOGENETIC-May2025/Phylogenetic analysis results/Combined/iqtree_allGenes_MF_MERGE_v2_20240810.mldist]

771
Empetrum_nig               0.0000000 0.0000010 9.0000000 0.2027326 0.2027326 9.0000000 9.0000000 9.0000000 0.5493061 9.0000000 0.5493061 0.5493061 9.0000000 9.0000000 0.2027326 0.5493061 0.5493061 0.5493061 0.5493061 0.5493061 0.0000010 0.5493061 0.0000010 0.5493061 0.5493061 0.5493061 0.5493061 0.5493061 0.5493061 0.5493061 0.2027326 0.5493061 0.2027326 0.5493061 0.5493061 0.5493061 0.5493061 0.2027326 0.5493061 0.5493061 0.5493061 0.5493061 0.5493061 0.5493061 9.0000000 0.5493061 0.2027326 0.5493061 0.5493061 0.0000010 0.0000010 0.5493061 0.2027326 0.0000010 9.0000000 0.5493061 0.0000010 0.5493061 0.5493061 0.5493061 0.0000010 9.0000000 0.2027326 0.5493061 0.5493061 0.5493061 0.5493061 9.0000000 0.0000010 0.5493061 0.0000010 0.5493061 0.0000010 0.5493061 0.5493061 0.0000010 0.5493061 0.5493061 0.5493061 0.5493061 0.5493061 9.0000000 9.0000000 0.2027326 0.0000010 0.2027326 0.2027326 0.2027326 0.0000010 0.5493061 0.0000010 0.5493061 0.0000010 0.5493061 0.0000010 0.5493061 0.5493061 0.5493061 0.5493061 0.2027326 0.5493061 0.5493061 0.0000010 0.5493061 0.0000010 0.5493061 0.5493061 0.0000010 0.5493061 0.5493061 0.0000010 0.5493061 0.0000010 0.2027326 0.5493061 0.2027326 0.5493061 0.2027326 0.2027326 0.5493061 9.0000000 0.5493061 0.0000010 9.0000000 0.5493061 0.5493061 0.5493061 0.5493061 0.2027326 0.5493061 0.2027326 9.0000000 9.0000000 9.0000000 0.5493061 0.5493061 9.0000000 0.5493061 0.0000010 0.5493061 0.5493061 0.5493061 0.5493061 0.0000010 0.0000010 0.5493061 0.5493061 0.5493061 0.5493061 0.5493061 0.0000010 0.5493061 0.5493061 0.5493061 9.0000000 0.5493061 0.5493061 0.5493061 0.5493061 0.5493061 0.2027326 0.5493061 0.5493061 9.0000000 0.2027326 9.0000000 0.5493061 0.5493061 0.2027326 0.2027326 0.5493061 0.0000010 0.5493061 0.5493061 0.5493061 0.2027326 0.0000010 0.5493061 9.0000000 0.5493061 0.5493061 0.0000010 0.5493061 0.5493061 0.5493061 0.0000010 0.0000010 9.0000000 9.0000000 0.5493061 0.5493061 0.5493061 0.5493061 9.0000000 0.5493061 0.5493061 0.0000010 0.5493061 0.5493061 9.0000000 0.5493061 0.0000010 0.5493061 0.5493061 0.5493061 0.5493061 9.0000000 0.5493061 0.0000010 0.5493061 0.0000010 9.0000000 0.0000010 0.5493061 0.5493061 0.2027326 9.0000000 0.5493061 9.0000000 0.5493061 0.5493061 0.5493061 0.5493061 0.5493061 0.5493061 0.5493061 0.0000010 0.5493061 0.5493061 0.5493061 9.0000000 0.5493061 0.5493061 0.5493061 0.5493061 0.2027326 0.5493061 0.5493061 0.5493061 0.5493061 9.0000000 0.5493061 0.5493061 0.5493061 0.5493061 0.5493061 0.5493061 0.5493061 0.5493061 0.5493061 0.5493061 0.0000010 9.0000000 9.0000000 0.2027326 0.5493061 0.5493061 0.5493061 0.2027326 0.0000010 0.5493061 0.5493061 0.5493061 0.5493061 0.5493061 0.0000010 0.2027326 0.0000010 0.2027326 0.2027326 0.2027326 0.2027326 9.0000000 0.5493061 0.5493061 0.2027326 0.5493061 0.2027326 0.5493061 0.5493061 0.0000010 9.0000000 9.0000000 0.5493061 9.0000000 0.5493061 0.5493061 9.0000000 9.0000000 0.5493061 0.0000010 9.0000000 0.5493061 0.5493061 0.0000010 0.2027326 0.0000010 0.0000010 0.5493061 0.5493061 0.0000010 0.5493061 0.0000010 0.5493061 0.5493061 0.2027326 0.2027326 0.5493061 0.5493061 0.5493061 9.0000000 0.5493061 0.5493061 0.5493061 0.5493061 0.5493061 0.5493061 0.5493061 0.5493061 0.0000010 0.5493061 0.5493061 0.2027326 0.5493061 0.5493061 0.5493061 0.2027326 0.0000010 0.5493061 9.0000000 0.5493061 0.5493061 0.5493061 0.0000010 0.5493061 0.5493061 0.0000010 0.5493061 0.5493061 0.5493061 0.0000010 0.5493061 0.0000010 0.5493061 0.5493061 0.5493061 0.5493061 0.5493061 0.5493061 9.0000000 0.2027326 0.5493061 0.5493061 0.0000010 9.0000000 0.2027326 9.0000000 0.0000010 0.5493061 0.5493061 0.2027326 0.0000010 0.2027326 0.2027326 0.0000010 0.5493061 9.0000000 0.5493061 0.5493061 0.2027326 9.0000000 0.5493061 0.5493061 0.5493061 0.5493061 0.0000010 0.5493061 9.0000000 0.5493061 0.5493061 0.5493061 0.5493061 9.0000000 0.0000010 0.5493061 0.5493061 0.5493061 0.5493061 0.2027326 0.5493061 0.0000010 9.0000000 0.2027326 0.5493061 0.2027326 9.0000000 0.5493061 0.5493061 0.0000010 0.2027326 0.5493061 0.5493061 0.5493061 0.5493061 0.2027326 0.5493061 0.5493061 9.0000000 0.0000010 0.5493061 0.5493061 0.5493061 9.0000000 0.0000010 0.5493061 0.5493061 9.0000000 0.5493061 0.5493061 9.0000000 0.5493061 0.5493061 0.5493061 0.0000010 0.5493061 0.5493061 9.0000000 9.0000000 0.5493061 9.0000000 0.0000010 0.2027326 0.5493061 0.5493061 0.5493061 0.0000010 0.5493061 9.0000000 9.0000000 0.0000010 0.0000010 0.5493061 0.5493061 0.5493061 0.2027326 0.5493061 0.5493061 0.5493061 0.5493061 0.5493061 0.2027326 0.0000010 0.5493061 0.5493061 0.2027326 0.2027326 0.0000010 0.5493061 0.2027326 9.0000000 0.5493061 0.5493061 0.0000010 9.0000000 0.5493061 9.0000000 0.5493061 9.0000000 0.2027326 9.0000000 0.5493061 0.5493061 0.5493061 0.2027326 0.5493061 0.2027326 0.5493061 0.0000010 0.5493061 0.2027326 0.5493061 0.5493061 9.0000000 9.0000000 0.5493061 0.5493061 0.5493061 9.0000000 0.5493061 0.5493061 0.5493061 0.0000010 0.5493061 0.2027326 0.5493061 0.5493061 0.0000010 0.5493061 0.5493061 0.5493061 0.0000010 0.5493061 0.0000010 0.5493061 0.5493061 0.5493061 0.5493061 0.5493061 0.0000010 0.5493061 0.5493061 0.5493061 0.5493061 0.5493061 0.2027326 0.5493061 0.5493061 0.5493061 0.5493061 0.2027326 0.5493061 0.5493061 0.0000010 0.5493061 0.5493061 0.2027326 0.2027326 0.5493061 0.5493061 0.5493061 0.5493061 0.5493061 0.5493061 9.0000000 0.5493061 0.5493061 0.0000010 0.0000010 0.5493061 0.5493061 0.5493061 0.2027326 0.5493061 0.5493061 0.0000010 0.0000010 0.5493061 0.5493061 0.5493061 0.5493061 0.5493061 0.2027326 0.0000010 0.5493061 0.5493061 0.0000010 0.5493061 0.5493061 0.5493061 0.5493061 0.5493061 0.5493061 0.5493061 0.2027326 0.5493061 0.0000010 0.5493061 9.0000000 0.0000010 0.5493061 0.0000010 9.0000000 0.0000010 0.5493061 0.5493061 0.0000010 0.5493061 0.5493061 0.5493061 0.0000010 0.5493061 9.0000000 9.0000000 0.0000010 0.5493061 0.2027326 0.0000010 0.2027326 0.0000010 0.5493061 0.5493061 0.5493061 0.5493061 0.5493061 0.5493061 0.0000010 0.2027326 0.2027326 9.0000000 0.0000010 0.5493061 9.0000000 0.2027326 9.0000000 9.0000000 0.0000010 9.0000000 9.0000000 9.0000000 9.0000000 0.0000010 0.5493061 0.5493061 0.0000010 9.0000000 0.2027326 9.0000000 0.5493061 0.5493061 0.5493061 0.2027326 0.5493061 0.2027326 0.2027326 0.2027326 0.2027326 0.2027326 0.2027326 0.2027326 0.2027326 0.2027326 0.2027326 0.5493061 0.5493061 0.2027326 0.5493061 0.2027326 0.2027326 0.2027326 0.5493061 0.5493061 0.2027326 0.2027326 0.2027326 0.2027326 0.2027326 0.2027326 0.2027326 0.2027326 0.5493061 0.2027326 0.5493061 0.2027326 0.5493061 0.2027326 0.2027326 0.2027326 0.5493061 0.2027326 0.2027326 0.2027326 0.5493061 0.2027326 0.5493061 0.2027326 0.2027326 0.2027326 0.2027326 0.2027326 0.2027326 0.2027326 0.2027326 0.2027326 0.2027326 0.2027326 0.2027326 0.2027326 0.2027326 0.2027326 0.5493061 0.2027326 0.5493061 0.5493061 9.0000000 0.5493061 9.0000000 0.5493061 0.5493061 0.5493061 9.0000000 0.5493061 0.5493061 9.0000000 9.0000000 9.0000000 9.0000000 9.0000000 9.0000000 9.0000000 9.0000000 9.0000000 9.0000000 9.0000000 9.0000000 9.0000000 9.0000000 9.0000000 9.0000000 9.0000000 9.0000000 9.0000000 9.0000000 9.0000000 9.0000000 9.0000000 9.0000000 9.0000000 9.0000000 9.0000000 9.0000000 9.0000000 9.0000000 9.0000000 9.0000000 9.0000000 9.0000000 9.0000000 9.0000000 9.0000000 9.0000000 9.0000000 9.0000000 9.0000000 9.0000000 9.0000000 9.0000000 9.0000000 9.0000000 9.0000000 9.0000000 9.0000000 9.0000000 9.0000000 9.0000000 9.0000000 9.0000000 9.0000000 9.0000000 9.0000000 9.0000000 9.0000000 9.0000000 9.0000000 9.0000000 9.0000000 9.0000000 9.0000000 9.0000000 9.0000000 9.0000000 9.0000000 9.0000000 9.0000000 9.0000000 9.0000000 9.0000000 9.0000000 9.0000000 9.0000000 9.0000000 9.0000000 
Daboecia_cantabrica_PPA    0.0000010 0.0000000 9.0000000 0.2027326 0.2027326 9.0000000 9.0000000 9.0000000 0.5493061 9.0000000 0.5493061 0.5493061 9.0000000 9.0000000 0.2027326 0.5493061 0.5493061 0.5493061 0.5493061 0.5493061 0.0000010 0.5493061 0.0000010 0.5493061 0.5493061 0.5493061 0.5493061 0.5493061 0.5493061 0.5493061 0.2027326 0.5493061 0.2027326 0.5493061 0.5493061 0.5493061 0.5493061 0.2027326 0.5493061 0.5493061 0.5493061 0.5493061 0.5493061 0.5493061 9.0000000 0.5493061 0.2027326 0.5493061 0.5493061 0.0000010 0.0000010 0.5493061 0.2027326 0.0000010 9.0000000 0.5493061 0.0000010 0.5493061 0.5493061 0.5493061 0.0000010 9.0000000 0.2027326 0.5493061 0.5493061 0.5493061 0.5493061 9.0000000 0.0000010 0.5493061 0.0000010 0.5493061 0.0000010 0.5493061 0.5493061 0.0000010 0.5493061 0.5493061 0.5493061 0.5493061 0.5493061 9.0000000 9.0000000 0.2027326 0.0000010 0.2027326 0.2027326 0.2027326 0.0000010 0.5493061 0.0000010 0.5493061 0.0000010 0.5493061 0.0000010 0.5493061 0.5493061 0.5493061 0.5493061 0.2027326 0.5493061 0.5493061 0.0000010 0.5493061 0.0000010 0.5493061 0.5493061 0.0000010 0.5493061 0.5493061 0.0000010 0.5493061 0.0000010 0.2027326 0.5493061 0.2027326 0.5493061 0.2027326 0.2027326 0.5493061 9.0000000 0.5493061 0.0000010 9.0000000 0.5493061 0.5493061 0.5493061 0.5493061 0.2027326 0.5493061 0.2027326 9.0000000 9.0000000 9.0000000 0.5493061 0.5493061 9.0000000 0.5493061 0.0000010 0.5493061 0.5493061 0.5493061 0.5493061 0.0000010 0.0000010 0.5493061 0.5493061 0.5493061 0.5493061 0.5493061 0.0000010 0.5493061 0.5493061 0.5493061 9.0000000 0.5493061 0.5493061 0.5493061 0.5493061 0.5493061 0.2027326 0.5493061 0.5493061 9.0000000 0.2027326 9.0000000 0.5493061 0.5493061 0.2027326 0.2027326 0.5493061 0.0000010 0.5493061 0.5493061 0.5493061 0.2027326 0.0000010 0.5493061 9.0000000 0.5493061 0.5493061 0.0000010 0.5493061 0.5493061 0.5493061 0.0000010 0.0000010 9.0000000 9.0000000 0.5493061 0.5493061 0.5493061 0.5493061 9.0000000 0.5493061 0.5493061 0.0000010 0.5493061 0.5493061 9.0000000 0.5493061 0.0000010 0.5493061 0.5493061 0.5493061 0.5493061 9.0000000 0.5493061 0.0000010 0.5493061 0.0000010 9.0000000 0.0000010 0.5493061 0.5493061 0.2027326 9.0000000 0.5493061 9.0000000 0.5493061 0.5493061 0.5493061 0.5493061 0.5493061 0.5493061 0.5493061 0.0000010 0.5493061 0.5493061 0.5493061 9.0000000 0.5493061 0.5493061 0.5493061 0.5493061 0.2027326 0.5493061 0.5493061 0.5493061 0.5493061 9.0000000 0.5493061 0.5493061 0.5493061 0.5493061 0.5493061 0.5493061 0.5493061 0.5493061 0.5493061 0.5493061 0.0000010 9.0000000 9.0000000 0.2027326 0.5493061 0.5493061 0.5493061 0.2027326 0.0000010 0.5493061 0.5493061 0.5493061 0.5493061 0.5493061 0.0000010 0.2027326 0.0000010 0.2027326 0.2027326 0.2027326 0.2027326 9.0000000 0.5493061 0.5493061 0.2027326 0.5493061 0.2027326 0.5493061 0.5493061 0.0000010 9.0000000 9.0000000 0.5493061 9.0000000 0.5493061 0.5493061 9.0000000 9.0000000 0.5493061 0.0000010 9.0000000 0.5493061 0.5493061 0.0000010 0.2027326 0.0000010 0.0000010 0.5493061 0.5493061 0.0000010 0.5493061 0.0000010 0.5493061 0.5493061 0.2027326 0.2027326 0.5493061 0.5493061 0.5493061 9.0000000 0.5493061 0.5493061 0.5493061 0.5493061 0.5493061 0.5493061 0.5493061 0.5493061 0.0000010 0.5493061 0.5493061 0.2027326 0.5493061 0.5493061 0.5493061 0.2027326 0.0000010 0.5493061 9.0000000 0.5493061 0.5493061 0.5493061 0.0000010 0.5493061 0.5493061 0.0000010 0.5493061 0.5493061 0.5493061 0.0000010 0.5493061 0.0000010 0.5493061 0.5493061 0.5493061 0.5493061 0.5493061 0.5493061 9.0000000 0.2027326 0.5493061 0.5493061 0.0000010 9.0000000 0.2027326 9.0000000 0.0000010 0.5493061 0.5493061 0.2027326 0.0000010 0.2027326 0.2027326 0.0000010 0.5493061 9.0000000 0.5493061 0.5493061 0.2027326 9.0000000 0.5493061 0.5493061 0.5493061 0.5493061 0.0000010 0.5493061 9.0000000 0.5493061 0.5493061 0.5493061 0.5493061 9.0000000 0.0000010 0.5493061 0.5493061 0.5493061 0.5493061 0.2027326 0.5493061 0.0000010 9.0000000 0.2027326 0.5493061 0.2027326 9.0000000 0.5493061 0.5493061 0.0000010 0.2027326 0.5493061 0.5493061 0.5493061 0.5493061 0.2027326 0.5493061 0.5493061 9.0000000 0.0000010 0.5493061 0.5493061 0.5493061 9.0000000 0.0000010 0.5493061 0.5493061 9.0000000 0.5493061 0.5493061 9.0000000 0.5493061 0.5493061 0.5493061 0.0000010 0.5493061 0.5493061 9.0000000 9.0000000 0.5493061 9.0000000 0.0000010 0.2027326 0.5493061 0.5493061 0.5493061 0.0000010 0.5493061 9.0000000 9.0000000 0.0000010 0.0000010 0.5493061 0.5493061 0.5493061 0.2027326 0.5493061 0.5493061 0.5493061 0.5493061 0.5493061 0.2027326 0.0000010 0.5493061 0.5493061 0.2027326 0.2027326 0.0000010 0.5493061 0.2027326 9.0000000 0.5493061 0.5493061 0.0000010 9.0000000 0.5493061 9.0000000 0.5493061 9.0000000 0.2027326 9.0000000 0.5493061 0.5493061 0.5493061 0.2027326 0.5493061 0.2027326 0.5493061 0.0000010 0.5493061 0.2027326 0.5493061 0.5493061 9.0000000 9.0000000 0.5493061 0.5493061 0.5493061 9.0000000 0.5493061 0.5493061 0.5493061 0.0000010 0.5493061 0.2027326 0.5493061 0.5493061 0.0000010 0.5493061 0.5493061 0.5493061 0.0000010 0.5493061 0.0000010 0.5493061 0.5493061 0.5493061 0.5493061 0.5493061 0.0000010 0.5493061 0.5493061 0.5493061 0.5493061 0.5493061 0.2027326 0.5493061 0.5493061 0.5493061 0.5493061 0.2027326 0.5493061 0.5493061 0.0000010 0.5493061 0.5493061 0.2027326 0.2027326 0.5493061 0.5493061 0.5493061 0.5493061 0.5493061 0.5493061 9.0000000 0.5493061 0.5493061 0.0000010 0.0000010 0.5493061 0.5493061 0.5493061 0.2027326 0.5493061 0.5493061 0.0000010 0.0000010 0.5493061 0.5493061 0.5493061 0.5493061 0.5493061 0.2027326 0.0000010 0.5493061 0.5493061 0.0000010 0.5493061 0.5493061 0.5493061 0.5493061 0.5493061 0.5493061 0.5493061 0.2027326 0.5493061 0.0000010 0.5493061 9.0000000 0.0000010 0.5493061 0.0000010 9.0000000 0.0000010 0.5493061 0.5493061 0.0000010 0.5493061 0.5493061 0.5493061 0.0000010 0.5493061 9.0000000 9.0000000 0.0000010 0.5493061 0.2027326 0.0000010 0.2027326 0.0000010 0.5493061 0.5493061 0.5493061 0.5493061 0.5493061 0.5493061 0.0000010 0.2027326 0.2027326 9.0000000 0.0000010 0.5493061 9.0000000 0.2027326 9.0000000 9.0000000 0.0000010 9.0000000 9.0000000 9.0000000 9.0000000 0.0000010 0.5493061 0.5493061 0.0000010 9.0000000 0.2027326 9.0000000 0.5493061 0.5493061 0.5493061 0.2027326 0.5493061 0.2027326 0.2027326 0.2027326 0.2027326 0.2027326 0.2027326 0.2027326 0.2027326 0.2027326 0.2027326 0.5493061 0.5493061 0.2027326 0.5493061 0.2027326 0.2027326 0.2027326 0.5493061 0.5493061 0.2027326 0.2027326 0.2027326 0.2027326 0.2027326 0.2027326 0.2027326 0.2027326 0.5493061 0.2027326 0.5493061 0.2027326 0.5493061 0.2027326 0.2027326 0.2027326 0.5493061 0.2027326 0.2027326 0.2027326 0.5493061 0.2027326 0.5493061 0.2027326 0.2027326 0.2027326 0.2027326 0.2027326 0.2027326 0.2027326 0.2027326 0.2027326 0.2027326 0.2027326 0.2027326 0.2027326 0.2027326 0.2027326 0.5493061 0.2027326 0.5493061 0.5493061 9.0000000 0.5493061 9.0000000 0.5493061 0.5493061 0.5493061 9.0000000 0.5493061 0.5493061 9.0000000 9.0000000 9.0000000 9.0000000 9.0000000 9.0000000 9.0000000 9.0000000 9.0000000 9.0000000 9.0000000 9.0000000 9.0000000 9.0000000 9.0000000 9.0000000 9.0000000 9.0000000 9.0000000 9.0000000 9.0000000 9.0000000 9.0000000 9.0000000 9.0000000 9.0000000 9.0000000 9.0000000 9.0000000 9.0000000 9.0000000 9.0000000 9.0000000 9.0000000 9.0000000 9.0000000 9.0000000 9.0000000 9.0000000 9.0000000 9.0000000 9.0000000 9.0000000 9.0000000 9.0000000 9.0000000 9.0000000 9.0000000 9.0000000 9.0000000 9.0000000 9.0000000 9.0000000 9.0000000 9.0000000 9.0000000 9.0000000 9.0000000 9.0000000 9.0000000 9.0000000 9.0000000 9.0000000 9.0000000 9.0000000 9.0000000 9.0000000 9.0000000 9.0000000 9.0000000 9.0000000 9.0000000 9.0000000 9.0000000 9.0000000 9.0000000 9.0000000 9.0000000 9.0000000 
abbotti_KG1005             9.0000000 9.0000000 0.0000000 0.5493061 0.5493061 0.2027326 0.0000010 0.0000010 0.2027326 0.0000010 0.2027326 0.2027326 0.0000010 0.0000010 0.5493061 0.2027326 0.2027326 0.2027326 0.2027326 0.2027326 9.0000000 0.2027326 9.0000000 0.2027326 0.2027326 0.2027326 0.2027326 0.2027326 0.2027326 0.2027326 0.5493061 0.2027326 0.5493061 0.2027326 0.2027326 0.2027326 0.2027326 0.5493061 0.2027326 0.2027326 0.2027326 0.2027326 0.2027326 0.2027326 0.0000010 0.2027326 0.5493061 0.2027326 0.2027326 9.0000000 9.0000000 0.2027326 0.5493061 9.0000000 0.0000010 0.2027326 9.0000000 0.2027326 0.2027326 0.2027326 9.0000000 0.0000010 0.5493061 0.2027326 0.2027326 0.2027326 0.2027326 0.0000010 9.0000000 0.2027326 9.0000000 0.2027326 9.0000000 0.2027326 0.2027326 9.0000000 0.2027326 0.2027326 0.2027326 0.2027326 0.2027326 0.0000010 0.0000010 0.5493061 9.0000000 0.5493061 0.5493061 0.5493061 9.0000000 0.2027326 9.0000000 0.2027326 9.0000000 0.2027326 9.0000000 0.2027326 0.2027326 0.2027326 0.2027326 0.5493061 0.2027326 0.2027326 9.0000000 0.2027326 9.0000000 0.2027326 0.2027326 9.0000000 0.2027326 0.2027326 9.0000000 0.2027326 9.0000000 0.5493061 0.2027326 0.5493061 0.2027326 0.5493061 0.5493061 0.2027326 0.5493061 0.2027326 9.0000000 0.5493061 0.2027326 0.2027326 0.2027326 0.2027326 0.5493061 0.2027326 0.5493061 0.0000010 0.5493061 0.5493061 0.2027326 0.2027326 0.0000010 0.2027326 9.0000000 0.2027326 0.2027326 0.2027326 0.2027326 9.0000000 9.0000000 0.2027326 0.2027326 0.2027326 0.2027326 0.2027326 9.0000000 0.2027326 0.2027326 0.2027326 0.0000010 0.2027326 0.2027326 0.2027326 0.2027326 0.2027326 0.5493061 0.2027326 0.2027326 0.0000010 0.5493061 0.0000010 0.2027326 0.2027326 0.5493061 0.5493061 0.2027326 9.0000000 0.2027326 0.2027326 0.2027326 9.0000000 9.0000000 0.2027326 0.0000010 0.2027326 0.2027326 9.0000000 0.2027326 0.2027326 0.2027326 9.0000000 9.0000000 0.0000010 0.5493061 0.2027326 0.2027326 0.2027326 0.2027326 0.5493061 0.2027326 0.2027326 9.0000000 0.2027326 0.2027326 0.0000010 0.2027326 9.0000000 0.2027326 0.2027326 9.0000000 0.2027326 0.2027326 0.2027326 9.0000000 0.2027326 9.0000000 0.0000010 9.0000000 0.2027326 0.2027326 0.5493061 0.0000010 0.2027326 0.0000010 0.2027326 0.2027326 0.2027326 0.2027326 0.2027326 0.2027326 0.2027326 9.0000000 0.2027326 0.2027326 0.2027326 0.0000010 0.2027326 0.2027326 0.2027326 0.2027326 0.5493061 0.2027326 0.2027326 0.2027326 0.2027326 0.5493061 0.2027326 0.2027326 0.2027326 0.2027326 0.2027326 0.2027326 0.2027326 0.2027326 0.2027326 0.2027326 9.0000000 0.0000010 0.0000010 0.5493061 0.2027326 0.2027326 0.2027326 0.5493061 9.0000000 0.2027326 0.2027326 0.2027326 0.2027326 0.2027326 9.0000000 0.5493061 9.0000000 0.5493061 0.5493061 0.5493061 0.5493061 0.0000010 0.2027326 0.2027326 0.5493061 0.2027326 0.5493061 0.2027326 0.2027326 9.0000000 0.0000010 0.0000010 0.2027326 0.5493061 0.2027326 0.2027326 0.0000010 0.0000010 0.2027326 9.0000000 0.0000010 0.2027326 0.2027326 9.0000000 0.5493061 9.0000000 9.0000000 0.2027326 0.2027326 9.0000000 0.2027326 9.0000000 0.2027326 0.2027326 0.5493061 0.5493061 0.2027326 0.2027326 0.2027326 0.0000010 0.2027326 0.2027326 0.2027326 0.2027326 0.2027326 0.2027326 0.2027326 0.2027326 9.0000000 0.2027326 0.2027326 0.5493061 0.2027326 0.2027326 0.2027326 9.0000000 9.0000000 0.2027326 0.0000010 0.2027326 0.2027326 0.2027326 9.0000000 0.2027326 0.2027326 9.0000000 0.2027326 0.2027326 0.2027326 9.0000000 0.2027326 9.0000000 0.2027326 0.2027326 0.2027326 0.2027326 0.2027326 0.2027326 0.0000010 0.5493061 0.2027326 0.2027326 9.0000000 0.5493061 0.5493061 0.5493061 9.0000000 0.2027326 0.2027326 0.5493061 9.0000000 0.5493061 0.5493061 9.0000000 0.2027326 0.0000010 0.2027326 0.2027326 0.5493061 0.0000010 0.2027326 0.2027326 0.2027326 0.2027326 9.0000000 0.2027326 0.0000010 0.2027326 0.2027326 0.2027326 0.2027326 0.0000010 9.0000000 0.2027326 0.2027326 0.2027326 0.2027326 0.5493061 0.2027326 9.0000000 0.0000010 0.5493061 0.2027326 0.5493061 0.0000010 0.2027326 0.2027326 9.0000000 0.5493061 0.2027326 0.2027326 0.2027326 0.2027326 0.5493061 0.2027326 0.2027326 0.0000010 9.0000000 0.2027326 0.2027326 0.2027326 0.0000010 9.0000000 0.2027326 0.2027326 0.5493061 0.2027326 0.2027326 0.5493061 0.2027326 0.2027326 0.2027326 9.0000000 0.2027326 0.2027326 0.0000010 0.0000010 0.2027326 0.0000010 9.0000000 0.5493061 0.2027326 0.2027326 0.2027326 9.0000000 0.2027326 0.0000010 0.0000010 9.0000000 9.0000000 0.2027326 0.2027326 0.2027326 0.5493061 0.2027326 0.2027326 0.2027326 0.2027326 0.2027326 0.5493061 9.0000000 0.2027326 0.2027326 0.5493061 0.5493061 9.0000000 0.2027326 0.5493061 0.0000010 0.2027326 0.2027326 9.0000000 0.5493061 0.2027326 0.0000010 0.2027326 0.0000010 0.5493061 0.0000010 0.2027326 0.2027326 0.2027326 0.5493061 0.2027326 9.0000000 0.2027326 9.0000000 0.2027326 0.5493061 0.2027326 0.2027326 0.0000010 0.0000010 0.2027326 0.2027326 0.2027326 0.0000010 0.2027326 0.2027326 0.2027326 9.0000000 0.2027326 0.5493061 0.2027326 0.2027326 9.0000000 0.2027326 0.2027326 0.2027326 9.0000000 0.2027326 9.0000000 0.2027326 0.2027326 0.2027326 0.2027326 0.2027326 9.0000000 0.2027326 0.2027326 0.2027326 0.2027326 0.2027326 0.5493061 0.2027326 0.2027326 0.2027326 0.2027326 0.5493061 0.2027326 0.2027326 9.0000000 0.2027326 0.2027326 0.5493061 9.0000000 0.2027326 0.2027326 0.2027326 0.2027326 0.2027326 0.2027326 0.5493061 0.2027326 0.2027326 9.0000000 9.0000000 0.2027326 0.2027326 0.2027326 0.5493061 0.2027326 0.2027326 9.0000000 9.0000000 0.2027326 0.2027326 0.2027326 0.2027326 0.2027326 0.5493061 9.0000000 0.2027326 0.2027326 9.0000000 0.2027326 0.2027326 0.2027326 0.2027326 0.2027326 0.2027326 0.2027326 0.5493061 0.2027326 9.0000000 0.2027326 0.5493061 9.0000000 0.2027326 9.0000000 0.2027326 9.0000000 0.2027326 0.2027326 9.0000000 0.2027326 0.2027326 0.2027326 9.0000000 0.2027326 0.0000010 0.0000010 9.0000000 0.2027326 0.5493061 9.0000000 0.5493061 9.0000000 0.2027326 0.2027326 0.2027326 0.2027326 0.2027326 0.2027326 9.0000000 0.5493061 0.5493061 0.0000010 9.0000000 0.2027326 0.0000010 0.5493061 0.0000010 0.0000010 9.0000000 0.0000010 0.0000010 0.0000010 0.0000010 9.0000000 0.2027326 0.2027326 9.0000000 0.0000010 0.5493061 0.5493061 0.2027326 0.2027326 0.2027326 9.0000000 9.0000000 9.0000000 9.0000000 9.0000000 9.0000000 9.0000000 9.0000000 9.0000000 9.0000000 9.0000000 9.0000000 9.0000000 9.0000000 9.0000000 9.0000000 9.0000000 9.0000000 9.0000000 9.0000000 9.0000000 9.0000000 9.0000000 9.0000000 9.0000000 9.0000000 9.0000000 9.0000000 9.0000000 9.0000000 9.0000000 9.0000000 9.0000000 9.0000000 9.0000000 9.0000000 9.0000000 9.0000000 9.0000000 9.0000000 9.0000000 9.0000000 9.0000000 9.0000000 9.0000000 9.0000000 9.0000000 9.0000000 9.0000000 9.0000000 9.0000000 9.0000000 9.0000000 9.0000000 9.0000000 9.0000000 9.0000000 9.0000000 9.0000000 9.0000000 9.0000000 9.0000000 9.0000000 0.5493061 9.0000000 9.0000000 9.0000000 9.0000000 9.0000000 0.5493061 9.0000000 9.0000000 9.0000000 0.2027326 0.2027326 0.5493061 0.2027326 0.2027326 0.2027326 0.2027326 0.5493061 0.5493061 0.2027326 0.5493061 0.2027326 0.5493061 0.2027326 0.2027326 0.2027326 0.2027326 0.2027326 0.5493061 0.2027326 0.2027326 0.2027326 0.2027326 0.5493061 0.2027326 0.5493061 0.2027326 0.5493061 0.2027326 0.5493061 0.5493061 0.5493061 0.5493061 0.5493061 0.5493061 0.5493061 0.5493061 0.5493061 0.5493061 0.5493061 0.5493061 9.0000000 0.5493061 0.5493061 0.5493061 0.5493061 0.5493061 0.5493061 0.5493061 0.5493061 9.0000000 9.0000000 9.0000000 9.0000000 9.0000000 0.5493061 9.0000000 0.5493061 9.0000000 9.0000000 9.0000000 0.5493061 0.5493061 9.0000000 0.5493061 0.5493061 0.5493061 9.0000000 9.0000000 9.0000000 0.5493061 0.5493061 9.0000000 9.0000000 0.5493061 9.0000000 0.5493061 9.0000000 
abietina_abi_ANA           0.2027326 0.2027326 0.5493061 0.0000000 0.0000010 9.0000000 0.5493061 0.5493061 9.0000000 0.5493061 9.0000000 9.0000000 0.5493061 0.5493061 0.0000010 9.0000000 9.0000000 9.0000000 9.0000000 9.0000000 0.2027326 9.0000000 0.2027326 9.0000000 9.0000000 9.0000000 0.2027326 0.2027326 9.0000000 9.0000000 0.5493061 9.0000000 0.5493061 9.0000000 9.0000000 9.0000000 9.0000000 0.0000010 0.2027326 9.0000000 9.0000000 9.0000000 9.0000000 9.0000000 0.5493061 9.0000000 0.0000010 9.0000000 9.0000000 0.2027326 0.2027326 9.0000000 0.5493061 0.2027326 0.5493061 9.0000000 0.2027326 9.0000000 9.0000000 9.0000000 0.2027326 0.5493061 0.0000010 9.0000000 9.0000000 9.0000000 9.0000000 0.5493061 0.2027326 9.0000000 0.2027326 9.0000000 0.2027326 9.0000000 9.0000000 0.2027326 0.2027326 9.0000000 9.0000000 9.0000000 9.0000000 0.5493061 0.5493061 0.0000010 0.2027326 0.0000010 0.0000010 0.0000010 0.2027326 9.0000000 0.2027326 9.0000000 0.2027326 9.0000000 0.2027326 9.0000000 9.0000000 9.0000000 9.0000000 0.0000010 9.0000000 9.0000000 0.2027326 9.0000000 0.2027326 9.0000000 9.0000000 0.2027326 9.0000000 9.0000000 0.2027326 9.0000000 0.2027326 0.0000010 9.0000000 0.5493061 9.0000000 0.0000010 0.0000010 9.0000000 9.0000000 9.0000000 0.2027326 9.0000000 9.0000000 9.0000000 9.0000000 9.0000000 0.0000010 9.0000000 0.0000010 0.5493061 9.0000000 9.0000000 0.2027326 9.0000000 0.5493061 9.0000000 0.2027326 9.0000000 9.0000000 9.0000000 9.0000000 0.2027326 0.2027326 9.0000000 9.0000000 9.0000000 9.0000000 9.0000000 0.2027326 9.0000000 9.0000000 9.0000000 0.5493061 9.0000000 9.0000000 9.0000000 9.0000000 9.0000000 0.5493061 9.0000000 9.0000000 0.5493061 0.5493061 0.5493061 9.0000000 0.2027326 0.0000010 0.0000010 9.0000000 0.2027326 9.0000000 9.0000000 9.0000000 0.5493061 0.2027326 9.0000000 0.5493061 9.0000000 9.0000000 0.2027326 9.0000000 9.0000000 9.0000000 0.2027326 0.2027326 0.5493061 9.0000000 9.0000000 0.2027326 9.0000000 9.0000000 9.0000000 9.0000000 9.0000000 0.2027326 9.0000000 9.0000000 0.5493061 9.0000000 0.2027326 9.0000000 9.0000000 9.0000000 9.0000000 9.0000000 9.0000000 0.2027326 0.2027326 0.2027326 0.5493061 0.2027326 9.0000000 9.0000000 0.5493061 0.5493061 9.0000000 0.5493061 9.0000000 9.0000000 0.2027326 9.0000000 9.0000000 9.0000000 9.0000000 0.2027326 9.0000000 9.0000000 9.0000000 0.5493061 9.0000000 9.0000000 9.0000000 0.2027326 0.0000010 9.0000000 9.0000000 9.0000000 9.0000000 9.0000000 9.0000000 9.0000000 9.0000000 9.0000000 9.0000000 9.0000000 0.2027326 9.0000000 9.0000000 9.0000000 0.2027326 0.5493061 0.5493061 0.0000010 9.0000000 9.0000000 9.0000000 0.5493061 0.2027326 0.2027326 9.0000000 0.2027326 9.0000000 9.0000000 0.2027326 0.0000010 0.2027326 0.0000010 0.0000010 0.0000010 0.0000010 0.5493061 9.0000000 9.0000000 0.0000010 9.0000000 0.0000010 9.0000000 9.0000000 0.2027326 0.5493061 0.5493061 9.0000000 9.0000000 9.0000000 9.0000000 0.5493061 0.5493061 9.0000000 0.2027326 0.5493061 9.0000000 9.0000000 0.2027326 0.5493061 0.2027326 0.2027326 9.0000000 9.0000000 0.2027326 9.0000000 0.2027326 9.0000000 9.0000000 0.0000010 0.0000010 9.0000000 9.0000000 9.0000000 0.5493061 9.0000000 9.0000000 9.0000000 9.0000000 9.0000000 9.0000000 9.0000000 9.0000000 0.2027326 9.0000000 9.0000000 0.5493061 9.0000000 9.0000000 9.0000000 0.5493061 0.2027326 9.0000000 0.5493061 9.0000000 9.0000000 9.0000000 0.2027326 9.0000000 9.0000000 0.2027326 9.0000000 9.0000000 9.0000000 0.2027326 9.0000000 0.2027326 9.0000000 9.0000000 9.0000000 0.2027326 9.0000000 9.0000000 0.5493061 0.0000010 9.0000000 9.0000000 0.2027326 9.0000000 0.0000010 9.0000000 0.2027326 9.0000000 9.0000000 0.0000010 0.2027326 0.0000010 0.0000010 0.2027326 9.0000000 0.5493061 9.0000000 9.0000000 0.0000010 0.5493061 9.0000000 9.0000000 9.0000000 9.0000000 0.2027326 9.0000000 0.5493061 9.0000000 9.0000000 9.0000000 9.0000000 0.5493061 0.2027326 9.0000000 9.0000000 9.0000000 9.0000000 0.5493061 9.0000000 0.2027326 0.5493061 0.5493061 9.0000000 0.0000010 0.5493061 0.2027326 9.0000000 0.2027326 0.5493061 9.0000000 9.0000000 9.0000000 0.2027326 0.0000010 9.0000000 9.0000000 0.5493061 0.2027326 9.0000000 0.2027326 9.0000000 0.5493061 0.2027326 9.0000000 9.0000000 9.0000000 9.0000000 9.0000000 9.0000000 0.2027326 9.0000000 9.0000000 0.2027326 9.0000000 9.0000000 0.5493061 0.5493061 9.0000000 0.5493061 0.2027326 0.0000010 9.0000000 9.0000000 9.0000000 0.2027326 9.0000000 0.5493061 0.5493061 0.2027326 0.2027326 9.0000000 9.0000000 9.0000000 0.0000010 9.0000000 9.0000000 9.0000000 9.0000000 9.0000000 0.0000010 0.2027326 9.0000000 9.0000000 0.5493061 0.0000010 0.2027326 9.0000000 0.0000010 0.5493061 9.0000000 0.2027326 0.2027326 9.0000000 9.0000000 0.5493061 9.0000000 0.5493061 0.0000010 0.5493061 9.0000000 9.0000000 0.2027326 0.0000010 9.0000000 0.5493061 9.0000000 0.2027326 9.0000000 0.0000010 9.0000000 9.0000000 0.5493061 0.5493061 9.0000000 9.0000000 9.0000000 0.5493061 9.0000000 9.0000000 9.0000000 0.2027326 9.0000000 0.0000010 9.0000000 9.0000000 0.2027326 9.0000000 9.0000000 9.0000000 0.2027326 9.0000000 0.2027326 9.0000000 9.0000000 9.0000000 9.0000000 9.0000000 0.2027326 9.0000000 9.0000000 9.0000000 9.0000000 9.0000000 0.0000010 0.2027326 0.2027326 0.2027326 9.0000000 0.5493061 9.0000000 9.0000000 0.2027326 9.0000000 9.0000000 0.0000010 0.5493061 9.0000000 9.0000000 9.0000000 9.0000000 9.0000000 9.0000000 9.0000000 0.2027326 9.0000000 0.2027326 0.2027326 9.0000000 9.0000000 9.0000000 0.5493061 0.2027326 9.0000000 0.2027326 0.2027326 9.0000000 9.0000000 9.0000000 9.0000000 0.2027326 0.5493061 0.2027326 9.0000000 9.0000000 0.2027326 9.0000000 9.0000000 9.0000000 9.0000000 9.0000000 9.0000000 9.0000000 0.0000010 9.0000000 0.2027326 9.0000000 9.0000000 0.2027326 9.0000000 0.2027326 9.0000000 0.2027326 9.0000000 9.0000000 0.2027326 9.0000000 9.0000000 9.0000000 0.2027326 9.0000000 0.5493061 0.5493061 0.2027326 9.0000000 0.0000010 0.2027326 0.5493061 0.2027326 9.0000000 9.0000000 9.0000000 9.0000000 9.0000000 9.0000000 0.2027326 0.0000010 0.0000010 0.5493061 0.2027326 9.0000000 0.5493061 0.0000010 0.5493061 0.5493061 0.2027326 0.5493061 0.5493061 0.5493061 0.5493061 0.2027326 9.0000000 9.0000000 0.2027326 0.5493061 0.0000010 9.0000000 9.0000000 9.0000000 9.0000000 0.5493061 0.2027326 0.5493061 0.5493061 0.5493061 0.5493061 0.5493061 0.5493061 0.5493061 0.5493061 0.5493061 0.5493061 9.0000000 0.2027326 0.5493061 0.2027326 0.5493061 0.5493061 0.5493061 0.2027326 0.2027326 0.5493061 0.5493061 0.5493061 0.5493061 0.5493061 0.5493061 0.5493061 0.5493061 0.2027326 0.5493061 0.2027326 0.5493061 9.0000000 0.5493061 0.5493061 0.5493061 0.2027326 0.5493061 0.5493061 0.5493061 0.2027326 0.5493061 0.2027326 0.5493061 0.5493061 0.5493061 0.5493061 0.5493061 0.5493061 0.5493061 0.5493061 0.5493061 0.5493061 0.5493061 0.5493061 0.5493061 0.5493061 0.5493061 0.2027326 0.5493061 9.0000000 9.0000000 0.5493061 9.0000000 9.0000000 9.0000000 9.0000000 9.0000000 0.5493061 9.0000000 9.0000000 9.0000000 9.0000000 9.0000000 9.0000000 9.0000000 9.0000000 9.0000000 9.0000000 9.0000000 9.0000000 9.0000000 9.0000000 9.0000000 9.0000000 9.0000000 9.0000000 9.0000000 9.0000000 9.0000000 9.0000000 9.0000000 9.0000000 9.0000000 9.0000000 9.0000000 9.0000000 9.0000000 9.0000000 9.0000000 9.0000000 9.0000000 9.0000000 9.0000000 9.0000000 9.0000000 9.0000000 9.0000000 9.0000000 9.0000000 9.0000000 9.0000000 9.0000000 9.0000000 9.0000000 9.0000000 9.0000000 9.0000000 9.0000000 9.0000000 9.0000000 9.0000000 9.0000000 9.0000000 9.0000000 9.0000000 9.0000000 9.0000000 9.0000000 9.0000000 9.0000000 9.0000000 9.0000000 9.0000000 9.0000000 9.0000000 9.0000000 9.0000000 9.0000000 9.0000000 9.0000000 9.0000000 9.0000000 9.0000000 9.0000000 9.0000000 9.0000000 9.0000000 9.0000000 9.0000000 
abietina_abi_MP1013        0.2027326 0.2027326 0.5493061 0.0000010 0.0000000 9.0000000 0.5493061 0.5493061 9.0000000 0.5493061 9.0000000 9.0000000 0.5493061 0.5493061 0.0000010 9.0000000 9.0000000 9.0000000 9.0000000 9.0000000 0.2027326 9.0000000 0.2027326 9.0000000 9.0000000 9.0000000 0.2027326 0.2027326 9.0000000 9.0000000 0.5493061 9.0000000 0.5493061 9.0000000 9.0000000 9.0000000 9.0000000 0.0000010 0.2027326 9.0000000 9.0000000 9.0000000 9.0000000 9.0000000 0.5493061 9.0000000 0.0000010 9.0000000 9.0000000 0.2027326 0.2027326 9.0000000 0.5493061 0.2027326 0.5493061 9.0000000 0.2027326 9.0000000 9.0000000 9.0000000 0.2027326 0.5493061 0.0000010 9.0000000 9.0000000 9.0000000 9.0000000 0.5493061 0.2027326 9.0000000 0.2027326 9.0000000 0.2027326 9.0000000 9.0000000 0.2027326 0.2027326 9.0000000 9.0000000 9.0000000 9.0000000 0.5493061 0.5493061 0.0000010 0.2027326 0.0000010 0.0000010 0.0000010 0.2027326 9.0000000 0.2027326 9.0000000 0.2027326 9.0000000 0.2027326 9.0000000 9.0000000 9.0000000 9.0000000 0.0000010 9.0000000 9.0000000 0.2027326 9.0000000 0.2027326 9.0000000 9.0000000 0.2027326 9.0000000 9.0000000 0.2027326 9.0000000 0.2027326 0.0000010 9.0000000 0.5493061 9.0000000 0.0000010 0.0000010 9.0000000 9.0000000 9.0000000 0.2027326 9.0000000 9.0000000 9.0000000 9.0000000 9.0000000 0.0000010 9.0000000 0.0000010 0.5493061 9.0000000 9.0000000 0.2027326 9.0000000 0.5493061 9.0000000 0.2027326 9.0000000 9.0000000 9.0000000 9.0000000 0.2027326 0.2027326 9.0000000 9.0000000 9.0000000 9.0000000 9.0000000 0.2027326 9.0000000 9.0000000 9.0000000 0.5493061 9.0000000 9.0000000 9.0000000 9.0000000 9.0000000 0.5493061 9.0000000 9.0000000 0.5493061 0.5493061 0.5493061 9.0000000 0.2027326 0.0000010 0.0000010 9.0000000 0.2027326 9.0000000 9.0000000 9.0000000 0.5493061 0.2027326 9.0000000 0.5493061 9.0000000 9.0000000 0.2027326 9.0000000 9.0000000 9.0000000 0.2027326 0.2027326 0.5493061 9.0000000 9.0000000 0.2027326 9.0000000 9.0000000 9.0000000 9.0000000 9.0000000 0.2027326 9.0000000 9.0000000 0.5493061 9.0000000 0.2027326 9.0000000 9.0000000 9.0000000 9.0000000 9.0000000 9.0000000 0.2027326 0.2027326 0.2027326 0.5493061 0.2027326 9.0000000 9.0000000 0.5493061 0.5493061 9.0000000 0.5493061 9.0000000 9.0000000 0.2027326 9.0000000 9.0000000 9.0000000 9.0000000 0.2027326 9.0000000 9.0000000 9.0000000 0.5493061 9.0000000 9.0000000 9.0000000 0.2027326 0.0000010 9.0000000 9.0000000 9.0000000 9.0000000 9.0000000 9.0000000 9.0000000 9.0000000 9.0000000 9.0000000 9.0000000 0.2027326 9.0000000 9.0000000 9.0000000 0.2027326 0.5493061 0.5493061 0.0000010 9.0000000 9.0000000 9.0000000 0.5493061 0.2027326 0.2027326 9.0000000 0.2027326 9.0000000 9.0000000 0.2027326 0.0000010 0.2027326 0.0000010 0.0000010 0.0000010 0.0000010 0.5493061 9.0000000 9.0000000 0.0000010 9.0000000 0.0000010 9.0000000 9.0000000 0.2027326 0.5493061 0.5493061 9.0000000 9.0000000 9.0000000 9.0000000 0.5493061 0.5493061 9.0000000 0.2027326 0.5493061 9.0000000 9.0000000 0.2027326 0.5493061 0.2027326 0.2027326 9.0000000 9.0000000 0.2027326 9.0000000 0.2027326 9.0000000 9.0000000 0.0000010 0.0000010 9.0000000 9.0000000 9.0000000 0.5493061 9.0000000 9.0000000 9.0000000 9.0000000 9.0000000 9.0000000 9.0000000 9.0000000 0.2027326 9.0000000 9.0000000 0.5493061 9.0000000 9.0000000 9.0000000 0.5493061 0.2027326 9.0000000 0.5493061 9.0000000 9.0000000 9.0000000 0.2027326 9.0000000 9.0000000 0.2027326 9.0000000 9.0000000 9.0000000 0.2027326 9.0000000 0.2027326 9.0000000 9.0000000 9.0000000 0.2027326 9.0000000 9.0000000 0.5493061 0.0000010 9.0000000 9.0000000 0.2027326 9.0000000 0.0000010 9.0000000 0.2027326 9.0000000 9.0000000 0.0000010 0.2027326 0.0000010 0.0000010 0.2027326 9.0000000 0.5493061 9.0000000 9.0000000 0.0000010 0.5493061 9.0000000 9.0000000 9.0000000 9.0000000 0.2027326 9.0000000 0.5493061 9.0000000 9.0000000 9.0000000 9.0000000 0.5493061 0.2027326 9.0000000 9.0000000 9.0000000 9.0000000 0.5493061 9.0000000 0.2027326 0.5493061 0.5493061 9.0000000 0.0000010 0.5493061 0.2027326 9.0000000 0.2027326 0.5493061 9.0000000 9.0000000 9.0000000 0.2027326 0.0000010 9.0000000 9.0000000 0.5493061 0.2027326 9.0000000 0.2027326 9.0000000 0.5493061 0.2027326 9.0000000 9.0000000 9.0000000 9.0000000 9.0000000 9.0000000 0.2027326 9.0000000 9.0000000 0.2027326 9.0000000 9.0000000 0.5493061 0.5493061 9.0000000 0.5493061 0.2027326 0.0000010 9.0000000 9.0000000 9.0000000 0.2027326 9.0000000 0.5493061 0.5493061 0.2027326 0.2027326 9.0000000 9.0000000 9.0000000 0.0000010 9.0000000 9.0000000 9.0000000 9.0000000 9.0000000 0.0000010 0.2027326 9.0000000 9.0000000 0.5493061 0.0000010 0.2027326 9.0000000 0.0000010 0.5493061 9.0000000 0.2027326 0.2027326 9.0000000 9.0000000 0.5493061 9.0000000 0.5493061 0.0000010 0.5493061 9.0000000 9.0000000 0.2027326 0.0000010 9.0000000 0.5493061 9.0000000 0.2027326 9.0000000 0.0000010 9.0000000 9.0000000 0.5493061 0.5493061 9.0000000 9.0000000 9.0000000 0.5493061 9.0000000 9.0000000 9.0000000 0.2027326 9.0000000 0.0000010 9.0000000 9.0000000 0.2027326 9.0000000 9.0000000 9.0000000 0.2027326 9.0000000 0.2027326 9.0000000 9.0000000 9.0000000 9.0000000 9.0000000 0.2027326 9.0000000 9.0000000 9.0000000 9.0000000 9.0000000 0.0000010 0.2027326 0.2027326 0.2027326 9.0000000 0.5493061 9.0000000 9.0000000 0.2027326 9.0000000 9.0000000 0.0000010 0.5493061 9.0000000 9.0000000 9.0000000 9.0000000 9.0000000 9.0000000 9.0000000 0.2027326 9.0000000 0.2027326 0.2027326 9.0000000 9.0000000 9.0000000 0.5493061 0.2027326 9.0000000 0.2027326 0.2027326 9.0000000 9.0000000 9.0000000 9.0000000 0.2027326 0.5493061 0.2027326 9.0000000 9.0000000 0.2027326 9.0000000 9.0000000 9.0000000 9.0000000 9.0000000 9.0000000 9.0000000 0.0000010 9.0000000 0.2027326 9.0000000 9.0000000 0.2027326 9.0000000 0.2027326 9.0000000 0.2027326 9.0000000 9.0000000 0.2027326 9.0000000 9.0000000 9.0000000 0.2027326 9.0000000 0.5493061 0.5493061 0.2027326 9.0000000 0.0000010 0.2027326 0.5493061 0.2027326 9.0000000 9.0000000 9.0000000 9.0000000 9.0000000 9.0000000 0.2027326 0.0000010 0.0000010 0.5493061 0.2027326 9.0000000 0.5493061 0.0000010 0.5493061 0.5493061 0.2027326 0.5493061 0.5493061 0.5493061 0.5493061 0.2027326 9.0000000 9.0000000 0.2027326 0.5493061 0.0000010 9.0000000 9.0000000 9.0000000 9.0000000 0.5493061 0.2027326 0.5493061 0.5493061 0.5493061 0.5493061 0.5493061 0.5493061 0.5493061 0.5493061 0.5493061 0.5493061 9.0000000 0.2027326 0.5493061 0.2027326 0.5493061 0.5493061 0.5493061 0.2027326 0.2027326 0.5493061 0.5493061 0.5493061 0.5493061 0.5493061 0.5493061 0.5493061 0.5493061 0.2027326 0.5493061 0.2027326 0.5493061 9.0000000 0.5493061 0.5493061 0.5493061 0.2027326 0.5493061 0.5493061 0.5493061 0.2027326 0.5493061 0.2027326 0.5493061 0.5493061 0.5493061 0.5493061 0.5493061 0.5493061 0.5493061 0.5493061 0.5493061 0.5493061 0.5493061 0.5493061 0.5493061 0.5493061 0.5493061 0.2027326 0.5493061 9.0000000 9.0000000 0.5493061 9.0000000 9.0000000 9.0000000 9.0000000 9.0000000 0.5493061 9.0000000 9.0000000 9.0000000 9.0000000 9.0000000 9.0000000 9.0000000 9.0000000 9.0000000 9.0000000 9.0000000 9.0000000 9.0000000 9.0000000 9.0000000 9.0000000 9.0000000 9.0000000 9.0000000 9.0000000 9.0000000 9.0000000 9.0000000 9.0000000 9.0000000 9.0000000 9.0000000 9.0000000 9.0000000 9.0000000 9.0000000 9.0000000 9.0000000 9.0000000 9.0000000 9.0000000 9.0000000 9.0000000 9.0000000 9.0000000 9.0000000 9.0000000 9.0000000 9.0000000 9.0000000 9.0000000 9.0000000 9.0000000 9.0000000 9.0000000 9.0000000 9.0000000 9.0000000 9.0000000 9.0000000 9.0000000 9.0000000 9.0000000 9.0000000 9.0000000 9.0000000 9.0000000 9.0000000 9.0000000 9.0000000 9.0000000 9.0000000 9.0000000 9.0000000 9.0000000 9.0000000 9.0000000 9.0000000 9.0000000 9.0000000 9.0000000 9.0000000 9.0000000 9.0000000 9.0000000 9.0000000 
abietina_atr_MP1029        9.0000000 9.0000000 0.2027326 9.0000000 9.0000000 0.0000000 0.2027326 0.2027326 0.5493061 0.2027326 0.5493061 0.5493061 0.2027326 0.2027326 9.0000000 0.5493061 0.5493061 0.5493061 0.5493061 0.5493061 9.0000000 0.5493061 9.0000000 0.5493061 0.5493061 0.5493061 0.5493061 0.5493061 0.5493061 0.5493061 9.0000000 0.5493061 9.0000000 0.5493061 0.5493061 0.5493061 0.5493061 9.0000000 0.5493061 0.5493061 0.5493061 0.5493061 0.5493061 0.5493061 0.2027326 0.5493061 9.0000000 0.5493061 0.5493061 9.0000000 9.0000000 0.5493061 9.0000000 9.0000000 0.2027326 0.5493061 9.0000000 0.5493061 0.5493061 0.5493061 9.0000000 0.2027326 9.0000000 0.5493061 0.5493061 0.5493061 0.5493061 0.2027326 9.0000000 0.5493061 9.0000000 0.5493061 9.0000000 0.5493061 0.5493061 9.0000000 0.5493061 0.5493061 0.5493061 0.5493061 0.5493061 0.2027326 0.2027326 9.0000000 9.0000000 9.0000000 9.0000000 9.0000000 9.0000000 0.5493061 9.0000000 0.5493061 9.0000000 0.5493061 9.0000000 0.5493061 0.5493061 0.5493061 0.5493061 9.0000000 0.5493061 0.5493061 9.0000000 0.5493061 9.0000000 0.5493061 0.5493061 9.0000000 0.5493061 0.5493061 9.0000000 0.5493061 9.0000000 9.0000000 0.5493061 9.0000000 0.5493061 9.0000000 9.0000000 0.5493061 9.0000000 0.5493061 9.0000000 9.0000000 0.5493061 0.5493061 0.5493061 0.5493061 9.0000000 0.5493061 9.0000000 0.2027326 9.0000000 9.0000000 0.5493061 0.5493061 0.2027326 0.5493061 9.0000000 0.5493061 0.5493061 0.5493061 0.5493061 9.0000000 9.0000000 0.5493061 0.5493061 0.5493061 0.5493061 0.5493061 9.0000000 0.5493061 0.5493061 0.5493061 0.2027326 0.5493061 0.5493061 0.5493061 0.5493061 0.5493061 9.0000000 0.5493061 0.5493061 0.2027326 9.0000000 0.2027326 0.5493061 0.5493061 9.0000000 9.0000000 0.5493061 9.0000000 0.5493061 0.5493061 0.5493061 9.0000000 9.0000000 0.5493061 0.2027326 0.5493061 0.5493061 9.0000000 0.5493061 0.5493061 0.5493061 9.0000000 9.0000000 0.2027326 9.0000000 0.5493061 0.5493061 0.5493061 0.5493061 9.0000000 0.5493061 0.5493061 9.0000000 0.5493061 0.5493061 0.2027326 0.5493061 9.0000000 0.5493061 0.5493061 9.0000000 0.5493061 0.5493061 0.5493061 9.0000000 0.5493061 9.0000000 0.2027326 9.0000000 0.5493061 0.5493061 9.0000000 0.2027326 0.5493061 0.2027326 0.5493061 0.5493061 0.5493061 0.5493061 0.5493061 0.5493061 0.5493061 9.0000000 0.5493061 0.5493061 0.5493061 0.2027326 0.5493061 0.5493061 0.5493061 0.5493061 9.0000000 0.5493061 0.5493061 0.5493061 0.5493061 9.0000000 0.5493061 0.5493061 0.5493061 0.5493061 0.5493061 0.5493061 0.5493061 0.5493061 0.5493061 0.5493061 9.0000000 0.2027326 0.2027326 9.0000000 0.5493061 0.5493061 0.5493061 9.0000000 9.0000000 0.5493061 0.5493061 0.5493061 0.5493061 0.5493061 9.0000000 9.0000000 9.0000000 9.0000000 9.0000000 9.0000000 9.0000000 0.2027326 0.5493061 0.5493061 9.0000000 0.5493061 9.0000000 0.5493061 0.5493061 9.0000000 0.2027326 0.2027326 0.5493061 9.0000000 0.5493061 0.5493061 0.2027326 0.2027326 0.5493061 9.0000000 0.2027326 0.5493061 0.5493061 9.0000000 9.0000000 9.0000000 9.0000000 0.5493061 0.5493061 9.0000000 0.5493061 9.0000000 0.5493061 0.5493061 9.0000000 9.0000000 0.5493061 0.5493061 0.5493061 0.2027326 0.5493061 0.5493061 0.5493061 0.5493061 0.5493061 0.5493061 0.5493061 0.5493061 9.0000000 0.5493061 0.5493061 9.0000000 0.5493061 0.5493061 0.5493061 9.0000000 9.0000000 0.5493061 0.2027326 0.5493061 0.5493061 0.5493061 9.0000000 0.5493061 0.5493061 9.0000000 0.5493061 0.5493061 0.5493061 9.0000000 0.5493061 9.0000000 0.5493061 0.5493061 0.5493061 0.5493061 0.5493061 0.5493061 0.2027326 9.0000000 0.5493061 0.5493061 9.0000000 9.0000000 9.0000000 9.0000000 9.0000000 0.5493061 0.5493061 9.0000000 9.0000000 9.0000000 9.0000000 9.0000000 0.5493061 0.2027326 0.5493061 0.5493061 9.0000000 0.2027326 0.5493061 0.5493061 0.5493061 0.5493061 9.0000000 0.5493061 0.2027326 0.5493061 0.5493061 0.5493061 0.5493061 0.2027326 9.0000000 0.5493061 0.5493061 0.5493061 0.5493061 9.0000000 0.5493061 9.0000000 0.2027326 9.0000000 0.5493061 9.0000000 0.2027326 0.5493061 0.5493061 9.0000000 9.0000000 0.5493061 0.5493061 0.5493061 0.5493061 9.0000000 0.5493061 0.5493061 0.2027326 9.0000000 0.5493061 0.5493061 0.5493061 0.2027326 9.0000000 0.5493061 0.5493061 9.0000000 0.5493061 0.5493061 9.0000000 0.5493061 0.5493061 0.5493061 9.0000000 0.5493061 0.5493061 0.2027326 0.2027326 0.5493061 0.2027326 9.0000000 9.0000000 0.5493061 0.5493061 0.5493061 9.0000000 0.5493061 0.2027326 0.2027326 9.0000000 9.0000000 0.5493061 0.5493061 0.5493061 9.0000000 0.5493061 0.5493061 0.5493061 0.5493061 0.5493061 9.0000000 9.0000000 0.5493061 0.5493061 9.0000000 9.0000000 9.0000000 0.5493061 9.0000000 0.2027326 0.5493061 0.5493061 9.0000000 9.0000000 0.5493061 0.2027326 0.5493061 0.2027326 9.0000000 0.2027326 0.5493061 0.5493061 0.5493061 9.0000000 0.5493061 9.0000000 0.5493061 9.0000000 0.5493061 9.0000000 0.5493061 0.5493061 0.2027326 0.2027326 0.5493061 0.5493061 0.5493061 0.2027326 0.5493061 0.5493061 0.5493061 9.0000000 0.5493061 9.0000000 0.5493061 0.5493061 9.0000000 0.5493061 0.5493061 0.5493061 9.0000000 0.5493061 9.0000000 0.5493061 0.5493061 0.5493061 0.5493061 0.5493061 9.0000000 0.5493061 0.5493061 0.5493061 0.5493061 0.5493061 9.0000000 0.5493061 0.5493061 0.5493061 0.5493061 9.0000000 0.5493061 0.5493061 9.0000000 0.5493061 0.5493061 9.0000000 9.0000000 0.5493061 0.5493061 0.5493061 0.5493061 0.5493061 0.5493061 9.0000000 0.5493061 0.5493061 9.0000000 9.0000000 0.5493061 0.5493061 0.5493061 9.0000000 0.5493061 0.5493061 9.0000000 9.0000000 0.5493061 0.5493061 0.5493061 0.5493061 0.5493061 9.0000000 9.0000000 0.5493061 0.5493061 9.0000000 0.5493061 0.5493061 0.5493061 0.5493061 0.5493061 0.5493061 0.5493061 9.0000000 0.5493061 9.0000000 0.5493061 9.0000000 9.0000000 0.5493061 9.0000000 0.0000010 9.0000000 0.5493061 0.5493061 9.0000000 0.5493061 0.5493061 0.5493061 9.0000000 0.5493061 0.2027326 0.2027326 9.0000000 0.5493061 9.0000000 9.0000000 9.0000000 9.0000000 0.5493061 0.5493061 0.5493061 0.5493061 0.5493061 0.5493061 9.0000000 9.0000000 9.0000000 0.2027326 9.0000000 0.5493061 0.2027326 9.0000000 0.2027326 0.2027326 9.0000000 0.2027326 0.2027326 0.2027326 0.2027326 9.0000000 0.5493061 0.5493061 9.0000000 0.2027326 9.0000000 9.0000000 0.5493061 0.5493061 0.5493061 9.0000000 9.0000000 9.0000000 9.0000000 9.0000000 9.0000000 9.0000000 9.0000000 9.0000000 9.0000000 9.0000000 9.0000000 9.0000000 9.0000000 9.0000000 9.0000000 9.0000000 9.0000000 9.0000000 9.0000000 9.0000000 9.0000000 9.0000000 9.0000000 9.0000000 9.0000000 9.0000000 9.0000000 9.0000000 9.0000000 9.0000000 9.0000000 9.0000000 9.0000000 9.0000000 9.0000000 9.0000000 9.0000000 9.0000000 9.0000000 9.0000000 9.0000000 9.0000000 9.0000000 9.0000000 9.0000000 9.0000000 9.0000000 9.0000000 9.0000000 9.0000000 9.0000000 9.0000000 9.0000000 9.0000000 9.0000000 9.0000000 9.0000000 9.0000000 9.0000000 9.0000000 9.0000000 9.0000000 9.0000000 9.0000000 9.0000000 9.0000000 9.0000000 9.0000000 9.0000000 9.0000000 9.0000000 9.0000000 0.5493061 0.5493061 0.2027326 0.5493061 0.5493061 0.5493061 0.5493061 0.2027326 0.2027326 0.5493061 0.2027326 0.5493061 0.2027326 0.5493061 0.5493061 0.5493061 0.5493061 0.5493061 0.2027326 0.5493061 0.5493061 0.5493061 0.5493061 0.2027326 0.5493061 0.2027326 0.5493061 0.2027326 0.5493061 9.0000000 9.0000000 9.0000000 9.0000000 9.0000000 9.0000000 9.0000000 9.0000000 9.0000000 9.0000000 9.0000000 9.0000000 0.5493061 9.0000000 9.0000000 9.0000000 9.0000000 9.0000000 9.0000000 9.0000000 9.0000000 0.5493061 0.5493061 0.5493061 0.5493061 0.5493061 9.0000000 0.5493061 9.0000000 0.5493061 0.5493061 0.5493061 9.0000000 9.0000000 0.5493061 9.0000000 9.0000000 9.0000000 0.5493061 0.5493061 0.5493061 9.0000000 9.0000000 0.5493061 0.5493061 9.0000000 0.5493061 9.0000000 0.5493061 
abietina_aur_MP1320        9.0000000 9.0000000 0.0000010 0.5493061 0.5493061 0.2027326 0.0000000 0.0000010 0.2027326 0.0000010 0.2027326 0.2027326 0.0000010 0.0000010 0.5493061 0.2027326 0.2027326 0.2027326 0.2027326 0.2027326 9.0000000 0.2027326 9.0000000 0.2027326 0.2027326 0.2027326 0.2027326 0.2027326 0.2027326 0.2027326 0.5493061 0.2027326 0.5493061 0.2027326 0.2027326 0.2027326 0.2027326 0.5493061 0.2027326 0.2027326 0.2027326 0.2027326 0.2027326 0.2027326 0.0000010 0.2027326 0.5493061 0.2027326 0.2027326 9.0000000 9.0000000 0.2027326 0.5493061 9.0000000 0.0000010 0.2027326 9.0000000 0.2027326 0.2027326 0.2027326 9.0000000 0.0000010 0.5493061 0.2027326 0.2027326 0.2027326 0.2027326 0.0000010 9.0000000 0.2027326 9.0000000 0.2027326 9.0000000 0.2027326 0.2027326 9.0000000 0.2027326 0.2027326 0.2027326 0.2027326 0.2027326 0.0000010 0.0000010 0.5493061 9.0000000 0.5493061 0.5493061 0.5493061 9.0000000 0.2027326 9.0000000 0.2027326 9.0000000 0.2027326 9.0000000 0.2027326 0.2027326 0.2027326 0.2027326 0.5493061 0.2027326 0.2027326 9.0000000 0.2027326 9.0000000 0.2027326 0.2027326 9.0000000 0.2027326 0.2027326 9.0000000 0.2027326 9.0000000 0.5493061 0.2027326 0.5493061 0.2027326 0.5493061 0.5493061 0.2027326 0.5493061 0.2027326 9.0000000 0.5493061 0.2027326 0.2027326 0.2027326 0.2027326 0.5493061 0.2027326 0.5493061 0.0000010 0.5493061 0.5493061 0.2027326 0.2027326 0.0000010 0.2027326 9.0000000 0.2027326 0.2027326 0.2027326 0.2027326 9.0000000 9.0000000 0.2027326 0.2027326 0.2027326 0.2027326 0.2027326 9.0000000 0.2027326 0.2027326 0.2027326 0.0000010 0.2027326 0.2027326 0.2027326 0.2027326 0.2027326 0.5493061 0.2027326 0.2027326 0.0000010 0.5493061 0.0000010 0.2027326 0.2027326 0.5493061 0.5493061 0.2027326 9.0000000 0.2027326 0.2027326 0.2027326 9.0000000 9.0000000 0.2027326 0.0000010 0.2027326 0.2027326 9.0000000 0.2027326 0.2027326 0.2027326 9.0000000 9.0000000 0.0000010 0.5493061 0.2027326 0.2027326 0.2027326 0.2027326 0.5493061 0.2027326 0.2027326 9.0000000 0.2027326 0.2027326 0.0000010 0.2027326 9.0000000 0.2027326 0.2027326 9.0000000 0.2027326 0.2027326 0.2027326 9.0000000 0.2027326 9.0000000 0.0000010 9.0000000 0.2027326 0.2027326 0.5493061 0.0000010 0.2027326 0.0000010 0.2027326 0.2027326 0.2027326 0.2027326 0.2027326 0.2027326 0.2027326 9.0000000 0.2027326 0.2027326 0.2027326 0.0000010 0.2027326 0.2027326 0.2027326 0.2027326 0.5493061 0.2027326 0.2027326 0.2027326 0.2027326 0.5493061 0.2027326 0.2027326 0.2027326 0.2027326 0.2027326 0.2027326 0.2027326 0.2027326 0.2027326 0.2027326 9.0000000 0.0000010 0.0000010 0.5493061 0.2027326 0.2027326 0.2027326 0.5493061 9.0000000 0.2027326 0.2027326 0.2027326 0.2027326 0.2027326 9.0000000 0.5493061 9.0000000 0.5493061 0.5493061 0.5493061 0.5493061 0.0000010 0.2027326 0.2027326 0.5493061 0.2027326 0.5493061 0.2027326 0.2027326 9.0000000 0.0000010 0.0000010 0.2027326 0.5493061 0.2027326 0.2027326 0.0000010 0.0000010 0.2027326 9.0000000 0.0000010 0.2027326 0.2027326 9.0000000 0.5493061 9.0000000 9.0000000 0.2027326 0.2027326 9.0000000 0.2027326 9.0000000 0.2027326 0.2027326 0.5493061 0.5493061 0.2027326 0.2027326 0.2027326 0.0000010 0.2027326 0.2027326 0.2027326 0.2027326 0.2027326 0.2027326 0.2027326 0.2027326 9.0000000 0.2027326 0.2027326 0.5493061 0.2027326 0.2027326 0.2027326 9.0000000 9.0000000 0.2027326 0.0000010 0.2027326 0.2027326 0.2027326 9.0000000 0.2027326 0.2027326 9.0000000 0.2027326 0.2027326 0.2027326 9.0000000 0.2027326 9.0000000 0.2027326 0.2027326 0.2027326 0.2027326 0.2027326 0.2027326 0.0000010 0.5493061 0.2027326 0.2027326 9.0000000 0.5493061 0.5493061 0.5493061 9.0000000 0.2027326 0.2027326 0.5493061 9.0000000 0.5493061 0.5493061 9.0000000 0.2027326 0.0000010 0.2027326 0.2027326 0.5493061 0.0000010 0.2027326 0.2027326 0.2027326 0.2027326 9.0000000 0.2027326 0.0000010 0.2027326 0.2027326 0.2027326 0.2027326 0.0000010 9.0000000 0.2027326 0.2027326 0.2027326 0.2027326 0.5493061 0.2027326 9.0000000 0.0000010 0.5493061 0.2027326 0.5493061 0.0000010 0.2027326 0.2027326 9.0000000 0.5493061 0.2027326 0.2027326 0.2027326 0.2027326 0.5493061 0.2027326 0.2027326 0.0000010 9.0000000 0.2027326 0.2027326 0.2027326 0.0000010 9.0000000 0.2027326 0.2027326 0.5493061 0.2027326 0.2027326 0.5493061 0.2027326 0.2027326 0.2027326 9.0000000 0.2027326 0.2027326 0.0000010 0.0000010 0.2027326 0.0000010 9.0000000 0.5493061 0.2027326 0.2027326 0.2027326 9.0000000 0.2027326 0.0000010 0.0000010 9.0000000 9.0000000 0.2027326 0.2027326 0.2027326 0.5493061 0.2027326 0.2027326 0.2027326 0.2027326 0.2027326 0.5493061 9.0000000 0.2027326 0.2027326 0.5493061 0.5493061 9.0000000 0.2027326 0.5493061 0.0000010 0.2027326 0.2027326 9.0000000 0.5493061 0.2027326 0.0000010 0.2027326 0.0000010 0.5493061 0.0000010 0.2027326 0.2027326 0.2027326 0.5493061 0.2027326 9.0000000 0.2027326 9.0000000 0.2027326 0.5493061 0.2027326 0.2027326 0.0000010 0.0000010 0.2027326 0.2027326 0.2027326 0.0000010 0.2027326 0.2027326 0.2027326 9.0000000 0.2027326 0.5493061 0.2027326 0.2027326 9.0000000 0.2027326 0.2027326 0.2027326 9.0000000 0.2027326 9.0000000 0.2027326 0.2027326 0.2027326 0.2027326 0.2027326 9.0000000 0.2027326 0.2027326 0.2027326 0.2027326 0.2027326 0.5493061 0.2027326 0.2027326 0.2027326 0.2027326 0.5493061 0.2027326 0.2027326 9.0000000 0.2027326 0.2027326 0.5493061 9.0000000 0.2027326 0.2027326 0.2027326 0.2027326 0.2027326 0.2027326 0.5493061 0.2027326 0.2027326 9.0000000 9.0000000 0.2027326 0.2027326 0.2027326 0.5493061 0.2027326 0.2027326 9.0000000 9.0000000 0.2027326 0.2027326 0.2027326 0.2027326 0.2027326 0.5493061 9.0000000 0.2027326 0.2027326 9.0000000 0.2027326 0.2027326 0.2027326 0.2027326 0.2027326 0.2027326 0.2027326 0.5493061 0.2027326 9.0000000 0.2027326 0.5493061 9.0000000 0.2027326 9.0000000 0.2027326 9.0000000 0.2027326 0.2027326 9.0000000 0.2027326 0.2027326 0.2027326 9.0000000 0.2027326 0.0000010 0.0000010 9.0000000 0.2027326 0.5493061 9.0000000 0.5493061 9.0000000 0.2027326 0.2027326 0.2027326 0.2027326 0.2027326 0.2027326 9.0000000 0.5493061 0.5493061 0.0000010 9.0000000 0.2027326 0.0000010 0.5493061 0.0000010 0.0000010 9.0000000 0.0000010 0.0000010 0.0000010 0.0000010 9.0000000 0.2027326 0.2027326 9.0000000 0.0000010 0.5493061 0.5493061 0.2027326 0.2027326 0.2027326 9.0000000 9.0000000 9.0000000 9.0000000 9.0000000 9.0000000 9.0000000 9.0000000 9.0000000 9.0000000 9.0000000 9.0000000 9.0000000 9.0000000 9.0000000 9.0000000 9.0000000 9.0000000 9.0000000 9.0000000 9.0000000 9.0000000 9.0000000 9.0000000 9.0000000 9.0000000 9.0000000 9.0000000 9.0000000 9.0000000 9.0000000 9.0000000 9.0000000 9.0000000 9.0000000 9.0000000 9.0000000 9.0000000 9.0000000 9.0000000 9.0000000 9.0000000 9.0000000 9.0000000 9.0000000 9.0000000 9.0000000 9.0000000 9.0000000 9.0000000 9.0000000 9.0000000 9.0000000 9.0000000 9.0000000 9.0000000 9.0000000 9.0000000 9.0000000 9.0000000 9.0000000 9.0000000 9.0000000 0.5493061 9.0000000 9.0000000 9.0000000 9.0000000 9.0000000 0.5493061 9.0000000 9.0000000 9.0000000 0.2027326 0.2027326 0.5493061 0.2027326 0.2027326 0.2027326 0.2027326 0.5493061 0.5493061 0.2027326 0.5493061 0.2027326 0.5493061 0.2027326 0.2027326 0.2027326 0.2027326 0.2027326 0.5493061 0.2027326 0.2027326 0.2027326 0.2027326 0.5493061 0.2027326 0.5493061 0.2027326 0.5493061 0.2027326 0.5493061 0.5493061 0.5493061 0.5493061 0.5493061 0.5493061 0.5493061 0.5493061 0.5493061 0.5493061 0.5493061 0.5493061 9.0000000 0.5493061 0.5493061 0.5493061 0.5493061 0.5493061 0.5493061 0.5493061 0.5493061 9.0000000 9.0000000 9.0000000 9.0000000 9.0000000 0.5493061 9.0000000 0.5493061 9.0000000 9.0000000 9.0000000 0.5493061 0.5493061 9.0000000 0.5493061 0.5493061 0.5493061 9.0000000 9.0000000 9.0000000 0.5493061 0.5493061 9.0000000 9.0000000 0.5493061 9.0000000 0.5493061 9.0000000 
abietina_aur_MP499         9.0000000 9.0000000 0.0000010 0.5493061 0.5493061 0.2027326 0.0000010 0.0000000 0.2027326 0.0000010 0.2027326 0.2027326 0.0000010 0.0000010 0.5493061 0.2027326 0.2027326 0.2027326 0.2027326 0.2027326 9.0000000 0.2027326 9.0000000 0.2027326 0.2027326 0.2027326 0.2027326 0.2027326 0.2027326 0.2027326 0.5493061 0.2027326 0.5493061 0.2027326 0.2027326 0.2027326 0.2027326 0.5493061 0.2027326 0.2027326 0.2027326 0.2027326 0.2027326 0.2027326 0.0000010 0.2027326 0.5493061 0.2027326 0.2027326 9.0000000 9.0000000 0.2027326 0.5493061 9.0000000 0.0000010 0.2027326 9.0000000 0.2027326 0.2027326 0.2027326 9.0000000 0.0000010 0.5493061 0.2027326 0.2027326 0.2027326 0.2027326 0.0000010 9.0000000 0.2027326 9.0000000 0.2027326 9.0000000 0.2027326 0.2027326 9.0000000 0.2027326 0.2027326 0.2027326 0.2027326 0.2027326 0.0000010 0.0000010 0.5493061 9.0000000 0.5493061 0.5493061 0.5493061 9.0000000 0.2027326 9.0000000 0.2027326 9.0000000 0.2027326 9.0000000 0.2027326 0.2027326 0.2027326 0.2027326 0.5493061 0.2027326 0.2027326 9.0000000 0.2027326 9.0000000 0.2027326 0.2027326 9.0000000 0.2027326 0.2027326 9.0000000 0.2027326 9.0000000 0.5493061 0.2027326 0.5493061 0.2027326 0.5493061 0.5493061 0.2027326 0.5493061 0.2027326 9.0000000 0.5493061 0.2027326 0.2027326 0.2027326 0.2027326 0.5493061 0.2027326 0.5493061 0.0000010 0.5493061 0.5493061 0.2027326 0.2027326 0.0000010 0.2027326 9.0000000 0.2027326 0.2027326 0.2027326 0.2027326 9.0000000 9.0000000 0.2027326 0.2027326 0.2027326 0.2027326 0.2027326 9.0000000 0.2027326 0.2027326 0.2027326 0.0000010 0.2027326 0.2027326 0.2027326 0.2027326 0.2027326 0.5493061 0.2027326 0.2027326 0.0000010 0.5493061 0.0000010 0.2027326 0.2027326 0.5493061 0.5493061 0.2027326 9.0000000 0.2027326 0.2027326 0.2027326 9.0000000 9.0000000 0.2027326 0.0000010 0.2027326 0.2027326 9.0000000 0.2027326 0.2027326 0.2027326 9.0000000 9.0000000 0.0000010 0.5493061 0.2027326 0.2027326 0.2027326 0.2027326 0.5493061 0.2027326 0.2027326 9.0000000 0.2027326 0.2027326 0.0000010 0.2027326 9.0000000 0.2027326 0.2027326 9.0000000 0.2027326 0.2027326 0.2027326 9.0000000 0.2027326 9.0000000 0.0000010 9.0000000 0.2027326 0.2027326 0.5493061 0.0000010 0.2027326 0.0000010 0.2027326 0.2027326 0.2027326 0.2027326 0.2027326 0.2027326 0.2027326 9.0000000 0.2027326 0.2027326 0.2027326 0.0000010 0.2027326 0.2027326 0.2027326 0.2027326 0.5493061 0.2027326 0.2027326 0.2027326 0.2027326 0.5493061 0.2027326 0.2027326 0.2027326 0.2027326 0.2027326 0.2027326 0.2027326 0.2027326 0.2027326 0.2027326 9.0000000 0.0000010 0.0000010 0.5493061 0.2027326 0.2027326 0.2027326 0.5493061 9.0000000 0.2027326 0.2027326 0.2027326 0.2027326 0.2027326 9.0000000 0.5493061 9.0000000 0.5493061 0.5493061 0.5493061 0.5493061 0.0000010 0.2027326 0.2027326 0.5493061 0.2027326 0.5493061 0.2027326 0.2027326 9.0000000 0.0000010 0.0000010 0.2027326 0.5493061 0.2027326 0.2027326 0.0000010 0.0000010 0.2027326 9.0000000 0.0000010 0.2027326 0.2027326 9.0000000 0.5493061 9.0000000 9.0000000 0.2027326 0.2027326 9.0000000 0.2027326 9.0000000 0.2027326 0.2027326 0.5493061 0.5493061 0.2027326 0.2027326 0.2027326 0.0000010 0.2027326 0.2027326 0.2027326 0.2027326 0.2027326 0.2027326 0.2027326 0.2027326 9.0000000 0.2027326 0.2027326 0.5493061 0.2027326 0.2027326 0.2027326 9.0000000 9.0000000 0.2027326 0.0000010 0.2027326 0.2027326 0.2027326 9.0000000 0.2027326 0.2027326 9.0000000 0.2027326 0.2027326 0.2027326 9.0000000 0.2027326 9.0000000 0.2027326 0.2027326 0.2027326 0.2027326 0.2027326 0.2027326 0.0000010 0.5493061 0.2027326 0.2027326 9.0000000 0.5493061 0.5493061 0.5493061 9.0000000 0.2027326 0.2027326 0.5493061 9.0000000 0.5493061 0.5493061 9.0000000 0.2027326 0.0000010 0.2027326 0.2027326 0.5493061 0.0000010 0.2027326 0.2027326 0.2027326 0.2027326 9.0000000 0.2027326 0.0000010 0.2027326 0.2027326 0.2027326 0.2027326 0.0000010 9.0000000 0.2027326 0.2027326 0.2027326 0.2027326 0.5493061 0.2027326 9.0000000 0.0000010 0.5493061 0.2027326 0.5493061 0.0000010 0.2027326 0.2027326 9.0000000 0.5493061 0.2027326 0.2027326 0.2027326 0.2027326 0.5493061 0.2027326 0.2027326 0.0000010 9.0000000 0.2027326 0.2027326 0.2027326 0.0000010 9.0000000 0.2027326 0.2027326 0.5493061 0.2027326 0.2027326 0.5493061 0.2027326 0.2027326 0.2027326 9.0000000 0.2027326 0.2027326 0.0000010 0.0000010 0.2027326 0.0000010 9.0000000 0.5493061 0.2027326 0.2027326 0.2027326 9.0000000 0.2027326 0.0000010 0.0000010 9.0000000 9.0000000 0.2027326 0.2027326 0.2027326 0.5493061 0.2027326 0.2027326 0.2027326 0.2027326 0.2027326 0.5493061 9.0000000 0.2027326 0.2027326 0.5493061 0.5493061 9.0000000 0.2027326 0.5493061 0.0000010 0.2027326 0.2027326 9.0000000 0.5493061 0.2027326 0.0000010 0.2027326 0.0000010 0.5493061 0.0000010 0.2027326 0.2027326 0.2027326 0.5493061 0.2027326 9.0000000 0.2027326 9.0000000 0.2027326 0.5493061 0.2027326 0.2027326 0.0000010 0.0000010 0.2027326 0.2027326 0.2027326 0.0000010 0.2027326 0.2027326 0.2027326 9.0000000 0.2027326 0.5493061 0.2027326 0.2027326 9.0000000 0.2027326 0.2027326 0.2027326 9.0000000 0.2027326 9.0000000 0.2027326 0.2027326 0.2027326 0.2027326 0.2027326 9.0000000 0.2027326 0.2027326 0.2027326 0.2027326 0.2027326 0.5493061 0.2027326 0.2027326 0.2027326 0.2027326 0.5493061 0.2027326 0.2027326 9.0000000 0.2027326 0.2027326 0.5493061 9.0000000 0.2027326 0.2027326 0.2027326 0.2027326 0.2027326 0.2027326 0.5493061 0.2027326 0.2027326 9.0000000 9.0000000 0.2027326 0.2027326 0.2027326 0.5493061 0.2027326 0.2027326 9.0000000 9.0000000 0.2027326 0.2027326 0.2027326 0.2027326 0.2027326 0.5493061 9.0000000 0.2027326 0.2027326 9.0000000 0.2027326 0.2027326 0.2027326 0.2027326 0.2027326 0.2027326 0.2027326 0.5493061 0.2027326 9.0000000 0.2027326 0.5493061 9.0000000 0.2027326 9.0000000 0.2027326 9.0000000 0.2027326 0.2027326 9.0000000 0.2027326 0.2027326 0.2027326 9.0000000 0.2027326 0.0000010 0.0000010 9.0000000 0.2027326 0.5493061 9.0000000 0.5493061 9.0000000 0.2027326 0.2027326 0.2027326 0.2027326 0.2027326 0.2027326 9.0000000 0.5493061 0.5493061 0.0000010 9.0000000 0.2027326 0.0000010 0.5493061 0.0000010 0.0000010 9.0000000 0.0000010 0.0000010 0.0000010 0.0000010 9.0000000 0.2027326 0.2027326 9.0000000 0.0000010 0.5493061 0.5493061 0.2027326 0.2027326 0.2027326 9.0000000 9.0000000 9.0000000 9.0000000 9.0000000 9.0000000 9.0000000 9.0000000 9.0000000 9.0000000 9.0000000 9.0000000 9.0000000 9.0000000 9.0000000 9.0000000 9.0000000 9.0000000 9.0000000 9.0000000 9.0000000 9.0000000 9.0000000 9.0000000 9.0000000 9.0000000 9.0000000 9.0000000 9.0000000 9.0000000 9.0000000 9.0000000 9.0000000 9.0000000 9.0000000 9.0000000 9.0000000 9.0000000 9.0000000 9.0000000 9.0000000 9.0000000 9.0000000 9.0000000 9.0000000 9.0000000 9.0000000 9.0000000 9.0000000 9.0000000 9.0000000 9.0000000 9.0000000 9.0000000 9.0000000 9.0000000 9.0000000 9.0000000 9.0000000 9.0000000 9.0000000 9.0000000 9.0000000 0.5493061 9.0000000 9.0000000 9.0000000 9.0000000 9.0000000 0.5493061 9.0000000 9.0000000 9.0000000 0.2027326 0.2027326 0.5493061 0.2027326 0.2027326 0.2027326 0.2027326 0.5493061 0.5493061 0.2027326 0.5493061 0.2027326 0.5493061 0.2027326 0.2027326 0.2027326 0.2027326 0.2027326 0.5493061 0.2027326 0.2027326 0.2027326 0.2027326 0.5493061 0.2027326 0.5493061 0.2027326 0.5493061 0.2027326 0.5493061 0.5493061 0.5493061 0.5493061 0.5493061 0.5493061 0.5493061 0.5493061 0.5493061 0.5493061 0.5493061 0.5493061 9.0000000 0.5493061 0.5493061 0.5493061 0.5493061 0.5493061 0.5493061 0.5493061 0.5493061 9.0000000 9.0000000 9.0000000 9.0000000 9.0000000 0.5493061 9.0000000 0.5493061 9.0000000 9.0000000 9.0000000 0.5493061 0.5493061 9.0000000 0.5493061 0.5493061 0.5493061 9.0000000 9.0000000 9.0000000 0.5493061 0.5493061 9.0000000 9.0000000 0.5493061 9.0000000 0.5493061 9.0000000 
abietina_aur_MP514         0.5493061 0.5493061 0.2027326 9.0000000 9.0000000 0.5493061 0.2027326 0.2027326 0.0000000 0.2027326 0.0000010 0.0000010 0.2027326 0.2027326 9.0000000 0.0000010 0.0000010 0.0000010 0.0000010 0.0000010 0.5493061 0.0000010 0.5493061 0.0000010 0.0000010 0.0000010 0.5493061 0.5493061 0.0000010 0.0000010 0.2027326 0.0000010 0.2027326 0.0000010 0.0000010 0.0000010 0.0000010 9.0000000 0.5493061 0.0000010 0.0000010 0.0000010 0.0000010 0.0000010 0.2027326 0.0000010 9.0000000 0.0000010 0.0000010 0.5493061 0.5493061 0.0000010 0.2027326 0.5493061 0.2027326 0.0000010 0.5493061 0.0000010 0.0000010 0.0000010 0.5493061 0.2027326 9.0000000 0.0000010 0.0000010 0.0000010 0.0000010 0.2027326 0.5493061 0.0000010 0.5493061 0.0000010 0.5493061 0.0000010 0.0000010 0.5493061 0.5493061 0.0000010 0.0000010 0.0000010 0.0000010 0.2027326 0.2027326 9.0000000 0.5493061 9.0000000 9.0000000 9.0000000 0.5493061 0.0000010 0.5493061 0.0000010 0.5493061 0.0000010 0.5493061 0.0000010 0.0000010 0.0000010 0.0000010 9.0000000 0.0000010 0.0000010 0.5493061 0.0000010 0.5493061 0.0000010 0.0000010 0.5493061 0.0000010 0.0000010 0.5493061 0.0000010 0.5493061 9.0000000 0.0000010 0.2027326 0.0000010 9.0000000 9.0000000 0.0000010 0.2027326 0.0000010 0.5493061 0.2027326 0.0000010 0.0000010 0.0000010 0.0000010 9.0000000 0.0000010 9.0000000 0.2027326 0.2027326 0.2027326 0.5493061 0.0000010 0.2027326 0.0000010 0.5493061 0.0000010 0.0000010 0.0000010 0.0000010 0.5493061 0.5493061 0.0000010 0.0000010 0.0000010 0.0000010 0.0000010 0.5493061 0.0000010 0.0000010 0.0000010 0.2027326 0.0000010 0.0000010 0.0000010 0.0000010 0.0000010 0.2027326 0.0000010 0.0000010 0.2027326 0.2027326 0.2027326 0.0000010 0.5493061 9.0000000 9.0000000 0.0000010 0.5493061 0.0000010 0.0000010 0.0000010 9.0000000 0.5493061 0.0000010 0.2027326 0.0000010 0.0000010 0.5493061 0.0000010 0.0000010 0.0000010 0.5493061 0.5493061 0.2027326 0.2027326 0.0000010 0.5493061 0.0000010 0.0000010 0.2027326 0.0000010 0.0000010 0.5493061 0.0000010 0.0000010 0.2027326 0.0000010 0.5493061 0.0000010 0.0000010 0.5493061 0.0000010 0.5493061 0.0000010 0.5493061 0.5493061 0.5493061 0.2027326 0.5493061 0.0000010 0.0000010 0.2027326 0.2027326 0.0000010 0.2027326 0.0000010 0.0000010 0.5493061 0.0000010 0.0000010 0.0000010 0.0000010 0.5493061 0.0000010 0.0000010 0.0000010 0.2027326 0.0000010 0.0000010 0.0000010 0.5493061 9.0000000 0.0000010 0.0000010 0.0000010 0.0000010 0.2027326 0.0000010 0.0000010 0.0000010 0.0000010 0.0000010 0.0000010 0.5493061 0.0000010 0.0000010 0.0000010 0.5493061 0.2027326 0.2027326 9.0000000 0.0000010 0.0000010 0.0000010 0.2027326 0.5493061 0.5493061 0.0000010 0.5493061 0.0000010 0.0000010 0.5493061 9.0000000 0.5493061 9.0000000 9.0000000 9.0000000 9.0000000 0.2027326 0.0000010 0.0000010 9.0000000 0.0000010 9.0000000 0.0000010 0.0000010 0.5493061 0.2027326 0.2027326 0.0000010 0.2027326 0.0000010 0.0000010 0.2027326 0.2027326 0.0000010 0.5493061 0.2027326 0.0000010 0.0000010 0.5493061 0.2027326 0.5493061 0.5493061 0.0000010 0.0000010 0.5493061 0.0000010 0.5493061 0.0000010 0.0000010 9.0000000 9.0000000 0.0000010 0.0000010 0.0000010 0.2027326 0.0000010 0.0000010 0.0000010 0.0000010 0.0000010 0.0000010 0.0000010 0.0000010 0.5493061 0.0000010 0.0000010 0.2027326 0.0000010 0.0000010 0.0000010 9.0000000 0.5493061 0.0000010 0.2027326 0.0000010 0.0000010 0.0000010 0.5493061 0.0000010 0.0000010 0.5493061 0.0000010 0.0000010 0.0000010 0.5493061 0.0000010 0.5493061 0.0000010 0.0000010 0.0000010 0.5493061 0.0000010 0.0000010 0.2027326 9.0000000 0.0000010 0.0000010 0.5493061 0.2027326 9.0000000 0.2027326 0.5493061 0.0000010 0.0000010 9.0000000 0.5493061 9.0000000 9.0000000 0.5493061 0.0000010 0.2027326 0.0000010 0.0000010 9.0000000 0.2027326 0.0000010 0.0000010 0.0000010 0.0000010 0.5493061 0.0000010 0.2027326 0.0000010 0.0000010 0.0000010 0.0000010 0.2027326 0.5493061 0.0000010 0.0000010 0.0000010 0.0000010 0.2027326 0.0000010 0.5493061 0.2027326 0.2027326 0.0000010 9.0000000 0.2027326 0.5493061 0.0000010 0.5493061 0.2027326 0.0000010 0.0000010 0.0000010 0.5493061 9.0000000 0.0000010 0.0000010 0.2027326 0.5493061 0.0000010 0.5493061 0.0000010 0.2027326 0.5493061 0.0000010 0.0000010 0.2027326 0.0000010 0.0000010 0.2027326 0.5493061 0.0000010 0.0000010 0.5493061 0.0000010 0.0000010 0.2027326 0.2027326 0.0000010 0.2027326 0.5493061 9.0000000 0.0000010 0.0000010 0.0000010 0.5493061 0.0000010 0.2027326 0.2027326 0.5493061 0.5493061 0.0000010 0.0000010 0.0000010 9.0000000 0.0000010 0.0000010 0.0000010 0.0000010 0.0000010 9.0000000 0.5493061 0.0000010 0.0000010 0.2027326 9.0000000 0.5493061 0.0000010 9.0000000 0.2027326 0.0000010 0.5493061 0.5493061 0.2027326 0.0000010 0.2027326 0.0000010 0.2027326 9.0000000 0.2027326 0.0000010 0.0000010 0.5493061 9.0000000 0.0000010 9.0000000 0.0000010 0.5493061 0.0000010 9.0000000 0.0000010 0.0000010 0.2027326 0.2027326 0.0000010 0.0000010 0.0000010 0.2027326 0.0000010 0.0000010 0.0000010 0.5493061 0.0000010 9.0000000 0.0000010 0.0000010 0.5493061 0.0000010 0.0000010 0.0000010 0.5493061 0.0000010 0.5493061 0.0000010 0.0000010 0.0000010 0.0000010 0.0000010 0.5493061 0.0000010 0.0000010 0.0000010 0.0000010 0.0000010 9.0000000 0.5493061 0.5493061 0.5493061 0.0000010 0.2027326 0.0000010 0.0000010 0.5493061 0.0000010 0.0000010 9.0000000 9.0000000 0.0000010 0.0000010 0.0000010 0.0000010 0.0000010 0.0000010 0.2027326 0.5493061 0.0000010 0.5493061 0.5493061 0.0000010 0.0000010 0.0000010 0.2027326 0.5493061 0.0000010 0.5493061 0.5493061 0.0000010 0.0000010 0.0000010 0.0000010 0.5493061 0.2027326 0.5493061 0.0000010 0.0000010 0.5493061 0.0000010 0.0000010 0.0000010 0.0000010 0.0000010 0.0000010 0.0000010 9.0000000 0.0000010 0.5493061 0.0000010 0.2027326 0.5493061 0.0000010 0.5493061 0.5493061 0.5493061 0.0000010 0.0000010 0.5493061 0.0000010 0.0000010 0.0000010 0.5493061 0.0000010 0.2027326 0.2027326 0.5493061 0.0000010 9.0000000 0.5493061 0.2027326 0.5493061 0.0000010 0.0000010 0.0000010 0.0000010 0.0000010 0.0000010 0.5493061 9.0000000 9.0000000 0.2027326 0.5493061 0.0000010 0.2027326 9.0000000 0.2027326 0.2027326 0.5493061 0.2027326 0.2027326 0.2027326 0.2027326 0.5493061 0.0000010 0.0000010 0.5493061 0.2027326 9.0000000 0.2027326 0.0000010 0.0000010 0.0000010 9.0000000 9.0000000 9.0000000 9.0000000 9.0000000 9.0000000 9.0000000 9.0000000 9.0000000 9.0000000 9.0000000 9.0000000 0.5493061 9.0000000 9.0000000 9.0000000 9.0000000 9.0000000 9.0000000 9.0000000 9.0000000 9.0000000 9.0000000 9.0000000 9.0000000 9.0000000 9.0000000 9.0000000 9.0000000 9.0000000 9.0000000 9.0000000 9.0000000 9.0000000 9.0000000 9.0000000 9.0000000 9.0000000 9.0000000 9.0000000 9.0000000 9.0000000 9.0000000 9.0000000 9.0000000 9.0000000 9.0000000 9.0000000 9.0000000 9.0000000 9.0000000 9.0000000 9.0000000 9.0000000 9.0000000 9.0000000 9.0000000 9.0000000 9.0000000 9.0000000 9.0000000 0.5493061 0.5493061 9.0000000 0.5493061 9.0000000 0.5493061 0.5493061 0.5493061 9.0000000 0.5493061 0.5493061 9.0000000 0.5493061 0.5493061 9.0000000 0.5493061 0.5493061 0.5493061 0.5493061 9.0000000 9.0000000 0.5493061 9.0000000 0.5493061 9.0000000 0.5493061 0.5493061 0.5493061 0.5493061 0.5493061 9.0000000 0.5493061 0.5493061 0.5493061 0.5493061 9.0000000 0.5493061 9.0000000 0.5493061 9.0000000 0.5493061 0.2027326 0.2027326 0.2027326 0.2027326 0.2027326 0.2027326 0.2027326 0.2027326 0.2027326 0.2027326 0.2027326 0.2027326 0.5493061 0.2027326 0.2027326 0.2027326 0.2027326 0.2027326 0.2027326 0.2027326 0.2027326 0.5493061 0.5493061 0.5493061 0.5493061 0.5493061 0.2027326 0.5493061 0.2027326 0.5493061 0.5493061 0.5493061 0.2027326 0.2027326 0.5493061 0.2027326 0.2027326 0.2027326 0.5493061 0.5493061 0.5493061 0.2027326 0.2027326 0.5493061 0.5493061 0.2027326 0.5493061 0.2027326 0.5493061 
abietina_aur_MP717         9.0000000 9.0000000 0.0000010 0.5493061 0.5493061 0.2027326 0.0000010 0.0000010 0.2027326 0.0000000 0.2027326 0.2027326 0.0000010 0.0000010 0.5493061 0.2027326 0.2027326 0.2027326 0.2027326 0.2027326 9.0000000 0.2027326 9.0000000 0.2027326 0.2027326 0.2027326 0.2027326 0.2027326 0.2027326 0.2027326 0.5493061 0.2027326 0.5493061 0.2027326 0.2027326 0.2027326 0.2027326 0.5493061 0.2027326 0.2027326 0.2027326 0.2027326 0.2027326 0.2027326 0.0000010 0.2027326 0.5493061 0.2027326 0.2027326 9.0000000 9.0000000 0.2027326 0.5493061 9.0000000 0.0000010 0.2027326 9.0000000 0.2027326 0.2027326 0.2027326 9.0000000 0.0000010 0.5493061 0.2027326 0.2027326 0.2027326 0.2027326 0.0000010 9.0000000 0.2027326 9.0000000 0.2027326 9.0000000 0.2027326 0.2027326 9.0000000 0.2027326 0.2027326 0.2027326 0.2027326 0.2027326 0.0000010 0.0000010 0.5493061 9.0000000 0.5493061 0.5493061 0.5493061 9.0000000 0.2027326 9.0000000 0.2027326 9.0000000 0.2027326 9.0000000 0.2027326 0.2027326 0.2027326 0.2027326 0.5493061 0.2027326 0.2027326 9.0000000 0.2027326 9.0000000 0.2027326 0.2027326 9.0000000 0.2027326 0.2027326 9.0000000 0.2027326 9.0000000 0.5493061 0.2027326 0.5493061 0.2027326 0.5493061 0.5493061 0.2027326 0.5493061 0.2027326 9.0000000 0.5493061 0.2027326 0.2027326 0.2027326 0.2027326 0.5493061 0.2027326 0.5493061 0.0000010 0.5493061 0.5493061 0.2027326 0.2027326 0.0000010 0.2027326 9.0000000 0.2027326 0.2027326 0.2027326 0.2027326 9.0000000 9.0000000 0.2027326 0.2027326 0.2027326 0.2027326 0.2027326 9.0000000 0.2027326 0.2027326 0.2027326 0.0000010 0.2027326 0.2027326 0.2027326 0.2027326 0.2027326 0.5493061 0.2027326 0.2027326 0.0000010 0.5493061 0.0000010 0.2027326 0.2027326 0.5493061 0.5493061 0.2027326 9.0000000 0.2027326 0.2027326 0.2027326 9.0000000 9.0000000 0.2027326 0.0000010 0.2027326 0.2027326 9.0000000 0.2027326 0.2027326 0.2027326 9.0000000 9.0000000 0.0000010 0.5493061 0.2027326 0.2027326 0.2027326 0.2027326 0.5493061 0.2027326 0.2027326 9.0000000 0.2027326 0.2027326 0.0000010 0.2027326 9.0000000 0.2027326 0.2027326 9.0000000 0.2027326 0.2027326 0.2027326 9.0000000 0.2027326 9.0000000 0.0000010 9.0000000 0.2027326 0.2027326 0.5493061 0.0000010 0.2027326 0.0000010 0.2027326 0.2027326 0.2027326 0.2027326 0.2027326 0.2027326 0.2027326 9.0000000 0.2027326 0.2027326 0.2027326 0.0000010 0.2027326 0.2027326 0.2027326 0.2027326 0.5493061 0.2027326 0.2027326 0.2027326 0.2027326 0.5493061 0.2027326 0.2027326 0.2027326 0.2027326 0.2027326 0.2027326 0.2027326 0.2027326 0.2027326 0.2027326 9.0000000 0.0000010 0.0000010 0.5493061 0.2027326 0.2027326 0.2027326 0.5493061 9.0000000 0.2027326 0.2027326 0.2027326 0.2027326 0.2027326 9.0000000 0.5493061 9.0000000 0.5493061 0.5493061 0.5493061 0.5493061 0.0000010 0.2027326 0.2027326 0.5493061 0.2027326 0.5493061 0.2027326 0.2027326 9.0000000 0.0000010 0.0000010 0.2027326 0.5493061 0.2027326 0.2027326 0.0000010 0.0000010 0.2027326 9.0000000 0.0000010 0.2027326 0.2027326 9.0000000 0.5493061 9.0000000 9.0000000 0.2027326 0.2027326 9.0000000 0.2027326 9.0000000 0.2027326 0.2027326 0.5493061 0.5493061 0.2027326 0.2027326 0.2027326 0.0000010 0.2027326 0.2027326 0.2027326 0.2027326 0.2027326 0.2027326 0.2027326 0.2027326 9.0000000 0.2027326 0.2027326 0.5493061 0.2027326 0.2027326 0.2027326 9.0000000 9.0000000 0.2027326 0.0000010 0.2027326 0.2027326 0.2027326 9.0000000 0.2027326 0.2027326 9.0000000 0.2027326 0.2027326 0.2027326 9.0000000 0.2027326 9.0000000 0.2027326 0.2027326 0.2027326 0.2027326 0.2027326 0.2027326 0.0000010 0.5493061 0.2027326 0.2027326 9.0000000 0.5493061 0.5493061 0.5493061 9.0000000 0.2027326 0.2027326 0.5493061 9.0000000 0.5493061 0.5493061 9.0000000 0.2027326 0.0000010 0.2027326 0.2027326 0.5493061 0.0000010 0.2027326 0.2027326 0.2027326 0.2027326 9.0000000 0.2027326 0.0000010 0.2027326 0.2027326 0.2027326 0.2027326 0.0000010 9.0000000 0.2027326 0.2027326 0.2027326 0.2027326 0.5493061 0.2027326 9.0000000 0.0000010 0.5493061 0.2027326 0.5493061 0.0000010 0.2027326 0.2027326 9.0000000 0.5493061 0.2027326 0.2027326 0.2027326 0.2027326 0.5493061 0.2027326 0.2027326 0.0000010 9.0000000 0.2027326 0.2027326 0.2027326 0.0000010 9.0000000 0.2027326 0.2027326 0.5493061 0.2027326 0.2027326 0.5493061 0.2027326 0.2027326 0.2027326 9.0000000 0.2027326 0.2027326 0.0000010 0.0000010 0.2027326 0.0000010 9.0000000 0.5493061 0.2027326 0.2027326 0.2027326 9.0000000 0.2027326 0.0000010 0.0000010 9.0000000 9.0000000 0.2027326 0.2027326 0.2027326 0.5493061 0.2027326 0.2027326 0.2027326 0.2027326 0.2027326 0.5493061 9.0000000 0.2027326 0.2027326 0.5493061 0.5493061 9.0000000 0.2027326 0.5493061 0.0000010 0.2027326 0.2027326 9.0000000 0.5493061 0.2027326 0.0000010 0.2027326 0.0000010 0.5493061 0.0000010 0.2027326 0.2027326 0.2027326 0.5493061 0.2027326 9.0000000 0.2027326 9.0000000 0.2027326 0.5493061 0.2027326 0.2027326 0.0000010 0.0000010 0.2027326 0.2027326 0.2027326 0.0000010 0.2027326 0.2027326 0.2027326 9.0000000 0.2027326 0.5493061 0.2027326 0.2027326 9.0000000 0.2027326 0.2027326 0.2027326 9.0000000 0.2027326 9.0000000 0.2027326 0.2027326 0.2027326 0.2027326 0.2027326 9.0000000 0.2027326 0.2027326 0.2027326 0.2027326 0.2027326 0.5493061 0.2027326 0.2027326 0.2027326 0.2027326 0.5493061 0.2027326 0.2027326 9.0000000 0.2027326 0.2027326 0.5493061 9.0000000 0.2027326 0.2027326 0.2027326 0.2027326 0.2027326 0.2027326 0.5493061 0.2027326 0.2027326 9.0000000 9.0000000 0.2027326 0.2027326 0.2027326 0.5493061 0.2027326 0.2027326 9.0000000 9.0000000 0.2027326 0.2027326 0.2027326 0.2027326 0.2027326 0.5493061 9.0000000 0.2027326 0.2027326 9.0000000 0.2027326 0.2027326 0.2027326 0.2027326 0.2027326 0.2027326 0.2027326 0.5493061 0.2027326 9.0000000 0.2027326 0.5493061 9.0000000 0.2027326 9.0000000 0.2027326 9.0000000 0.2027326 0.2027326 9.0000000 0.2027326 0.2027326 0.2027326 9.0000000 0.2027326 0.0000010 0.0000010 9.0000000 0.2027326 0.5493061 9.0000000 0.5493061 9.0000000 0.2027326 0.2027326 0.2027326 0.2027326 0.2027326 0.2027326 9.0000000 0.5493061 0.5493061 0.0000010 9.0000000 0.2027326 0.0000010 0.5493061 0.0000010 0.0000010 9.0000000 0.0000010 0.0000010 0.0000010 0.0000010 9.0000000 0.2027326 0.2027326 9.0000000 0.0000010 0.5493061 0.5493061 0.2027326 0.2027326 0.2027326 9.0000000 9.0000000 9.0000000 9.0000000 9.0000000 9.0000000 9.0000000 9.0000000 9.0000000 9.0000000 9.0000000 9.0000000 9.0000000 9.0000000 9.0000000 9.0000000 9.0000000 9.0000000 9.0000000 9.0000000 9.0000000 9.0000000 9.0000000 9.0000000 9.0000000 9.0000000 9.0000000 9.0000000 9.0000000 9.0000000 9.0000000 9.0000000 9.0000000 9.0000000 9.0000000 9.0000000 9.0000000 9.0000000 9.0000000 9.0000000 9.0000000 9.0000000 9.0000000 9.0000000 9.0000000 9.0000000 9.0000000 9.0000000 9.0000000 9.0000000 9.0000000 9.0000000 9.0000000 9.0000000 9.0000000 9.0000000 9.0000000 9.0000000 9.0000000 9.0000000 9.0000000 9.0000000 9.0000000 0.5493061 9.0000000 9.0000000 9.0000000 9.0000000 9.0000000 0.5493061 9.0000000 9.0000000 9.0000000 0.2027326 0.2027326 0.5493061 0.2027326 0.2027326 0.2027326 0.2027326 0.5493061 0.5493061 0.2027326 0.5493061 0.2027326 0.5493061 0.2027326 0.2027326 0.2027326 0.2027326 0.2027326 0.5493061 0.2027326 0.2027326 0.2027326 0.2027326 0.5493061 0.2027326 0.5493061 0.2027326 0.5493061 0.2027326 0.5493061 0.5493061 0.5493061 0.5493061 0.5493061 0.5493061 0.5493061 0.5493061 0.5493061 0.5493061 0.5493061 0.5493061 9.0000000 0.5493061 0.5493061 0.5493061 0.5493061 0.5493061 0.5493061 0.5493061 0.5493061 9.0000000 9.0000000 9.0000000 9.0000000 9.0000000 0.5493061 9.0000000 0.5493061 9.0000000 9.0000000 9.0000000 0.5493061 0.5493061 9.0000000 0.5493061 0.5493061 0.5493061 9.0000000 9.0000000 9.0000000 0.5493061 0.5493061 9.0000000 9.0000000 0.5493061 9.0000000 0.5493061 9.0000000 
abietina_con_CM6           0.5493061 0.5493061 0.2027326 9.0000000 9.0000000 0.5493061 0.2027326 0.2027326 0.0000010 0.2027326 0.0000000 0.0000010 0.2027326 0.2027326 9.0000000 0.0000010 0.0000010 0.0000010 0.0000010 0.0000010 0.5493061 0.0000010 0.5493061 0.0000010 0.0000010 0.0000010 0.5493061 0.5493061 0.0000010 0.0000010 0.2027326 0.0000010 0.2027326 0.0000010 0.0000010 0.0000010 0.0000010 9.0000000 0.5493061 0.0000010 0.0000010 0.0000010 0.0000010 0.0000010 0.2027326 0.0000010 9.0000000 0.0000010 0.0000010 0.5493061 0.5493061 0.0000010 0.2027326 0.5493061 0.2027326 0.0000010 0.5493061 0.0000010 0.0000010 0.0000010 0.5493061 0.2027326 9.0000000 0.0000010 0.0000010 0.0000010 0.0000010 0.2027326 0.5493061 0.0000010 0.5493061 0.0000010 0.5493061 0.0000010 0.0000010 0.5493061 0.5493061 0.0000010 0.0000010 0.0000010 0.0000010 0.2027326 0.2027326 9.0000000 0.5493061 9.0000000 9.0000000 9.0000000 0.5493061 0.0000010 0.5493061 0.0000010 0.5493061 0.0000010 0.5493061 0.0000010 0.0000010 0.0000010 0.0000010 9.0000000 0.0000010 0.0000010 0.5493061 0.0000010 0.5493061 0.0000010 0.0000010 0.5493061 0.0000010 0.0000010 0.5493061 0.0000010 0.5493061 9.0000000 0.0000010 0.2027326 0.0000010 9.0000000 9.0000000 0.0000010 0.2027326 0.0000010 0.5493061 0.2027326 0.0000010 0.0000010 0.0000010 0.0000010 9.0000000 0.0000010 9.0000000 0.2027326 0.2027326 0.2027326 0.5493061 0.0000010 0.2027326 0.0000010 0.5493061 0.0000010 0.0000010 0.0000010 0.0000010 0.5493061 0.5493061 0.0000010 0.0000010 0.0000010 0.0000010 0.0000010 0.5493061 0.0000010 0.0000010 0.0000010 0.2027326 0.0000010 0.0000010 0.0000010 0.0000010 0.0000010 0.2027326 0.0000010 0.0000010 0.2027326 0.2027326 0.2027326 0.0000010 0.5493061 9.0000000 9.0000000 0.0000010 0.5493061 0.0000010 0.0000010 0.0000010 9.0000000 0.5493061 0.0000010 0.2027326 0.0000010 0.0000010 0.5493061 0.0000010 0.0000010 0.0000010 0.5493061 0.5493061 0.2027326 0.2027326 0.0000010 0.5493061 0.0000010 0.0000010 0.2027326 0.0000010 0.0000010 0.5493061 0.0000010 0.0000010 0.2027326 0.0000010 0.5493061 0.0000010 0.0000010 0.5493061 0.0000010 0.5493061 0.0000010 0.5493061 0.5493061 0.5493061 0.2027326 0.5493061 0.0000010 0.0000010 0.2027326 0.2027326 0.0000010 0.2027326 0.0000010 0.0000010 0.5493061 0.0000010 0.0000010 0.0000010 0.0000010 0.5493061 0.0000010 0.0000010 0.0000010 0.2027326 0.0000010 0.0000010 0.0000010 0.5493061 9.0000000 0.0000010 0.0000010 0.0000010 0.0000010 0.2027326 0.0000010 0.0000010 0.0000010 0.0000010 0.0000010 0.0000010 0.5493061 0.0000010 0.0000010 0.0000010 0.5493061 0.2027326 0.2027326 9.0000000 0.0000010 0.0000010 0.0000010 0.2027326 0.5493061 0.5493061 0.0000010 0.5493061 0.0000010 0.0000010 0.5493061 9.0000000 0.5493061 9.0000000 9.0000000 9.0000000 9.0000000 0.2027326 0.0000010 0.0000010 9.0000000 0.0000010 9.0000000 0.0000010 0.0000010 0.5493061 0.2027326 0.2027326 0.0000010 0.2027326 0.0000010 0.0000010 0.2027326 0.2027326 0.0000010 0.5493061 0.2027326 0.0000010 0.0000010 0.5493061 0.2027326 0.5493061 0.5493061 0.0000010 0.0000010 0.5493061 0.0000010 0.5493061 0.0000010 0.0000010 9.0000000 9.0000000 0.0000010 0.0000010 0.0000010 0.2027326 0.0000010 0.0000010 0.0000010 0.0000010 0.0000010 0.0000010 0.0000010 0.0000010 0.5493061 0.0000010 0.0000010 0.2027326 0.0000010 0.0000010 0.0000010 9.0000000 0.5493061 0.0000010 0.2027326 0.0000010 0.0000010 0.0000010 0.5493061 0.0000010 0.0000010 0.5493061 0.0000010 0.0000010 0.0000010 0.5493061 0.0000010 0.5493061 0.0000010 0.0000010 0.0000010 0.5493061 0.0000010 0.0000010 0.2027326 9.0000000 0.0000010 0.0000010 0.5493061 0.2027326 9.0000000 0.2027326 0.5493061 0.0000010 0.0000010 9.0000000 0.5493061 9.0000000 9.0000000 0.5493061 0.0000010 0.2027326 0.0000010 0.0000010 9.0000000 0.2027326 0.0000010 0.0000010 0.0000010 0.0000010 0.5493061 0.0000010 0.2027326 0.0000010 0.0000010 0.0000010 0.0000010 0.2027326 0.5493061 0.0000010 0.0000010 0.0000010 0.0000010 0.2027326 0.0000010 0.5493061 0.2027326 0.2027326 0.0000010 9.0000000 0.2027326 0.5493061 0.0000010 0.5493061 0.2027326 0.0000010 0.0000010 0.0000010 0.5493061 9.0000000 0.0000010 0.0000010 0.2027326 0.5493061 0.0000010 0.5493061 0.0000010 0.2027326 0.5493061 0.0000010 0.0000010 0.2027326 0.0000010 0.0000010 0.2027326 0.5493061 0.0000010 0.0000010 0.5493061 0.0000010 0.0000010 0.2027326 0.2027326 0.0000010 0.2027326 0.5493061 9.0000000 0.0000010 0.0000010 0.0000010 0.5493061 0.0000010 0.2027326 0.2027326 0.5493061 0.5493061 0.0000010 0.0000010 0.0000010 9.0000000 0.0000010 0.0000010 0.0000010 0.0000010 0.0000010 9.0000000 0.5493061 0.0000010 0.0000010 0.2027326 9.0000000 0.5493061 0.0000010 9.0000000 0.2027326 0.0000010 0.5493061 0.5493061 0.2027326 0.0000010 0.2027326 0.0000010 0.2027326 9.0000000 0.2027326 0.0000010 0.0000010 0.5493061 9.0000000 0.0000010 9.0000000 0.0000010 0.5493061 0.0000010 9.0000000 0.0000010 0.0000010 0.2027326 0.2027326 0.0000010 0.0000010 0.0000010 0.2027326 0.0000010 0.0000010 0.0000010 0.5493061 0.0000010 9.0000000 0.0000010 0.0000010 0.5493061 0.0000010 0.0000010 0.0000010 0.5493061 0.0000010 0.5493061 0.0000010 0.0000010 0.0000010 0.0000010 0.0000010 0.5493061 0.0000010 0.0000010 0.0000010 0.0000010 0.0000010 9.0000000 0.5493061 0.5493061 0.5493061 0.0000010 0.2027326 0.0000010 0.0000010 0.5493061 0.0000010 0.0000010 9.0000000 9.0000000 0.0000010 0.0000010 0.0000010 0.0000010 0.0000010 0.0000010 0.2027326 0.5493061 0.0000010 0.5493061 0.5493061 0.0000010 0.0000010 0.0000010 0.2027326 0.5493061 0.0000010 0.5493061 0.5493061 0.0000010 0.0000010 0.0000010 0.0000010 0.5493061 0.2027326 0.5493061 0.0000010 0.0000010 0.5493061 0.0000010 0.0000010 0.0000010 0.0000010 0.0000010 0.0000010 0.0000010 9.0000000 0.0000010 0.5493061 0.0000010 0.2027326 0.5493061 0.0000010 0.5493061 0.5493061 0.5493061 0.0000010 0.0000010 0.5493061 0.0000010 0.0000010 0.0000010 0.5493061 0.0000010 0.2027326 0.2027326 0.5493061 0.0000010 9.0000000 0.5493061 0.2027326 0.5493061 0.0000010 0.0000010 0.0000010 0.0000010 0.0000010 0.0000010 0.5493061 9.0000000 9.0000000 0.2027326 0.5493061 0.0000010 0.2027326 9.0000000 0.2027326 0.2027326 0.5493061 0.2027326 0.2027326 0.2027326 0.2027326 0.5493061 0.0000010 0.0000010 0.5493061 0.2027326 9.0000000 0.2027326 0.0000010 0.0000010 0.0000010 9.0000000 9.0000000 9.0000000 9.0000000 9.0000000 9.0000000 9.0000000 9.0000000 9.0000000 9.0000000 9.0000000 9.0000000 0.5493061 9.0000000 9.0000000 9.0000000 9.0000000 9.0000000 9.0000000 9.0000000 9.0000000 9.0000000 9.0000000 9.0000000 9.0000000 9.0000000 9.0000000 9.0000000 9.0000000 9.0000000 9.0000000 9.0000000 9.0000000 9.0000000 9.0000000 9.0000000 9.0000000 9.0000000 9.0000000 9.0000000 9.0000000 9.0000000 9.0000000 9.0000000 9.0000000 9.0000000 9.0000000 9.0000000 9.0000000 9.0000000 9.0000000 9.0000000 9.0000000 9.0000000 9.0000000 9.0000000 9.0000000 9.0000000 9.0000000 9.0000000 9.0000000 0.5493061 0.5493061 9.0000000 0.5493061 9.0000000 0.5493061 0.5493061 0.5493061 9.0000000 0.5493061 0.5493061 9.0000000 0.5493061 0.5493061 9.0000000 0.5493061 0.5493061 0.5493061 0.5493061 9.0000000 9.0000000 0.5493061 9.0000000 0.5493061 9.0000000 0.5493061 0.5493061 0.5493061 0.5493061 0.5493061 9.0000000 0.5493061 0.5493061 0.5493061 0.5493061 9.0000000 0.5493061 9.0000000 0.5493061 9.0000000 0.5493061 0.2027326 0.2027326 0.2027326 0.2027326 0.2027326 0.2027326 0.2027326 0.2027326 0.2027326 0.2027326 0.2027326 0.2027326 0.5493061 0.2027326 0.2027326 0.2027326 0.2027326 0.2027326 0.2027326 0.2027326 0.2027326 0.5493061 0.5493061 0.5493061 0.5493061 0.5493061 0.2027326 0.5493061 0.2027326 0.5493061 0.5493061 0.5493061 0.2027326 0.2027326 0.5493061 0.2027326 0.2027326 0.2027326 0.5493061 0.5493061 0.5493061 0.2027326 0.2027326 0.5493061 0.5493061 0.2027326 0.5493061 0.2027326 0.5493061 
abietina_dia_CM11          0.5493061 0.5493061 0.2027326 9.0000000 9.0000000 0.5493061 0.2027326 0.2027326 0.0000010 0.2027326 0.0000010 0.0000000 0.2027326 0.2027326 9.0000000 0.0000010 0.0000010 0.0000010 0.0000010 0.0000010 0.5493061 0.0000010 0.5493061 0.0000010 0.0000010 0.0000010 0.5493061 0.5493061 0.0000010 0.0000010 0.2027326 0.0000010 0.2027326 0.0000010 0.0000010 0.0000010 0.0000010 9.0000000 0.5493061 0.0000010 0.0000010 0.0000010 0.0000010 0.0000010 0.2027326 0.0000010 9.0000000 0.0000010 0.0000010 0.5493061 0.5493061 0.0000010 0.2027326 0.5493061 0.2027326 0.0000010 0.5493061 0.0000010 0.0000010 0.0000010 0.5493061 0.2027326 9.0000000 0.0000010 0.0000010 0.0000010 0.0000010 0.2027326 0.5493061 0.0000010 0.5493061 0.0000010 0.5493061 0.0000010 0.0000010 0.5493061 0.5493061 0.0000010 0.0000010 0.0000010 0.0000010 0.2027326 0.2027326 9.0000000 0.5493061 9.0000000 9.0000000 9.0000000 0.5493061 0.0000010 0.5493061 0.0000010 0.5493061 0.0000010 0.5493061 0.0000010 0.0000010 0.0000010 0.0000010 9.0000000 0.0000010 0.0000010 0.5493061 0.0000010 0.5493061 0.0000010 0.0000010 0.5493061 0.0000010 0.0000010 0.5493061 0.0000010 0.5493061 9.0000000 0.0000010 0.2027326 0.0000010 9.0000000 9.0000000 0.0000010 0.2027326 0.0000010 0.5493061 0.2027326 0.0000010 0.0000010 0.0000010 0.0000010 9.0000000 0.0000010 9.0000000 0.2027326 0.2027326 0.2027326 0.5493061 0.0000010 0.2027326 0.0000010 0.5493061 0.0000010 0.0000010 0.0000010 0.0000010 0.5493061 0.5493061 0.0000010 0.0000010 0.0000010 0.0000010 0.0000010 0.5493061 0.0000010 0.0000010 0.0000010 0.2027326 0.0000010 0.0000010 0.0000010 0.0000010 0.0000010 0.2027326 0.0000010 0.0000010 0.2027326 0.2027326 0.2027326 0.0000010 0.5493061 9.0000000 9.0000000 0.0000010 0.5493061 0.0000010 0.0000010 0.0000010 9.0000000 0.5493061 0.0000010 0.2027326 0.0000010 0.0000010 0.5493061 0.0000010 0.0000010 0.0000010 0.5493061 0.5493061 0.2027326 0.2027326 0.0000010 0.5493061 0.0000010 0.0000010 0.2027326 0.0000010 0.0000010 0.5493061 0.0000010 0.0000010 0.2027326 0.0000010 0.5493061 0.0000010 0.0000010 0.5493061 0.0000010 0.5493061 0.0000010 0.5493061 0.5493061 0.5493061 0.2027326 0.5493061 0.0000010 0.0000010 0.2027326 0.2027326 0.0000010 0.2027326 0.0000010 0.0000010 0.5493061 0.0000010 0.0000010 0.0000010 0.0000010 0.5493061 0.0000010 0.0000010 0.0000010 0.2027326 0.0000010 0.0000010 0.0000010 0.5493061 9.0000000 0.0000010 0.0000010 0.0000010 0.0000010 0.2027326 0.0000010 0.0000010 0.0000010 0.0000010 0.0000010 0.0000010 0.5493061 0.0000010 0.0000010 0.0000010 0.5493061 0.2027326 0.2027326 9.0000000 0.0000010 0.0000010 0.0000010 0.2027326 0.5493061 0.5493061 0.0000010 0.5493061 0.0000010 0.0000010 0.5493061 9.0000000 0.5493061 9.0000000 9.0000000 9.0000000 9.0000000 0.2027326 0.0000010 0.0000010 9.0000000 0.0000010 9.0000000 0.0000010 0.0000010 0.5493061 0.2027326 0.2027326 0.0000010 0.2027326 0.0000010 0.0000010 0.2027326 0.2027326 0.0000010 0.5493061 0.2027326 0.0000010 0.0000010 0.5493061 0.2027326 0.5493061 0.5493061 0.0000010 0.0000010 0.5493061 0.0000010 0.5493061 0.0000010 0.0000010 9.0000000 9.0000000 0.0000010 0.0000010 0.0000010 0.2027326 0.0000010 0.0000010 0.0000010 0.0000010 0.0000010 0.0000010 0.0000010 0.0000010 0.5493061 0.0000010 0.0000010 0.2027326 0.0000010 0.0000010 0.0000010 9.0000000 0.5493061 0.0000010 0.2027326 0.0000010 0.0000010 0.0000010 0.5493061 0.0000010 0.0000010 0.5493061 0.0000010 0.0000010 0.0000010 0.5493061 0.0000010 0.5493061 0.0000010 0.0000010 0.0000010 0.5493061 0.0000010 0.0000010 0.2027326 9.0000000 0.0000010 0.0000010 0.5493061 0.2027326 9.0000000 0.2027326 0.5493061 0.0000010 0.0000010 9.0000000 0.5493061 9.0000000 9.0000000 0.5493061 0.0000010 0.2027326 0.0000010 0.0000010 9.0000000 0.2027326 0.0000010 0.0000010 0.0000010 0.0000010 0.5493061 0.0000010 0.2027326 0.0000010 0.0000010 0.0000010 0.0000010 0.2027326 0.5493061 0.0000010 0.0000010 0.0000010 0.0000010 0.2027326 0.0000010 0.5493061 0.2027326 0.2027326 0.0000010 9.0000000 0.2027326 0.5493061 0.0000010 0.5493061 0.2027326 0.0000010 0.0000010 0.0000010 0.5493061 9.0000000 0.0000010 0.0000010 0.2027326 0.5493061 0.0000010 0.5493061 0.0000010 0.2027326 0.5493061 0.0000010 0.0000010 0.2027326 0.0000010 0.0000010 0.2027326 0.5493061 0.0000010 0.0000010 0.5493061 0.0000010 0.0000010 0.2027326 0.2027326 0.0000010 0.2027326 0.5493061 9.0000000 0.0000010 0.0000010 0.0000010 0.5493061 0.0000010 0.2027326 0.2027326 0.5493061 0.5493061 0.0000010 0.0000010 0.0000010 9.0000000 0.0000010 0.0000010 0.0000010 0.0000010 0.0000010 9.0000000 0.5493061 0.0000010 0.0000010 0.2027326 9.0000000 0.5493061 0.0000010 9.0000000 0.2027326 0.0000010 0.5493061 0.5493061 0.2027326 0.0000010 0.2027326 0.0000010 0.2027326 9.0000000 0.2027326 0.0000010 0.0000010 0.5493061 9.0000000 0.0000010 9.0000000 0.0000010 0.5493061 0.0000010 9.0000000 0.0000010 0.0000010 0.2027326 0.2027326 0.0000010 0.0000010 0.0000010 0.2027326 0.0000010 0.0000010 0.0000010 0.5493061 0.0000010 9.0000000 0.0000010 0.0000010 0.5493061 0.0000010 0.0000010 0.0000010 0.5493061 0.0000010 0.5493061 0.0000010 0.0000010 0.0000010 0.0000010 0.0000010 0.5493061 0.0000010 0.0000010 0.0000010 0.0000010 0.0000010 9.0000000 0.5493061 0.5493061 0.5493061 0.0000010 0.2027326 0.0000010 0.0000010 0.5493061 0.0000010 0.0000010 9.0000000 9.0000000 0.0000010 0.0000010 0.0000010 0.0000010 0.0000010 0.0000010 0.2027326 0.5493061 0.0000010 0.5493061 0.5493061 0.0000010 0.0000010 0.0000010 0.2027326 0.5493061 0.0000010 0.5493061 0.5493061 0.0000010 0.0000010 0.0000010 0.0000010 0.5493061 0.2027326 0.5493061 0.0000010 0.0000010 0.5493061 0.0000010 0.0000010 0.0000010 0.0000010 0.0000010 0.0000010 0.0000010 9.0000000 0.0000010 0.5493061 0.0000010 0.2027326 0.5493061 0.0000010 0.5493061 0.5493061 0.5493061 0.0000010 0.0000010 0.5493061 0.0000010 0.0000010 0.0000010 0.5493061 0.0000010 0.2027326 0.2027326 0.5493061 0.0000010 9.0000000 0.5493061 0.2027326 0.5493061 0.0000010 0.0000010 0.0000010 0.0000010 0.0000010 0.0000010 0.5493061 9.0000000 9.0000000 0.2027326 0.5493061 0.0000010 0.2027326 9.0000000 0.2027326 0.2027326 0.5493061 0.2027326 0.2027326 0.2027326 0.2027326 0.5493061 0.0000010 0.0000010 0.5493061 0.2027326 9.0000000 0.2027326 0.0000010 0.0000010 0.0000010 9.0000000 9.0000000 9.0000000 9.0000000 9.0000000 9.0000000 9.0000000 9.0000000 9.0000000 9.0000000 9.0000000 9.0000000 0.5493061 9.0000000 9.0000000 9.0000000 9.0000000 9.0000000 9.0000000 9.0000000 9.0000000 9.0000000 9.0000000 9.0000000 9.0000000 9.0000000 9.0000000 9.0000000 9.0000000 9.0000000 9.0000000 9.0000000 9.0000000 9.0000000 9.0000000 9.0000000 9.0000000 9.0000000 9.0000000 9.0000000 9.0000000 9.0000000 9.0000000 9.0000000 9.0000000 9.0000000 9.0000000 9.0000000 9.0000000 9.0000000 9.0000000 9.0000000 9.0000000 9.0000000 9.0000000 9.0000000 9.0000000 9.0000000 9.0000000 9.0000000 9.0000000 0.5493061 0.5493061 9.0000000 0.5493061 9.0000000 0.5493061 0.5493061 0.5493061 9.0000000 0.5493061 0.5493061 9.0000000 0.5493061 0.5493061 9.0000000 0.5493061 0.5493061 0.5493061 0.5493061 9.0000000 9.0000000 0.5493061 9.0000000 0.5493061 9.0000000 0.5493061 0.5493061 0.5493061 0.5493061 0.5493061 9.0000000 0.5493061 0.5493061 0.5493061 0.5493061 9.0000000 0.5493061 9.0000000 0.5493061 9.0000000 0.5493061 0.2027326 0.2027326 0.2027326 0.2027326 0.2027326 0.2027326 0.2027326 0.2027326 0.2027326 0.2027326 0.2027326 0.2027326 0.5493061 0.2027326 0.2027326 0.2027326 0.2027326 0.2027326 0.2027326 0.2027326 0.2027326 0.5493061 0.5493061 0.5493061 0.5493061 0.5493061 0.2027326 0.5493061 0.2027326 0.5493061 0.5493061 0.5493061 0.2027326 0.2027326 0.5493061 0.2027326 0.2027326 0.2027326 0.5493061 0.5493061 0.5493061 0.2027326 0.2027326 0.5493061 0.5493061 0.2027326 0.5493061 0.2027326 0.5493061 
abietina_dia_MP1015        9.0000000 9.0000000 0.0000010 0.5493061 0.5493061 0.2027326 0.0000010 0.0000010 0.2027326 0.0000010 0.2027326 0.2027326 0.0000000 0.0000010 0.5493061 0.2027326 0.2027326 0.2027326 0.2027326 0.2027326 9.0000000 0.2027326 9.0000000 0.2027326 0.2027326 0.2027326 0.2027326 0.2027326 0.2027326 0.2027326 0.5493061 0.2027326 0.5493061 0.2027326 0.2027326 0.2027326 0.2027326 0.5493061 0.2027326 0.2027326 0.2027326 0.2027326 0.2027326 0.2027326 0.0000010 0.2027326 0.5493061 0.2027326 0.2027326 9.0000000 9.0000000 0.2027326 0.5493061 9.0000000 0.0000010 0.2027326 9.0000000 0.2027326 0.2027326 0.2027326 9.0000000 0.0000010 0.5493061 0.2027326 0.2027326 0.2027326 0.2027326 0.0000010 9.0000000 0.2027326 9.0000000 0.2027326 9.0000000 0.2027326 0.2027326 9.0000000 0.2027326 0.2027326 0.2027326 0.2027326 0.2027326 0.0000010 0.0000010 0.5493061 9.0000000 0.5493061 0.5493061 0.5493061 9.0000000 0.2027326 9.0000000 0.2027326 9.0000000 0.2027326 9.0000000 0.2027326 0.2027326 0.2027326 0.2027326 0.5493061 0.2027326 0.2027326 9.0000000 0.2027326 9.0000000 0.2027326 0.2027326 9.0000000 0.2027326 0.2027326 9.0000000 0.2027326 9.0000000 0.5493061 0.2027326 0.5493061 0.2027326 0.5493061 0.5493061 0.2027326 0.5493061 0.2027326 9.0000000 0.5493061 0.2027326 0.2027326 0.2027326 0.2027326 0.5493061 0.2027326 0.5493061 0.0000010 0.5493061 0.5493061 0.2027326 0.2027326 0.0000010 0.2027326 9.0000000 0.2027326 0.2027326 0.2027326 0.2027326 9.0000000 9.0000000 0.2027326 0.2027326 0.2027326 0.2027326 0.2027326 9.0000000 0.2027326 0.2027326 0.2027326 0.0000010 0.2027326 0.2027326 0.2027326 0.2027326 0.2027326 0.5493061 0.2027326 0.2027326 0.0000010 0.5493061 0.0000010 0.2027326 0.2027326 0.5493061 0.5493061 0.2027326 9.0000000 0.2027326 0.2027326 0.2027326 9.0000000 9.0000000 0.2027326 0.0000010 0.2027326 0.2027326 9.0000000 0.2027326 0.2027326 0.2027326 9.0000000 9.0000000 0.0000010 0.5493061 0.2027326 0.2027326 0.2027326 0.2027326 0.5493061 0.2027326 0.2027326 9.0000000 0.2027326 0.2027326 0.0000010 0.2027326 9.0000000 0.2027326 0.2027326 9.0000000 0.2027326 0.2027326 0.2027326 9.0000000 0.2027326 9.0000000 0.0000010 9.0000000 0.2027326 0.2027326 0.5493061 0.0000010 0.2027326 0.0000010 0.2027326 0.2027326 0.2027326 0.2027326 0.2027326 0.2027326 0.2027326 9.0000000 0.2027326 0.2027326 0.2027326 0.0000010 0.2027326 0.2027326 0.2027326 0.2027326 0.5493061 0.2027326 0.2027326 0.2027326 0.2027326 0.5493061 0.2027326 0.2027326 0.2027326 0.2027326 0.2027326 0.2027326 0.2027326 0.2027326 0.2027326 0.2027326 9.0000000 0.0000010 0.0000010 0.5493061 0.2027326 0.2027326 0.2027326 0.5493061 9.0000000 0.2027326 0.2027326 0.2027326 0.2027326 0.2027326 9.0000000 0.5493061 9.0000000 0.5493061 0.5493061 0.5493061 0.5493061 0.0000010 0.2027326 0.2027326 0.5493061 0.2027326 0.5493061 0.2027326 0.2027326 9.0000000 0.0000010 0.0000010 0.2027326 0.5493061 0.2027326 0.2027326 0.0000010 0.0000010 0.2027326 9.0000000 0.0000010 0.2027326 0.2027326 9.0000000 0.5493061 9.0000000 9.0000000 0.2027326 0.2027326 9.0000000 0.2027326 9.0000000 0.2027326 0.2027326 0.5493061 0.5493061 0.2027326 0.2027326 0.2027326 0.0000010 0.2027326 0.2027326 0.2027326 0.2027326 0.2027326 0.2027326 0.2027326 0.2027326 9.0000000 0.2027326 0.2027326 0.5493061 0.2027326 0.2027326 0.2027326 9.0000000 9.0000000 0.2027326 0.0000010 0.2027326 0.2027326 0.2027326 9.0000000 0.2027326 0.2027326 9.0000000 0.2027326 0.2027326 0.2027326 9.0000000 0.2027326 9.0000000 0.2027326 0.2027326 0.2027326 0.2027326 0.2027326 0.2027326 0.0000010 0.5493061 0.2027326 0.2027326 9.0000000 0.5493061 0.5493061 0.5493061 9.0000000 0.2027326 0.2027326 0.5493061 9.0000000 0.5493061 0.5493061 9.0000000 0.2027326 0.0000010 0.2027326 0.2027326 0.5493061 0.0000010 0.2027326 0.2027326 0.2027326 0.2027326 9.0000000 0.2027326 0.0000010 0.2027326 0.2027326 0.2027326 0.2027326 0.0000010 9.0000000 0.2027326 0.2027326 0.2027326 0.2027326 0.5493061 0.2027326 9.0000000 0.0000010 0.5493061 0.2027326 0.5493061 0.0000010 0.2027326 0.2027326 9.0000000 0.5493061 0.2027326 0.2027326 0.2027326 0.2027326 0.5493061 0.2027326 0.2027326 0.0000010 9.0000000 0.2027326 0.2027326 0.2027326 0.0000010 9.0000000 0.2027326 0.2027326 0.5493061 0.2027326 0.2027326 0.5493061 0.2027326 0.2027326 0.2027326 9.0000000 0.2027326 0.2027326 0.0000010 0.0000010 0.2027326 0.0000010 9.0000000 0.5493061 0.2027326 0.2027326 0.2027326 9.0000000 0.2027326 0.0000010 0.0000010 9.0000000 9.0000000 0.2027326 0.2027326 0.2027326 0.5493061 0.2027326 0.2027326 0.2027326 0.2027326 0.2027326 0.5493061 9.0000000 0.2027326 0.2027326 0.5493061 0.5493061 9.0000000 0.2027326 0.5493061 0.0000010 0.2027326 0.2027326 9.0000000 0.5493061 0.2027326 0.0000010 0.2027326 0.0000010 0.5493061 0.0000010 0.2027326 0.2027326 0.2027326 0.5493061 0.2027326 9.0000000 0.2027326 9.0000000 0.2027326 0.5493061 0.2027326 0.2027326 0.0000010 0.0000010 0.2027326 0.2027326 0.2027326 0.0000010 0.2027326 0.2027326 0.2027326 9.0000000 0.2027326 0.5493061 0.2027326 0.2027326 9.0000000 0.2027326 0.2027326 0.2027326 9.0000000 0.2027326 9.0000000 0.2027326 0.2027326 0.2027326 0.2027326 0.2027326 9.0000000 0.2027326 0.2027326 0.2027326 0.2027326 0.2027326 0.5493061 0.2027326 0.2027326 0.2027326 0.2027326 0.5493061 0.2027326 0.2027326 9.0000000 0.2027326 0.2027326 0.5493061 9.0000000 0.2027326 0.2027326 0.2027326 0.2027326 0.2027326 0.2027326 0.5493061 0.2027326 0.2027326 9.0000000 9.0000000 0.2027326 0.2027326 0.2027326 0.5493061 0.2027326 0.2027326 9.0000000 9.0000000 0.2027326 0.2027326 0.2027326 0.2027326 0.2027326 0.5493061 9.0000000 0.2027326 0.2027326 9.0000000 0.2027326 0.2027326 0.2027326 0.2027326 0.2027326 0.2027326 0.2027326 0.5493061 0.2027326 9.0000000 0.2027326 0.5493061 9.0000000 0.2027326 9.0000000 0.2027326 9.0000000 0.2027326 0.2027326 9.0000000 0.2027326 0.2027326 0.2027326 9.0000000 0.2027326 0.0000010 0.0000010 9.0000000 0.2027326 0.5493061 9.0000000 0.5493061 9.0000000 0.2027326 0.2027326 0.2027326 0.2027326 0.2027326 0.2027326 9.0000000 0.5493061 0.5493061 0.0000010 9.0000000 0.2027326 0.0000010 0.5493061 0.0000010 0.0000010 9.0000000 0.0000010 0.0000010 0.0000010 0.0000010 9.0000000 0.2027326 0.2027326 9.0000000 0.0000010 0.5493061 0.5493061 0.2027326 0.2027326 0.2027326 9.0000000 9.0000000 9.0000000 9.0000000 9.0000000 9.0000000 9.0000000 9.0000000 9.0000000 9.0000000 9.0000000 9.0000000 9.0000000 9.0000000 9.0000000 9.0000000 9.0000000 9.0000000 9.0000000 9.0000000 9.0000000 9.0000000 9.0000000 9.0000000 9.0000000 9.0000000 9.0000000 9.0000000 9.0000000 9.0000000 9.0000000 9.0000000 9.0000000 9.0000000 9.0000000 9.0000000 9.0000000 9.0000000 9.0000000 9.0000000 9.0000000 9.0000000 9.0000000 9.0000000 9.0000000 9.0000000 9.0000000 9.0000000 9.0000000 9.0000000 9.0000000 9.0000000 9.0000000 9.0000000 9.0000000 9.0000000 9.0000000 9.0000000 9.0000000 9.0000000 9.0000000 9.0000000 9.0000000 0.5493061 9.0000000 9.0000000 9.0000000 9.0000000 9.0000000 0.5493061 9.0000000 9.0000000 9.0000000 0.2027326 0.2027326 0.5493061 0.2027326 0.2027326 0.2027326 0.2027326 0.5493061 0.5493061 0.2027326 0.5493061 0.2027326 0.5493061 0.2027326 0.2027326 0.2027326 0.2027326 0.2027326 0.5493061 0.2027326 0.2027326 0.2027326 0.2027326 0.5493061 0.2027326 0.5493061 0.2027326 0.5493061 0.2027326 0.5493061 0.5493061 0.5493061 0.5493061 0.5493061 0.5493061 0.5493061 0.5493061 0.5493061 0.5493061 0.5493061 0.5493061 9.0000000 0.5493061 0.5493061 0.5493061 0.5493061 0.5493061 0.5493061 0.5493061 0.5493061 9.0000000 9.0000000 9.0000000 9.0000000 9.0000000 0.5493061 9.0000000 0.5493061 9.0000000 9.0000000 9.0000000 0.5493061 0.5493061 9.0000000 0.5493061 0.5493061 0.5493061 9.0000000 9.0000000 9.0000000 0.5493061 0.5493061 9.0000000 9.0000000 0.5493061 9.0000000 0.5493061 9.0000000 
abietina_per_MP1071        9.0000000 9.0000000 0.0000010 0.5493061 0.5493061 0.2027326 0.0000010 0.0000010 0.2027326 0.0000010 0.2027326 0.2027326 0.0000010 0.0000000 0.5493061 0.2027326 0.2027326 0.2027326 0.2027326 0.2027326 9.0000000 0.2027326 9.0000000 0.2027326 0.2027326 0.2027326 0.2027326 0.2027326 0.2027326 0.2027326 0.5493061 0.2027326 0.5493061 0.2027326 0.2027326 0.2027326 0.2027326 0.5493061 0.2027326 0.2027326 0.2027326 0.2027326 0.2027326 0.2027326 0.0000010 0.2027326 0.5493061 0.2027326 0.2027326 9.0000000 9.0000000 0.2027326 0.5493061 9.0000000 0.0000010 0.2027326 9.0000000 0.2027326 0.2027326 0.2027326 9.0000000 0.0000010 0.5493061 0.2027326 0.2027326 0.2027326 0.2027326 0.0000010 9.0000000 0.2027326 9.0000000 0.2027326 9.0000000 0.2027326 0.2027326 9.0000000 0.2027326 0.2027326 0.2027326 0.2027326 0.2027326 0.0000010 0.0000010 0.5493061 9.0000000 0.5493061 0.5493061 0.5493061 9.0000000 0.2027326 9.0000000 0.2027326 9.0000000 0.2027326 9.0000000 0.2027326 0.2027326 0.2027326 0.2027326 0.5493061 0.2027326 0.2027326 9.0000000 0.2027326 9.0000000 0.2027326 0.2027326 9.0000000 0.2027326 0.2027326 9.0000000 0.2027326 9.0000000 0.5493061 0.2027326 0.5493061 0.2027326 0.5493061 0.5493061 0.2027326 0.5493061 0.2027326 9.0000000 0.5493061 0.2027326 0.2027326 0.2027326 0.2027326 0.5493061 0.2027326 0.5493061 0.0000010 0.5493061 0.5493061 0.2027326 0.2027326 0.0000010 0.2027326 9.0000000 0.2027326 0.2027326 0.2027326 0.2027326 9.0000000 9.0000000 0.2027326 0.2027326 0.2027326 0.2027326 0.2027326 9.0000000 0.2027326 0.2027326 0.2027326 0.0000010 0.2027326 0.2027326 0.2027326 0.2027326 0.2027326 0.5493061 0.2027326 0.2027326 0.0000010 0.5493061 0.0000010 0.2027326 0.2027326 0.5493061 0.5493061 0.2027326 9.0000000 0.2027326 0.2027326 0.2027326 9.0000000 9.0000000 0.2027326 0.0000010 0.2027326 0.2027326 9.0000000 0.2027326 0.2027326 0.2027326 9.0000000 9.0000000 0.0000010 0.5493061 0.2027326 0.2027326 0.2027326 0.2027326 0.5493061 0.2027326 0.2027326 9.0000000 0.2027326 0.2027326 0.0000010 0.2027326 9.0000000 0.2027326 0.2027326 9.0000000 0.2027326 0.2027326 0.2027326 9.0000000 0.2027326 9.0000000 0.0000010 9.0000000 0.2027326 0.2027326 0.5493061 0.0000010 0.2027326 0.0000010 0.2027326 0.2027326 0.2027326 0.2027326 0.2027326 0.2027326 0.2027326 9.0000000 0.2027326 0.2027326 0.2027326 0.0000010 0.2027326 0.2027326 0.2027326 0.2027326 0.5493061 0.2027326 0.2027326 0.2027326 0.2027326 0.5493061 0.2027326 0.2027326 0.2027326 0.2027326 0.2027326 0.2027326 0.2027326 0.2027326 0.2027326 0.2027326 9.0000000 0.0000010 0.0000010 0.5493061 0.2027326 0.2027326 0.2027326 0.5493061 9.0000000 0.2027326 0.2027326 0.2027326 0.2027326 0.2027326 9.0000000 0.5493061 9.0000000 0.5493061 0.5493061 0.5493061 0.5493061 0.0000010 0.2027326 0.2027326 0.5493061 0.2027326 0.5493061 0.2027326 0.2027326 9.0000000 0.0000010 0.0000010 0.2027326 0.5493061 0.2027326 0.2027326 0.0000010 0.0000010 0.2027326 9.0000000 0.0000010 0.2027326 0.2027326 9.0000000 0.5493061 9.0000000 9.0000000 0.2027326 0.2027326 9.0000000 0.2027326 9.0000000 0.2027326 0.2027326 0.5493061 0.5493061 0.2027326 0.2027326 0.2027326 0.0000010 0.2027326 0.2027326 0.2027326 0.2027326 0.2027326 0.2027326 0.2027326 0.2027326 9.0000000 0.2027326 0.2027326 0.5493061 0.2027326 0.2027326 0.2027326 9.0000000 9.0000000 0.2027326 0.0000010 0.2027326 0.2027326 0.2027326 9.0000000 0.2027326 0.2027326 9.0000000 0.2027326 0.2027326 0.2027326 9.0000000 0.2027326 9.0000000 0.2027326 0.2027326 0.2027326 0.2027326 0.2027326 0.2027326 0.0000010 0.5493061 0.2027326 0.2027326 9.0000000 0.5493061 0.5493061 0.5493061 9.0000000 0.2027326 0.2027326 0.5493061 9.0000000 0.5493061 0.5493061 9.0000000 0.2027326 0.0000010 0.2027326 0.2027326 0.5493061 0.0000010 0.2027326 0.2027326 0.2027326 0.2027326 9.0000000 0.2027326 0.0000010 0.2027326 0.2027326 0.2027326 0.2027326 0.0000010 9.0000000 0.2027326 0.2027326 0.2027326 0.2027326 0.5493061 0.2027326 9.0000000 0.0000010 0.5493061 0.2027326 0.5493061 0.0000010 0.2027326 0.2027326 9.0000000 0.5493061 0.2027326 0.2027326 0.2027326 0.2027326 0.5493061 0.2027326 0.2027326 0.0000010 9.0000000 0.2027326 0.2027326 0.2027326 0.0000010 9.0000000 0.2027326 0.2027326 0.5493061 0.2027326 0.2027326 0.5493061 0.2027326 0.2027326 0.2027326 9.0000000 0.2027326 0.2027326 0.0000010 0.0000010 0.2027326 0.0000010 9.0000000 0.5493061 0.2027326 0.2027326 0.2027326 9.0000000 0.2027326 0.0000010 0.0000010 9.0000000 9.0000000 0.2027326 0.2027326 0.2027326 0.5493061 0.2027326 0.2027326 0.2027326 0.2027326 0.2027326 0.5493061 9.0000000 0.2027326 0.2027326 0.5493061 0.5493061 9.0000000 0.2027326 0.5493061 0.0000010 0.2027326 0.2027326 9.0000000 0.5493061 0.2027326 0.0000010 0.2027326 0.0000010 0.5493061 0.0000010 0.2027326 0.2027326 0.2027326 0.5493061 0.2027326 9.0000000 0.2027326 9.0000000 0.2027326 0.5493061 0.2027326 0.2027326 0.0000010 0.0000010 0.2027326 0.2027326 0.2027326 0.0000010 0.2027326 0.2027326 0.2027326 9.0000000 0.2027326 0.5493061 0.2027326 0.2027326 9.0000000 0.2027326 0.2027326 0.2027326 9.0000000 0.2027326 9.0000000 0.2027326 0.2027326 0.2027326 0.2027326 0.2027326 9.0000000 0.2027326 0.2027326 0.2027326 0.2027326 0.2027326 0.5493061 0.2027326 0.2027326 0.2027326 0.2027326 0.5493061 0.2027326 0.2027326 9.0000000 0.2027326 0.2027326 0.5493061 9.0000000 0.2027326 0.2027326 0.2027326 0.2027326 0.2027326 0.2027326 0.5493061 0.2027326 0.2027326 9.0000000 9.0000000 0.2027326 0.2027326 0.2027326 0.5493061 0.2027326 0.2027326 9.0000000 9.0000000 0.2027326 0.2027326 0.2027326 0.2027326 0.2027326 0.5493061 9.0000000 0.2027326 0.2027326 9.0000000 0.2027326 0.2027326 0.2027326 0.2027326 0.2027326 0.2027326 0.2027326 0.5493061 0.2027326 9.0000000 0.2027326 0.5493061 9.0000000 0.2027326 9.0000000 0.2027326 9.0000000 0.2027326 0.2027326 9.0000000 0.2027326 0.2027326 0.2027326 9.0000000 0.2027326 0.0000010 0.0000010 9.0000000 0.2027326 0.5493061 9.0000000 0.5493061 9.0000000 0.2027326 0.2027326 0.2027326 0.2027326 0.2027326 0.2027326 9.0000000 0.5493061 0.5493061 0.0000010 9.0000000 0.2027326 0.0000010 0.5493061 0.0000010 0.0000010 9.0000000 0.0000010 0.0000010 0.0000010 0.0000010 9.0000000 0.2027326 0.2027326 9.0000000 0.0000010 0.5493061 0.5493061 0.2027326 0.2027326 0.2027326 9.0000000 9.0000000 9.0000000 9.0000000 9.0000000 9.0000000 9.0000000 9.0000000 9.0000000 9.0000000 9.0000000 9.0000000 9.0000000 9.0000000 9.0000000 9.0000000 9.0000000 9.0000000 9.0000000 9.0000000 9.0000000 9.0000000 9.0000000 9.0000000 9.0000000 9.0000000 9.0000000 9.0000000 9.0000000 9.0000000 9.0000000 9.0000000 9.0000000 9.0000000 9.0000000 9.0000000 9.0000000 9.0000000 9.0000000 9.0000000 9.0000000 9.0000000 9.0000000 9.0000000 9.0000000 9.0000000 9.0000000 9.0000000 9.0000000 9.0000000 9.0000000 9.0000000 9.0000000 9.0000000 9.0000000 9.0000000 9.0000000 9.0000000 9.0000000 9.0000000 9.0000000 9.0000000 9.0000000 0.5493061 9.0000000 9.0000000 9.0000000 9.0000000 9.0000000 0.5493061 9.0000000 9.0000000 9.0000000 0.2027326 0.2027326 0.5493061 0.2027326 0.2027326 0.2027326 0.2027326 0.5493061 0.5493061 0.2027326 0.5493061 0.2027326 0.5493061 0.2027326 0.2027326 0.2027326 0.2027326 0.2027326 0.5493061 0.2027326 0.2027326 0.2027326 0.2027326 0.5493061 0.2027326 0.5493061 0.2027326 0.5493061 0.2027326 0.5493061 0.5493061 0.5493061 0.5493061 0.5493061 0.5493061 0.5493061 0.5493061 0.5493061 0.5493061 0.5493061 0.5493061 9.0000000 0.5493061 0.5493061 0.5493061 0.5493061 0.5493061 0.5493061 0.5493061 0.5493061 9.0000000 9.0000000 9.0000000 9.0000000 9.0000000 0.5493061 9.0000000 0.5493061 9.0000000 9.0000000 9.0000000 0.5493061 0.5493061 9.0000000 0.5493061 0.5493061 0.5493061 9.0000000 9.0000000 9.0000000 0.5493061 0.5493061 9.0000000 9.0000000 0.5493061 9.0000000 0.5493061 9.0000000 
abietina_pet_EO            0.2027326 0.2027326 0.5493061 0.0000010 0.0000010 9.0000000 0.5493061 0.5493061 9.0000000 0.5493061 9.0000000 9.0000000 0.5493061 0.5493061 0.0000000 9.0000000 9.0000000 9.0000000 9.0000000 9.0000000 0.2027326 9.0000000 0.2027326 9.0000000 9.0000000 9.0000000 0.2027326 0.2027326 9.0000000 9.0000000 0.5493061 9.0000000 0.5493061 9.0000000 9.0000000 9.0000000 9.0000000 0.0000010 0.2027326 9.0000000 9.0000000 9.0000000 9.0000000 9.0000000 0.5493061 9.0000000 0.0000010 9.0000000 9.0000000 0.2027326 0.2027326 9.0000000 0.5493061 0.2027326 0.5493061 9.0000000 0.2027326 9.0000000 9.0000000 9.0000000 0.2027326 0.5493061 0.0000010 9.0000000 9.0000000 9.0000000 9.0000000 0.5493061 0.2027326 9.0000000 0.2027326 9.0000000 0.2027326 9.0000000 9.0000000 0.2027326 0.2027326 9.0000000 9.0000000 9.0000000 9.0000000 0.5493061 0.5493061 0.0000010 0.2027326 0.0000010 0.0000010 0.0000010 0.2027326 9.0000000 0.2027326 9.0000000 0.2027326 9.0000000 0.2027326 9.0000000 9.0000000 9.0000000 9.0000000 0.0000010 9.0000000 9.0000000 0.2027326 9.0000000 0.2027326 9.0000000 9.0000000 0.2027326 9.0000000 9.0000000 0.2027326 9.0000000 0.2027326 0.0000010 9.0000000 0.5493061 9.0000000 0.0000010 0.0000010 9.0000000 9.0000000 9.0000000 0.2027326 9.0000000 9.0000000 9.0000000 9.0000000 9.0000000 0.0000010 9.0000000 0.0000010 0.5493061 9.0000000 9.0000000 0.2027326 9.0000000 0.5493061 9.0000000 0.2027326 9.0000000 9.0000000 9.0000000 9.0000000 0.2027326 0.2027326 9.0000000 9.0000000 9.0000000 9.0000000 9.0000000 0.2027326 9.0000000 9.0000000 9.0000000 0.5493061 9.0000000 9.0000000 9.0000000 9.0000000 9.0000000 0.5493061 9.0000000 9.0000000 0.5493061 0.5493061 0.5493061 9.0000000 0.2027326 0.0000010 0.0000010 9.0000000 0.2027326 9.0000000 9.0000000 9.0000000 0.5493061 0.2027326 9.0000000 0.5493061 9.0000000 9.0000000 0.2027326 9.0000000 9.0000000 9.0000000 0.2027326 0.2027326 0.5493061 9.0000000 9.0000000 0.2027326 9.0000000 9.0000000 9.0000000 9.0000000 9.0000000 0.2027326 9.0000000 9.0000000 0.5493061 9.0000000 0.2027326 9.0000000 9.0000000 9.0000000 9.0000000 9.0000000 9.0000000 0.2027326 0.2027326 0.2027326 0.5493061 0.2027326 9.0000000 9.0000000 0.5493061 0.5493061 9.0000000 0.5493061 9.0000000 9.0000000 0.2027326 9.0000000 9.0000000 9.0000000 9.0000000 0.2027326 9.0000000 9.0000000 9.0000000 0.5493061 9.0000000 9.0000000 9.0000000 0.2027326 0.0000010 9.0000000 9.0000000 9.0000000 9.0000000 9.0000000 9.0000000 9.0000000 9.0000000 9.0000000 9.0000000 9.0000000 0.2027326 9.0000000 9.0000000 9.0000000 0.2027326 0.5493061 0.5493061 0.0000010 9.0000000 9.0000000 9.0000000 0.5493061 0.2027326 0.2027326 9.0000000 0.2027326 9.0000000 9.0000000 0.2027326 0.0000010 0.2027326 0.0000010 0.0000010 0.0000010 0.0000010 0.5493061 9.0000000 9.0000000 0.0000010 9.0000000 0.0000010 9.0000000 9.0000000 0.2027326 0.5493061 0.5493061 9.0000000 9.0000000 9.0000000 9.0000000 0.5493061 0.5493061 9.0000000 0.2027326 0.5493061 9.0000000 9.0000000 0.2027326 0.5493061 0.2027326 0.2027326 9.0000000 9.0000000 0.2027326 9.0000000 0.2027326 9.0000000 9.0000000 0.0000010 0.0000010 9.0000000 9.0000000 9.0000000 0.5493061 9.0000000 9.0000000 9.0000000 9.0000000 9.0000000 9.0000000 9.0000000 9.0000000 0.2027326 9.0000000 9.0000000 0.5493061 9.0000000 9.0000000 9.0000000 0.5493061 0.2027326 9.0000000 0.5493061 9.0000000 9.0000000 9.0000000 0.2027326 9.0000000 9.0000000 0.2027326 9.0000000 9.0000000 9.0000000 0.2027326 9.0000000 0.2027326 9.0000000 9.0000000 9.0000000 0.2027326 9.0000000 9.0000000 0.5493061 0.0000010 9.0000000 9.0000000 0.2027326 9.0000000 0.0000010 9.0000000 0.2027326 9.0000000 9.0000000 0.0000010 0.2027326 0.0000010 0.0000010 0.2027326 9.0000000 0.5493061 9.0000000 9.0000000 0.0000010 0.5493061 9.0000000 9.0000000 9.0000000 9.0000000 0.2027326 9.0000000 0.5493061 9.0000000 9.0000000 9.0000000 9.0000000 0.5493061 0.2027326 9.0000000 9.0000000 9.0000000 9.0000000 0.5493061 9.0000000 0.2027326 0.5493061 0.5493061 9.0000000 0.0000010 0.5493061 0.2027326 9.0000000 0.2027326 0.5493061 9.0000000 9.0000000 9.0000000 0.2027326 0.0000010 9.0000000 9.0000000 0.5493061 0.2027326 9.0000000 0.2027326 9.0000000 0.5493061 0.2027326 9.0000000 9.0000000 9.0000000 9.0000000 9.0000000 9.0000000 0.2027326 9.0000000 9.0000000 0.2027326 9.0000000 9.0000000 0.5493061 0.5493061 9.0000000 0.5493061 0.2027326 0.0000010 9.0000000 9.0000000 9.0000000 0.2027326 9.0000000 0.5493061 0.5493061 0.2027326 0.2027326 9.0000000 9.0000000 9.0000000 0.0000010 9.0000000 9.0000000 9.0000000 9.0000000 9.0000000 0.0000010 0.2027326 9.0000000 9.0000000 0.5493061 0.0000010 0.2027326 9.0000000 0.0000010 0.5493061 9.0000000 0.2027326 0.2027326 9.0000000 9.0000000 0.5493061 9.0000000 0.5493061 0.0000010 0.5493061 9.0000000 9.0000000 0.2027326 0.0000010 9.0000000 0.5493061 9.0000000 0.2027326 9.0000000 0.0000010 9.0000000 9.0000000 0.5493061 0.5493061 9.0000000 9.0000000 9.0000000 0.5493061 9.0000000 9.0000000 9.0000000 0.2027326 9.0000000 0.0000010 9.0000000 9.0000000 0.2027326 9.0000000 9.0000000 9.0000000 0.2027326 9.0000000 0.2027326 9.0000000 9.0000000 9.0000000 9.0000000 9.0000000 0.2027326 9.0000000 9.0000000 9.0000000 9.0000000 9.0000000 0.0000010 0.2027326 0.2027326 0.2027326 9.0000000 0.5493061 9.0000000 9.0000000 0.2027326 9.0000000 9.0000000 0.0000010 0.5493061 9.0000000 9.0000000 9.0000000 9.0000000 9.0000000 9.0000000 9.0000000 0.2027326 9.0000000 0.2027326 0.2027326 9.0000000 9.0000000 9.0000000 0.5493061 0.2027326 9.0000000 0.2027326 0.2027326 9.0000000 9.0000000 9.0000000 9.0000000 0.2027326 0.5493061 0.2027326 9.0000000 9.0000000 0.2027326 9.0000000 9.0000000 9.0000000 9.0000000 9.0000000 9.0000000 9.0000000 0.0000010 9.0000000 0.2027326 9.0000000 9.0000000 0.2027326 9.0000000 0.2027326 9.0000000 0.2027326 9.0000000 9.0000000 0.2027326 9.0000000 9.0000000 9.0000000 0.2027326 9.0000000 0.5493061 0.5493061 0.2027326 9.0000000 0.0000010 0.2027326 0.5493061 0.2027326 9.0000000 9.0000000 9.0000000 9.0000000 9.0000000 9.0000000 0.2027326 0.0000010 0.0000010 0.5493061 0.2027326 9.0000000 0.5493061 0.0000010 0.5493061 0.5493061 0.2027326 0.5493061 0.5493061 0.5493061 0.5493061 0.2027326 9.0000000 9.0000000 0.2027326 0.5493061 0.0000010 9.0000000 9.0000000 9.0000000 9.0000000 0.5493061 0.2027326 0.5493061 0.5493061 0.5493061 0.5493061 0.5493061 0.5493061 0.5493061 0.5493061 0.5493061 0.5493061 9.0000000 0.2027326 0.5493061 0.2027326 0.5493061 0.5493061 0.5493061 0.2027326 0.2027326 0.5493061 0.5493061 0.5493061 0.5493061 0.5493061 0.5493061 0.5493061 0.5493061 0.2027326 0.5493061 0.2027326 0.5493061 9.0000000 0.5493061 0.5493061 0.5493061 0.2027326 0.5493061 0.5493061 0.5493061 0.2027326 0.5493061 0.2027326 0.5493061 0.5493061 0.5493061 0.5493061 0.5493061 0.5493061 0.5493061 0.5493061 0.5493061 0.5493061 0.5493061 0.5493061 0.5493061 0.5493061 0.5493061 0.2027326 0.5493061 9.0000000 9.0000000 0.5493061 9.0000000 9.0000000 9.0000000 9.0000000 9.0000000 0.5493061 9.0000000 9.0000000 9.0000000 9.0000000 9.0000000 9.0000000 9.0000000 9.0000000 9.0000000 9.0000000 9.0000000 9.0000000 9.0000000 9.0000000 9.0000000 9.0000000 9.0000000 9.0000000 9.0000000 9.0000000 9.0000000 9.0000000 9.0000000 9.0000000 9.0000000 9.0000000 9.0000000 9.0000000 9.0000000 9.0000000 9.0000000 9.0000000 9.0000000 9.0000000 9.0000000 9.0000000 9.0000000 9.0000000 9.0000000 9.0000000 9.0000000 9.0000000 9.0000000 9.0000000 9.0000000 9.0000000 9.0000000 9.0000000 9.0000000 9.0000000 9.0000000 9.0000000 9.0000000 9.0000000 9.0000000 9.0000000 9.0000000 9.0000000 9.0000000 9.0000000 9.0000000 9.0000000 9.0000000 9.0000000 9.0000000 9.0000000 9.0000000 9.0000000 9.0000000 9.0000000 9.0000000 9.0000000 9.0000000 9.0000000 9.0000000 9.0000000 9.0000000 9.0000000 9.0000000 9.0000000 9.0000000 
accommodata_EO11382        0.5493061 0.5493061 0.2027326 9.0000000 9.0000000 0.5493061 0.2027326 0.2027326 0.0000010 0.2027326 0.0000010 0.0000010 0.2027326 0.2027326 9.0000000 0.0000000 0.0000010 0.0000010 0.0000010 0.0000010 0.5493061 0.0000010 0.5493061 0.0000010 0.0000010 0.0000010 0.5493061 0.5493061 0.0000010 0.0000010 0.2027326 0.0000010 0.2027326 0.0000010 0.0000010 0.0000010 0.0000010 9.0000000 0.5493061 0.0000010 0.0000010 0.0000010 0.0000010 0.0000010 0.2027326 0.0000010 9.0000000 0.0000010 0.0000010 0.5493061 0.5493061 0.0000010 0.2027326 0.5493061 0.2027326 0.0000010 0.5493061 0.0000010 0.0000010 0.0000010 0.5493061 0.2027326 9.0000000 0.0000010 0.0000010 0.0000010 0.0000010 0.2027326 0.5493061 0.0000010 0.5493061 0.0000010 0.5493061 0.0000010 0.0000010 0.5493061 0.5493061 0.0000010 0.0000010 0.0000010 0.0000010 0.2027326 0.2027326 9.0000000 0.5493061 9.0000000 9.0000000 9.0000000 0.5493061 0.0000010 0.5493061 0.0000010 0.5493061 0.0000010 0.5493061 0.0000010 0.0000010 0.0000010 0.0000010 9.0000000 0.0000010 0.0000010 0.5493061 0.0000010 0.5493061 0.0000010 0.0000010 0.5493061 0.0000010 0.0000010 0.5493061 0.0000010 0.5493061 9.0000000 0.0000010 0.2027326 0.0000010 9.0000000 9.0000000 0.0000010 0.2027326 0.0000010 0.5493061 0.2027326 0.0000010 0.0000010 0.0000010 0.0000010 9.0000000 0.0000010 9.0000000 0.2027326 0.2027326 0.2027326 0.5493061 0.0000010 0.2027326 0.0000010 0.5493061 0.0000010 0.0000010 0.0000010 0.0000010 0.5493061 0.5493061 0.0000010 0.0000010 0.0000010 0.0000010 0.0000010 0.5493061 0.0000010 0.0000010 0.0000010 0.2027326 0.0000010 0.0000010 0.0000010 0.0000010 0.0000010 0.2027326 0.0000010 0.0000010 0.2027326 0.2027326 0.2027326 0.0000010 0.5493061 9.0000000 9.0000000 0.0000010 0.5493061 0.0000010 0.0000010 0.0000010 9.0000000 0.5493061 0.0000010 0.2027326 0.0000010 0.0000010 0.5493061 0.0000010 0.0000010 0.0000010 0.5493061 0.5493061 0.2027326 0.2027326 0.0000010 0.5493061 0.0000010 0.0000010 0.2027326 0.0000010 0.0000010 0.5493061 0.0000010 0.0000010 0.2027326 0.0000010 0.5493061 0.0000010 0.0000010 0.5493061 0.0000010 0.5493061 0.0000010 0.5493061 0.5493061 0.5493061 0.2027326 0.5493061 0.0000010 0.0000010 0.2027326 0.2027326 0.0000010 0.2027326 0.0000010 0.0000010 0.5493061 0.0000010 0.0000010 0.0000010 0.0000010 0.5493061 0.0000010 0.0000010 0.0000010 0.2027326 0.0000010 0.0000010 0.0000010 0.5493061 9.0000000 0.0000010 0.0000010 0.0000010 0.0000010 0.2027326 0.0000010 0.0000010 0.0000010 0.0000010 0.0000010 0.0000010 0.5493061 0.0000010 0.0000010 0.0000010 0.5493061 0.2027326 0.2027326 9.0000000 0.0000010 0.0000010 0.0000010 0.2027326 0.5493061 0.5493061 0.0000010 0.5493061 0.0000010 0.0000010 0.5493061 9.0000000 0.5493061 9.0000000 9.0000000 9.0000000 9.0000000 0.2027326 0.0000010 0.0000010 9.0000000 0.0000010 9.0000000 0.0000010 0.0000010 0.5493061 0.2027326 0.2027326 0.0000010 0.2027326 0.0000010 0.0000010 0.2027326 0.2027326 0.0000010 0.5493061 0.2027326 0.0000010 0.0000010 0.5493061 0.2027326 0.5493061 0.5493061 0.0000010 0.0000010 0.5493061 0.0000010 0.5493061 0.0000010 0.0000010 9.0000000 9.0000000 0.0000010 0.0000010 0.0000010 0.2027326 0.0000010 0.0000010 0.0000010 0.0000010 0.0000010 0.0000010 0.0000010 0.0000010 0.5493061 0.0000010 0.0000010 0.2027326 0.0000010 0.0000010 0.0000010 9.0000000 0.5493061 0.0000010 0.2027326 0.0000010 0.0000010 0.0000010 0.5493061 0.0000010 0.0000010 0.5493061 0.0000010 0.0000010 0.0000010 0.5493061 0.0000010 0.5493061 0.0000010 0.0000010 0.0000010 0.5493061 0.0000010 0.0000010 0.2027326 9.0000000 0.0000010 0.0000010 0.5493061 0.2027326 9.0000000 0.2027326 0.5493061 0.0000010 0.0000010 9.0000000 0.5493061 9.0000000 9.0000000 0.5493061 0.0000010 0.2027326 0.0000010 0.0000010 9.0000000 0.2027326 0.0000010 0.0000010 0.0000010 0.0000010 0.5493061 0.0000010 0.2027326 0.0000010 0.0000010 0.0000010 0.0000010 0.2027326 0.5493061 0.0000010 0.0000010 0.0000010 0.0000010 0.2027326 0.0000010 0.5493061 0.2027326 0.2027326 0.0000010 9.0000000 0.2027326 0.5493061 0.0000010 0.5493061 0.2027326 0.0000010 0.0000010 0.0000010 0.5493061 9.0000000 0.0000010 0.0000010 0.2027326 0.5493061 0.0000010 0.5493061 0.0000010 0.2027326 0.5493061 0.0000010 0.0000010 0.2027326 0.0000010 0.0000010 0.2027326 0.5493061 0.0000010 0.0000010 0.5493061 0.0000010 0.0000010 0.2027326 0.2027326 0.0000010 0.2027326 0.5493061 9.0000000 0.0000010 0.0000010 0.0000010 0.5493061 0.0000010 0.2027326 0.2027326 0.5493061 0.5493061 0.0000010 0.0000010 0.0000010 9.0000000 0.0000010 0.0000010 0.0000010 0.0000010 0.0000010 9.0000000 0.5493061 0.0000010 0.0000010 0.2027326 9.0000000 0.5493061 0.0000010 9.0000000 0.2027326 0.0000010 0.5493061 0.5493061 0.2027326 0.0000010 0.2027326 0.0000010 0.2027326 9.0000000 0.2027326 0.0000010 0.0000010 0.5493061 9.0000000 0.0000010 9.0000000 0.0000010 0.5493061 0.0000010 9.0000000 0.0000010 0.0000010 0.2027326 0.2027326 0.0000010 0.0000010 0.0000010 0.2027326 0.0000010 0.0000010 0.0000010 0.5493061 0.0000010 9.0000000 0.0000010 0.0000010 0.5493061 0.0000010 0.0000010 0.0000010 0.5493061 0.0000010 0.5493061 0.0000010 0.0000010 0.0000010 0.0000010 0.0000010 0.5493061 0.0000010 0.0000010 0.0000010 0.0000010 0.0000010 9.0000000 0.5493061 0.5493061 0.5493061 0.0000010 0.2027326 0.0000010 0.0000010 0.5493061 0.0000010 0.0000010 9.0000000 9.0000000 0.0000010 0.0000010 0.0000010 0.0000010 0.0000010 0.0000010 0.2027326 0.5493061 0.0000010 0.5493061 0.5493061 0.0000010 0.0000010 0.0000010 0.2027326 0.5493061 0.0000010 0.5493061 0.5493061 0.0000010 0.0000010 0.0000010 0.0000010 0.5493061 0.2027326 0.5493061 0.0000010 0.0000010 0.5493061 0.0000010 0.0000010 0.0000010 0.0000010 0.0000010 0.0000010 0.0000010 9.0000000 0.0000010 0.5493061 0.0000010 0.2027326 0.5493061 0.0000010 0.5493061 0.5493061 0.5493061 0.0000010 0.0000010 0.5493061 0.0000010 0.0000010 0.0000010 0.5493061 0.0000010 0.2027326 0.2027326 0.5493061 0.0000010 9.0000000 0.5493061 0.2027326 0.5493061 0.0000010 0.0000010 0.0000010 0.0000010 0.0000010 0.0000010 0.5493061 9.0000000 9.0000000 0.2027326 0.5493061 0.0000010 0.2027326 9.0000000 0.2027326 0.2027326 0.5493061 0.2027326 0.2027326 0.2027326 0.2027326 0.5493061 0.0000010 0.0000010 0.5493061 0.2027326 9.0000000 0.2027326 0.0000010 0.0000010 0.0000010 9.0000000 9.0000000 9.0000000 9.0000000 9.0000000 9.0000000 9.0000000 9.0000000 9.0000000 9.0000000 9.0000000 9.0000000 0.5493061 9.0000000 9.0000000 9.0000000 9.0000000 9.0000000 9.0000000 9.0000000 9.0000000 9.0000000 9.0000000 9.0000000 9.0000000 9.0000000 9.0000000 9.0000000 9.0000000 9.0000000 9.0000000 9.0000000 9.0000000 9.0000000 9.0000000 9.0000000 9.0000000 9.0000000 9.0000000 9.0000000 9.0000000 9.0000000 9.0000000 9.0000000 9.0000000 9.0000000 9.0000000 9.0000000 9.0000000 9.0000000 9.0000000 9.0000000 9.0000000 9.0000000 9.0000000 9.0000000 9.0000000 9.0000000 9.0000000 9.0000000 9.0000000 0.5493061 0.5493061 9.0000000 0.5493061 9.0000000 0.5493061 0.5493061 0.5493061 9.0000000 0.5493061 0.5493061 9.0000000 0.5493061 0.5493061 9.0000000 0.5493061 0.5493061 0.5493061 0.5493061 9.0000000 9.0000000 0.5493061 9.0000000 0.5493061 9.0000000 0.5493061 0.5493061 0.5493061 0.5493061 0.5493061 9.0000000 0.5493061 0.5493061 0.5493061 0.5493061 9.0000000 0.5493061 9.0000000 0.5493061 9.0000000 0.5493061 0.2027326 0.2027326 0.2027326 0.2027326 0.2027326 0.2027326 0.2027326 0.2027326 0.2027326 0.2027326 0.2027326 0.2027326 0.5493061 0.2027326 0.2027326 0.2027326 0.2027326 0.2027326 0.2027326 0.2027326 0.2027326 0.5493061 0.5493061 0.5493061 0.5493061 0.5493061 0.2027326 0.5493061 0.2027326 0.5493061 0.5493061 0.5493061 0.2027326 0.2027326 0.5493061 0.2027326 0.2027326 0.2027326 0.5493061 0.5493061 0.5493061 0.2027326 0.2027326 0.5493061 0.5493061 0.2027326 0.5493061 0.2027326 0.5493061 
acuta_MP506                0.5493061 0.5493061 0.2027326 9.0000000 9.0000000 0.5493061 0.2027326 0.2027326 0.0000010 0.2027326 0.0000010 0.0000010 0.2027326 0.2027326 9.0000000 0.0000010 0.0000000 0.0000010 0.0000010 0.0000010 0.5493061 0.0000010 0.5493061 0.0000010 0.0000010 0.0000010 0.5493061 0.5493061 0.0000010 0.0000010 0.2027326 0.0000010 0.2027326 0.0000010 0.0000010 0.0000010 0.0000010 9.0000000 0.5493061 0.0000010 0.0000010 0.0000010 0.0000010 0.0000010 0.2027326 0.0000010 9.0000000 0.0000010 0.0000010 0.5493061 0.5493061 0.0000010 0.2027326 0.5493061 0.2027326 0.0000010 0.5493061 0.0000010 0.0000010 0.0000010 0.5493061 0.2027326 9.0000000 0.0000010 0.0000010 0.0000010 0.0000010 0.2027326 0.5493061 0.0000010 0.5493061 0.0000010 0.5493061 0.0000010 0.0000010 0.5493061 0.5493061 0.0000010 0.0000010 0.0000010 0.0000010 0.2027326 0.2027326 9.0000000 0.5493061 9.0000000 9.0000000 9.0000000 0.5493061 0.0000010 0.5493061 0.0000010 0.5493061 0.0000010 0.5493061 0.0000010 0.0000010 0.0000010 0.0000010 9.0000000 0.0000010 0.0000010 0.5493061 0.0000010 0.5493061 0.0000010 0.0000010 0.5493061 0.0000010 0.0000010 0.5493061 0.0000010 0.5493061 9.0000000 0.0000010 0.2027326 0.0000010 9.0000000 9.0000000 0.0000010 0.2027326 0.0000010 0.5493061 0.2027326 0.0000010 0.0000010 0.0000010 0.0000010 9.0000000 0.0000010 9.0000000 0.2027326 0.2027326 0.2027326 0.5493061 0.0000010 0.2027326 0.0000010 0.5493061 0.0000010 0.0000010 0.0000010 0.0000010 0.5493061 0.5493061 0.0000010 0.0000010 0.0000010 0.0000010 0.0000010 0.5493061 0.0000010 0.0000010 0.0000010 0.2027326 0.0000010 0.0000010 0.0000010 0.0000010 0.0000010 0.2027326 0.0000010 0.0000010 0.2027326 0.2027326 0.2027326 0.0000010 0.5493061 9.0000000 9.0000000 0.0000010 0.5493061 0.0000010 0.0000010 0.0000010 9.0000000 0.5493061 0.0000010 0.2027326 0.0000010 0.0000010 0.5493061 0.0000010 0.0000010 0.0000010 0.5493061 0.5493061 0.2027326 0.2027326 0.0000010 0.5493061 0.0000010 0.0000010 0.2027326 0.0000010 0.0000010 0.5493061 0.0000010 0.0000010 0.2027326 0.0000010 0.5493061 0.0000010 0.0000010 0.5493061 0.0000010 0.5493061 0.0000010 0.5493061 0.5493061 0.5493061 0.2027326 0.5493061 0.0000010 0.0000010 0.2027326 0.2027326 0.0000010 0.2027326 0.0000010 0.0000010 0.5493061 0.0000010 0.0000010 0.0000010 0.0000010 0.5493061 0.0000010 0.0000010 0.0000010 0.2027326 0.0000010 0.0000010 0.0000010 0.5493061 9.0000000 0.0000010 0.0000010 0.0000010 0.0000010 0.2027326 0.0000010 0.0000010 0.0000010 0.0000010 0.0000010 0.0000010 0.5493061 0.0000010 0.0000010 0.0000010 0.5493061 0.2027326 0.2027326 9.0000000 0.0000010 0.0000010 0.0000010 0.2027326 0.5493061 0.5493061 0.0000010 0.5493061 0.0000010 0.0000010 0.5493061 9.0000000 0.5493061 9.0000000 9.0000000 9.0000000 9.0000000 0.2027326 0.0000010 0.0000010 9.0000000 0.0000010 9.0000000 0.0000010 0.0000010 0.5493061 0.2027326 0.2027326 0.0000010 0.2027326 0.0000010 0.0000010 0.2027326 0.2027326 0.0000010 0.5493061 0.2027326 0.0000010 0.0000010 0.5493061 0.2027326 0.5493061 0.5493061 0.0000010 0.0000010 0.5493061 0.0000010 0.5493061 0.0000010 0.0000010 9.0000000 9.0000000 0.0000010 0.0000010 0.0000010 0.2027326 0.0000010 0.0000010 0.0000010 0.0000010 0.0000010 0.0000010 0.0000010 0.0000010 0.5493061 0.0000010 0.0000010 0.2027326 0.0000010 0.0000010 0.0000010 9.0000000 0.5493061 0.0000010 0.2027326 0.0000010 0.0000010 0.0000010 0.5493061 0.0000010 0.0000010 0.5493061 0.0000010 0.0000010 0.0000010 0.5493061 0.0000010 0.5493061 0.0000010 0.0000010 0.0000010 0.5493061 0.0000010 0.0000010 0.2027326 9.0000000 0.0000010 0.0000010 0.5493061 0.2027326 9.0000000 0.2027326 0.5493061 0.0000010 0.0000010 9.0000000 0.5493061 9.0000000 9.0000000 0.5493061 0.0000010 0.2027326 0.0000010 0.0000010 9.0000000 0.2027326 0.0000010 0.0000010 0.0000010 0.0000010 0.5493061 0.0000010 0.2027326 0.0000010 0.0000010 0.0000010 0.0000010 0.2027326 0.5493061 0.0000010 0.0000010 0.0000010 0.0000010 0.2027326 0.0000010 0.5493061 0.2027326 0.2027326 0.0000010 9.0000000 0.2027326 0.5493061 0.0000010 0.5493061 0.2027326 0.0000010 0.0000010 0.0000010 0.5493061 9.0000000 0.0000010 0.0000010 0.2027326 0.5493061 0.0000010 0.5493061 0.0000010 0.2027326 0.5493061 0.0000010 0.0000010 0.2027326 0.0000010 0.0000010 0.2027326 0.5493061 0.0000010 0.0000010 0.5493061 0.0000010 0.0000010 0.2027326 0.2027326 0.0000010 0.2027326 0.5493061 9.0000000 0.0000010 0.0000010 0.0000010 0.5493061 0.0000010 0.2027326 0.2027326 0.5493061 0.5493061 0.0000010 0.0000010 0.0000010 9.0000000 0.0000010 0.0000010 0.0000010 0.0000010 0.0000010 9.0000000 0.5493061 0.0000010 0.0000010 0.2027326 9.0000000 0.5493061 0.0000010 9.0000000 0.2027326 0.0000010 0.5493061 0.5493061 0.2027326 0.0000010 0.2027326 0.0000010 0.2027326 9.0000000 0.2027326 0.0000010 0.0000010 0.5493061 9.0000000 0.0000010 9.0000000 0.0000010 0.5493061 0.0000010 9.0000000 0.0000010 0.0000010 0.2027326 0.2027326 0.0000010 0.0000010 0.0000010 0.2027326 0.0000010 0.0000010 0.0000010 0.5493061 0.0000010 9.0000000 0.0000010 0.0000010 0.5493061 0.0000010 0.0000010 0.0000010 0.5493061 0.0000010 0.5493061 0.0000010 0.0000010 0.0000010 0.0000010 0.0000010 0.5493061 0.0000010 0.0000010 0.0000010 0.0000010 0.0000010 9.0000000 0.5493061 0.5493061 0.5493061 0.0000010 0.2027326 0.0000010 0.0000010 0.5493061 0.0000010 0.0000010 9.0000000 9.0000000 0.0000010 0.0000010 0.0000010 0.0000010 0.0000010 0.0000010 0.2027326 0.5493061 0.0000010 0.5493061 0.5493061 0.0000010 0.0000010 0.0000010 0.2027326 0.5493061 0.0000010 0.5493061 0.5493061 0.0000010 0.0000010 0.0000010 0.0000010 0.5493061 0.2027326 0.5493061 0.0000010 0.0000010 0.5493061 0.0000010 0.0000010 0.0000010 0.0000010 0.0000010 0.0000010 0.0000010 9.0000000 0.0000010 0.5493061 0.0000010 0.2027326 0.5493061 0.0000010 0.5493061 0.5493061 0.5493061 0.0000010 0.0000010 0.5493061 0.0000010 0.0000010 0.0000010 0.5493061 0.0000010 0.2027326 0.2027326 0.5493061 0.0000010 9.0000000 0.5493061 0.2027326 0.5493061 0.0000010 0.0000010 0.0000010 0.0000010 0.0000010 0.0000010 0.5493061 9.0000000 9.0000000 0.2027326 0.5493061 0.0000010 0.2027326 9.0000000 0.2027326 0.2027326 0.5493061 0.2027326 0.2027326 0.2027326 0.2027326 0.5493061 0.0000010 0.0000010 0.5493061 0.2027326 9.0000000 0.2027326 0.0000010 0.0000010 0.0000010 9.0000000 9.0000000 9.0000000 9.0000000 9.0000000 9.0000000 9.0000000 9.0000000 9.0000000 9.0000000 9.0000000 9.0000000 0.5493061 9.0000000 9.0000000 9.0000000 9.0000000 9.0000000 9.0000000 9.0000000 9.0000000 9.0000000 9.0000000 9.0000000 9.0000000 9.0000000 9.0000000 9.0000000 9.0000000 9.0000000 9.0000000 9.0000000 9.0000000 9.0000000 9.0000000 9.0000000 9.0000000 9.0000000 9.0000000 9.0000000 9.0000000 9.0000000 9.0000000 9.0000000 9.0000000 9.0000000 9.0000000 9.0000000 9.0000000 9.0000000 9.0000000 9.0000000 9.0000000 9.0000000 9.0000000 9.0000000 9.0000000 9.0000000 9.0000000 9.0000000 9.0000000 0.5493061 0.5493061 9.0000000 0.5493061 9.0000000 0.5493061 0.5493061 0.5493061 9.0000000 0.5493061 0.5493061 9.0000000 0.5493061 0.5493061 9.0000000 0.5493061 0.5493061 0.5493061 0.5493061 9.0000000 9.0000000 0.5493061 9.0000000 0.5493061 9.0000000 0.5493061 0.5493061 0.5493061 0.5493061 0.5493061 9.0000000 0.5493061 0.5493061 0.5493061 0.5493061 9.0000000 0.5493061 9.0000000 0.5493061 9.0000000 0.5493061 0.2027326 0.2027326 0.2027326 0.2027326 0.2027326 0.2027326 0.2027326 0.2027326 0.2027326 0.2027326 0.2027326 0.2027326 0.5493061 0.2027326 0.2027326 0.2027326 0.2027326 0.2027326 0.2027326 0.2027326 0.2027326 0.5493061 0.5493061 0.5493061 0.5493061 0.5493061 0.2027326 0.5493061 0.2027326 0.5493061 0.5493061 0.5493061 0.2027326 0.2027326 0.5493061 0.2027326 0.2027326 0.2027326 0.5493061 0.5493061 0.5493061 0.2027326 0.2027326 0.5493061 0.5493061 0.2027326 0.5493061 0.2027326 0.5493061 
adnata_MP501               0.5493061 0.5493061 0.2027326 9.0000000 9.0000000 0.5493061 0.2027326 0.2027326 0.0000010 0.2027326 0.0000010 0.0000010 0.2027326 0.2027326 9.0000000 0.0000010 0.0000010 0.0000000 0.0000010 0.0000010 0.5493061 0.0000010 0.5493061 0.0000010 0.0000010 0.0000010 0.5493061 0.5493061 0.0000010 0.0000010 0.2027326 0.0000010 0.2027326 0.0000010 0.0000010 0.0000010 0.0000010 9.0000000 0.5493061 0.0000010 0.0000010 0.0000010 0.0000010 0.0000010 0.2027326 0.0000010 9.0000000 0.0000010 0.0000010 0.5493061 0.5493061 0.0000010 0.2027326 0.5493061 0.2027326 0.0000010 0.5493061 0.0000010 0.0000010 0.0000010 0.5493061 0.2027326 9.0000000 0.0000010 0.0000010 0.0000010 0.0000010 0.2027326 0.5493061 0.0000010 0.5493061 0.0000010 0.5493061 0.0000010 0.0000010 0.5493061 0.5493061 0.0000010 0.0000010 0.0000010 0.0000010 0.2027326 0.2027326 9.0000000 0.5493061 9.0000000 9.0000000 9.0000000 0.5493061 0.0000010 0.5493061 0.0000010 0.5493061 0.0000010 0.5493061 0.0000010 0.0000010 0.0000010 0.0000010 9.0000000 0.0000010 0.0000010 0.5493061 0.0000010 0.5493061 0.0000010 0.0000010 0.5493061 0.0000010 0.0000010 0.5493061 0.0000010 0.5493061 9.0000000 0.0000010 0.2027326 0.0000010 9.0000000 9.0000000 0.0000010 0.2027326 0.0000010 0.5493061 0.2027326 0.0000010 0.0000010 0.0000010 0.0000010 9.0000000 0.0000010 9.0000000 0.2027326 0.2027326 0.2027326 0.5493061 0.0000010 0.2027326 0.0000010 0.5493061 0.0000010 0.0000010 0.0000010 0.0000010 0.5493061 0.5493061 0.0000010 0.0000010 0.0000010 0.0000010 0.0000010 0.5493061 0.0000010 0.0000010 0.0000010 0.2027326 0.0000010 0.0000010 0.0000010 0.0000010 0.0000010 0.2027326 0.0000010 0.0000010 0.2027326 0.2027326 0.2027326 0.0000010 0.5493061 9.0000000 9.0000000 0.0000010 0.5493061 0.0000010 0.0000010 0.0000010 9.0000000 0.5493061 0.0000010 0.2027326 0.0000010 0.0000010 0.5493061 0.0000010 0.0000010 0.0000010 0.5493061 0.5493061 0.2027326 0.2027326 0.0000010 0.5493061 0.0000010 0.0000010 0.2027326 0.0000010 0.0000010 0.5493061 0.0000010 0.0000010 0.2027326 0.0000010 0.5493061 0.0000010 0.0000010 0.5493061 0.0000010 0.5493061 0.0000010 0.5493061 0.5493061 0.5493061 0.2027326 0.5493061 0.0000010 0.0000010 0.2027326 0.2027326 0.0000010 0.2027326 0.0000010 0.0000010 0.5493061 0.0000010 0.0000010 0.0000010 0.0000010 0.5493061 0.0000010 0.0000010 0.0000010 0.2027326 0.0000010 0.0000010 0.0000010 0.5493061 9.0000000 0.0000010 0.0000010 0.0000010 0.0000010 0.2027326 0.0000010 0.0000010 0.0000010 0.0000010 0.0000010 0.0000010 0.5493061 0.0000010 0.0000010 0.0000010 0.5493061 0.2027326 0.2027326 9.0000000 0.0000010 0.0000010 0.0000010 0.2027326 0.5493061 0.5493061 0.0000010 0.5493061 0.0000010 0.0000010 0.5493061 9.0000000 0.5493061 9.0000000 9.0000000 9.0000000 9.0000000 0.2027326 0.0000010 0.0000010 9.0000000 0.0000010 9.0000000 0.0000010 0.0000010 0.5493061 0.2027326 0.2027326 0.0000010 0.2027326 0.0000010 0.0000010 0.2027326 0.2027326 0.0000010 0.5493061 0.2027326 0.0000010 0.0000010 0.5493061 0.2027326 0.5493061 0.5493061 0.0000010 0.0000010 0.5493061 0.0000010 0.5493061 0.0000010 0.0000010 9.0000000 9.0000000 0.0000010 0.0000010 0.0000010 0.2027326 0.0000010 0.0000010 0.0000010 0.0000010 0.0000010 0.0000010 0.0000010 0.0000010 0.5493061 0.0000010 0.0000010 0.2027326 0.0000010 0.0000010 0.0000010 9.0000000 0.5493061 0.0000010 0.2027326 0.0000010 0.0000010 0.0000010 0.5493061 0.0000010 0.0000010 0.5493061 0.0000010 0.0000010 0.0000010 0.5493061 0.0000010 0.5493061 0.0000010 0.0000010 0.0000010 0.5493061 0.0000010 0.0000010 0.2027326 9.0000000 0.0000010 0.0000010 0.5493061 0.2027326 9.0000000 0.2027326 0.5493061 0.0000010 0.0000010 9.0000000 0.5493061 9.0000000 9.0000000 0.5493061 0.0000010 0.2027326 0.0000010 0.0000010 9.0000000 0.2027326 0.0000010 0.0000010 0.0000010 0.0000010 0.5493061 0.0000010 0.2027326 0.0000010 0.0000010 0.0000010 0.0000010 0.2027326 0.5493061 0.0000010 0.0000010 0.0000010 0.0000010 0.2027326 0.0000010 0.5493061 0.2027326 0.2027326 0.0000010 9.0000000 0.2027326 0.5493061 0.0000010 0.5493061 0.2027326 0.0000010 0.0000010 0.0000010 0.5493061 9.0000000 0.0000010 0.0000010 0.2027326 0.5493061 0.0000010 0.5493061 0.0000010 0.2027326 0.5493061 0.0000010 0.0000010 0.2027326 0.0000010 0.0000010 0.2027326 0.5493061 0.0000010 0.0000010 0.5493061 0.0000010 0.0000010 0.2027326 0.2027326 0.0000010 0.2027326 0.5493061 9.0000000 0.0000010 0.0000010 0.0000010 0.5493061 0.0000010 0.2027326 0.2027326 0.5493061 0.5493061 0.0000010 0.0000010 0.0000010 9.0000000 0.0000010 0.0000010 0.0000010 0.0000010 0.0000010 9.0000000 0.5493061 0.0000010 0.0000010 0.2027326 9.0000000 0.5493061 0.0000010 9.0000000 0.2027326 0.0000010 0.5493061 0.5493061 0.2027326 0.0000010 0.2027326 0.0000010 0.2027326 9.0000000 0.2027326 0.0000010 0.0000010 0.5493061 9.0000000 0.0000010 9.0000000 0.0000010 0.5493061 0.0000010 9.0000000 0.0000010 0.0000010 0.2027326 0.2027326 0.0000010 0.0000010 0.0000010 0.2027326 0.0000010 0.0000010 0.0000010 0.5493061 0.0000010 9.0000000 0.0000010 0.0000010 0.5493061 0.0000010 0.0000010 0.0000010 0.5493061 0.0000010 0.5493061 0.0000010 0.0000010 0.0000010 0.0000010 0.0000010 0.5493061 0.0000010 0.0000010 0.0000010 0.0000010 0.0000010 9.0000000 0.5493061 0.5493061 0.5493061 0.0000010 0.2027326 0.0000010 0.0000010 0.5493061 0.0000010 0.0000010 9.0000000 9.0000000 0.0000010 0.0000010 0.0000010 0.0000010 0.0000010 0.0000010 0.2027326 0.5493061 0.0000010 0.5493061 0.5493061 0.0000010 0.0000010 0.0000010 0.2027326 0.5493061 0.0000010 0.5493061 0.5493061 0.0000010 0.0000010 0.0000010 0.0000010 0.5493061 0.2027326 0.5493061 0.0000010 0.0000010 0.5493061 0.0000010 0.0000010 0.0000010 0.0000010 0.0000010 0.0000010 0.0000010 9.0000000 0.0000010 0.5493061 0.0000010 0.2027326 0.5493061 0.0000010 0.5493061 0.5493061 0.5493061 0.0000010 0.0000010 0.5493061 0.0000010 0.0000010 0.0000010 0.5493061 0.0000010 0.2027326 0.2027326 0.5493061 0.0000010 9.0000000 0.5493061 0.2027326 0.5493061 0.0000010 0.0000010 0.0000010 0.0000010 0.0000010 0.0000010 0.5493061 9.0000000 9.0000000 0.2027326 0.5493061 0.0000010 0.2027326 9.0000000 0.2027326 0.2027326 0.5493061 0.2027326 0.2027326 0.2027326 0.2027326 0.5493061 0.0000010 0.0000010 0.5493061 0.2027326 9.0000000 0.2027326 0.0000010 0.0000010 0.0000010 9.0000000 9.0000000 9.0000000 9.0000000 9.0000000 9.0000000 9.0000000 9.0000000 9.0000000 9.0000000 9.0000000 9.0000000 0.5493061 9.0000000 9.0000000 9.0000000 9.0000000 9.0000000 9.0000000 9.0000000 9.0000000 9.0000000 9.0000000 9.0000000 9.0000000 9.0000000 9.0000000 9.0000000 9.0000000 9.0000000 9.0000000 9.0000000 9.0000000 9.0000000 9.0000000 9.0000000 9.0000000 9.0000000 9.0000000 9.0000000 9.0000000 9.0000000 9.0000000 9.0000000 9.0000000 9.0000000 9.0000000 9.0000000 9.0000000 9.0000000 9.0000000 9.0000000 9.0000000 9.0000000 9.0000000 9.0000000 9.0000000 9.0000000 9.0000000 9.0000000 9.0000000 0.5493061 0.5493061 9.0000000 0.5493061 9.0000000 0.5493061 0.5493061 0.5493061 9.0000000 0.5493061 0.5493061 9.0000000 0.5493061 0.5493061 9.0000000 0.5493061 0.5493061 0.5493061 0.5493061 9.0000000 9.0000000 0.5493061 9.0000000 0.5493061 9.0000000 0.5493061 0.5493061 0.5493061 0.5493061 0.5493061 9.0000000 0.5493061 0.5493061 0.5493061 0.5493061 9.0000000 0.5493061 9.0000000 0.5493061 9.0000000 0.5493061 0.2027326 0.2027326 0.2027326 0.2027326 0.2027326 0.2027326 0.2027326 0.2027326 0.2027326 0.2027326 0.2027326 0.2027326 0.5493061 0.2027326 0.2027326 0.2027326 0.2027326 0.2027326 0.2027326 0.2027326 0.2027326 0.5493061 0.5493061 0.5493061 0.5493061 0.5493061 0.2027326 0.5493061 0.2027326 0.5493061 0.5493061 0.5493061 0.2027326 0.2027326 0.5493061 0.2027326 0.2027326 0.2027326 0.5493061 0.5493061 0.5493061 0.2027326 0.2027326 0.5493061 0.5493061 0.2027326 0.5493061 0.2027326 0.5493061 
adunca_EO12746             0.5493061 0.5493061 0.2027326 9.0000000 9.0000000 0.5493061 0.2027326 0.2027326 0.0000010 0.2027326 0.0000010 0.0000010 0.2027326 0.2027326 9.0000000 0.0000010 0.0000010 0.0000010 0.0000000 0.0000010 0.5493061 0.0000010 0.5493061 0.0000010 0.0000010 0.0000010 0.5493061 0.5493061 0.0000010 0.0000010 0.2027326 0.0000010 0.2027326 0.0000010 0.0000010 0.0000010 0.0000010 9.0000000 0.5493061 0.0000010 0.0000010 0.0000010 0.0000010 0.0000010 0.2027326 0.0000010 9.0000000 0.0000010 0.0000010 0.5493061 0.5493061 0.0000010 0.2027326 0.5493061 0.2027326 0.0000010 0.5493061 0.0000010 0.0000010 0.0000010 0.5493061 0.2027326 9.0000000 0.0000010 0.0000010 0.0000010 0.0000010 0.2027326 0.5493061 0.0000010 0.5493061 0.0000010 0.5493061 0.0000010 0.0000010 0.5493061 0.5493061 0.0000010 0.0000010 0.0000010 0.0000010 0.2027326 0.2027326 9.0000000 0.5493061 9.0000000 9.0000000 9.0000000 0.5493061 0.0000010 0.5493061 0.0000010 0.5493061 0.0000010 0.5493061 0.0000010 0.0000010 0.0000010 0.0000010 9.0000000 0.0000010 0.0000010 0.5493061 0.0000010 0.5493061 0.0000010 0.0000010 0.5493061 0.0000010 0.0000010 0.5493061 0.0000010 0.5493061 9.0000000 0.0000010 0.2027326 0.0000010 9.0000000 9.0000000 0.0000010 0.2027326 0.0000010 0.5493061 0.2027326 0.0000010 0.0000010 0.0000010 0.0000010 9.0000000 0.0000010 9.0000000 0.2027326 0.2027326 0.2027326 0.5493061 0.0000010 0.2027326 0.0000010 0.5493061 0.0000010 0.0000010 0.0000010 0.0000010 0.5493061 0.5493061 0.0000010 0.0000010 0.0000010 0.0000010 0.0000010 0.5493061 0.0000010 0.0000010 0.0000010 0.2027326 0.0000010 0.0000010 0.0000010 0.0000010 0.0000010 0.2027326 0.0000010 0.0000010 0.2027326 0.2027326 0.2027326 0.0000010 0.5493061 9.0000000 9.0000000 0.0000010 0.5493061 0.0000010 0.0000010 0.0000010 9.0000000 0.5493061 0.0000010 0.2027326 0.0000010 0.0000010 0.5493061 0.0000010 0.0000010 0.0000010 0.5493061 0.5493061 0.2027326 0.2027326 0.0000010 0.5493061 0.0000010 0.0000010 0.2027326 0.0000010 0.0000010 0.5493061 0.0000010 0.0000010 0.2027326 0.0000010 0.5493061 0.0000010 0.0000010 0.5493061 0.0000010 0.5493061 0.0000010 0.5493061 0.5493061 0.5493061 0.2027326 0.5493061 0.0000010 0.0000010 0.2027326 0.2027326 0.0000010 0.2027326 0.0000010 0.0000010 0.5493061 0.0000010 0.0000010 0.0000010 0.0000010 0.5493061 0.0000010 0.0000010 0.0000010 0.2027326 0.0000010 0.0000010 0.0000010 0.5493061 9.0000000 0.0000010 0.0000010 0.0000010 0.0000010 0.2027326 0.0000010 0.0000010 0.0000010 0.0000010 0.0000010 0.0000010 0.5493061 0.0000010 0.0000010 0.0000010 0.5493061 0.2027326 0.2027326 9.0000000 0.0000010 0.0000010 0.0000010 0.2027326 0.5493061 0.5493061 0.0000010 0.5493061 0.0000010 0.0000010 0.5493061 9.0000000 0.5493061 9.0000000 9.0000000 9.0000000 9.0000000 0.2027326 0.0000010 0.0000010 9.0000000 0.0000010 9.0000000 0.0000010 0.0000010 0.5493061 0.2027326 0.2027326 0.0000010 0.2027326 0.0000010 0.0000010 0.2027326 0.2027326 0.0000010 0.5493061 0.2027326 0.0000010 0.0000010 0.5493061 0.2027326 0.5493061 0.5493061 0.0000010 0.0000010 0.5493061 0.0000010 0.5493061 0.0000010 0.0000010 9.0000000 9.0000000 0.0000010 0.0000010 0.0000010 0.2027326 0.0000010 0.0000010 0.0000010 0.0000010 0.0000010 0.0000010 0.0000010 0.0000010 0.5493061 0.0000010 0.0000010 0.2027326 0.0000010 0.0000010 0.0000010 9.0000000 0.5493061 0.0000010 0.2027326 0.0000010 0.0000010 0.0000010 0.5493061 0.0000010 0.0000010 0.5493061 0.0000010 0.0000010 0.0000010 0.5493061 0.0000010 0.5493061 0.0000010 0.0000010 0.0000010 0.5493061 0.0000010 0.0000010 0.2027326 9.0000000 0.0000010 0.0000010 0.5493061 0.2027326 9.0000000 0.2027326 0.5493061 0.0000010 0.0000010 9.0000000 0.5493061 9.0000000 9.0000000 0.5493061 0.0000010 0.2027326 0.0000010 0.0000010 9.0000000 0.2027326 0.0000010 0.0000010 0.0000010 0.0000010 0.5493061 0.0000010 0.2027326 0.0000010 0.0000010 0.0000010 0.0000010 0.2027326 0.5493061 0.0000010 0.0000010 0.0000010 0.0000010 0.2027326 0.0000010 0.5493061 0.2027326 0.2027326 0.0000010 9.0000000 0.2027326 0.5493061 0.0000010 0.5493061 0.2027326 0.0000010 0.0000010 0.0000010 0.5493061 9.0000000 0.0000010 0.0000010 0.2027326 0.5493061 0.0000010 0.5493061 0.0000010 0.2027326 0.5493061 0.0000010 0.0000010 0.2027326 0.0000010 0.0000010 0.2027326 0.5493061 0.0000010 0.0000010 0.5493061 0.0000010 0.0000010 0.2027326 0.2027326 0.0000010 0.2027326 0.5493061 9.0000000 0.0000010 0.0000010 0.0000010 0.5493061 0.0000010 0.2027326 0.2027326 0.5493061 0.5493061 0.0000010 0.0000010 0.0000010 9.0000000 0.0000010 0.0000010 0.0000010 0.0000010 0.0000010 9.0000000 0.5493061 0.0000010 0.0000010 0.2027326 9.0000000 0.5493061 0.0000010 9.0000000 0.2027326 0.0000010 0.5493061 0.5493061 0.2027326 0.0000010 0.2027326 0.0000010 0.2027326 9.0000000 0.2027326 0.0000010 0.0000010 0.5493061 9.0000000 0.0000010 9.0000000 0.0000010 0.5493061 0.0000010 9.0000000 0.0000010 0.0000010 0.2027326 0.2027326 0.0000010 0.0000010 0.0000010 0.2027326 0.0000010 0.0000010 0.0000010 0.5493061 0.0000010 9.0000000 0.0000010 0.0000010 0.5493061 0.0000010 0.0000010 0.0000010 0.5493061 0.0000010 0.5493061 0.0000010 0.0000010 0.0000010 0.0000010 0.0000010 0.5493061 0.0000010 0.0000010 0.0000010 0.0000010 0.0000010 9.0000000 0.5493061 0.5493061 0.5493061 0.0000010 0.2027326 0.0000010 0.0000010 0.5493061 0.0000010 0.0000010 9.0000000 9.0000000 0.0000010 0.0000010 0.0000010 0.0000010 0.0000010 0.0000010 0.2027326 0.5493061 0.0000010 0.5493061 0.5493061 0.0000010 0.0000010 0.0000010 0.2027326 0.5493061 0.0000010 0.5493061 0.5493061 0.0000010 0.0000010 0.0000010 0.0000010 0.5493061 0.2027326 0.5493061 0.0000010 0.0000010 0.5493061 0.0000010 0.0000010 0.0000010 0.0000010 0.0000010 0.0000010 0.0000010 9.0000000 0.0000010 0.5493061 0.0000010 0.2027326 0.5493061 0.0000010 0.5493061 0.5493061 0.5493061 0.0000010 0.0000010 0.5493061 0.0000010 0.0000010 0.0000010 0.5493061 0.0000010 0.2027326 0.2027326 0.5493061 0.0000010 9.0000000 0.5493061 0.2027326 0.5493061 0.0000010 0.0000010 0.0000010 0.0000010 0.0000010 0.0000010 0.5493061 9.0000000 9.0000000 0.2027326 0.5493061 0.0000010 0.2027326 9.0000000 0.2027326 0.2027326 0.5493061 0.2027326 0.2027326 0.2027326 0.2027326 0.5493061 0.0000010 0.0000010 0.5493061 0.2027326 9.0000000 0.2027326 0.0000010 0.0000010 0.0000010 9.0000000 9.0000000 9.0000000 9.0000000 9.0000000 9.0000000 9.0000000 9.0000000 9.0000000 9.0000000 9.0000000 9.0000000 0.5493061 9.0000000 9.0000000 9.0000000 9.0000000 9.0000000 9.0000000 9.0000000 9.0000000 9.0000000 9.0000000 9.0000000 9.0000000 9.0000000 9.0000000 9.0000000 9.0000000 9.0000000 9.0000000 9.0000000 9.0000000 9.0000000 9.0000000 9.0000000 9.0000000 9.0000000 9.0000000 9.0000000 9.0000000 9.0000000 9.0000000 9.0000000 9.0000000 9.0000000 9.0000000 9.0000000 9.0000000 9.0000000 9.0000000 9.0000000 9.0000000 9.0000000 9.0000000 9.0000000 9.0000000 9.0000000 9.0000000 9.0000000 9.0000000 0.5493061 0.5493061 9.0000000 0.5493061 9.0000000 0.5493061 0.5493061 0.5493061 9.0000000 0.5493061 0.5493061 9.0000000 0.5493061 0.5493061 9.0000000 0.5493061 0.5493061 0.5493061 0.5493061 9.0000000 9.0000000 0.5493061 9.0000000 0.5493061 9.0000000 0.5493061 0.5493061 0.5493061 0.5493061 0.5493061 9.0000000 0.5493061 0.5493061 0.5493061 0.5493061 9.0000000 0.5493061 9.0000000 0.5493061 9.0000000 0.5493061 0.2027326 0.2027326 0.2027326 0.2027326 0.2027326 0.2027326 0.2027326 0.2027326 0.2027326 0.2027326 0.2027326 0.2027326 0.5493061 0.2027326 0.2027326 0.2027326 0.2027326 0.2027326 0.2027326 0.2027326 0.2027326 0.5493061 0.5493061 0.5493061 0.5493061 0.5493061 0.2027326 0.5493061 0.2027326 0.5493061 0.5493061 0.5493061 0.2027326 0.2027326 0.5493061 0.2027326 0.2027326 0.2027326 0.5493061 0.5493061 0.5493061 0.2027326 0.2027326 0.5493061 0.5493061 0.2027326 0.5493061 0.2027326 0.5493061 
adunca_MP1254              0.5493061 0.5493061 0.2027326 9.0000000 9.0000000 0.5493061 0.2027326 0.2027326 0.0000010 0.2027326 0.0000010 0.0000010 0.2027326 0.2027326 9.0000000 0.0000010 0.0000010 0.0000010 0.0000010 0.0000000 0.5493061 0.0000010 0.5493061 0.0000010 0.0000010 0.0000010 0.5493061 0.5493061 0.0000010 0.0000010 0.2027326 0.0000010 0.2027326 0.0000010 0.0000010 0.0000010 0.0000010 9.0000000 0.5493061 0.0000010 0.0000010 0.0000010 0.0000010 0.0000010 0.2027326 0.0000010 9.0000000 0.0000010 0.0000010 0.5493061 0.5493061 0.0000010 0.2027326 0.5493061 0.2027326 0.0000010 0.5493061 0.0000010 0.0000010 0.0000010 0.5493061 0.2027326 9.0000000 0.0000010 0.0000010 0.0000010 0.0000010 0.2027326 0.5493061 0.0000010 0.5493061 0.0000010 0.5493061 0.0000010 0.0000010 0.5493061 0.5493061 0.0000010 0.0000010 0.0000010 0.0000010 0.2027326 0.2027326 9.0000000 0.5493061 9.0000000 9.0000000 9.0000000 0.5493061 0.0000010 0.5493061 0.0000010 0.5493061 0.0000010 0.5493061 0.0000010 0.0000010 0.0000010 0.0000010 9.0000000 0.0000010 0.0000010 0.5493061 0.0000010 0.5493061 0.0000010 0.0000010 0.5493061 0.0000010 0.0000010 0.5493061 0.0000010 0.5493061 9.0000000 0.0000010 0.2027326 0.0000010 9.0000000 9.0000000 0.0000010 0.2027326 0.0000010 0.5493061 0.2027326 0.0000010 0.0000010 0.0000010 0.0000010 9.0000000 0.0000010 9.0000000 0.2027326 0.2027326 0.2027326 0.5493061 0.0000010 0.2027326 0.0000010 0.5493061 0.0000010 0.0000010 0.0000010 0.0000010 0.5493061 0.5493061 0.0000010 0.0000010 0.0000010 0.0000010 0.0000010 0.5493061 0.0000010 0.0000010 0.0000010 0.2027326 0.0000010 0.0000010 0.0000010 0.0000010 0.0000010 0.2027326 0.0000010 0.0000010 0.2027326 0.2027326 0.2027326 0.0000010 0.5493061 9.0000000 9.0000000 0.0000010 0.5493061 0.0000010 0.0000010 0.0000010 9.0000000 0.5493061 0.0000010 0.2027326 0.0000010 0.0000010 0.5493061 0.0000010 0.0000010 0.0000010 0.5493061 0.5493061 0.2027326 0.2027326 0.0000010 0.5493061 0.0000010 0.0000010 0.2027326 0.0000010 0.0000010 0.5493061 0.0000010 0.0000010 0.2027326 0.0000010 0.5493061 0.0000010 0.0000010 0.5493061 0.0000010 0.5493061 0.0000010 0.5493061 0.5493061 0.5493061 0.2027326 0.5493061 0.0000010 0.0000010 0.2027326 0.2027326 0.0000010 0.2027326 0.0000010 0.0000010 0.5493061 0.0000010 0.0000010 0.0000010 0.0000010 0.5493061 0.0000010 0.0000010 0.0000010 0.2027326 0.0000010 0.0000010 0.0000010 0.5493061 9.0000000 0.0000010 0.0000010 0.0000010 0.0000010 0.2027326 0.0000010 0.0000010 0.0000010 0.0000010 0.0000010 0.0000010 0.5493061 0.0000010 0.0000010 0.0000010 0.5493061 0.2027326 0.2027326 9.0000000 0.0000010 0.0000010 0.0000010 0.2027326 0.5493061 0.5493061 0.0000010 0.5493061 0.0000010 0.0000010 0.5493061 9.0000000 0.5493061 9.0000000 9.0000000 9.0000000 9.0000000 0.2027326 0.0000010 0.0000010 9.0000000 0.0000010 9.0000000 0.0000010 0.0000010 0.5493061 0.2027326 0.2027326 0.0000010 0.2027326 0.0000010 0.0000010 0.2027326 0.2027326 0.0000010 0.5493061 0.2027326 0.0000010 0.0000010 0.5493061 0.2027326 0.5493061 0.5493061 0.0000010 0.0000010 0.5493061 0.0000010 0.5493061 0.0000010 0.0000010 9.0000000 9.0000000 0.0000010 0.0000010 0.0000010 0.2027326 0.0000010 0.0000010 0.0000010 0.0000010 0.0000010 0.0000010 0.0000010 0.0000010 0.5493061 0.0000010 0.0000010 0.2027326 0.0000010 0.0000010 0.0000010 9.0000000 0.5493061 0.0000010 0.2027326 0.0000010 0.0000010 0.0000010 0.5493061 0.0000010 0.0000010 0.5493061 0.0000010 0.0000010 0.0000010 0.5493061 0.0000010 0.5493061 0.0000010 0.0000010 0.0000010 0.5493061 0.0000010 0.0000010 0.2027326 9.0000000 0.0000010 0.0000010 0.5493061 0.2027326 9.0000000 0.2027326 0.5493061 0.0000010 0.0000010 9.0000000 0.5493061 9.0000000 9.0000000 0.5493061 0.0000010 0.2027326 0.0000010 0.0000010 9.0000000 0.2027326 0.0000010 0.0000010 0.0000010 0.0000010 0.5493061 0.0000010 0.2027326 0.0000010 0.0000010 0.0000010 0.0000010 0.2027326 0.5493061 0.0000010 0.0000010 0.0000010 0.0000010 0.2027326 0.0000010 0.5493061 0.2027326 0.2027326 0.0000010 9.0000000 0.2027326 0.5493061 0.0000010 0.5493061 0.2027326 0.0000010 0.0000010 0.0000010 0.5493061 9.0000000 0.0000010 0.0000010 0.2027326 0.5493061 0.0000010 0.5493061 0.0000010 0.2027326 0.5493061 0.0000010 0.0000010 0.2027326 0.0000010 0.0000010 0.2027326 0.5493061 0.0000010 0.0000010 0.5493061 0.0000010 0.0000010 0.2027326 0.2027326 0.0000010 0.2027326 0.5493061 9.0000000 0.0000010 0.0000010 0.0000010 0.5493061 0.0000010 0.2027326 0.2027326 0.5493061 0.5493061 0.0000010 0.0000010 0.0000010 9.0000000 0.0000010 0.0000010 0.0000010 0.0000010 0.0000010 9.0000000 0.5493061 0.0000010 0.0000010 0.2027326 9.0000000 0.5493061 0.0000010 9.0000000 0.2027326 0.0000010 0.5493061 0.5493061 0.2027326 0.0000010 0.2027326 0.0000010 0.2027326 9.0000000 0.2027326 0.0000010 0.0000010 0.5493061 9.0000000 0.0000010 9.0000000 0.0000010 0.5493061 0.0000010 9.0000000 0.0000010 0.0000010 0.2027326 0.2027326 0.0000010 0.0000010 0.0000010 0.2027326 0.0000010 0.0000010 0.0000010 0.5493061 0.0000010 9.0000000 0.0000010 0.0000010 0.5493061 0.0000010 0.0000010 0.0000010 0.5493061 0.0000010 0.5493061 0.0000010 0.0000010 0.0000010 0.0000010 0.0000010 0.5493061 0.0000010 0.0000010 0.0000010 0.0000010 0.0000010 9.0000000 0.5493061 0.5493061 0.5493061 0.0000010 0.2027326 0.0000010 0.0000010 0.5493061 0.0000010 0.0000010 9.0000000 9.0000000 0.0000010 0.0000010 0.0000010 0.0000010 0.0000010 0.0000010 0.2027326 0.5493061 0.0000010 0.5493061 0.5493061 0.0000010 0.0000010 0.0000010 0.2027326 0.5493061 0.0000010 0.5493061 0.5493061 0.0000010 0.0000010 0.0000010 0.0000010 0.5493061 0.2027326 0.5493061 0.0000010 0.0000010 0.5493061 0.0000010 0.0000010 0.0000010 0.0000010 0.0000010 0.0000010 0.0000010 9.0000000 0.0000010 0.5493061 0.0000010 0.2027326 0.5493061 0.0000010 0.5493061 0.5493061 0.5493061 0.0000010 0.0000010 0.5493061 0.0000010 0.0000010 0.0000010 0.5493061 0.0000010 0.2027326 0.2027326 0.5493061 0.0000010 9.0000000 0.5493061 0.2027326 0.5493061 0.0000010 0.0000010 0.0000010 0.0000010 0.0000010 0.0000010 0.5493061 9.0000000 9.0000000 0.2027326 0.5493061 0.0000010 0.2027326 9.0000000 0.2027326 0.2027326 0.5493061 0.2027326 0.2027326 0.2027326 0.2027326 0.5493061 0.0000010 0.0000010 0.5493061 0.2027326 9.0000000 0.2027326 0.0000010 0.0000010 0.0000010 9.0000000 9.0000000 9.0000000 9.0000000 9.0000000 9.0000000 9.0000000 9.0000000 9.0000000 9.0000000 9.0000000 9.0000000 0.5493061 9.0000000 9.0000000 9.0000000 9.0000000 9.0000000 9.0000000 9.0000000 9.0000000 9.0000000 9.0000000 9.0000000 9.0000000 9.0000000 9.0000000 9.0000000 9.0000000 9.0000000 9.0000000 9.0000000 9.0000000 9.0000000 9.0000000 9.0000000 9.0000000 9.0000000 9.0000000 9.0000000 9.0000000 9.0000000 9.0000000 9.0000000 9.0000000 9.0000000 9.0000000 9.0000000 9.0000000 9.0000000 9.0000000 9.0000000 9.0000000 9.0000000 9.0000000 9.0000000 9.0000000 9.0000000 9.0000000 9.0000000 9.0000000 0.5493061 0.5493061 9.0000000 0.5493061 9.0000000 0.5493061 0.5493061 0.5493061 9.0000000 0.5493061 0.5493061 9.0000000 0.5493061 0.5493061 9.0000000 0.5493061 0.5493061 0.5493061 0.5493061 9.0000000 9.0000000 0.5493061 9.0000000 0.5493061 9.0000000 0.5493061 0.5493061 0.5493061 0.5493061 0.5493061 9.0000000 0.5493061 0.5493061 0.5493061 0.5493061 9.0000000 0.5493061 9.0000000 0.5493061 9.0000000 0.5493061 0.2027326 0.2027326 0.2027326 0.2027326 0.2027326 0.2027326 0.2027326 0.2027326 0.2027326 0.2027326 0.2027326 0.2027326 0.5493061 0.2027326 0.2027326 0.2027326 0.2027326 0.2027326 0.2027326 0.2027326 0.2027326 0.5493061 0.5493061 0.5493061 0.5493061 0.5493061 0.2027326 0.5493061 0.2027326 0.5493061 0.5493061 0.5493061 0.2027326 0.2027326 0.5493061 0.2027326 0.2027326 0.2027326 0.5493061 0.5493061 0.5493061 0.2027326 0.2027326 0.5493061 0.5493061 0.2027326 0.5493061 0.2027326 0.5493061 
agglutinans_EO7679         0.0000010 0.0000010 9.0000000 0.2027326 0.2027326 9.0000000 9.0000000 9.0000000 0.5493061 9.0000000 0.5493061 0.5493061 9.0000000 9.0000000 0.2027326 0.5493061 0.5493061 0.5493061 0.5493061 0.5493061 0.0000000 0.5493061 0.0000010 0.5493061 0.5493061 0.5493061 0.5493061 0.5493061 0.5493061 0.5493061 0.2027326 0.5493061 0.2027326 0.5493061 0.5493061 0.5493061 0.5493061 0.2027326 0.5493061 0.5493061 0.5493061 0.5493061 0.5493061 0.5493061 9.0000000 0.5493061 0.2027326 0.5493061 0.5493061 0.0000010 0.0000010 0.5493061 0.2027326 0.0000010 9.0000000 0.5493061 0.0000010 0.5493061 0.5493061 0.5493061 0.0000010 9.0000000 0.2027326 0.5493061 0.5493061 0.5493061 0.5493061 9.0000000 0.0000010 0.5493061 0.0000010 0.5493061 0.0000010 0.5493061 0.5493061 0.0000010 0.5493061 0.5493061 0.5493061 0.5493061 0.5493061 9.0000000 9.0000000 0.2027326 0.0000010 0.2027326 0.2027326 0.2027326 0.0000010 0.5493061 0.0000010 0.5493061 0.0000010 0.5493061 0.0000010 0.5493061 0.5493061 0.5493061 0.5493061 0.2027326 0.5493061 0.5493061 0.0000010 0.5493061 0.0000010 0.5493061 0.5493061 0.0000010 0.5493061 0.5493061 0.0000010 0.5493061 0.0000010 0.2027326 0.5493061 0.2027326 0.5493061 0.2027326 0.2027326 0.5493061 9.0000000 0.5493061 0.0000010 9.0000000 0.5493061 0.5493061 0.5493061 0.5493061 0.2027326 0.5493061 0.2027326 9.0000000 9.0000000 9.0000000 0.5493061 0.5493061 9.0000000 0.5493061 0.0000010 0.5493061 0.5493061 0.5493061 0.5493061 0.0000010 0.0000010 0.5493061 0.5493061 0.5493061 0.5493061 0.5493061 0.0000010 0.5493061 0.5493061 0.5493061 9.0000000 0.5493061 0.5493061 0.5493061 0.5493061 0.5493061 0.2027326 0.5493061 0.5493061 9.0000000 0.2027326 9.0000000 0.5493061 0.5493061 0.2027326 0.2027326 0.5493061 0.0000010 0.5493061 0.5493061 0.5493061 0.2027326 0.0000010 0.5493061 9.0000000 0.5493061 0.5493061 0.0000010 0.5493061 0.5493061 0.5493061 0.0000010 0.0000010 9.0000000 9.0000000 0.5493061 0.5493061 0.5493061 0.5493061 9.0000000 0.5493061 0.5493061 0.0000010 0.5493061 0.5493061 9.0000000 0.5493061 0.0000010 0.5493061 0.5493061 0.5493061 0.5493061 9.0000000 0.5493061 0.0000010 0.5493061 0.0000010 9.0000000 0.0000010 0.5493061 0.5493061 0.2027326 9.0000000 0.5493061 9.0000000 0.5493061 0.5493061 0.5493061 0.5493061 0.5493061 0.5493061 0.5493061 0.0000010 0.5493061 0.5493061 0.5493061 9.0000000 0.5493061 0.5493061 0.5493061 0.5493061 0.2027326 0.5493061 0.5493061 0.5493061 0.5493061 9.0000000 0.5493061 0.5493061 0.5493061 0.5493061 0.5493061 0.5493061 0.5493061 0.5493061 0.5493061 0.5493061 0.0000010 9.0000000 9.0000000 0.2027326 0.5493061 0.5493061 0.5493061 0.2027326 0.0000010 0.5493061 0.5493061 0.5493061 0.5493061 0.5493061 0.0000010 0.2027326 0.0000010 0.2027326 0.2027326 0.2027326 0.2027326 9.0000000 0.5493061 0.5493061 0.2027326 0.5493061 0.2027326 0.5493061 0.5493061 0.0000010 9.0000000 9.0000000 0.5493061 9.0000000 0.5493061 0.5493061 9.0000000 9.0000000 0.5493061 0.0000010 9.0000000 0.5493061 0.5493061 0.0000010 0.2027326 0.0000010 0.0000010 0.5493061 0.5493061 0.0000010 0.5493061 0.0000010 0.5493061 0.5493061 0.2027326 0.2027326 0.5493061 0.5493061 0.5493061 9.0000000 0.5493061 0.5493061 0.5493061 0.5493061 0.5493061 0.5493061 0.5493061 0.5493061 0.0000010 0.5493061 0.5493061 0.2027326 0.5493061 0.5493061 0.5493061 0.2027326 0.0000010 0.5493061 9.0000000 0.5493061 0.5493061 0.5493061 0.0000010 0.5493061 0.5493061 0.0000010 0.5493061 0.5493061 0.5493061 0.0000010 0.5493061 0.0000010 0.5493061 0.5493061 0.5493061 0.5493061 0.5493061 0.5493061 9.0000000 0.2027326 0.5493061 0.5493061 0.0000010 9.0000000 0.2027326 9.0000000 0.0000010 0.5493061 0.5493061 0.2027326 0.0000010 0.2027326 0.2027326 0.0000010 0.5493061 9.0000000 0.5493061 0.5493061 0.2027326 9.0000000 0.5493061 0.5493061 0.5493061 0.5493061 0.0000010 0.5493061 9.0000000 0.5493061 0.5493061 0.5493061 0.5493061 9.0000000 0.0000010 0.5493061 0.5493061 0.5493061 0.5493061 0.2027326 0.5493061 0.0000010 9.0000000 0.2027326 0.5493061 0.2027326 9.0000000 0.5493061 0.5493061 0.0000010 0.2027326 0.5493061 0.5493061 0.5493061 0.5493061 0.2027326 0.5493061 0.5493061 9.0000000 0.0000010 0.5493061 0.5493061 0.5493061 9.0000000 0.0000010 0.5493061 0.5493061 9.0000000 0.5493061 0.5493061 9.0000000 0.5493061 0.5493061 0.5493061 0.0000010 0.5493061 0.5493061 9.0000000 9.0000000 0.5493061 9.0000000 0.0000010 0.2027326 0.5493061 0.5493061 0.5493061 0.0000010 0.5493061 9.0000000 9.0000000 0.0000010 0.0000010 0.5493061 0.5493061 0.5493061 0.2027326 0.5493061 0.5493061 0.5493061 0.5493061 0.5493061 0.2027326 0.0000010 0.5493061 0.5493061 0.2027326 0.2027326 0.0000010 0.5493061 0.2027326 9.0000000 0.5493061 0.5493061 0.0000010 9.0000000 0.5493061 9.0000000 0.5493061 9.0000000 0.2027326 9.0000000 0.5493061 0.5493061 0.5493061 0.2027326 0.5493061 0.2027326 0.5493061 0.0000010 0.5493061 0.2027326 0.5493061 0.5493061 9.0000000 9.0000000 0.5493061 0.5493061 0.5493061 9.0000000 0.5493061 0.5493061 0.5493061 0.0000010 0.5493061 0.2027326 0.5493061 0.5493061 0.0000010 0.5493061 0.5493061 0.5493061 0.0000010 0.5493061 0.0000010 0.5493061 0.5493061 0.5493061 0.5493061 0.5493061 0.0000010 0.5493061 0.5493061 0.5493061 0.5493061 0.5493061 0.2027326 0.5493061 0.5493061 0.5493061 0.5493061 0.2027326 0.5493061 0.5493061 0.0000010 0.5493061 0.5493061 0.2027326 0.2027326 0.5493061 0.5493061 0.5493061 0.5493061 0.5493061 0.5493061 9.0000000 0.5493061 0.5493061 0.0000010 0.0000010 0.5493061 0.5493061 0.5493061 0.2027326 0.5493061 0.5493061 0.0000010 0.0000010 0.5493061 0.5493061 0.5493061 0.5493061 0.5493061 0.2027326 0.0000010 0.5493061 0.5493061 0.0000010 0.5493061 0.5493061 0.5493061 0.5493061 0.5493061 0.5493061 0.5493061 0.2027326 0.5493061 0.0000010 0.5493061 9.0000000 0.0000010 0.5493061 0.0000010 9.0000000 0.0000010 0.5493061 0.5493061 0.0000010 0.5493061 0.5493061 0.5493061 0.0000010 0.5493061 9.0000000 9.0000000 0.0000010 0.5493061 0.2027326 0.0000010 0.2027326 0.0000010 0.5493061 0.5493061 0.5493061 0.5493061 0.5493061 0.5493061 0.0000010 0.2027326 0.2027326 9.0000000 0.0000010 0.5493061 9.0000000 0.2027326 9.0000000 9.0000000 0.0000010 9.0000000 9.0000000 9.0000000 9.0000000 0.0000010 0.5493061 0.5493061 0.0000010 9.0000000 0.2027326 9.0000000 0.5493061 0.5493061 0.5493061 0.2027326 0.5493061 0.2027326 0.2027326 0.2027326 0.2027326 0.2027326 0.2027326 0.2027326 0.2027326 0.2027326 0.2027326 0.5493061 0.5493061 0.2027326 0.5493061 0.2027326 0.2027326 0.2027326 0.5493061 0.5493061 0.2027326 0.2027326 0.2027326 0.2027326 0.2027326 0.2027326 0.2027326 0.2027326 0.5493061 0.2027326 0.5493061 0.2027326 0.5493061 0.2027326 0.2027326 0.2027326 0.5493061 0.2027326 0.2027326 0.2027326 0.5493061 0.2027326 0.5493061 0.2027326 0.2027326 0.2027326 0.2027326 0.2027326 0.2027326 0.2027326 0.2027326 0.2027326 0.2027326 0.2027326 0.2027326 0.2027326 0.2027326 0.2027326 0.5493061 0.2027326 0.5493061 0.5493061 9.0000000 0.5493061 9.0000000 0.5493061 0.5493061 0.5493061 9.0000000 0.5493061 0.5493061 9.0000000 9.0000000 9.0000000 9.0000000 9.0000000 9.0000000 9.0000000 9.0000000 9.0000000 9.0000000 9.0000000 9.0000000 9.0000000 9.0000000 9.0000000 9.0000000 9.0000000 9.0000000 9.0000000 9.0000000 9.0000000 9.0000000 9.0000000 9.0000000 9.0000000 9.0000000 9.0000000 9.0000000 9.0000000 9.0000000 9.0000000 9.0000000 9.0000000 9.0000000 9.0000000 9.0000000 9.0000000 9.0000000 9.0000000 9.0000000 9.0000000 9.0000000 9.0000000 9.0000000 9.0000000 9.0000000 9.0000000 9.0000000 9.0000000 9.0000000 9.0000000 9.0000000 9.0000000 9.0000000 9.0000000 9.0000000 9.0000000 9.0000000 9.0000000 9.0000000 9.0000000 9.0000000 9.0000000 9.0000000 9.0000000 9.0000000 9.0000000 9.0000000 9.0000000 9.0000000 9.0000000 9.0000000 9.0000000 9.0000000 9.0000000 9.0000000 9.0000000 9.0000000 9.0000000 
albens_MP585               0.5493061 0.5493061 0.2027326 9.0000000 9.0000000 0.5493061 0.2027326 0.2027326 0.0000010 0.2027326 0.0000010 0.0000010 0.2027326 0.2027326 9.0000000 0.0000010 0.0000010 0.0000010 0.0000010 0.0000010 0.5493061 0.0000000 0.5493061 0.0000010 0.0000010 0.0000010 0.5493061 0.5493061 0.0000010 0.0000010 0.2027326 0.0000010 0.2027326 0.0000010 0.0000010 0.0000010 0.0000010 9.0000000 0.5493061 0.0000010 0.0000010 0.0000010 0.0000010 0.0000010 0.2027326 0.0000010 9.0000000 0.0000010 0.0000010 0.5493061 0.5493061 0.0000010 0.2027326 0.5493061 0.2027326 0.0000010 0.5493061 0.0000010 0.0000010 0.0000010 0.5493061 0.2027326 9.0000000 0.0000010 0.0000010 0.0000010 0.0000010 0.2027326 0.5493061 0.0000010 0.5493061 0.0000010 0.5493061 0.0000010 0.0000010 0.5493061 0.5493061 0.0000010 0.0000010 0.0000010 0.0000010 0.2027326 0.2027326 9.0000000 0.5493061 9.0000000 9.0000000 9.0000000 0.5493061 0.0000010 0.5493061 0.0000010 0.5493061 0.0000010 0.5493061 0.0000010 0.0000010 0.0000010 0.0000010 9.0000000 0.0000010 0.0000010 0.5493061 0.0000010 0.5493061 0.0000010 0.0000010 0.5493061 0.0000010 0.0000010 0.5493061 0.0000010 0.5493061 9.0000000 0.0000010 0.2027326 0.0000010 9.0000000 9.0000000 0.0000010 0.2027326 0.0000010 0.5493061 0.2027326 0.0000010 0.0000010 0.0000010 0.0000010 9.0000000 0.0000010 9.0000000 0.2027326 0.2027326 0.2027326 0.5493061 0.0000010 0.2027326 0.0000010 0.5493061 0.0000010 0.0000010 0.0000010 0.0000010 0.5493061 0.5493061 0.0000010 0.0000010 0.0000010 0.0000010 0.0000010 0.5493061 0.0000010 0.0000010 0.0000010 0.2027326 0.0000010 0.0000010 0.0000010 0.0000010 0.0000010 0.2027326 0.0000010 0.0000010 0.2027326 0.2027326 0.2027326 0.0000010 0.5493061 9.0000000 9.0000000 0.0000010 0.5493061 0.0000010 0.0000010 0.0000010 9.0000000 0.5493061 0.0000010 0.2027326 0.0000010 0.0000010 0.5493061 0.0000010 0.0000010 0.0000010 0.5493061 0.5493061 0.2027326 0.2027326 0.0000010 0.5493061 0.0000010 0.0000010 0.2027326 0.0000010 0.0000010 0.5493061 0.0000010 0.0000010 0.2027326 0.0000010 0.5493061 0.0000010 0.0000010 0.5493061 0.0000010 0.5493061 0.0000010 0.5493061 0.5493061 0.5493061 0.2027326 0.5493061 0.0000010 0.0000010 0.2027326 0.2027326 0.0000010 0.2027326 0.0000010 0.0000010 0.5493061 0.0000010 0.0000010 0.0000010 0.0000010 0.5493061 0.0000010 0.0000010 0.0000010 0.2027326 0.0000010 0.0000010 0.0000010 0.5493061 9.0000000 0.0000010 0.0000010 0.0000010 0.0000010 0.2027326 0.0000010 0.0000010 0.0000010 0.0000010 0.0000010 0.0000010 0.5493061 0.0000010 0.0000010 0.0000010 0.5493061 0.2027326 0.2027326 9.0000000 0.0000010 0.0000010 0.0000010 0.2027326 0.5493061 0.5493061 0.0000010 0.5493061 0.0000010 0.0000010 0.5493061 9.0000000 0.5493061 9.0000000 9.0000000 9.0000000 9.0000000 0.2027326 0.0000010 0.0000010 9.0000000 0.0000010 9.0000000 0.0000010 0.0000010 0.5493061 0.2027326 0.2027326 0.0000010 0.2027326 0.0000010 0.0000010 0.2027326 0.2027326 0.0000010 0.5493061 0.2027326 0.0000010 0.0000010 0.5493061 0.2027326 0.5493061 0.5493061 0.0000010 0.0000010 0.5493061 0.0000010 0.5493061 0.0000010 0.0000010 9.0000000 9.0000000 0.0000010 0.0000010 0.0000010 0.2027326 0.0000010 0.0000010 0.0000010 0.0000010 0.0000010 0.0000010 0.0000010 0.0000010 0.5493061 0.0000010 0.0000010 0.2027326 0.0000010 0.0000010 0.0000010 9.0000000 0.5493061 0.0000010 0.2027326 0.0000010 0.0000010 0.0000010 0.5493061 0.0000010 0.0000010 0.5493061 0.0000010 0.0000010 0.0000010 0.5493061 0.0000010 0.5493061 0.0000010 0.0000010 0.0000010 0.5493061 0.0000010 0.0000010 0.2027326 9.0000000 0.0000010 0.0000010 0.5493061 0.2027326 9.0000000 0.2027326 0.5493061 0.0000010 0.0000010 9.0000000 0.5493061 9.0000000 9.0000000 0.5493061 0.0000010 0.2027326 0.0000010 0.0000010 9.0000000 0.2027326 0.0000010 0.0000010 0.0000010 0.0000010 0.5493061 0.0000010 0.2027326 0.0000010 0.0000010 0.0000010 0.0000010 0.2027326 0.5493061 0.0000010 0.0000010 0.0000010 0.0000010 0.2027326 0.0000010 0.5493061 0.2027326 0.2027326 0.0000010 9.0000000 0.2027326 0.5493061 0.0000010 0.5493061 0.2027326 0.0000010 0.0000010 0.0000010 0.5493061 9.0000000 0.0000010 0.0000010 0.2027326 0.5493061 0.0000010 0.5493061 0.0000010 0.2027326 0.5493061 0.0000010 0.0000010 0.2027326 0.0000010 0.0000010 0.2027326 0.5493061 0.0000010 0.0000010 0.5493061 0.0000010 0.0000010 0.2027326 0.2027326 0.0000010 0.2027326 0.5493061 9.0000000 0.0000010 0.0000010 0.0000010 0.5493061 0.0000010 0.2027326 0.2027326 0.5493061 0.5493061 0.0000010 0.0000010 0.0000010 9.0000000 0.0000010 0.0000010 0.0000010 0.0000010 0.0000010 9.0000000 0.5493061 0.0000010 0.0000010 0.2027326 9.0000000 0.5493061 0.0000010 9.0000000 0.2027326 0.0000010 0.5493061 0.5493061 0.2027326 0.0000010 0.2027326 0.0000010 0.2027326 9.0000000 0.2027326 0.0000010 0.0000010 0.5493061 9.0000000 0.0000010 9.0000000 0.0000010 0.5493061 0.0000010 9.0000000 0.0000010 0.0000010 0.2027326 0.2027326 0.0000010 0.0000010 0.0000010 0.2027326 0.0000010 0.0000010 0.0000010 0.5493061 0.0000010 9.0000000 0.0000010 0.0000010 0.5493061 0.0000010 0.0000010 0.0000010 0.5493061 0.0000010 0.5493061 0.0000010 0.0000010 0.0000010 0.0000010 0.0000010 0.5493061 0.0000010 0.0000010 0.0000010 0.0000010 0.0000010 9.0000000 0.5493061 0.5493061 0.5493061 0.0000010 0.2027326 0.0000010 0.0000010 0.5493061 0.0000010 0.0000010 9.0000000 9.0000000 0.0000010 0.0000010 0.0000010 0.0000010 0.0000010 0.0000010 0.2027326 0.5493061 0.0000010 0.5493061 0.5493061 0.0000010 0.0000010 0.0000010 0.2027326 0.5493061 0.0000010 0.5493061 0.5493061 0.0000010 0.0000010 0.0000010 0.0000010 0.5493061 0.2027326 0.5493061 0.0000010 0.0000010 0.5493061 0.0000010 0.0000010 0.0000010 0.0000010 0.0000010 0.0000010 0.0000010 9.0000000 0.0000010 0.5493061 0.0000010 0.2027326 0.5493061 0.0000010 0.5493061 0.5493061 0.5493061 0.0000010 0.0000010 0.5493061 0.0000010 0.0000010 0.0000010 0.5493061 0.0000010 0.2027326 0.2027326 0.5493061 0.0000010 9.0000000 0.5493061 0.2027326 0.5493061 0.0000010 0.0000010 0.0000010 0.0000010 0.0000010 0.0000010 0.5493061 9.0000000 9.0000000 0.2027326 0.5493061 0.0000010 0.2027326 9.0000000 0.2027326 0.2027326 0.5493061 0.2027326 0.2027326 0.2027326 0.2027326 0.5493061 0.0000010 0.0000010 0.5493061 0.2027326 9.0000000 0.2027326 0.0000010 0.0000010 0.0000010 9.0000000 9.0000000 9.0000000 9.0000000 9.0000000 9.0000000 9.0000000 9.0000000 9.0000000 9.0000000 9.0000000 9.0000000 0.5493061 9.0000000 9.0000000 9.0000000 9.0000000 9.0000000 9.0000000 9.0000000 9.0000000 9.0000000 9.0000000 9.0000000 9.0000000 9.0000000 9.0000000 9.0000000 9.0000000 9.0000000 9.0000000 9.0000000 9.0000000 9.0000000 9.0000000 9.0000000 9.0000000 9.0000000 9.0000000 9.0000000 9.0000000 9.0000000 9.0000000 9.0000000 9.0000000 9.0000000 9.0000000 9.0000000 9.0000000 9.0000000 9.0000000 9.0000000 9.0000000 9.0000000 9.0000000 9.0000000 9.0000000 9.0000000 9.0000000 9.0000000 9.0000000 0.5493061 0.5493061 9.0000000 0.5493061 9.0000000 0.5493061 0.5493061 0.5493061 9.0000000 0.5493061 0.5493061 9.0000000 0.5493061 0.5493061 9.0000000 0.5493061 0.5493061 0.5493061 0.5493061 9.0000000 9.0000000 0.5493061 9.0000000 0.5493061 9.0000000 0.5493061 0.5493061 0.5493061 0.5493061 0.5493061 9.0000000 0.5493061 0.5493061 0.5493061 0.5493061 9.0000000 0.5493061 9.0000000 0.5493061 9.0000000 0.5493061 0.2027326 0.2027326 0.2027326 0.2027326 0.2027326 0.2027326 0.2027326 0.2027326 0.2027326 0.2027326 0.2027326 0.2027326 0.5493061 0.2027326 0.2027326 0.2027326 0.2027326 0.2027326 0.2027326 0.2027326 0.2027326 0.5493061 0.5493061 0.5493061 0.5493061 0.5493061 0.2027326 0.5493061 0.2027326 0.5493061 0.5493061 0.5493061 0.2027326 0.2027326 0.5493061 0.2027326 0.2027326 0.2027326 0.5493061 0.5493061 0.5493061 0.2027326 0.2027326 0.5493061 0.5493061 0.2027326 0.5493061 0.2027326 0.5493061 
albertyniae_MP927          0.0000010 0.0000010 9.0000000 0.2027326 0.2027326 9.0000000 9.0000000 9.0000000 0.5493061 9.0000000 0.5493061 0.5493061 9.0000000 9.0000000 0.2027326 0.5493061 0.5493061 0.5493061 0.5493061 0.5493061 0.0000010 0.5493061 0.0000000 0.5493061 0.5493061 0.5493061 0.5493061 0.5493061 0.5493061 0.5493061 0.2027326 0.5493061 0.2027326 0.5493061 0.5493061 0.5493061 0.5493061 0.2027326 0.5493061 0.5493061 0.5493061 0.5493061 0.5493061 0.5493061 9.0000000 0.5493061 0.2027326 0.5493061 0.5493061 0.0000010 0.0000010 0.5493061 0.2027326 0.0000010 9.0000000 0.5493061 0.0000010 0.5493061 0.5493061 0.5493061 0.0000010 9.0000000 0.2027326 0.5493061 0.5493061 0.5493061 0.5493061 9.0000000 0.0000010 0.5493061 0.0000010 0.5493061 0.0000010 0.5493061 0.5493061 0.0000010 0.5493061 0.5493061 0.5493061 0.5493061 0.5493061 9.0000000 9.0000000 0.2027326 0.0000010 0.2027326 0.2027326 0.2027326 0.0000010 0.5493061 0.0000010 0.5493061 0.0000010 0.5493061 0.0000010 0.5493061 0.5493061 0.5493061 0.5493061 0.2027326 0.5493061 0.5493061 0.0000010 0.5493061 0.0000010 0.5493061 0.5493061 0.0000010 0.5493061 0.5493061 0.0000010 0.5493061 0.0000010 0.2027326 0.5493061 0.2027326 0.5493061 0.2027326 0.2027326 0.5493061 9.0000000 0.5493061 0.0000010 9.0000000 0.5493061 0.5493061 0.5493061 0.5493061 0.2027326 0.5493061 0.2027326 9.0000000 9.0000000 9.0000000 0.5493061 0.5493061 9.0000000 0.5493061 0.0000010 0.5493061 0.5493061 0.5493061 0.5493061 0.0000010 0.0000010 0.5493061 0.5493061 0.5493061 0.5493061 0.5493061 0.0000010 0.5493061 0.5493061 0.5493061 9.0000000 0.5493061 0.5493061 0.5493061 0.5493061 0.5493061 0.2027326 0.5493061 0.5493061 9.0000000 0.2027326 9.0000000 0.5493061 0.5493061 0.2027326 0.2027326 0.5493061 0.0000010 0.5493061 0.5493061 0.5493061 0.2027326 0.0000010 0.5493061 9.0000000 0.5493061 0.5493061 0.0000010 0.5493061 0.5493061 0.5493061 0.0000010 0.0000010 9.0000000 9.0000000 0.5493061 0.5493061 0.5493061 0.5493061 9.0000000 0.5493061 0.5493061 0.0000010 0.5493061 0.5493061 9.0000000 0.5493061 0.0000010 0.5493061 0.5493061 0.5493061 0.5493061 9.0000000 0.5493061 0.0000010 0.5493061 0.0000010 9.0000000 0.0000010 0.5493061 0.5493061 0.2027326 9.0000000 0.5493061 9.0000000 0.5493061 0.5493061 0.5493061 0.5493061 0.5493061 0.5493061 0.5493061 0.0000010 0.5493061 0.5493061 0.5493061 9.0000000 0.5493061 0.5493061 0.5493061 0.5493061 0.2027326 0.5493061 0.5493061 0.5493061 0.5493061 9.0000000 0.5493061 0.5493061 0.5493061 0.5493061 0.5493061 0.5493061 0.5493061 0.5493061 0.5493061 0.5493061 0.0000010 9.0000000 9.0000000 0.2027326 0.5493061 0.5493061 0.5493061 0.2027326 0.0000010 0.5493061 0.5493061 0.5493061 0.5493061 0.5493061 0.0000010 0.2027326 0.0000010 0.2027326 0.2027326 0.2027326 0.2027326 9.0000000 0.5493061 0.5493061 0.2027326 0.5493061 0.2027326 0.5493061 0.5493061 0.0000010 9.0000000 9.0000000 0.5493061 9.0000000 0.5493061 0.5493061 9.0000000 9.0000000 0.5493061 0.0000010 9.0000000 0.5493061 0.5493061 0.0000010 0.2027326 0.0000010 0.0000010 0.5493061 0.5493061 0.0000010 0.5493061 0.0000010 0.5493061 0.5493061 0.2027326 0.2027326 0.5493061 0.5493061 0.5493061 9.0000000 0.5493061 0.5493061 0.5493061 0.5493061 0.5493061 0.5493061 0.5493061 0.5493061 0.0000010 0.5493061 0.5493061 0.2027326 0.5493061 0.5493061 0.5493061 0.2027326 0.0000010 0.5493061 9.0000000 0.5493061 0.5493061 0.5493061 0.0000010 0.5493061 0.5493061 0.0000010 0.5493061 0.5493061 0.5493061 0.0000010 0.5493061 0.0000010 0.5493061 0.5493061 0.5493061 0.5493061 0.5493061 0.5493061 9.0000000 0.2027326 0.5493061 0.5493061 0.0000010 9.0000000 0.2027326 9.0000000 0.0000010 0.5493061 0.5493061 0.2027326 0.0000010 0.2027326 0.2027326 0.0000010 0.5493061 9.0000000 0.5493061 0.5493061 0.2027326 9.0000000 0.5493061 0.5493061 0.5493061 0.5493061 0.0000010 0.5493061 9.0000000 0.5493061 0.5493061 0.5493061 0.5493061 9.0000000 0.0000010 0.5493061 0.5493061 0.5493061 0.5493061 0.2027326 0.5493061 0.0000010 9.0000000 0.2027326 0.5493061 0.2027326 9.0000000 0.5493061 0.5493061 0.0000010 0.2027326 0.5493061 0.5493061 0.5493061 0.5493061 0.2027326 0.5493061 0.5493061 9.0000000 0.0000010 0.5493061 0.5493061 0.5493061 9.0000000 0.0000010 0.5493061 0.5493061 9.0000000 0.5493061 0.5493061 9.0000000 0.5493061 0.5493061 0.5493061 0.0000010 0.5493061 0.5493061 9.0000000 9.0000000 0.5493061 9.0000000 0.0000010 0.2027326 0.5493061 0.5493061 0.5493061 0.0000010 0.5493061 9.0000000 9.0000000 0.0000010 0.0000010 0.5493061 0.5493061 0.5493061 0.2027326 0.5493061 0.5493061 0.5493061 0.5493061 0.5493061 0.2027326 0.0000010 0.5493061 0.5493061 0.2027326 0.2027326 0.0000010 0.5493061 0.2027326 9.0000000 0.5493061 0.5493061 0.0000010 9.0000000 0.5493061 9.0000000 0.5493061 9.0000000 0.2027326 9.0000000 0.5493061 0.5493061 0.5493061 0.2027326 0.5493061 0.2027326 0.5493061 0.0000010 0.5493061 0.2027326 0.5493061 0.5493061 9.0000000 9.0000000 0.5493061 0.5493061 0.5493061 9.0000000 0.5493061 0.5493061 0.5493061 0.0000010 0.5493061 0.2027326 0.5493061 0.5493061 0.0000010 0.5493061 0.5493061 0.5493061 0.0000010 0.5493061 0.0000010 0.5493061 0.5493061 0.5493061 0.5493061 0.5493061 0.0000010 0.5493061 0.5493061 0.5493061 0.5493061 0.5493061 0.2027326 0.5493061 0.5493061 0.5493061 0.5493061 0.2027326 0.5493061 0.5493061 0.0000010 0.5493061 0.5493061 0.2027326 0.2027326 0.5493061 0.5493061 0.5493061 0.5493061 0.5493061 0.5493061 9.0000000 0.5493061 0.5493061 0.0000010 0.0000010 0.5493061 0.5493061 0.5493061 0.2027326 0.5493061 0.5493061 0.0000010 0.0000010 0.5493061 0.5493061 0.5493061 0.5493061 0.5493061 0.2027326 0.0000010 0.5493061 0.5493061 0.0000010 0.5493061 0.5493061 0.5493061 0.5493061 0.5493061 0.5493061 0.5493061 0.2027326 0.5493061 0.0000010 0.5493061 9.0000000 0.0000010 0.5493061 0.0000010 9.0000000 0.0000010 0.5493061 0.5493061 0.0000010 0.5493061 0.5493061 0.5493061 0.0000010 0.5493061 9.0000000 9.0000000 0.0000010 0.5493061 0.2027326 0.0000010 0.2027326 0.0000010 0.5493061 0.5493061 0.5493061 0.5493061 0.5493061 0.5493061 0.0000010 0.2027326 0.2027326 9.0000000 0.0000010 0.5493061 9.0000000 0.2027326 9.0000000 9.0000000 0.0000010 9.0000000 9.0000000 9.0000000 9.0000000 0.0000010 0.5493061 0.5493061 0.0000010 9.0000000 0.2027326 9.0000000 0.5493061 0.5493061 0.5493061 0.2027326 0.5493061 0.2027326 0.2027326 0.2027326 0.2027326 0.2027326 0.2027326 0.2027326 0.2027326 0.2027326 0.2027326 0.5493061 0.5493061 0.2027326 0.5493061 0.2027326 0.2027326 0.2027326 0.5493061 0.5493061 0.2027326 0.2027326 0.2027326 0.2027326 0.2027326 0.2027326 0.2027326 0.2027326 0.5493061 0.2027326 0.5493061 0.2027326 0.5493061 0.2027326 0.2027326 0.2027326 0.5493061 0.2027326 0.2027326 0.2027326 0.5493061 0.2027326 0.5493061 0.2027326 0.2027326 0.2027326 0.2027326 0.2027326 0.2027326 0.2027326 0.2027326 0.2027326 0.2027326 0.2027326 0.2027326 0.2027326 0.2027326 0.2027326 0.5493061 0.2027326 0.5493061 0.5493061 9.0000000 0.5493061 9.0000000 0.5493061 0.5493061 0.5493061 9.0000000 0.5493061 0.5493061 9.0000000 9.0000000 9.0000000 9.0000000 9.0000000 9.0000000 9.0000000 9.0000000 9.0000000 9.0000000 9.0000000 9.0000000 9.0000000 9.0000000 9.0000000 9.0000000 9.0000000 9.0000000 9.0000000 9.0000000 9.0000000 9.0000000 9.0000000 9.0000000 9.0000000 9.0000000 9.0000000 9.0000000 9.0000000 9.0000000 9.0000000 9.0000000 9.0000000 9.0000000 9.0000000 9.0000000 9.0000000 9.0000000 9.0000000 9.0000000 9.0000000 9.0000000 9.0000000 9.0000000 9.0000000 9.0000000 9.0000000 9.0000000 9.0000000 9.0000000 9.0000000 9.0000000 9.0000000 9.0000000 9.0000000 9.0000000 9.0000000 9.0000000 9.0000000 9.0000000 9.0000000 9.0000000 9.0000000 9.0000000 9.0000000 9.0000000 9.0000000 9.0000000 9.0000000 9.0000000 9.0000000 9.0000000 9.0000000 9.0000000 9.0000000 9.0000000 9.0000000 9.0000000 9.0000000 
albescens_MP898            0.5493061 0.5493061 0.2027326 9.0000000 9.0000000 0.5493061 0.2027326 0.2027326 0.0000010 0.2027326 0.0000010 0.0000010 0.2027326 0.2027326 9.0000000 0.0000010 0.0000010 0.0000010 0.0000010 0.0000010 0.5493061 0.0000010 0.5493061 0.0000000 0.0000010 0.0000010 0.5493061 0.5493061 0.0000010 0.0000010 0.2027326 0.0000010 0.2027326 0.0000010 0.0000010 0.0000010 0.0000010 9.0000000 0.5493061 0.0000010 0.0000010 0.0000010 0.0000010 0.0000010 0.2027326 0.0000010 9.0000000 0.0000010 0.0000010 0.5493061 0.5493061 0.0000010 0.2027326 0.5493061 0.2027326 0.0000010 0.5493061 0.0000010 0.0000010 0.0000010 0.5493061 0.2027326 9.0000000 0.0000010 0.0000010 0.0000010 0.0000010 0.2027326 0.5493061 0.0000010 0.5493061 0.0000010 0.5493061 0.0000010 0.0000010 0.5493061 0.5493061 0.0000010 0.0000010 0.0000010 0.0000010 0.2027326 0.2027326 9.0000000 0.5493061 9.0000000 9.0000000 9.0000000 0.5493061 0.0000010 0.5493061 0.0000010 0.5493061 0.0000010 0.5493061 0.0000010 0.0000010 0.0000010 0.0000010 9.0000000 0.0000010 0.0000010 0.5493061 0.0000010 0.5493061 0.0000010 0.0000010 0.5493061 0.0000010 0.0000010 0.5493061 0.0000010 0.5493061 9.0000000 0.0000010 0.2027326 0.0000010 9.0000000 9.0000000 0.0000010 0.2027326 0.0000010 0.5493061 0.2027326 0.0000010 0.0000010 0.0000010 0.0000010 9.0000000 0.0000010 9.0000000 0.2027326 0.2027326 0.2027326 0.5493061 0.0000010 0.2027326 0.0000010 0.5493061 0.0000010 0.0000010 0.0000010 0.0000010 0.5493061 0.5493061 0.0000010 0.0000010 0.0000010 0.0000010 0.0000010 0.5493061 0.0000010 0.0000010 0.0000010 0.2027326 0.0000010 0.0000010 0.0000010 0.0000010 0.0000010 0.2027326 0.0000010 0.0000010 0.2027326 0.2027326 0.2027326 0.0000010 0.5493061 9.0000000 9.0000000 0.0000010 0.5493061 0.0000010 0.0000010 0.0000010 9.0000000 0.5493061 0.0000010 0.2027326 0.0000010 0.0000010 0.5493061 0.0000010 0.0000010 0.0000010 0.5493061 0.5493061 0.2027326 0.2027326 0.0000010 0.5493061 0.0000010 0.0000010 0.2027326 0.0000010 0.0000010 0.5493061 0.0000010 0.0000010 0.2027326 0.0000010 0.5493061 0.0000010 0.0000010 0.5493061 0.0000010 0.5493061 0.0000010 0.5493061 0.5493061 0.5493061 0.2027326 0.5493061 0.0000010 0.0000010 0.2027326 0.2027326 0.0000010 0.2027326 0.0000010 0.0000010 0.5493061 0.0000010 0.0000010 0.0000010 0.0000010 0.5493061 0.0000010 0.0000010 0.0000010 0.2027326 0.0000010 0.0000010 0.0000010 0.5493061 9.0000000 0.0000010 0.0000010 0.0000010 0.0000010 0.2027326 0.0000010 0.0000010 0.0000010 0.0000010 0.0000010 0.0000010 0.5493061 0.0000010 0.0000010 0.0000010 0.5493061 0.2027326 0.2027326 9.0000000 0.0000010 0.0000010 0.0000010 0.2027326 0.5493061 0.5493061 0.0000010 0.5493061 0.0000010 0.0000010 0.5493061 9.0000000 0.5493061 9.0000000 9.0000000 9.0000000 9.0000000 0.2027326 0.0000010 0.0000010 9.0000000 0.0000010 9.0000000 0.0000010 0.0000010 0.5493061 0.2027326 0.2027326 0.0000010 0.2027326 0.0000010 0.0000010 0.2027326 0.2027326 0.0000010 0.5493061 0.2027326 0.0000010 0.0000010 0.5493061 0.2027326 0.5493061 0.5493061 0.0000010 0.0000010 0.5493061 0.0000010 0.5493061 0.0000010 0.0000010 9.0000000 9.0000000 0.0000010 0.0000010 0.0000010 0.2027326 0.0000010 0.0000010 0.0000010 0.0000010 0.0000010 0.0000010 0.0000010 0.0000010 0.5493061 0.0000010 0.0000010 0.2027326 0.0000010 0.0000010 0.0000010 9.0000000 0.5493061 0.0000010 0.2027326 0.0000010 0.0000010 0.0000010 0.5493061 0.0000010 0.0000010 0.5493061 0.0000010 0.0000010 0.0000010 0.5493061 0.0000010 0.5493061 0.0000010 0.0000010 0.0000010 0.5493061 0.0000010 0.0000010 0.2027326 9.0000000 0.0000010 0.0000010 0.5493061 0.2027326 9.0000000 0.2027326 0.5493061 0.0000010 0.0000010 9.0000000 0.5493061 9.0000000 9.0000000 0.5493061 0.0000010 0.2027326 0.0000010 0.0000010 9.0000000 0.2027326 0.0000010 0.0000010 0.0000010 0.0000010 0.5493061 0.0000010 0.2027326 0.0000010 0.0000010 0.0000010 0.0000010 0.2027326 0.5493061 0.0000010 0.0000010 0.0000010 0.0000010 0.2027326 0.0000010 0.5493061 0.2027326 0.2027326 0.0000010 9.0000000 0.2027326 0.5493061 0.0000010 0.5493061 0.2027326 0.0000010 0.0000010 0.0000010 0.5493061 9.0000000 0.0000010 0.0000010 0.2027326 0.5493061 0.0000010 0.5493061 0.0000010 0.2027326 0.5493061 0.0000010 0.0000010 0.2027326 0.0000010 0.0000010 0.2027326 0.5493061 0.0000010 0.0000010 0.5493061 0.0000010 0.0000010 0.2027326 0.2027326 0.0000010 0.2027326 0.5493061 9.0000000 0.0000010 0.0000010 0.0000010 0.5493061 0.0000010 0.2027326 0.2027326 0.5493061 0.5493061 0.0000010 0.0000010 0.0000010 9.0000000 0.0000010 0.0000010 0.0000010 0.0000010 0.0000010 9.0000000 0.5493061 0.0000010 0.0000010 0.2027326 9.0000000 0.5493061 0.0000010 9.0000000 0.2027326 0.0000010 0.5493061 0.5493061 0.2027326 0.0000010 0.2027326 0.0000010 0.2027326 9.0000000 0.2027326 0.0000010 0.0000010 0.5493061 9.0000000 0.0000010 9.0000000 0.0000010 0.5493061 0.0000010 9.0000000 0.0000010 0.0000010 0.2027326 0.2027326 0.0000010 0.0000010 0.0000010 0.2027326 0.0000010 0.0000010 0.0000010 0.5493061 0.0000010 9.0000000 0.0000010 0.0000010 0.5493061 0.0000010 0.0000010 0.0000010 0.5493061 0.0000010 0.5493061 0.0000010 0.0000010 0.0000010 0.0000010 0.0000010 0.5493061 0.0000010 0.0000010 0.0000010 0.0000010 0.0000010 9.0000000 0.5493061 0.5493061 0.5493061 0.0000010 0.2027326 0.0000010 0.0000010 0.5493061 0.0000010 0.0000010 9.0000000 9.0000000 0.0000010 0.0000010 0.0000010 0.0000010 0.0000010 0.0000010 0.2027326 0.5493061 0.0000010 0.5493061 0.5493061 0.0000010 0.0000010 0.0000010 0.2027326 0.5493061 0.0000010 0.5493061 0.5493061 0.0000010 0.0000010 0.0000010 0.0000010 0.5493061 0.2027326 0.5493061 0.0000010 0.0000010 0.5493061 0.0000010 0.0000010 0.0000010 0.0000010 0.0000010 0.0000010 0.0000010 9.0000000 0.0000010 0.5493061 0.0000010 0.2027326 0.5493061 0.0000010 0.5493061 0.5493061 0.5493061 0.0000010 0.0000010 0.5493061 0.0000010 0.0000010 0.0000010 0.5493061 0.0000010 0.2027326 0.2027326 0.5493061 0.0000010 9.0000000 0.5493061 0.2027326 0.5493061 0.0000010 0.0000010 0.0000010 0.0000010 0.0000010 0.0000010 0.5493061 9.0000000 9.0000000 0.2027326 0.5493061 0.0000010 0.2027326 9.0000000 0.2027326 0.2027326 0.5493061 0.2027326 0.2027326 0.2027326 0.2027326 0.5493061 0.0000010 0.0000010 0.5493061 0.2027326 9.0000000 0.2027326 0.0000010 0.0000010 0.0000010 9.0000000 9.0000000 9.0000000 9.0000000 9.0000000 9.0000000 9.0000000 9.0000000 9.0000000 9.0000000 9.0000000 9.0000000 0.5493061 9.0000000 9.0000000 9.0000000 9.0000000 9.0000000 9.0000000 9.0000000 9.0000000 9.0000000 9.0000000 9.0000000 9.0000000 9.0000000 9.0000000 9.0000000 9.0000000 9.0000000 9.0000000 9.0000000 9.0000000 9.0000000 9.0000000 9.0000000 9.0000000 9.0000000 9.0000000 9.0000000 9.0000000 9.0000000 9.0000000 9.0000000 9.0000000 9.0000000 9.0000000 9.0000000 9.0000000 9.0000000 9.0000000 9.0000000 9.0000000 9.0000000 9.0000000 9.0000000 9.0000000 9.0000000 9.0000000 9.0000000 9.0000000 0.5493061 0.5493061 9.0000000 0.5493061 9.0000000 0.5493061 0.5493061 0.5493061 9.0000000 0.5493061 0.5493061 9.0000000 0.5493061 0.5493061 9.0000000 0.5493061 0.5493061 0.5493061 0.5493061 9.0000000 9.0000000 0.5493061 9.0000000 0.5493061 9.0000000 0.5493061 0.5493061 0.5493061 0.5493061 0.5493061 9.0000000 0.5493061 0.5493061 0.5493061 0.5493061 9.0000000 0.5493061 9.0000000 0.5493061 9.0000000 0.5493061 0.2027326 0.2027326 0.2027326 0.2027326 0.2027326 0.2027326 0.2027326 0.2027326 0.2027326 0.2027326 0.2027326 0.2027326 0.5493061 0.2027326 0.2027326 0.2027326 0.2027326 0.2027326 0.2027326 0.2027326 0.2027326 0.5493061 0.5493061 0.5493061 0.5493061 0.5493061 0.2027326 0.5493061 0.2027326 0.5493061 0.5493061 0.5493061 0.2027326 0.2027326 0.5493061 0.2027326 0.2027326 0.2027326 0.5493061 0.5493061 0.5493061 0.2027326 0.2027326 0.5493061 0.5493061 0.2027326 0.5493061 0.2027326 0.5493061 
alexandri_EO12449          0.5493061 0.5493061 0.2027326 9.0000000 9.0000000 0.5493061 0.2027326 0.2027326 0.0000010 0.2027326 0.0000010 0.0000010 0.2027326 0.2027326 9.0000000 0.0000010 0.0000010 0.0000010 0.0000010 0.0000010 0.5493061 0.0000010 0.5493061 0.0000010 0.0000000 0.0000010 0.5493061 0.5493061 0.0000010 0.0000010 0.2027326 0.0000010 0.2027326 0.0000010 0.0000010 0.0000010 0.0000010 9.0000000 0.5493061 0.0000010 0.0000010 0.0000010 0.0000010 0.0000010 0.2027326 0.0000010 9.0000000 0.0000010 0.0000010 0.5493061 0.5493061 0.0000010 0.2027326 0.5493061 0.2027326 0.0000010 0.5493061 0.0000010 0.0000010 0.0000010 0.5493061 0.2027326 9.0000000 0.0000010 0.0000010 0.0000010 0.0000010 0.2027326 0.5493061 0.0000010 0.5493061 0.0000010 0.5493061 0.0000010 0.0000010 0.5493061 0.5493061 0.0000010 0.0000010 0.0000010 0.0000010 0.2027326 0.2027326 9.0000000 0.5493061 9.0000000 9.0000000 9.0000000 0.5493061 0.0000010 0.5493061 0.0000010 0.5493061 0.0000010 0.5493061 0.0000010 0.0000010 0.0000010 0.0000010 9.0000000 0.0000010 0.0000010 0.5493061 0.0000010 0.5493061 0.0000010 0.0000010 0.5493061 0.0000010 0.0000010 0.5493061 0.0000010 0.5493061 9.0000000 0.0000010 0.2027326 0.0000010 9.0000000 9.0000000 0.0000010 0.2027326 0.0000010 0.5493061 0.2027326 0.0000010 0.0000010 0.0000010 0.0000010 9.0000000 0.0000010 9.0000000 0.2027326 0.2027326 0.2027326 0.5493061 0.0000010 0.2027326 0.0000010 0.5493061 0.0000010 0.0000010 0.0000010 0.0000010 0.5493061 0.5493061 0.0000010 0.0000010 0.0000010 0.0000010 0.0000010 0.5493061 0.0000010 0.0000010 0.0000010 0.2027326 0.0000010 0.0000010 0.0000010 0.0000010 0.0000010 0.2027326 0.0000010 0.0000010 0.2027326 0.2027326 0.2027326 0.0000010 0.5493061 9.0000000 9.0000000 0.0000010 0.5493061 0.0000010 0.0000010 0.0000010 9.0000000 0.5493061 0.0000010 0.2027326 0.0000010 0.0000010 0.5493061 0.0000010 0.0000010 0.0000010 0.5493061 0.5493061 0.2027326 0.2027326 0.0000010 0.5493061 0.0000010 0.0000010 0.2027326 0.0000010 0.0000010 0.5493061 0.0000010 0.0000010 0.2027326 0.0000010 0.5493061 0.0000010 0.0000010 0.5493061 0.0000010 0.5493061 0.0000010 0.5493061 0.5493061 0.5493061 0.2027326 0.5493061 0.0000010 0.0000010 0.2027326 0.2027326 0.0000010 0.2027326 0.0000010 0.0000010 0.5493061 0.0000010 0.0000010 0.0000010 0.0000010 0.5493061 0.0000010 0.0000010 0.0000010 0.2027326 0.0000010 0.0000010 0.0000010 0.5493061 9.0000000 0.0000010 0.0000010 0.0000010 0.0000010 0.2027326 0.0000010 0.0000010 0.0000010 0.0000010 0.0000010 0.0000010 0.5493061 0.0000010 0.0000010 0.0000010 0.5493061 0.2027326 0.2027326 9.0000000 0.0000010 0.0000010 0.0000010 0.2027326 0.5493061 0.5493061 0.0000010 0.5493061 0.0000010 0.0000010 0.5493061 9.0000000 0.5493061 9.0000000 9.0000000 9.0000000 9.0000000 0.2027326 0.0000010 0.0000010 9.0000000 0.0000010 9.0000000 0.0000010 0.0000010 0.5493061 0.2027326 0.2027326 0.0000010 0.2027326 0.0000010 0.0000010 0.2027326 0.2027326 0.0000010 0.5493061 0.2027326 0.0000010 0.0000010 0.5493061 0.2027326 0.5493061 0.5493061 0.0000010 0.0000010 0.5493061 0.0000010 0.5493061 0.0000010 0.0000010 9.0000000 9.0000000 0.0000010 0.0000010 0.0000010 0.2027326 0.0000010 0.0000010 0.0000010 0.0000010 0.0000010 0.0000010 0.0000010 0.0000010 0.5493061 0.0000010 0.0000010 0.2027326 0.0000010 0.0000010 0.0000010 9.0000000 0.5493061 0.0000010 0.2027326 0.0000010 0.0000010 0.0000010 0.5493061 0.0000010 0.0000010 0.5493061 0.0000010 0.0000010 0.0000010 0.5493061 0.0000010 0.5493061 0.0000010 0.0000010 0.0000010 0.5493061 0.0000010 0.0000010 0.2027326 9.0000000 0.0000010 0.0000010 0.5493061 0.2027326 9.0000000 0.2027326 0.5493061 0.0000010 0.0000010 9.0000000 0.5493061 9.0000000 9.0000000 0.5493061 0.0000010 0.2027326 0.0000010 0.0000010 9.0000000 0.2027326 0.0000010 0.0000010 0.0000010 0.0000010 0.5493061 0.0000010 0.2027326 0.0000010 0.0000010 0.0000010 0.0000010 0.2027326 0.5493061 0.0000010 0.0000010 0.0000010 0.0000010 0.2027326 0.0000010 0.5493061 0.2027326 0.2027326 0.0000010 9.0000000 0.2027326 0.5493061 0.0000010 0.5493061 0.2027326 0.0000010 0.0000010 0.0000010 0.5493061 9.0000000 0.0000010 0.0000010 0.2027326 0.5493061 0.0000010 0.5493061 0.0000010 0.2027326 0.5493061 0.0000010 0.0000010 0.2027326 0.0000010 0.0000010 0.2027326 0.5493061 0.0000010 0.0000010 0.5493061 0.0000010 0.0000010 0.2027326 0.2027326 0.0000010 0.2027326 0.5493061 9.0000000 0.0000010 0.0000010 0.0000010 0.5493061 0.0000010 0.2027326 0.2027326 0.5493061 0.5493061 0.0000010 0.0000010 0.0000010 9.0000000 0.0000010 0.0000010 0.0000010 0.0000010 0.0000010 9.0000000 0.5493061 0.0000010 0.0000010 0.2027326 9.0000000 0.5493061 0.0000010 9.0000000 0.2027326 0.0000010 0.5493061 0.5493061 0.2027326 0.0000010 0.2027326 0.0000010 0.2027326 9.0000000 0.2027326 0.0000010 0.0000010 0.5493061 9.0000000 0.0000010 9.0000000 0.0000010 0.5493061 0.0000010 9.0000000 0.0000010 0.0000010 0.2027326 0.2027326 0.0000010 0.0000010 0.0000010 0.2027326 0.0000010 0.0000010 0.0000010 0.5493061 0.0000010 9.0000000 0.0000010 0.0000010 0.5493061 0.0000010 0.0000010 0.0000010 0.5493061 0.0000010 0.5493061 0.0000010 0.0000010 0.0000010 0.0000010 0.0000010 0.5493061 0.0000010 0.0000010 0.0000010 0.0000010 0.0000010 9.0000000 0.5493061 0.5493061 0.5493061 0.0000010 0.2027326 0.0000010 0.0000010 0.5493061 0.0000010 0.0000010 9.0000000 9.0000000 0.0000010 0.0000010 0.0000010 0.0000010 0.0000010 0.0000010 0.2027326 0.5493061 0.0000010 0.5493061 0.5493061 0.0000010 0.0000010 0.0000010 0.2027326 0.5493061 0.0000010 0.5493061 0.5493061 0.0000010 0.0000010 0.0000010 0.0000010 0.5493061 0.2027326 0.5493061 0.0000010 0.0000010 0.5493061 0.0000010 0.0000010 0.0000010 0.0000010 0.0000010 0.0000010 0.0000010 9.0000000 0.0000010 0.5493061 0.0000010 0.2027326 0.5493061 0.0000010 0.5493061 0.5493061 0.5493061 0.0000010 0.0000010 0.5493061 0.0000010 0.0000010 0.0000010 0.5493061 0.0000010 0.2027326 0.2027326 0.5493061 0.0000010 9.0000000 0.5493061 0.2027326 0.5493061 0.0000010 0.0000010 0.0000010 0.0000010 0.0000010 0.0000010 0.5493061 9.0000000 9.0000000 0.2027326 0.5493061 0.0000010 0.2027326 9.0000000 0.2027326 0.2027326 0.5493061 0.2027326 0.2027326 0.2027326 0.2027326 0.5493061 0.0000010 0.0000010 0.5493061 0.2027326 9.0000000 0.2027326 0.0000010 0.0000010 0.0000010 9.0000000 9.0000000 9.0000000 9.0000000 9.0000000 9.0000000 9.0000000 9.0000000 9.0000000 9.0000000 9.0000000 9.0000000 0.5493061 9.0000000 9.0000000 9.0000000 9.0000000 9.0000000 9.0000000 9.0000000 9.0000000 9.0000000 9.0000000 9.0000000 9.0000000 9.0000000 9.0000000 9.0000000 9.0000000 9.0000000 9.0000000 9.0000000 9.0000000 9.0000000 9.0000000 9.0000000 9.0000000 9.0000000 9.0000000 9.0000000 9.0000000 9.0000000 9.0000000 9.0000000 9.0000000 9.0000000 9.0000000 9.0000000 9.0000000 9.0000000 9.0000000 9.0000000 9.0000000 9.0000000 9.0000000 9.0000000 9.0000000 9.0000000 9.0000000 9.0000000 9.0000000 0.5493061 0.5493061 9.0000000 0.5493061 9.0000000 0.5493061 0.5493061 0.5493061 9.0000000 0.5493061 0.5493061 9.0000000 0.5493061 0.5493061 9.0000000 0.5493061 0.5493061 0.5493061 0.5493061 9.0000000 9.0000000 0.5493061 9.0000000 0.5493061 9.0000000 0.5493061 0.5493061 0.5493061 0.5493061 0.5493061 9.0000000 0.5493061 0.5493061 0.5493061 0.5493061 9.0000000 0.5493061 9.0000000 0.5493061 9.0000000 0.5493061 0.2027326 0.2027326 0.2027326 0.2027326 0.2027326 0.2027326 0.2027326 0.2027326 0.2027326 0.2027326 0.2027326 0.2027326 0.5493061 0.2027326 0.2027326 0.2027326 0.2027326 0.2027326 0.2027326 0.2027326 0.2027326 0.5493061 0.5493061 0.5493061 0.5493061 0.5493061 0.2027326 0.5493061 0.2027326 0.5493061 0.5493061 0.5493061 0.2027326 0.2027326 0.5493061 0.2027326 0.2027326 0.2027326 0.5493061 0.5493061 0.5493061 0.2027326 0.2027326 0.5493061 0.5493061 0.2027326 0.5493061 0.2027326 0.5493061 
alfredii_FR                0.5493061 0.5493061 0.2027326 9.0000000 9.0000000 0.5493061 0.2027326 0.2027326 0.0000010 0.2027326 0.0000010 0.0000010 0.2027326 0.2027326 9.0000000 0.0000010 0.0000010 0.0000010 0.0000010 0.0000010 0.5493061 0.0000010 0.5493061 0.0000010 0.0000010 0.0000000 0.5493061 0.5493061 0.0000010 0.0000010 0.2027326 0.0000010 0.2027326 0.0000010 0.0000010 0.0000010 0.0000010 9.0000000 0.5493061 0.0000010 0.0000010 0.0000010 0.0000010 0.0000010 0.2027326 0.0000010 9.0000000 0.0000010 0.0000010 0.5493061 0.5493061 0.0000010 0.2027326 0.5493061 0.2027326 0.0000010 0.5493061 0.0000010 0.0000010 0.0000010 0.5493061 0.2027326 9.0000000 0.0000010 0.0000010 0.0000010 0.0000010 0.2027326 0.5493061 0.0000010 0.5493061 0.0000010 0.5493061 0.0000010 0.0000010 0.5493061 0.5493061 0.0000010 0.0000010 0.0000010 0.0000010 0.2027326 0.2027326 9.0000000 0.5493061 9.0000000 9.0000000 9.0000000 0.5493061 0.0000010 0.5493061 0.0000010 0.5493061 0.0000010 0.5493061 0.0000010 0.0000010 0.0000010 0.0000010 9.0000000 0.0000010 0.0000010 0.5493061 0.0000010 0.5493061 0.0000010 0.0000010 0.5493061 0.0000010 0.0000010 0.5493061 0.0000010 0.5493061 9.0000000 0.0000010 0.2027326 0.0000010 9.0000000 9.0000000 0.0000010 0.2027326 0.0000010 0.5493061 0.2027326 0.0000010 0.0000010 0.0000010 0.0000010 9.0000000 0.0000010 9.0000000 0.2027326 0.2027326 0.2027326 0.5493061 0.0000010 0.2027326 0.0000010 0.5493061 0.0000010 0.0000010 0.0000010 0.0000010 0.5493061 0.5493061 0.0000010 0.0000010 0.0000010 0.0000010 0.0000010 0.5493061 0.0000010 0.0000010 0.0000010 0.2027326 0.0000010 0.0000010 0.0000010 0.0000010 0.0000010 0.2027326 0.0000010 0.0000010 0.2027326 0.2027326 0.2027326 0.0000010 0.5493061 9.0000000 9.0000000 0.0000010 0.5493061 0.0000010 0.0000010 0.0000010 9.0000000 0.5493061 0.0000010 0.2027326 0.0000010 0.0000010 0.5493061 0.0000010 0.0000010 0.0000010 0.5493061 0.5493061 0.2027326 0.2027326 0.0000010 0.5493061 0.0000010 0.0000010 0.2027326 0.0000010 0.0000010 0.5493061 0.0000010 0.0000010 0.2027326 0.0000010 0.5493061 0.0000010 0.0000010 0.5493061 0.0000010 0.5493061 0.0000010 0.5493061 0.5493061 0.5493061 0.2027326 0.5493061 0.0000010 0.0000010 0.2027326 0.2027326 0.0000010 0.2027326 0.0000010 0.0000010 0.5493061 0.0000010 0.0000010 0.0000010 0.0000010 0.5493061 0.0000010 0.0000010 0.0000010 0.2027326 0.0000010 0.0000010 0.0000010 0.5493061 9.0000000 0.0000010 0.0000010 0.0000010 0.0000010 0.2027326 0.0000010 0.0000010 0.0000010 0.0000010 0.0000010 0.0000010 0.5493061 0.0000010 0.0000010 0.0000010 0.5493061 0.2027326 0.2027326 9.0000000 0.0000010 0.0000010 0.0000010 0.2027326 0.5493061 0.5493061 0.0000010 0.5493061 0.0000010 0.0000010 0.5493061 9.0000000 0.5493061 9.0000000 9.0000000 9.0000000 9.0000000 0.2027326 0.0000010 0.0000010 9.0000000 0.0000010 9.0000000 0.0000010 0.0000010 0.5493061 0.2027326 0.2027326 0.0000010 0.2027326 0.0000010 0.0000010 0.2027326 0.2027326 0.0000010 0.5493061 0.2027326 0.0000010 0.0000010 0.5493061 0.2027326 0.5493061 0.5493061 0.0000010 0.0000010 0.5493061 0.0000010 0.5493061 0.0000010 0.0000010 9.0000000 9.0000000 0.0000010 0.0000010 0.0000010 0.2027326 0.0000010 0.0000010 0.0000010 0.0000010 0.0000010 0.0000010 0.0000010 0.0000010 0.5493061 0.0000010 0.0000010 0.2027326 0.0000010 0.0000010 0.0000010 9.0000000 0.5493061 0.0000010 0.2027326 0.0000010 0.0000010 0.0000010 0.5493061 0.0000010 0.0000010 0.5493061 0.0000010 0.0000010 0.0000010 0.5493061 0.0000010 0.5493061 0.0000010 0.0000010 0.0000010 0.5493061 0.0000010 0.0000010 0.2027326 9.0000000 0.0000010 0.0000010 0.5493061 0.2027326 9.0000000 0.2027326 0.5493061 0.0000010 0.0000010 9.0000000 0.5493061 9.0000000 9.0000000 0.5493061 0.0000010 0.2027326 0.0000010 0.0000010 9.0000000 0.2027326 0.0000010 0.0000010 0.0000010 0.0000010 0.5493061 0.0000010 0.2027326 0.0000010 0.0000010 0.0000010 0.0000010 0.2027326 0.5493061 0.0000010 0.0000010 0.0000010 0.0000010 0.2027326 0.0000010 0.5493061 0.2027326 0.2027326 0.0000010 9.0000000 0.2027326 0.5493061 0.0000010 0.5493061 0.2027326 0.0000010 0.0000010 0.0000010 0.5493061 9.0000000 0.0000010 0.0000010 0.2027326 0.5493061 0.0000010 0.5493061 0.0000010 0.2027326 0.5493061 0.0000010 0.0000010 0.2027326 0.0000010 0.0000010 0.2027326 0.5493061 0.0000010 0.0000010 0.5493061 0.0000010 0.0000010 0.2027326 0.2027326 0.0000010 0.2027326 0.5493061 9.0000000 0.0000010 0.0000010 0.0000010 0.5493061 0.0000010 0.2027326 0.2027326 0.5493061 0.5493061 0.0000010 0.0000010 0.0000010 9.0000000 0.0000010 0.0000010 0.0000010 0.0000010 0.0000010 9.0000000 0.5493061 0.0000010 0.0000010 0.2027326 9.0000000 0.5493061 0.0000010 9.0000000 0.2027326 0.0000010 0.5493061 0.5493061 0.2027326 0.0000010 0.2027326 0.0000010 0.2027326 9.0000000 0.2027326 0.0000010 0.0000010 0.5493061 9.0000000 0.0000010 9.0000000 0.0000010 0.5493061 0.0000010 9.0000000 0.0000010 0.0000010 0.2027326 0.2027326 0.0000010 0.0000010 0.0000010 0.2027326 0.0000010 0.0000010 0.0000010 0.5493061 0.0000010 9.0000000 0.0000010 0.0000010 0.5493061 0.0000010 0.0000010 0.0000010 0.5493061 0.0000010 0.5493061 0.0000010 0.0000010 0.0000010 0.0000010 0.0000010 0.5493061 0.0000010 0.0000010 0.0000010 0.0000010 0.0000010 9.0000000 0.5493061 0.5493061 0.5493061 0.0000010 0.2027326 0.0000010 0.0000010 0.5493061 0.0000010 0.0000010 9.0000000 9.0000000 0.0000010 0.0000010 0.0000010 0.0000010 0.0000010 0.0000010 0.2027326 0.5493061 0.0000010 0.5493061 0.5493061 0.0000010 0.0000010 0.0000010 0.2027326 0.5493061 0.0000010 0.5493061 0.5493061 0.0000010 0.0000010 0.0000010 0.0000010 0.5493061 0.2027326 0.5493061 0.0000010 0.0000010 0.5493061 0.0000010 0.0000010 0.0000010 0.0000010 0.0000010 0.0000010 0.0000010 9.0000000 0.0000010 0.5493061 0.0000010 0.2027326 0.5493061 0.0000010 0.5493061 0.5493061 0.5493061 0.0000010 0.0000010 0.5493061 0.0000010 0.0000010 0.0000010 0.5493061 0.0000010 0.2027326 0.2027326 0.5493061 0.0000010 9.0000000 0.5493061 0.2027326 0.5493061 0.0000010 0.0000010 0.0000010 0.0000010 0.0000010 0.0000010 0.5493061 9.0000000 9.0000000 0.2027326 0.5493061 0.0000010 0.2027326 9.0000000 0.2027326 0.2027326 0.5493061 0.2027326 0.2027326 0.2027326 0.2027326 0.5493061 0.0000010 0.0000010 0.5493061 0.2027326 9.0000000 0.2027326 0.0000010 0.0000010 0.0000010 9.0000000 9.0000000 9.0000000 9.0000000 9.0000000 9.0000000 9.0000000 9.0000000 9.0000000 9.0000000 9.0000000 9.0000000 0.5493061 9.0000000 9.0000000 9.0000000 9.0000000 9.0000000 9.0000000 9.0000000 9.0000000 9.0000000 9.0000000 9.0000000 9.0000000 9.0000000 9.0000000 9.0000000 9.0000000 9.0000000 9.0000000 9.0000000 9.0000000 9.0000000 9.0000000 9.0000000 9.0000000 9.0000000 9.0000000 9.0000000 9.0000000 9.0000000 9.0000000 9.0000000 9.0000000 9.0000000 9.0000000 9.0000000 9.0000000 9.0000000 9.0000000 9.0000000 9.0000000 9.0000000 9.0000000 9.0000000 9.0000000 9.0000000 9.0000000 9.0000000 9.0000000 0.5493061 0.5493061 9.0000000 0.5493061 9.0000000 0.5493061 0.5493061 0.5493061 9.0000000 0.5493061 0.5493061 9.0000000 0.5493061 0.5493061 9.0000000 0.5493061 0.5493061 0.5493061 0.5493061 9.0000000 9.0000000 0.5493061 9.0000000 0.5493061 9.0000000 0.5493061 0.5493061 0.5493061 0.5493061 0.5493061 9.0000000 0.5493061 0.5493061 0.5493061 0.5493061 9.0000000 0.5493061 9.0000000 0.5493061 9.0000000 0.5493061 0.2027326 0.2027326 0.2027326 0.2027326 0.2027326 0.2027326 0.2027326 0.2027326 0.2027326 0.2027326 0.2027326 0.2027326 0.5493061 0.2027326 0.2027326 0.2027326 0.2027326 0.2027326 0.2027326 0.2027326 0.2027326 0.5493061 0.5493061 0.5493061 0.5493061 0.5493061 0.2027326 0.5493061 0.2027326 0.5493061 0.5493061 0.5493061 0.2027326 0.2027326 0.5493061 0.2027326 0.2027326 0.2027326 0.5493061 0.5493061 0.5493061 0.2027326 0.2027326 0.5493061 0.5493061 0.2027326 0.5493061 0.2027326 0.5493061 
algida_MP645               0.5493061 0.5493061 0.2027326 0.2027326 0.2027326 0.5493061 0.2027326 0.2027326 0.5493061 0.2027326 0.5493061 0.5493061 0.2027326 0.2027326 0.2027326 0.5493061 0.5493061 0.5493061 0.5493061 0.5493061 0.5493061 0.5493061 0.5493061 0.5493061 0.5493061 0.5493061 0.0000000 0.0000010 0.5493061 0.5493061 9.0000000 0.5493061 0.2027326 0.5493061 0.5493061 0.5493061 0.5493061 0.2027326 0.0000010 0.5493061 0.5493061 0.5493061 0.5493061 0.5493061 0.2027326 0.5493061 0.2027326 0.5493061 0.5493061 0.5493061 0.5493061 0.5493061 9.0000000 0.5493061 0.2027326 0.5493061 0.5493061 0.5493061 0.5493061 0.5493061 0.5493061 0.2027326 0.2027326 0.5493061 0.5493061 0.5493061 0.5493061 0.2027326 0.5493061 0.5493061 0.5493061 0.5493061 0.5493061 0.5493061 0.5493061 0.5493061 0.0000010 0.5493061 0.5493061 0.5493061 0.5493061 0.2027326 0.2027326 0.2027326 0.5493061 0.2027326 0.2027326 0.2027326 0.5493061 0.5493061 0.5493061 0.5493061 0.5493061 0.5493061 0.5493061 0.5493061 0.5493061 0.5493061 0.5493061 0.2027326 0.5493061 0.5493061 0.5493061 0.5493061 0.5493061 0.5493061 0.5493061 0.5493061 0.5493061 0.5493061 0.5493061 0.5493061 0.5493061 0.2027326 0.5493061 0.2027326 0.5493061 0.2027326 0.2027326 0.5493061 9.0000000 0.5493061 0.5493061 9.0000000 0.5493061 0.5493061 0.5493061 0.5493061 0.2027326 0.5493061 0.2027326 0.2027326 9.0000000 9.0000000 0.0000010 0.5493061 0.2027326 0.5493061 0.5493061 0.5493061 0.5493061 0.5493061 0.5493061 0.5493061 0.5493061 0.5493061 0.5493061 0.5493061 0.5493061 0.5493061 0.5493061 0.5493061 0.5493061 0.5493061 0.2027326 0.5493061 0.5493061 0.5493061 0.5493061 0.5493061 0.2027326 0.5493061 0.5493061 0.2027326 9.0000000 0.2027326 0.5493061 0.0000010 0.2027326 0.2027326 0.5493061 0.5493061 0.5493061 0.5493061 0.5493061 9.0000000 0.5493061 0.5493061 0.2027326 0.5493061 0.5493061 0.5493061 0.5493061 0.5493061 0.5493061 0.5493061 0.5493061 0.2027326 9.0000000 0.5493061 0.0000010 0.5493061 0.5493061 9.0000000 0.5493061 0.5493061 0.5493061 0.5493061 0.5493061 0.2027326 0.5493061 0.5493061 0.5493061 0.5493061 0.5493061 0.5493061 0.5493061 0.5493061 0.5493061 0.0000010 0.5493061 0.2027326 0.5493061 0.5493061 0.5493061 9.0000000 0.2027326 0.5493061 0.2027326 0.5493061 0.5493061 0.0000010 0.5493061 0.5493061 0.5493061 0.5493061 0.5493061 0.5493061 0.5493061 0.5493061 0.2027326 0.5493061 0.5493061 0.5493061 0.0000010 0.2027326 0.5493061 0.5493061 0.5493061 0.5493061 9.0000000 0.5493061 0.5493061 0.5493061 0.5493061 0.5493061 0.5493061 0.0000010 0.5493061 0.5493061 0.5493061 0.5493061 0.2027326 0.2027326 0.2027326 0.5493061 0.5493061 0.5493061 0.2027326 0.5493061 0.0000010 0.5493061 0.0000010 0.5493061 0.5493061 0.5493061 0.2027326 0.5493061 0.2027326 0.2027326 0.2027326 0.2027326 0.2027326 0.5493061 0.5493061 0.2027326 0.5493061 0.2027326 0.5493061 0.5493061 0.5493061 0.2027326 0.2027326 0.5493061 9.0000000 0.5493061 0.5493061 0.2027326 0.2027326 0.5493061 0.5493061 0.2027326 0.5493061 0.5493061 0.5493061 9.0000000 0.5493061 0.5493061 0.5493061 0.5493061 0.5493061 0.5493061 0.5493061 0.5493061 0.5493061 0.2027326 0.2027326 0.5493061 0.5493061 0.5493061 0.2027326 0.5493061 0.5493061 0.5493061 0.5493061 0.5493061 0.5493061 0.5493061 0.5493061 0.5493061 0.5493061 0.5493061 9.0000000 0.5493061 0.5493061 0.5493061 9.0000000 0.5493061 0.5493061 0.2027326 0.5493061 0.5493061 0.5493061 0.5493061 0.5493061 0.5493061 0.5493061 0.5493061 0.5493061 0.5493061 0.5493061 0.5493061 0.5493061 0.5493061 0.5493061 0.5493061 0.0000010 0.5493061 0.5493061 0.2027326 0.2027326 0.5493061 0.5493061 0.5493061 9.0000000 0.2027326 9.0000000 0.5493061 0.5493061 0.5493061 0.2027326 0.5493061 0.2027326 0.2027326 0.5493061 0.5493061 0.2027326 0.5493061 0.5493061 0.2027326 0.2027326 0.5493061 0.5493061 0.5493061 0.5493061 0.5493061 0.5493061 0.2027326 0.5493061 0.5493061 0.5493061 0.5493061 0.2027326 0.5493061 0.5493061 0.5493061 0.5493061 0.5493061 9.0000000 0.5493061 0.5493061 0.2027326 9.0000000 0.5493061 0.2027326 0.2027326 0.0000010 0.5493061 0.5493061 9.0000000 0.5493061 0.5493061 0.5493061 0.0000010 0.2027326 0.5493061 0.5493061 0.2027326 0.5493061 0.5493061 0.0000010 0.5493061 0.2027326 0.5493061 0.5493061 0.5493061 9.0000000 0.5493061 0.5493061 9.0000000 0.0000010 0.5493061 0.5493061 0.5493061 0.5493061 0.5493061 0.2027326 0.2027326 0.5493061 0.2027326 0.5493061 0.2027326 0.5493061 0.5493061 0.5493061 0.5493061 0.5493061 0.2027326 0.2027326 0.5493061 0.5493061 0.5493061 0.5493061 0.5493061 0.2027326 0.5493061 0.5493061 0.5493061 0.5493061 0.5493061 0.2027326 0.5493061 0.5493061 0.5493061 9.0000000 0.2027326 0.5493061 0.5493061 0.2027326 0.2027326 0.5493061 0.0000010 0.5493061 9.0000000 0.5493061 0.2027326 0.5493061 0.2027326 0.2027326 0.2027326 0.5493061 0.5493061 0.0000010 0.2027326 0.5493061 9.0000000 0.5493061 0.5493061 0.5493061 0.2027326 0.5493061 0.5493061 0.2027326 0.2027326 0.5493061 0.5493061 0.5493061 0.2027326 0.5493061 0.5493061 0.5493061 0.5493061 0.5493061 0.2027326 0.5493061 0.5493061 0.5493061 0.5493061 0.5493061 0.5493061 0.5493061 0.5493061 0.5493061 0.5493061 0.5493061 0.5493061 0.5493061 0.5493061 0.5493061 0.5493061 0.5493061 0.5493061 0.5493061 0.5493061 0.2027326 0.0000010 0.0000010 0.0000010 0.5493061 9.0000000 0.5493061 0.5493061 0.5493061 0.5493061 0.5493061 0.2027326 9.0000000 0.5493061 0.5493061 0.5493061 0.5493061 0.5493061 0.5493061 9.0000000 0.0000010 0.5493061 0.5493061 0.5493061 0.5493061 0.5493061 0.5493061 0.2027326 0.0000010 0.5493061 0.5493061 0.5493061 0.5493061 0.5493061 0.5493061 0.5493061 0.0000010 0.2027326 0.5493061 0.5493061 0.5493061 0.5493061 0.5493061 0.5493061 0.5493061 0.5493061 0.5493061 0.5493061 0.5493061 0.2027326 0.5493061 0.5493061 0.5493061 9.0000000 0.5493061 0.5493061 0.5493061 0.5493061 0.5493061 0.5493061 0.5493061 0.5493061 0.5493061 0.5493061 0.5493061 0.5493061 0.5493061 0.2027326 0.2027326 0.5493061 0.5493061 0.2027326 0.5493061 9.0000000 0.5493061 0.5493061 0.5493061 0.5493061 0.5493061 0.5493061 0.5493061 0.5493061 0.2027326 0.2027326 0.2027326 0.5493061 0.5493061 0.2027326 0.2027326 0.2027326 0.2027326 0.5493061 0.2027326 0.2027326 0.2027326 0.2027326 0.5493061 0.5493061 0.5493061 0.5493061 0.2027326 0.2027326 9.0000000 0.5493061 0.5493061 0.5493061 9.0000000 0.5493061 9.0000000 9.0000000 9.0000000 9.0000000 9.0000000 9.0000000 9.0000000 9.0000000 9.0000000 9.0000000 0.5493061 0.5493061 9.0000000 0.5493061 9.0000000 9.0000000 9.0000000 0.5493061 0.5493061 9.0000000 9.0000000 9.0000000 9.0000000 9.0000000 9.0000000 9.0000000 9.0000000 0.5493061 9.0000000 0.5493061 9.0000000 9.0000000 9.0000000 9.0000000 9.0000000 0.5493061 9.0000000 9.0000000 9.0000000 0.5493061 9.0000000 0.5493061 9.0000000 9.0000000 9.0000000 9.0000000 9.0000000 9.0000000 9.0000000 9.0000000 9.0000000 9.0000000 9.0000000 9.0000000 9.0000000 9.0000000 9.0000000 0.5493061 9.0000000 9.0000000 9.0000000 9.0000000 9.0000000 9.0000000 9.0000000 9.0000000 9.0000000 9.0000000 9.0000000 0.5493061 9.0000000 0.5493061 0.5493061 9.0000000 0.5493061 0.5493061 0.5493061 0.5493061 9.0000000 9.0000000 0.5493061 9.0000000 0.5493061 9.0000000 0.5493061 0.5493061 0.5493061 0.5493061 0.5493061 9.0000000 0.5493061 0.5493061 0.5493061 0.5493061 9.0000000 0.5493061 9.0000000 0.5493061 9.0000000 0.5493061 9.0000000 9.0000000 9.0000000 9.0000000 9.0000000 9.0000000 9.0000000 9.0000000 9.0000000 9.0000000 9.0000000 9.0000000 9.0000000 9.0000000 9.0000000 9.0000000 9.0000000 9.0000000 9.0000000 9.0000000 9.0000000 9.0000000 9.0000000 9.0000000 9.0000000 9.0000000 9.0000000 9.0000000 9.0000000 9.0000000 9.0000000 9.0000000 9.0000000 9.0000000 9.0000000 9.0000000 9.0000000 9.0000000 9.0000000 9.0000000 9.0000000 9.0000000 9.0000000 9.0000000 9.0000000 9.0000000 9.0000000 9.0000000 9.0000000 
alopecurus_MP630           0.5493061 0.5493061 0.2027326 0.2027326 0.2027326 0.5493061 0.2027326 0.2027326 0.5493061 0.2027326 0.5493061 0.5493061 0.2027326 0.2027326 0.2027326 0.5493061 0.5493061 0.5493061 0.5493061 0.5493061 0.5493061 0.5493061 0.5493061 0.5493061 0.5493061 0.5493061 0.0000010 0.0000000 0.5493061 0.5493061 9.0000000 0.5493061 0.2027326 0.5493061 0.5493061 0.5493061 0.5493061 0.2027326 0.0000010 0.5493061 0.5493061 0.5493061 0.5493061 0.5493061 0.2027326 0.5493061 0.2027326 0.5493061 0.5493061 0.5493061 0.5493061 0.5493061 9.0000000 0.5493061 0.2027326 0.5493061 0.5493061 0.5493061 0.5493061 0.5493061 0.5493061 0.2027326 0.2027326 0.5493061 0.5493061 0.5493061 0.5493061 0.2027326 0.5493061 0.5493061 0.5493061 0.5493061 0.5493061 0.5493061 0.5493061 0.5493061 0.0000010 0.5493061 0.5493061 0.5493061 0.5493061 0.2027326 0.2027326 0.2027326 0.5493061 0.2027326 0.2027326 0.2027326 0.5493061 0.5493061 0.5493061 0.5493061 0.5493061 0.5493061 0.5493061 0.5493061 0.5493061 0.5493061 0.5493061 0.2027326 0.5493061 0.5493061 0.5493061 0.5493061 0.5493061 0.5493061 0.5493061 0.5493061 0.5493061 0.5493061 0.5493061 0.5493061 0.5493061 0.2027326 0.5493061 0.2027326 0.5493061 0.2027326 0.2027326 0.5493061 9.0000000 0.5493061 0.5493061 9.0000000 0.5493061 0.5493061 0.5493061 0.5493061 0.2027326 0.5493061 0.2027326 0.2027326 9.0000000 9.0000000 0.0000010 0.5493061 0.2027326 0.5493061 0.5493061 0.5493061 0.5493061 0.5493061 0.5493061 0.5493061 0.5493061 0.5493061 0.5493061 0.5493061 0.5493061 0.5493061 0.5493061 0.5493061 0.5493061 0.5493061 0.2027326 0.5493061 0.5493061 0.5493061 0.5493061 0.5493061 0.2027326 0.5493061 0.5493061 0.2027326 9.0000000 0.2027326 0.5493061 0.0000010 0.2027326 0.2027326 0.5493061 0.5493061 0.5493061 0.5493061 0.5493061 9.0000000 0.5493061 0.5493061 0.2027326 0.5493061 0.5493061 0.5493061 0.5493061 0.5493061 0.5493061 0.5493061 0.5493061 0.2027326 9.0000000 0.5493061 0.0000010 0.5493061 0.5493061 9.0000000 0.5493061 0.5493061 0.5493061 0.5493061 0.5493061 0.2027326 0.5493061 0.5493061 0.5493061 0.5493061 0.5493061 0.5493061 0.5493061 0.5493061 0.5493061 0.0000010 0.5493061 0.2027326 0.5493061 0.5493061 0.5493061 9.0000000 0.2027326 0.5493061 0.2027326 0.5493061 0.5493061 0.0000010 0.5493061 0.5493061 0.5493061 0.5493061 0.5493061 0.5493061 0.5493061 0.5493061 0.2027326 0.5493061 0.5493061 0.5493061 0.0000010 0.2027326 0.5493061 0.5493061 0.5493061 0.5493061 9.0000000 0.5493061 0.5493061 0.5493061 0.5493061 0.5493061 0.5493061 0.0000010 0.5493061 0.5493061 0.5493061 0.5493061 0.2027326 0.2027326 0.2027326 0.5493061 0.5493061 0.5493061 0.2027326 0.5493061 0.0000010 0.5493061 0.0000010 0.5493061 0.5493061 0.5493061 0.2027326 0.5493061 0.2027326 0.2027326 0.2027326 0.2027326 0.2027326 0.5493061 0.5493061 0.2027326 0.5493061 0.2027326 0.5493061 0.5493061 0.5493061 0.2027326 0.2027326 0.5493061 9.0000000 0.5493061 0.5493061 0.2027326 0.2027326 0.5493061 0.5493061 0.2027326 0.5493061 0.5493061 0.5493061 9.0000000 0.5493061 0.5493061 0.5493061 0.5493061 0.5493061 0.5493061 0.5493061 0.5493061 0.5493061 0.2027326 0.2027326 0.5493061 0.5493061 0.5493061 0.2027326 0.5493061 0.5493061 0.5493061 0.5493061 0.5493061 0.5493061 0.5493061 0.5493061 0.5493061 0.5493061 0.5493061 9.0000000 0.5493061 0.5493061 0.5493061 9.0000000 0.5493061 0.5493061 0.2027326 0.5493061 0.5493061 0.5493061 0.5493061 0.5493061 0.5493061 0.5493061 0.5493061 0.5493061 0.5493061 0.5493061 0.5493061 0.5493061 0.5493061 0.5493061 0.5493061 0.0000010 0.5493061 0.5493061 0.2027326 0.2027326 0.5493061 0.5493061 0.5493061 9.0000000 0.2027326 9.0000000 0.5493061 0.5493061 0.5493061 0.2027326 0.5493061 0.2027326 0.2027326 0.5493061 0.5493061 0.2027326 0.5493061 0.5493061 0.2027326 0.2027326 0.5493061 0.5493061 0.5493061 0.5493061 0.5493061 0.5493061 0.2027326 0.5493061 0.5493061 0.5493061 0.5493061 0.2027326 0.5493061 0.5493061 0.5493061 0.5493061 0.5493061 9.0000000 0.5493061 0.5493061 0.2027326 9.0000000 0.5493061 0.2027326 0.2027326 0.0000010 0.5493061 0.5493061 9.0000000 0.5493061 0.5493061 0.5493061 0.0000010 0.2027326 0.5493061 0.5493061 0.2027326 0.5493061 0.5493061 0.0000010 0.5493061 0.2027326 0.5493061 0.5493061 0.5493061 9.0000000 0.5493061 0.5493061 9.0000000 0.0000010 0.5493061 0.5493061 0.5493061 0.5493061 0.5493061 0.2027326 0.2027326 0.5493061 0.2027326 0.5493061 0.2027326 0.5493061 0.5493061 0.5493061 0.5493061 0.5493061 0.2027326 0.2027326 0.5493061 0.5493061 0.5493061 0.5493061 0.5493061 0.2027326 0.5493061 0.5493061 0.5493061 0.5493061 0.5493061 0.2027326 0.5493061 0.5493061 0.5493061 9.0000000 0.2027326 0.5493061 0.5493061 0.2027326 0.2027326 0.5493061 0.0000010 0.5493061 9.0000000 0.5493061 0.2027326 0.5493061 0.2027326 0.2027326 0.2027326 0.5493061 0.5493061 0.0000010 0.2027326 0.5493061 9.0000000 0.5493061 0.5493061 0.5493061 0.2027326 0.5493061 0.5493061 0.2027326 0.2027326 0.5493061 0.5493061 0.5493061 0.2027326 0.5493061 0.5493061 0.5493061 0.5493061 0.5493061 0.2027326 0.5493061 0.5493061 0.5493061 0.5493061 0.5493061 0.5493061 0.5493061 0.5493061 0.5493061 0.5493061 0.5493061 0.5493061 0.5493061 0.5493061 0.5493061 0.5493061 0.5493061 0.5493061 0.5493061 0.5493061 0.2027326 0.0000010 0.0000010 0.0000010 0.5493061 9.0000000 0.5493061 0.5493061 0.5493061 0.5493061 0.5493061 0.2027326 9.0000000 0.5493061 0.5493061 0.5493061 0.5493061 0.5493061 0.5493061 9.0000000 0.0000010 0.5493061 0.5493061 0.5493061 0.5493061 0.5493061 0.5493061 0.2027326 0.0000010 0.5493061 0.5493061 0.5493061 0.5493061 0.5493061 0.5493061 0.5493061 0.0000010 0.2027326 0.5493061 0.5493061 0.5493061 0.5493061 0.5493061 0.5493061 0.5493061 0.5493061 0.5493061 0.5493061 0.5493061 0.2027326 0.5493061 0.5493061 0.5493061 9.0000000 0.5493061 0.5493061 0.5493061 0.5493061 0.5493061 0.5493061 0.5493061 0.5493061 0.5493061 0.5493061 0.5493061 0.5493061 0.5493061 0.2027326 0.2027326 0.5493061 0.5493061 0.2027326 0.5493061 9.0000000 0.5493061 0.5493061 0.5493061 0.5493061 0.5493061 0.5493061 0.5493061 0.5493061 0.2027326 0.2027326 0.2027326 0.5493061 0.5493061 0.2027326 0.2027326 0.2027326 0.2027326 0.5493061 0.2027326 0.2027326 0.2027326 0.2027326 0.5493061 0.5493061 0.5493061 0.5493061 0.2027326 0.2027326 9.0000000 0.5493061 0.5493061 0.5493061 9.0000000 0.5493061 9.0000000 9.0000000 9.0000000 9.0000000 9.0000000 9.0000000 9.0000000 9.0000000 9.0000000 9.0000000 0.5493061 0.5493061 9.0000000 0.5493061 9.0000000 9.0000000 9.0000000 0.5493061 0.5493061 9.0000000 9.0000000 9.0000000 9.0000000 9.0000000 9.0000000 9.0000000 9.0000000 0.5493061 9.0000000 0.5493061 9.0000000 9.0000000 9.0000000 9.0000000 9.0000000 0.5493061 9.0000000 9.0000000 9.0000000 0.5493061 9.0000000 0.5493061 9.0000000 9.0000000 9.0000000 9.0000000 9.0000000 9.0000000 9.0000000 9.0000000 9.0000000 9.0000000 9.0000000 9.0000000 9.0000000 9.0000000 9.0000000 0.5493061 9.0000000 9.0000000 9.0000000 9.0000000 9.0000000 9.0000000 9.0000000 9.0000000 9.0000000 9.0000000 9.0000000 0.5493061 9.0000000 0.5493061 0.5493061 9.0000000 0.5493061 0.5493061 0.5493061 0.5493061 9.0000000 9.0000000 0.5493061 9.0000000 0.5493061 9.0000000 0.5493061 0.5493061 0.5493061 0.5493061 0.5493061 9.0000000 0.5493061 0.5493061 0.5493061 0.5493061 9.0000000 0.5493061 9.0000000 0.5493061 9.0000000 0.5493061 9.0000000 9.0000000 9.0000000 9.0000000 9.0000000 9.0000000 9.0000000 9.0000000 9.0000000 9.0000000 9.0000000 9.0000000 9.0000000 9.0000000 9.0000000 9.0000000 9.0000000 9.0000000 9.0000000 9.0000000 9.0000000 9.0000000 9.0000000 9.0000000 9.0000000 9.0000000 9.0000000 9.0000000 9.0000000 9.0000000 9.0000000 9.0000000 9.0000000 9.0000000 9.0000000 9.0000000 9.0000000 9.0000000 9.0000000 9.0000000 9.0000000 9.0000000 9.0000000 9.0000000 9.0000000 9.0000000 9.0000000 9.0000000 9.0000000 
amidae_EO12272             0.5493061 0.5493061 0.2027326 9.0000000 9.0000000 0.5493061 0.2027326 0.2027326 0.0000010 0.2027326 0.0000010 0.0000010 0.2027326 0.2027326 9.0000000 0.0000010 0.0000010 0.0000010 0.0000010 0.0000010 0.5493061 0.0000010 0.5493061 0.0000010 0.0000010 0.0000010 0.5493061 0.5493061 0.0000000 0.0000010 0.2027326 0.0000010 0.2027326 0.0000010 0.0000010 0.0000010 0.0000010 9.0000000 0.5493061 0.0000010 0.0000010 0.0000010 0.0000010 0.0000010 0.2027326 0.0000010 9.0000000 0.0000010 0.0000010 0.5493061 0.5493061 0.0000010 0.2027326 0.5493061 0.2027326 0.0000010 0.5493061 0.0000010 0.0000010 0.0000010 0.5493061 0.2027326 9.0000000 0.0000010 0.0000010 0.0000010 0.0000010 0.2027326 0.5493061 0.0000010 0.5493061 0.0000010 0.5493061 0.0000010 0.0000010 0.5493061 0.5493061 0.0000010 0.0000010 0.0000010 0.0000010 0.2027326 0.2027326 9.0000000 0.5493061 9.0000000 9.0000000 9.0000000 0.5493061 0.0000010 0.5493061 0.0000010 0.5493061 0.0000010 0.5493061 0.0000010 0.0000010 0.0000010 0.0000010 9.0000000 0.0000010 0.0000010 0.5493061 0.0000010 0.5493061 0.0000010 0.0000010 0.5493061 0.0000010 0.0000010 0.5493061 0.0000010 0.5493061 9.0000000 0.0000010 0.2027326 0.0000010 9.0000000 9.0000000 0.0000010 0.2027326 0.0000010 0.5493061 0.2027326 0.0000010 0.0000010 0.0000010 0.0000010 9.0000000 0.0000010 9.0000000 0.2027326 0.2027326 0.2027326 0.5493061 0.0000010 0.2027326 0.0000010 0.5493061 0.0000010 0.0000010 0.0000010 0.0000010 0.5493061 0.5493061 0.0000010 0.0000010 0.0000010 0.0000010 0.0000010 0.5493061 0.0000010 0.0000010 0.0000010 0.2027326 0.0000010 0.0000010 0.0000010 0.0000010 0.0000010 0.2027326 0.0000010 0.0000010 0.2027326 0.2027326 0.2027326 0.0000010 0.5493061 9.0000000 9.0000000 0.0000010 0.5493061 0.0000010 0.0000010 0.0000010 9.0000000 0.5493061 0.0000010 0.2027326 0.0000010 0.0000010 0.5493061 0.0000010 0.0000010 0.0000010 0.5493061 0.5493061 0.2027326 0.2027326 0.0000010 0.5493061 0.0000010 0.0000010 0.2027326 0.0000010 0.0000010 0.5493061 0.0000010 0.0000010 0.2027326 0.0000010 0.5493061 0.0000010 0.0000010 0.5493061 0.0000010 0.5493061 0.0000010 0.5493061 0.5493061 0.5493061 0.2027326 0.5493061 0.0000010 0.0000010 0.2027326 0.2027326 0.0000010 0.2027326 0.0000010 0.0000010 0.5493061 0.0000010 0.0000010 0.0000010 0.0000010 0.5493061 0.0000010 0.0000010 0.0000010 0.2027326 0.0000010 0.0000010 0.0000010 0.5493061 9.0000000 0.0000010 0.0000010 0.0000010 0.0000010 0.2027326 0.0000010 0.0000010 0.0000010 0.0000010 0.0000010 0.0000010 0.5493061 0.0000010 0.0000010 0.0000010 0.5493061 0.2027326 0.2027326 9.0000000 0.0000010 0.0000010 0.0000010 0.2027326 0.5493061 0.5493061 0.0000010 0.5493061 0.0000010 0.0000010 0.5493061 9.0000000 0.5493061 9.0000000 9.0000000 9.0000000 9.0000000 0.2027326 0.0000010 0.0000010 9.0000000 0.0000010 9.0000000 0.0000010 0.0000010 0.5493061 0.2027326 0.2027326 0.0000010 0.2027326 0.0000010 0.0000010 0.2027326 0.2027326 0.0000010 0.5493061 0.2027326 0.0000010 0.0000010 0.5493061 0.2027326 0.5493061 0.5493061 0.0000010 0.0000010 0.5493061 0.0000010 0.5493061 0.0000010 0.0000010 9.0000000 9.0000000 0.0000010 0.0000010 0.0000010 0.2027326 0.0000010 0.0000010 0.0000010 0.0000010 0.0000010 0.0000010 0.0000010 0.0000010 0.5493061 0.0000010 0.0000010 0.2027326 0.0000010 0.0000010 0.0000010 9.0000000 0.5493061 0.0000010 0.2027326 0.0000010 0.0000010 0.0000010 0.5493061 0.0000010 0.0000010 0.5493061 0.0000010 0.0000010 0.0000010 0.5493061 0.0000010 0.5493061 0.0000010 0.0000010 0.0000010 0.5493061 0.0000010 0.0000010 0.2027326 9.0000000 0.0000010 0.0000010 0.5493061 0.2027326 9.0000000 0.2027326 0.5493061 0.0000010 0.0000010 9.0000000 0.5493061 9.0000000 9.0000000 0.5493061 0.0000010 0.2027326 0.0000010 0.0000010 9.0000000 0.2027326 0.0000010 0.0000010 0.0000010 0.0000010 0.5493061 0.0000010 0.2027326 0.0000010 0.0000010 0.0000010 0.0000010 0.2027326 0.5493061 0.0000010 0.0000010 0.0000010 0.0000010 0.2027326 0.0000010 0.5493061 0.2027326 0.2027326 0.0000010 9.0000000 0.2027326 0.5493061 0.0000010 0.5493061 0.2027326 0.0000010 0.0000010 0.0000010 0.5493061 9.0000000 0.0000010 0.0000010 0.2027326 0.5493061 0.0000010 0.5493061 0.0000010 0.2027326 0.5493061 0.0000010 0.0000010 0.2027326 0.0000010 0.0000010 0.2027326 0.5493061 0.0000010 0.0000010 0.5493061 0.0000010 0.0000010 0.2027326 0.2027326 0.0000010 0.2027326 0.5493061 9.0000000 0.0000010 0.0000010 0.0000010 0.5493061 0.0000010 0.2027326 0.2027326 0.5493061 0.5493061 0.0000010 0.0000010 0.0000010 9.0000000 0.0000010 0.0000010 0.0000010 0.0000010 0.0000010 9.0000000 0.5493061 0.0000010 0.0000010 0.2027326 9.0000000 0.5493061 0.0000010 9.0000000 0.2027326 0.0000010 0.5493061 0.5493061 0.2027326 0.0000010 0.2027326 0.0000010 0.2027326 9.0000000 0.2027326 0.0000010 0.0000010 0.5493061 9.0000000 0.0000010 9.0000000 0.0000010 0.5493061 0.0000010 9.0000000 0.0000010 0.0000010 0.2027326 0.2027326 0.0000010 0.0000010 0.0000010 0.2027326 0.0000010 0.0000010 0.0000010 0.5493061 0.0000010 9.0000000 0.0000010 0.0000010 0.5493061 0.0000010 0.0000010 0.0000010 0.5493061 0.0000010 0.5493061 0.0000010 0.0000010 0.0000010 0.0000010 0.0000010 0.5493061 0.0000010 0.0000010 0.0000010 0.0000010 0.0000010 9.0000000 0.5493061 0.5493061 0.5493061 0.0000010 0.2027326 0.0000010 0.0000010 0.5493061 0.0000010 0.0000010 9.0000000 9.0000000 0.0000010 0.0000010 0.0000010 0.0000010 0.0000010 0.0000010 0.2027326 0.5493061 0.0000010 0.5493061 0.5493061 0.0000010 0.0000010 0.0000010 0.2027326 0.5493061 0.0000010 0.5493061 0.5493061 0.0000010 0.0000010 0.0000010 0.0000010 0.5493061 0.2027326 0.5493061 0.0000010 0.0000010 0.5493061 0.0000010 0.0000010 0.0000010 0.0000010 0.0000010 0.0000010 0.0000010 9.0000000 0.0000010 0.5493061 0.0000010 0.2027326 0.5493061 0.0000010 0.5493061 0.5493061 0.5493061 0.0000010 0.0000010 0.5493061 0.0000010 0.0000010 0.0000010 0.5493061 0.0000010 0.2027326 0.2027326 0.5493061 0.0000010 9.0000000 0.5493061 0.2027326 0.5493061 0.0000010 0.0000010 0.0000010 0.0000010 0.0000010 0.0000010 0.5493061 9.0000000 9.0000000 0.2027326 0.5493061 0.0000010 0.2027326 9.0000000 0.2027326 0.2027326 0.5493061 0.2027326 0.2027326 0.2027326 0.2027326 0.5493061 0.0000010 0.0000010 0.5493061 0.2027326 9.0000000 0.2027326 0.0000010 0.0000010 0.0000010 9.0000000 9.0000000 9.0000000 9.0000000 9.0000000 9.0000000 9.0000000 9.0000000 9.0000000 9.0000000 9.0000000 9.0000000 0.5493061 9.0000000 9.0000000 9.0000000 9.0000000 9.0000000 9.0000000 9.0000000 9.0000000 9.0000000 9.0000000 9.0000000 9.0000000 9.0000000 9.0000000 9.0000000 9.0000000 9.0000000 9.0000000 9.0000000 9.0000000 9.0000000 9.0000000 9.0000000 9.0000000 9.0000000 9.0000000 9.0000000 9.0000000 9.0000000 9.0000000 9.0000000 9.0000000 9.0000000 9.0000000 9.0000000 9.0000000 9.0000000 9.0000000 9.0000000 9.0000000 9.0000000 9.0000000 9.0000000 9.0000000 9.0000000 9.0000000 9.0000000 9.0000000 0.5493061 0.5493061 9.0000000 0.5493061 9.0000000 0.5493061 0.5493061 0.5493061 9.0000000 0.5493061 0.5493061 9.0000000 0.5493061 0.5493061 9.0000000 0.5493061 0.5493061 0.5493061 0.5493061 9.0000000 9.0000000 0.5493061 9.0000000 0.5493061 9.0000000 0.5493061 0.5493061 0.5493061 0.5493061 0.5493061 9.0000000 0.5493061 0.5493061 0.5493061 0.5493061 9.0000000 0.5493061 9.0000000 0.5493061 9.0000000 0.5493061 0.2027326 0.2027326 0.2027326 0.2027326 0.2027326 0.2027326 0.2027326 0.2027326 0.2027326 0.2027326 0.2027326 0.2027326 0.5493061 0.2027326 0.2027326 0.2027326 0.2027326 0.2027326 0.2027326 0.2027326 0.2027326 0.5493061 0.5493061 0.5493061 0.5493061 0.5493061 0.2027326 0.5493061 0.2027326 0.5493061 0.5493061 0.5493061 0.2027326 0.2027326 0.5493061 0.2027326 0.2027326 0.2027326 0.5493061 0.5493061 0.5493061 0.2027326 0.2027326 0.5493061 0.5493061 0.2027326 0.5493061 0.2027326 0.5493061 
amoena_MP1032              0.5493061 0.5493061 0.2027326 9.0000000 9.0000000 0.5493061 0.2027326 0.2027326 0.0000010 0.2027326 0.0000010 0.0000010 0.2027326 0.2027326 9.0000000 0.0000010 0.0000010 0.0000010 0.0000010 0.0000010 0.5493061 0.0000010 0.5493061 0.0000010 0.0000010 0.0000010 0.5493061 0.5493061 0.0000010 0.0000000 0.2027326 0.0000010 0.2027326 0.0000010 0.0000010 0.0000010 0.0000010 9.0000000 0.5493061 0.0000010 0.0000010 0.0000010 0.0000010 0.0000010 0.2027326 0.0000010 9.0000000 0.0000010 0.0000010 0.5493061 0.5493061 0.0000010 0.2027326 0.5493061 0.2027326 0.0000010 0.5493061 0.0000010 0.0000010 0.0000010 0.5493061 0.2027326 9.0000000 0.0000010 0.0000010 0.0000010 0.0000010 0.2027326 0.5493061 0.0000010 0.5493061 0.0000010 0.5493061 0.0000010 0.0000010 0.5493061 0.5493061 0.0000010 0.0000010 0.0000010 0.0000010 0.2027326 0.2027326 9.0000000 0.5493061 9.0000000 9.0000000 9.0000000 0.5493061 0.0000010 0.5493061 0.0000010 0.5493061 0.0000010 0.5493061 0.0000010 0.0000010 0.0000010 0.0000010 9.0000000 0.0000010 0.0000010 0.5493061 0.0000010 0.5493061 0.0000010 0.0000010 0.5493061 0.0000010 0.0000010 0.5493061 0.0000010 0.5493061 9.0000000 0.0000010 0.2027326 0.0000010 9.0000000 9.0000000 0.0000010 0.2027326 0.0000010 0.5493061 0.2027326 0.0000010 0.0000010 0.0000010 0.0000010 9.0000000 0.0000010 9.0000000 0.2027326 0.2027326 0.2027326 0.5493061 0.0000010 0.2027326 0.0000010 0.5493061 0.0000010 0.0000010 0.0000010 0.0000010 0.5493061 0.5493061 0.0000010 0.0000010 0.0000010 0.0000010 0.0000010 0.5493061 0.0000010 0.0000010 0.0000010 0.2027326 0.0000010 0.0000010 0.0000010 0.0000010 0.0000010 0.2027326 0.0000010 0.0000010 0.2027326 0.2027326 0.2027326 0.0000010 0.5493061 9.0000000 9.0000000 0.0000010 0.5493061 0.0000010 0.0000010 0.0000010 9.0000000 0.5493061 0.0000010 0.2027326 0.0000010 0.0000010 0.5493061 0.0000010 0.0000010 0.0000010 0.5493061 0.5493061 0.2027326 0.2027326 0.0000010 0.5493061 0.0000010 0.0000010 0.2027326 0.0000010 0.0000010 0.5493061 0.0000010 0.0000010 0.2027326 0.0000010 0.5493061 0.0000010 0.0000010 0.5493061 0.0000010 0.5493061 0.0000010 0.5493061 0.5493061 0.5493061 0.2027326 0.5493061 0.0000010 0.0000010 0.2027326 0.2027326 0.0000010 0.2027326 0.0000010 0.0000010 0.5493061 0.0000010 0.0000010 0.0000010 0.0000010 0.5493061 0.0000010 0.0000010 0.0000010 0.2027326 0.0000010 0.0000010 0.0000010 0.5493061 9.0000000 0.0000010 0.0000010 0.0000010 0.0000010 0.2027326 0.0000010 0.0000010 0.0000010 0.0000010 0.0000010 0.0000010 0.5493061 0.0000010 0.0000010 0.0000010 0.5493061 0.2027326 0.2027326 9.0000000 0.0000010 0.0000010 0.0000010 0.2027326 0.5493061 0.5493061 0.0000010 0.5493061 0.0000010 0.0000010 0.5493061 9.0000000 0.5493061 9.0000000 9.0000000 9.0000000 9.0000000 0.2027326 0.0000010 0.0000010 9.0000000 0.0000010 9.0000000 0.0000010 0.0000010 0.5493061 0.2027326 0.2027326 0.0000010 0.2027326 0.0000010 0.0000010 0.2027326 0.2027326 0.0000010 0.5493061 0.2027326 0.0000010 0.0000010 0.5493061 0.2027326 0.5493061 0.5493061 0.0000010 0.0000010 0.5493061 0.0000010 0.5493061 0.0000010 0.0000010 9.0000000 9.0000000 0.0000010 0.0000010 0.0000010 0.2027326 0.0000010 0.0000010 0.0000010 0.0000010 0.0000010 0.0000010 0.0000010 0.0000010 0.5493061 0.0000010 0.0000010 0.2027326 0.0000010 0.0000010 0.0000010 9.0000000 0.5493061 0.0000010 0.2027326 0.0000010 0.0000010 0.0000010 0.5493061 0.0000010 0.0000010 0.5493061 0.0000010 0.0000010 0.0000010 0.5493061 0.0000010 0.5493061 0.0000010 0.0000010 0.0000010 0.5493061 0.0000010 0.0000010 0.2027326 9.0000000 0.0000010 0.0000010 0.5493061 0.2027326 9.0000000 0.2027326 0.5493061 0.0000010 0.0000010 9.0000000 0.5493061 9.0000000 9.0000000 0.5493061 0.0000010 0.2027326 0.0000010 0.0000010 9.0000000 0.2027326 0.0000010 0.0000010 0.0000010 0.0000010 0.5493061 0.0000010 0.2027326 0.0000010 0.0000010 0.0000010 0.0000010 0.2027326 0.5493061 0.0000010 0.0000010 0.0000010 0.0000010 0.2027326 0.0000010 0.5493061 0.2027326 0.2027326 0.0000010 9.0000000 0.2027326 0.5493061 0.0000010 0.5493061 0.2027326 0.0000010 0.0000010 0.0000010 0.5493061 9.0000000 0.0000010 0.0000010 0.2027326 0.5493061 0.0000010 0.5493061 0.0000010 0.2027326 0.5493061 0.0000010 0.0000010 0.2027326 0.0000010 0.0000010 0.2027326 0.5493061 0.0000010 0.0000010 0.5493061 0.0000010 0.0000010 0.2027326 0.2027326 0.0000010 0.2027326 0.5493061 9.0000000 0.0000010 0.0000010 0.0000010 0.5493061 0.0000010 0.2027326 0.2027326 0.5493061 0.5493061 0.0000010 0.0000010 0.0000010 9.0000000 0.0000010 0.0000010 0.0000010 0.0000010 0.0000010 9.0000000 0.5493061 0.0000010 0.0000010 0.2027326 9.0000000 0.5493061 0.0000010 9.0000000 0.2027326 0.0000010 0.5493061 0.5493061 0.2027326 0.0000010 0.2027326 0.0000010 0.2027326 9.0000000 0.2027326 0.0000010 0.0000010 0.5493061 9.0000000 0.0000010 9.0000000 0.0000010 0.5493061 0.0000010 9.0000000 0.0000010 0.0000010 0.2027326 0.2027326 0.0000010 0.0000010 0.0000010 0.2027326 0.0000010 0.0000010 0.0000010 0.5493061 0.0000010 9.0000000 0.0000010 0.0000010 0.5493061 0.0000010 0.0000010 0.0000010 0.5493061 0.0000010 0.5493061 0.0000010 0.0000010 0.0000010 0.0000010 0.0000010 0.5493061 0.0000010 0.0000010 0.0000010 0.0000010 0.0000010 9.0000000 0.5493061 0.5493061 0.5493061 0.0000010 0.2027326 0.0000010 0.0000010 0.5493061 0.0000010 0.0000010 9.0000000 9.0000000 0.0000010 0.0000010 0.0000010 0.0000010 0.0000010 0.0000010 0.2027326 0.5493061 0.0000010 0.5493061 0.5493061 0.0000010 0.0000010 0.0000010 0.2027326 0.5493061 0.0000010 0.5493061 0.5493061 0.0000010 0.0000010 0.0000010 0.0000010 0.5493061 0.2027326 0.5493061 0.0000010 0.0000010 0.5493061 0.0000010 0.0000010 0.0000010 0.0000010 0.0000010 0.0000010 0.0000010 9.0000000 0.0000010 0.5493061 0.0000010 0.2027326 0.5493061 0.0000010 0.5493061 0.5493061 0.5493061 0.0000010 0.0000010 0.5493061 0.0000010 0.0000010 0.0000010 0.5493061 0.0000010 0.2027326 0.2027326 0.5493061 0.0000010 9.0000000 0.5493061 0.2027326 0.5493061 0.0000010 0.0000010 0.0000010 0.0000010 0.0000010 0.0000010 0.5493061 9.0000000 9.0000000 0.2027326 0.5493061 0.0000010 0.2027326 9.0000000 0.2027326 0.2027326 0.5493061 0.2027326 0.2027326 0.2027326 0.2027326 0.5493061 0.0000010 0.0000010 0.5493061 0.2027326 9.0000000 0.2027326 0.0000010 0.0000010 0.0000010 9.0000000 9.0000000 9.0000000 9.0000000 9.0000000 9.0000000 9.0000000 9.0000000 9.0000000 9.0000000 9.0000000 9.0000000 0.5493061 9.0000000 9.0000000 9.0000000 9.0000000 9.0000000 9.0000000 9.0000000 9.0000000 9.0000000 9.0000000 9.0000000 9.0000000 9.0000000 9.0000000 9.0000000 9.0000000 9.0000000 9.0000000 9.0000000 9.0000000 9.0000000 9.0000000 9.0000000 9.0000000 9.0000000 9.0000000 9.0000000 9.0000000 9.0000000 9.0000000 9.0000000 9.0000000 9.0000000 9.0000000 9.0000000 9.0000000 9.0000000 9.0000000 9.0000000 9.0000000 9.0000000 9.0000000 9.0000000 9.0000000 9.0000000 9.0000000 9.0000000 9.0000000 0.5493061 0.5493061 9.0000000 0.5493061 9.0000000 0.5493061 0.5493061 0.5493061 9.0000000 0.5493061 0.5493061 9.0000000 0.5493061 0.5493061 9.0000000 0.5493061 0.5493061 0.5493061 0.5493061 9.0000000 9.0000000 0.5493061 9.0000000 0.5493061 9.0000000 0.5493061 0.5493061 0.5493061 0.5493061 0.5493061 9.0000000 0.5493061 0.5493061 0.5493061 0.5493061 9.0000000 0.5493061 9.0000000 0.5493061 9.0000000 0.5493061 0.2027326 0.2027326 0.2027326 0.2027326 0.2027326 0.2027326 0.2027326 0.2027326 0.2027326 0.2027326 0.2027326 0.2027326 0.5493061 0.2027326 0.2027326 0.2027326 0.2027326 0.2027326 0.2027326 0.2027326 0.2027326 0.5493061 0.5493061 0.5493061 0.5493061 0.5493061 0.2027326 0.5493061 0.2027326 0.5493061 0.5493061 0.5493061 0.2027326 0.2027326 0.5493061 0.2027326 0.2027326 0.2027326 0.5493061 0.5493061 0.5493061 0.2027326 0.2027326 0.5493061 0.5493061 0.2027326 0.5493061 0.2027326 0.5493061 
ampullacea_MP1277          0.2027326 0.2027326 0.5493061 0.5493061 0.5493061 9.0000000 0.5493061 0.5493061 0.2027326 0.5493061 0.2027326 0.2027326 0.5493061 0.5493061 0.5493061 0.2027326 0.2027326 0.2027326 0.2027326 0.2027326 0.2027326 0.2027326 0.2027326 0.2027326 0.2027326 0.2027326 9.0000000 9.0000000 0.2027326 0.2027326 0.0000000 0.2027326 0.5493061 0.2027326 0.2027326 0.2027326 0.2027326 0.5493061 9.0000000 0.2027326 0.2027326 0.2027326 0.2027326 0.2027326 0.5493061 0.2027326 0.5493061 0.2027326 0.2027326 0.2027326 0.2027326 0.2027326 0.0000010 0.2027326 0.5493061 0.2027326 0.2027326 0.2027326 0.2027326 0.2027326 0.2027326 0.5493061 0.5493061 0.2027326 0.2027326 0.2027326 0.2027326 0.5493061 0.2027326 0.2027326 0.2027326 0.2027326 0.2027326 0.2027326 0.2027326 0.2027326 9.0000000 0.2027326 0.2027326 0.2027326 0.2027326 0.5493061 0.5493061 0.5493061 0.2027326 0.5493061 0.5493061 0.5493061 0.2027326 0.2027326 0.2027326 0.2027326 0.2027326 0.2027326 0.2027326 0.2027326 0.2027326 0.2027326 0.2027326 0.5493061 0.2027326 0.2027326 0.2027326 0.2027326 0.2027326 0.2027326 0.2027326 0.2027326 0.2027326 0.2027326 0.2027326 0.2027326 0.2027326 0.5493061 0.2027326 0.5493061 0.2027326 0.5493061 0.5493061 0.2027326 0.5493061 0.2027326 0.2027326 0.5493061 0.2027326 0.2027326 0.2027326 0.2027326 0.5493061 0.2027326 0.5493061 0.5493061 0.5493061 0.5493061 9.0000000 0.2027326 0.5493061 0.2027326 0.2027326 0.2027326 0.2027326 0.2027326 0.2027326 0.2027326 0.2027326 0.2027326 0.2027326 0.2027326 0.2027326 0.2027326 0.2027326 0.2027326 0.2027326 0.2027326 0.5493061 0.2027326 0.2027326 0.2027326 0.2027326 0.2027326 0.5493061 0.2027326 0.2027326 0.5493061 0.0000010 0.5493061 0.2027326 9.0000000 0.5493061 0.5493061 0.2027326 0.2027326 0.2027326 0.2027326 0.2027326 0.5493061 0.2027326 0.2027326 0.5493061 0.2027326 0.2027326 0.2027326 0.2027326 0.2027326 0.2027326 0.2027326 0.2027326 0.5493061 0.5493061 0.2027326 9.0000000 0.2027326 0.2027326 0.5493061 0.2027326 0.2027326 0.2027326 0.2027326 0.2027326 0.5493061 0.2027326 0.2027326 0.2027326 0.2027326 9.0000000 0.2027326 9.0000000 0.2027326 0.2027326 9.0000000 0.2027326 0.5493061 0.2027326 0.2027326 0.2027326 0.0000010 0.5493061 0.2027326 0.5493061 0.2027326 0.2027326 9.0000000 0.2027326 0.2027326 0.2027326 0.2027326 0.2027326 0.2027326 0.2027326 0.2027326 0.5493061 0.2027326 0.2027326 0.2027326 9.0000000 0.5493061 0.2027326 0.2027326 0.2027326 0.2027326 0.5493061 0.2027326 0.2027326 0.2027326 0.2027326 0.2027326 0.2027326 9.0000000 0.2027326 0.2027326 0.2027326 0.2027326 0.5493061 0.5493061 0.5493061 0.2027326 0.2027326 0.2027326 0.5493061 0.2027326 9.0000000 0.2027326 9.0000000 0.2027326 0.2027326 0.2027326 0.5493061 0.2027326 0.5493061 0.5493061 0.5493061 0.5493061 0.5493061 0.2027326 0.2027326 0.5493061 0.2027326 0.5493061 0.2027326 0.2027326 0.2027326 0.5493061 0.5493061 0.2027326 0.5493061 0.2027326 0.2027326 0.5493061 0.5493061 0.2027326 0.2027326 0.5493061 0.2027326 0.2027326 0.2027326 0.0000010 0.2027326 0.2027326 0.2027326 0.2027326 0.2027326 0.2027326 0.2027326 0.2027326 0.2027326 0.5493061 0.5493061 0.2027326 0.2027326 0.2027326 0.5493061 0.2027326 0.2027326 0.2027326 0.2027326 0.2027326 0.2027326 0.2027326 0.2027326 0.2027326 0.2027326 0.2027326 0.0000010 0.2027326 0.2027326 0.2027326 0.5493061 0.2027326 0.2027326 0.5493061 0.2027326 0.2027326 0.2027326 0.2027326 0.2027326 0.2027326 0.2027326 0.2027326 0.2027326 0.2027326 0.2027326 0.2027326 0.2027326 0.2027326 0.2027326 0.2027326 9.0000000 0.2027326 0.2027326 0.5493061 0.5493061 0.2027326 0.2027326 0.2027326 0.5493061 0.5493061 0.5493061 0.2027326 0.2027326 0.2027326 0.5493061 0.2027326 0.5493061 0.5493061 0.2027326 0.2027326 0.5493061 0.2027326 0.2027326 0.5493061 0.5493061 0.2027326 0.2027326 0.2027326 0.2027326 0.2027326 0.2027326 0.5493061 0.2027326 0.2027326 0.2027326 0.2027326 0.5493061 0.2027326 0.2027326 0.2027326 0.2027326 0.2027326 0.0000010 0.2027326 0.2027326 0.5493061 0.0000010 0.2027326 0.5493061 0.5493061 9.0000000 0.2027326 0.2027326 0.0000010 0.2027326 0.2027326 0.2027326 9.0000000 0.5493061 0.2027326 0.2027326 0.5493061 0.2027326 0.2027326 9.0000000 0.2027326 0.5493061 0.2027326 0.2027326 0.2027326 0.5493061 0.2027326 0.2027326 0.5493061 9.0000000 0.2027326 0.2027326 0.2027326 0.2027326 0.2027326 0.5493061 0.5493061 0.2027326 0.5493061 0.2027326 0.5493061 0.2027326 0.2027326 0.2027326 0.2027326 0.2027326 0.5493061 0.5493061 0.2027326 0.2027326 0.2027326 0.2027326 0.2027326 0.5493061 0.2027326 0.2027326 0.2027326 0.2027326 0.2027326 0.5493061 0.2027326 0.2027326 0.2027326 0.0000010 0.5493061 0.2027326 0.2027326 0.5493061 0.5493061 0.2027326 9.0000000 0.2027326 0.5493061 0.2027326 0.5493061 0.2027326 0.5493061 0.5493061 0.5493061 0.2027326 0.2027326 9.0000000 0.5493061 0.2027326 0.5493061 0.2027326 0.2027326 0.2027326 0.5493061 0.2027326 0.2027326 0.5493061 0.5493061 0.2027326 0.2027326 0.2027326 0.5493061 0.2027326 0.2027326 0.2027326 0.2027326 0.2027326 0.5493061 0.2027326 0.2027326 0.2027326 0.2027326 0.2027326 0.2027326 0.2027326 0.2027326 0.2027326 0.2027326 0.2027326 0.2027326 0.2027326 0.2027326 0.2027326 0.2027326 0.2027326 0.2027326 0.2027326 0.2027326 0.5493061 9.0000000 9.0000000 9.0000000 0.2027326 0.0000010 0.2027326 0.2027326 0.2027326 0.2027326 0.2027326 0.5493061 0.5493061 0.2027326 0.2027326 0.2027326 0.2027326 0.2027326 0.2027326 0.5493061 9.0000000 0.2027326 0.2027326 0.2027326 0.2027326 0.2027326 0.2027326 0.5493061 9.0000000 0.2027326 0.2027326 0.2027326 0.2027326 0.2027326 0.2027326 0.2027326 9.0000000 0.5493061 0.2027326 0.2027326 0.2027326 0.2027326 0.2027326 0.2027326 0.2027326 0.2027326 0.2027326 0.2027326 0.2027326 0.5493061 0.2027326 0.2027326 0.2027326 0.5493061 0.2027326 0.2027326 0.2027326 9.0000000 0.2027326 0.2027326 0.2027326 0.2027326 0.2027326 0.2027326 0.2027326 0.2027326 0.2027326 0.5493061 0.5493061 0.2027326 0.2027326 0.5493061 0.2027326 0.0000010 0.2027326 0.2027326 0.2027326 0.2027326 0.2027326 0.2027326 0.2027326 0.2027326 0.5493061 0.5493061 0.5493061 0.2027326 0.2027326 0.5493061 0.5493061 0.5493061 0.5493061 0.2027326 0.5493061 0.5493061 0.5493061 0.5493061 0.2027326 0.2027326 0.2027326 0.2027326 0.5493061 0.5493061 0.5493061 0.2027326 0.2027326 0.2027326 0.5493061 9.0000000 0.5493061 0.5493061 0.5493061 0.5493061 0.5493061 0.5493061 0.5493061 0.5493061 0.5493061 0.5493061 9.0000000 9.0000000 0.5493061 9.0000000 0.5493061 0.5493061 0.5493061 9.0000000 9.0000000 0.5493061 0.5493061 0.5493061 0.5493061 0.5493061 0.5493061 0.5493061 0.5493061 9.0000000 0.5493061 9.0000000 0.5493061 9.0000000 0.5493061 0.5493061 0.5493061 9.0000000 0.5493061 0.5493061 0.5493061 9.0000000 0.5493061 9.0000000 0.5493061 0.5493061 0.5493061 0.5493061 0.5493061 0.5493061 0.5493061 0.5493061 0.5493061 0.5493061 0.5493061 0.5493061 0.5493061 0.5493061 0.5493061 9.0000000 0.5493061 0.2027326 0.2027326 0.5493061 0.2027326 0.5493061 0.2027326 0.2027326 0.2027326 0.5493061 0.2027326 9.0000000 9.0000000 9.0000000 9.0000000 9.0000000 9.0000000 9.0000000 9.0000000 9.0000000 9.0000000 9.0000000 9.0000000 9.0000000 9.0000000 9.0000000 9.0000000 9.0000000 9.0000000 9.0000000 9.0000000 9.0000000 9.0000000 9.0000000 9.0000000 9.0000000 9.0000000 9.0000000 9.0000000 9.0000000 9.0000000 9.0000000 0.5493061 0.5493061 0.5493061 0.5493061 0.5493061 0.5493061 0.5493061 0.5493061 0.5493061 0.5493061 0.5493061 0.5493061 9.0000000 0.5493061 0.5493061 0.5493061 0.5493061 0.5493061 0.5493061 0.5493061 0.5493061 9.0000000 9.0000000 9.0000000 9.0000000 9.0000000 0.5493061 9.0000000 0.5493061 9.0000000 9.0000000 9.0000000 0.5493061 0.5493061 9.0000000 0.5493061 0.5493061 0.5493061 9.0000000 9.0000000 9.0000000 0.5493061 0.5493061 9.0000000 9.0000000 0.5493061 9.0000000 0.5493061 9.0000000 
aneimena_EO12757           0.5493061 0.5493061 0.2027326 9.0000000 9.0000000 0.5493061 0.2027326 0.2027326 0.0000010 0.2027326 0.0000010 0.0000010 0.2027326 0.2027326 9.0000000 0.0000010 0.0000010 0.0000010 0.0000010 0.0000010 0.5493061 0.0000010 0.5493061 0.0000010 0.0000010 0.0000010 0.5493061 0.5493061 0.0000010 0.0000010 0.2027326 0.0000000 0.2027326 0.0000010 0.0000010 0.0000010 0.0000010 9.0000000 0.5493061 0.0000010 0.0000010 0.0000010 0.0000010 0.0000010 0.2027326 0.0000010 9.0000000 0.0000010 0.0000010 0.5493061 0.5493061 0.0000010 0.2027326 0.5493061 0.2027326 0.0000010 0.5493061 0.0000010 0.0000010 0.0000010 0.5493061 0.2027326 9.0000000 0.0000010 0.0000010 0.0000010 0.0000010 0.2027326 0.5493061 0.0000010 0.5493061 0.0000010 0.5493061 0.0000010 0.0000010 0.5493061 0.5493061 0.0000010 0.0000010 0.0000010 0.0000010 0.2027326 0.2027326 9.0000000 0.5493061 9.0000000 9.0000000 9.0000000 0.5493061 0.0000010 0.5493061 0.0000010 0.5493061 0.0000010 0.5493061 0.0000010 0.0000010 0.0000010 0.0000010 9.0000000 0.0000010 0.0000010 0.5493061 0.0000010 0.5493061 0.0000010 0.0000010 0.5493061 0.0000010 0.0000010 0.5493061 0.0000010 0.5493061 9.0000000 0.0000010 0.2027326 0.0000010 9.0000000 9.0000000 0.0000010 0.2027326 0.0000010 0.5493061 0.2027326 0.0000010 0.0000010 0.0000010 0.0000010 9.0000000 0.0000010 9.0000000 0.2027326 0.2027326 0.2027326 0.5493061 0.0000010 0.2027326 0.0000010 0.5493061 0.0000010 0.0000010 0.0000010 0.0000010 0.5493061 0.5493061 0.0000010 0.0000010 0.0000010 0.0000010 0.0000010 0.5493061 0.0000010 0.0000010 0.0000010 0.2027326 0.0000010 0.0000010 0.0000010 0.0000010 0.0000010 0.2027326 0.0000010 0.0000010 0.2027326 0.2027326 0.2027326 0.0000010 0.5493061 9.0000000 9.0000000 0.0000010 0.5493061 0.0000010 0.0000010 0.0000010 9.0000000 0.5493061 0.0000010 0.2027326 0.0000010 0.0000010 0.5493061 0.0000010 0.0000010 0.0000010 0.5493061 0.5493061 0.2027326 0.2027326 0.0000010 0.5493061 0.0000010 0.0000010 0.2027326 0.0000010 0.0000010 0.5493061 0.0000010 0.0000010 0.2027326 0.0000010 0.5493061 0.0000010 0.0000010 0.5493061 0.0000010 0.5493061 0.0000010 0.5493061 0.5493061 0.5493061 0.2027326 0.5493061 0.0000010 0.0000010 0.2027326 0.2027326 0.0000010 0.2027326 0.0000010 0.0000010 0.5493061 0.0000010 0.0000010 0.0000010 0.0000010 0.5493061 0.0000010 0.0000010 0.0000010 0.2027326 0.0000010 0.0000010 0.0000010 0.5493061 9.0000000 0.0000010 0.0000010 0.0000010 0.0000010 0.2027326 0.0000010 0.0000010 0.0000010 0.0000010 0.0000010 0.0000010 0.5493061 0.0000010 0.0000010 0.0000010 0.5493061 0.2027326 0.2027326 9.0000000 0.0000010 0.0000010 0.0000010 0.2027326 0.5493061 0.5493061 0.0000010 0.5493061 0.0000010 0.0000010 0.5493061 9.0000000 0.5493061 9.0000000 9.0000000 9.0000000 9.0000000 0.2027326 0.0000010 0.0000010 9.0000000 0.0000010 9.0000000 0.0000010 0.0000010 0.5493061 0.2027326 0.2027326 0.0000010 0.2027326 0.0000010 0.0000010 0.2027326 0.2027326 0.0000010 0.5493061 0.2027326 0.0000010 0.0000010 0.5493061 0.2027326 0.5493061 0.5493061 0.0000010 0.0000010 0.5493061 0.0000010 0.5493061 0.0000010 0.0000010 9.0000000 9.0000000 0.0000010 0.0000010 0.0000010 0.2027326 0.0000010 0.0000010 0.0000010 0.0000010 0.0000010 0.0000010 0.0000010 0.0000010 0.5493061 0.0000010 0.0000010 0.2027326 0.0000010 0.0000010 0.0000010 9.0000000 0.5493061 0.0000010 0.2027326 0.0000010 0.0000010 0.0000010 0.5493061 0.0000010 0.0000010 0.5493061 0.0000010 0.0000010 0.0000010 0.5493061 0.0000010 0.5493061 0.0000010 0.0000010 0.0000010 0.5493061 0.0000010 0.0000010 0.2027326 9.0000000 0.0000010 0.0000010 0.5493061 0.2027326 9.0000000 0.2027326 0.5493061 0.0000010 0.0000010 9.0000000 0.5493061 9.0000000 9.0000000 0.5493061 0.0000010 0.2027326 0.0000010 0.0000010 9.0000000 0.2027326 0.0000010 0.0000010 0.0000010 0.0000010 0.5493061 0.0000010 0.2027326 0.0000010 0.0000010 0.0000010 0.0000010 0.2027326 0.5493061 0.0000010 0.0000010 0.0000010 0.0000010 0.2027326 0.0000010 0.5493061 0.2027326 0.2027326 0.0000010 9.0000000 0.2027326 0.5493061 0.0000010 0.5493061 0.2027326 0.0000010 0.0000010 0.0000010 0.5493061 9.0000000 0.0000010 0.0000010 0.2027326 0.5493061 0.0000010 0.5493061 0.0000010 0.2027326 0.5493061 0.0000010 0.0000010 0.2027326 0.0000010 0.0000010 0.2027326 0.5493061 0.0000010 0.0000010 0.5493061 0.0000010 0.0000010 0.2027326 0.2027326 0.0000010 0.2027326 0.5493061 9.0000000 0.0000010 0.0000010 0.0000010 0.5493061 0.0000010 0.2027326 0.2027326 0.5493061 0.5493061 0.0000010 0.0000010 0.0000010 9.0000000 0.0000010 0.0000010 0.0000010 0.0000010 0.0000010 9.0000000 0.5493061 0.0000010 0.0000010 0.2027326 9.0000000 0.5493061 0.0000010 9.0000000 0.2027326 0.0000010 0.5493061 0.5493061 0.2027326 0.0000010 0.2027326 0.0000010 0.2027326 9.0000000 0.2027326 0.0000010 0.0000010 0.5493061 9.0000000 0.0000010 9.0000000 0.0000010 0.5493061 0.0000010 9.0000000 0.0000010 0.0000010 0.2027326 0.2027326 0.0000010 0.0000010 0.0000010 0.2027326 0.0000010 0.0000010 0.0000010 0.5493061 0.0000010 9.0000000 0.0000010 0.0000010 0.5493061 0.0000010 0.0000010 0.0000010 0.5493061 0.0000010 0.5493061 0.0000010 0.0000010 0.0000010 0.0000010 0.0000010 0.5493061 0.0000010 0.0000010 0.0000010 0.0000010 0.0000010 9.0000000 0.5493061 0.5493061 0.5493061 0.0000010 0.2027326 0.0000010 0.0000010 0.5493061 0.0000010 0.0000010 9.0000000 9.0000000 0.0000010 0.0000010 0.0000010 0.0000010 0.0000010 0.0000010 0.2027326 0.5493061 0.0000010 0.5493061 0.5493061 0.0000010 0.0000010 0.0000010 0.2027326 0.5493061 0.0000010 0.5493061 0.5493061 0.0000010 0.0000010 0.0000010 0.0000010 0.5493061 0.2027326 0.5493061 0.0000010 0.0000010 0.5493061 0.0000010 0.0000010 0.0000010 0.0000010 0.0000010 0.0000010 0.0000010 9.0000000 0.0000010 0.5493061 0.0000010 0.2027326 0.5493061 0.0000010 0.5493061 0.5493061 0.5493061 0.0000010 0.0000010 0.5493061 0.0000010 0.0000010 0.0000010 0.5493061 0.0000010 0.2027326 0.2027326 0.5493061 0.0000010 9.0000000 0.5493061 0.2027326 0.5493061 0.0000010 0.0000010 0.0000010 0.0000010 0.0000010 0.0000010 0.5493061 9.0000000 9.0000000 0.2027326 0.5493061 0.0000010 0.2027326 9.0000000 0.2027326 0.2027326 0.5493061 0.2027326 0.2027326 0.2027326 0.2027326 0.5493061 0.0000010 0.0000010 0.5493061 0.2027326 9.0000000 0.2027326 0.0000010 0.0000010 0.0000010 9.0000000 9.0000000 9.0000000 9.0000000 9.0000000 9.0000000 9.0000000 9.0000000 9.0000000 9.0000000 9.0000000 9.0000000 0.5493061 9.0000000 9.0000000 9.0000000 9.0000000 9.0000000 9.0000000 9.0000000 9.0000000 9.0000000 9.0000000 9.0000000 9.0000000 9.0000000 9.0000000 9.0000000 9.0000000 9.0000000 9.0000000 9.0000000 9.0000000 9.0000000 9.0000000 9.0000000 9.0000000 9.0000000 9.0000000 9.0000000 9.0000000 9.0000000 9.0000000 9.0000000 9.0000000 9.0000000 9.0000000 9.0000000 9.0000000 9.0000000 9.0000000 9.0000000 9.0000000 9.0000000 9.0000000 9.0000000 9.0000000 9.0000000 9.0000000 9.0000000 9.0000000 0.5493061 0.5493061 9.0000000 0.5493061 9.0000000 0.5493061 0.5493061 0.5493061 9.0000000 0.5493061 0.5493061 9.0000000 0.5493061 0.5493061 9.0000000 0.5493061 0.5493061 0.5493061 0.5493061 9.0000000 9.0000000 0.5493061 9.0000000 0.5493061 9.0000000 0.5493061 0.5493061 0.5493061 0.5493061 0.5493061 9.0000000 0.5493061 0.5493061 0.5493061 0.5493061 9.0000000 0.5493061 9.0000000 0.5493061 9.0000000 0.5493061 0.2027326 0.2027326 0.2027326 0.2027326 0.2027326 0.2027326 0.2027326 0.2027326 0.2027326 0.2027326 0.2027326 0.2027326 0.5493061 0.2027326 0.2027326 0.2027326 0.2027326 0.2027326 0.2027326 0.2027326 0.2027326 0.5493061 0.5493061 0.5493061 0.5493061 0.5493061 0.2027326 0.5493061 0.2027326 0.5493061 0.5493061 0.5493061 0.2027326 0.2027326 0.5493061 0.2027326 0.2027326 0.2027326 0.5493061 0.5493061 0.5493061 0.2027326 0.2027326 0.5493061 0.5493061 0.2027326 0.5493061 0.2027326 0.5493061 
anguliger_MP597            0.2027326 0.2027326 0.5493061 0.5493061 0.5493061 9.0000000 0.5493061 0.5493061 0.2027326 0.5493061 0.2027326 0.2027326 0.5493061 0.5493061 0.5493061 0.2027326 0.2027326 0.2027326 0.2027326 0.2027326 0.2027326 0.2027326 0.2027326 0.2027326 0.2027326 0.2027326 0.2027326 0.2027326 0.2027326 0.2027326 0.5493061 0.2027326 0.0000000 0.2027326 0.2027326 0.2027326 0.2027326 0.5493061 0.2027326 0.2027326 0.2027326 0.2027326 0.2027326 0.2027326 0.5493061 0.2027326 0.5493061 0.2027326 0.2027326 0.2027326 0.2027326 0.2027326 0.5493061 0.2027326 0.5493061 0.2027326 0.2027326 0.2027326 0.2027326 0.2027326 0.2027326 0.5493061 0.5493061 0.2027326 0.2027326 0.2027326 0.2027326 0.5493061 0.2027326 0.2027326 0.2027326 0.2027326 0.2027326 0.2027326 0.2027326 0.2027326 0.2027326 0.2027326 0.2027326 0.2027326 0.2027326 0.5493061 0.5493061 0.5493061 0.2027326 0.5493061 0.5493061 0.5493061 0.2027326 0.2027326 0.2027326 0.2027326 0.2027326 0.2027326 0.2027326 0.2027326 0.2027326 0.2027326 0.2027326 0.5493061 0.2027326 0.2027326 0.2027326 0.2027326 0.2027326 0.2027326 0.2027326 0.2027326 0.2027326 0.2027326 0.2027326 0.2027326 0.2027326 0.5493061 0.2027326 0.0000010 0.2027326 0.5493061 0.5493061 0.2027326 0.5493061 0.2027326 0.2027326 0.5493061 0.2027326 0.2027326 0.2027326 0.2027326 0.5493061 0.2027326 0.5493061 0.5493061 0.5493061 0.5493061 0.2027326 0.2027326 0.5493061 0.2027326 0.2027326 0.2027326 0.2027326 0.2027326 0.2027326 0.2027326 0.2027326 0.2027326 0.2027326 0.2027326 0.2027326 0.2027326 0.2027326 0.2027326 0.2027326 0.2027326 0.5493061 0.2027326 0.2027326 0.2027326 0.2027326 0.2027326 0.0000010 0.2027326 0.2027326 0.5493061 0.5493061 0.5493061 0.2027326 0.2027326 0.5493061 0.5493061 0.2027326 0.2027326 0.2027326 0.2027326 0.2027326 0.5493061 0.2027326 0.2027326 0.5493061 0.2027326 0.2027326 0.2027326 0.2027326 0.2027326 0.2027326 0.2027326 0.2027326 0.5493061 0.5493061 0.2027326 0.2027326 0.2027326 0.2027326 0.5493061 0.2027326 0.2027326 0.2027326 0.2027326 0.2027326 0.5493061 0.2027326 0.2027326 0.2027326 0.2027326 0.2027326 0.2027326 9.0000000 0.2027326 0.2027326 0.2027326 0.2027326 0.5493061 0.2027326 0.2027326 0.2027326 0.5493061 0.5493061 0.2027326 0.5493061 0.2027326 0.2027326 0.2027326 0.2027326 0.2027326 0.2027326 0.2027326 0.2027326 0.2027326 0.2027326 0.2027326 0.5493061 0.2027326 0.2027326 0.2027326 0.2027326 0.5493061 0.2027326 0.2027326 0.2027326 0.2027326 0.5493061 0.2027326 0.2027326 0.2027326 0.2027326 0.2027326 0.2027326 0.2027326 0.2027326 0.2027326 0.2027326 0.2027326 0.5493061 0.5493061 0.5493061 0.2027326 0.2027326 0.2027326 0.0000010 0.2027326 0.2027326 0.2027326 0.2027326 0.2027326 0.2027326 0.2027326 0.5493061 0.2027326 0.5493061 0.5493061 0.5493061 0.5493061 0.5493061 0.2027326 0.2027326 0.5493061 0.2027326 0.5493061 0.2027326 0.2027326 0.2027326 0.5493061 0.5493061 0.2027326 0.5493061 0.2027326 0.2027326 0.5493061 0.5493061 0.2027326 0.2027326 0.5493061 0.2027326 0.2027326 0.2027326 0.5493061 0.2027326 0.2027326 0.2027326 0.2027326 0.2027326 0.2027326 0.2027326 0.2027326 0.2027326 0.5493061 0.5493061 0.2027326 0.2027326 0.2027326 0.5493061 0.2027326 0.2027326 0.2027326 0.2027326 0.2027326 0.2027326 0.2027326 0.2027326 0.2027326 0.2027326 0.2027326 0.5493061 0.2027326 0.2027326 0.2027326 0.5493061 0.2027326 0.2027326 0.5493061 0.2027326 0.2027326 0.2027326 0.2027326 0.2027326 0.2027326 0.2027326 0.2027326 0.2027326 0.2027326 0.2027326 0.2027326 0.2027326 0.2027326 0.2027326 0.2027326 0.2027326 0.2027326 0.2027326 0.5493061 0.5493061 0.2027326 0.2027326 0.2027326 0.5493061 0.5493061 0.5493061 0.2027326 0.2027326 0.2027326 0.5493061 0.2027326 0.5493061 0.5493061 0.2027326 0.2027326 0.5493061 0.2027326 0.2027326 0.5493061 0.5493061 0.2027326 0.2027326 0.2027326 0.2027326 0.2027326 0.2027326 0.5493061 0.2027326 0.2027326 0.2027326 0.2027326 0.5493061 0.2027326 0.2027326 0.2027326 0.2027326 0.2027326 0.5493061 0.2027326 0.2027326 0.5493061 0.5493061 0.2027326 0.5493061 0.5493061 0.2027326 0.2027326 0.2027326 0.5493061 0.2027326 0.2027326 0.2027326 0.2027326 0.5493061 0.2027326 0.2027326 0.5493061 0.2027326 0.2027326 0.2027326 0.2027326 0.5493061 0.2027326 0.2027326 0.2027326 0.5493061 0.2027326 0.2027326 0.5493061 0.2027326 0.2027326 0.2027326 0.2027326 0.2027326 0.2027326 0.5493061 0.5493061 0.2027326 0.5493061 0.2027326 0.5493061 0.2027326 0.2027326 0.2027326 0.2027326 0.2027326 0.5493061 0.5493061 0.2027326 0.2027326 0.2027326 0.2027326 0.2027326 0.5493061 0.2027326 0.2027326 0.2027326 0.2027326 0.2027326 0.5493061 0.2027326 0.2027326 0.2027326 0.5493061 0.5493061 0.2027326 0.2027326 0.5493061 0.5493061 0.2027326 0.2027326 0.2027326 0.5493061 0.2027326 0.5493061 0.2027326 0.5493061 0.5493061 0.5493061 0.2027326 0.2027326 0.2027326 0.5493061 0.2027326 0.5493061 0.2027326 0.2027326 0.2027326 0.5493061 0.2027326 0.2027326 0.5493061 0.5493061 0.2027326 0.2027326 0.2027326 0.5493061 0.2027326 0.2027326 0.2027326 0.2027326 0.2027326 0.5493061 0.2027326 0.2027326 0.2027326 0.2027326 0.2027326 0.2027326 0.2027326 0.2027326 0.2027326 0.2027326 0.2027326 0.2027326 0.2027326 0.2027326 0.2027326 0.2027326 0.2027326 0.2027326 0.2027326 0.2027326 0.5493061 0.2027326 0.2027326 0.2027326 0.2027326 0.5493061 0.2027326 0.2027326 0.2027326 0.2027326 0.2027326 0.5493061 0.5493061 0.2027326 0.2027326 0.2027326 0.2027326 0.2027326 0.2027326 0.5493061 0.2027326 0.2027326 0.2027326 0.2027326 0.2027326 0.2027326 0.2027326 0.0000010 0.2027326 0.2027326 0.2027326 0.2027326 0.2027326 0.2027326 0.2027326 0.2027326 0.2027326 0.0000010 0.2027326 0.2027326 0.2027326 0.2027326 0.2027326 0.2027326 0.2027326 0.2027326 0.2027326 0.2027326 0.2027326 0.5493061 0.2027326 0.2027326 0.2027326 0.5493061 0.2027326 0.2027326 0.2027326 9.0000000 0.2027326 0.2027326 0.2027326 0.2027326 0.2027326 0.2027326 0.2027326 0.2027326 0.2027326 0.5493061 0.5493061 0.2027326 0.2027326 0.5493061 0.2027326 0.5493061 0.2027326 0.2027326 0.2027326 0.2027326 0.2027326 0.2027326 0.2027326 0.2027326 0.5493061 0.5493061 0.5493061 0.2027326 0.2027326 0.5493061 0.5493061 0.5493061 0.5493061 0.2027326 0.5493061 0.5493061 0.5493061 0.5493061 0.2027326 0.2027326 0.2027326 0.2027326 0.5493061 0.5493061 0.5493061 0.2027326 0.2027326 0.2027326 0.5493061 9.0000000 0.5493061 0.5493061 0.5493061 0.5493061 0.5493061 0.5493061 0.5493061 0.5493061 0.5493061 0.5493061 0.2027326 9.0000000 0.5493061 9.0000000 0.5493061 0.5493061 0.5493061 9.0000000 9.0000000 0.5493061 0.5493061 0.5493061 0.5493061 0.5493061 0.5493061 0.5493061 0.5493061 9.0000000 0.5493061 9.0000000 0.5493061 9.0000000 0.5493061 0.5493061 0.5493061 9.0000000 0.5493061 0.5493061 0.5493061 9.0000000 0.5493061 9.0000000 0.5493061 0.5493061 0.5493061 0.5493061 0.5493061 0.5493061 0.5493061 0.5493061 0.5493061 0.5493061 0.5493061 0.5493061 0.5493061 0.5493061 0.5493061 9.0000000 0.5493061 9.0000000 9.0000000 9.0000000 9.0000000 9.0000000 9.0000000 9.0000000 9.0000000 9.0000000 9.0000000 0.2027326 0.5493061 9.0000000 9.0000000 9.0000000 9.0000000 9.0000000 9.0000000 9.0000000 9.0000000 9.0000000 9.0000000 9.0000000 9.0000000 9.0000000 9.0000000 9.0000000 9.0000000 9.0000000 9.0000000 9.0000000 9.0000000 9.0000000 9.0000000 9.0000000 9.0000000 9.0000000 9.0000000 9.0000000 9.0000000 9.0000000 0.5493061 0.5493061 0.5493061 0.5493061 0.5493061 0.5493061 0.5493061 0.5493061 0.5493061 0.5493061 0.5493061 0.5493061 9.0000000 0.5493061 0.5493061 0.5493061 0.5493061 0.5493061 0.5493061 0.5493061 0.5493061 9.0000000 9.0000000 9.0000000 9.0000000 9.0000000 0.5493061 9.0000000 0.5493061 9.0000000 9.0000000 9.0000000 0.5493061 0.5493061 9.0000000 0.5493061 0.5493061 0.5493061 9.0000000 9.0000000 9.0000000 0.5493061 0.5493061 9.0000000 9.0000000 0.5493061 9.0000000 0.5493061 9.0000000 
angulosa_S2105             0.5493061 0.5493061 0.2027326 9.0000000 9.0000000 0.5493061 0.2027326 0.2027326 0.0000010 0.2027326 0.0000010 0.0000010 0.2027326 0.2027326 9.0000000 0.0000010 0.0000010 0.0000010 0.0000010 0.0000010 0.5493061 0.0000010 0.5493061 0.0000010 0.0000010 0.0000010 0.5493061 0.5493061 0.0000010 0.0000010 0.2027326 0.0000010 0.2027326 0.0000000 0.0000010 0.0000010 0.0000010 9.0000000 0.5493061 0.0000010 0.0000010 0.0000010 0.0000010 0.0000010 0.2027326 0.0000010 9.0000000 0.0000010 0.0000010 0.5493061 0.5493061 0.0000010 0.2027326 0.5493061 0.2027326 0.0000010 0.5493061 0.0000010 0.0000010 0.0000010 0.5493061 0.2027326 9.0000000 0.0000010 0.0000010 0.0000010 0.0000010 0.2027326 0.5493061 0.0000010 0.5493061 0.0000010 0.5493061 0.0000010 0.0000010 0.5493061 0.5493061 0.0000010 0.0000010 0.0000010 0.0000010 0.2027326 0.2027326 9.0000000 0.5493061 9.0000000 9.0000000 9.0000000 0.5493061 0.0000010 0.5493061 0.0000010 0.5493061 0.0000010 0.5493061 0.0000010 0.0000010 0.0000010 0.0000010 9.0000000 0.0000010 0.0000010 0.5493061 0.0000010 0.5493061 0.0000010 0.0000010 0.5493061 0.0000010 0.0000010 0.5493061 0.0000010 0.5493061 9.0000000 0.0000010 0.2027326 0.0000010 9.0000000 9.0000000 0.0000010 0.2027326 0.0000010 0.5493061 0.2027326 0.0000010 0.0000010 0.0000010 0.0000010 9.0000000 0.0000010 9.0000000 0.2027326 0.2027326 0.2027326 0.5493061 0.0000010 0.2027326 0.0000010 0.5493061 0.0000010 0.0000010 0.0000010 0.0000010 0.5493061 0.5493061 0.0000010 0.0000010 0.0000010 0.0000010 0.0000010 0.5493061 0.0000010 0.0000010 0.0000010 0.2027326 0.0000010 0.0000010 0.0000010 0.0000010 0.0000010 0.2027326 0.0000010 0.0000010 0.2027326 0.2027326 0.2027326 0.0000010 0.5493061 9.0000000 9.0000000 0.0000010 0.5493061 0.0000010 0.0000010 0.0000010 9.0000000 0.5493061 0.0000010 0.2027326 0.0000010 0.0000010 0.5493061 0.0000010 0.0000010 0.0000010 0.5493061 0.5493061 0.2027326 0.2027326 0.0000010 0.5493061 0.0000010 0.0000010 0.2027326 0.0000010 0.0000010 0.5493061 0.0000010 0.0000010 0.2027326 0.0000010 0.5493061 0.0000010 0.0000010 0.5493061 0.0000010 0.5493061 0.0000010 0.5493061 0.5493061 0.5493061 0.2027326 0.5493061 0.0000010 0.0000010 0.2027326 0.2027326 0.0000010 0.2027326 0.0000010 0.0000010 0.5493061 0.0000010 0.0000010 0.0000010 0.0000010 0.5493061 0.0000010 0.0000010 0.0000010 0.2027326 0.0000010 0.0000010 0.0000010 0.5493061 9.0000000 0.0000010 0.0000010 0.0000010 0.0000010 0.2027326 0.0000010 0.0000010 0.0000010 0.0000010 0.0000010 0.0000010 0.5493061 0.0000010 0.0000010 0.0000010 0.5493061 0.2027326 0.2027326 9.0000000 0.0000010 0.0000010 0.0000010 0.2027326 0.5493061 0.5493061 0.0000010 0.5493061 0.0000010 0.0000010 0.5493061 9.0000000 0.5493061 9.0000000 9.0000000 9.0000000 9.0000000 0.2027326 0.0000010 0.0000010 9.0000000 0.0000010 9.0000000 0.0000010 0.0000010 0.5493061 0.2027326 0.2027326 0.0000010 0.2027326 0.0000010 0.0000010 0.2027326 0.2027326 0.0000010 0.5493061 0.2027326 0.0000010 0.0000010 0.5493061 0.2027326 0.5493061 0.5493061 0.0000010 0.0000010 0.5493061 0.0000010 0.5493061 0.0000010 0.0000010 9.0000000 9.0000000 0.0000010 0.0000010 0.0000010 0.2027326 0.0000010 0.0000010 0.0000010 0.0000010 0.0000010 0.0000010 0.0000010 0.0000010 0.5493061 0.0000010 0.0000010 0.2027326 0.0000010 0.0000010 0.0000010 9.0000000 0.5493061 0.0000010 0.2027326 0.0000010 0.0000010 0.0000010 0.5493061 0.0000010 0.0000010 0.5493061 0.0000010 0.0000010 0.0000010 0.5493061 0.0000010 0.5493061 0.0000010 0.0000010 0.0000010 0.5493061 0.0000010 0.0000010 0.2027326 9.0000000 0.0000010 0.0000010 0.5493061 0.2027326 9.0000000 0.2027326 0.5493061 0.0000010 0.0000010 9.0000000 0.5493061 9.0000000 9.0000000 0.5493061 0.0000010 0.2027326 0.0000010 0.0000010 9.0000000 0.2027326 0.0000010 0.0000010 0.0000010 0.0000010 0.5493061 0.0000010 0.2027326 0.0000010 0.0000010 0.0000010 0.0000010 0.2027326 0.5493061 0.0000010 0.0000010 0.0000010 0.0000010 0.2027326 0.0000010 0.5493061 0.2027326 0.2027326 0.0000010 9.0000000 0.2027326 0.5493061 0.0000010 0.5493061 0.2027326 0.0000010 0.0000010 0.0000010 0.5493061 9.0000000 0.0000010 0.0000010 0.2027326 0.5493061 0.0000010 0.5493061 0.0000010 0.2027326 0.5493061 0.0000010 0.0000010 0.2027326 0.0000010 0.0000010 0.2027326 0.5493061 0.0000010 0.0000010 0.5493061 0.0000010 0.0000010 0.2027326 0.2027326 0.0000010 0.2027326 0.5493061 9.0000000 0.0000010 0.0000010 0.0000010 0.5493061 0.0000010 0.2027326 0.2027326 0.5493061 0.5493061 0.0000010 0.0000010 0.0000010 9.0000000 0.0000010 0.0000010 0.0000010 0.0000010 0.0000010 9.0000000 0.5493061 0.0000010 0.0000010 0.2027326 9.0000000 0.5493061 0.0000010 9.0000000 0.2027326 0.0000010 0.5493061 0.5493061 0.2027326 0.0000010 0.2027326 0.0000010 0.2027326 9.0000000 0.2027326 0.0000010 0.0000010 0.5493061 9.0000000 0.0000010 9.0000000 0.0000010 0.5493061 0.0000010 9.0000000 0.0000010 0.0000010 0.2027326 0.2027326 0.0000010 0.0000010 0.0000010 0.2027326 0.0000010 0.0000010 0.0000010 0.5493061 0.0000010 9.0000000 0.0000010 0.0000010 0.5493061 0.0000010 0.0000010 0.0000010 0.5493061 0.0000010 0.5493061 0.0000010 0.0000010 0.0000010 0.0000010 0.0000010 0.5493061 0.0000010 0.0000010 0.0000010 0.0000010 0.0000010 9.0000000 0.5493061 0.5493061 0.5493061 0.0000010 0.2027326 0.0000010 0.0000010 0.5493061 0.0000010 0.0000010 9.0000000 9.0000000 0.0000010 0.0000010 0.0000010 0.0000010 0.0000010 0.0000010 0.2027326 0.5493061 0.0000010 0.5493061 0.5493061 0.0000010 0.0000010 0.0000010 0.2027326 0.5493061 0.0000010 0.5493061 0.5493061 0.0000010 0.0000010 0.0000010 0.0000010 0.5493061 0.2027326 0.5493061 0.0000010 0.0000010 0.5493061 0.0000010 0.0000010 0.0000010 0.0000010 0.0000010 0.0000010 0.0000010 9.0000000 0.0000010 0.5493061 0.0000010 0.2027326 0.5493061 0.0000010 0.5493061 0.5493061 0.5493061 0.0000010 0.0000010 0.5493061 0.0000010 0.0000010 0.0000010 0.5493061 0.0000010 0.2027326 0.2027326 0.5493061 0.0000010 9.0000000 0.5493061 0.2027326 0.5493061 0.0000010 0.0000010 0.0000010 0.0000010 0.0000010 0.0000010 0.5493061 9.0000000 9.0000000 0.2027326 0.5493061 0.0000010 0.2027326 9.0000000 0.2027326 0.2027326 0.5493061 0.2027326 0.2027326 0.2027326 0.2027326 0.5493061 0.0000010 0.0000010 0.5493061 0.2027326 9.0000000 0.2027326 0.0000010 0.0000010 0.0000010 9.0000000 9.0000000 9.0000000 9.0000000 9.0000000 9.0000000 9.0000000 9.0000000 9.0000000 9.0000000 9.0000000 9.0000000 0.5493061 9.0000000 9.0000000 9.0000000 9.0000000 9.0000000 9.0000000 9.0000000 9.0000000 9.0000000 9.0000000 9.0000000 9.0000000 9.0000000 9.0000000 9.0000000 9.0000000 9.0000000 9.0000000 9.0000000 9.0000000 9.0000000 9.0000000 9.0000000 9.0000000 9.0000000 9.0000000 9.0000000 9.0000000 9.0000000 9.0000000 9.0000000 9.0000000 9.0000000 9.0000000 9.0000000 9.0000000 9.0000000 9.0000000 9.0000000 9.0000000 9.0000000 9.0000000 9.0000000 9.0000000 9.0000000 9.0000000 9.0000000 9.0000000 0.5493061 0.5493061 9.0000000 0.5493061 9.0000000 0.5493061 0.5493061 0.5493061 9.0000000 0.5493061 0.5493061 9.0000000 0.5493061 0.5493061 9.0000000 0.5493061 0.5493061 0.5493061 0.5493061 9.0000000 9.0000000 0.5493061 9.0000000 0.5493061 9.0000000 0.5493061 0.5493061 0.5493061 0.5493061 0.5493061 9.0000000 0.5493061 0.5493061 0.5493061 0.5493061 9.0000000 0.5493061 9.0000000 0.5493061 9.0000000 0.5493061 0.2027326 0.2027326 0.2027326 0.2027326 0.2027326 0.2027326 0.2027326 0.2027326 0.2027326 0.2027326 0.2027326 0.2027326 0.5493061 0.2027326 0.2027326 0.2027326 0.2027326 0.2027326 0.2027326 0.2027326 0.2027326 0.5493061 0.5493061 0.5493061 0.5493061 0.5493061 0.2027326 0.5493061 0.2027326 0.5493061 0.5493061 0.5493061 0.2027326 0.2027326 0.5493061 0.2027326 0.2027326 0.2027326 0.5493061 0.5493061 0.5493061 0.2027326 0.2027326 0.5493061 0.5493061 0.2027326 0.5493061 0.2027326 0.5493061 
annectens_CM8              0.5493061 0.5493061 0.2027326 9.0000000 9.0000000 0.5493061 0.2027326 0.2027326 0.0000010 0.2027326 0.0000010 0.0000010 0.2027326 0.2027326 9.0000000 0.0000010 0.0000010 0.0000010 0.0000010 0.0000010 0.5493061 0.0000010 0.5493061 0.0000010 0.0000010 0.0000010 0.5493061 0.5493061 0.0000010 0.0000010 0.2027326 0.0000010 0.2027326 0.0000010 0.0000000 0.0000010 0.0000010 9.0000000 0.5493061 0.0000010 0.0000010 0.0000010 0.0000010 0.0000010 0.2027326 0.0000010 9.0000000 0.0000010 0.0000010 0.5493061 0.5493061 0.0000010 0.2027326 0.5493061 0.2027326 0.0000010 0.5493061 0.0000010 0.0000010 0.0000010 0.5493061 0.2027326 9.0000000 0.0000010 0.0000010 0.0000010 0.0000010 0.2027326 0.5493061 0.0000010 0.5493061 0.0000010 0.5493061 0.0000010 0.0000010 0.5493061 0.5493061 0.0000010 0.0000010 0.0000010 0.0000010 0.2027326 0.2027326 9.0000000 0.5493061 9.0000000 9.0000000 9.0000000 0.5493061 0.0000010 0.5493061 0.0000010 0.5493061 0.0000010 0.5493061 0.0000010 0.0000010 0.0000010 0.0000010 9.0000000 0.0000010 0.0000010 0.5493061 0.0000010 0.5493061 0.0000010 0.0000010 0.5493061 0.0000010 0.0000010 0.5493061 0.0000010 0.5493061 9.0000000 0.0000010 0.2027326 0.0000010 9.0000000 9.0000000 0.0000010 0.2027326 0.0000010 0.5493061 0.2027326 0.0000010 0.0000010 0.0000010 0.0000010 9.0000000 0.0000010 9.0000000 0.2027326 0.2027326 0.2027326 0.5493061 0.0000010 0.2027326 0.0000010 0.5493061 0.0000010 0.0000010 0.0000010 0.0000010 0.5493061 0.5493061 0.0000010 0.0000010 0.0000010 0.0000010 0.0000010 0.5493061 0.0000010 0.0000010 0.0000010 0.2027326 0.0000010 0.0000010 0.0000010 0.0000010 0.0000010 0.2027326 0.0000010 0.0000010 0.2027326 0.2027326 0.2027326 0.0000010 0.5493061 9.0000000 9.0000000 0.0000010 0.5493061 0.0000010 0.0000010 0.0000010 9.0000000 0.5493061 0.0000010 0.2027326 0.0000010 0.0000010 0.5493061 0.0000010 0.0000010 0.0000010 0.5493061 0.5493061 0.2027326 0.2027326 0.0000010 0.5493061 0.0000010 0.0000010 0.2027326 0.0000010 0.0000010 0.5493061 0.0000010 0.0000010 0.2027326 0.0000010 0.5493061 0.0000010 0.0000010 0.5493061 0.0000010 0.5493061 0.0000010 0.5493061 0.5493061 0.5493061 0.2027326 0.5493061 0.0000010 0.0000010 0.2027326 0.2027326 0.0000010 0.2027326 0.0000010 0.0000010 0.5493061 0.0000010 0.0000010 0.0000010 0.0000010 0.5493061 0.0000010 0.0000010 0.0000010 0.2027326 0.0000010 0.0000010 0.0000010 0.5493061 9.0000000 0.0000010 0.0000010 0.0000010 0.0000010 0.2027326 0.0000010 0.0000010 0.0000010 0.0000010 0.0000010 0.0000010 0.5493061 0.0000010 0.0000010 0.0000010 0.5493061 0.2027326 0.2027326 9.0000000 0.0000010 0.0000010 0.0000010 0.2027326 0.5493061 0.5493061 0.0000010 0.5493061 0.0000010 0.0000010 0.5493061 9.0000000 0.5493061 9.0000000 9.0000000 9.0000000 9.0000000 0.2027326 0.0000010 0.0000010 9.0000000 0.0000010 9.0000000 0.0000010 0.0000010 0.5493061 0.2027326 0.2027326 0.0000010 0.2027326 0.0000010 0.0000010 0.2027326 0.2027326 0.0000010 0.5493061 0.2027326 0.0000010 0.0000010 0.5493061 0.2027326 0.5493061 0.5493061 0.0000010 0.0000010 0.5493061 0.0000010 0.5493061 0.0000010 0.0000010 9.0000000 9.0000000 0.0000010 0.0000010 0.0000010 0.2027326 0.0000010 0.0000010 0.0000010 0.0000010 0.0000010 0.0000010 0.0000010 0.0000010 0.5493061 0.0000010 0.0000010 0.2027326 0.0000010 0.0000010 0.0000010 9.0000000 0.5493061 0.0000010 0.2027326 0.0000010 0.0000010 0.0000010 0.5493061 0.0000010 0.0000010 0.5493061 0.0000010 0.0000010 0.0000010 0.5493061 0.0000010 0.5493061 0.0000010 0.0000010 0.0000010 0.5493061 0.0000010 0.0000010 0.2027326 9.0000000 0.0000010 0.0000010 0.5493061 0.2027326 9.0000000 0.2027326 0.5493061 0.0000010 0.0000010 9.0000000 0.5493061 9.0000000 9.0000000 0.5493061 0.0000010 0.2027326 0.0000010 0.0000010 9.0000000 0.2027326 0.0000010 0.0000010 0.0000010 0.0000010 0.5493061 0.0000010 0.2027326 0.0000010 0.0000010 0.0000010 0.0000010 0.2027326 0.5493061 0.0000010 0.0000010 0.0000010 0.0000010 0.2027326 0.0000010 0.5493061 0.2027326 0.2027326 0.0000010 9.0000000 0.2027326 0.5493061 0.0000010 0.5493061 0.2027326 0.0000010 0.0000010 0.0000010 0.5493061 9.0000000 0.0000010 0.0000010 0.2027326 0.5493061 0.0000010 0.5493061 0.0000010 0.2027326 0.5493061 0.0000010 0.0000010 0.2027326 0.0000010 0.0000010 0.2027326 0.5493061 0.0000010 0.0000010 0.5493061 0.0000010 0.0000010 0.2027326 0.2027326 0.0000010 0.2027326 0.5493061 9.0000000 0.0000010 0.0000010 0.0000010 0.5493061 0.0000010 0.2027326 0.2027326 0.5493061 0.5493061 0.0000010 0.0000010 0.0000010 9.0000000 0.0000010 0.0000010 0.0000010 0.0000010 0.0000010 9.0000000 0.5493061 0.0000010 0.0000010 0.2027326 9.0000000 0.5493061 0.0000010 9.0000000 0.2027326 0.0000010 0.5493061 0.5493061 0.2027326 0.0000010 0.2027326 0.0000010 0.2027326 9.0000000 0.2027326 0.0000010 0.0000010 0.5493061 9.0000000 0.0000010 9.0000000 0.0000010 0.5493061 0.0000010 9.0000000 0.0000010 0.0000010 0.2027326 0.2027326 0.0000010 0.0000010 0.0000010 0.2027326 0.0000010 0.0000010 0.0000010 0.5493061 0.0000010 9.0000000 0.0000010 0.0000010 0.5493061 0.0000010 0.0000010 0.0000010 0.5493061 0.0000010 0.5493061 0.0000010 0.0000010 0.0000010 0.0000010 0.0000010 0.5493061 0.0000010 0.0000010 0.0000010 0.0000010 0.0000010 9.0000000 0.5493061 0.5493061 0.5493061 0.0000010 0.2027326 0.0000010 0.0000010 0.5493061 0.0000010 0.0000010 9.0000000 9.0000000 0.0000010 0.0000010 0.0000010 0.0000010 0.0000010 0.0000010 0.2027326 0.5493061 0.0000010 0.5493061 0.5493061 0.0000010 0.0000010 0.0000010 0.2027326 0.5493061 0.0000010 0.5493061 0.5493061 0.0000010 0.0000010 0.0000010 0.0000010 0.5493061 0.2027326 0.5493061 0.0000010 0.0000010 0.5493061 0.0000010 0.0000010 0.0000010 0.0000010 0.0000010 0.0000010 0.0000010 9.0000000 0.0000010 0.5493061 0.0000010 0.2027326 0.5493061 0.0000010 0.5493061 0.5493061 0.5493061 0.0000010 0.0000010 0.5493061 0.0000010 0.0000010 0.0000010 0.5493061 0.0000010 0.2027326 0.2027326 0.5493061 0.0000010 9.0000000 0.5493061 0.2027326 0.5493061 0.0000010 0.0000010 0.0000010 0.0000010 0.0000010 0.0000010 0.5493061 9.0000000 9.0000000 0.2027326 0.5493061 0.0000010 0.2027326 9.0000000 0.2027326 0.2027326 0.5493061 0.2027326 0.2027326 0.2027326 0.2027326 0.5493061 0.0000010 0.0000010 0.5493061 0.2027326 9.0000000 0.2027326 0.0000010 0.0000010 0.0000010 9.0000000 9.0000000 9.0000000 9.0000000 9.0000000 9.0000000 9.0000000 9.0000000 9.0000000 9.0000000 9.0000000 9.0000000 0.5493061 9.0000000 9.0000000 9.0000000 9.0000000 9.0000000 9.0000000 9.0000000 9.0000000 9.0000000 9.0000000 9.0000000 9.0000000 9.0000000 9.0000000 9.0000000 9.0000000 9.0000000 9.0000000 9.0000000 9.0000000 9.0000000 9.0000000 9.0000000 9.0000000 9.0000000 9.0000000 9.0000000 9.0000000 9.0000000 9.0000000 9.0000000 9.0000000 9.0000000 9.0000000 9.0000000 9.0000000 9.0000000 9.0000000 9.0000000 9.0000000 9.0000000 9.0000000 9.0000000 9.0000000 9.0000000 9.0000000 9.0000000 9.0000000 0.5493061 0.5493061 9.0000000 0.5493061 9.0000000 0.5493061 0.5493061 0.5493061 9.0000000 0.5493061 0.5493061 9.0000000 0.5493061 0.5493061 9.0000000 0.5493061 0.5493061 0.5493061 0.5493061 9.0000000 9.0000000 0.5493061 9.0000000 0.5493061 9.0000000 0.5493061 0.5493061 0.5493061 0.5493061 0.5493061 9.0000000 0.5493061 0.5493061 0.5493061 0.5493061 9.0000000 0.5493061 9.0000000 0.5493061 9.0000000 0.5493061 0.2027326 0.2027326 0.2027326 0.2027326 0.2027326 0.2027326 0.2027326 0.2027326 0.2027326 0.2027326 0.2027326 0.2027326 0.5493061 0.2027326 0.2027326 0.2027326 0.2027326 0.2027326 0.2027326 0.2027326 0.2027326 0.5493061 0.5493061 0.5493061 0.5493061 0.5493061 0.2027326 0.5493061 0.2027326 0.5493061 0.5493061 0.5493061 0.2027326 0.2027326 0.5493061 0.2027326 0.2027326 0.2027326 0.5493061 0.5493061 0.5493061 0.2027326 0.2027326 0.5493061 0.5493061 0.2027326 0.5493061 0.2027326 0.5493061 
arachnocalyx_EO12453       0.5493061 0.5493061 0.2027326 9.0000000 9.0000000 0.5493061 0.2027326 0.2027326 0.0000010 0.2027326 0.0000010 0.0000010 0.2027326 0.2027326 9.0000000 0.0000010 0.0000010 0.0000010 0.0000010 0.0000010 0.5493061 0.0000010 0.5493061 0.0000010 0.0000010 0.0000010 0.5493061 0.5493061 0.0000010 0.0000010 0.2027326 0.0000010 0.2027326 0.0000010 0.0000010 0.0000000 0.0000010 9.0000000 0.5493061 0.0000010 0.0000010 0.0000010 0.0000010 0.0000010 0.2027326 0.0000010 9.0000000 0.0000010 0.0000010 0.5493061 0.5493061 0.0000010 0.2027326 0.5493061 0.2027326 0.0000010 0.5493061 0.0000010 0.0000010 0.0000010 0.5493061 0.2027326 9.0000000 0.0000010 0.0000010 0.0000010 0.0000010 0.2027326 0.5493061 0.0000010 0.5493061 0.0000010 0.5493061 0.0000010 0.0000010 0.5493061 0.5493061 0.0000010 0.0000010 0.0000010 0.0000010 0.2027326 0.2027326 9.0000000 0.5493061 9.0000000 9.0000000 9.0000000 0.5493061 0.0000010 0.5493061 0.0000010 0.5493061 0.0000010 0.5493061 0.0000010 0.0000010 0.0000010 0.0000010 9.0000000 0.0000010 0.0000010 0.5493061 0.0000010 0.5493061 0.0000010 0.0000010 0.5493061 0.0000010 0.0000010 0.5493061 0.0000010 0.5493061 9.0000000 0.0000010 0.2027326 0.0000010 9.0000000 9.0000000 0.0000010 0.2027326 0.0000010 0.5493061 0.2027326 0.0000010 0.0000010 0.0000010 0.0000010 9.0000000 0.0000010 9.0000000 0.2027326 0.2027326 0.2027326 0.5493061 0.0000010 0.2027326 0.0000010 0.5493061 0.0000010 0.0000010 0.0000010 0.0000010 0.5493061 0.5493061 0.0000010 0.0000010 0.0000010 0.0000010 0.0000010 0.5493061 0.0000010 0.0000010 0.0000010 0.2027326 0.0000010 0.0000010 0.0000010 0.0000010 0.0000010 0.2027326 0.0000010 0.0000010 0.2027326 0.2027326 0.2027326 0.0000010 0.5493061 9.0000000 9.0000000 0.0000010 0.5493061 0.0000010 0.0000010 0.0000010 9.0000000 0.5493061 0.0000010 0.2027326 0.0000010 0.0000010 0.5493061 0.0000010 0.0000010 0.0000010 0.5493061 0.5493061 0.2027326 0.2027326 0.0000010 0.5493061 0.0000010 0.0000010 0.2027326 0.0000010 0.0000010 0.5493061 0.0000010 0.0000010 0.2027326 0.0000010 0.5493061 0.0000010 0.0000010 0.5493061 0.0000010 0.5493061 0.0000010 0.5493061 0.5493061 0.5493061 0.2027326 0.5493061 0.0000010 0.0000010 0.2027326 0.2027326 0.0000010 0.2027326 0.0000010 0.0000010 0.5493061 0.0000010 0.0000010 0.0000010 0.0000010 0.5493061 0.0000010 0.0000010 0.0000010 0.2027326 0.0000010 0.0000010 0.0000010 0.5493061 9.0000000 0.0000010 0.0000010 0.0000010 0.0000010 0.2027326 0.0000010 0.0000010 0.0000010 0.0000010 0.0000010 0.0000010 0.5493061 0.0000010 0.0000010 0.0000010 0.5493061 0.2027326 0.2027326 9.0000000 0.0000010 0.0000010 0.0000010 0.2027326 0.5493061 0.5493061 0.0000010 0.5493061 0.0000010 0.0000010 0.5493061 9.0000000 0.5493061 9.0000000 9.0000000 9.0000000 9.0000000 0.2027326 0.0000010 0.0000010 9.0000000 0.0000010 9.0000000 0.0000010 0.0000010 0.5493061 0.2027326 0.2027326 0.0000010 0.2027326 0.0000010 0.0000010 0.2027326 0.2027326 0.0000010 0.5493061 0.2027326 0.0000010 0.0000010 0.5493061 0.2027326 0.5493061 0.5493061 0.0000010 0.0000010 0.5493061 0.0000010 0.5493061 0.0000010 0.0000010 9.0000000 9.0000000 0.0000010 0.0000010 0.0000010 0.2027326 0.0000010 0.0000010 0.0000010 0.0000010 0.0000010 0.0000010 0.0000010 0.0000010 0.5493061 0.0000010 0.0000010 0.2027326 0.0000010 0.0000010 0.0000010 9.0000000 0.5493061 0.0000010 0.2027326 0.0000010 0.0000010 0.0000010 0.5493061 0.0000010 0.0000010 0.5493061 0.0000010 0.0000010 0.0000010 0.5493061 0.0000010 0.5493061 0.0000010 0.0000010 0.0000010 0.5493061 0.0000010 0.0000010 0.2027326 9.0000000 0.0000010 0.0000010 0.5493061 0.2027326 9.0000000 0.2027326 0.5493061 0.0000010 0.0000010 9.0000000 0.5493061 9.0000000 9.0000000 0.5493061 0.0000010 0.2027326 0.0000010 0.0000010 9.0000000 0.2027326 0.0000010 0.0000010 0.0000010 0.0000010 0.5493061 0.0000010 0.2027326 0.0000010 0.0000010 0.0000010 0.0000010 0.2027326 0.5493061 0.0000010 0.0000010 0.0000010 0.0000010 0.2027326 0.0000010 0.5493061 0.2027326 0.2027326 0.0000010 9.0000000 0.2027326 0.5493061 0.0000010 0.5493061 0.2027326 0.0000010 0.0000010 0.0000010 0.5493061 9.0000000 0.0000010 0.0000010 0.2027326 0.5493061 0.0000010 0.5493061 0.0000010 0.2027326 0.5493061 0.0000010 0.0000010 0.2027326 0.0000010 0.0000010 0.2027326 0.5493061 0.0000010 0.0000010 0.5493061 0.0000010 0.0000010 0.2027326 0.2027326 0.0000010 0.2027326 0.5493061 9.0000000 0.0000010 0.0000010 0.0000010 0.5493061 0.0000010 0.2027326 0.2027326 0.5493061 0.5493061 0.0000010 0.0000010 0.0000010 9.0000000 0.0000010 0.0000010 0.0000010 0.0000010 0.0000010 9.0000000 0.5493061 0.0000010 0.0000010 0.2027326 9.0000000 0.5493061 0.0000010 9.0000000 0.2027326 0.0000010 0.5493061 0.5493061 0.2027326 0.0000010 0.2027326 0.0000010 0.2027326 9.0000000 0.2027326 0.0000010 0.0000010 0.5493061 9.0000000 0.0000010 9.0000000 0.0000010 0.5493061 0.0000010 9.0000000 0.0000010 0.0000010 0.2027326 0.2027326 0.0000010 0.0000010 0.0000010 0.2027326 0.0000010 0.0000010 0.0000010 0.5493061 0.0000010 9.0000000 0.0000010 0.0000010 0.5493061 0.0000010 0.0000010 0.0000010 0.5493061 0.0000010 0.5493061 0.0000010 0.0000010 0.0000010 0.0000010 0.0000010 0.5493061 0.0000010 0.0000010 0.0000010 0.0000010 0.0000010 9.0000000 0.5493061 0.5493061 0.5493061 0.0000010 0.2027326 0.0000010 0.0000010 0.5493061 0.0000010 0.0000010 9.0000000 9.0000000 0.0000010 0.0000010 0.0000010 0.0000010 0.0000010 0.0000010 0.2027326 0.5493061 0.0000010 0.5493061 0.5493061 0.0000010 0.0000010 0.0000010 0.2027326 0.5493061 0.0000010 0.5493061 0.5493061 0.0000010 0.0000010 0.0000010 0.0000010 0.5493061 0.2027326 0.5493061 0.0000010 0.0000010 0.5493061 0.0000010 0.0000010 0.0000010 0.0000010 0.0000010 0.0000010 0.0000010 9.0000000 0.0000010 0.5493061 0.0000010 0.2027326 0.5493061 0.0000010 0.5493061 0.5493061 0.5493061 0.0000010 0.0000010 0.5493061 0.0000010 0.0000010 0.0000010 0.5493061 0.0000010 0.2027326 0.2027326 0.5493061 0.0000010 9.0000000 0.5493061 0.2027326 0.5493061 0.0000010 0.0000010 0.0000010 0.0000010 0.0000010 0.0000010 0.5493061 9.0000000 9.0000000 0.2027326 0.5493061 0.0000010 0.2027326 9.0000000 0.2027326 0.2027326 0.5493061 0.2027326 0.2027326 0.2027326 0.2027326 0.5493061 0.0000010 0.0000010 0.5493061 0.2027326 9.0000000 0.2027326 0.0000010 0.0000010 0.0000010 9.0000000 9.0000000 9.0000000 9.0000000 9.0000000 9.0000000 9.0000000 9.0000000 9.0000000 9.0000000 9.0000000 9.0000000 0.5493061 9.0000000 9.0000000 9.0000000 9.0000000 9.0000000 9.0000000 9.0000000 9.0000000 9.0000000 9.0000000 9.0000000 9.0000000 9.0000000 9.0000000 9.0000000 9.0000000 9.0000000 9.0000000 9.0000000 9.0000000 9.0000000 9.0000000 9.0000000 9.0000000 9.0000000 9.0000000 9.0000000 9.0000000 9.0000000 9.0000000 9.0000000 9.0000000 9.0000000 9.0000000 9.0000000 9.0000000 9.0000000 9.0000000 9.0000000 9.0000000 9.0000000 9.0000000 9.0000000 9.0000000 9.0000000 9.0000000 9.0000000 9.0000000 0.5493061 0.5493061 9.0000000 0.5493061 9.0000000 0.5493061 0.5493061 0.5493061 9.0000000 0.5493061 0.5493061 9.0000000 0.5493061 0.5493061 9.0000000 0.5493061 0.5493061 0.5493061 0.5493061 9.0000000 9.0000000 0.5493061 9.0000000 0.5493061 9.0000000 0.5493061 0.5493061 0.5493061 0.5493061 0.5493061 9.0000000 0.5493061 0.5493061 0.5493061 0.5493061 9.0000000 0.5493061 9.0000000 0.5493061 9.0000000 0.5493061 0.2027326 0.2027326 0.2027326 0.2027326 0.2027326 0.2027326 0.2027326 0.2027326 0.2027326 0.2027326 0.2027326 0.2027326 0.5493061 0.2027326 0.2027326 0.2027326 0.2027326 0.2027326 0.2027326 0.2027326 0.2027326 0.5493061 0.5493061 0.5493061 0.5493061 0.5493061 0.2027326 0.5493061 0.2027326 0.5493061 0.5493061 0.5493061 0.2027326 0.2027326 0.5493061 0.2027326 0.2027326 0.2027326 0.5493061 0.5493061 0.5493061 0.2027326 0.2027326 0.5493061 0.5493061 0.2027326 0.5493061 0.2027326 0.5493061 
arborea_EO12619            0.5493061 0.5493061 0.2027326 9.0000000 9.0000000 0.5493061 0.2027326 0.2027326 0.0000010 0.2027326 0.0000010 0.0000010 0.2027326 0.2027326 9.0000000 0.0000010 0.0000010 0.0000010 0.0000010 0.0000010 0.5493061 0.0000010 0.5493061 0.0000010 0.0000010 0.0000010 0.5493061 0.5493061 0.0000010 0.0000010 0.2027326 0.0000010 0.2027326 0.0000010 0.0000010 0.0000010 0.0000000 9.0000000 0.5493061 0.0000010 0.0000010 0.0000010 0.0000010 0.0000010 0.2027326 0.0000010 9.0000000 0.0000010 0.0000010 0.5493061 0.5493061 0.0000010 0.2027326 0.5493061 0.2027326 0.0000010 0.5493061 0.0000010 0.0000010 0.0000010 0.5493061 0.2027326 9.0000000 0.0000010 0.0000010 0.0000010 0.0000010 0.2027326 0.5493061 0.0000010 0.5493061 0.0000010 0.5493061 0.0000010 0.0000010 0.5493061 0.5493061 0.0000010 0.0000010 0.0000010 0.0000010 0.2027326 0.2027326 9.0000000 0.5493061 9.0000000 9.0000000 9.0000000 0.5493061 0.0000010 0.5493061 0.0000010 0.5493061 0.0000010 0.5493061 0.0000010 0.0000010 0.0000010 0.0000010 9.0000000 0.0000010 0.0000010 0.5493061 0.0000010 0.5493061 0.0000010 0.0000010 0.5493061 0.0000010 0.0000010 0.5493061 0.0000010 0.5493061 9.0000000 0.0000010 0.2027326 0.0000010 9.0000000 9.0000000 0.0000010 0.2027326 0.0000010 0.5493061 0.2027326 0.0000010 0.0000010 0.0000010 0.0000010 9.0000000 0.0000010 9.0000000 0.2027326 0.2027326 0.2027326 0.5493061 0.0000010 0.2027326 0.0000010 0.5493061 0.0000010 0.0000010 0.0000010 0.0000010 0.5493061 0.5493061 0.0000010 0.0000010 0.0000010 0.0000010 0.0000010 0.5493061 0.0000010 0.0000010 0.0000010 0.2027326 0.0000010 0.0000010 0.0000010 0.0000010 0.0000010 0.2027326 0.0000010 0.0000010 0.2027326 0.2027326 0.2027326 0.0000010 0.5493061 9.0000000 9.0000000 0.0000010 0.5493061 0.0000010 0.0000010 0.0000010 9.0000000 0.5493061 0.0000010 0.2027326 0.0000010 0.0000010 0.5493061 0.0000010 0.0000010 0.0000010 0.5493061 0.5493061 0.2027326 0.2027326 0.0000010 0.5493061 0.0000010 0.0000010 0.2027326 0.0000010 0.0000010 0.5493061 0.0000010 0.0000010 0.2027326 0.0000010 0.5493061 0.0000010 0.0000010 0.5493061 0.0000010 0.5493061 0.0000010 0.5493061 0.5493061 0.5493061 0.2027326 0.5493061 0.0000010 0.0000010 0.2027326 0.2027326 0.0000010 0.2027326 0.0000010 0.0000010 0.5493061 0.0000010 0.0000010 0.0000010 0.0000010 0.5493061 0.0000010 0.0000010 0.0000010 0.2027326 0.0000010 0.0000010 0.0000010 0.5493061 9.0000000 0.0000010 0.0000010 0.0000010 0.0000010 0.2027326 0.0000010 0.0000010 0.0000010 0.0000010 0.0000010 0.0000010 0.5493061 0.0000010 0.0000010 0.0000010 0.5493061 0.2027326 0.2027326 9.0000000 0.0000010 0.0000010 0.0000010 0.2027326 0.5493061 0.5493061 0.0000010 0.5493061 0.0000010 0.0000010 0.5493061 9.0000000 0.5493061 9.0000000 9.0000000 9.0000000 9.0000000 0.2027326 0.0000010 0.0000010 9.0000000 0.0000010 9.0000000 0.0000010 0.0000010 0.5493061 0.2027326 0.2027326 0.0000010 0.2027326 0.0000010 0.0000010 0.2027326 0.2027326 0.0000010 0.5493061 0.2027326 0.0000010 0.0000010 0.5493061 0.2027326 0.5493061 0.5493061 0.0000010 0.0000010 0.5493061 0.0000010 0.5493061 0.0000010 0.0000010 9.0000000 9.0000000 0.0000010 0.0000010 0.0000010 0.2027326 0.0000010 0.0000010 0.0000010 0.0000010 0.0000010 0.0000010 0.0000010 0.0000010 0.5493061 0.0000010 0.0000010 0.2027326 0.0000010 0.0000010 0.0000010 9.0000000 0.5493061 0.0000010 0.2027326 0.0000010 0.0000010 0.0000010 0.5493061 0.0000010 0.0000010 0.5493061 0.0000010 0.0000010 0.0000010 0.5493061 0.0000010 0.5493061 0.0000010 0.0000010 0.0000010 0.5493061 0.0000010 0.0000010 0.2027326 9.0000000 0.0000010 0.0000010 0.5493061 0.2027326 9.0000000 0.2027326 0.5493061 0.0000010 0.0000010 9.0000000 0.5493061 9.0000000 9.0000000 0.5493061 0.0000010 0.2027326 0.0000010 0.0000010 9.0000000 0.2027326 0.0000010 0.0000010 0.0000010 0.0000010 0.5493061 0.0000010 0.2027326 0.0000010 0.0000010 0.0000010 0.0000010 0.2027326 0.5493061 0.0000010 0.0000010 0.0000010 0.0000010 0.2027326 0.0000010 0.5493061 0.2027326 0.2027326 0.0000010 9.0000000 0.2027326 0.5493061 0.0000010 0.5493061 0.2027326 0.0000010 0.0000010 0.0000010 0.5493061 9.0000000 0.0000010 0.0000010 0.2027326 0.5493061 0.0000010 0.5493061 0.0000010 0.2027326 0.5493061 0.0000010 0.0000010 0.2027326 0.0000010 0.0000010 0.2027326 0.5493061 0.0000010 0.0000010 0.5493061 0.0000010 0.0000010 0.2027326 0.2027326 0.0000010 0.2027326 0.5493061 9.0000000 0.0000010 0.0000010 0.0000010 0.5493061 0.0000010 0.2027326 0.2027326 0.5493061 0.5493061 0.0000010 0.0000010 0.0000010 9.0000000 0.0000010 0.0000010 0.0000010 0.0000010 0.0000010 9.0000000 0.5493061 0.0000010 0.0000010 0.2027326 9.0000000 0.5493061 0.0000010 9.0000000 0.2027326 0.0000010 0.5493061 0.5493061 0.2027326 0.0000010 0.2027326 0.0000010 0.2027326 9.0000000 0.2027326 0.0000010 0.0000010 0.5493061 9.0000000 0.0000010 9.0000000 0.0000010 0.5493061 0.0000010 9.0000000 0.0000010 0.0000010 0.2027326 0.2027326 0.0000010 0.0000010 0.0000010 0.2027326 0.0000010 0.0000010 0.0000010 0.5493061 0.0000010 9.0000000 0.0000010 0.0000010 0.5493061 0.0000010 0.0000010 0.0000010 0.5493061 0.0000010 0.5493061 0.0000010 0.0000010 0.0000010 0.0000010 0.0000010 0.5493061 0.0000010 0.0000010 0.0000010 0.0000010 0.0000010 9.0000000 0.5493061 0.5493061 0.5493061 0.0000010 0.2027326 0.0000010 0.0000010 0.5493061 0.0000010 0.0000010 9.0000000 9.0000000 0.0000010 0.0000010 0.0000010 0.0000010 0.0000010 0.0000010 0.2027326 0.5493061 0.0000010 0.5493061 0.5493061 0.0000010 0.0000010 0.0000010 0.2027326 0.5493061 0.0000010 0.5493061 0.5493061 0.0000010 0.0000010 0.0000010 0.0000010 0.5493061 0.2027326 0.5493061 0.0000010 0.0000010 0.5493061 0.0000010 0.0000010 0.0000010 0.0000010 0.0000010 0.0000010 0.0000010 9.0000000 0.0000010 0.5493061 0.0000010 0.2027326 0.5493061 0.0000010 0.5493061 0.5493061 0.5493061 0.0000010 0.0000010 0.5493061 0.0000010 0.0000010 0.0000010 0.5493061 0.0000010 0.2027326 0.2027326 0.5493061 0.0000010 9.0000000 0.5493061 0.2027326 0.5493061 0.0000010 0.0000010 0.0000010 0.0000010 0.0000010 0.0000010 0.5493061 9.0000000 9.0000000 0.2027326 0.5493061 0.0000010 0.2027326 9.0000000 0.2027326 0.2027326 0.5493061 0.2027326 0.2027326 0.2027326 0.2027326 0.5493061 0.0000010 0.0000010 0.5493061 0.2027326 9.0000000 0.2027326 0.0000010 0.0000010 0.0000010 9.0000000 9.0000000 9.0000000 9.0000000 9.0000000 9.0000000 9.0000000 9.0000000 9.0000000 9.0000000 9.0000000 9.0000000 0.5493061 9.0000000 9.0000000 9.0000000 9.0000000 9.0000000 9.0000000 9.0000000 9.0000000 9.0000000 9.0000000 9.0000000 9.0000000 9.0000000 9.0000000 9.0000000 9.0000000 9.0000000 9.0000000 9.0000000 9.0000000 9.0000000 9.0000000 9.0000000 9.0000000 9.0000000 9.0000000 9.0000000 9.0000000 9.0000000 9.0000000 9.0000000 9.0000000 9.0000000 9.0000000 9.0000000 9.0000000 9.0000000 9.0000000 9.0000000 9.0000000 9.0000000 9.0000000 9.0000000 9.0000000 9.0000000 9.0000000 9.0000000 9.0000000 0.5493061 0.5493061 9.0000000 0.5493061 9.0000000 0.5493061 0.5493061 0.5493061 9.0000000 0.5493061 0.5493061 9.0000000 0.5493061 0.5493061 9.0000000 0.5493061 0.5493061 0.5493061 0.5493061 9.0000000 9.0000000 0.5493061 9.0000000 0.5493061 9.0000000 0.5493061 0.5493061 0.5493061 0.5493061 0.5493061 9.0000000 0.5493061 0.5493061 0.5493061 0.5493061 9.0000000 0.5493061 9.0000000 0.5493061 9.0000000 0.5493061 0.2027326 0.2027326 0.2027326 0.2027326 0.2027326 0.2027326 0.2027326 0.2027326 0.2027326 0.2027326 0.2027326 0.2027326 0.5493061 0.2027326 0.2027326 0.2027326 0.2027326 0.2027326 0.2027326 0.2027326 0.2027326 0.5493061 0.5493061 0.5493061 0.5493061 0.5493061 0.2027326 0.5493061 0.2027326 0.5493061 0.5493061 0.5493061 0.2027326 0.2027326 0.5493061 0.2027326 0.2027326 0.2027326 0.5493061 0.5493061 0.5493061 0.2027326 0.2027326 0.5493061 0.5493061 0.2027326 0.5493061 0.2027326 0.5493061 
arborea_Miehe              0.2027326 0.2027326 0.5493061 0.0000010 0.0000010 9.0000000 0.5493061 0.5493061 9.0000000 0.5493061 9.0000000 9.0000000 0.5493061 0.5493061 0.0000010 9.0000000 9.0000000 9.0000000 9.0000000 9.0000000 0.2027326 9.0000000 0.2027326 9.0000000 9.0000000 9.0000000 0.2027326 0.2027326 9.0000000 9.0000000 0.5493061 9.0000000 0.5493061 9.0000000 9.0000000 9.0000000 9.0000000 0.0000000 0.2027326 9.0000000 9.0000000 9.0000000 9.0000000 9.0000000 0.5493061 9.0000000 0.0000010 9.0000000 9.0000000 0.2027326 0.2027326 9.0000000 0.5493061 0.2027326 0.5493061 9.0000000 0.2027326 9.0000000 9.0000000 9.0000000 0.2027326 0.5493061 0.0000010 9.0000000 9.0000000 9.0000000 9.0000000 0.5493061 0.2027326 9.0000000 0.2027326 9.0000000 0.2027326 9.0000000 9.0000000 0.2027326 0.2027326 9.0000000 9.0000000 9.0000000 9.0000000 0.5493061 0.5493061 0.0000010 0.2027326 0.0000010 0.0000010 0.0000010 0.2027326 9.0000000 0.2027326 9.0000000 0.2027326 9.0000000 0.2027326 9.0000000 9.0000000 9.0000000 9.0000000 0.0000010 9.0000000 9.0000000 0.2027326 9.0000000 0.2027326 9.0000000 9.0000000 0.2027326 9.0000000 9.0000000 0.2027326 9.0000000 0.2027326 0.0000010 9.0000000 0.5493061 9.0000000 0.0000010 0.0000010 9.0000000 9.0000000 9.0000000 0.2027326 9.0000000 9.0000000 9.0000000 9.0000000 9.0000000 0.0000010 9.0000000 0.0000010 0.5493061 9.0000000 9.0000000 0.2027326 9.0000000 0.5493061 9.0000000 0.2027326 9.0000000 9.0000000 9.0000000 9.0000000 0.2027326 0.2027326 9.0000000 9.0000000 9.0000000 9.0000000 9.0000000 0.2027326 9.0000000 9.0000000 9.0000000 0.5493061 9.0000000 9.0000000 9.0000000 9.0000000 9.0000000 0.5493061 9.0000000 9.0000000 0.5493061 0.5493061 0.5493061 9.0000000 0.2027326 0.0000010 0.0000010 9.0000000 0.2027326 9.0000000 9.0000000 9.0000000 0.5493061 0.2027326 9.0000000 0.5493061 9.0000000 9.0000000 0.2027326 9.0000000 9.0000000 9.0000000 0.2027326 0.2027326 0.5493061 9.0000000 9.0000000 0.2027326 9.0000000 9.0000000 9.0000000 9.0000000 9.0000000 0.2027326 9.0000000 9.0000000 0.5493061 9.0000000 0.2027326 9.0000000 9.0000000 9.0000000 9.0000000 9.0000000 9.0000000 0.2027326 0.2027326 0.2027326 0.5493061 0.2027326 9.0000000 9.0000000 0.5493061 0.5493061 9.0000000 0.5493061 9.0000000 9.0000000 0.2027326 9.0000000 9.0000000 9.0000000 9.0000000 0.2027326 9.0000000 9.0000000 9.0000000 0.5493061 9.0000000 9.0000000 9.0000000 0.2027326 0.0000010 9.0000000 9.0000000 9.0000000 9.0000000 9.0000000 9.0000000 9.0000000 9.0000000 9.0000000 9.0000000 9.0000000 0.2027326 9.0000000 9.0000000 9.0000000 0.2027326 0.5493061 0.5493061 0.0000010 9.0000000 9.0000000 9.0000000 0.5493061 0.2027326 0.2027326 9.0000000 0.2027326 9.0000000 9.0000000 0.2027326 0.0000010 0.2027326 0.0000010 0.0000010 0.0000010 0.0000010 0.5493061 9.0000000 9.0000000 0.0000010 9.0000000 0.0000010 9.0000000 9.0000000 0.2027326 0.5493061 0.5493061 9.0000000 9.0000000 9.0000000 9.0000000 0.5493061 0.5493061 9.0000000 0.2027326 0.5493061 9.0000000 9.0000000 0.2027326 0.5493061 0.2027326 0.2027326 9.0000000 9.0000000 0.2027326 9.0000000 0.2027326 9.0000000 9.0000000 0.0000010 0.0000010 9.0000000 9.0000000 9.0000000 0.5493061 9.0000000 9.0000000 9.0000000 9.0000000 9.0000000 9.0000000 9.0000000 9.0000000 0.2027326 9.0000000 9.0000000 0.5493061 9.0000000 9.0000000 9.0000000 0.5493061 0.2027326 9.0000000 0.5493061 9.0000000 9.0000000 9.0000000 0.2027326 9.0000000 9.0000000 0.2027326 9.0000000 9.0000000 9.0000000 0.2027326 9.0000000 0.2027326 9.0000000 9.0000000 9.0000000 0.2027326 9.0000000 9.0000000 0.5493061 0.0000010 9.0000000 9.0000000 0.2027326 9.0000000 0.0000010 9.0000000 0.2027326 9.0000000 9.0000000 0.0000010 0.2027326 0.0000010 0.0000010 0.2027326 9.0000000 0.5493061 9.0000000 9.0000000 0.0000010 0.5493061 9.0000000 9.0000000 9.0000000 9.0000000 0.2027326 9.0000000 0.5493061 9.0000000 9.0000000 9.0000000 9.0000000 0.5493061 0.2027326 9.0000000 9.0000000 9.0000000 9.0000000 0.5493061 9.0000000 0.2027326 0.5493061 0.5493061 9.0000000 0.0000010 0.5493061 0.2027326 9.0000000 0.2027326 0.5493061 9.0000000 9.0000000 9.0000000 0.2027326 0.0000010 9.0000000 9.0000000 0.5493061 0.2027326 9.0000000 0.2027326 9.0000000 0.5493061 0.2027326 9.0000000 9.0000000 9.0000000 9.0000000 9.0000000 9.0000000 0.2027326 9.0000000 9.0000000 0.2027326 9.0000000 9.0000000 0.5493061 0.5493061 9.0000000 0.5493061 0.2027326 0.0000010 9.0000000 9.0000000 9.0000000 0.2027326 9.0000000 0.5493061 0.5493061 0.2027326 0.2027326 9.0000000 9.0000000 9.0000000 0.0000010 9.0000000 9.0000000 9.0000000 9.0000000 9.0000000 0.0000010 0.2027326 9.0000000 9.0000000 0.5493061 0.0000010 0.2027326 9.0000000 0.0000010 0.5493061 9.0000000 0.2027326 0.2027326 9.0000000 9.0000000 0.5493061 9.0000000 0.5493061 0.0000010 0.5493061 9.0000000 9.0000000 0.2027326 0.0000010 9.0000000 0.5493061 9.0000000 0.2027326 9.0000000 0.0000010 9.0000000 9.0000000 0.5493061 0.5493061 9.0000000 9.0000000 9.0000000 0.5493061 9.0000000 9.0000000 9.0000000 0.2027326 9.0000000 0.0000010 9.0000000 9.0000000 0.2027326 9.0000000 9.0000000 9.0000000 0.2027326 9.0000000 0.2027326 9.0000000 9.0000000 9.0000000 9.0000000 9.0000000 0.2027326 9.0000000 9.0000000 9.0000000 9.0000000 9.0000000 0.0000010 0.2027326 0.2027326 0.2027326 9.0000000 0.5493061 9.0000000 9.0000000 0.2027326 9.0000000 9.0000000 0.0000010 0.5493061 9.0000000 9.0000000 9.0000000 9.0000000 9.0000000 9.0000000 9.0000000 0.2027326 9.0000000 0.2027326 0.2027326 9.0000000 9.0000000 9.0000000 0.5493061 0.2027326 9.0000000 0.2027326 0.2027326 9.0000000 9.0000000 9.0000000 9.0000000 0.2027326 0.5493061 0.2027326 9.0000000 9.0000000 0.2027326 9.0000000 9.0000000 9.0000000 9.0000000 9.0000000 9.0000000 9.0000000 0.0000010 9.0000000 0.2027326 9.0000000 9.0000000 0.2027326 9.0000000 0.2027326 9.0000000 0.2027326 9.0000000 9.0000000 0.2027326 9.0000000 9.0000000 9.0000000 0.2027326 9.0000000 0.5493061 0.5493061 0.2027326 9.0000000 0.0000010 0.2027326 0.5493061 0.2027326 9.0000000 9.0000000 9.0000000 9.0000000 9.0000000 9.0000000 0.2027326 0.0000010 0.0000010 0.5493061 0.2027326 9.0000000 0.5493061 0.0000010 0.5493061 0.5493061 0.2027326 0.5493061 0.5493061 0.5493061 0.5493061 0.2027326 9.0000000 9.0000000 0.2027326 0.5493061 0.0000010 9.0000000 9.0000000 9.0000000 9.0000000 0.5493061 0.2027326 0.5493061 0.5493061 0.5493061 0.5493061 0.5493061 0.5493061 0.5493061 0.5493061 0.5493061 0.5493061 9.0000000 0.2027326 0.5493061 0.2027326 0.5493061 0.5493061 0.5493061 0.2027326 0.2027326 0.5493061 0.5493061 0.5493061 0.5493061 0.5493061 0.5493061 0.5493061 0.5493061 0.2027326 0.5493061 0.2027326 0.5493061 9.0000000 0.5493061 0.5493061 0.5493061 0.2027326 0.5493061 0.5493061 0.5493061 0.2027326 0.5493061 0.2027326 0.5493061 0.5493061 0.5493061 0.5493061 0.5493061 0.5493061 0.5493061 0.5493061 0.5493061 0.5493061 0.5493061 0.5493061 0.5493061 0.5493061 0.5493061 0.2027326 0.5493061 9.0000000 9.0000000 0.5493061 9.0000000 9.0000000 9.0000000 9.0000000 9.0000000 0.5493061 9.0000000 9.0000000 9.0000000 9.0000000 9.0000000 9.0000000 9.0000000 9.0000000 9.0000000 9.0000000 9.0000000 9.0000000 9.0000000 9.0000000 9.0000000 9.0000000 9.0000000 9.0000000 9.0000000 9.0000000 9.0000000 9.0000000 9.0000000 9.0000000 9.0000000 9.0000000 9.0000000 9.0000000 9.0000000 9.0000000 9.0000000 9.0000000 9.0000000 9.0000000 9.0000000 9.0000000 9.0000000 9.0000000 9.0000000 9.0000000 9.0000000 9.0000000 9.0000000 9.0000000 9.0000000 9.0000000 9.0000000 9.0000000 9.0000000 9.0000000 9.0000000 9.0000000 9.0000000 9.0000000 9.0000000 9.0000000 9.0000000 9.0000000 9.0000000 9.0000000 9.0000000 9.0000000 9.0000000 9.0000000 9.0000000 9.0000000 9.0000000 9.0000000 9.0000000 9.0000000 9.0000000 9.0000000 9.0000000 9.0000000 9.0000000 9.0000000 9.0000000 9.0000000 9.0000000 9.0000000 9.0000000 
arborescens_FM747          0.5493061 0.5493061 0.2027326 0.2027326 0.2027326 0.5493061 0.2027326 0.2027326 0.5493061 0.2027326 0.5493061 0.5493061 0.2027326 0.2027326 0.2027326 0.5493061 0.5493061 0.5493061 0.5493061 0.5493061 0.5493061 0.5493061 0.5493061 0.5493061 0.5493061 0.5493061 0.0000010 0.0000010 0.5493061 0.5493061 9.0000000 0.5493061 0.2027326 0.5493061 0.5493061 0.5493061 0.5493061 0.2027326 0.0000000 0.5493061 0.5493061 0.5493061 0.5493061 0.5493061 0.2027326 0.5493061 0.2027326 0.5493061 0.5493061 0.5493061 0.5493061 0.5493061 9.0000000 0.5493061 0.2027326 0.5493061 0.5493061 0.5493061 0.5493061 0.5493061 0.5493061 0.2027326 0.2027326 0.5493061 0.5493061 0.5493061 0.5493061 0.2027326 0.5493061 0.5493061 0.5493061 0.5493061 0.5493061 0.5493061 0.5493061 0.5493061 0.0000010 0.5493061 0.5493061 0.5493061 0.5493061 0.2027326 0.2027326 0.2027326 0.5493061 0.2027326 0.2027326 0.2027326 0.5493061 0.5493061 0.5493061 0.5493061 0.5493061 0.5493061 0.5493061 0.5493061 0.5493061 0.5493061 0.5493061 0.2027326 0.5493061 0.5493061 0.5493061 0.5493061 0.5493061 0.5493061 0.5493061 0.5493061 0.5493061 0.5493061 0.5493061 0.5493061 0.5493061 0.2027326 0.5493061 0.2027326 0.5493061 0.2027326 0.2027326 0.5493061 9.0000000 0.5493061 0.5493061 9.0000000 0.5493061 0.5493061 0.5493061 0.5493061 0.2027326 0.5493061 0.2027326 0.2027326 9.0000000 9.0000000 0.0000010 0.5493061 0.2027326 0.5493061 0.5493061 0.5493061 0.5493061 0.5493061 0.5493061 0.5493061 0.5493061 0.5493061 0.5493061 0.5493061 0.5493061 0.5493061 0.5493061 0.5493061 0.5493061 0.5493061 0.2027326 0.5493061 0.5493061 0.5493061 0.5493061 0.5493061 0.2027326 0.5493061 0.5493061 0.2027326 9.0000000 0.2027326 0.5493061 0.0000010 0.2027326 0.2027326 0.5493061 0.5493061 0.5493061 0.5493061 0.5493061 9.0000000 0.5493061 0.5493061 0.2027326 0.5493061 0.5493061 0.5493061 0.5493061 0.5493061 0.5493061 0.5493061 0.5493061 0.2027326 9.0000000 0.5493061 0.0000010 0.5493061 0.5493061 9.0000000 0.5493061 0.5493061 0.5493061 0.5493061 0.5493061 0.2027326 0.5493061 0.5493061 0.5493061 0.5493061 0.5493061 0.5493061 0.5493061 0.5493061 0.5493061 0.0000010 0.5493061 0.2027326 0.5493061 0.5493061 0.5493061 9.0000000 0.2027326 0.5493061 0.2027326 0.5493061 0.5493061 0.0000010 0.5493061 0.5493061 0.5493061 0.5493061 0.5493061 0.5493061 0.5493061 0.5493061 0.2027326 0.5493061 0.5493061 0.5493061 0.0000010 0.2027326 0.5493061 0.5493061 0.5493061 0.5493061 9.0000000 0.5493061 0.5493061 0.5493061 0.5493061 0.5493061 0.5493061 0.0000010 0.5493061 0.5493061 0.5493061 0.5493061 0.2027326 0.2027326 0.2027326 0.5493061 0.5493061 0.5493061 0.2027326 0.5493061 0.0000010 0.5493061 0.0000010 0.5493061 0.5493061 0.5493061 0.2027326 0.5493061 0.2027326 0.2027326 0.2027326 0.2027326 0.2027326 0.5493061 0.5493061 0.2027326 0.5493061 0.2027326 0.5493061 0.5493061 0.5493061 0.2027326 0.2027326 0.5493061 9.0000000 0.5493061 0.5493061 0.2027326 0.2027326 0.5493061 0.5493061 0.2027326 0.5493061 0.5493061 0.5493061 9.0000000 0.5493061 0.5493061 0.5493061 0.5493061 0.5493061 0.5493061 0.5493061 0.5493061 0.5493061 0.2027326 0.2027326 0.5493061 0.5493061 0.5493061 0.2027326 0.5493061 0.5493061 0.5493061 0.5493061 0.5493061 0.5493061 0.5493061 0.5493061 0.5493061 0.5493061 0.5493061 9.0000000 0.5493061 0.5493061 0.5493061 9.0000000 0.5493061 0.5493061 0.2027326 0.5493061 0.5493061 0.5493061 0.5493061 0.5493061 0.5493061 0.5493061 0.5493061 0.5493061 0.5493061 0.5493061 0.5493061 0.5493061 0.5493061 0.5493061 0.5493061 0.0000010 0.5493061 0.5493061 0.2027326 0.2027326 0.5493061 0.5493061 0.5493061 9.0000000 0.2027326 9.0000000 0.5493061 0.5493061 0.5493061 0.2027326 0.5493061 0.2027326 0.2027326 0.5493061 0.5493061 0.2027326 0.5493061 0.5493061 0.2027326 0.2027326 0.5493061 0.5493061 0.5493061 0.5493061 0.5493061 0.5493061 0.2027326 0.5493061 0.5493061 0.5493061 0.5493061 0.2027326 0.5493061 0.5493061 0.5493061 0.5493061 0.5493061 9.0000000 0.5493061 0.5493061 0.2027326 9.0000000 0.5493061 0.2027326 0.2027326 0.0000010 0.5493061 0.5493061 9.0000000 0.5493061 0.5493061 0.5493061 0.0000010 0.2027326 0.5493061 0.5493061 0.2027326 0.5493061 0.5493061 0.0000010 0.5493061 0.2027326 0.5493061 0.5493061 0.5493061 9.0000000 0.5493061 0.5493061 9.0000000 0.0000010 0.5493061 0.5493061 0.5493061 0.5493061 0.5493061 0.2027326 0.2027326 0.5493061 0.2027326 0.5493061 0.2027326 0.5493061 0.5493061 0.5493061 0.5493061 0.5493061 0.2027326 0.2027326 0.5493061 0.5493061 0.5493061 0.5493061 0.5493061 0.2027326 0.5493061 0.5493061 0.5493061 0.5493061 0.5493061 0.2027326 0.5493061 0.5493061 0.5493061 9.0000000 0.2027326 0.5493061 0.5493061 0.2027326 0.2027326 0.5493061 0.0000010 0.5493061 9.0000000 0.5493061 0.2027326 0.5493061 0.2027326 0.2027326 0.2027326 0.5493061 0.5493061 0.0000010 0.2027326 0.5493061 9.0000000 0.5493061 0.5493061 0.5493061 0.2027326 0.5493061 0.5493061 0.2027326 0.2027326 0.5493061 0.5493061 0.5493061 0.2027326 0.5493061 0.5493061 0.5493061 0.5493061 0.5493061 0.2027326 0.5493061 0.5493061 0.5493061 0.5493061 0.5493061 0.5493061 0.5493061 0.5493061 0.5493061 0.5493061 0.5493061 0.5493061 0.5493061 0.5493061 0.5493061 0.5493061 0.5493061 0.5493061 0.5493061 0.5493061 0.2027326 0.0000010 0.0000010 0.0000010 0.5493061 9.0000000 0.5493061 0.5493061 0.5493061 0.5493061 0.5493061 0.2027326 9.0000000 0.5493061 0.5493061 0.5493061 0.5493061 0.5493061 0.5493061 9.0000000 0.0000010 0.5493061 0.5493061 0.5493061 0.5493061 0.5493061 0.5493061 0.2027326 0.0000010 0.5493061 0.5493061 0.5493061 0.5493061 0.5493061 0.5493061 0.5493061 0.0000010 0.2027326 0.5493061 0.5493061 0.5493061 0.5493061 0.5493061 0.5493061 0.5493061 0.5493061 0.5493061 0.5493061 0.5493061 0.2027326 0.5493061 0.5493061 0.5493061 9.0000000 0.5493061 0.5493061 0.5493061 0.5493061 0.5493061 0.5493061 0.5493061 0.5493061 0.5493061 0.5493061 0.5493061 0.5493061 0.5493061 0.2027326 0.2027326 0.5493061 0.5493061 0.2027326 0.5493061 9.0000000 0.5493061 0.5493061 0.5493061 0.5493061 0.5493061 0.5493061 0.5493061 0.5493061 0.2027326 0.2027326 0.2027326 0.5493061 0.5493061 0.2027326 0.2027326 0.2027326 0.2027326 0.5493061 0.2027326 0.2027326 0.2027326 0.2027326 0.5493061 0.5493061 0.5493061 0.5493061 0.2027326 0.2027326 9.0000000 0.5493061 0.5493061 0.5493061 9.0000000 0.5493061 9.0000000 9.0000000 9.0000000 9.0000000 9.0000000 9.0000000 9.0000000 9.0000000 9.0000000 9.0000000 0.5493061 0.5493061 9.0000000 0.5493061 9.0000000 9.0000000 9.0000000 0.5493061 0.5493061 9.0000000 9.0000000 9.0000000 9.0000000 9.0000000 9.0000000 9.0000000 9.0000000 0.5493061 9.0000000 0.5493061 9.0000000 9.0000000 9.0000000 9.0000000 9.0000000 0.5493061 9.0000000 9.0000000 9.0000000 0.5493061 9.0000000 0.5493061 9.0000000 9.0000000 9.0000000 9.0000000 9.0000000 9.0000000 9.0000000 9.0000000 9.0000000 9.0000000 9.0000000 9.0000000 9.0000000 9.0000000 9.0000000 0.5493061 9.0000000 9.0000000 9.0000000 9.0000000 9.0000000 9.0000000 9.0000000 9.0000000 9.0000000 9.0000000 9.0000000 0.5493061 9.0000000 0.5493061 0.5493061 9.0000000 0.5493061 0.5493061 0.5493061 0.5493061 9.0000000 9.0000000 0.5493061 9.0000000 0.5493061 9.0000000 0.5493061 0.5493061 0.5493061 0.5493061 0.5493061 9.0000000 0.5493061 0.5493061 0.5493061 0.5493061 9.0000000 0.5493061 9.0000000 0.5493061 9.0000000 0.5493061 9.0000000 9.0000000 9.0000000 9.0000000 9.0000000 9.0000000 9.0000000 9.0000000 9.0000000 9.0000000 9.0000000 9.0000000 9.0000000 9.0000000 9.0000000 9.0000000 9.0000000 9.0000000 9.0000000 9.0000000 9.0000000 9.0000000 9.0000000 9.0000000 9.0000000 9.0000000 9.0000000 9.0000000 9.0000000 9.0000000 9.0000000 9.0000000 9.0000000 9.0000000 9.0000000 9.0000000 9.0000000 9.0000000 9.0000000 9.0000000 9.0000000 9.0000000 9.0000000 9.0000000 9.0000000 9.0000000 9.0000000 9.0000000 9.0000000 
arcuata_MP523              0.5493061 0.5493061 0.2027326 9.0000000 9.0000000 0.5493061 0.2027326 0.2027326 0.0000010 0.2027326 0.0000010 0.0000010 0.2027326 0.2027326 9.0000000 0.0000010 0.0000010 0.0000010 0.0000010 0.0000010 0.5493061 0.0000010 0.5493061 0.0000010 0.0000010 0.0000010 0.5493061 0.5493061 0.0000010 0.0000010 0.2027326 0.0000010 0.2027326 0.0000010 0.0000010 0.0000010 0.0000010 9.0000000 0.5493061 0.0000000 0.0000010 0.0000010 0.0000010 0.0000010 0.2027326 0.0000010 9.0000000 0.0000010 0.0000010 0.5493061 0.5493061 0.0000010 0.2027326 0.5493061 0.2027326 0.0000010 0.5493061 0.0000010 0.0000010 0.0000010 0.5493061 0.2027326 9.0000000 0.0000010 0.0000010 0.0000010 0.0000010 0.2027326 0.5493061 0.0000010 0.5493061 0.0000010 0.5493061 0.0000010 0.0000010 0.5493061 0.5493061 0.0000010 0.0000010 0.0000010 0.0000010 0.2027326 0.2027326 9.0000000 0.5493061 9.0000000 9.0000000 9.0000000 0.5493061 0.0000010 0.5493061 0.0000010 0.5493061 0.0000010 0.5493061 0.0000010 0.0000010 0.0000010 0.0000010 9.0000000 0.0000010 0.0000010 0.5493061 0.0000010 0.5493061 0.0000010 0.0000010 0.5493061 0.0000010 0.0000010 0.5493061 0.0000010 0.5493061 9.0000000 0.0000010 0.2027326 0.0000010 9.0000000 9.0000000 0.0000010 0.2027326 0.0000010 0.5493061 0.2027326 0.0000010 0.0000010 0.0000010 0.0000010 9.0000000 0.0000010 9.0000000 0.2027326 0.2027326 0.2027326 0.5493061 0.0000010 0.2027326 0.0000010 0.5493061 0.0000010 0.0000010 0.0000010 0.0000010 0.5493061 0.5493061 0.0000010 0.0000010 0.0000010 0.0000010 0.0000010 0.5493061 0.0000010 0.0000010 0.0000010 0.2027326 0.0000010 0.0000010 0.0000010 0.0000010 0.0000010 0.2027326 0.0000010 0.0000010 0.2027326 0.2027326 0.2027326 0.0000010 0.5493061 9.0000000 9.0000000 0.0000010 0.5493061 0.0000010 0.0000010 0.0000010 9.0000000 0.5493061 0.0000010 0.2027326 0.0000010 0.0000010 0.5493061 0.0000010 0.0000010 0.0000010 0.5493061 0.5493061 0.2027326 0.2027326 0.0000010 0.5493061 0.0000010 0.0000010 0.2027326 0.0000010 0.0000010 0.5493061 0.0000010 0.0000010 0.2027326 0.0000010 0.5493061 0.0000010 0.0000010 0.5493061 0.0000010 0.5493061 0.0000010 0.5493061 0.5493061 0.5493061 0.2027326 0.5493061 0.0000010 0.0000010 0.2027326 0.2027326 0.0000010 0.2027326 0.0000010 0.0000010 0.5493061 0.0000010 0.0000010 0.0000010 0.0000010 0.5493061 0.0000010 0.0000010 0.0000010 0.2027326 0.0000010 0.0000010 0.0000010 0.5493061 9.0000000 0.0000010 0.0000010 0.0000010 0.0000010 0.2027326 0.0000010 0.0000010 0.0000010 0.0000010 0.0000010 0.0000010 0.5493061 0.0000010 0.0000010 0.0000010 0.5493061 0.2027326 0.2027326 9.0000000 0.0000010 0.0000010 0.0000010 0.2027326 0.5493061 0.5493061 0.0000010 0.5493061 0.0000010 0.0000010 0.5493061 9.0000000 0.5493061 9.0000000 9.0000000 9.0000000 9.0000000 0.2027326 0.0000010 0.0000010 9.0000000 0.0000010 9.0000000 0.0000010 0.0000010 0.5493061 0.2027326 0.2027326 0.0000010 0.2027326 0.0000010 0.0000010 0.2027326 0.2027326 0.0000010 0.5493061 0.2027326 0.0000010 0.0000010 0.5493061 0.2027326 0.5493061 0.5493061 0.0000010 0.0000010 0.5493061 0.0000010 0.5493061 0.0000010 0.0000010 9.0000000 9.0000000 0.0000010 0.0000010 0.0000010 0.2027326 0.0000010 0.0000010 0.0000010 0.0000010 0.0000010 0.0000010 0.0000010 0.0000010 0.5493061 0.0000010 0.0000010 0.2027326 0.0000010 0.0000010 0.0000010 9.0000000 0.5493061 0.0000010 0.2027326 0.0000010 0.0000010 0.0000010 0.5493061 0.0000010 0.0000010 0.5493061 0.0000010 0.0000010 0.0000010 0.5493061 0.0000010 0.5493061 0.0000010 0.0000010 0.0000010 0.5493061 0.0000010 0.0000010 0.2027326 9.0000000 0.0000010 0.0000010 0.5493061 0.2027326 9.0000000 0.2027326 0.5493061 0.0000010 0.0000010 9.0000000 0.5493061 9.0000000 9.0000000 0.5493061 0.0000010 0.2027326 0.0000010 0.0000010 9.0000000 0.2027326 0.0000010 0.0000010 0.0000010 0.0000010 0.5493061 0.0000010 0.2027326 0.0000010 0.0000010 0.0000010 0.0000010 0.2027326 0.5493061 0.0000010 0.0000010 0.0000010 0.0000010 0.2027326 0.0000010 0.5493061 0.2027326 0.2027326 0.0000010 9.0000000 0.2027326 0.5493061 0.0000010 0.5493061 0.2027326 0.0000010 0.0000010 0.0000010 0.5493061 9.0000000 0.0000010 0.0000010 0.2027326 0.5493061 0.0000010 0.5493061 0.0000010 0.2027326 0.5493061 0.0000010 0.0000010 0.2027326 0.0000010 0.0000010 0.2027326 0.5493061 0.0000010 0.0000010 0.5493061 0.0000010 0.0000010 0.2027326 0.2027326 0.0000010 0.2027326 0.5493061 9.0000000 0.0000010 0.0000010 0.0000010 0.5493061 0.0000010 0.2027326 0.2027326 0.5493061 0.5493061 0.0000010 0.0000010 0.0000010 9.0000000 0.0000010 0.0000010 0.0000010 0.0000010 0.0000010 9.0000000 0.5493061 0.0000010 0.0000010 0.2027326 9.0000000 0.5493061 0.0000010 9.0000000 0.2027326 0.0000010 0.5493061 0.5493061 0.2027326 0.0000010 0.2027326 0.0000010 0.2027326 9.0000000 0.2027326 0.0000010 0.0000010 0.5493061 9.0000000 0.0000010 9.0000000 0.0000010 0.5493061 0.0000010 9.0000000 0.0000010 0.0000010 0.2027326 0.2027326 0.0000010 0.0000010 0.0000010 0.2027326 0.0000010 0.0000010 0.0000010 0.5493061 0.0000010 9.0000000 0.0000010 0.0000010 0.5493061 0.0000010 0.0000010 0.0000010 0.5493061 0.0000010 0.5493061 0.0000010 0.0000010 0.0000010 0.0000010 0.0000010 0.5493061 0.0000010 0.0000010 0.0000010 0.0000010 0.0000010 9.0000000 0.5493061 0.5493061 0.5493061 0.0000010 0.2027326 0.0000010 0.0000010 0.5493061 0.0000010 0.0000010 9.0000000 9.0000000 0.0000010 0.0000010 0.0000010 0.0000010 0.0000010 0.0000010 0.2027326 0.5493061 0.0000010 0.5493061 0.5493061 0.0000010 0.0000010 0.0000010 0.2027326 0.5493061 0.0000010 0.5493061 0.5493061 0.0000010 0.0000010 0.0000010 0.0000010 0.5493061 0.2027326 0.5493061 0.0000010 0.0000010 0.5493061 0.0000010 0.0000010 0.0000010 0.0000010 0.0000010 0.0000010 0.0000010 9.0000000 0.0000010 0.5493061 0.0000010 0.2027326 0.5493061 0.0000010 0.5493061 0.5493061 0.5493061 0.0000010 0.0000010 0.5493061 0.0000010 0.0000010 0.0000010 0.5493061 0.0000010 0.2027326 0.2027326 0.5493061 0.0000010 9.0000000 0.5493061 0.2027326 0.5493061 0.0000010 0.0000010 0.0000010 0.0000010 0.0000010 0.0000010 0.5493061 9.0000000 9.0000000 0.2027326 0.5493061 0.0000010 0.2027326 9.0000000 0.2027326 0.2027326 0.5493061 0.2027326 0.2027326 0.2027326 0.2027326 0.5493061 0.0000010 0.0000010 0.5493061 0.2027326 9.0000000 0.2027326 0.0000010 0.0000010 0.0000010 9.0000000 9.0000000 9.0000000 9.0000000 9.0000000 9.0000000 9.0000000 9.0000000 9.0000000 9.0000000 9.0000000 9.0000000 0.5493061 9.0000000 9.0000000 9.0000000 9.0000000 9.0000000 9.0000000 9.0000000 9.0000000 9.0000000 9.0000000 9.0000000 9.0000000 9.0000000 9.0000000 9.0000000 9.0000000 9.0000000 9.0000000 9.0000000 9.0000000 9.0000000 9.0000000 9.0000000 9.0000000 9.0000000 9.0000000 9.0000000 9.0000000 9.0000000 9.0000000 9.0000000 9.0000000 9.0000000 9.0000000 9.0000000 9.0000000 9.0000000 9.0000000 9.0000000 9.0000000 9.0000000 9.0000000 9.0000000 9.0000000 9.0000000 9.0000000 9.0000000 9.0000000 0.5493061 0.5493061 9.0000000 0.5493061 9.0000000 0.5493061 0.5493061 0.5493061 9.0000000 0.5493061 0.5493061 9.0000000 0.5493061 0.5493061 9.0000000 0.5493061 0.5493061 0.5493061 0.5493061 9.0000000 9.0000000 0.5493061 9.0000000 0.5493061 9.0000000 0.5493061 0.5493061 0.5493061 0.5493061 0.5493061 9.0000000 0.5493061 0.5493061 0.5493061 0.5493061 9.0000000 0.5493061 9.0000000 0.5493061 9.0000000 0.5493061 0.2027326 0.2027326 0.2027326 0.2027326 0.2027326 0.2027326 0.2027326 0.2027326 0.2027326 0.2027326 0.2027326 0.2027326 0.5493061 0.2027326 0.2027326 0.2027326 0.2027326 0.2027326 0.2027326 0.2027326 0.2027326 0.5493061 0.5493061 0.5493061 0.5493061 0.5493061 0.2027326 0.5493061 0.2027326 0.5493061 0.5493061 0.5493061 0.2027326 0.2027326 0.5493061 0.2027326 0.2027326 0.2027326 0.5493061 0.5493061 0.5493061 0.2027326 0.2027326 0.5493061 0.5493061 0.2027326 0.5493061 0.2027326 0.5493061 
ardens_MP1076              0.5493061 0.5493061 0.2027326 9.0000000 9.0000000 0.5493061 0.2027326 0.2027326 0.0000010 0.2027326 0.0000010 0.0000010 0.2027326 0.2027326 9.0000000 0.0000010 0.0000010 0.0000010 0.0000010 0.0000010 0.5493061 0.0000010 0.5493061 0.0000010 0.0000010 0.0000010 0.5493061 0.5493061 0.0000010 0.0000010 0.2027326 0.0000010 0.2027326 0.0000010 0.0000010 0.0000010 0.0000010 9.0000000 0.5493061 0.0000010 0.0000000 0.0000010 0.0000010 0.0000010 0.2027326 0.0000010 9.0000000 0.0000010 0.0000010 0.5493061 0.5493061 0.0000010 0.2027326 0.5493061 0.2027326 0.0000010 0.5493061 0.0000010 0.0000010 0.0000010 0.5493061 0.2027326 9.0000000 0.0000010 0.0000010 0.0000010 0.0000010 0.2027326 0.5493061 0.0000010 0.5493061 0.0000010 0.5493061 0.0000010 0.0000010 0.5493061 0.5493061 0.0000010 0.0000010 0.0000010 0.0000010 0.2027326 0.2027326 9.0000000 0.5493061 9.0000000 9.0000000 9.0000000 0.5493061 0.0000010 0.5493061 0.0000010 0.5493061 0.0000010 0.5493061 0.0000010 0.0000010 0.0000010 0.0000010 9.0000000 0.0000010 0.0000010 0.5493061 0.0000010 0.5493061 0.0000010 0.0000010 0.5493061 0.0000010 0.0000010 0.5493061 0.0000010 0.5493061 9.0000000 0.0000010 0.2027326 0.0000010 9.0000000 9.0000000 0.0000010 0.2027326 0.0000010 0.5493061 0.2027326 0.0000010 0.0000010 0.0000010 0.0000010 9.0000000 0.0000010 9.0000000 0.2027326 0.2027326 0.2027326 0.5493061 0.0000010 0.2027326 0.0000010 0.5493061 0.0000010 0.0000010 0.0000010 0.0000010 0.5493061 0.5493061 0.0000010 0.0000010 0.0000010 0.0000010 0.0000010 0.5493061 0.0000010 0.0000010 0.0000010 0.2027326 0.0000010 0.0000010 0.0000010 0.0000010 0.0000010 0.2027326 0.0000010 0.0000010 0.2027326 0.2027326 0.2027326 0.0000010 0.5493061 9.0000000 9.0000000 0.0000010 0.5493061 0.0000010 0.0000010 0.0000010 9.0000000 0.5493061 0.0000010 0.2027326 0.0000010 0.0000010 0.5493061 0.0000010 0.0000010 0.0000010 0.5493061 0.5493061 0.2027326 0.2027326 0.0000010 0.5493061 0.0000010 0.0000010 0.2027326 0.0000010 0.0000010 0.5493061 0.0000010 0.0000010 0.2027326 0.0000010 0.5493061 0.0000010 0.0000010 0.5493061 0.0000010 0.5493061 0.0000010 0.5493061 0.5493061 0.5493061 0.2027326 0.5493061 0.0000010 0.0000010 0.2027326 0.2027326 0.0000010 0.2027326 0.0000010 0.0000010 0.5493061 0.0000010 0.0000010 0.0000010 0.0000010 0.5493061 0.0000010 0.0000010 0.0000010 0.2027326 0.0000010 0.0000010 0.0000010 0.5493061 9.0000000 0.0000010 0.0000010 0.0000010 0.0000010 0.2027326 0.0000010 0.0000010 0.0000010 0.0000010 0.0000010 0.0000010 0.5493061 0.0000010 0.0000010 0.0000010 0.5493061 0.2027326 0.2027326 9.0000000 0.0000010 0.0000010 0.0000010 0.2027326 0.5493061 0.5493061 0.0000010 0.5493061 0.0000010 0.0000010 0.5493061 9.0000000 0.5493061 9.0000000 9.0000000 9.0000000 9.0000000 0.2027326 0.0000010 0.0000010 9.0000000 0.0000010 9.0000000 0.0000010 0.0000010 0.5493061 0.2027326 0.2027326 0.0000010 0.2027326 0.0000010 0.0000010 0.2027326 0.2027326 0.0000010 0.5493061 0.2027326 0.0000010 0.0000010 0.5493061 0.2027326 0.5493061 0.5493061 0.0000010 0.0000010 0.5493061 0.0000010 0.5493061 0.0000010 0.0000010 9.0000000 9.0000000 0.0000010 0.0000010 0.0000010 0.2027326 0.0000010 0.0000010 0.0000010 0.0000010 0.0000010 0.0000010 0.0000010 0.0000010 0.5493061 0.0000010 0.0000010 0.2027326 0.0000010 0.0000010 0.0000010 9.0000000 0.5493061 0.0000010 0.2027326 0.0000010 0.0000010 0.0000010 0.5493061 0.0000010 0.0000010 0.5493061 0.0000010 0.0000010 0.0000010 0.5493061 0.0000010 0.5493061 0.0000010 0.0000010 0.0000010 0.5493061 0.0000010 0.0000010 0.2027326 9.0000000 0.0000010 0.0000010 0.5493061 0.2027326 9.0000000 0.2027326 0.5493061 0.0000010 0.0000010 9.0000000 0.5493061 9.0000000 9.0000000 0.5493061 0.0000010 0.2027326 0.0000010 0.0000010 9.0000000 0.2027326 0.0000010 0.0000010 0.0000010 0.0000010 0.5493061 0.0000010 0.2027326 0.0000010 0.0000010 0.0000010 0.0000010 0.2027326 0.5493061 0.0000010 0.0000010 0.0000010 0.0000010 0.2027326 0.0000010 0.5493061 0.2027326 0.2027326 0.0000010 9.0000000 0.2027326 0.5493061 0.0000010 0.5493061 0.2027326 0.0000010 0.0000010 0.0000010 0.5493061 9.0000000 0.0000010 0.0000010 0.2027326 0.5493061 0.0000010 0.5493061 0.0000010 0.2027326 0.5493061 0.0000010 0.0000010 0.2027326 0.0000010 0.0000010 0.2027326 0.5493061 0.0000010 0.0000010 0.5493061 0.0000010 0.0000010 0.2027326 0.2027326 0.0000010 0.2027326 0.5493061 9.0000000 0.0000010 0.0000010 0.0000010 0.5493061 0.0000010 0.2027326 0.2027326 0.5493061 0.5493061 0.0000010 0.0000010 0.0000010 9.0000000 0.0000010 0.0000010 0.0000010 0.0000010 0.0000010 9.0000000 0.5493061 0.0000010 0.0000010 0.2027326 9.0000000 0.5493061 0.0000010 9.0000000 0.2027326 0.0000010 0.5493061 0.5493061 0.2027326 0.0000010 0.2027326 0.0000010 0.2027326 9.0000000 0.2027326 0.0000010 0.0000010 0.5493061 9.0000000 0.0000010 9.0000000 0.0000010 0.5493061 0.0000010 9.0000000 0.0000010 0.0000010 0.2027326 0.2027326 0.0000010 0.0000010 0.0000010 0.2027326 0.0000010 0.0000010 0.0000010 0.5493061 0.0000010 9.0000000 0.0000010 0.0000010 0.5493061 0.0000010 0.0000010 0.0000010 0.5493061 0.0000010 0.5493061 0.0000010 0.0000010 0.0000010 0.0000010 0.0000010 0.5493061 0.0000010 0.0000010 0.0000010 0.0000010 0.0000010 9.0000000 0.5493061 0.5493061 0.5493061 0.0000010 0.2027326 0.0000010 0.0000010 0.5493061 0.0000010 0.0000010 9.0000000 9.0000000 0.0000010 0.0000010 0.0000010 0.0000010 0.0000010 0.0000010 0.2027326 0.5493061 0.0000010 0.5493061 0.5493061 0.0000010 0.0000010 0.0000010 0.2027326 0.5493061 0.0000010 0.5493061 0.5493061 0.0000010 0.0000010 0.0000010 0.0000010 0.5493061 0.2027326 0.5493061 0.0000010 0.0000010 0.5493061 0.0000010 0.0000010 0.0000010 0.0000010 0.0000010 0.0000010 0.0000010 9.0000000 0.0000010 0.5493061 0.0000010 0.2027326 0.5493061 0.0000010 0.5493061 0.5493061 0.5493061 0.0000010 0.0000010 0.5493061 0.0000010 0.0000010 0.0000010 0.5493061 0.0000010 0.2027326 0.2027326 0.5493061 0.0000010 9.0000000 0.5493061 0.2027326 0.5493061 0.0000010 0.0000010 0.0000010 0.0000010 0.0000010 0.0000010 0.5493061 9.0000000 9.0000000 0.2027326 0.5493061 0.0000010 0.2027326 9.0000000 0.2027326 0.2027326 0.5493061 0.2027326 0.2027326 0.2027326 0.2027326 0.5493061 0.0000010 0.0000010 0.5493061 0.2027326 9.0000000 0.2027326 0.0000010 0.0000010 0.0000010 9.0000000 9.0000000 9.0000000 9.0000000 9.0000000 9.0000000 9.0000000 9.0000000 9.0000000 9.0000000 9.0000000 9.0000000 0.5493061 9.0000000 9.0000000 9.0000000 9.0000000 9.0000000 9.0000000 9.0000000 9.0000000 9.0000000 9.0000000 9.0000000 9.0000000 9.0000000 9.0000000 9.0000000 9.0000000 9.0000000 9.0000000 9.0000000 9.0000000 9.0000000 9.0000000 9.0000000 9.0000000 9.0000000 9.0000000 9.0000000 9.0000000 9.0000000 9.0000000 9.0000000 9.0000000 9.0000000 9.0000000 9.0000000 9.0000000 9.0000000 9.0000000 9.0000000 9.0000000 9.0000000 9.0000000 9.0000000 9.0000000 9.0000000 9.0000000 9.0000000 9.0000000 0.5493061 0.5493061 9.0000000 0.5493061 9.0000000 0.5493061 0.5493061 0.5493061 9.0000000 0.5493061 0.5493061 9.0000000 0.5493061 0.5493061 9.0000000 0.5493061 0.5493061 0.5493061 0.5493061 9.0000000 9.0000000 0.5493061 9.0000000 0.5493061 9.0000000 0.5493061 0.5493061 0.5493061 0.5493061 0.5493061 9.0000000 0.5493061 0.5493061 0.5493061 0.5493061 9.0000000 0.5493061 9.0000000 0.5493061 9.0000000 0.5493061 0.2027326 0.2027326 0.2027326 0.2027326 0.2027326 0.2027326 0.2027326 0.2027326 0.2027326 0.2027326 0.2027326 0.2027326 0.5493061 0.2027326 0.2027326 0.2027326 0.2027326 0.2027326 0.2027326 0.2027326 0.2027326 0.5493061 0.5493061 0.5493061 0.5493061 0.5493061 0.2027326 0.5493061 0.2027326 0.5493061 0.5493061 0.5493061 0.2027326 0.2027326 0.5493061 0.2027326 0.2027326 0.2027326 0.5493061 0.5493061 0.5493061 0.2027326 0.2027326 0.5493061 0.5493061 0.2027326 0.5493061 0.2027326 0.5493061 
areolata_EO12502           0.5493061 0.5493061 0.2027326 9.0000000 9.0000000 0.5493061 0.2027326 0.2027326 0.0000010 0.2027326 0.0000010 0.0000010 0.2027326 0.2027326 9.0000000 0.0000010 0.0000010 0.0000010 0.0000010 0.0000010 0.5493061 0.0000010 0.5493061 0.0000010 0.0000010 0.0000010 0.5493061 0.5493061 0.0000010 0.0000010 0.2027326 0.0000010 0.2027326 0.0000010 0.0000010 0.0000010 0.0000010 9.0000000 0.5493061 0.0000010 0.0000010 0.0000000 0.0000010 0.0000010 0.2027326 0.0000010 9.0000000 0.0000010 0.0000010 0.5493061 0.5493061 0.0000010 0.2027326 0.5493061 0.2027326 0.0000010 0.5493061 0.0000010 0.0000010 0.0000010 0.5493061 0.2027326 9.0000000 0.0000010 0.0000010 0.0000010 0.0000010 0.2027326 0.5493061 0.0000010 0.5493061 0.0000010 0.5493061 0.0000010 0.0000010 0.5493061 0.5493061 0.0000010 0.0000010 0.0000010 0.0000010 0.2027326 0.2027326 9.0000000 0.5493061 9.0000000 9.0000000 9.0000000 0.5493061 0.0000010 0.5493061 0.0000010 0.5493061 0.0000010 0.5493061 0.0000010 0.0000010 0.0000010 0.0000010 9.0000000 0.0000010 0.0000010 0.5493061 0.0000010 0.5493061 0.0000010 0.0000010 0.5493061 0.0000010 0.0000010 0.5493061 0.0000010 0.5493061 9.0000000 0.0000010 0.2027326 0.0000010 9.0000000 9.0000000 0.0000010 0.2027326 0.0000010 0.5493061 0.2027326 0.0000010 0.0000010 0.0000010 0.0000010 9.0000000 0.0000010 9.0000000 0.2027326 0.2027326 0.2027326 0.5493061 0.0000010 0.2027326 0.0000010 0.5493061 0.0000010 0.0000010 0.0000010 0.0000010 0.5493061 0.5493061 0.0000010 0.0000010 0.0000010 0.0000010 0.0000010 0.5493061 0.0000010 0.0000010 0.0000010 0.2027326 0.0000010 0.0000010 0.0000010 0.0000010 0.0000010 0.2027326 0.0000010 0.0000010 0.2027326 0.2027326 0.2027326 0.0000010 0.5493061 9.0000000 9.0000000 0.0000010 0.5493061 0.0000010 0.0000010 0.0000010 9.0000000 0.5493061 0.0000010 0.2027326 0.0000010 0.0000010 0.5493061 0.0000010 0.0000010 0.0000010 0.5493061 0.5493061 0.2027326 0.2027326 0.0000010 0.5493061 0.0000010 0.0000010 0.2027326 0.0000010 0.0000010 0.5493061 0.0000010 0.0000010 0.2027326 0.0000010 0.5493061 0.0000010 0.0000010 0.5493061 0.0000010 0.5493061 0.0000010 0.5493061 0.5493061 0.5493061 0.2027326 0.5493061 0.0000010 0.0000010 0.2027326 0.2027326 0.0000010 0.2027326 0.0000010 0.0000010 0.5493061 0.0000010 0.0000010 0.0000010 0.0000010 0.5493061 0.0000010 0.0000010 0.0000010 0.2027326 0.0000010 0.0000010 0.0000010 0.5493061 9.0000000 0.0000010 0.0000010 0.0000010 0.0000010 0.2027326 0.0000010 0.0000010 0.0000010 0.0000010 0.0000010 0.0000010 0.5493061 0.0000010 0.0000010 0.0000010 0.5493061 0.2027326 0.2027326 9.0000000 0.0000010 0.0000010 0.0000010 0.2027326 0.5493061 0.5493061 0.0000010 0.5493061 0.0000010 0.0000010 0.5493061 9.0000000 0.5493061 9.0000000 9.0000000 9.0000000 9.0000000 0.2027326 0.0000010 0.0000010 9.0000000 0.0000010 9.0000000 0.0000010 0.0000010 0.5493061 0.2027326 0.2027326 0.0000010 0.2027326 0.0000010 0.0000010 0.2027326 0.2027326 0.0000010 0.5493061 0.2027326 0.0000010 0.0000010 0.5493061 0.2027326 0.5493061 0.5493061 0.0000010 0.0000010 0.5493061 0.0000010 0.5493061 0.0000010 0.0000010 9.0000000 9.0000000 0.0000010 0.0000010 0.0000010 0.2027326 0.0000010 0.0000010 0.0000010 0.0000010 0.0000010 0.0000010 0.0000010 0.0000010 0.5493061 0.0000010 0.0000010 0.2027326 0.0000010 0.0000010 0.0000010 9.0000000 0.5493061 0.0000010 0.2027326 0.0000010 0.0000010 0.0000010 0.5493061 0.0000010 0.0000010 0.5493061 0.0000010 0.0000010 0.0000010 0.5493061 0.0000010 0.5493061 0.0000010 0.0000010 0.0000010 0.5493061 0.0000010 0.0000010 0.2027326 9.0000000 0.0000010 0.0000010 0.5493061 0.2027326 9.0000000 0.2027326 0.5493061 0.0000010 0.0000010 9.0000000 0.5493061 9.0000000 9.0000000 0.5493061 0.0000010 0.2027326 0.0000010 0.0000010 9.0000000 0.2027326 0.0000010 0.0000010 0.0000010 0.0000010 0.5493061 0.0000010 0.2027326 0.0000010 0.0000010 0.0000010 0.0000010 0.2027326 0.5493061 0.0000010 0.0000010 0.0000010 0.0000010 0.2027326 0.0000010 0.5493061 0.2027326 0.2027326 0.0000010 9.0000000 0.2027326 0.5493061 0.0000010 0.5493061 0.2027326 0.0000010 0.0000010 0.0000010 0.5493061 9.0000000 0.0000010 0.0000010 0.2027326 0.5493061 0.0000010 0.5493061 0.0000010 0.2027326 0.5493061 0.0000010 0.0000010 0.2027326 0.0000010 0.0000010 0.2027326 0.5493061 0.0000010 0.0000010 0.5493061 0.0000010 0.0000010 0.2027326 0.2027326 0.0000010 0.2027326 0.5493061 9.0000000 0.0000010 0.0000010 0.0000010 0.5493061 0.0000010 0.2027326 0.2027326 0.5493061 0.5493061 0.0000010 0.0000010 0.0000010 9.0000000 0.0000010 0.0000010 0.0000010 0.0000010 0.0000010 9.0000000 0.5493061 0.0000010 0.0000010 0.2027326 9.0000000 0.5493061 0.0000010 9.0000000 0.2027326 0.0000010 0.5493061 0.5493061 0.2027326 0.0000010 0.2027326 0.0000010 0.2027326 9.0000000 0.2027326 0.0000010 0.0000010 0.5493061 9.0000000 0.0000010 9.0000000 0.0000010 0.5493061 0.0000010 9.0000000 0.0000010 0.0000010 0.2027326 0.2027326 0.0000010 0.0000010 0.0000010 0.2027326 0.0000010 0.0000010 0.0000010 0.5493061 0.0000010 9.0000000 0.0000010 0.0000010 0.5493061 0.0000010 0.0000010 0.0000010 0.5493061 0.0000010 0.5493061 0.0000010 0.0000010 0.0000010 0.0000010 0.0000010 0.5493061 0.0000010 0.0000010 0.0000010 0.0000010 0.0000010 9.0000000 0.5493061 0.5493061 0.5493061 0.0000010 0.2027326 0.0000010 0.0000010 0.5493061 0.0000010 0.0000010 9.0000000 9.0000000 0.0000010 0.0000010 0.0000010 0.0000010 0.0000010 0.0000010 0.2027326 0.5493061 0.0000010 0.5493061 0.5493061 0.0000010 0.0000010 0.0000010 0.2027326 0.5493061 0.0000010 0.5493061 0.5493061 0.0000010 0.0000010 0.0000010 0.0000010 0.5493061 0.2027326 0.5493061 0.0000010 0.0000010 0.5493061 0.0000010 0.0000010 0.0000010 0.0000010 0.0000010 0.0000010 0.0000010 9.0000000 0.0000010 0.5493061 0.0000010 0.2027326 0.5493061 0.0000010 0.5493061 0.5493061 0.5493061 0.0000010 0.0000010 0.5493061 0.0000010 0.0000010 0.0000010 0.5493061 0.0000010 0.2027326 0.2027326 0.5493061 0.0000010 9.0000000 0.5493061 0.2027326 0.5493061 0.0000010 0.0000010 0.0000010 0.0000010 0.0000010 0.0000010 0.5493061 9.0000000 9.0000000 0.2027326 0.5493061 0.0000010 0.2027326 9.0000000 0.2027326 0.2027326 0.5493061 0.2027326 0.2027326 0.2027326 0.2027326 0.5493061 0.0000010 0.0000010 0.5493061 0.2027326 9.0000000 0.2027326 0.0000010 0.0000010 0.0000010 9.0000000 9.0000000 9.0000000 9.0000000 9.0000000 9.0000000 9.0000000 9.0000000 9.0000000 9.0000000 9.0000000 9.0000000 0.5493061 9.0000000 9.0000000 9.0000000 9.0000000 9.0000000 9.0000000 9.0000000 9.0000000 9.0000000 9.0000000 9.0000000 9.0000000 9.0000000 9.0000000 9.0000000 9.0000000 9.0000000 9.0000000 9.0000000 9.0000000 9.0000000 9.0000000 9.0000000 9.0000000 9.0000000 9.0000000 9.0000000 9.0000000 9.0000000 9.0000000 9.0000000 9.0000000 9.0000000 9.0000000 9.0000000 9.0000000 9.0000000 9.0000000 9.0000000 9.0000000 9.0000000 9.0000000 9.0000000 9.0000000 9.0000000 9.0000000 9.0000000 9.0000000 0.5493061 0.5493061 9.0000000 0.5493061 9.0000000 0.5493061 0.5493061 0.5493061 9.0000000 0.5493061 0.5493061 9.0000000 0.5493061 0.5493061 9.0000000 0.5493061 0.5493061 0.5493061 0.5493061 9.0000000 9.0000000 0.5493061 9.0000000 0.5493061 9.0000000 0.5493061 0.5493061 0.5493061 0.5493061 0.5493061 9.0000000 0.5493061 0.5493061 0.5493061 0.5493061 9.0000000 0.5493061 9.0000000 0.5493061 9.0000000 0.5493061 0.2027326 0.2027326 0.2027326 0.2027326 0.2027326 0.2027326 0.2027326 0.2027326 0.2027326 0.2027326 0.2027326 0.2027326 0.5493061 0.2027326 0.2027326 0.2027326 0.2027326 0.2027326 0.2027326 0.2027326 0.2027326 0.5493061 0.5493061 0.5493061 0.5493061 0.5493061 0.2027326 0.5493061 0.2027326 0.5493061 0.5493061 0.5493061 0.2027326 0.2027326 0.5493061 0.2027326 0.2027326 0.2027326 0.5493061 0.5493061 0.5493061 0.2027326 0.2027326 0.5493061 0.5493061 0.2027326 0.5493061 0.2027326 0.5493061 
argentea_EO12475           0.5493061 0.5493061 0.2027326 9.0000000 9.0000000 0.5493061 0.2027326 0.2027326 0.0000010 0.2027326 0.0000010 0.0000010 0.2027326 0.2027326 9.0000000 0.0000010 0.0000010 0.0000010 0.0000010 0.0000010 0.5493061 0.0000010 0.5493061 0.0000010 0.0000010 0.0000010 0.5493061 0.5493061 0.0000010 0.0000010 0.2027326 0.0000010 0.2027326 0.0000010 0.0000010 0.0000010 0.0000010 9.0000000 0.5493061 0.0000010 0.0000010 0.0000010 0.0000000 0.0000010 0.2027326 0.0000010 9.0000000 0.0000010 0.0000010 0.5493061 0.5493061 0.0000010 0.2027326 0.5493061 0.2027326 0.0000010 0.5493061 0.0000010 0.0000010 0.0000010 0.5493061 0.2027326 9.0000000 0.0000010 0.0000010 0.0000010 0.0000010 0.2027326 0.5493061 0.0000010 0.5493061 0.0000010 0.5493061 0.0000010 0.0000010 0.5493061 0.5493061 0.0000010 0.0000010 0.0000010 0.0000010 0.2027326 0.2027326 9.0000000 0.5493061 9.0000000 9.0000000 9.0000000 0.5493061 0.0000010 0.5493061 0.0000010 0.5493061 0.0000010 0.5493061 0.0000010 0.0000010 0.0000010 0.0000010 9.0000000 0.0000010 0.0000010 0.5493061 0.0000010 0.5493061 0.0000010 0.0000010 0.5493061 0.0000010 0.0000010 0.5493061 0.0000010 0.5493061 9.0000000 0.0000010 0.2027326 0.0000010 9.0000000 9.0000000 0.0000010 0.2027326 0.0000010 0.5493061 0.2027326 0.0000010 0.0000010 0.0000010 0.0000010 9.0000000 0.0000010 9.0000000 0.2027326 0.2027326 0.2027326 0.5493061 0.0000010 0.2027326 0.0000010 0.5493061 0.0000010 0.0000010 0.0000010 0.0000010 0.5493061 0.5493061 0.0000010 0.0000010 0.0000010 0.0000010 0.0000010 0.5493061 0.0000010 0.0000010 0.0000010 0.2027326 0.0000010 0.0000010 0.0000010 0.0000010 0.0000010 0.2027326 0.0000010 0.0000010 0.2027326 0.2027326 0.2027326 0.0000010 0.5493061 9.0000000 9.0000000 0.0000010 0.5493061 0.0000010 0.0000010 0.0000010 9.0000000 0.5493061 0.0000010 0.2027326 0.0000010 0.0000010 0.5493061 0.0000010 0.0000010 0.0000010 0.5493061 0.5493061 0.2027326 0.2027326 0.0000010 0.5493061 0.0000010 0.0000010 0.2027326 0.0000010 0.0000010 0.5493061 0.0000010 0.0000010 0.2027326 0.0000010 0.5493061 0.0000010 0.0000010 0.5493061 0.0000010 0.5493061 0.0000010 0.5493061 0.5493061 0.5493061 0.2027326 0.5493061 0.0000010 0.0000010 0.2027326 0.2027326 0.0000010 0.2027326 0.0000010 0.0000010 0.5493061 0.0000010 0.0000010 0.0000010 0.0000010 0.5493061 0.0000010 0.0000010 0.0000010 0.2027326 0.0000010 0.0000010 0.0000010 0.5493061 9.0000000 0.0000010 0.0000010 0.0000010 0.0000010 0.2027326 0.0000010 0.0000010 0.0000010 0.0000010 0.0000010 0.0000010 0.5493061 0.0000010 0.0000010 0.0000010 0.5493061 0.2027326 0.2027326 9.0000000 0.0000010 0.0000010 0.0000010 0.2027326 0.5493061 0.5493061 0.0000010 0.5493061 0.0000010 0.0000010 0.5493061 9.0000000 0.5493061 9.0000000 9.0000000 9.0000000 9.0000000 0.2027326 0.0000010 0.0000010 9.0000000 0.0000010 9.0000000 0.0000010 0.0000010 0.5493061 0.2027326 0.2027326 0.0000010 0.2027326 0.0000010 0.0000010 0.2027326 0.2027326 0.0000010 0.5493061 0.2027326 0.0000010 0.0000010 0.5493061 0.2027326 0.5493061 0.5493061 0.0000010 0.0000010 0.5493061 0.0000010 0.5493061 0.0000010 0.0000010 9.0000000 9.0000000 0.0000010 0.0000010 0.0000010 0.2027326 0.0000010 0.0000010 0.0000010 0.0000010 0.0000010 0.0000010 0.0000010 0.0000010 0.5493061 0.0000010 0.0000010 0.2027326 0.0000010 0.0000010 0.0000010 9.0000000 0.5493061 0.0000010 0.2027326 0.0000010 0.0000010 0.0000010 0.5493061 0.0000010 0.0000010 0.5493061 0.0000010 0.0000010 0.0000010 0.5493061 0.0000010 0.5493061 0.0000010 0.0000010 0.0000010 0.5493061 0.0000010 0.0000010 0.2027326 9.0000000 0.0000010 0.0000010 0.5493061 0.2027326 9.0000000 0.2027326 0.5493061 0.0000010 0.0000010 9.0000000 0.5493061 9.0000000 9.0000000 0.5493061 0.0000010 0.2027326 0.0000010 0.0000010 9.0000000 0.2027326 0.0000010 0.0000010 0.0000010 0.0000010 0.5493061 0.0000010 0.2027326 0.0000010 0.0000010 0.0000010 0.0000010 0.2027326 0.5493061 0.0000010 0.0000010 0.0000010 0.0000010 0.2027326 0.0000010 0.5493061 0.2027326 0.2027326 0.0000010 9.0000000 0.2027326 0.5493061 0.0000010 0.5493061 0.2027326 0.0000010 0.0000010 0.0000010 0.5493061 9.0000000 0.0000010 0.0000010 0.2027326 0.5493061 0.0000010 0.5493061 0.0000010 0.2027326 0.5493061 0.0000010 0.0000010 0.2027326 0.0000010 0.0000010 0.2027326 0.5493061 0.0000010 0.0000010 0.5493061 0.0000010 0.0000010 0.2027326 0.2027326 0.0000010 0.2027326 0.5493061 9.0000000 0.0000010 0.0000010 0.0000010 0.5493061 0.0000010 0.2027326 0.2027326 0.5493061 0.5493061 0.0000010 0.0000010 0.0000010 9.0000000 0.0000010 0.0000010 0.0000010 0.0000010 0.0000010 9.0000000 0.5493061 0.0000010 0.0000010 0.2027326 9.0000000 0.5493061 0.0000010 9.0000000 0.2027326 0.0000010 0.5493061 0.5493061 0.2027326 0.0000010 0.2027326 0.0000010 0.2027326 9.0000000 0.2027326 0.0000010 0.0000010 0.5493061 9.0000000 0.0000010 9.0000000 0.0000010 0.5493061 0.0000010 9.0000000 0.0000010 0.0000010 0.2027326 0.2027326 0.0000010 0.0000010 0.0000010 0.2027326 0.0000010 0.0000010 0.0000010 0.5493061 0.0000010 9.0000000 0.0000010 0.0000010 0.5493061 0.0000010 0.0000010 0.0000010 0.5493061 0.0000010 0.5493061 0.0000010 0.0000010 0.0000010 0.0000010 0.0000010 0.5493061 0.0000010 0.0000010 0.0000010 0.0000010 0.0000010 9.0000000 0.5493061 0.5493061 0.5493061 0.0000010 0.2027326 0.0000010 0.0000010 0.5493061 0.0000010 0.0000010 9.0000000 9.0000000 0.0000010 0.0000010 0.0000010 0.0000010 0.0000010 0.0000010 0.2027326 0.5493061 0.0000010 0.5493061 0.5493061 0.0000010 0.0000010 0.0000010 0.2027326 0.5493061 0.0000010 0.5493061 0.5493061 0.0000010 0.0000010 0.0000010 0.0000010 0.5493061 0.2027326 0.5493061 0.0000010 0.0000010 0.5493061 0.0000010 0.0000010 0.0000010 0.0000010 0.0000010 0.0000010 0.0000010 9.0000000 0.0000010 0.5493061 0.0000010 0.2027326 0.5493061 0.0000010 0.5493061 0.5493061 0.5493061 0.0000010 0.0000010 0.5493061 0.0000010 0.0000010 0.0000010 0.5493061 0.0000010 0.2027326 0.2027326 0.5493061 0.0000010 9.0000000 0.5493061 0.2027326 0.5493061 0.0000010 0.0000010 0.0000010 0.0000010 0.0000010 0.0000010 0.5493061 9.0000000 9.0000000 0.2027326 0.5493061 0.0000010 0.2027326 9.0000000 0.2027326 0.2027326 0.5493061 0.2027326 0.2027326 0.2027326 0.2027326 0.5493061 0.0000010 0.0000010 0.5493061 0.2027326 9.0000000 0.2027326 0.0000010 0.0000010 0.0000010 9.0000000 9.0000000 9.0000000 9.0000000 9.0000000 9.0000000 9.0000000 9.0000000 9.0000000 9.0000000 9.0000000 9.0000000 0.5493061 9.0000000 9.0000000 9.0000000 9.0000000 9.0000000 9.0000000 9.0000000 9.0000000 9.0000000 9.0000000 9.0000000 9.0000000 9.0000000 9.0000000 9.0000000 9.0000000 9.0000000 9.0000000 9.0000000 9.0000000 9.0000000 9.0000000 9.0000000 9.0000000 9.0000000 9.0000000 9.0000000 9.0000000 9.0000000 9.0000000 9.0000000 9.0000000 9.0000000 9.0000000 9.0000000 9.0000000 9.0000000 9.0000000 9.0000000 9.0000000 9.0000000 9.0000000 9.0000000 9.0000000 9.0000000 9.0000000 9.0000000 9.0000000 0.5493061 0.5493061 9.0000000 0.5493061 9.0000000 0.5493061 0.5493061 0.5493061 9.0000000 0.5493061 0.5493061 9.0000000 0.5493061 0.5493061 9.0000000 0.5493061 0.5493061 0.5493061 0.5493061 9.0000000 9.0000000 0.5493061 9.0000000 0.5493061 9.0000000 0.5493061 0.5493061 0.5493061 0.5493061 0.5493061 9.0000000 0.5493061 0.5493061 0.5493061 0.5493061 9.0000000 0.5493061 9.0000000 0.5493061 9.0000000 0.5493061 0.2027326 0.2027326 0.2027326 0.2027326 0.2027326 0.2027326 0.2027326 0.2027326 0.2027326 0.2027326 0.2027326 0.2027326 0.5493061 0.2027326 0.2027326 0.2027326 0.2027326 0.2027326 0.2027326 0.2027326 0.2027326 0.5493061 0.5493061 0.5493061 0.5493061 0.5493061 0.2027326 0.5493061 0.2027326 0.5493061 0.5493061 0.5493061 0.2027326 0.2027326 0.5493061 0.2027326 0.2027326 0.2027326 0.5493061 0.5493061 0.5493061 0.2027326 0.2027326 0.5493061 0.5493061 0.2027326 0.5493061 0.2027326 0.5493061 
artemisioides_MP551        0.5493061 0.5493061 0.2027326 9.0000000 9.0000000 0.5493061 0.2027326 0.2027326 0.0000010 0.2027326 0.0000010 0.0000010 0.2027326 0.2027326 9.0000000 0.0000010 0.0000010 0.0000010 0.0000010 0.0000010 0.5493061 0.0000010 0.5493061 0.0000010 0.0000010 0.0000010 0.5493061 0.5493061 0.0000010 0.0000010 0.2027326 0.0000010 0.2027326 0.0000010 0.0000010 0.0000010 0.0000010 9.0000000 0.5493061 0.0000010 0.0000010 0.0000010 0.0000010 0.0000000 0.2027326 0.0000010 9.0000000 0.0000010 0.0000010 0.5493061 0.5493061 0.0000010 0.2027326 0.5493061 0.2027326 0.0000010 0.5493061 0.0000010 0.0000010 0.0000010 0.5493061 0.2027326 9.0000000 0.0000010 0.0000010 0.0000010 0.0000010 0.2027326 0.5493061 0.0000010 0.5493061 0.0000010 0.5493061 0.0000010 0.0000010 0.5493061 0.5493061 0.0000010 0.0000010 0.0000010 0.0000010 0.2027326 0.2027326 9.0000000 0.5493061 9.0000000 9.0000000 9.0000000 0.5493061 0.0000010 0.5493061 0.0000010 0.5493061 0.0000010 0.5493061 0.0000010 0.0000010 0.0000010 0.0000010 9.0000000 0.0000010 0.0000010 0.5493061 0.0000010 0.5493061 0.0000010 0.0000010 0.5493061 0.0000010 0.0000010 0.5493061 0.0000010 0.5493061 9.0000000 0.0000010 0.2027326 0.0000010 9.0000000 9.0000000 0.0000010 0.2027326 0.0000010 0.5493061 0.2027326 0.0000010 0.0000010 0.0000010 0.0000010 9.0000000 0.0000010 9.0000000 0.2027326 0.2027326 0.2027326 0.5493061 0.0000010 0.2027326 0.0000010 0.5493061 0.0000010 0.0000010 0.0000010 0.0000010 0.5493061 0.5493061 0.0000010 0.0000010 0.0000010 0.0000010 0.0000010 0.5493061 0.0000010 0.0000010 0.0000010 0.2027326 0.0000010 0.0000010 0.0000010 0.0000010 0.0000010 0.2027326 0.0000010 0.0000010 0.2027326 0.2027326 0.2027326 0.0000010 0.5493061 9.0000000 9.0000000 0.0000010 0.5493061 0.0000010 0.0000010 0.0000010 9.0000000 0.5493061 0.0000010 0.2027326 0.0000010 0.0000010 0.5493061 0.0000010 0.0000010 0.0000010 0.5493061 0.5493061 0.2027326 0.2027326 0.0000010 0.5493061 0.0000010 0.0000010 0.2027326 0.0000010 0.0000010 0.5493061 0.0000010 0.0000010 0.2027326 0.0000010 0.5493061 0.0000010 0.0000010 0.5493061 0.0000010 0.5493061 0.0000010 0.5493061 0.5493061 0.5493061 0.2027326 0.5493061 0.0000010 0.0000010 0.2027326 0.2027326 0.0000010 0.2027326 0.0000010 0.0000010 0.5493061 0.0000010 0.0000010 0.0000010 0.0000010 0.5493061 0.0000010 0.0000010 0.0000010 0.2027326 0.0000010 0.0000010 0.0000010 0.5493061 9.0000000 0.0000010 0.0000010 0.0000010 0.0000010 0.2027326 0.0000010 0.0000010 0.0000010 0.0000010 0.0000010 0.0000010 0.5493061 0.0000010 0.0000010 0.0000010 0.5493061 0.2027326 0.2027326 9.0000000 0.0000010 0.0000010 0.0000010 0.2027326 0.5493061 0.5493061 0.0000010 0.5493061 0.0000010 0.0000010 0.5493061 9.0000000 0.5493061 9.0000000 9.0000000 9.0000000 9.0000000 0.2027326 0.0000010 0.0000010 9.0000000 0.0000010 9.0000000 0.0000010 0.0000010 0.5493061 0.2027326 0.2027326 0.0000010 0.2027326 0.0000010 0.0000010 0.2027326 0.2027326 0.0000010 0.5493061 0.2027326 0.0000010 0.0000010 0.5493061 0.2027326 0.5493061 0.5493061 0.0000010 0.0000010 0.5493061 0.0000010 0.5493061 0.0000010 0.0000010 9.0000000 9.0000000 0.0000010 0.0000010 0.0000010 0.2027326 0.0000010 0.0000010 0.0000010 0.0000010 0.0000010 0.0000010 0.0000010 0.0000010 0.5493061 0.0000010 0.0000010 0.2027326 0.0000010 0.0000010 0.0000010 9.0000000 0.5493061 0.0000010 0.2027326 0.0000010 0.0000010 0.0000010 0.5493061 0.0000010 0.0000010 0.5493061 0.0000010 0.0000010 0.0000010 0.5493061 0.0000010 0.5493061 0.0000010 0.0000010 0.0000010 0.5493061 0.0000010 0.0000010 0.2027326 9.0000000 0.0000010 0.0000010 0.5493061 0.2027326 9.0000000 0.2027326 0.5493061 0.0000010 0.0000010 9.0000000 0.5493061 9.0000000 9.0000000 0.5493061 0.0000010 0.2027326 0.0000010 0.0000010 9.0000000 0.2027326 0.0000010 0.0000010 0.0000010 0.0000010 0.5493061 0.0000010 0.2027326 0.0000010 0.0000010 0.0000010 0.0000010 0.2027326 0.5493061 0.0000010 0.0000010 0.0000010 0.0000010 0.2027326 0.0000010 0.5493061 0.2027326 0.2027326 0.0000010 9.0000000 0.2027326 0.5493061 0.0000010 0.5493061 0.2027326 0.0000010 0.0000010 0.0000010 0.5493061 9.0000000 0.0000010 0.0000010 0.2027326 0.5493061 0.0000010 0.5493061 0.0000010 0.2027326 0.5493061 0.0000010 0.0000010 0.2027326 0.0000010 0.0000010 0.2027326 0.5493061 0.0000010 0.0000010 0.5493061 0.0000010 0.0000010 0.2027326 0.2027326 0.0000010 0.2027326 0.5493061 9.0000000 0.0000010 0.0000010 0.0000010 0.5493061 0.0000010 0.2027326 0.2027326 0.5493061 0.5493061 0.0000010 0.0000010 0.0000010 9.0000000 0.0000010 0.0000010 0.0000010 0.0000010 0.0000010 9.0000000 0.5493061 0.0000010 0.0000010 0.2027326 9.0000000 0.5493061 0.0000010 9.0000000 0.2027326 0.0000010 0.5493061 0.5493061 0.2027326 0.0000010 0.2027326 0.0000010 0.2027326 9.0000000 0.2027326 0.0000010 0.0000010 0.5493061 9.0000000 0.0000010 9.0000000 0.0000010 0.5493061 0.0000010 9.0000000 0.0000010 0.0000010 0.2027326 0.2027326 0.0000010 0.0000010 0.0000010 0.2027326 0.0000010 0.0000010 0.0000010 0.5493061 0.0000010 9.0000000 0.0000010 0.0000010 0.5493061 0.0000010 0.0000010 0.0000010 0.5493061 0.0000010 0.5493061 0.0000010 0.0000010 0.0000010 0.0000010 0.0000010 0.5493061 0.0000010 0.0000010 0.0000010 0.0000010 0.0000010 9.0000000 0.5493061 0.5493061 0.5493061 0.0000010 0.2027326 0.0000010 0.0000010 0.5493061 0.0000010 0.0000010 9.0000000 9.0000000 0.0000010 0.0000010 0.0000010 0.0000010 0.0000010 0.0000010 0.2027326 0.5493061 0.0000010 0.5493061 0.5493061 0.0000010 0.0000010 0.0000010 0.2027326 0.5493061 0.0000010 0.5493061 0.5493061 0.0000010 0.0000010 0.0000010 0.0000010 0.5493061 0.2027326 0.5493061 0.0000010 0.0000010 0.5493061 0.0000010 0.0000010 0.0000010 0.0000010 0.0000010 0.0000010 0.0000010 9.0000000 0.0000010 0.5493061 0.0000010 0.2027326 0.5493061 0.0000010 0.5493061 0.5493061 0.5493061 0.0000010 0.0000010 0.5493061 0.0000010 0.0000010 0.0000010 0.5493061 0.0000010 0.2027326 0.2027326 0.5493061 0.0000010 9.0000000 0.5493061 0.2027326 0.5493061 0.0000010 0.0000010 0.0000010 0.0000010 0.0000010 0.0000010 0.5493061 9.0000000 9.0000000 0.2027326 0.5493061 0.0000010 0.2027326 9.0000000 0.2027326 0.2027326 0.5493061 0.2027326 0.2027326 0.2027326 0.2027326 0.5493061 0.0000010 0.0000010 0.5493061 0.2027326 9.0000000 0.2027326 0.0000010 0.0000010 0.0000010 9.0000000 9.0000000 9.0000000 9.0000000 9.0000000 9.0000000 9.0000000 9.0000000 9.0000000 9.0000000 9.0000000 9.0000000 0.5493061 9.0000000 9.0000000 9.0000000 9.0000000 9.0000000 9.0000000 9.0000000 9.0000000 9.0000000 9.0000000 9.0000000 9.0000000 9.0000000 9.0000000 9.0000000 9.0000000 9.0000000 9.0000000 9.0000000 9.0000000 9.0000000 9.0000000 9.0000000 9.0000000 9.0000000 9.0000000 9.0000000 9.0000000 9.0000000 9.0000000 9.0000000 9.0000000 9.0000000 9.0000000 9.0000000 9.0000000 9.0000000 9.0000000 9.0000000 9.0000000 9.0000000 9.0000000 9.0000000 9.0000000 9.0000000 9.0000000 9.0000000 9.0000000 0.5493061 0.5493061 9.0000000 0.5493061 9.0000000 0.5493061 0.5493061 0.5493061 9.0000000 0.5493061 0.5493061 9.0000000 0.5493061 0.5493061 9.0000000 0.5493061 0.5493061 0.5493061 0.5493061 9.0000000 9.0000000 0.5493061 9.0000000 0.5493061 9.0000000 0.5493061 0.5493061 0.5493061 0.5493061 0.5493061 9.0000000 0.5493061 0.5493061 0.5493061 0.5493061 9.0000000 0.5493061 9.0000000 0.5493061 9.0000000 0.5493061 0.2027326 0.2027326 0.2027326 0.2027326 0.2027326 0.2027326 0.2027326 0.2027326 0.2027326 0.2027326 0.2027326 0.2027326 0.5493061 0.2027326 0.2027326 0.2027326 0.2027326 0.2027326 0.2027326 0.2027326 0.2027326 0.5493061 0.5493061 0.5493061 0.5493061 0.5493061 0.2027326 0.5493061 0.2027326 0.5493061 0.5493061 0.5493061 0.2027326 0.2027326 0.5493061 0.2027326 0.2027326 0.2027326 0.5493061 0.5493061 0.5493061 0.2027326 0.2027326 0.5493061 0.5493061 0.2027326 0.5493061 0.2027326 0.5493061 
aspalathifolia_DB1408      9.0000000 9.0000000 0.0000010 0.5493061 0.5493061 0.2027326 0.0000010 0.0000010 0.2027326 0.0000010 0.2027326 0.2027326 0.0000010 0.0000010 0.5493061 0.2027326 0.2027326 0.2027326 0.2027326 0.2027326 9.0000000 0.2027326 9.0000000 0.2027326 0.2027326 0.2027326 0.2027326 0.2027326 0.2027326 0.2027326 0.5493061 0.2027326 0.5493061 0.2027326 0.2027326 0.2027326 0.2027326 0.5493061 0.2027326 0.2027326 0.2027326 0.2027326 0.2027326 0.2027326 0.0000000 0.2027326 0.5493061 0.2027326 0.2027326 9.0000000 9.0000000 0.2027326 0.5493061 9.0000000 0.0000010 0.2027326 9.0000000 0.2027326 0.2027326 0.2027326 9.0000000 0.0000010 0.5493061 0.2027326 0.2027326 0.2027326 0.2027326 0.0000010 9.0000000 0.2027326 9.0000000 0.2027326 9.0000000 0.2027326 0.2027326 9.0000000 0.2027326 0.2027326 0.2027326 0.2027326 0.2027326 0.0000010 0.0000010 0.5493061 9.0000000 0.5493061 0.5493061 0.5493061 9.0000000 0.2027326 9.0000000 0.2027326 9.0000000 0.2027326 9.0000000 0.2027326 0.2027326 0.2027326 0.2027326 0.5493061 0.2027326 0.2027326 9.0000000 0.2027326 9.0000000 0.2027326 0.2027326 9.0000000 0.2027326 0.2027326 9.0000000 0.2027326 9.0000000 0.5493061 0.2027326 0.5493061 0.2027326 0.5493061 0.5493061 0.2027326 0.5493061 0.2027326 9.0000000 0.5493061 0.2027326 0.2027326 0.2027326 0.2027326 0.5493061 0.2027326 0.5493061 0.0000010 0.5493061 0.5493061 0.2027326 0.2027326 0.0000010 0.2027326 9.0000000 0.2027326 0.2027326 0.2027326 0.2027326 9.0000000 9.0000000 0.2027326 0.2027326 0.2027326 0.2027326 0.2027326 9.0000000 0.2027326 0.2027326 0.2027326 0.0000010 0.2027326 0.2027326 0.2027326 0.2027326 0.2027326 0.5493061 0.2027326 0.2027326 0.0000010 0.5493061 0.0000010 0.2027326 0.2027326 0.5493061 0.5493061 0.2027326 9.0000000 0.2027326 0.2027326 0.2027326 9.0000000 9.0000000 0.2027326 0.0000010 0.2027326 0.2027326 9.0000000 0.2027326 0.2027326 0.2027326 9.0000000 9.0000000 0.0000010 0.5493061 0.2027326 0.2027326 0.2027326 0.2027326 0.5493061 0.2027326 0.2027326 9.0000000 0.2027326 0.2027326 0.0000010 0.2027326 9.0000000 0.2027326 0.2027326 9.0000000 0.2027326 0.2027326 0.2027326 9.0000000 0.2027326 9.0000000 0.0000010 9.0000000 0.2027326 0.2027326 0.5493061 0.0000010 0.2027326 0.0000010 0.2027326 0.2027326 0.2027326 0.2027326 0.2027326 0.2027326 0.2027326 9.0000000 0.2027326 0.2027326 0.2027326 0.0000010 0.2027326 0.2027326 0.2027326 0.2027326 0.5493061 0.2027326 0.2027326 0.2027326 0.2027326 0.5493061 0.2027326 0.2027326 0.2027326 0.2027326 0.2027326 0.2027326 0.2027326 0.2027326 0.2027326 0.2027326 9.0000000 0.0000010 0.0000010 0.5493061 0.2027326 0.2027326 0.2027326 0.5493061 9.0000000 0.2027326 0.2027326 0.2027326 0.2027326 0.2027326 9.0000000 0.5493061 9.0000000 0.5493061 0.5493061 0.5493061 0.5493061 0.0000010 0.2027326 0.2027326 0.5493061 0.2027326 0.5493061 0.2027326 0.2027326 9.0000000 0.0000010 0.0000010 0.2027326 0.5493061 0.2027326 0.2027326 0.0000010 0.0000010 0.2027326 9.0000000 0.0000010 0.2027326 0.2027326 9.0000000 0.5493061 9.0000000 9.0000000 0.2027326 0.2027326 9.0000000 0.2027326 9.0000000 0.2027326 0.2027326 0.5493061 0.5493061 0.2027326 0.2027326 0.2027326 0.0000010 0.2027326 0.2027326 0.2027326 0.2027326 0.2027326 0.2027326 0.2027326 0.2027326 9.0000000 0.2027326 0.2027326 0.5493061 0.2027326 0.2027326 0.2027326 9.0000000 9.0000000 0.2027326 0.0000010 0.2027326 0.2027326 0.2027326 9.0000000 0.2027326 0.2027326 9.0000000 0.2027326 0.2027326 0.2027326 9.0000000 0.2027326 9.0000000 0.2027326 0.2027326 0.2027326 0.2027326 0.2027326 0.2027326 0.0000010 0.5493061 0.2027326 0.2027326 9.0000000 0.5493061 0.5493061 0.5493061 9.0000000 0.2027326 0.2027326 0.5493061 9.0000000 0.5493061 0.5493061 9.0000000 0.2027326 0.0000010 0.2027326 0.2027326 0.5493061 0.0000010 0.2027326 0.2027326 0.2027326 0.2027326 9.0000000 0.2027326 0.0000010 0.2027326 0.2027326 0.2027326 0.2027326 0.0000010 9.0000000 0.2027326 0.2027326 0.2027326 0.2027326 0.5493061 0.2027326 9.0000000 0.0000010 0.5493061 0.2027326 0.5493061 0.0000010 0.2027326 0.2027326 9.0000000 0.5493061 0.2027326 0.2027326 0.2027326 0.2027326 0.5493061 0.2027326 0.2027326 0.0000010 9.0000000 0.2027326 0.2027326 0.2027326 0.0000010 9.0000000 0.2027326 0.2027326 0.5493061 0.2027326 0.2027326 0.5493061 0.2027326 0.2027326 0.2027326 9.0000000 0.2027326 0.2027326 0.0000010 0.0000010 0.2027326 0.0000010 9.0000000 0.5493061 0.2027326 0.2027326 0.2027326 9.0000000 0.2027326 0.0000010 0.0000010 9.0000000 9.0000000 0.2027326 0.2027326 0.2027326 0.5493061 0.2027326 0.2027326 0.2027326 0.2027326 0.2027326 0.5493061 9.0000000 0.2027326 0.2027326 0.5493061 0.5493061 9.0000000 0.2027326 0.5493061 0.0000010 0.2027326 0.2027326 9.0000000 0.5493061 0.2027326 0.0000010 0.2027326 0.0000010 0.5493061 0.0000010 0.2027326 0.2027326 0.2027326 0.5493061 0.2027326 9.0000000 0.2027326 9.0000000 0.2027326 0.5493061 0.2027326 0.2027326 0.0000010 0.0000010 0.2027326 0.2027326 0.2027326 0.0000010 0.2027326 0.2027326 0.2027326 9.0000000 0.2027326 0.5493061 0.2027326 0.2027326 9.0000000 0.2027326 0.2027326 0.2027326 9.0000000 0.2027326 9.0000000 0.2027326 0.2027326 0.2027326 0.2027326 0.2027326 9.0000000 0.2027326 0.2027326 0.2027326 0.2027326 0.2027326 0.5493061 0.2027326 0.2027326 0.2027326 0.2027326 0.5493061 0.2027326 0.2027326 9.0000000 0.2027326 0.2027326 0.5493061 9.0000000 0.2027326 0.2027326 0.2027326 0.2027326 0.2027326 0.2027326 0.5493061 0.2027326 0.2027326 9.0000000 9.0000000 0.2027326 0.2027326 0.2027326 0.5493061 0.2027326 0.2027326 9.0000000 9.0000000 0.2027326 0.2027326 0.2027326 0.2027326 0.2027326 0.5493061 9.0000000 0.2027326 0.2027326 9.0000000 0.2027326 0.2027326 0.2027326 0.2027326 0.2027326 0.2027326 0.2027326 0.5493061 0.2027326 9.0000000 0.2027326 0.5493061 9.0000000 0.2027326 9.0000000 0.2027326 9.0000000 0.2027326 0.2027326 9.0000000 0.2027326 0.2027326 0.2027326 9.0000000 0.2027326 0.0000010 0.0000010 9.0000000 0.2027326 0.5493061 9.0000000 0.5493061 9.0000000 0.2027326 0.2027326 0.2027326 0.2027326 0.2027326 0.2027326 9.0000000 0.5493061 0.5493061 0.0000010 9.0000000 0.2027326 0.0000010 0.5493061 0.0000010 0.0000010 9.0000000 0.0000010 0.0000010 0.0000010 0.0000010 9.0000000 0.2027326 0.2027326 9.0000000 0.0000010 0.5493061 0.5493061 0.2027326 0.2027326 0.2027326 9.0000000 9.0000000 9.0000000 9.0000000 9.0000000 9.0000000 9.0000000 9.0000000 9.0000000 9.0000000 9.0000000 9.0000000 9.0000000 9.0000000 9.0000000 9.0000000 9.0000000 9.0000000 9.0000000 9.0000000 9.0000000 9.0000000 9.0000000 9.0000000 9.0000000 9.0000000 9.0000000 9.0000000 9.0000000 9.0000000 9.0000000 9.0000000 9.0000000 9.0000000 9.0000000 9.0000000 9.0000000 9.0000000 9.0000000 9.0000000 9.0000000 9.0000000 9.0000000 9.0000000 9.0000000 9.0000000 9.0000000 9.0000000 9.0000000 9.0000000 9.0000000 9.0000000 9.0000000 9.0000000 9.0000000 9.0000000 9.0000000 9.0000000 9.0000000 9.0000000 9.0000000 9.0000000 9.0000000 0.5493061 9.0000000 9.0000000 9.0000000 9.0000000 9.0000000 0.5493061 9.0000000 9.0000000 9.0000000 0.2027326 0.2027326 0.5493061 0.2027326 0.2027326 0.2027326 0.2027326 0.5493061 0.5493061 0.2027326 0.5493061 0.2027326 0.5493061 0.2027326 0.2027326 0.2027326 0.2027326 0.2027326 0.5493061 0.2027326 0.2027326 0.2027326 0.2027326 0.5493061 0.2027326 0.5493061 0.2027326 0.5493061 0.2027326 0.5493061 0.5493061 0.5493061 0.5493061 0.5493061 0.5493061 0.5493061 0.5493061 0.5493061 0.5493061 0.5493061 0.5493061 9.0000000 0.5493061 0.5493061 0.5493061 0.5493061 0.5493061 0.5493061 0.5493061 0.5493061 9.0000000 9.0000000 9.0000000 9.0000000 9.0000000 0.5493061 9.0000000 0.5493061 9.0000000 9.0000000 9.0000000 0.5493061 0.5493061 9.0000000 0.5493061 0.5493061 0.5493061 9.0000000 9.0000000 9.0000000 0.5493061 0.5493061 9.0000000 9.0000000 0.5493061 9.0000000 0.5493061 9.0000000 
astroites_EO12758          0.5493061 0.5493061 0.2027326 9.0000000 9.0000000 0.5493061 0.2027326 0.2027326 0.0000010 0.2027326 0.0000010 0.0000010 0.2027326 0.2027326 9.0000000 0.0000010 0.0000010 0.0000010 0.0000010 0.0000010 0.5493061 0.0000010 0.5493061 0.0000010 0.0000010 0.0000010 0.5493061 0.5493061 0.0000010 0.0000010 0.2027326 0.0000010 0.2027326 0.0000010 0.0000010 0.0000010 0.0000010 9.0000000 0.5493061 0.0000010 0.0000010 0.0000010 0.0000010 0.0000010 0.2027326 0.0000000 9.0000000 0.0000010 0.0000010 0.5493061 0.5493061 0.0000010 0.2027326 0.5493061 0.2027326 0.0000010 0.5493061 0.0000010 0.0000010 0.0000010 0.5493061 0.2027326 9.0000000 0.0000010 0.0000010 0.0000010 0.0000010 0.2027326 0.5493061 0.0000010 0.5493061 0.0000010 0.5493061 0.0000010 0.0000010 0.5493061 0.5493061 0.0000010 0.0000010 0.0000010 0.0000010 0.2027326 0.2027326 9.0000000 0.5493061 9.0000000 9.0000000 9.0000000 0.5493061 0.0000010 0.5493061 0.0000010 0.5493061 0.0000010 0.5493061 0.0000010 0.0000010 0.0000010 0.0000010 9.0000000 0.0000010 0.0000010 0.5493061 0.0000010 0.5493061 0.0000010 0.0000010 0.5493061 0.0000010 0.0000010 0.5493061 0.0000010 0.5493061 9.0000000 0.0000010 0.2027326 0.0000010 9.0000000 9.0000000 0.0000010 0.2027326 0.0000010 0.5493061 0.2027326 0.0000010 0.0000010 0.0000010 0.0000010 9.0000000 0.0000010 9.0000000 0.2027326 0.2027326 0.2027326 0.5493061 0.0000010 0.2027326 0.0000010 0.5493061 0.0000010 0.0000010 0.0000010 0.0000010 0.5493061 0.5493061 0.0000010 0.0000010 0.0000010 0.0000010 0.0000010 0.5493061 0.0000010 0.0000010 0.0000010 0.2027326 0.0000010 0.0000010 0.0000010 0.0000010 0.0000010 0.2027326 0.0000010 0.0000010 0.2027326 0.2027326 0.2027326 0.0000010 0.5493061 9.0000000 9.0000000 0.0000010 0.5493061 0.0000010 0.0000010 0.0000010 9.0000000 0.5493061 0.0000010 0.2027326 0.0000010 0.0000010 0.5493061 0.0000010 0.0000010 0.0000010 0.5493061 0.5493061 0.2027326 0.2027326 0.0000010 0.5493061 0.0000010 0.0000010 0.2027326 0.0000010 0.0000010 0.5493061 0.0000010 0.0000010 0.2027326 0.0000010 0.5493061 0.0000010 0.0000010 0.5493061 0.0000010 0.5493061 0.0000010 0.5493061 0.5493061 0.5493061 0.2027326 0.5493061 0.0000010 0.0000010 0.2027326 0.2027326 0.0000010 0.2027326 0.0000010 0.0000010 0.5493061 0.0000010 0.0000010 0.0000010 0.0000010 0.5493061 0.0000010 0.0000010 0.0000010 0.2027326 0.0000010 0.0000010 0.0000010 0.5493061 9.0000000 0.0000010 0.0000010 0.0000010 0.0000010 0.2027326 0.0000010 0.0000010 0.0000010 0.0000010 0.0000010 0.0000010 0.5493061 0.0000010 0.0000010 0.0000010 0.5493061 0.2027326 0.2027326 9.0000000 0.0000010 0.0000010 0.0000010 0.2027326 0.5493061 0.5493061 0.0000010 0.5493061 0.0000010 0.0000010 0.5493061 9.0000000 0.5493061 9.0000000 9.0000000 9.0000000 9.0000000 0.2027326 0.0000010 0.0000010 9.0000000 0.0000010 9.0000000 0.0000010 0.0000010 0.5493061 0.2027326 0.2027326 0.0000010 0.2027326 0.0000010 0.0000010 0.2027326 0.2027326 0.0000010 0.5493061 0.2027326 0.0000010 0.0000010 0.5493061 0.2027326 0.5493061 0.5493061 0.0000010 0.0000010 0.5493061 0.0000010 0.5493061 0.0000010 0.0000010 9.0000000 9.0000000 0.0000010 0.0000010 0.0000010 0.2027326 0.0000010 0.0000010 0.0000010 0.0000010 0.0000010 0.0000010 0.0000010 0.0000010 0.5493061 0.0000010 0.0000010 0.2027326 0.0000010 0.0000010 0.0000010 9.0000000 0.5493061 0.0000010 0.2027326 0.0000010 0.0000010 0.0000010 0.5493061 0.0000010 0.0000010 0.5493061 0.0000010 0.0000010 0.0000010 0.5493061 0.0000010 0.5493061 0.0000010 0.0000010 0.0000010 0.5493061 0.0000010 0.0000010 0.2027326 9.0000000 0.0000010 0.0000010 0.5493061 0.2027326 9.0000000 0.2027326 0.5493061 0.0000010 0.0000010 9.0000000 0.5493061 9.0000000 9.0000000 0.5493061 0.0000010 0.2027326 0.0000010 0.0000010 9.0000000 0.2027326 0.0000010 0.0000010 0.0000010 0.0000010 0.5493061 0.0000010 0.2027326 0.0000010 0.0000010 0.0000010 0.0000010 0.2027326 0.5493061 0.0000010 0.0000010 0.0000010 0.0000010 0.2027326 0.0000010 0.5493061 0.2027326 0.2027326 0.0000010 9.0000000 0.2027326 0.5493061 0.0000010 0.5493061 0.2027326 0.0000010 0.0000010 0.0000010 0.5493061 9.0000000 0.0000010 0.0000010 0.2027326 0.5493061 0.0000010 0.5493061 0.0000010 0.2027326 0.5493061 0.0000010 0.0000010 0.2027326 0.0000010 0.0000010 0.2027326 0.5493061 0.0000010 0.0000010 0.5493061 0.0000010 0.0000010 0.2027326 0.2027326 0.0000010 0.2027326 0.5493061 9.0000000 0.0000010 0.0000010 0.0000010 0.5493061 0.0000010 0.2027326 0.2027326 0.5493061 0.5493061 0.0000010 0.0000010 0.0000010 9.0000000 0.0000010 0.0000010 0.0000010 0.0000010 0.0000010 9.0000000 0.5493061 0.0000010 0.0000010 0.2027326 9.0000000 0.5493061 0.0000010 9.0000000 0.2027326 0.0000010 0.5493061 0.5493061 0.2027326 0.0000010 0.2027326 0.0000010 0.2027326 9.0000000 0.2027326 0.0000010 0.0000010 0.5493061 9.0000000 0.0000010 9.0000000 0.0000010 0.5493061 0.0000010 9.0000000 0.0000010 0.0000010 0.2027326 0.2027326 0.0000010 0.0000010 0.0000010 0.2027326 0.0000010 0.0000010 0.0000010 0.5493061 0.0000010 9.0000000 0.0000010 0.0000010 0.5493061 0.0000010 0.0000010 0.0000010 0.5493061 0.0000010 0.5493061 0.0000010 0.0000010 0.0000010 0.0000010 0.0000010 0.5493061 0.0000010 0.0000010 0.0000010 0.0000010 0.0000010 9.0000000 0.5493061 0.5493061 0.5493061 0.0000010 0.2027326 0.0000010 0.0000010 0.5493061 0.0000010 0.0000010 9.0000000 9.0000000 0.0000010 0.0000010 0.0000010 0.0000010 0.0000010 0.0000010 0.2027326 0.5493061 0.0000010 0.5493061 0.5493061 0.0000010 0.0000010 0.0000010 0.2027326 0.5493061 0.0000010 0.5493061 0.5493061 0.0000010 0.0000010 0.0000010 0.0000010 0.5493061 0.2027326 0.5493061 0.0000010 0.0000010 0.5493061 0.0000010 0.0000010 0.0000010 0.0000010 0.0000010 0.0000010 0.0000010 9.0000000 0.0000010 0.5493061 0.0000010 0.2027326 0.5493061 0.0000010 0.5493061 0.5493061 0.5493061 0.0000010 0.0000010 0.5493061 0.0000010 0.0000010 0.0000010 0.5493061 0.0000010 0.2027326 0.2027326 0.5493061 0.0000010 9.0000000 0.5493061 0.2027326 0.5493061 0.0000010 0.0000010 0.0000010 0.0000010 0.0000010 0.0000010 0.5493061 9.0000000 9.0000000 0.2027326 0.5493061 0.0000010 0.2027326 9.0000000 0.2027326 0.2027326 0.5493061 0.2027326 0.2027326 0.2027326 0.2027326 0.5493061 0.0000010 0.0000010 0.5493061 0.2027326 9.0000000 0.2027326 0.0000010 0.0000010 0.0000010 9.0000000 9.0000000 9.0000000 9.0000000 9.0000000 9.0000000 9.0000000 9.0000000 9.0000000 9.0000000 9.0000000 9.0000000 0.5493061 9.0000000 9.0000000 9.0000000 9.0000000 9.0000000 9.0000000 9.0000000 9.0000000 9.0000000 9.0000000 9.0000000 9.0000000 9.0000000 9.0000000 9.0000000 9.0000000 9.0000000 9.0000000 9.0000000 9.0000000 9.0000000 9.0000000 9.0000000 9.0000000 9.0000000 9.0000000 9.0000000 9.0000000 9.0000000 9.0000000 9.0000000 9.0000000 9.0000000 9.0000000 9.0000000 9.0000000 9.0000000 9.0000000 9.0000000 9.0000000 9.0000000 9.0000000 9.0000000 9.0000000 9.0000000 9.0000000 9.0000000 9.0000000 0.5493061 0.5493061 9.0000000 0.5493061 9.0000000 0.5493061 0.5493061 0.5493061 9.0000000 0.5493061 0.5493061 9.0000000 0.5493061 0.5493061 9.0000000 0.5493061 0.5493061 0.5493061 0.5493061 9.0000000 9.0000000 0.5493061 9.0000000 0.5493061 9.0000000 0.5493061 0.5493061 0.5493061 0.5493061 0.5493061 9.0000000 0.5493061 0.5493061 0.5493061 0.5493061 9.0000000 0.5493061 9.0000000 0.5493061 9.0000000 0.5493061 0.2027326 0.2027326 0.2027326 0.2027326 0.2027326 0.2027326 0.2027326 0.2027326 0.2027326 0.2027326 0.2027326 0.2027326 0.5493061 0.2027326 0.2027326 0.2027326 0.2027326 0.2027326 0.2027326 0.2027326 0.2027326 0.5493061 0.5493061 0.5493061 0.5493061 0.5493061 0.2027326 0.5493061 0.2027326 0.5493061 0.5493061 0.5493061 0.2027326 0.2027326 0.5493061 0.2027326 0.2027326 0.2027326 0.5493061 0.5493061 0.5493061 0.2027326 0.2027326 0.5493061 0.5493061 0.2027326 0.5493061 0.2027326 0.5493061 
atherstonei_EO12261        0.2027326 0.2027326 0.5493061 0.0000010 0.0000010 9.0000000 0.5493061 0.5493061 9.0000000 0.5493061 9.0000000 9.0000000 0.5493061 0.5493061 0.0000010 9.0000000 9.0000000 9.0000000 9.0000000 9.0000000 0.2027326 9.0000000 0.2027326 9.0000000 9.0000000 9.0000000 0.2027326 0.2027326 9.0000000 9.0000000 0.5493061 9.0000000 0.5493061 9.0000000 9.0000000 9.0000000 9.0000000 0.0000010 0.2027326 9.0000000 9.0000000 9.0000000 9.0000000 9.0000000 0.5493061 9.0000000 0.0000000 9.0000000 9.0000000 0.2027326 0.2027326 9.0000000 0.5493061 0.2027326 0.5493061 9.0000000 0.2027326 9.0000000 9.0000000 9.0000000 0.2027326 0.5493061 0.0000010 9.0000000 9.0000000 9.0000000 9.0000000 0.5493061 0.2027326 9.0000000 0.2027326 9.0000000 0.2027326 9.0000000 9.0000000 0.2027326 0.2027326 9.0000000 9.0000000 9.0000000 9.0000000 0.5493061 0.5493061 0.0000010 0.2027326 0.0000010 0.0000010 0.0000010 0.2027326 9.0000000 0.2027326 9.0000000 0.2027326 9.0000000 0.2027326 9.0000000 9.0000000 9.0000000 9.0000000 0.0000010 9.0000000 9.0000000 0.2027326 9.0000000 0.2027326 9.0000000 9.0000000 0.2027326 9.0000000 9.0000000 0.2027326 9.0000000 0.2027326 0.0000010 9.0000000 0.5493061 9.0000000 0.0000010 0.0000010 9.0000000 9.0000000 9.0000000 0.2027326 9.0000000 9.0000000 9.0000000 9.0000000 9.0000000 0.0000010 9.0000000 0.0000010 0.5493061 9.0000000 9.0000000 0.2027326 9.0000000 0.5493061 9.0000000 0.2027326 9.0000000 9.0000000 9.0000000 9.0000000 0.2027326 0.2027326 9.0000000 9.0000000 9.0000000 9.0000000 9.0000000 0.2027326 9.0000000 9.0000000 9.0000000 0.5493061 9.0000000 9.0000000 9.0000000 9.0000000 9.0000000 0.5493061 9.0000000 9.0000000 0.5493061 0.5493061 0.5493061 9.0000000 0.2027326 0.0000010 0.0000010 9.0000000 0.2027326 9.0000000 9.0000000 9.0000000 0.5493061 0.2027326 9.0000000 0.5493061 9.0000000 9.0000000 0.2027326 9.0000000 9.0000000 9.0000000 0.2027326 0.2027326 0.5493061 9.0000000 9.0000000 0.2027326 9.0000000 9.0000000 9.0000000 9.0000000 9.0000000 0.2027326 9.0000000 9.0000000 0.5493061 9.0000000 0.2027326 9.0000000 9.0000000 9.0000000 9.0000000 9.0000000 9.0000000 0.2027326 0.2027326 0.2027326 0.5493061 0.2027326 9.0000000 9.0000000 0.5493061 0.5493061 9.0000000 0.5493061 9.0000000 9.0000000 0.2027326 9.0000000 9.0000000 9.0000000 9.0000000 0.2027326 9.0000000 9.0000000 9.0000000 0.5493061 9.0000000 9.0000000 9.0000000 0.2027326 0.0000010 9.0000000 9.0000000 9.0000000 9.0000000 9.0000000 9.0000000 9.0000000 9.0000000 9.0000000 9.0000000 9.0000000 0.2027326 9.0000000 9.0000000 9.0000000 0.2027326 0.5493061 0.5493061 0.0000010 9.0000000 9.0000000 9.0000000 0.5493061 0.2027326 0.2027326 9.0000000 0.2027326 9.0000000 9.0000000 0.2027326 0.0000010 0.2027326 0.0000010 0.0000010 0.0000010 0.0000010 0.5493061 9.0000000 9.0000000 0.0000010 9.0000000 0.0000010 9.0000000 9.0000000 0.2027326 0.5493061 0.5493061 9.0000000 9.0000000 9.0000000 9.0000000 0.5493061 0.5493061 9.0000000 0.2027326 0.5493061 9.0000000 9.0000000 0.2027326 0.5493061 0.2027326 0.2027326 9.0000000 9.0000000 0.2027326 9.0000000 0.2027326 9.0000000 9.0000000 0.0000010 0.0000010 9.0000000 9.0000000 9.0000000 0.5493061 9.0000000 9.0000000 9.0000000 9.0000000 9.0000000 9.0000000 9.0000000 9.0000000 0.2027326 9.0000000 9.0000000 0.5493061 9.0000000 9.0000000 9.0000000 0.5493061 0.2027326 9.0000000 0.5493061 9.0000000 9.0000000 9.0000000 0.2027326 9.0000000 9.0000000 0.2027326 9.0000000 9.0000000 9.0000000 0.2027326 9.0000000 0.2027326 9.0000000 9.0000000 9.0000000 0.2027326 9.0000000 9.0000000 0.5493061 0.0000010 9.0000000 9.0000000 0.2027326 9.0000000 0.0000010 9.0000000 0.2027326 9.0000000 9.0000000 0.0000010 0.2027326 0.0000010 0.0000010 0.2027326 9.0000000 0.5493061 9.0000000 9.0000000 0.0000010 0.5493061 9.0000000 9.0000000 9.0000000 9.0000000 0.2027326 9.0000000 0.5493061 9.0000000 9.0000000 9.0000000 9.0000000 0.5493061 0.2027326 9.0000000 9.0000000 9.0000000 9.0000000 0.5493061 9.0000000 0.2027326 0.5493061 0.5493061 9.0000000 0.0000010 0.5493061 0.2027326 9.0000000 0.2027326 0.5493061 9.0000000 9.0000000 9.0000000 0.2027326 0.0000010 9.0000000 9.0000000 0.5493061 0.2027326 9.0000000 0.2027326 9.0000000 0.5493061 0.2027326 9.0000000 9.0000000 9.0000000 9.0000000 9.0000000 9.0000000 0.2027326 9.0000000 9.0000000 0.2027326 9.0000000 9.0000000 0.5493061 0.5493061 9.0000000 0.5493061 0.2027326 0.0000010 9.0000000 9.0000000 9.0000000 0.2027326 9.0000000 0.5493061 0.5493061 0.2027326 0.2027326 9.0000000 9.0000000 9.0000000 0.0000010 9.0000000 9.0000000 9.0000000 9.0000000 9.0000000 0.0000010 0.2027326 9.0000000 9.0000000 0.5493061 0.0000010 0.2027326 9.0000000 0.0000010 0.5493061 9.0000000 0.2027326 0.2027326 9.0000000 9.0000000 0.5493061 9.0000000 0.5493061 0.0000010 0.5493061 9.0000000 9.0000000 0.2027326 0.0000010 9.0000000 0.5493061 9.0000000 0.2027326 9.0000000 0.0000010 9.0000000 9.0000000 0.5493061 0.5493061 9.0000000 9.0000000 9.0000000 0.5493061 9.0000000 9.0000000 9.0000000 0.2027326 9.0000000 0.0000010 9.0000000 9.0000000 0.2027326 9.0000000 9.0000000 9.0000000 0.2027326 9.0000000 0.2027326 9.0000000 9.0000000 9.0000000 9.0000000 9.0000000 0.2027326 9.0000000 9.0000000 9.0000000 9.0000000 9.0000000 0.0000010 0.2027326 0.2027326 0.2027326 9.0000000 0.5493061 9.0000000 9.0000000 0.2027326 9.0000000 9.0000000 0.0000010 0.5493061 9.0000000 9.0000000 9.0000000 9.0000000 9.0000000 9.0000000 9.0000000 0.2027326 9.0000000 0.2027326 0.2027326 9.0000000 9.0000000 9.0000000 0.5493061 0.2027326 9.0000000 0.2027326 0.2027326 9.0000000 9.0000000 9.0000000 9.0000000 0.2027326 0.5493061 0.2027326 9.0000000 9.0000000 0.2027326 9.0000000 9.0000000 9.0000000 9.0000000 9.0000000 9.0000000 9.0000000 0.0000010 9.0000000 0.2027326 9.0000000 9.0000000 0.2027326 9.0000000 0.2027326 9.0000000 0.2027326 9.0000000 9.0000000 0.2027326 9.0000000 9.0000000 9.0000000 0.2027326 9.0000000 0.5493061 0.5493061 0.2027326 9.0000000 0.0000010 0.2027326 0.5493061 0.2027326 9.0000000 9.0000000 9.0000000 9.0000000 9.0000000 9.0000000 0.2027326 0.0000010 0.0000010 0.5493061 0.2027326 9.0000000 0.5493061 0.0000010 0.5493061 0.5493061 0.2027326 0.5493061 0.5493061 0.5493061 0.5493061 0.2027326 9.0000000 9.0000000 0.2027326 0.5493061 0.0000010 9.0000000 9.0000000 9.0000000 9.0000000 0.5493061 0.2027326 0.5493061 0.5493061 0.5493061 0.5493061 0.5493061 0.5493061 0.5493061 0.5493061 0.5493061 0.5493061 9.0000000 0.2027326 0.5493061 0.2027326 0.5493061 0.5493061 0.5493061 0.2027326 0.2027326 0.5493061 0.5493061 0.5493061 0.5493061 0.5493061 0.5493061 0.5493061 0.5493061 0.2027326 0.5493061 0.2027326 0.5493061 9.0000000 0.5493061 0.5493061 0.5493061 0.2027326 0.5493061 0.5493061 0.5493061 0.2027326 0.5493061 0.2027326 0.5493061 0.5493061 0.5493061 0.5493061 0.5493061 0.5493061 0.5493061 0.5493061 0.5493061 0.5493061 0.5493061 0.5493061 0.5493061 0.5493061 0.5493061 0.2027326 0.5493061 9.0000000 9.0000000 0.5493061 9.0000000 9.0000000 9.0000000 9.0000000 9.0000000 0.5493061 9.0000000 9.0000000 9.0000000 9.0000000 9.0000000 9.0000000 9.0000000 9.0000000 9.0000000 9.0000000 9.0000000 9.0000000 9.0000000 9.0000000 9.0000000 9.0000000 9.0000000 9.0000000 9.0000000 9.0000000 9.0000000 9.0000000 9.0000000 9.0000000 9.0000000 9.0000000 9.0000000 9.0000000 9.0000000 9.0000000 9.0000000 9.0000000 9.0000000 9.0000000 9.0000000 9.0000000 9.0000000 9.0000000 9.0000000 9.0000000 9.0000000 9.0000000 9.0000000 9.0000000 9.0000000 9.0000000 9.0000000 9.0000000 9.0000000 9.0000000 9.0000000 9.0000000 9.0000000 9.0000000 9.0000000 9.0000000 9.0000000 9.0000000 9.0000000 9.0000000 9.0000000 9.0000000 9.0000000 9.0000000 9.0000000 9.0000000 9.0000000 9.0000000 9.0000000 9.0000000 9.0000000 9.0000000 9.0000000 9.0000000 9.0000000 9.0000000 9.0000000 9.0000000 9.0000000 9.0000000 9.0000000 
atromontana_EO12544        0.5493061 0.5493061 0.2027326 9.0000000 9.0000000 0.5493061 0.2027326 0.2027326 0.0000010 0.2027326 0.0000010 0.0000010 0.2027326 0.2027326 9.0000000 0.0000010 0.0000010 0.0000010 0.0000010 0.0000010 0.5493061 0.0000010 0.5493061 0.0000010 0.0000010 0.0000010 0.5493061 0.5493061 0.0000010 0.0000010 0.2027326 0.0000010 0.2027326 0.0000010 0.0000010 0.0000010 0.0000010 9.0000000 0.5493061 0.0000010 0.0000010 0.0000010 0.0000010 0.0000010 0.2027326 0.0000010 9.0000000 0.0000000 0.0000010 0.5493061 0.5493061 0.0000010 0.2027326 0.5493061 0.2027326 0.0000010 0.5493061 0.0000010 0.0000010 0.0000010 0.5493061 0.2027326 9.0000000 0.0000010 0.0000010 0.0000010 0.0000010 0.2027326 0.5493061 0.0000010 0.5493061 0.0000010 0.5493061 0.0000010 0.0000010 0.5493061 0.5493061 0.0000010 0.0000010 0.0000010 0.0000010 0.2027326 0.2027326 9.0000000 0.5493061 9.0000000 9.0000000 9.0000000 0.5493061 0.0000010 0.5493061 0.0000010 0.5493061 0.0000010 0.5493061 0.0000010 0.0000010 0.0000010 0.0000010 9.0000000 0.0000010 0.0000010 0.5493061 0.0000010 0.5493061 0.0000010 0.0000010 0.5493061 0.0000010 0.0000010 0.5493061 0.0000010 0.5493061 9.0000000 0.0000010 0.2027326 0.0000010 9.0000000 9.0000000 0.0000010 0.2027326 0.0000010 0.5493061 0.2027326 0.0000010 0.0000010 0.0000010 0.0000010 9.0000000 0.0000010 9.0000000 0.2027326 0.2027326 0.2027326 0.5493061 0.0000010 0.2027326 0.0000010 0.5493061 0.0000010 0.0000010 0.0000010 0.0000010 0.5493061 0.5493061 0.0000010 0.0000010 0.0000010 0.0000010 0.0000010 0.5493061 0.0000010 0.0000010 0.0000010 0.2027326 0.0000010 0.0000010 0.0000010 0.0000010 0.0000010 0.2027326 0.0000010 0.0000010 0.2027326 0.2027326 0.2027326 0.0000010 0.5493061 9.0000000 9.0000000 0.0000010 0.5493061 0.0000010 0.0000010 0.0000010 9.0000000 0.5493061 0.0000010 0.2027326 0.0000010 0.0000010 0.5493061 0.0000010 0.0000010 0.0000010 0.5493061 0.5493061 0.2027326 0.2027326 0.0000010 0.5493061 0.0000010 0.0000010 0.2027326 0.0000010 0.0000010 0.5493061 0.0000010 0.0000010 0.2027326 0.0000010 0.5493061 0.0000010 0.0000010 0.5493061 0.0000010 0.5493061 0.0000010 0.5493061 0.5493061 0.5493061 0.2027326 0.5493061 0.0000010 0.0000010 0.2027326 0.2027326 0.0000010 0.2027326 0.0000010 0.0000010 0.5493061 0.0000010 0.0000010 0.0000010 0.0000010 0.5493061 0.0000010 0.0000010 0.0000010 0.2027326 0.0000010 0.0000010 0.0000010 0.5493061 9.0000000 0.0000010 0.0000010 0.0000010 0.0000010 0.2027326 0.0000010 0.0000010 0.0000010 0.0000010 0.0000010 0.0000010 0.5493061 0.0000010 0.0000010 0.0000010 0.5493061 0.2027326 0.2027326 9.0000000 0.0000010 0.0000010 0.0000010 0.2027326 0.5493061 0.5493061 0.0000010 0.5493061 0.0000010 0.0000010 0.5493061 9.0000000 0.5493061 9.0000000 9.0000000 9.0000000 9.0000000 0.2027326 0.0000010 0.0000010 9.0000000 0.0000010 9.0000000 0.0000010 0.0000010 0.5493061 0.2027326 0.2027326 0.0000010 0.2027326 0.0000010 0.0000010 0.2027326 0.2027326 0.0000010 0.5493061 0.2027326 0.0000010 0.0000010 0.5493061 0.2027326 0.5493061 0.5493061 0.0000010 0.0000010 0.5493061 0.0000010 0.5493061 0.0000010 0.0000010 9.0000000 9.0000000 0.0000010 0.0000010 0.0000010 0.2027326 0.0000010 0.0000010 0.0000010 0.0000010 0.0000010 0.0000010 0.0000010 0.0000010 0.5493061 0.0000010 0.0000010 0.2027326 0.0000010 0.0000010 0.0000010 9.0000000 0.5493061 0.0000010 0.2027326 0.0000010 0.0000010 0.0000010 0.5493061 0.0000010 0.0000010 0.5493061 0.0000010 0.0000010 0.0000010 0.5493061 0.0000010 0.5493061 0.0000010 0.0000010 0.0000010 0.5493061 0.0000010 0.0000010 0.2027326 9.0000000 0.0000010 0.0000010 0.5493061 0.2027326 9.0000000 0.2027326 0.5493061 0.0000010 0.0000010 9.0000000 0.5493061 9.0000000 9.0000000 0.5493061 0.0000010 0.2027326 0.0000010 0.0000010 9.0000000 0.2027326 0.0000010 0.0000010 0.0000010 0.0000010 0.5493061 0.0000010 0.2027326 0.0000010 0.0000010 0.0000010 0.0000010 0.2027326 0.5493061 0.0000010 0.0000010 0.0000010 0.0000010 0.2027326 0.0000010 0.5493061 0.2027326 0.2027326 0.0000010 9.0000000 0.2027326 0.5493061 0.0000010 0.5493061 0.2027326 0.0000010 0.0000010 0.0000010 0.5493061 9.0000000 0.0000010 0.0000010 0.2027326 0.5493061 0.0000010 0.5493061 0.0000010 0.2027326 0.5493061 0.0000010 0.0000010 0.2027326 0.0000010 0.0000010 0.2027326 0.5493061 0.0000010 0.0000010 0.5493061 0.0000010 0.0000010 0.2027326 0.2027326 0.0000010 0.2027326 0.5493061 9.0000000 0.0000010 0.0000010 0.0000010 0.5493061 0.0000010 0.2027326 0.2027326 0.5493061 0.5493061 0.0000010 0.0000010 0.0000010 9.0000000 0.0000010 0.0000010 0.0000010 0.0000010 0.0000010 9.0000000 0.5493061 0.0000010 0.0000010 0.2027326 9.0000000 0.5493061 0.0000010 9.0000000 0.2027326 0.0000010 0.5493061 0.5493061 0.2027326 0.0000010 0.2027326 0.0000010 0.2027326 9.0000000 0.2027326 0.0000010 0.0000010 0.5493061 9.0000000 0.0000010 9.0000000 0.0000010 0.5493061 0.0000010 9.0000000 0.0000010 0.0000010 0.2027326 0.2027326 0.0000010 0.0000010 0.0000010 0.2027326 0.0000010 0.0000010 0.0000010 0.5493061 0.0000010 9.0000000 0.0000010 0.0000010 0.5493061 0.0000010 0.0000010 0.0000010 0.5493061 0.0000010 0.5493061 0.0000010 0.0000010 0.0000010 0.0000010 0.0000010 0.5493061 0.0000010 0.0000010 0.0000010 0.0000010 0.0000010 9.0000000 0.5493061 0.5493061 0.5493061 0.0000010 0.2027326 0.0000010 0.0000010 0.5493061 0.0000010 0.0000010 9.0000000 9.0000000 0.0000010 0.0000010 0.0000010 0.0000010 0.0000010 0.0000010 0.2027326 0.5493061 0.0000010 0.5493061 0.5493061 0.0000010 0.0000010 0.0000010 0.2027326 0.5493061 0.0000010 0.5493061 0.5493061 0.0000010 0.0000010 0.0000010 0.0000010 0.5493061 0.2027326 0.5493061 0.0000010 0.0000010 0.5493061 0.0000010 0.0000010 0.0000010 0.0000010 0.0000010 0.0000010 0.0000010 9.0000000 0.0000010 0.5493061 0.0000010 0.2027326 0.5493061 0.0000010 0.5493061 0.5493061 0.5493061 0.0000010 0.0000010 0.5493061 0.0000010 0.0000010 0.0000010 0.5493061 0.0000010 0.2027326 0.2027326 0.5493061 0.0000010 9.0000000 0.5493061 0.2027326 0.5493061 0.0000010 0.0000010 0.0000010 0.0000010 0.0000010 0.0000010 0.5493061 9.0000000 9.0000000 0.2027326 0.5493061 0.0000010 0.2027326 9.0000000 0.2027326 0.2027326 0.5493061 0.2027326 0.2027326 0.2027326 0.2027326 0.5493061 0.0000010 0.0000010 0.5493061 0.2027326 9.0000000 0.2027326 0.0000010 0.0000010 0.0000010 9.0000000 9.0000000 9.0000000 9.0000000 9.0000000 9.0000000 9.0000000 9.0000000 9.0000000 9.0000000 9.0000000 9.0000000 0.5493061 9.0000000 9.0000000 9.0000000 9.0000000 9.0000000 9.0000000 9.0000000 9.0000000 9.0000000 9.0000000 9.0000000 9.0000000 9.0000000 9.0000000 9.0000000 9.0000000 9.0000000 9.0000000 9.0000000 9.0000000 9.0000000 9.0000000 9.0000000 9.0000000 9.0000000 9.0000000 9.0000000 9.0000000 9.0000000 9.0000000 9.0000000 9.0000000 9.0000000 9.0000000 9.0000000 9.0000000 9.0000000 9.0000000 9.0000000 9.0000000 9.0000000 9.0000000 9.0000000 9.0000000 9.0000000 9.0000000 9.0000000 9.0000000 0.5493061 0.5493061 9.0000000 0.5493061 9.0000000 0.5493061 0.5493061 0.5493061 9.0000000 0.5493061 0.5493061 9.0000000 0.5493061 0.5493061 9.0000000 0.5493061 0.5493061 0.5493061 0.5493061 9.0000000 9.0000000 0.5493061 9.0000000 0.5493061 9.0000000 0.5493061 0.5493061 0.5493061 0.5493061 0.5493061 9.0000000 0.5493061 0.5493061 0.5493061 0.5493061 9.0000000 0.5493061 9.0000000 0.5493061 9.0000000 0.5493061 0.2027326 0.2027326 0.2027326 0.2027326 0.2027326 0.2027326 0.2027326 0.2027326 0.2027326 0.2027326 0.2027326 0.2027326 0.5493061 0.2027326 0.2027326 0.2027326 0.2027326 0.2027326 0.2027326 0.2027326 0.2027326 0.5493061 0.5493061 0.5493061 0.5493061 0.5493061 0.2027326 0.5493061 0.2027326 0.5493061 0.5493061 0.5493061 0.2027326 0.2027326 0.5493061 0.2027326 0.2027326 0.2027326 0.5493061 0.5493061 0.5493061 0.2027326 0.2027326 0.5493061 0.5493061 0.2027326 0.5493061 0.2027326 0.5493061 
atrovinosa_MP864           0.5493061 0.5493061 0.2027326 9.0000000 9.0000000 0.5493061 0.2027326 0.2027326 0.0000010 0.2027326 0.0000010 0.0000010 0.2027326 0.2027326 9.0000000 0.0000010 0.0000010 0.0000010 0.0000010 0.0000010 0.5493061 0.0000010 0.5493061 0.0000010 0.0000010 0.0000010 0.5493061 0.5493061 0.0000010 0.0000010 0.2027326 0.0000010 0.2027326 0.0000010 0.0000010 0.0000010 0.0000010 9.0000000 0.5493061 0.0000010 0.0000010 0.0000010 0.0000010 0.0000010 0.2027326 0.0000010 9.0000000 0.0000010 0.0000000 0.5493061 0.5493061 0.0000010 0.2027326 0.5493061 0.2027326 0.0000010 0.5493061 0.0000010 0.0000010 0.0000010 0.5493061 0.2027326 9.0000000 0.0000010 0.0000010 0.0000010 0.0000010 0.2027326 0.5493061 0.0000010 0.5493061 0.0000010 0.5493061 0.0000010 0.0000010 0.5493061 0.5493061 0.0000010 0.0000010 0.0000010 0.0000010 0.2027326 0.2027326 9.0000000 0.5493061 9.0000000 9.0000000 9.0000000 0.5493061 0.0000010 0.5493061 0.0000010 0.5493061 0.0000010 0.5493061 0.0000010 0.0000010 0.0000010 0.0000010 9.0000000 0.0000010 0.0000010 0.5493061 0.0000010 0.5493061 0.0000010 0.0000010 0.5493061 0.0000010 0.0000010 0.5493061 0.0000010 0.5493061 9.0000000 0.0000010 0.2027326 0.0000010 9.0000000 9.0000000 0.0000010 0.2027326 0.0000010 0.5493061 0.2027326 0.0000010 0.0000010 0.0000010 0.0000010 9.0000000 0.0000010 9.0000000 0.2027326 0.2027326 0.2027326 0.5493061 0.0000010 0.2027326 0.0000010 0.5493061 0.0000010 0.0000010 0.0000010 0.0000010 0.5493061 0.5493061 0.0000010 0.0000010 0.0000010 0.0000010 0.0000010 0.5493061 0.0000010 0.0000010 0.0000010 0.2027326 0.0000010 0.0000010 0.0000010 0.0000010 0.0000010 0.2027326 0.0000010 0.0000010 0.2027326 0.2027326 0.2027326 0.0000010 0.5493061 9.0000000 9.0000000 0.0000010 0.5493061 0.0000010 0.0000010 0.0000010 9.0000000 0.5493061 0.0000010 0.2027326 0.0000010 0.0000010 0.5493061 0.0000010 0.0000010 0.0000010 0.5493061 0.5493061 0.2027326 0.2027326 0.0000010 0.5493061 0.0000010 0.0000010 0.2027326 0.0000010 0.0000010 0.5493061 0.0000010 0.0000010 0.2027326 0.0000010 0.5493061 0.0000010 0.0000010 0.5493061 0.0000010 0.5493061 0.0000010 0.5493061 0.5493061 0.5493061 0.2027326 0.5493061 0.0000010 0.0000010 0.2027326 0.2027326 0.0000010 0.2027326 0.0000010 0.0000010 0.5493061 0.0000010 0.0000010 0.0000010 0.0000010 0.5493061 0.0000010 0.0000010 0.0000010 0.2027326 0.0000010 0.0000010 0.0000010 0.5493061 9.0000000 0.0000010 0.0000010 0.0000010 0.0000010 0.2027326 0.0000010 0.0000010 0.0000010 0.0000010 0.0000010 0.0000010 0.5493061 0.0000010 0.0000010 0.0000010 0.5493061 0.2027326 0.2027326 9.0000000 0.0000010 0.0000010 0.0000010 0.2027326 0.5493061 0.5493061 0.0000010 0.5493061 0.0000010 0.0000010 0.5493061 9.0000000 0.5493061 9.0000000 9.0000000 9.0000000 9.0000000 0.2027326 0.0000010 0.0000010 9.0000000 0.0000010 9.0000000 0.0000010 0.0000010 0.5493061 0.2027326 0.2027326 0.0000010 0.2027326 0.0000010 0.0000010 0.2027326 0.2027326 0.0000010 0.5493061 0.2027326 0.0000010 0.0000010 0.5493061 0.2027326 0.5493061 0.5493061 0.0000010 0.0000010 0.5493061 0.0000010 0.5493061 0.0000010 0.0000010 9.0000000 9.0000000 0.0000010 0.0000010 0.0000010 0.2027326 0.0000010 0.0000010 0.0000010 0.0000010 0.0000010 0.0000010 0.0000010 0.0000010 0.5493061 0.0000010 0.0000010 0.2027326 0.0000010 0.0000010 0.0000010 9.0000000 0.5493061 0.0000010 0.2027326 0.0000010 0.0000010 0.0000010 0.5493061 0.0000010 0.0000010 0.5493061 0.0000010 0.0000010 0.0000010 0.5493061 0.0000010 0.5493061 0.0000010 0.0000010 0.0000010 0.5493061 0.0000010 0.0000010 0.2027326 9.0000000 0.0000010 0.0000010 0.5493061 0.2027326 9.0000000 0.2027326 0.5493061 0.0000010 0.0000010 9.0000000 0.5493061 9.0000000 9.0000000 0.5493061 0.0000010 0.2027326 0.0000010 0.0000010 9.0000000 0.2027326 0.0000010 0.0000010 0.0000010 0.0000010 0.5493061 0.0000010 0.2027326 0.0000010 0.0000010 0.0000010 0.0000010 0.2027326 0.5493061 0.0000010 0.0000010 0.0000010 0.0000010 0.2027326 0.0000010 0.5493061 0.2027326 0.2027326 0.0000010 9.0000000 0.2027326 0.5493061 0.0000010 0.5493061 0.2027326 0.0000010 0.0000010 0.0000010 0.5493061 9.0000000 0.0000010 0.0000010 0.2027326 0.5493061 0.0000010 0.5493061 0.0000010 0.2027326 0.5493061 0.0000010 0.0000010 0.2027326 0.0000010 0.0000010 0.2027326 0.5493061 0.0000010 0.0000010 0.5493061 0.0000010 0.0000010 0.2027326 0.2027326 0.0000010 0.2027326 0.5493061 9.0000000 0.0000010 0.0000010 0.0000010 0.5493061 0.0000010 0.2027326 0.2027326 0.5493061 0.5493061 0.0000010 0.0000010 0.0000010 9.0000000 0.0000010 0.0000010 0.0000010 0.0000010 0.0000010 9.0000000 0.5493061 0.0000010 0.0000010 0.2027326 9.0000000 0.5493061 0.0000010 9.0000000 0.2027326 0.0000010 0.5493061 0.5493061 0.2027326 0.0000010 0.2027326 0.0000010 0.2027326 9.0000000 0.2027326 0.0000010 0.0000010 0.5493061 9.0000000 0.0000010 9.0000000 0.0000010 0.5493061 0.0000010 9.0000000 0.0000010 0.0000010 0.2027326 0.2027326 0.0000010 0.0000010 0.0000010 0.2027326 0.0000010 0.0000010 0.0000010 0.5493061 0.0000010 9.0000000 0.0000010 0.0000010 0.5493061 0.0000010 0.0000010 0.0000010 0.5493061 0.0000010 0.5493061 0.0000010 0.0000010 0.0000010 0.0000010 0.0000010 0.5493061 0.0000010 0.0000010 0.0000010 0.0000010 0.0000010 9.0000000 0.5493061 0.5493061 0.5493061 0.0000010 0.2027326 0.0000010 0.0000010 0.5493061 0.0000010 0.0000010 9.0000000 9.0000000 0.0000010 0.0000010 0.0000010 0.0000010 0.0000010 0.0000010 0.2027326 0.5493061 0.0000010 0.5493061 0.5493061 0.0000010 0.0000010 0.0000010 0.2027326 0.5493061 0.0000010 0.5493061 0.5493061 0.0000010 0.0000010 0.0000010 0.0000010 0.5493061 0.2027326 0.5493061 0.0000010 0.0000010 0.5493061 0.0000010 0.0000010 0.0000010 0.0000010 0.0000010 0.0000010 0.0000010 9.0000000 0.0000010 0.5493061 0.0000010 0.2027326 0.5493061 0.0000010 0.5493061 0.5493061 0.5493061 0.0000010 0.0000010 0.5493061 0.0000010 0.0000010 0.0000010 0.5493061 0.0000010 0.2027326 0.2027326 0.5493061 0.0000010 9.0000000 0.5493061 0.2027326 0.5493061 0.0000010 0.0000010 0.0000010 0.0000010 0.0000010 0.0000010 0.5493061 9.0000000 9.0000000 0.2027326 0.5493061 0.0000010 0.2027326 9.0000000 0.2027326 0.2027326 0.5493061 0.2027326 0.2027326 0.2027326 0.2027326 0.5493061 0.0000010 0.0000010 0.5493061 0.2027326 9.0000000 0.2027326 0.0000010 0.0000010 0.0000010 9.0000000 9.0000000 9.0000000 9.0000000 9.0000000 9.0000000 9.0000000 9.0000000 9.0000000 9.0000000 9.0000000 9.0000000 0.5493061 9.0000000 9.0000000 9.0000000 9.0000000 9.0000000 9.0000000 9.0000000 9.0000000 9.0000000 9.0000000 9.0000000 9.0000000 9.0000000 9.0000000 9.0000000 9.0000000 9.0000000 9.0000000 9.0000000 9.0000000 9.0000000 9.0000000 9.0000000 9.0000000 9.0000000 9.0000000 9.0000000 9.0000000 9.0000000 9.0000000 9.0000000 9.0000000 9.0000000 9.0000000 9.0000000 9.0000000 9.0000000 9.0000000 9.0000000 9.0000000 9.0000000 9.0000000 9.0000000 9.0000000 9.0000000 9.0000000 9.0000000 9.0000000 0.5493061 0.5493061 9.0000000 0.5493061 9.0000000 0.5493061 0.5493061 0.5493061 9.0000000 0.5493061 0.5493061 9.0000000 0.5493061 0.5493061 9.0000000 0.5493061 0.5493061 0.5493061 0.5493061 9.0000000 9.0000000 0.5493061 9.0000000 0.5493061 9.0000000 0.5493061 0.5493061 0.5493061 0.5493061 0.5493061 9.0000000 0.5493061 0.5493061 0.5493061 0.5493061 9.0000000 0.5493061 9.0000000 0.5493061 9.0000000 0.5493061 0.2027326 0.2027326 0.2027326 0.2027326 0.2027326 0.2027326 0.2027326 0.2027326 0.2027326 0.2027326 0.2027326 0.2027326 0.5493061 0.2027326 0.2027326 0.2027326 0.2027326 0.2027326 0.2027326 0.2027326 0.2027326 0.5493061 0.5493061 0.5493061 0.5493061 0.5493061 0.2027326 0.5493061 0.2027326 0.5493061 0.5493061 0.5493061 0.2027326 0.2027326 0.5493061 0.2027326 0.2027326 0.2027326 0.5493061 0.5493061 0.5493061 0.2027326 0.2027326 0.5493061 0.5493061 0.2027326 0.5493061 0.2027326 0.5493061 
australis_PPF              0.0000010 0.0000010 9.0000000 0.2027326 0.2027326 9.0000000 9.0000000 9.0000000 0.5493061 9.0000000 0.5493061 0.5493061 9.0000000 9.0000000 0.2027326 0.5493061 0.5493061 0.5493061 0.5493061 0.5493061 0.0000010 0.5493061 0.0000010 0.5493061 0.5493061 0.5493061 0.5493061 0.5493061 0.5493061 0.5493061 0.2027326 0.5493061 0.2027326 0.5493061 0.5493061 0.5493061 0.5493061 0.2027326 0.5493061 0.5493061 0.5493061 0.5493061 0.5493061 0.5493061 9.0000000 0.5493061 0.2027326 0.5493061 0.5493061 0.0000000 0.0000010 0.5493061 0.2027326 0.0000010 9.0000000 0.5493061 0.0000010 0.5493061 0.5493061 0.5493061 0.0000010 9.0000000 0.2027326 0.5493061 0.5493061 0.5493061 0.5493061 9.0000000 0.0000010 0.5493061 0.0000010 0.5493061 0.0000010 0.5493061 0.5493061 0.0000010 0.5493061 0.5493061 0.5493061 0.5493061 0.5493061 9.0000000 9.0000000 0.2027326 0.0000010 0.2027326 0.2027326 0.2027326 0.0000010 0.5493061 0.0000010 0.5493061 0.0000010 0.5493061 0.0000010 0.5493061 0.5493061 0.5493061 0.5493061 0.2027326 0.5493061 0.5493061 0.0000010 0.5493061 0.0000010 0.5493061 0.5493061 0.0000010 0.5493061 0.5493061 0.0000010 0.5493061 0.0000010 0.2027326 0.5493061 0.2027326 0.5493061 0.2027326 0.2027326 0.5493061 9.0000000 0.5493061 0.0000010 9.0000000 0.5493061 0.5493061 0.5493061 0.5493061 0.2027326 0.5493061 0.2027326 9.0000000 9.0000000 9.0000000 0.5493061 0.5493061 9.0000000 0.5493061 0.0000010 0.5493061 0.5493061 0.5493061 0.5493061 0.0000010 0.0000010 0.5493061 0.5493061 0.5493061 0.5493061 0.5493061 0.0000010 0.5493061 0.5493061 0.5493061 9.0000000 0.5493061 0.5493061 0.5493061 0.5493061 0.5493061 0.2027326 0.5493061 0.5493061 9.0000000 0.2027326 9.0000000 0.5493061 0.5493061 0.2027326 0.2027326 0.5493061 0.0000010 0.5493061 0.5493061 0.5493061 0.2027326 0.0000010 0.5493061 9.0000000 0.5493061 0.5493061 0.0000010 0.5493061 0.5493061 0.5493061 0.0000010 0.0000010 9.0000000 9.0000000 0.5493061 0.5493061 0.5493061 0.5493061 9.0000000 0.5493061 0.5493061 0.0000010 0.5493061 0.5493061 9.0000000 0.5493061 0.0000010 0.5493061 0.5493061 0.5493061 0.5493061 9.0000000 0.5493061 0.0000010 0.5493061 0.0000010 9.0000000 0.0000010 0.5493061 0.5493061 0.2027326 9.0000000 0.5493061 9.0000000 0.5493061 0.5493061 0.5493061 0.5493061 0.5493061 0.5493061 0.5493061 0.0000010 0.5493061 0.5493061 0.5493061 9.0000000 0.5493061 0.5493061 0.5493061 0.5493061 0.2027326 0.5493061 0.5493061 0.5493061 0.5493061 9.0000000 0.5493061 0.5493061 0.5493061 0.5493061 0.5493061 0.5493061 0.5493061 0.5493061 0.5493061 0.5493061 0.0000010 9.0000000 9.0000000 0.2027326 0.5493061 0.5493061 0.5493061 0.2027326 0.0000010 0.5493061 0.5493061 0.5493061 0.5493061 0.5493061 0.0000010 0.2027326 0.0000010 0.2027326 0.2027326 0.2027326 0.2027326 9.0000000 0.5493061 0.5493061 0.2027326 0.5493061 0.2027326 0.5493061 0.5493061 0.0000010 9.0000000 9.0000000 0.5493061 9.0000000 0.5493061 0.5493061 9.0000000 9.0000000 0.5493061 0.0000010 9.0000000 0.5493061 0.5493061 0.0000010 0.2027326 0.0000010 0.0000010 0.5493061 0.5493061 0.0000010 0.5493061 0.0000010 0.5493061 0.5493061 0.2027326 0.2027326 0.5493061 0.5493061 0.5493061 9.0000000 0.5493061 0.5493061 0.5493061 0.5493061 0.5493061 0.5493061 0.5493061 0.5493061 0.0000010 0.5493061 0.5493061 0.2027326 0.5493061 0.5493061 0.5493061 0.2027326 0.0000010 0.5493061 9.0000000 0.5493061 0.5493061 0.5493061 0.0000010 0.5493061 0.5493061 0.0000010 0.5493061 0.5493061 0.5493061 0.0000010 0.5493061 0.0000010 0.5493061 0.5493061 0.5493061 0.5493061 0.5493061 0.5493061 9.0000000 0.2027326 0.5493061 0.5493061 0.0000010 9.0000000 0.2027326 9.0000000 0.0000010 0.5493061 0.5493061 0.2027326 0.0000010 0.2027326 0.2027326 0.0000010 0.5493061 9.0000000 0.5493061 0.5493061 0.2027326 9.0000000 0.5493061 0.5493061 0.5493061 0.5493061 0.0000010 0.5493061 9.0000000 0.5493061 0.5493061 0.5493061 0.5493061 9.0000000 0.0000010 0.5493061 0.5493061 0.5493061 0.5493061 0.2027326 0.5493061 0.0000010 9.0000000 0.2027326 0.5493061 0.2027326 9.0000000 0.5493061 0.5493061 0.0000010 0.2027326 0.5493061 0.5493061 0.5493061 0.5493061 0.2027326 0.5493061 0.5493061 9.0000000 0.0000010 0.5493061 0.5493061 0.5493061 9.0000000 0.0000010 0.5493061 0.5493061 9.0000000 0.5493061 0.5493061 9.0000000 0.5493061 0.5493061 0.5493061 0.0000010 0.5493061 0.5493061 9.0000000 9.0000000 0.5493061 9.0000000 0.0000010 0.2027326 0.5493061 0.5493061 0.5493061 0.0000010 0.5493061 9.0000000 9.0000000 0.0000010 0.0000010 0.5493061 0.5493061 0.5493061 0.2027326 0.5493061 0.5493061 0.5493061 0.5493061 0.5493061 0.2027326 0.0000010 0.5493061 0.5493061 0.2027326 0.2027326 0.0000010 0.5493061 0.2027326 9.0000000 0.5493061 0.5493061 0.0000010 9.0000000 0.5493061 9.0000000 0.5493061 9.0000000 0.2027326 9.0000000 0.5493061 0.5493061 0.5493061 0.2027326 0.5493061 0.2027326 0.5493061 0.0000010 0.5493061 0.2027326 0.5493061 0.5493061 9.0000000 9.0000000 0.5493061 0.5493061 0.5493061 9.0000000 0.5493061 0.5493061 0.5493061 0.0000010 0.5493061 0.2027326 0.5493061 0.5493061 0.0000010 0.5493061 0.5493061 0.5493061 0.0000010 0.5493061 0.0000010 0.5493061 0.5493061 0.5493061 0.5493061 0.5493061 0.0000010 0.5493061 0.5493061 0.5493061 0.5493061 0.5493061 0.2027326 0.5493061 0.5493061 0.5493061 0.5493061 0.2027326 0.5493061 0.5493061 0.0000010 0.5493061 0.5493061 0.2027326 0.2027326 0.5493061 0.5493061 0.5493061 0.5493061 0.5493061 0.5493061 9.0000000 0.5493061 0.5493061 0.0000010 0.0000010 0.5493061 0.5493061 0.5493061 0.2027326 0.5493061 0.5493061 0.0000010 0.0000010 0.5493061 0.5493061 0.5493061 0.5493061 0.5493061 0.2027326 0.0000010 0.5493061 0.5493061 0.0000010 0.5493061 0.5493061 0.5493061 0.5493061 0.5493061 0.5493061 0.5493061 0.2027326 0.5493061 0.0000010 0.5493061 9.0000000 0.0000010 0.5493061 0.0000010 9.0000000 0.0000010 0.5493061 0.5493061 0.0000010 0.5493061 0.5493061 0.5493061 0.0000010 0.5493061 9.0000000 9.0000000 0.0000010 0.5493061 0.2027326 0.0000010 0.2027326 0.0000010 0.5493061 0.5493061 0.5493061 0.5493061 0.5493061 0.5493061 0.0000010 0.2027326 0.2027326 9.0000000 0.0000010 0.5493061 9.0000000 0.2027326 9.0000000 9.0000000 0.0000010 9.0000000 9.0000000 9.0000000 9.0000000 0.0000010 0.5493061 0.5493061 0.0000010 9.0000000 0.2027326 9.0000000 0.5493061 0.5493061 0.5493061 0.2027326 0.5493061 0.2027326 0.2027326 0.2027326 0.2027326 0.2027326 0.2027326 0.2027326 0.2027326 0.2027326 0.2027326 0.5493061 0.5493061 0.2027326 0.5493061 0.2027326 0.2027326 0.2027326 0.5493061 0.5493061 0.2027326 0.2027326 0.2027326 0.2027326 0.2027326 0.2027326 0.2027326 0.2027326 0.5493061 0.2027326 0.5493061 0.2027326 0.5493061 0.2027326 0.2027326 0.2027326 0.5493061 0.2027326 0.2027326 0.2027326 0.5493061 0.2027326 0.5493061 0.2027326 0.2027326 0.2027326 0.2027326 0.2027326 0.2027326 0.2027326 0.2027326 0.2027326 0.2027326 0.2027326 0.2027326 0.2027326 0.2027326 0.2027326 0.5493061 0.2027326 0.5493061 0.5493061 9.0000000 0.5493061 9.0000000 0.5493061 0.5493061 0.5493061 9.0000000 0.5493061 0.5493061 9.0000000 9.0000000 9.0000000 9.0000000 9.0000000 9.0000000 9.0000000 9.0000000 9.0000000 9.0000000 9.0000000 9.0000000 9.0000000 9.0000000 9.0000000 9.0000000 9.0000000 9.0000000 9.0000000 9.0000000 9.0000000 9.0000000 9.0000000 9.0000000 9.0000000 9.0000000 9.0000000 9.0000000 9.0000000 9.0000000 9.0000000 9.0000000 9.0000000 9.0000000 9.0000000 9.0000000 9.0000000 9.0000000 9.0000000 9.0000000 9.0000000 9.0000000 9.0000000 9.0000000 9.0000000 9.0000000 9.0000000 9.0000000 9.0000000 9.0000000 9.0000000 9.0000000 9.0000000 9.0000000 9.0000000 9.0000000 9.0000000 9.0000000 9.0000000 9.0000000 9.0000000 9.0000000 9.0000000 9.0000000 9.0000000 9.0000000 9.0000000 9.0000000 9.0000000 9.0000000 9.0000000 9.0000000 9.0000000 9.0000000 9.0000000 9.0000000 9.0000000 9.0000000 9.0000000 
australis_PPM              0.0000010 0.0000010 9.0000000 0.2027326 0.2027326 9.0000000 9.0000000 9.0000000 0.5493061 9.0000000 0.5493061 0.5493061 9.0000000 9.0000000 0.2027326 0.5493061 0.5493061 0.5493061 0.5493061 0.5493061 0.0000010 0.5493061 0.0000010 0.5493061 0.5493061 0.5493061 0.5493061 0.5493061 0.5493061 0.5493061 0.2027326 0.5493061 0.2027326 0.5493061 0.5493061 0.5493061 0.5493061 0.2027326 0.5493061 0.5493061 0.5493061 0.5493061 0.5493061 0.5493061 9.0000000 0.5493061 0.2027326 0.5493061 0.5493061 0.0000010 0.0000000 0.5493061 0.2027326 0.0000010 9.0000000 0.5493061 0.0000010 0.5493061 0.5493061 0.5493061 0.0000010 9.0000000 0.2027326 0.5493061 0.5493061 0.5493061 0.5493061 9.0000000 0.0000010 0.5493061 0.0000010 0.5493061 0.0000010 0.5493061 0.5493061 0.0000010 0.5493061 0.5493061 0.5493061 0.5493061 0.5493061 9.0000000 9.0000000 0.2027326 0.0000010 0.2027326 0.2027326 0.2027326 0.0000010 0.5493061 0.0000010 0.5493061 0.0000010 0.5493061 0.0000010 0.5493061 0.5493061 0.5493061 0.5493061 0.2027326 0.5493061 0.5493061 0.0000010 0.5493061 0.0000010 0.5493061 0.5493061 0.0000010 0.5493061 0.5493061 0.0000010 0.5493061 0.0000010 0.2027326 0.5493061 0.2027326 0.5493061 0.2027326 0.2027326 0.5493061 9.0000000 0.5493061 0.0000010 9.0000000 0.5493061 0.5493061 0.5493061 0.5493061 0.2027326 0.5493061 0.2027326 9.0000000 9.0000000 9.0000000 0.5493061 0.5493061 9.0000000 0.5493061 0.0000010 0.5493061 0.5493061 0.5493061 0.5493061 0.0000010 0.0000010 0.5493061 0.5493061 0.5493061 0.5493061 0.5493061 0.0000010 0.5493061 0.5493061 0.5493061 9.0000000 0.5493061 0.5493061 0.5493061 0.5493061 0.5493061 0.2027326 0.5493061 0.5493061 9.0000000 0.2027326 9.0000000 0.5493061 0.5493061 0.2027326 0.2027326 0.5493061 0.0000010 0.5493061 0.5493061 0.5493061 0.2027326 0.0000010 0.5493061 9.0000000 0.5493061 0.5493061 0.0000010 0.5493061 0.5493061 0.5493061 0.0000010 0.0000010 9.0000000 9.0000000 0.5493061 0.5493061 0.5493061 0.5493061 9.0000000 0.5493061 0.5493061 0.0000010 0.5493061 0.5493061 9.0000000 0.5493061 0.0000010 0.5493061 0.5493061 0.5493061 0.5493061 9.0000000 0.5493061 0.0000010 0.5493061 0.0000010 9.0000000 0.0000010 0.5493061 0.5493061 0.2027326 9.0000000 0.5493061 9.0000000 0.5493061 0.5493061 0.5493061 0.5493061 0.5493061 0.5493061 0.5493061 0.0000010 0.5493061 0.5493061 0.5493061 9.0000000 0.5493061 0.5493061 0.5493061 0.5493061 0.2027326 0.5493061 0.5493061 0.5493061 0.5493061 9.0000000 0.5493061 0.5493061 0.5493061 0.5493061 0.5493061 0.5493061 0.5493061 0.5493061 0.5493061 0.5493061 0.0000010 9.0000000 9.0000000 0.2027326 0.5493061 0.5493061 0.5493061 0.2027326 0.0000010 0.5493061 0.5493061 0.5493061 0.5493061 0.5493061 0.0000010 0.2027326 0.0000010 0.2027326 0.2027326 0.2027326 0.2027326 9.0000000 0.5493061 0.5493061 0.2027326 0.5493061 0.2027326 0.5493061 0.5493061 0.0000010 9.0000000 9.0000000 0.5493061 9.0000000 0.5493061 0.5493061 9.0000000 9.0000000 0.5493061 0.0000010 9.0000000 0.5493061 0.5493061 0.0000010 0.2027326 0.0000010 0.0000010 0.5493061 0.5493061 0.0000010 0.5493061 0.0000010 0.5493061 0.5493061 0.2027326 0.2027326 0.5493061 0.5493061 0.5493061 9.0000000 0.5493061 0.5493061 0.5493061 0.5493061 0.5493061 0.5493061 0.5493061 0.5493061 0.0000010 0.5493061 0.5493061 0.2027326 0.5493061 0.5493061 0.5493061 0.2027326 0.0000010 0.5493061 9.0000000 0.5493061 0.5493061 0.5493061 0.0000010 0.5493061 0.5493061 0.0000010 0.5493061 0.5493061 0.5493061 0.0000010 0.5493061 0.0000010 0.5493061 0.5493061 0.5493061 0.5493061 0.5493061 0.5493061 9.0000000 0.2027326 0.5493061 0.5493061 0.0000010 9.0000000 0.2027326 9.0000000 0.0000010 0.5493061 0.5493061 0.2027326 0.0000010 0.2027326 0.2027326 0.0000010 0.5493061 9.0000000 0.5493061 0.5493061 0.2027326 9.0000000 0.5493061 0.5493061 0.5493061 0.5493061 0.0000010 0.5493061 9.0000000 0.5493061 0.5493061 0.5493061 0.5493061 9.0000000 0.0000010 0.5493061 0.5493061 0.5493061 0.5493061 0.2027326 0.5493061 0.0000010 9.0000000 0.2027326 0.5493061 0.2027326 9.0000000 0.5493061 0.5493061 0.0000010 0.2027326 0.5493061 0.5493061 0.5493061 0.5493061 0.2027326 0.5493061 0.5493061 9.0000000 0.0000010 0.5493061 0.5493061 0.5493061 9.0000000 0.0000010 0.5493061 0.5493061 9.0000000 0.5493061 0.5493061 9.0000000 0.5493061 0.5493061 0.5493061 0.0000010 0.5493061 0.5493061 9.0000000 9.0000000 0.5493061 9.0000000 0.0000010 0.2027326 0.5493061 0.5493061 0.5493061 0.0000010 0.5493061 9.0000000 9.0000000 0.0000010 0.0000010 0.5493061 0.5493061 0.5493061 0.2027326 0.5493061 0.5493061 0.5493061 0.5493061 0.5493061 0.2027326 0.0000010 0.5493061 0.5493061 0.2027326 0.2027326 0.0000010 0.5493061 0.2027326 9.0000000 0.5493061 0.5493061 0.0000010 9.0000000 0.5493061 9.0000000 0.5493061 9.0000000 0.2027326 9.0000000 0.5493061 0.5493061 0.5493061 0.2027326 0.5493061 0.2027326 0.5493061 0.0000010 0.5493061 0.2027326 0.5493061 0.5493061 9.0000000 9.0000000 0.5493061 0.5493061 0.5493061 9.0000000 0.5493061 0.5493061 0.5493061 0.0000010 0.5493061 0.2027326 0.5493061 0.5493061 0.0000010 0.5493061 0.5493061 0.5493061 0.0000010 0.5493061 0.0000010 0.5493061 0.5493061 0.5493061 0.5493061 0.5493061 0.0000010 0.5493061 0.5493061 0.5493061 0.5493061 0.5493061 0.2027326 0.5493061 0.5493061 0.5493061 0.5493061 0.2027326 0.5493061 0.5493061 0.0000010 0.5493061 0.5493061 0.2027326 0.2027326 0.5493061 0.5493061 0.5493061 0.5493061 0.5493061 0.5493061 9.0000000 0.5493061 0.5493061 0.0000010 0.0000010 0.5493061 0.5493061 0.5493061 0.2027326 0.5493061 0.5493061 0.0000010 0.0000010 0.5493061 0.5493061 0.5493061 0.5493061 0.5493061 0.2027326 0.0000010 0.5493061 0.5493061 0.0000010 0.5493061 0.5493061 0.5493061 0.5493061 0.5493061 0.5493061 0.5493061 0.2027326 0.5493061 0.0000010 0.5493061 9.0000000 0.0000010 0.5493061 0.0000010 9.0000000 0.0000010 0.5493061 0.5493061 0.0000010 0.5493061 0.5493061 0.5493061 0.0000010 0.5493061 9.0000000 9.0000000 0.0000010 0.5493061 0.2027326 0.0000010 0.2027326 0.0000010 0.5493061 0.5493061 0.5493061 0.5493061 0.5493061 0.5493061 0.0000010 0.2027326 0.2027326 9.0000000 0.0000010 0.5493061 9.0000000 0.2027326 9.0000000 9.0000000 0.0000010 9.0000000 9.0000000 9.0000000 9.0000000 0.0000010 0.5493061 0.5493061 0.0000010 9.0000000 0.2027326 9.0000000 0.5493061 0.5493061 0.5493061 0.2027326 0.5493061 0.2027326 0.2027326 0.2027326 0.2027326 0.2027326 0.2027326 0.2027326 0.2027326 0.2027326 0.2027326 0.5493061 0.5493061 0.2027326 0.5493061 0.2027326 0.2027326 0.2027326 0.5493061 0.5493061 0.2027326 0.2027326 0.2027326 0.2027326 0.2027326 0.2027326 0.2027326 0.2027326 0.5493061 0.2027326 0.5493061 0.2027326 0.5493061 0.2027326 0.2027326 0.2027326 0.5493061 0.2027326 0.2027326 0.2027326 0.5493061 0.2027326 0.5493061 0.2027326 0.2027326 0.2027326 0.2027326 0.2027326 0.2027326 0.2027326 0.2027326 0.2027326 0.2027326 0.2027326 0.2027326 0.2027326 0.2027326 0.2027326 0.5493061 0.2027326 0.5493061 0.5493061 9.0000000 0.5493061 9.0000000 0.5493061 0.5493061 0.5493061 9.0000000 0.5493061 0.5493061 9.0000000 9.0000000 9.0000000 9.0000000 9.0000000 9.0000000 9.0000000 9.0000000 9.0000000 9.0000000 9.0000000 9.0000000 9.0000000 9.0000000 9.0000000 9.0000000 9.0000000 9.0000000 9.0000000 9.0000000 9.0000000 9.0000000 9.0000000 9.0000000 9.0000000 9.0000000 9.0000000 9.0000000 9.0000000 9.0000000 9.0000000 9.0000000 9.0000000 9.0000000 9.0000000 9.0000000 9.0000000 9.0000000 9.0000000 9.0000000 9.0000000 9.0000000 9.0000000 9.0000000 9.0000000 9.0000000 9.0000000 9.0000000 9.0000000 9.0000000 9.0000000 9.0000000 9.0000000 9.0000000 9.0000000 9.0000000 9.0000000 9.0000000 9.0000000 9.0000000 9.0000000 9.0000000 9.0000000 9.0000000 9.0000000 9.0000000 9.0000000 9.0000000 9.0000000 9.0000000 9.0000000 9.0000000 9.0000000 9.0000000 9.0000000 9.0000000 9.0000000 9.0000000 9.0000000
[truncated: 5,571,361 more chars]
