# Supplementary material for: ﻿An integrative approach to alpha taxonomy in Erica L. (Ericaceae) with three new species from the Western Cape, South Africa
Source: PhytoKeys. 2025 Jun 4;257:95–117. doi: 10.3897/phytokeys.257.139457 (PMC12159662; doi:10.3897/phytokeys.257.139457)
Supplement: Supplementary material 3 — Full phylogenetic data and results [file phytokeys-257-095_article-139457__-s003.zip › SUPPLEMENTARY_MATERIALS_PHYLOGENETIC-May2025/Phylogenetic analysis results/Combined/iqtree_allGenes_MF_MERGE_v2_20240810.splits.nex]

#nexus

BEGIN Taxa;
DIMENSIONS ntax=771;
TAXLABELS
[1] 'Empetrum_nig'
[2] 'Daboecia_cantabrica_PPA'
[3] 'abbotti_KG1005'
[4] 'abietina_abi_ANA'
[5] 'abietina_abi_MP1013'
[6] 'abietina_atr_MP1029'
[7] 'abietina_aur_MP1320'
[8] 'abietina_aur_MP499'
[9] 'abietina_aur_MP514'
[10] 'abietina_aur_MP717'
[11] 'abietina_con_CM6'
[12] 'abietina_dia_CM11'
[13] 'abietina_dia_MP1015'
[14] 'abietina_per_MP1071'
[15] 'abietina_pet_EO'
[16] 'accommodata_EO11382'
[17] 'acuta_MP506'
[18] 'adnata_MP501'
[19] 'adunca_EO12746'
[20] 'adunca_MP1254'
[21] 'agglutinans_EO7679'
[22] 'albens_MP585'
[23] 'albertyniae_MP927'
[24] 'albescens_MP898'
[25] 'alexandri_EO12449'
[26] 'alfredii_FR'
[27] 'algida_MP645'
[28] 'alopecurus_MP630'
[29] 'amidae_EO12272'
[30] 'amoena_MP1032'
[31] 'ampullacea_MP1277'
[32] 'aneimena_EO12757'
[33] 'anguliger_MP597'
[34] 'angulosa_S2105'
[35] 'annectens_CM8'
[36] 'arachnocalyx_EO12453'
[37] 'arborea_EO12619'
[38] 'arborea_Miehe'
[39] 'arborescens_FM747'
[40] 'arcuata_MP523'
[41] 'ardens_MP1076'
[42] 'areolata_EO12502'
[43] 'argentea_EO12475'
[44] 'artemisioides_MP551'
[45] 'aspalathifolia_DB1408'
[46] 'astroites_EO12758'
[47] 'atherstonei_EO12261'
[48] 'atromontana_EO12544'
[49] 'atrovinosa_MP864'
[50] 'australis_PPF'
[51] 'australis_PPM'
[52] 'autumnalis_MP665'
[53] 'axillaris_MP1052'
[54] 'axillaris_MP594'
[55] 'axilliflora_MP916'
[56] 'baccans_BG645'
[57] 'banksii_com_MP824'
[58] 'banksii_pur_NB1753'
[59] 'barbigeroides_MP735'
[60] 'baroniana_cf_Lar8'
[61] 'baueri_bau_MP1233'
[62] 'baueri_gou_AH862'
[63] 'benguelensis_ben_A1'
[64] 'benguelensis_ben_DB1174'
[65] 'benguelensis_ben_QL12641'
[66] 'benthamiana_MP560'
[67] 'bergiana_MP768'
[68] 'bibax_EO12862'
[69] 'bicolor_MP1098'
[70] 'blandfordii_MM4208'
[71] 'blenna_MP883'
[72] 'bodkinii_TdV204'
[73] 'bojeri_MP1087'
[74] 'bokkeveldia_EO12769'
[75] 'bolusanthus_DEB1720'
[76] 'bolusiae_ANA'
[77] 'boutonii_EO12666'
[78] 'brachialis_MP734'
[79] 'brachysepala_EO12727'
[80] 'bracteolaris_MP577'
[81] 'brevifolia_EO12459'
[82] 'brevifolia_MP1008'
[83] 'bruniades_EO12465'
[84] 'bruniifolia_EO12460'
[85] 'caespitosa_MP642'
[86] 'caffra_ANA'
[87] 'caffra_C_MP528'
[88] 'caffrorum_DB1445'
[89] 'caffrorum_MP644'
[90] 'calcareophila_EO30159'
[91] 'caledonica_JW103'
[92] 'calycina_EO12532'
[93] 'cameronii_ANA'
[94] 'canaliculata_BG590'
[95] 'canescens_ANA'
[96] 'capensis_MP1047'
[97] 'capillaris_MP1066'
[98] 'capitata_MP1044'
[99] 'caprina_EO12772'
[100] 'carnea_ATsn5'
[101] 'caterviflora_EO12785'
[102] 'cereris_MP863'
[103] 'cerinthoides_MP653'
[104] 'cernua_EO12474'
[105] 'cetrata_EO12064'
[106] 'chamissonis_RT2188'
[107] 'chartacea_EO11408'
[108] 'chionodes_EO11699'
[109] 'chionophila_MP790'
[110] 'chiroptera_MP814'
[111] 'chrysocodon_ANA'
[112] 'ciliaris_EO12622'
[113] 'ciliaris_KKN1'
[114] 'cinerea_MP967'
[115] 'cinerea_Popp'
[116] 'clavisepala_MP1063'
[117] 'coacervata_MP761'
[118] 'coccinea_coc_MP1020'
[119] 'coccinea_coc_MP1053'
[120] 'coccinea_coc_MP598'
[121] 'collina_EO12613_CP'
[122] 'colorans_EO12717'
[123] 'condensata_MP890'
[124] 'conferta_MP887_CP'
[125] 'conspicua_CS1'
[126] 'cooperi_EO12588'
[127] 'copiosa_BG610'
[128] 'cordata_MP571'
[129] 'corifolia_MP823'
[130] 'corydalis_MP1005'
[131] 'cristata_MP820'
[132] 'croceovirens_JP387'
[133] 'cruenta_MP745_CP'
[134] 'cruenta_MP999_CP'
[135] 'cryptoclada_EO12684'
[136] 'cubica_MP623'
[137] 'cumuliflora_EO12699'
[138] 'curtophylla_EO12750'
[139] 'curviflora_MP765'
[140] 'curviflora_dif_EO12742'
[141] 'curvifolia_MP700'
[142] 'curvirostris_MP817'
[143] 'curvirostris_MP941'
[144] 'cyathiformis_a_ANA'
[145] 'cyathiformis_d_ANA'
[146] 'cylindrica_MP1240'
[147] 'cyrilliflora_CM10'
[148] 'daphniflora_MP567'
[149] 'deflexa_MP1247'
[150] 'demissa_EO12540'
[151] 'densifolia_BG591'
[152] 'denticulata_MP799'
[153] 'depressa_MP942'
[154] 'depressa_MP977'
[155] 'desmantha_MP562'
[156] 'dianthifolia_MP583'
[157] 'diaphana_BG611'
[158] 'discolor_heb_MP1214'
[159] 'discolor_spe_MP1217'
[160] 'dispar_EO12749'
[161] 'dissimulans_EO12596'
[162] 'distorta_EO12500'
[163] 'dodii_EO11417'
[164] 'dolfiana_EO12546'
[165] 'dolfiana_MP1297'
[166] 'doliiformis_MP710'
[167] 'doliiformis_MP797'
[168] 'dominans_MP648'
[169] 'dracomontana_EO12130'
[170] 'drakensbergensis_DB1443'
[171] 'dregei_EO12711'
[172] 'duthieae_ANA'
[173] 'eburnea_MP1037'
[174] 'ecklonii_EO12739'
[175] 'empetrina_EO12786'
[176] 'equisetifolia_ANA_CP'
[177] 'equisetifolia_MP829'
[178] 'erasmia_MP874'
[179] 'eremioides_EO12854'
[180] 'eremioides_MP533'
[181] 'ericoides_MP742'
[182] 'erigena_EO12623'
[183] 'erigena_Pim'
[184] 'erinus_MP907'
[185] 'eriophoros_EO12478'
[186] 'esterhuyseniae_EO11831'
[187] 'esteriana_EO12545'
[188] 'esteriana_EO12858'
[189] 'eugenea_EO12485_CP'
[190] 'eustacei_MP1259'
[191] 'evansii_MP641'
[192] 'excavata_GK1532'
[193] 'exleeana_EO12499'
[194] 'fairii_CM12_CP'
[195] 'fascicularis_fac_MP809'
[196] 'fastigiata_MP830'
[197] 'fausta_MP663'
[198] 'ferrea_EO12494'
[199] 'filago_BG93'
[200] 'filamentosa_EO12728'
[201] 'fillipendula_fil_MP914'
[202] 'fillipendula_min_MP926'
[203] 'fimbriata_MP606'
[204] 'flacca_MP840'
[205] 'flanaganii_MP631_CP'
[206] 'floccifera_MP987'
[207] 'florifera_EO12536'
[208] 'fontana_MP1069'
[209] 'frigida_MP658'
[210] 'galioides_FN745'
[211] 'garciae_MP1253'
[212] 'genistifolia_CM15'
[213] 'georgica_ANA'
[214] 'gerhardii_EO12700'
[215] 'gibbosa_BG623'
[216] 'gibbosa_GS23'
[217] 'gigantea_EO12821'
[218] 'glabella_la_EO11224'
[219] 'glandulifera_EO12852'
[220] 'glandulipila_MP521'
[221] 'glandulosa_gla_MP1227'
[222] 'glaphyra_MP647'
[223] 'glauca_ele_MP973'
[224] 'glauca_gla_MP850'
[225] 'globiceps_con_EO12519'
[226] 'globiceps_gra_MP988'
[227] 'glomiflora_EO12548'
[228] 'glomiflora_MP1251'
[229] 'glutinosa_MP687'
[230] 'glutinosa_MP701'
[231] 'gnaphaloides_MP511'
[232] 'goatcheriana_dra_EO12694'
[233] 'goatcheriana_goa_MP865'
[234] 'goatcheriana_pet_MP990'
[235] 'goudotiana_EO12636'
[236] 'goudotiana_cf_EO12659'
[237] 'gracilipes_MM5014'
[238] 'gracilis_BG622'
[239] 'grata_MP879'
[240] 'greyi_EO12501'
[241] 'grisbrookii_EO12716_CP'
[242] 'gysbertii_MP826'
[243] 'haemastoma_MP871'
[244] 'haematocodon_MP1033'
[245] 'halicacaba_MP1036'
[246] 'hanekomii_EO11172'
[247] 'hansfordii_MP1239'
[248] 'hebeclada_EO12686'
[249] 'heleogena_MP1064'
[250] 'heleophila_EO12539'
[251] 'hendricksei_EO12524'
[252] 'hermani_EO12498'
[253] 'hexandra_RC465'
[254] 'hibbertii_MP982'
[255] 'hillburtii_EO12593'
[256] 'hirtiflora_MP958'
[257] 'hispidula_MP801'
[258] 'hispiduloides_EO11544'
[259] 'holosericea_EO12842'
[260] 'holosericea_MP1004'
[261] 'holtii_TO'
[262] 'hottentotica_EO'
[263] 'humbertii_EO12638'
[264] 'humidicola_EO11353'
[265] 'humifusa_MP616'
[266] 'humifusa_MP846'
[267] 'imbricata_EO12834'
[268] 'imbricata_MP1276'
[269] 'imbricata_MP1279'
[270] 'imbricata_MP1295'
[271] 'imbricata_MP508'
[272] 'imbricata_MP512'
[273] 'imbricata_MP688'
[274] 'inaequalis_MP539'
[275] 'incarnata_EO12771'
[276] 'inflata_MP784'
[277] 'infundibuliformis_MP1238'
[278] 'ingeana_EO11805'
[279] 'ingeana_EO12759'
[280] 'innovans_MP918'
[281] 'inordinata_EO11823'
[282] 'intermedia_MM5082'
[283] 'intermedia_alb_MP1248'
[284] 'interrupta_MP911'
[285] 'intervallaris_MP556_CP'
[286] 'intonsa_EO12860'
[287] 'ioniana_EO12781'
[288] 'irregularis_EO12803'
[289] 'irrorata_EO12856'
[290] 'isaloensis_DB1253'
[291] 'jasminiflora_EO12612'
[292] 'johnstoniana_RC464'
[293] 'jonasiana_MP985'
[294] 'juniperina_SV952'
[295] 'junonia_min_MP866'
[296] 'karooica_MP1285'
[297] 'karwyderi_EO12718'
[298] 'kingaensis_rug_BB2981'
[299] 'krugeri_EO12807'
[300] 'labialis_MP696'
[301] 'lachnaeifolia_MP994'
[302] 'laeta_MP1045'
[303] 'lambertii_ANA'
[304] 'lanata_MP1220'
[305] 'lanceolifera_RC463'
[306] 'lasciva_EO12837'
[307] 'lasciva_MP906'
[308] 'lateralis_MP721'
[309] 'lateralis_MP727'
[310] 'lateriflora_EO12482'
[311] 'latituba_MP1374'
[312] 'lavandulifolia_EO12506'
[313] 'lehmannii_MP625'
[314] 'leonis_RTsn'
[315] 'lepidota_MP541'
[316] 'leptopus_MP746'
[317] 'leucanthera_EO12452'
[318] 'leucodesmia_MP724'
[319] 'leucopelta_EO12598'
[320] 'leucopelta_SB9309'
[321] 'leucosiphon_MP776'
[322] 'lignosa_EO11763'
[323] 'lithophila_MP1301'
[324] 'loganii_MP1258'
[325] 'longimontana_MP587'
[326] 'lucida_MP690'
[327] 'lusitanica_PJ_CP'
[328] 'mackayana_PPK'
[329] 'macowanii_mac_MP810'
[330] 'macroloma_EO12866'
[331] 'macrotrema_MM4625'
[332] 'maderensis_AH'
[333] 'maderi_MP757'
[334] 'madida_MP573'
[335] 'magistrati_EO11750'
[336] 'magnisylvae_EO10708'
[337] 'malmesburiensis_EO12575'
[338] 'mammosaP_MP951'
[339] 'mammosaR_MP510'
[340] 'mammosaW_EO12784'
[341] 'manipuliflora_AJH'
[342] 'manipuliflora_EO12697'
[343] 'margaritacea_ANA'
[344] 'marifolia_CM4'
[345] 'massonii_MP811'
[346] 'mauritiensis_CB2632'
[347] 'mauritiensis_EO12811'
[348] 'maximilianii_EO12484'
[349] 'melanthera_MP610'
[350] 'melastoma_mel_MP773'
[351] 'melastoma_min_EO12820'
[352] 'microdonta_A5'
[353] 'mira_MP1257'
[354] 'modesta_ANA'
[355] 'mollis_CM5_CP'
[356] 'monadelphia_FO'
[357] 'monadelphia_FO2_CP'
[358] 'monsoniana_MP986'
[359] 'montis_hominis_EO11827'
[360] 'multiflexuosa_EO12445'
[361] 'multumbellifera_MP822'
[362] 'muscosa_MP775'
[363] 'myriadenia_EO12679'
[364] 'nabea_BG609'
[365] 'nana_ANA'
[366] 'natalitia_EO12514'
[367] 'nematophylla_EO12747'
[368] 'nemerosa_MP1208'
[369] 'nervata_EO12541'
[370] 'nevillei_ANA'
[371] 'nevillei_MP1056'
[372] 'nubigena_MP868'
[373] 'nudiflora_MP802'
[374] 'nutans_BG599'
[375] 'oatesii_SB9774'
[376] 'oblongiflora_ANA'
[377] 'obtusata_EO12458'
[378] 'occulta_EO'
[379] 'ocellata_MP574'
[380] 'odorata_MP561'
[381] 'oligantha_TdV86'
[382] 'oliveri_MP1278'
[383] 'opulenta_JP316'
[384] 'oreotragus_ANA'
[385] 'oreotragus_JP363'
[386] 'oresigena_MP759'
[387] 'orientalis_EO12608'
[388] 'ovina_EO12487'
[389] 'oxycoccifolia_MP1275'
[390] 'oxysepala_MP780'
[391] 'pageana_ANA'
[392] 'palliiflora_EO12533'
[393] 'paniculata_MP1274'
[394] 'pannosa_EO12490'
[395] 'parilis_ANA'
[396] 'parilis_MP751'
[397] 'parkeri_EO12682'
[398] 'parviflora_EO12492'
[399] 'parviporandra_MP877'
[400] 'passerinae_MP1302'
[401] 'patens_EO12457'
[402] 'patersonii_MP741'
[403] 'paucifolia_cil_EO12528'
[404] 'pauciovulata_TdV258b'
[405] 'pectinifolia_BG601'
[406] 'peltata_MP1231'
[407] 'penduliflora_MP923'
[408] 'penicilliformis_MP889'
[409] 'perlata_MP960'
[410] 'perplexa_EO12788'
[411] 'perrieri_EO12635'
[412] 'perspicua_per_MP821'
[413] 'petiolaris_EO12783'
[414] 'petricola_MP996'
[415] 'petrophila_EO7592'
[416] 'petrophila_RT2065'
[417] 'peziza_MP719_CP'
[418] 'phacelanthera_EO12489'
[419] 'phaeocarpa_SM2003'
[420] 'phillipsii_MP1357_CP'
[421] 'phillipsii_MP794'
[422] 'physantha_MP1242'
[423] 'physodes_MP979'
[424] 'physophylla_EO11418'
[425] 'pillansii_pil_MP813'
[426] 'pilosiflora_pil_MP1262'
[427] 'pinea_MP693'
[428] 'pinea_MP789'
[429] 'piquetbergensis_MM5532'
[430] 'placentiflora_EO12477'
[431] 'placentiflora_EO12833'
[432] 'placentiflora_MP1241'
[433] 'planifolia_MP1012'
[434] 'planifolia_MP939'
[435] 'platycalyx_MP1243'
[436] 'platycodon_mad_EO12695'
[437] 'pleiotricha_RC461'
[438] 'plena_MP1282'
[439] 'plukenetii_bre_MP769'
[440] 'plukenetii_lin_MP912'
[441] 'plukenetii_plu_EO'
[442] 'plumigera_EO11341'
[443] 'plumosa_EO12480'
[444] 'podophylla_MP582'
[445] 'pogonanthera_EO12835'
[446] 'polycoma_FR'
[447] 'praecox_MP795'
[448] 'prolata_EO11935'
[449] 'prolata_EO12748'
[450] 'propendens_EO12464'
[451] 'psittacina_IJ1237'
[452] 'pubescens_EO12503'
[453] 'pubigera_MP572'
[454] 'pulchella_MP736'
[455] 'pulvinata_MP1304'
[456] 'pycnantha_MP1011'
[457] 'pyxidiflora_ANA'
[458] 'quadrangularis_MP620'
[459] 'quadrisulcata_ANA'
[460] 'quadrisulcata_MP1031'
[461] 'radicans_sch_MP1018'
[462] 'rakotozafyana_EO12661'
[463] 'recta_ANA'
[464] 'recurvata_EO12467_CP'
[465] 'recurvifolia_EO12475a'
[466] 'reenensis_MP661'
[467] 'regerminans_MP576'
[468] 'regia_mar_MP930'
[469] 'regia_reg_ANA'
[470] 'regia_reg_MP922'
[471] 'remota_EO10386'
[472] 'remota_MP1263'
[473] 'reunionensis_FN744'
[474] 'revoluta_BT13679'
[475] 'rhodopis_BAB13'
[476] 'rhopalantha_MP909_CP'
[477] 'ribisaria_RT2059'
[478] 'rigidula_MP534'
[479] 'riparia_MP908'
[480] 'rivularis_BB13936'
[481] 'rosacea_gla_BG628'
[482] 'rubens_EO12479'
[483] 'rubens_EO12853'
[484] 'rubiginosa_RT1554'
[485] 'rugata_EO12516'
[486] 'russakiana_MP684'
[487] 'rusticula_EO12471'
[488] 'sacciflora_EO12864'
[489] 'salteri_S2065'
[490] 'savileae_MP975'
[491] 'saxicola_EO12515'
[492] 'scoparia_AH'
[493] 'scoparia_EO12618'
[494] 'scytophylla_MP1021'
[495] 'selaginifolia_EO12488'
[496] 'senilis_EO12483'
[497] 'serrata_MP818'
[498] 'sessiliflora_MP604'
[499] 'setacea_MP589'
[500] 'shannonii_TdV262'
[501] 'sicula_boc_DM'
[502] 'sicula_sic_AM'
[503] 'silvatica_A2'
[504] 'silvatica_DB1184'
[505] 'silvatica_QL12629'
[506] 'simii_RC466'
[507] 'simii_SB9385'
[508] 'similis_MP804'
[509] 'simulans_ANA'
[510] 'simulans_BG603'
[511] 'sitiens_MP827'
[512] 'sociorum_cf_MP1055'
[513] 'solandri_EO12753'
[514] 'sonderiana_MP756'
[515] 'sonderiana_MP997'
[516] 'sp_mad3_EO12632'
[517] 'sp_mad5_EO12641'
[518] 'sp_mitrastylus2_EO12691'
[519] 'sp_muscosa_EO12639'
[520] 'sp_nov_MP1291'
[521] 'sp_pachysa_EO12720'
[522] 'sparrmanii_BG608'
[523] 'sparsa_BG602'
[524] 'spectabilis_MP929'
[525] 'sphaerocephala_MP848'
[526] 'spiculifolia_AS57234'
[527] 'spinifera_EO12640'
[528] 'spumosa_MP978'
[529] 'squarrosa_EO11742'
[530] 'stagnalis_min_EO12740'
[531] 'stagnalis_sta_MP668'
[532] 'steinbergiana_EO12763'
[533] 'stokoeanthus_EO4790'
[534] 'stokoei_MP825_CP'
[535] 'straussiana_MP638'
[536] 'strigilifolia_MP619'
[537] 'strigosa_MP673'
[538] 'stylaris_ANA'
[539] 'subcapitata_MP1042'
[540] 'subdivaricata_MP671'
[541] 'subulata_MdV2'
[542] 'subverticillaris_EO12625'
[543] 'swaziensis_LL1181'
[544] 'tegulifolia_MP557'
[545] 'tenuis_EO12491'
[546] 'tetralix_MP966'
[547] 'tetrathecoides_MP1252'
[548] 'thamnoides_MP1211'
[549] 'thimifolia_CM7'
[550] 'thodei_MP656'
[551] 'thomae_MP807'
[552] 'thomensis_EO12615'
[553] 'thunbergii_AH2612'
[554] 'thunbergii_EO12473'
[555] 'tomentosa_MP961'
[556] 'toringbergensis_ANA'
[557] 'totta_MP525'
[558] 'tradouwensis_MP903'
[559] 'transparens_MP893'
[560] 'trichophora_EO12701'
[561] 'trichophylla_EO10906'
[562] 'trichroma_EO12517'
[563] 'triflora_MP564'
[564] 'trimera_MsnA'
[565] 'trimera_ken_BG94'
[566] 'tristis_MP932'
[567] 'tumida_MP755'
[568] 'turgida_S1962_CP'
[569] 'tysonii_EO12583'
[570] 'uberiflora_BG586'
[571] 'umbellata_DS'
[572] 'umbellata_EO12620'
[573] 'umbellata_a_ANA'
[574] 'umbelliflora_RT2182'
[575] 'umbratica_EO12760'
[576] 'unicolor_geo_JP273'
[577] 'unicolor_mut_MP1245'
[578] 'unicolor_uni_MP1249'
[579] 'unilateralis_MP1205'
[580] 'urceolata_MP955'
[581] 'urna_viridis_MP946'
[582] 'ustulescens_RT1553'
[583] 'utriculosa_EOsn'
[584] 'uysii_ANA'
[585] 'vagans_MP972'
[586] 'vagans_PPJ'
[587] 'vallis_aranearum_ANA'
[588] 'vallis_fluminis_EO12761'
[589] 'velatiflora_EO12547'
[590] 'velatiflora_MP1213'
[591] 'ventricosa_MP713'
[592] 'verecunda_CS5'
[593] 'vernicosa_MP928'
[594] 'versicolor_mon_EO12705'
[595] 'versicolor_ver_MP1232'
[596] 'verticillata_ANA'
[597] 'vestita_ANA'
[598] 'vestita_EO12702'
[599] 'vestita_MP1079'
[600] 'villosa_EO11394'
[601] 'viridiflora_MP1246'
[602] 'viridimontana_vir_AH1286'
[603] 'viscaria_lon_ANA'
[604] 'viscaria_lon_MP1270'
[605] 'viscaria_lon_MP504'
[606] 'viscaria_lon_MP678'
[607] 'viscaria_mac_MP808'
[608] 'viscaria_pen_EO12466'
[609] 'viscaria_vis_MdV4'
[610] 'vlokii_JP378'
[611] 'walkeri_ANA'
[612] 'walkeri_MP1237'
[613] 'wendlandiana_EO12731'
[614] 'whyteana_A4'
[615] 'whyteana_BG75'
[616] 'woodii_DB1444'
[617] 'woodii_RC513_CP'
[618] 'zebrensis_EO12787'
[619] 'zeyheriana_EO'
[620] 'zwartbergensis_MP608'
[621] 'Calluna_vulgaris_ANA'
[622] 'Calluna_vulgaris_BG643'
[623] 'Corema_album_ANA'
[624] 'Daboecia_cantabrica_ANA'
[625] 'albens_ANA'
[626] 'annectens_ANA'
[627] 'arborea_l_ANA'
[628] 'arborea_m_ANA'
[629] 'australis_b_ANA'
[630] 'azorica_b_ANA'
[631] 'banksii_com_ANA'
[632] 'blenna_ANA'
[633] 'campanularis_EO11352'
[634] 'capitata_ANA'
[635] 'carnea_b_ANA'
[636] 'cerinthoides_ANA'
[637] 'ciliaris_c_ANA'
[638] 'cinerea_a_ANA'
[639] 'clavisepala_ANA'
[640] 'coarctata_ANA'
[641] 'coarctata_MP590'
[642] 'corifolia_ANA'
[643] 'erigena_a_ANA'
[644] 'gibbosa_ANA'
[645] 'gibbosa_ANA_b'
[646] 'halicacaba_ANA'
[647] 'heleophila_ANA'
[648] 'inflata_ANA'
[649] 'infundibuliformis_ANA'
[650] 'kingaensis_kin_BB2521'
[651] 'leptopus_ANA'
[652] 'leucotrachela_ANA'
[653] 'lowryensis_ANA'
[654] 'lusitanica_f_ANA_CP'
[655] 'mackayana_b_ANA'
[656] 'maderensis_b_ANA'
[657] 'manipuliflora_a_ANA'
[658] 'mannii_usa_BB2331'
[659] 'multiflora_a_ANA'
[660] 'nabea_ANA'
[661] 'oatesii_ANA'
[662] 'paludicola_AH2680'
[663] 'patersonii_a_ANA'
[664] 'penicilliformis_MP1078'
[665] 'physodes_ANA'
[666] 'platycodon_pla_c_ANA'
[667] 'plukenetii_pen_MP915'
[668] 'retorta_ANA'
[669] 'sagittata_EO12737'
[670] 'sicula_sic_c_ANA'
[671] 'sparrmanii_ANA'
[672] 'spiculifolia_b_ANA'
[673] 'strigilifolia_ANA'
[674] 'tenuis_ANA'
[675] 'terminalis_a_ANA'
[676] 'tetralix_c_ANA'
[677] 'umbellata_b_ANA'
[678] 'urna_viridis_ANA'
[679] 'vagans_a_ANA'
[680] 'venustiflora_gla_MP1284'
[681] 'verecunda_ANA'
[682] 'bodkinii_MP1281'
[683] 'calcicola_EO12814'
[684] 'coccinea_uni_EO12849'
[685] 'corydalis_AH2536'
[686] 'elimensis_EO12843_CP'
[687] 'jacksoniana_EO12791'
[688] 'niveniana_MP1267'
[689] 'oblongiflora_EO12813'
[690] 'purgatoriensis_EO12846'
[691] 'vogelpoelii_cf_EO12815'
[692] 'elimensis_ANA'
[693] 'glandulosa_fou_ANA'
[694] 'aristata_EO12830'
[695] 'bakeri_EO12828'
[696] 'banksii_ban_EO12873'
[697] 'brachyphylla_EO12810'
[698] 'cabernetea_EO12882'
[699] 'chrysocodon_EO12845'
[700] 'coventryi_EO12832'
[701] 'cruenta_MP745_NR'
[702] 'cruenta_MP999_NR'
[703] 'diosmifolia_CM19'
[704] 'filago_BG68'
[705] 'filiformis_EO12881'
[706] 'flanaganii_MP631_NR'
[707] 'flavicoma_EO12823'
[708] 'flexistyla_EO12818'
[709] 'florifera_EO12768'
[710] 'frigida_MP650'
[711] 'hirta_EO12812'
[712] 'insignis_MP1290'
[713] 'irbyana_EO12840'
[714] 'junonia_jun_Moelens'
[715] 'junonia_min_Moelens'
[716] 'latiflora_EO12865'
[717] 'lusitanica_PJ_NR'
[718] 'obliqua_RT2079'
[719] 'phillipsii_MP1357_NR'
[720] 'retorta_RT2096'
[721] 'stokoei_MP825_NR'
[722] 'tenella_EO12839'
[723] 'NEW_macrophylla_RH180'
[724] 'NEW_mucronata_RH187'
[725] 'NEW_omninoglabra_RH77'
[726] 'NEW_pilaarkopensis_RH139'
[727] 'NEW_sp_aff_inconstans_RH43'
[728] 'NEW_sp_aff_umbratica_JV826'
[729] 'NEW_sp_arida_RH218'
[730] 'NEW_sp_arida_RH220'
[731] 'NEW_sp_fredii_RH142'
[732] 'NEW_sp_hessaquae_RH181'
[733] 'NEW_sp_hessaquae_RH193b'
[734] 'NEW_sp_napierensis_RDH184a'
[735] 'NEW_sp_napierensis_RDH184b'
[736] 'NEW_sp_nov_JV2988'
[737] 'NEW_sp_romana_RH182'
[738] 'NEW_sp_schlebuschii_RH31'
[739] 'NEW_sp_soporata_RH183'
[740] 'NEW_sp_soporata_RH203'
[741] 'NEW_zizikammensis_RH42'
[742] 'andevalensis_EO12623'
[743] 'brachyphylla_EO12809'
[744] 'caffra_D_MP655'
[745] 'collina_EO12613_ITS'
[746] 'conferta_MP887_ITS'
[747] 'elimensis_EO12843_NR'
[748] 'equisetifolia_ANA_ITS'
[749] 'erigena_EO12616'
[750] 'eugenea_EO12485_ITS'
[751] 'extrusa_EO12880'
[752] 'fairii_CM12_ITS'
[753] 'grisbrookii_EO12716_ITS'
[754] 'intervallaris_MP556_ITS'
[755] 'klotzschii_EO12762'
[756] 'lanuginosa_EO12521'
[757] 'lusitanica_f_ANA_ITS'
[758] 'lutea_MP672'
[759] 'mackayana_KKN5'
[760] 'madagascariensis_MP1086'
[761] 'mollis_CM5_ITS'
[762] 'monadelphia_FO2_ITS'
[763] 'peziza_MP719_ITS'
[764] 'propinqua_MP1019'
[765] 'quadrifida_MP1250'
[766] 'recurvata_EO12467_ITS'
[767] 'rhopalantha_MP909_ITS'
[768] 'sperata_MP931'
[769] 'turgida_S1962_ITS'
[770] 'turneri_EO12736'
[771] 'woodii_RC513_ITS'
;
END; [Taxa]

BEGIN Splits;
DIMENSIONS ntax=771 nsplits=5898;
FORMAT labels=no weights=yes confidences=no intervals=no;
MATRIX
	100	 2,
	100	 624,
	100	 2 624,
	100	 3,
	100	 451,
	30	 3 451,
	100	 168,
	100	 550,
	98	 168 550,
	32	 3 168 451 550,
	100	 27,
	100	 126,
	73	 27 126,
	100	 375,
	100	 661,
	100	 375 661,
	67	 27 126 375 661,
	100	 569,
	64	 27 126 375 569 661,
	100	 47,
	100	 474,
	98	 47 474,
	100	 480,
	100	 47 474 480,
	100	 161,
	100	 222,
	100	 161 222,
	100	 169,
	89	 161 169 222,
	89	 47 161 169 222 474 480,
	91	 27 47 126 161 169 222 375 474 480 569 661,
	100	 535,
	85	 27 47 126 161 169 222 375 474 480 535 569 661,
	100	 209,
	100	 466,
	100	 710,
	92	 466 710,
	100	 209 466 710,
	85	 27 47 126 161 169 209 222 375 466 474 480 535 569 661 710,
	99	 3 27 47 126 161 168 169 209 222 375 451 466 474 480 535 550 569 661 710,
	100	 191,
	99	 3 27 47 126 161 168 169 191 209 222 375 451 466 474 480 535 550 569 661 710,
	100	 28,
	100	 45,
	100	 28 45,
	100	 199,
	100	 503,
	100	 505,
	100	 503 505,
	100	 704,
	92	 503 505 704,
	100	 504,
	93	 503 504 505 704,
	100	 199 503 504 505 704,
	100	 771,
	100	 199 503 504 505 704 771,
	100	 292,
	100	 305,
	100	 437,
	100	 305 437,
	100	 292 305 437,
	100	 199 292 305 437 503 504 505 704 771,
	100	 542,
	100	 616,
	100	 617,
	100	 616 617,
	100	 542 616 617,
	100	 199 292 305 437 503 504 505 542 616 617 704 771,
	99	 28 45 199 292 305 437 503 504 505 542 616 617 704 771,
	100	 3 27 28 45 47 126 161 168 169 191 199 209 222 292 305 375 437 451 466 474 480 503 504 505 535 542 550 569 616 617 661 704 710 771,
	100	 170,
	100	 255,
	89	 170 255,
	89	 3 27 28 45 47 126 161 168 169 170 191 199 209 222 255 292 305 375 437 451 466 474 480 503 504 505 535 542 550 569 616 617 661 704 710 771,
	100	 205,
	100	 614,
	100	 615,
	100	 614 615,
	100	 205 614 615,
	100	 261,
	100	 543,
	100	 261 543,
	98	 205 261 543 614 615,
	100	 3 27 28 45 47 126 161 168 169 170 191 199 205 209 222 255 261 292 305 375 437 451 466 474 480 503 504 505 535 542 543 550 569 614 615 616 617 661 704 710 771,
	100	 88,
	100	 89,
	100	 88 89,
	100	 3 27 28 45 47 88 89 126 161 168 169 170 191 199 205 209 222 255 261 292 305 375 437 451 466 474 480 503 504 505 535 542 543 550 569 614 615 616 617 661 704 710 771,
	100	 39,
	100	 697,
	100	 743,
	100	 697 743,
	100	 39 697 743,
	100	 516,
	95	 39 516 697 743,
	100	 60,
	100	 363,
	100	 60 363,
	100	 411,
	99	 60 363 411,
	100	 135,
	100	 235,
	100	 473,
	50	 235 473,
	100	 236,
	100	 248,
	96	 236 248,
	64	 235 236 248 473,
	54	 135 235 236 248 473,
	47	 60 135 235 236 248 363 411 473,
	100	 77,
	100	 290,
	100	 397,
	100	 518,
	100	 397 518,
	66	 290 397 518,
	100	 77 290 397 518,
	47	 60 77 135 235 236 248 290 363 397 411 473 518,
	46	 39 60 77 135 235 236 248 290 363 397 411 473 516 518 697 743,
	100	 527,
	12	 39 60 77 135 235 236 248 290 363 397 411 473 516 518 527 697 743,
	100	 263,
	100	 760,
	99	 263 760,
	8	 39 60 77 135 235 236 248 263 290 363 397 411 473 516 518 527 697 743 760,
	100	 73,
	100	 210,
	100	 73 210,
	100	 462,
	100	 517,
	100	 519,
	100	 517 519,
	98	 462 517 519,
	4	 73 210 462 517 519,
	91	 39 60 73 77 135 210 235 236 248 263 290 363 397 411 462 473 516 517 518 519 527 697 743 760,
	100	 346,
	100	 347,
	100	 346 347,
	100	 39 60 73 77 135 210 235 236 248 263 290 346 347 363 397 411 462 473 516 517 518 519 527 697 743 760,
	100	 63,
	100	 65,
	100	 63 65,
	100	 64,
	100	 63 64 65,
	100	 552,
	100	 63 64 65 552,
	100	 253,
	100	 63 64 65 253 552,
	100	 506,
	100	 507,
	100	 506 507,
	100	 63 64 65 253 506 507 552,
	100	 352,
	100	 658,
	100	 352 658,
	100	 63 64 65 253 352 506 507 552 658,
	98	 39 60 63 64 65 73 77 135 210 235 236 248 253 263 290 346 347 352 363 397 411 462 473 506 507 516 517 518 519 527 552 658 697 743 760,
	100	 298,
	100	 650,
	100	 298 650,
	100	 39 60 63 64 65 73 77 135 210 235 236 248 253 263 290 298 346 347 352 363 397 411 462 473 506 507 516 517 518 519 527 552 650 658 697 743 760,
	100	 3 27 28 39 45 47 60 63 64 65 73 77 88 89 126 135 161 168 169 170 191 199 205 209 210 222 235 236 248 253 255 261 263 290 292 298 305 346 347 352 363 375 397 411 437 451 462 466 473 474 480 503 504 505 506 507 516 517 518 519 527 535 542 543 550 552 569 614 615 616 617 650 658 661 697 704 710 743 760 771,
	100	 4,
	100	 11,
	100	 12,
	99	 11 12,
	92	 4 11 12,
	100	 6,
	93	 4 6 11 12,
	100	 5,
	100	 13,
	92	 5 13,
	100	 4 5 6 11 12 13,
	100	 370,
	100	 371,
	100	 370 371,
	100	 4 5 6 11 12 13 370 371,
	100	 459,
	100	 460,
	100	 459 460,
	100	 4 5 6 11 12 13 370 371 459 460,
	100	 166,
	100	 167,
	11	 166 167,
	100	 421,
	100	 719,
	100	 421 719,
	100	 166 167 421 719,
	99	 4 5 6 11 12 13 166 167 370 371 421 459 460 719,
	100	 7,
	100	 603,
	71	 7 603,
	100	 8,
	100	 605,
	76	 8 605,
	100	 608,
	70	 8 605 608,
	72	 7 8 603 605 608,
	100	 716,
	86	 7 8 603 605 608 716,
	100	 14,
	100	 427,
	99	 14 427,
	100	 428,
	99	 14 427 428,
	100	 254,
	98	 14 254 427 428,
	100	 609,
	98	 14 254 427 428 609,
	100	 604,
	100	 606,
	96	 604 606,
	75	 14 254 427 428 604 606 609,
	82	 7 8 14 254 427 428 603 604 605 606 608 609 716,
	100	 607,
	97	 7 8 14 254 427 428 603 604 605 606 607 608 609 716,
	100	 200,
	100	 599,
	100	 200 599,
	100	 367,
	100	 200 367 599,
	100	 598,
	100	 200 367 598 599,
	99	 7 8 14 200 254 367 427 428 598 599 603 604 605 606 607 608 609 716,
	100	 55,
	100	 469,
	98	 55 469,
	100	 470,
	97	 55 469 470,
	100	 468,
	100	 55 468 469 470,
	100	 597,
	100	 55 468 469 470 597,
	99	 7 8 14 55 200 254 367 427 428 468 469 470 597 598 599 603 604 605 606 607 608 609 716,
	100	 9,
	100	 10,
	98	 9 10,
	99	 7 8 9 10 14 55 200 254 367 427 428 468 469 470 597 598 599 603 604 605 606 607 608 609 716,
	100	 721,
	55	 7 8 9 10 14 55 200 254 367 427 428 468 469 470 597 598 599 603 604 605 606 607 608 609 716 721,
	100	 551,
	54	 7 8 9 10 14 55 200 254 367 427 428 468 469 470 551 597 598 599 603 604 605 606 607 608 609 716 721,
	96	 4 5 6 7 8 9 10 11 12 13 14 55 166 167 200 254 367 370 371 421 427 428 459 460 468 469 470 551 597 598 599 603 604 605 606 607 608 609 716 719 721,
	100	 15,
	100	 745,
	91	 15 745,
	100	 420,
	87	 15 420 745,
	95	 4 5 6 7 8 9 10 11 12 13 14 15 55 166 167 200 254 367 370 371 420 421 427 428 459 460 468 469 470 551 597 598 599 603 604 605 606 607 608 609 716 719 721 745,
	100	 395,
	100	 396,
	100	 395 396,
	100	 4 5 6 7 8 9 10 11 12 13 14 15 55 166 167 200 254 367 370 371 395 396 420 421 427 428 459 460 468 469 470 551 597 598 599 603 604 605 606 607 608 609 716 719 721 745,
	100	 701,
	100	 702,
	100	 701 702,
	100	 747,
	100	 701 702 747,
	93	 4 5 6 7 8 9 10 11 12 13 14 15 55 166 167 200 254 367 370 371 395 396 420 421 427 428 459 460 468 469 470 551 597 598 599 603 604 605 606 607 608 609 701 702 716 719 721 745 747,
	100	 698,
	100	 751,
	100	 698 751,
	100	 705,
	90	 698 705 751,
	100	 4 5 6 7 8 9 10 11 12 13 14 15 55 166 167 200 254 367 370 371 395 396 420 421 427 428 459 460 468 469 470 551 597 598 599 603 604 605 606 607 608 609 698 701 702 705 716 719 721 745 747 751,
	100	 26,
	100	 80,
	100	 532,
	100	 80 532,
	100	 91,
	100	 642,
	100	 91 642,
	100	 129,
	100	 91 129 642,
	100	 178,
	100	 324,
	100	 178 324,
	100	 91 129 178 324 642,
	100	 456,
	100	 758,
	90	 456 758,
	90	 91 129 178 324 456 642 758,
	100	 476,
	100	 691,
	99	 476 691,
	100	 91 129 178 324 456 476 642 691 758,
	100	 189,
	100	 223,
	100	 750,
	100	 223 750,
	100	 224,
	100	 223 224 750,
	99	 189 223 224 750,
	97	 91 129 178 189 223 224 324 456 476 642 691 750 758,
	99	 80 91 129 178 189 223 224 324 456 476 532 642 691 750 758,
	100	 26 80 91 129 178 189 223 224 324 456 476 532 642 691 750 758,
	100	 4 5 6 7 8 9 10 11 12 13 14 15 26 55 80 91 129 166 167 178 189 200 223 224 254 324 367 370 371 395 396 420 421 427 428 456 459 460 468 469 470 476 532 551 597 598 599 603 604 605 606 607 608 609 642 691 698 701 702 705 716 719 721 745 747 750 751 758,
	100	 31,
	100	 694,
	97	 31 694,
	100	 500,
	96	 31 500 694,
	100	 291,
	97	 31 291 500 694,
	100	 713,
	100	 31 291 500 694 713,
	100	 242,
	100	 286,
	100	 345,
	100	 529,
	98	 345 529,
	95	 286 345 529,
	95	 242 286 345 529,
	100	 668,
	100	 720,
	99	 668 720,
	100	 242 286 345 529 668 720,
	100	 330,
	100	 718,
	100	 330 718,
	100	 242 286 330 345 529 668 718 720,
	100	 31 242 286 291 330 345 500 529 668 694 713 718 720,
	100	 131,
	100	 141,
	100	 131 141,
	100	 562,
	100	 131 141 562,
	100	 195,
	97	 131 141 195 562,
	100	 380,
	97	 131 141 195 380 562,
	97	 31 131 141 195 242 286 291 330 345 380 500 529 562 668 694 713 718 720,
	97	 4 5 6 7 8 9 10 11 12 13 14 15 26 31 55 80 91 129 131 141 166 167 178 189 195 200 223 224 242 254 286 291 324 330 345 367 370 371 380 395 396 420 421 427 428 456 459 460 468 469 470 476 500 529 532 551 562 597 598 599 603 604 605 606 607 608 609 642 668 691 694 698 701 702 705 713 716 718 719 720 721 745 747 750 751 758,
	100	 25,
	100	 76,
	100	 25 76,
	100	 752,
	83	 25 76 752,
	100	 95,
	100	 766,
	100	 95 766,
	100	 101,
	100	 95 101 766,
	100	 355,
	100	 95 101 355 766,
	100	 175,
	100	 457,
	100	 175 457,
	100	 244,
	100	 761,
	100	 244 761,
	100	 256,
	100	 244 256 761,
	96	 175 244 256 457 761,
	96	 95 101 175 244 256 355 457 761 766,
	100	 198,
	83	 95 101 175 198 244 256 355 457 761 766,
	88	 25 76 95 101 175 198 244 256 355 457 752 761 766,
	100	 116,
	100	 639,
	100	 116 639,
	100	 133,
	100	 686,
	95	 133 686,
	100	 134,
	100	 133 134 686,
	93	 116 133 134 639 686,
	97	 25 76 95 101 116 133 134 175 198 244 256 355 457 639 686 752 761 766,
	100	 56,
	100	 78,
	100	 56 78,
	100	 194,
	98	 56 78 194,
	100	 245,
	100	 646,
	100	 245 646,
	97	 56 78 194 245 646,
	100	 153,
	100	 154,
	100	 153 154,
	100	 512,
	100	 153 154 512,
	100	 229,
	100	 230,
	100	 229 230,
	99	 153 154 229 230 512,
	97	 56 78 153 154 194 229 230 245 512 646,
	100	 389,
	100	 423,
	100	 665,
	100	 423 665,
	100	 581,
	100	 678,
	100	 581 678,
	100	 423 581 665 678,
	95	 389 423 581 665 678,
	99	 56 78 153 154 194 229 230 245 389 423 512 581 646 665 678,
	94	 25 56 76 78 95 101 116 133 134 153 154 175 194 198 229 230 244 245 256 355 389 423 457 512 581 639 646 665 678 686 752 761 766,
	100	 35,
	100	 626,
	100	 35 626,
	100	 596,
	99	 35 596 626,
	100	 111,
	100	 699,
	100	 111 699,
	100	 531,
	100	 111 531 699,
	100	 530,
	100	 111 530 531 699,
	100	 329,
	100	 391,
	100	 633,
	73	 391 633,
	100	 652,
	25	 391 633 652,
	98	 329 391 633 652,
	93	 111 329 391 530 531 633 652 699,
	100	 147,
	100	 249,
	100	 147 249,
	100	 208,
	99	 147 208 249,
	100	 489,
	100	 662,
	96	 489 662,
	99	 147 208 249 489 662,
	91	 111 147 208 249 329 391 489 530 531 633 652 662 699,
	20	 35 111 147 208 249 329 391 489 530 531 596 626 633 652 662 699,
	100	 125,
	100	 139,
	100	 125 139,
	100	 140,
	100	 125 139 140,
	37	 35 111 125 139 140 147 208 249 329 391 489 530 531 596 626 633 652 662 699,
	100	 68,
	100	 251,
	100	 700,
	93	 251 700,
	100	 311,
	100	 560,
	100	 311 560,
	100	 412,
	100	 450,
	99	 412 450,
	97	 311 412 450 560,
	91	 251 311 412 450 560 700,
	90	 68 251 311 412 450 560 700,
	100	 247,
	100	 602,
	99	 247 602,
	100	 384,
	93	 247 384 602,
	34	 68 247 251 311 384 412 450 560 602 700,
	100	 122,
	100	 438,
	100	 122 438,
	83	 68 122 247 251 311 384 412 438 450 560 602 700,
	100	 35 68 111 122 125 139 140 147 208 247 249 251 311 329 384 391 412 438 450 489 530 531 560 596 602 626 633 652 662 699 700,
	100	 285,
	100	 425,
	100	 285 425,
	100	 398,
	100	 477,
	100	 398 477,
	100	 285 398 425 477,
	94	 35 68 111 122 125 139 140 147 208 247 249 251 285 311 329 384 391 398 412 425 438 450 477 489 530 531 560 596 602 626 633 652 662 699 700,
	100	 52,
	100	 511,
	86	 52 511,
	100	 540,
	86	 52 511 540,
	100	 722,
	100	 52 511 540 722,
	100	 70,
	100	 299,
	84	 70 299,
	100	 152,
	80	 70 152 299,
	100	 146,
	100	 148,
	99	 146 148,
	100	 277,
	100	 649,
	100	 277 649,
	13	 146 148 277 649,
	99	 70 146 148 152 277 299 649,
	100	 488,
	100	 612,
	99	 488 612,
	93	 70 146 148 152 277 299 488 612 649,
	100	 162,
	100	 262,
	100	 264,
	100	 262 264,
	100	 690,
	100	 754,
	99	 690 754,
	100	 695,
	99	 690 695 754,
	99	 262 264 690 695 754,
	100	 162 262 264 690 695 754,
	100	 214,
	100	 162 214 262 264 690 695 754,
	46	 70 146 148 152 162 214 262 264 277 299 488 612 649 690 695 754,
	100	 365,
	85	 70 146 148 152 162 214 262 264 277 299 365 488 612 649 690 695 754,
	100	 196,
	34	 70 146 148 152 162 196 214 262 264 277 299 365 488 612 649 690 695 754,
	78	 52 70 146 148 152 162 196 214 262 264 277 299 365 488 511 540 612 649 690 695 722 754,
	100	 96,
	100	 302,
	100	 96 302,
	100	 173,
	100	 96 173 302,
	100	 692,
	100	 96 173 302 692,
	100	 611,
	100	 96 173 302 611 692,
	91	 52 70 96 146 148 152 162 173 196 214 262 264 277 299 302 365 488 511 540 611 612 649 690 692 695 722 754,
	100	 402,
	100	 663,
	100	 402 663,
	100	 587,
	99	 402 587 663,
	99	 52 70 96 146 148 152 162 173 196 214 262 264 277 299 302 365 402 488 511 540 587 611 612 649 663 690 692 695 722 754,
	100	 144,
	100	 145,
	100	 144 145,
	100	 238,
	100	 458,
	100	 708,
	100	 458 708,
	97	 238 458 708,
	100	 144 145 238 458 708,
	100	 361,
	100	 144 145 238 361 458 708,
	99	 52 70 96 144 145 146 148 152 162 173 196 214 238 262 264 277 299 302 361 365 402 458 488 511 540 587 611 612 649 663 690 692 695 708 722 754,
	100	 769,
	100	 52 70 96 144 145 146 148 152 162 173 196 214 238 262 264 277 299 302 361 365 402 458 488 511 540 587 611 612 649 663 690 692 695 708 722 754 769,
	100	 163,
	100	 559,
	100	 561,
	100	 731,
	100	 561 731,
	100	 559 561 731,
	100	 163 559 561 731,
	97	 52 70 96 144 145 146 148 152 162 163 173 196 214 238 262 264 277 299 302 361 365 402 458 488 511 540 559 561 587 611 612 649 663 690 692 695 708 722 731 754 769,
	100	 172,
	90	 52 70 96 144 145 146 148 152 162 163 172 173 196 214 238 262 264 277 299 302 361 365 402 458 488 511 540 559 561 587 611 612 649 663 690 692 695 708 722 731 754 769,
	100	 467,
	91	 52 70 96 144 145 146 148 152 162 163 172 173 196 214 238 262 264 277 299 302 361 365 402 458 467 488 511 540 559 561 587 611 612 649 663 690 692 695 708 722 731 754 769,
	100	 67,
	100	 109,
	100	 142,
	100	 143,
	100	 142 143,
	100	 309,
	100	 142 143 309,
	100	 308,
	100	 142 143 308 309,
	100	 243,
	100	 142 143 243 308 309,
	100	 447,
	100	 490,
	100	 591,
	100	 490 591,
	99	 447 490 591,
	100	 142 143 243 308 309 447 490 591,
	100	 109 142 143 243 308 309 447 490 591,
	100	 67 109 142 143 243 308 309 447 490 591,
	81	 52 67 70 96 109 142 143 144 145 146 148 152 162 163 172 173 196 214 238 243 262 264 277 299 302 308 309 361 365 402 447 458 467 488 490 511 540 559 561 587 591 611 612 649 663 690 692 695 708 722 731 754 769,
	100	 35 52 67 68 70 96 109 111 122 125 139 140 142 143 144 145 146 147 148 152 162 163 172 173 196 208 214 238 243 247 249 251 262 264 277 285 299 302 308 309 311 329 361 365 384 391 398 402 412 425 438 447 450 458 467 477 488 489 490 511 530 531 540 559 560 561 587 591 596 602 611 612 626 633 649 652 662 663 690 692 695 699 700 708 722 731 754 769,
	93	 25 35 52 56 67 68 70 76 78 95 96 101 109 111 116 122 125 133 134 139 140 142 143 144 145 146 147 148 152 153 154 162 163 172 173 175 194 196 198 208 214 229 230 238 243 244 245 247 249 251 256 262 264 277 285 299 302 308 309 311 329 355 361 365 384 389 391 398 402 412 423 425 438 447 450 457 458 467 477 488 489 490 511 512 530 531 540 559 560 561 581 587 591 596 602 611 612 626 633 639 646 649 652 662 663 665 678 686 690 692 695 699 700 708 722 731 752 754 761 766 769,
	2	 4 5 6 7 8 9 10 11 12 13 14 15 25 26 31 35 52 55 56 67 68 70 76 78 80 91 95 96 101 109 111 116 122 125 129 131 133 134 139 140 141 142 143 144 145 146 147 148 152 153 154 162 163 166 167 172 173 175 178 189 194 195 196 198 200 208 214 223 224 229 230 238 242 243 244 245 247 249 251 254 256 262 264 277 285 286 291 299 302 308 309 311 324 329 330 345 355 361 365 367 370 371 380 384 389 391 395 396 398 402 412 420 421 423 425 427 428 438 447 450 456 457 458 459 460 467 468 469 470 476 477 488 489 490 500 511 512 529 530 531 532 540 551 559 560 561 562 581 587 591 596 597 598 599 602 603 604 605 606 607 608 609 611 612 626 633 639 642 646 649 652 662 663 665 668 678 686 690 691 692 694 695 698 699 700 701 702 705 708 713 716 718 719 720 721 722 731 745 747 750 751 752 754 758 761 766 769,
	100	 123,
	100	 724,
	100	 123 724,
	100	 211,
	19	 123 211 724,
	100	 755,
	29	 123 211 724 755,
	100	 368,
	100	 618,
	99	 368 618,
	100	 406,
	100	 590,
	100	 406 590,
	100	 734,
	100	 406 590 734,
	100	 523,
	100	 406 523 590 734,
	98	 368 406 523 590 618 734,
	88	 123 211 368 406 523 590 618 724 734 755,
	2	 4 5 6 7 8 9 10 11 12 13 14 15 25 26 31 35 52 55 56 67 68 70 76 78 80 91 95 96 101 109 111 116 122 123 125 129 131 133 134 139 140 141 142 143 144 145 146 147 148 152 153 154 162 163 166 167 172 173 175 178 189 194 195 196 198 200 208 211 214 223 224 229 230 238 242 243 244 245 247 249 251 254 256 262 264 277 285 286 291 299 302 308 309 311 324 329 330 345 355 361 365 367 368 370 371 380 384 389 391 395 396 398 402 406 412 420 421 423 425 427 428 438 447 450 456 457 458 459 460 467 468 469 470 476 477 488 489 490 500 511 512 523 529 530 531 532 540 551 559 560 561 562 581 587 590 591 596 597 598 599 602 603 604 605 606 607 608 609 611 612 618 626 633 639 642 646 649 652 662 663 665 668 678 686 690 691 692 694 695 698 699 700 701 702 705 708 713 716 718 719 720 721 722 724 731 734 745 747 750 751 752 754 755 758 761 766 769,
	100	 17,
	100	 18,
	99	 17 18,
	100	 92,
	100	 321,
	100	 92 321,
	100	 233,
	99	 92 233 321,
	100	 17 18 92 233 321,
	100	 220,
	100	 499,
	100	 220 499,
	100	 394,
	100	 409,
	100	 394 409,
	99	 220 394 409 499,
	99	 17 18 92 220 233 321 394 409 499,
	100	 40,
	100	 150,
	100	 40 150,
	100	 574,
	100	 40 150 574,
	100	 619,
	98	 40 150 574 619,
	100	 726,
	100	 40 150 574 619 726,
	94	 17 18 40 92 150 220 233 321 394 409 499 574 619 726,
	100	 156,
	94	 17 18 40 92 150 156 220 233 321 394 409 499 574 619 726,
	100	 326,
	100	 563,
	92	 326 563,
	100	 410,
	20	 326 410 563,
	100	 358,
	100	 442,
	100	 358 442,
	36	 326 358 410 442 563,
	100	 687,
	96	 326 358 410 442 563 687,
	100	 393,
	100	 491,
	91	 393 491,
	15	 326 358 393 410 442 491 563 687,
	13	 17 18 40 92 150 156 220 233 321 326 358 393 394 409 410 442 491 499 563 574 619 687 726,
	100	 362,
	13	 17 18 40 92 150 156 220 233 321 326 358 362 393 394 409 410 442 491 499 563 574 619 687 726,
	100	 69,
	100	 452,
	84	 69 452,
	83	 17 18 40 69 92 150 156 220 233 321 326 358 362 393 394 409 410 442 452 491 499 563 574 619 687 726,
	100	 318,
	100	 348,
	100	 318 348,
	100	 725,
	51	 318 348 725,
	24	 17 18 40 69 92 150 156 220 233 318 321 326 348 358 362 393 394 409 410 442 452 491 499 563 574 619 687 725 726,
	100	 403,
	100	 688,
	100	 403 688,
	32	 17 18 40 69 92 150 156 220 233 318 321 326 348 358 362 393 394 403 409 410 442 452 491 499 563 574 619 687 688 725 726,
	100	 509,
	100	 538,
	100	 727,
	32	 538 727,
	32	 509 538 727,
	100	 510,
	100	 509 510 538 727,
	100	 583,
	86	 509 510 538 583 727,
	42	 17 18 40 69 92 150 156 220 233 318 321 326 348 358 362 393 394 403 409 410 442 452 491 499 509 510 538 563 574 583 619 687 688 725 726 727,
	100	 21,
	100	 226,
	100	 373,
	100	 735,
	100	 373 735,
	90	 226 373 735,
	100	 297,
	96	 226 297 373 735,
	36	 21 226 297 373 735,
	100	 121,
	100	 534,
	100	 121 534,
	7	 21 121 226 297 373 534 735,
	100	 23,
	100	 160,
	100	 171,
	100	 429,
	100	 171 429,
	100	 337,
	100	 171 337 429,
	100	 160 171 337 429,
	100	 218,
	100	 284,
	100	 218 284,
	100	 461,
	100	 218 284 461,
	96	 160 171 218 284 337 429 461,
	98	 23 160 171 218 284 337 429 461,
	100	 97,
	100	 181,
	100	 426,
	99	 181 426,
	98	 97 181 426,
	100	 184,
	100	 508,
	100	 184 508,
	100	 287,
	100	 486,
	100	 287 486,
	62	 184 287 486 508,
	58	 97 181 184 287 426 486 508,
	58	 23 97 160 171 181 184 218 284 287 337 426 429 461 486 508,
	100	 59,
	99	 23 59 97 160 171 181 184 218 284 287 337 426 429 461 486 508,
	100	 66,
	100	 174,
	100	 225,
	100	 280,
	93	 225 280,
	100	 680,
	84	 225 280 680,
	98	 174 225 280 680,
	100	 300,
	100	 174 225 280 300 680,
	99	 66 174 225 280 300 680,
	99	 23 59 66 97 160 171 174 181 184 218 225 280 284 287 300 337 426 429 461 486 508 680,
	100	 454,
	100	 707,
	100	 454 707,
	88	 23 59 66 97 160 171 174 181 184 218 225 280 284 287 300 337 426 429 454 461 486 508 680 707,
	100	 475,
	95	 23 59 66 97 160 171 174 181 184 218 225 280 284 287 300 337 426 429 454 461 475 486 508 680 707,
	100	 753,
	100	 756,
	100	 753 756,
	36	 23 59 66 97 160 171 174 181 184 218 225 280 284 287 300 337 426 429 454 461 475 486 508 680 707 753 756,
	100	 61,
	100	 62,
	100	 61 62,
	100	 338,
	100	 339,
	100	 338 339,
	100	 340,
	100	 338 339 340,
	100	 498,
	100	 338 339 340 498,
	100	 61 62 338 339 340 498,
	100	 90,
	100	 192,
	100	 90 192,
	100	 764,
	100	 90 192 764,
	100	 201,
	100	 202,
	100	 201 202,
	100	 407,
	100	 201 202 407,
	100	 455,
	100	 201 202 407 455,
	100	 90 192 201 202 407 455 764,
	100	 288,
	91	 90 192 201 202 288 407 455 764,
	93	 61 62 90 192 201 202 288 338 339 340 407 455 498 764,
	100	 72,
	100	 682,
	100	 72 682,
	100	 259,
	96	 72 259 682,
	100	 241,
	100	 260,
	95	 241 260,
	100	 72 241 259 260 682,
	99	 61 62 72 90 192 201 202 241 259 260 288 338 339 340 407 455 498 682 764,
	39	 23 59 61 62 66 72 90 97 160 171 174 181 184 192 201 202 218 225 241 259 260 280 284 287 288 300 337 338 339 340 407 426 429 454 455 461 475 486 498 508 680 682 707 753 756 764,
	80	 21 23 59 61 62 66 72 90 97 121 160 171 174 181 184 192 201 202 218 225 226 241 259 260 280 284 287 288 297 300 337 338 339 340 373 407 426 429 454 455 461 475 486 498 508 534 680 682 707 735 753 756 764,
	43	 17 18 21 23 40 59 61 62 66 69 72 90 92 97 121 150 156 160 171 174 181 184 192 201 202 218 220 225 226 233 241 259 260 280 284 287 288 297 300 318 321 326 337 338 339 340 348 358 362 373 393 394 403 407 409 410 426 429 442 452 454 455 461 475 486 491 498 499 508 509 510 534 538 563 574 583 619 680 682 687 688 707 725 726 727 735 753 756 764,
	100	 34,
	100	 53,
	100	 54,
	100	 53 54,
	100	 34 53 54,
	100	 42,
	100	 44,
	100	 746,
	97	 44 746,
	100	 471,
	100	 472,
	100	 471 472,
	18	 44 471 472 746,
	100	 485,
	18	 44 471 472 485 746,
	100	 42 44 471 472 485 746,
	100	 539,
	100	 736,
	100	 539 736,
	100	 683,
	99	 539 683 736,
	100	 42 44 471 472 485 539 683 736 746,
	97	 34 42 44 53 54 471 472 485 539 683 736 746,
	100	 399,
	100	 580,
	100	 593,
	62	 580 593,
	61	 399 580 593,
	60	 34 42 44 53 54 399 471 472 485 539 580 593 683 736 746,
	100	 444,
	47	 34 42 44 53 54 399 444 471 472 485 539 580 593 683 736 746,
	32	 17 18 21 23 34 40 42 44 53 54 59 61 62 66 69 72 90 92 97 121 150 156 160 171 174 181 184 192 201 202 218 220 225 226 233 241 259 260 280 284 287 288 297 300 318 321 326 337 338 339 340 348 358 362 373 393 394 399 403 407 409 410 426 429 442 444 452 454 455 461 471 472 475 485 486 491 498 499 508 509 510 534 538 539 563 574 580 583 593 619 680 682 683 687 688 707 725 726 727 735 736 746 753 756 764,
	2	 4 5 6 7 8 9 10 11 12 13 14 15 17 18 21 23 25 26 31 34 35 40 42 44 52 53 54 55 56 59 61 62 66 67 68 69 70 72 76 78 80 90 91 92 95 96 97 101 109 111 116 121 122 123 125 129 131 133 134 139 140 141 142 143 144 145 146 147 148 150 152 153 154 156 160 162 163 166 167 171 172 173 174 175 178 181 184 189 192 194 195 196 198 200 201 202 208 211 214 218 220 223 224 225 226 229 230 233 238 241 242 243 244 245 247 249 251 254 256 259 260 262 264 277 280 284 285 286 287 288 291 297 299 300 302 308 309 311 318 321 324 326 329 330 337 338 339 340 345 348 355 358 361 362 365 367 368 370 371 373 380 384 389 391 393 394 395 396 398 399 402 403 406 407 409 410 412 420 421 423 425 426 427 428 429 438 442 444 447 450 452 454 455 456 457 458 459 460 461 467 468 469 470 471 472 475 476 477 485 486 488 489 490 491 498 499 500 508 509 510 511 512 523 529 530 531 532 534 538 539 540 551 559 560 561 562 563 574 580 581 583 587 590 591 593 596 597 598 599 602 603 604 605 606 607 608 609 611 612 618 619 626 633 639 642 646 649 652 662 663 665 668 678 680 682 683 686 687 688 690 691 692 694 695 698 699 700 701 702 705 707 708 713 716 718 719 720 721 722 724 725 726 727 731 734 735 736 745 746 747 750 751 752 753 754 755 756 758 761 764 766 769,
	100	 313,
	100	 334,
	84	 313 334,
	0	 4 5 6 7 8 9 10 11 12 13 14 15 17 18 21 23 25 26 31 34 35 40 42 44 52 53 54 55 56 59 61 62 66 67 68 69 70 72 76 78 80 90 91 92 95 96 97 101 109 111 116 121 122 123 125 129 131 133 134 139 140 141 142 143 144 145 146 147 148 150 152 153 154 156 160 162 163 166 167 171 172 173 174 175 178 181 184 189 192 194 195 196 198 200 201 202 208 211 214 218 220 223 224 225 226 229 230 233 238 241 242 243 244 245 247 249 251 254 256 259 260 262 264 277 280 284 285 286 287 288 291 297 299 300 302 308 309 311 313 318 321 324 326 329 330 334 337 338 339 340 345 348 355 358 361 362 365 367 368 370 371 373 380 384 389 391 393 394 395 396 398 399 402 403 406 407 409 410 412 420 421 423 425 426 427 428 429 438 442 444 447 450 452 454 455 456 457 458 459 460 461 467 468 469 470 471 472 475 476 477 485 486 488 489 490 491 498 499 500 508 509 510 511 512 523 529 530 531 532 534 538 539 540 551 559 560 561 562 563 574 580 581 583 587 590 591 593 596 597 598 599 602 603 604 605 606 607 608 609 611 612 618 619 626 633 639 642 646 649 652 662 663 665 668 678 680 682 683 686 687 688 690 691 692 694 695 698 699 700 701 702 705 707 708 713 716 718 719 720 721 722 724 725 726 727 731 734 735 736 745 746 747 750 751 752 753 754 755 756 758 761 764 766 769,
	100	 124,
	100	 127,
	100	 319,
	100	 320,
	100	 366,
	100	 320 366,
	100	 319 320 366,
	100	 127 319 320 366,
	100	 558,
	100	 127 319 320 366 558,
	100	 128,
	100	 653,
	99	 128 653,
	100	 706,
	57	 128 653 706,
	100	 257,
	100	 128 257 653 706,
	100	 770,
	96	 128 257 653 706 770,
	100	 729,
	100	 730,
	100	 729 730,
	99	 128 257 653 706 729 730 770,
	100	 127 128 257 319 320 366 558 653 706 729 730 770,
	100	 239,
	97	 127 128 239 257 319 320 366 558 653 706 729 730 770,
	99	 124 127 128 239 257 319 320 366 558 653 706 729 730 770,
	100	 349,
	100	 354,
	100	 349 354,
	100	 379,
	100	 723,
	100	 737,
	100	 723 737,
	100	 379 723 737,
	100	 732,
	100	 733,
	100	 732 733,
	100	 379 723 732 733 737,
	100	 349 354 379 723 732 733 737,
	100	 124 127 128 239 257 319 320 349 354 366 379 558 653 706 723 729 730 732 733 737 770,
	41	 4 5 6 7 8 9 10 11 12 13 14 15 17 18 21 23 25 26 31 34 35 40 42 44 52 53 54 55 56 59 61 62 66 67 68 69 70 72 76 78 80 90 91 92 95 96 97 101 109 111 116 121 122 123 124 125 127 128 129 131 133 134 139 140 141 142 143 144 145 146 147 148 150 152 153 154 156 160 162 163 166 167 171 172 173 174 175 178 181 184 189 192 194 195 196 198 200 201 202 208 211 214 218 220 223 224 225 226 229 230 233 238 239 241 242 243 244 245 247 249 251 254 256 257 259 260 262 264 277 280 284 285 286 287 288 291 297 299 300 302 308 309 311 313 318 319 320 321 324 326 329 330 334 337 338 339 340 345 348 349 354 355 358 361 362 365 366 367 368 370 371 373 379 380 384 389 391 393 394 395 396 398 399 402 403 406 407 409 410 412 420 421 423 425 426 427 428 429 438 442 444 447 450 452 454 455 456 457 458 459 460 461 467 468 469 470 471 472 475 476 477 485 486 488 489 490 491 498 499 500 508 509 510 511 512 523 529 530 531 532 534 538 539 540 551 558 559 560 561 562 563 574 580 581 583 587 590 591 593 596 597 598 599 602 603 604 605 606 607 608 609 611 612 618 619 626 633 639 642 646 649 652 653 662 663 665 668 678 680 682 683 686 687 688 690 691 692 694 695 698 699 700 701 702 705 706 707 708 713 716 718 719 720 721 722 723 724 725 726 727 729 730 731 732 733 734 735 736 737 745 746 747 750 751 752 753 754 755 756 758 761 764 766 769 770,
	100	 79,
	100	 424,
	100	 79 424,
	100	 85,
	100	 296,
	100	 85 296,
	100	 414,
	84	 85 296 414,
	83	 79 85 296 414 424,
	100	 537,
	100	 545,
	100	 651,
	100	 674,
	100	 651 674,
	100	 545 651 674,
	87	 537 545 651 674,
	99	 79 85 296 414 424 537 545 651 674,
	100	 314,
	53	 79 85 296 314 414 424 537 545 651 674,
	4	 4 5 6 7 8 9 10 11 12 13 14 15 17 18 21 23 25 26 31 34 35 40 42 44 52 53 54 55 56 59 61 62 66 67 68 69 70 72 76 78 79 80 85 90 91 92 95 96 97 101 109 111 116 121 122 123 124 125 127 128 129 131 133 134 139 140 141 142 143 144 145 146 147 148 150 152 153 154 156 160 162 163 166 167 171 172 173 174 175 178 181 184 189 192 194 195 196 198 200 201 202 208 211 214 218 220 223 224 225 226 229 230 233 238 239 241 242 243 244 245 247 249 251 254 256 257 259 260 262 264 277 280 284 285 286 287 288 291 296 297 299 300 302 308 309 311 313 314 318 319 320 321 324 326 329 330 334 337 338 339 340 345 348 349 354 355 358 361 362 365 366 367 368 370 371 373 379 380 384 389 391 393 394 395 396 398 399 402 403 406 407 409 410 412 414 420 421 423 424 425 426 427 428 429 438 442 444 447 450 452 454 455 456 457 458 459 460 461 467 468 469 470 471 472 475 476 477 485 486 488 489 490 491 498 499 500 508 509 510 511 512 523 529 530 531 532 534 537 538 539 540 545 551 558 559 560 561 562 563 574 580 581 583 587 590 591 593 596 597 598 599 602 603 604 605 606 607 608 609 611 612 618 619 626 633 639 642 646 649 651 652 653 662 663 665 668 674 678 680 682 683 686 687 688 690 691 692 694 695 698 699 700 701 702 705 706 707 708 713 716 718 719 720 721 722 723 724 725 726 727 729 730 731 732 733 734 735 736 737 745 746 747 750 751 752 753 754 755 756 758 761 764 766 769 770,
	100	 265,
	100	 266,
	100	 265 266,
	51	 4 5 6 7 8 9 10 11 12 13 14 15 17 18 21 23 25 26 31 34 35 40 42 44 52 53 54 55 56 59 61 62 66 67 68 69 70 72 76 78 79 80 85 90 91 92 95 96 97 101 109 111 116 121 122 123 124 125 127 128 129 131 133 134 139 140 141 142 143 144 145 146 147 148 150 152 153 154 156 160 162 163 166 167 171 172 173 174 175 178 181 184 189 192 194 195 196 198 200 201 202 208 211 214 218 220 223 224 225 226 229 230 233 238 239 241 242 243 244 245 247 249 251 254 256 257 259 260 262 264 265 266 277 280 284 285 286 287 288 291 296 297 299 300 302 308 309 311 313 314 318 319 320 321 324 326 329 330 334 337 338 339 340 345 348 349 354 355 358 361 362 365 366 367 368 370 371 373 379 380 384 389 391 393 394 395 396 398 399 402 403 406 407 409 410 412 414 420 421 423 424 425 426 427 428 429 438 442 444 447 450 452 454 455 456 457 458 459 460 461 467 468 469 470 471 472 475 476 477 485 486 488 489 490 491 498 499 500 508 509 510 511 512 523 529 530 531 532 534 537 538 539 540 545 551 558 559 560 561 562 563 574 580 581 583 587 590 591 593 596 597 598 599 602 603 604 605 606 607 608 609 611 612 618 619 626 633 639 642 646 649 651 652 653 662 663 665 668 674 678 680 682 683 686 687 688 690 691 692 694 695 698 699 700 701 702 705 706 707 708 713 716 718 719 720 721 722 723 724 725 726 727 729 730 731 732 733 734 735 736 737 745 746 747 750 751 752 753 754 755 756 758 761 764 766 769 770,
	100	 24,
	100	 739,
	100	 740,
	100	 739 740,
	100	 24 739 740,
	100	 188,
	97	 24 188 739 740,
	79	 4 5 6 7 8 9 10 11 12 13 14 15 17 18 21 23 24 25 26 31 34 35 40 42 44 52 53 54 55 56 59 61 62 66 67 68 69 70 72 76 78 79 80 85 90 91 92 95 96 97 101 109 111 116 121 122 123 124 125 127 128 129 131 133 134 139 140 141 142 143 144 145 146 147 148 150 152 153 154 156 160 162 163 166 167 171 172 173 174 175 178 181 184 188 189 192 194 195 196 198 200 201 202 208 211 214 218 220 223 224 225 226 229 230 233 238 239 241 242 243 244 245 247 249 251 254 256 257 259 260 262 264 265 266 277 280 284 285 286 287 288 291 296 297 299 300 302 308 309 311 313 314 318 319 320 321 324 326 329 330 334 337 338 339 340 345 348 349 354 355 358 361 362 365 366 367 368 370 371 373 379 380 384 389 391 393 394 395 396 398 399 402 403 406 407 409 410 412 414 420 421 423 424 425 426 427 428 429 438 442 444 447 450 452 454 455 456 457 458 459 460 461 467 468 469 470 471 472 475 476 477 485 486 488 489 490 491 498 499 500 508 509 510 511 512 523 529 530 531 532 534 537 538 539 540 545 551 558 559 560 561 562 563 574 580 581 583 587 590 591 593 596 597 598 599 602 603 604 605 606 607 608 609 611 612 618 619 626 633 639 642 646 649 651 652 653 662 663 665 668 674 678 680 682 683 686 687 688 690 691 692 694 695 698 699 700 701 702 705 706 707 708 713 716 718 719 720 721 722 723 724 725 726 727 729 730 731 732 733 734 735 736 737 739 740 745 746 747 750 751 752 753 754 755 756 758 761 764 766 769 770,
	100	 16,
	100	 514,
	100	 515,
	100	 514 515,
	100	 16 514 515,
	100	 81,
	100	 82,
	100	 81 82,
	100	 107,
	100	 271,
	100	 272,
	98	 271 272,
	100	 273,
	92	 271 272 273,
	71	 107 271 272 273,
	100	 118,
	100	 684,
	100	 118 684,
	100	 119,
	100	 356,
	100	 119 356,
	97	 118 119 356 684,
	100	 762,
	100	 118 119 356 684 762,
	100	 120,
	100	 118 119 120 356 684 762,
	100	 350,
	99	 118 119 120 350 356 684 762,
	100	 268,
	100	 351,
	84	 268 351,
	83	 118 119 120 268 350 351 356 684 762,
	100	 270,
	100	 282,
	100	 283,
	100	 282 283,
	100	 408,
	100	 664,
	100	 408 664,
	100	 282 283 408 664,
	71	 270 282 283 408 664,
	66	 118 119 120 268 270 282 283 350 351 356 408 664 684 762,
	91	 107 118 119 120 268 270 271 272 273 282 283 350 351 356 408 664 684 762,
	100	 267,
	100	 269,
	100	 267 269,
	100	 431,
	91	 267 269 431,
	100	 306,
	100	 307,
	100	 306 307,
	100	 357,
	93	 306 307 357,
	95	 267 269 306 307 357 431,
	100	 445,
	100	 267 269 306 307 357 431 445,
	98	 107 118 119 120 267 268 269 270 271 272 273 282 283 306 307 350 351 356 357 408 431 445 664 684 762,
	100	 432,
	4	 107 118 119 120 267 268 269 270 271 272 273 282 283 306 307 350 351 356 357 408 431 432 445 664 684 762,
	100	 155,
	100	 430,
	4	 155 430,
	98	 107 118 119 120 155 267 268 269 270 271 272 273 282 283 306 307 350 351 356 357 408 430 431 432 445 664 684 762,
	100	 81 82 107 118 119 120 155 267 268 269 270 271 272 273 282 283 306 307 350 351 356 357 408 430 431 432 445 664 684 762,
	100	 138,
	100	 494,
	100	 138 494,
	100	 237,
	100	 138 237 494,
	100	 640,
	100	 138 237 494 640,
	100	 439,
	100	 441,
	99	 439 441,
	100	 667,
	99	 439 441 667,
	100	 440,
	100	 439 440 441 667,
	100	 484,
	100	 641,
	100	 484 641,
	100	 439 440 441 484 641 667,
	100	 138 237 439 440 441 484 494 640 641 667,
	96	 81 82 107 118 119 120 138 155 237 267 268 269 270 271 272 273 282 283 306 307 350 351 356 357 408 430 431 432 439 440 441 445 484 494 640 641 664 667 684 762,
	100	 378,
	94	 81 82 107 118 119 120 138 155 237 267 268 269 270 271 272 273 282 283 306 307 350 351 356 357 378 408 430 431 432 439 440 441 445 484 494 640 641 664 667 684 762,
	100	 479,
	100	 767,
	100	 479 767,
	97	 81 82 107 118 119 120 138 155 237 267 268 269 270 271 272 273 282 283 306 307 350 351 356 357 378 408 430 431 432 439 440 441 445 479 484 494 640 641 664 667 684 762 767,
	95	 16 81 82 107 118 119 120 138 155 237 267 268 269 270 271 272 273 282 283 306 307 350 351 356 357 378 408 430 431 432 439 440 441 445 479 484 494 514 515 640 641 664 667 684 762 767,
	100	 84,
	100	 582,
	100	 84 582,
	100	 381,
	99	 84 381 582,
	100	 231,
	100	 392,
	97	 231 392,
	95	 84 231 381 392 582,
	100	 137,
	100	 464,
	100	 137 464,
	100	 212,
	100	 137 212 464,
	95	 84 137 212 231 381 392 464 582,
	100	 377,
	100	 382,
	100	 377 382,
	100	 415,
	100	 416,
	100	 415 416,
	100	 377 382 415 416,
	78	 84 137 212 231 377 381 382 392 415 416 464 582,
	99	 16 81 82 84 107 118 119 120 137 138 155 212 231 237 267 268 269 270 271 272 273 282 283 306 307 350 351 356 357 377 378 381 382 392 408 415 416 430 431 432 439 440 441 445 464 479 484 494 514 515 582 640 641 664 667 684 762 767,
	100	 413,
	97	 16 81 82 84 107 118 119 120 137 138 155 212 231 237 267 268 269 270 271 272 273 282 283 306 307 350 351 356 357 377 378 381 382 392 408 413 415 416 430 431 432 439 440 441 445 464 479 484 494 514 515 582 640 641 664 667 684 762 767,
	100	 83,
	100	 600,
	100	 83 600,
	100	 98,
	100	 634,
	100	 98 634,
	100	 83 98 600 634,
	100	 16 81 82 83 84 98 107 118 119 120 137 138 155 212 231 237 267 268 269 270 271 272 273 282 283 306 307 350 351 356 357 377 378 381 382 392 408 413 415 416 430 431 432 439 440 441 445 464 479 484 494 514 515 582 600 634 640 641 664 667 684 762 767,
	100	 197,
	100	 711,
	100	 197 711,
	100	 401,
	88	 197 401 711,
	100	 335,
	100	 343,
	100	 344,
	100	 343 344,
	88	 335 343 344,
	88	 197 335 343 344 401 711,
	100	 258,
	100	 197 258 335 343 344 401 711,
	100	 206,
	100	 317,
	100	 206 317,
	100	 315,
	100	 206 315 317,
	100	 336,
	100	 206 315 317 336,
	100	 703,
	83	 206 315 317 336 703,
	100	 301,
	100	 584,
	91	 301 584,
	90	 206 301 315 317 336 584 703,
	100	 768,
	91	 206 301 315 317 336 584 703 768,
	100	 207,
	100	 709,
	100	 738,
	100	 709 738,
	100	 207 709 738,
	99	 206 207 301 315 317 336 584 703 709 738 768,
	93	 197 206 207 258 301 315 317 335 336 343 344 401 584 703 709 711 738 768,
	100	 388,
	100	 417,
	97	 388 417,
	100	 763,
	100	 388 417 763,
	100	 555,
	100	 388 417 555 763,
	100	 446,
	100	 388 417 446 555 763,
	100	 495,
	95	 388 417 446 495 555 763,
	100	 533,
	100	 388 417 446 495 533 555 763,
	93	 197 206 207 258 301 315 317 335 336 343 344 388 401 417 446 495 533 555 584 703 709 711 738 763 768,
	84	 16 81 82 83 84 98 107 118 119 120 137 138 155 197 206 207 212 231 237 258 267 268 269 270 271 272 273 282 283 301 306 307 315 317 335 336 343 344 350 351 356 357 377 378 381 382 388 392 401 408 413 415 416 417 430 431 432 439 440 441 445 446 464 479 484 494 495 514 515 533 555 582 584 600 634 640 641 664 667 684 703 709 711 738 762 763 767 768,
	80	 1 2 3 19 20 22 27 28 29 30 32 33 36 37 38 39 41 43 45 46 47 48 49 50 51 57 58 60 63 64 65 71 73 74 75 77 86 87 88 89 93 94 99 100 102 103 104 105 106 108 110 112 113 114 115 117 126 130 132 135 136 149 151 157 158 159 161 164 165 168 169 170 176 177 179 180 182 183 185 186 187 190 191 193 199 203 204 205 209 210 213 215 216 217 219 221 222 227 228 232 234 235 236 240 246 248 250 252 253 255 261 263 274 275 276 278 279 281 289 290 292 293 294 295 298 303 304 305 310 312 316 322 323 325 327 328 331 332 333 341 342 346 347 352 353 359 360 363 364 369 372 374 375 376 383 385 386 387 390 397 400 404 405 411 418 419 422 433 434 435 436 437 443 448 449 451 453 462 463 465 466 473 474 478 480 481 482 483 487 492 493 496 497 501 502 503 504 505 506 507 513 516 517 518 519 520 521 522 524 525 526 527 528 535 536 541 542 543 544 546 547 548 549 550 552 553 554 556 557 564 565 566 567 568 569 570 571 572 573 575 576 577 578 579 585 586 588 589 592 594 595 601 610 613 614 615 616 617 620 621 622 623 624 625 627 628 629 630 631 632 635 636 637 638 643 644 645 647 648 650 654 655 656 657 658 659 660 661 666 669 670 671 672 673 675 676 677 679 681 685 689 693 696 697 704 710 712 714 715 717 728 741 742 743 744 748 749 757 759 760 765 771,
	100	 610,
	82	 1 2 3 19 20 22 27 28 29 30 32 33 36 37 38 39 41 43 45 46 47 48 49 50 51 57 58 60 63 64 65 71 73 74 75 77 86 87 88 89 93 94 99 100 102 103 104 105 106 108 110 112 113 114 115 117 126 130 132 135 136 149 151 157 158 159 161 164 165 168 169 170 176 177 179 180 182 183 185 186 187 190 191 193 199 203 204 205 209 210 213 215 216 217 219 221 222 227 228 232 234 235 236 240 246 248 250 252 253 255 261 263 274 275 276 278 279 281 289 290 292 293 294 295 298 303 304 305 310 312 316 322 323 325 327 328 331 332 333 341 342 346 347 352 353 359 360 363 364 369 372 374 375 376 383 385 386 387 390 397 400 404 405 411 418 419 422 433 434 435 436 437 443 448 449 451 453 462 463 465 466 473 474 478 480 481 482 483 487 492 493 496 497 501 502 503 504 505 506 507 513 516 517 518 519 520 521 522 524 525 526 527 528 535 536 541 542 543 544 546 547 548 549 550 552 553 554 556 557 564 565 566 567 568 569 570 571 572 573 575 576 577 578 579 585 586 588 589 592 594 595 601 613 614 615 616 617 620 621 622 623 624 625 627 628 629 630 631 632 635 636 637 638 643 644 645 647 648 650 654 655 656 657 658 659 660 661 666 669 670 671 672 673 675 676 677 679 681 685 689 693 696 697 704 710 712 714 715 717 728 741 742 743 744 748 749 757 759 760 765 771,
	100	 57,
	100	 631,
	100	 57 631,
	100	 696,
	98	 57 631 696,
	100	 58,
	98	 57 58 631 696,
	100	 528,
	99	 57 58 528 631 696,
	100	 130,
	100	 685,
	100	 130 685,
	99	 57 58 130 528 631 685 696,
	100	 232,
	100	 234,
	100	 232 234,
	100	 544,
	100	 232 234 544,
	100	 57 58 130 232 234 528 544 631 685 696,
	100	 404,
	100	 418,
	90	 404 418,
	93	 57 58 130 232 234 404 418 528 544 631 685 696,
	21	 1 2 3 19 20 22 27 28 29 30 32 33 36 37 38 39 41 43 45 46 47 48 49 50 51 60 63 64 65 71 73 74 75 77 86 87 88 89 93 94 99 100 102 103 104 105 106 108 110 112 113 114 115 117 126 132 135 136 149 151 157 158 159 161 164 165 168 169 170 176 177 179 180 182 183 185 186 187 190 191 193 199 203 204 205 209 210 213 215 216 217 219 221 222 227 228 235 236 240 246 248 250 252 253 255 261 263 274 275 276 278 279 281 289 290 292 293 294 295 298 303 304 305 310 312 316 322 323 325 327 328 331 332 333 341 342 346 347 352 353 359 360 363 364 369 372 374 375 376 383 385 386 387 390 397 400 405 411 419 422 433 434 435 436 437 443 448 449 451 453 462 463 465 466 473 474 478 480 481 482 483 487 492 493 496 497 501 502 503 504 505 506 507 513 516 517 518 519 520 521 522 524 525 526 527 535 536 541 542 543 546 547 548 549 550 552 553 554 556 557 564 565 566 567 568 569 570 571 572 573 575 576 577 578 579 585 586 588 589 592 594 595 601 613 614 615 616 617 620 621 622 623 624 625 627 628 629 630 632 635 636 637 638 643 644 645 647 648 650 654 655 656 657 658 659 660 661 666 669 670 671 672 673 675 676 677 679 681 689 693 697 704 710 712 714 715 717 728 741 742 743 744 748 749 757 759 760 765 771,
	100	 193,
	100	 478,
	100	 193 478,
	100	 497,
	100	 193 478 497,
	100	 566,
	100	 568,
	95	 566 568,
	60	 193 478 497 566 568,
	82	 1 2 3 19 20 22 27 28 29 30 32 33 36 37 38 39 41 43 45 46 47 48 49 50 51 60 63 64 65 71 73 74 75 77 86 87 88 89 93 94 99 100 102 103 104 105 106 108 110 112 113 114 115 117 126 132 135 136 149 151 157 158 159 161 164 165 168 169 170 176 177 179 180 182 183 185 186 187 190 191 199 203 204 205 209 210 213 215 216 217 219 221 222 227 228 235 236 240 246 248 250 252 253 255 261 263 274 275 276 278 279 281 289 290 292 293 294 295 298 303 304 305 310 312 316 322 323 325 327 328 331 332 333 341 342 346 347 352 353 359 360 363 364 369 372 374 375 376 383 385 386 387 390 397 400 405 411 419 422 433 434 435 436 437 443 448 449 451 453 462 463 465 466 473 474 480 481 482 483 487 492 493 496 501 502 503 504 505 506 507 513 516 517 518 519 520 521 522 524 525 526 527 535 536 541 542 543 546 547 548 549 550 552 553 554 556 557 564 565 567 569 570 571 572 573 575 576 577 578 579 585 586 588 589 592 594 595 601 613 614 615 616 617 620 621 622 623 624 625 627 628 629 630 632 635 636 637 638 643 644 645 647 648 650 654 655 656 657 658 659 660 661 666 669 670 671 672 673 675 676 677 679 681 689 693 697 704 710 712 714 715 717 728 741 742 743 744 748 749 757 759 760 765 771,
	100	 110,
	100	 360,
	100	 748,
	100	 360 748,
	100	 110 360 748,
	100	 252,
	99	 110 252 360 748,
	100	 176,
	100	 110 176 252 360 748,
	100	 177,
	100	 110 176 177 252 360 748,
	100	 293,
	97	 110 176 177 252 293 360 748,
	84	 1 2 3 19 20 22 27 28 29 30 32 33 36 37 38 39 41 43 45 46 47 48 49 50 51 60 63 64 65 71 73 74 75 77 86 87 88 89 93 94 99 100 102 103 104 105 106 108 112 113 114 115 117 126 132 135 136 149 151 157 158 159 161 164 165 168 169 170 179 180 182 183 185 186 187 190 191 199 203 204 205 209 210 213 215 216 217 219 221 222 227 228 235 236 240 246 248 250 253 255 261 263 274 275 276 278 279 281 289 290 292 294 295 298 303 304 305 310 312 316 322 323 325 327 328 331 332 333 341 342 346 347 352 353 359 363 364 369 372 374 375 376 383 385 386 387 390 397 400 405 411 419 422 433 434 435 436 437 443 448 449 451 453 462 463 465 466 473 474 480 481 482 483 487 492 493 496 501 502 503 504 505 506 507 513 516 517 518 519 520 521 522 524 525 526 527 535 536 541 542 543 546 547 548 549 550 552 553 554 556 557 564 565 567 569 570 571 572 573 575 576 577 578 579 585 586 588 589 592 594 595 601 613 614 615 616 617 620 621 622 623 624 625 627 628 629 630 632 635 636 637 638 643 644 645 647 648 650 654 655 656 657 658 659 660 661 666 669 670 671 672 673 675 676 677 679 681 689 693 697 704 710 712 714 715 717 728 741 742 743 744 749 757 759 760 765 771,
	100	 19,
	100	 601,
	100	 19 601,
	100	 20,
	100	 422,
	76	 20 422,
	100	 376,
	100	 689,
	100	 376 689,
	100	 524,
	100	 376 524 689,
	77	 20 376 422 524 689,
	100	 29,
	100	 132,
	100	 159,
	100	 578,
	100	 159 578,
	100	 576,
	100	 159 576 578,
	100	 132 159 576 578,
	100	 577,
	100	 132 159 576 577 578,
	100	 463,
	18	 132 159 463 576 577 578,
	100	 594,
	15	 132 159 463 576 577 578 594,
	100	 448,
	100	 449,
	100	 595,
	100	 449 595,
	100	 448 449 595,
	5	 132 159 448 449 463 576 577 578 594 595,
	100	 157,
	100	 158,
	100	 157 158,
	100	 132 157 158 159 448 449 463 576 577 578 594 595,
	97	 29 132 157 158 159 448 449 463 576 577 578 594 595,
	75	 20 29 132 157 158 159 376 422 448 449 463 524 576 577 578 594 595 689,
	100	 217,
	77	 20 29 132 157 158 159 217 376 422 448 449 463 524 576 577 578 594 595 689,
	100	 41,
	100	 632,
	99	 41 632,
	100	 71,
	100	 41 71 632,
	100	 20 29 41 71 132 157 158 159 217 376 422 448 449 463 524 576 577 578 594 595 632 689,
	6	 19 20 29 41 71 132 157 158 159 217 376 422 448 449 463 524 576 577 578 594 595 601 632 689,
	100	 323,
	0	 19 20 29 41 71 132 157 158 159 217 323 376 422 448 449 463 524 576 577 578 594 595 601 632 689,
	100	 94,
	100	 149,
	100	 151,
	100	 588,
	100	 151 588,
	100	 613,
	100	 151 588 613,
	100	 149 151 588 613,
	100	 453,
	100	 149 151 453 588 613,
	100	 94 149 151 453 588 613,
	100	 294,
	100	 304,
	88	 294 304,
	88	 94 149 151 294 304 453 588 613,
	0	 19 20 29 41 71 94 132 149 151 157 158 159 217 294 304 323 376 422 448 449 453 463 524 576 577 578 588 594 595 601 613 632 689,
	100	 32,
	100	 190,
	100	 227,
	100	 228,
	100	 227 228,
	100	 620,
	94	 227 228 620,
	97	 190 227 228 620,
	100	 521,
	100	 190 227 228 521 620,
	100	 303,
	7	 190 227 228 303 521 620,
	100	 589,
	94	 190 227 228 303 521 589 620,
	0	 32 190 227 228 303 521 589 620,
	92	 19 20 29 32 41 71 94 132 149 151 157 158 159 190 217 227 228 294 303 304 323 376 422 448 449 453 463 521 524 576 577 578 588 589 594 595 601 613 620 632 689,
	100	 387,
	100	 579,
	100	 387 579,
	100	 481,
	100	 765,
	99	 481 765,
	98	 387 481 579 765,
	79	 19 20 29 32 41 71 94 132 149 151 157 158 159 190 217 227 228 294 303 304 323 376 387 422 448 449 453 463 481 521 524 576 577 578 579 588 589 594 595 601 613 620 632 689 765,
	100	 187,
	20	 19 20 29 32 41 71 94 132 149 151 157 158 159 187 190 217 227 228 294 303 304 323 376 387 422 448 449 453 463 481 521 524 576 577 578 579 588 589 594 595 601 613 620 632 689 765,
	100	 22,
	100	 250,
	7	 22 250,
	100	 46,
	100	 213,
	100	 46 213,
	100	 625,
	94	 46 213 625,
	6	 22 46 213 250 625,
	100	 647,
	100	 22 46 213 250 625 647,
	100	 435,
	90	 22 46 213 250 435 625 647,
	86	 19 20 22 29 32 41 46 71 94 132 149 151 157 158 159 187 190 213 217 227 228 250 294 303 304 323 376 387 422 435 448 449 453 463 481 521 524 576 577 578 579 588 589 594 595 601 613 620 625 632 647 689 765,
	100	 203,
	100	 548,
	92	 203 548,
	94	 19 20 22 29 32 41 46 71 94 132 149 151 157 158 159 187 190 203 213 217 227 228 250 294 303 304 323 376 387 422 435 448 449 453 463 481 521 524 548 576 577 578 579 588 589 594 595 601 613 620 625 632 647 689 765,
	100	 383,
	94	 19 20 22 29 32 41 46 71 94 132 149 151 157 158 159 187 190 203 213 217 227 228 250 294 303 304 323 376 383 387 422 435 448 449 453 463 481 521 524 548 576 577 578 579 588 589 594 595 601 613 620 625 632 647 689 765,
	100	 33,
	100	 75,
	100	 359,
	75	 75 359,
	98	 33 75 359,
	100	 570,
	73	 33 75 359 570,
	100	 48,
	100	 419,
	100	 48 419,
	100	 374,
	71	 48 374 419,
	100	 33 48 75 359 374 419 570,
	100	 103,
	100	 522,
	100	 671,
	100	 522 671,
	100	 636,
	100	 522 636 671,
	100	 103 522 636 671,
	100	 405,
	100	 673,
	100	 405 673,
	100	 536,
	100	 405 536 673,
	99	 103 405 522 536 636 671 673,
	100	 278,
	100	 279,
	100	 278 279,
	100	 513,
	100	 278 279 513,
	100	 103 278 279 405 513 522 536 636 671 673,
	99	 33 48 75 103 278 279 359 374 405 419 513 522 536 570 636 671 673,
	100	 93,
	100	 547,
	100	 93 547,
	100	 136,
	100	 93 136 547,
	99	 33 48 75 93 103 136 278 279 359 374 405 419 513 522 536 547 570 636 671 673,
	100	 669,
	75	 33 48 75 93 103 136 278 279 359 374 405 419 513 522 536 547 570 636 669 671 673,
	100	 106,
	100	 400,
	100	 741,
	92	 400 741,
	100	 106 400 741,
	100	 369,
	99	 106 369 400 741,
	100	 108,
	100	 385,
	100	 108 385,
	100	 186,
	100	 108 186 385,
	100	 325,
	71	 108 186 325 385,
	71	 106 108 186 325 369 385 400 741,
	91	 33 48 75 93 103 106 108 136 186 278 279 325 359 369 374 385 400 405 419 513 522 536 547 570 636 669 671 673 741,
	100	 164,
	100	 165,
	100	 164 165,
	100	 322,
	100	 164 165 322,
	100	 215,
	100	 644,
	92	 215 644,
	100	 645,
	100	 215 644 645,
	100	 221,
	100	 693,
	100	 221 693,
	100	 215 221 644 645 693,
	100	 216,
	100	 215 216 221 644 645 693,
	100	 364,
	100	 660,
	100	 364 660,
	29	 215 216 221 364 644 645 660 693,
	100	 712,
	30	 215 216 221 364 644 645 660 693 712,
	84	 164 165 215 216 221 322 364 644 645 660 693 712,
	89	 33 48 75 93 103 106 108 136 164 165 186 215 216 221 278 279 322 325 359 364 369 374 385 400 405 419 513 522 536 547 570 636 644 645 660 669 671 673 693 712 741,
	58	 19 20 22 29 32 33 41 46 48 71 75 93 94 103 106 108 132 136 149 151 157 158 159 164 165 186 187 190 203 213 215 216 217 221 227 228 250 278 279 294 303 304 322 323 325 359 364 369 374 376 383 385 387 400 405 419 422 435 448 449 453 463 481 513 521 522 524 536 547 548 570 576 577 578 579 588 589 594 595 601 613 620 625 632 636 644 645 647 660 669 671 673 689 693 712 741 765,
	100	 281,
	100	 372,
	100	 281 372,
	100	 520,
	100	 728,
	100	 520 728,
	100	 575,
	100	 520 575 728,
	98	 281 372 520 575 728,
	59	 19 20 22 29 32 33 41 46 48 71 75 93 94 103 106 108 132 136 149 151 157 158 159 164 165 186 187 190 203 213 215 216 217 221 227 228 250 278 279 281 294 303 304 322 323 325 359 364 369 372 374 376 383 385 387 400 405 419 422 435 448 449 453 463 481 513 520 521 522 524 536 547 548 570 575 576 577 578 579 588 589 594 595 601 613 620 625 632 636 644 645 647 660 669 671 673 689 693 712 728 741 765,
	49	 1 2 3 27 28 30 36 37 38 39 43 45 47 49 50 51 60 63 64 65 73 74 77 86 87 88 89 99 100 102 104 105 112 113 114 115 117 126 135 161 168 169 170 179 180 182 183 185 191 199 204 205 209 210 219 222 235 236 240 246 248 253 255 261 263 274 275 276 289 290 292 295 298 305 310 312 316 327 328 331 332 333 341 342 346 347 352 353 363 375 386 390 397 411 433 434 436 437 443 451 462 465 466 473 474 480 482 483 487 492 493 496 501 502 503 504 505 506 507 516 517 518 519 525 526 527 535 541 542 543 546 549 550 552 553 554 556 557 564 565 567 569 571 572 573 585 586 592 614 615 616 617 621 622 623 624 627 628 629 630 635 637 638 643 648 650 654 655 656 657 658 659 661 666 670 672 675 676 677 679 681 697 704 710 714 715 717 742 743 744 749 757 759 760 771,
	100	 30,
	100	 549,
	100	 30 549,
	100	 433,
	100	 434,
	93	 433 434,
	100	 30 433 434 549,
	100	 465,
	95	 30 433 434 465 549,
	100	 49,
	100	 276,
	100	 648,
	100	 276 648,
	100	 49 276 648,
	100	 104,
	30	 49 104 276 648,
	100	 275,
	100	 316,
	100	 275 316,
	100	 482,
	100	 483,
	93	 482 483,
	100	 592,
	100	 681,
	100	 592 681,
	93	 482 483 592 681,
	99	 275 316 482 483 592 681,
	100	 556,
	28	 275 316 482 483 556 592 681,
	99	 49 104 275 276 316 482 483 556 592 648 681,
	100	 333,
	100	 525,
	100	 333 525,
	100	 390,
	100	 333 390 525,
	100	 541,
	100	 333 390 525 541,
	94	 49 104 275 276 316 333 390 482 483 525 541 556 592 648 681,
	100	 295,
	100	 714,
	86	 295 714,
	100	 715,
	100	 295 714 715,
	100	 553,
	100	 554,
	100	 553 554,
	100	 295 553 554 714 715,
	100	 49 104 275 276 295 316 333 390 482 483 525 541 553 554 556 592 648 681 714 715,
	100	 204,
	71	 49 104 204 275 276 295 316 333 390 482 483 525 541 553 554 556 592 648 681 714 715,
	100	 353,
	84	 49 104 204 275 276 295 316 333 353 390 482 483 525 541 553 554 556 592 648 681 714 715,
	56	 30 49 104 204 275 276 295 316 333 353 390 433 434 465 482 483 525 541 549 553 554 556 592 648 681 714 715,
	100	 43,
	100	 105,
	100	 487,
	100	 105 487,
	99	 43 105 487,
	100	 99,
	98	 43 99 105 487,
	100	 179,
	100	 43 99 105 179 487,
	100	 180,
	100	 557,
	65	 180 557,
	100	 185,
	100	 496,
	100	 185 496,
	56	 180 185 496 557,
	100	 219,
	100	 289,
	100	 219 289,
	100	 246,
	100	 567,
	100	 246 567,
	100	 219 246 289 567,
	100	 443,
	97	 219 246 289 443 567,
	69	 180 185 219 246 289 443 496 557 567,
	19	 43 99 105 179 180 185 219 246 289 443 487 496 557 567,
	84	 30 43 49 99 104 105 179 180 185 204 219 246 275 276 289 295 316 333 353 390 433 434 443 465 482 483 487 496 525 541 549 553 554 556 557 567 592 648 681 714 715,
	100	 74,
	100	 310,
	100	 74 310,
	100	 117,
	91	 74 117 310,
	100	 312,
	100	 331,
	100	 312 331,
	95	 74 117 310 312 331,
	100	 274,
	87	 74 117 274 310 312 331,
	100	 30 43 49 74 99 104 105 117 179 180 185 204 219 246 274 275 276 289 295 310 312 316 331 333 353 390 433 434 443 465 482 483 487 496 525 541 549 553 554 556 557 567 592 648 681 714 715,
	100	 36,
	100	 102,
	100	 36 102,
	100	 240,
	100	 36 102 240,
	100	 386,
	100	 36 102 240 386,
	99	 30 36 43 49 74 99 102 104 105 117 179 180 185 204 219 240 246 274 275 276 289 295 310 312 316 331 333 353 386 390 433 434 443 465 482 483 487 496 525 541 549 553 554 556 557 567 592 648 681 714 715,
	100	 86,
	100	 87,
	100	 86 87,
	100	 744,
	100	 86 87 744,
	48	 30 36 43 49 74 86 87 99 102 104 105 117 179 180 185 204 219 240 246 274 275 276 289 295 310 312 316 331 333 353 386 390 433 434 443 465 482 483 487 496 525 541 549 553 554 556 557 567 592 648 681 714 715 744,
	97	 1 2 3 27 28 37 38 39 45 47 50 51 60 63 64 65 73 77 88 89 100 112 113 114 115 126 135 161 168 169 170 182 183 191 199 205 209 210 222 235 236 248 253 255 261 263 290 292 298 305 327 328 332 341 342 346 347 352 363 375 397 411 436 437 451 462 466 473 474 480 492 493 501 502 503 504 505 506 507 516 517 518 519 526 527 535 542 543 546 550 552 564 565 569 571 572 573 585 586 614 615 616 617 621 622 623 624 627 628 629 630 635 637 638 643 650 654 655 656 657 658 659 661 666 670 672 675 676 677 679 697 704 710 717 742 743 749 757 759 760 771,
	99	 1 2 37 38 50 51 100 112 113 114 115 182 183 327 328 332 341 342 436 492 493 501 502 526 546 564 565 571 572 573 585 586 621 622 623 624 627 628 629 630 635 637 638 643 654 655 656 657 659 666 670 672 675 676 677 679 717 742 749 757 759,
	100	 37,
	100	 38,
	100	 37 38,
	100	 627,
	100	 37 38 627,
	100	 628,
	100	 37 38 627 628,
	100	 717,
	100	 757,
	100	 717 757,
	100	 37 38 627 628 717 757,
	100	 564,
	100	 565,
	100	 564 565,
	97	 37 38 564 565 627 628 717 757,
	100	 1 2 50 51 100 112 113 114 115 182 183 327 328 332 341 342 436 492 493 501 502 526 546 571 572 573 585 586 621 622 623 624 629 630 635 637 638 643 654 655 656 657 659 666 670 672 675 676 677 679 742 749 759,
	100	 50,
	100	 629,
	100	 50 629,
	100	 51,
	100	 50 51 629,
	100	 1 2 100 112 113 114 115 182 183 327 328 332 341 342 436 492 493 501 502 526 546 571 572 573 585 586 621 622 623 624 630 635 637 638 643 654 655 656 657 659 666 670 672 675 676 677 679 742 749 759,
	100	 571,
	100	 572,
	100	 677,
	93	 572 677,
	88	 571 572 677,
	100	 573,
	100	 571 572 573 677,
	51	 1 2 100 112 113 114 115 182 183 327 328 332 341 342 436 492 493 501 502 526 546 585 586 621 622 623 624 630 635 637 638 643 654 655 656 657 659 666 670 672 675 676 679 742 749 759,
	100	 114,
	100	 638,
	100	 114 638,
	100	 115,
	100	 114 115 638,
	100	 332,
	100	 656,
	100	 332 656,
	100	 114 115 332 638 656,
	2	 1 2 100 112 113 182 183 327 328 341 342 436 492 493 501 502 526 546 585 586 621 622 623 624 630 635 637 643 654 655 657 659 666 670 672 675 676 679 742 749 759,
	100	 327,
	100	 654,
	100	 327 654,
	100	 1 2 100 112 113 182 183 328 341 342 436 492 493 501 502 526 546 585 586 621 622 623 624 630 635 637 643 655 657 659 666 670 672 675 676 679 742 749 759,
	100	 501,
	100	 502,
	100	 670,
	100	 502 670,
	100	 501 502 670,
	100	 1 2 100 112 113 182 183 328 341 342 436 492 493 526 546 585 586 621 622 623 624 630 635 637 643 655 657 659 666 672 675 676 679 742 749 759,
	100	 100,
	100	 635,
	100	 100 635,
	100	 182,
	100	 183,
	100	 749,
	100	 183 749,
	100	 643,
	98	 183 643 749,
	100	 182 183 643 749,
	99	 100 182 183 635 643 749,
	100	 675,
	97	 100 182 183 635 643 675 749,
	100	 341,
	100	 657,
	100	 341 657,
	100	 342,
	100	 341 342 657,
	100	 585,
	100	 679,
	100	 585 679,
	100	 586,
	100	 585 586 679,
	100	 341 342 585 586 657 679,
	100	 436,
	100	 492,
	100	 493,
	99	 492 493,
	99	 436 492 493,
	100	 630,
	0	 436 492 493 630,
	100	 666,
	100	 436 492 493 630 666,
	100	 341 342 436 492 493 585 586 630 657 666 679,
	100	 659,
	100	 341 342 436 492 493 585 586 630 657 659 666 679,
	89	 100 182 183 341 342 436 492 493 585 586 630 635 643 657 659 666 675 679 749,
	100	 112,
	100	 113,
	100	 637,
	100	 113 637,
	100	 112 113 637,
	100	 328,
	100	 759,
	99	 328 759,
	100	 655,
	100	 328 655 759,
	100	 742,
	100	 328 655 742 759,
	100	 546,
	100	 676,
	100	 546 676,
	100	 328 546 655 676 742 759,
	100	 112 113 328 546 637 655 676 742 759,
	91	 100 112 113 182 183 328 341 342 436 492 493 546 585 586 630 635 637 643 655 657 659 666 675 676 679 742 749 759,
	100	 526,
	100	 672,
	100	 526 672,
	100	 100 112 113 182 183 328 341 342 436 492 493 526 546 585 586 630 635 637 643 655 657 659 666 672 675 676 679 742 749 759,
	100	 1 2 621 622 623 624,
	100	 621,
	100	 622,
	100	 621 622,
	100	 1 2 623 624,
	100	 1 623,
	100	 623,
	100	 1,
	30	 39 135 516 697 743,
	39	 39 135 462 516 517 519 697 743,
	46	 235 236 248,
	34	 60 235 236 248 363 411,
	44	 60 235 236 248 363 411 473,
	34	 77 397 518,
	42	 60 77 235 236 248 290 363 397 411 473 518,
	82	 39 60 77 135 235 236 248 290 363 397 411 462 473 516 517 518 519 697 743,
	91	 39 60 77 135 235 236 248 290 363 397 411 462 473 516 517 518 519 527 697 743,
	87	 39 60 77 135 235 236 248 263 290 363 397 411 462 473 516 517 518 519 527 697 743 760,
	89	 167 421 719,
	44	 4 5 6 11 12 13 166 167 370 371 421 459 460 719 721,
	19	 7 8,
	14	 7 8 605,
	18	 603 716,
	5	 603 608 716,
	42	 7 8 9 10 14 55 200 254 367 427 428 468 469 470 551 597 598 599 603 604 605 606 607 608 609 716,
	9	 456 476 691,
	9	 91 129 178 324 456 476 642 691,
	80	 211 755,
	71	 211 368 406 523 590 618 734 755,
	69	 123 124 127 128 211 239 257 319 320 349 354 366 368 379 406 523 558 590 618 653 706 723 724 729 730 732 733 734 737 755 770,
	72	 4 5 6 7 8 9 10 11 12 13 14 15 26 31 55 80 91 123 124 127 128 129 131 141 166 167 178 189 195 200 211 223 224 239 242 254 257 286 291 319 320 324 330 345 349 354 366 367 368 370 371 379 380 395 396 406 420 421 427 428 456 459 460 468 469 470 476 500 523 529 532 551 558 562 590 597 598 599 603 604 605 606 607 608 609 618 642 653 668 691 694 698 701 702 705 706 713 716 718 719 720 721 723 724 729 730 732 733 734 737 745 747 750 751 755 758 770,
	1	 35 596 626 662,
	1	 147 208 249 489,
	1	 111 147 208 249 329 391 489 530 531 633 652 699,
	85	 70 152 277 299 649,
	54	 52 70 146 148 152 162 214 262 264 277 299 365 488 511 540 612 649 690 695 722 754,
	75	 4 5 6 7 8 9 10 11 12 13 14 15 25 26 31 35 52 55 56 67 68 70 76 78 80 91 95 96 101 109 111 116 122 123 124 125 127 128 129 131 133 134 139 140 141 142 143 144 145 146 147 148 152 153 154 162 163 166 167 172 173 175 178 189 194 195 196 198 200 208 211 214 223 224 229 230 238 239 242 243 244 245 247 249 251 254 256 257 262 264 277 285 286 291 299 302 308 309 311 319 320 324 329 330 345 349 354 355 361 365 366 367 368 370 371 379 380 384 389 391 395 396 398 402 406 412 420 421 423 425 427 428 438 447 450 456 457 458 459 460 467 468 469 470 476 477 488 489 490 500 511 512 523 529 530 531 532 540 551 558 559 560 561 562 581 587 590 591 596 597 598 599 602 603 604 605 606 607 608 609 611 612 618 626 633 639 642 646 649 652 653 662 663 665 668 678 686 690 691 692 694 695 698 699 700 701 702 705 706 708 713 716 718 719 720 721 722 723 724 729 730 731 732 733 734 737 745 747 750 751 752 754 755 758 761 766 769 770,
	58	 358 442 687,
	55	 358 410 442 687,
	72	 17 18 40 92 150 156 220 233 321 326 358 394 409 410 442 499 563 574 619 687 726,
	35	 17 18 40 92 150 156 220 233 321 326 358 362 394 409 410 442 499 563 574 619 687 726,
	40	 69 393 452 491,
	84	 21 23 59 61 62 66 72 90 97 160 171 174 181 184 192 201 202 218 225 226 241 259 260 280 284 287 288 297 300 337 338 339 340 373 407 426 429 454 455 461 475 486 498 508 680 682 707 735 753 756 764,
	82	 42 471 472,
	82	 42 44 471 472 746,
	76	 4 5 6 7 8 9 10 11 12 13 14 15 17 18 21 23 25 26 31 34 35 40 42 44 52 53 54 55 56 59 61 62 66 67 68 69 70 72 76 78 80 90 91 92 95 96 97 101 109 111 116 121 122 123 124 125 127 128 129 131 133 134 139 140 141 142 143 144 145 146 147 148 150 152 153 154 156 160 162 163 166 167 171 172 173 174 175 178 181 184 189 192 194 195 196 198 200 201 202 208 211 214 218 220 223 224 225 226 229 230 233 238 239 241 242 243 244 245 247 249 251 254 256 257 259 260 262 264 277 280 284 285 286 287 288 291 297 299 300 302 308 309 311 318 319 320 321 324 326 329 330 337 338 339 340 345 348 349 354 355 358 361 362 365 366 367 368 370 371 373 379 380 384 389 391 393 394 395 396 398 399 402 403 406 407 409 410 412 420 421 423 425 426 427 428 429 438 442 444 447 450 452 454 455 456 457 458 459 460 461 467 468 469 470 471 472 475 476 477 485 486 488 489 490 491 498 499 500 508 509 510 511 512 523 529 530 531 532 534 538 539 540 551 558 559 560 561 562 563 574 580 581 583 587 590 591 593 596 597 598 599 602 603 604 605 606 607 608 609 611 612 618 619 626 633 639 642 646 649 652 653 662 663 665 668 678 680 682 683 686 687 688 690 691 692 694 695 698 699 700 701 702 705 706 707 708 713 716 718 719 720 721 722 723 724 725 726 727 729 730 731 732 733 734 735 736 737 745 746 747 750 751 752 753 754 755 756 758 761 764 766 769 770,
	31	 4 5 6 7 8 9 10 11 12 13 14 15 17 18 21 23 25 26 31 34 35 40 42 44 52 53 54 55 56 59 61 62 66 67 68 69 70 72 76 78 79 80 85 90 91 92 95 96 97 101 109 111 116 121 122 123 124 125 127 128 129 131 133 134 139 140 141 142 143 144 145 146 147 148 150 152 153 154 156 160 162 163 166 167 171 172 173 174 175 178 181 184 189 192 194 195 196 198 200 201 202 208 211 214 218 220 223 224 225 226 229 230 233 238 239 241 242 243 244 245 247 249 251 254 256 257 259 260 262 264 277 280 284 285 286 287 288 291 296 297 299 300 302 308 309 311 314 318 319 320 321 324 326 329 330 337 338 339 340 345 348 349 354 355 358 361 362 365 366 367 368 370 371 373 379 380 384 389 391 393 394 395 396 398 399 402 403 406 407 409 410 412 414 420 421 423 424 425 426 427 428 429 438 442 444 447 450 452 454 455 456 457 458 459 460 461 467 468 469 470 471 472 475 476 477 485 486 488 489 490 491 498 499 500 508 509 510 511 512 523 529 530 531 532 534 537 538 539 540 545 551 558 559 560 561 562 563 574 580 581 583 587 590 591 593 596 597 598 599 602 603 604 605 606 607 608 609 611 612 618 619 626 633 639 642 646 649 651 652 653 662 663 665 668 674 678 680 682 683 686 687 688 690 691 692 694 695 698 699 700 701 702 705 706 707 708 713 716 718 719 720 721 722 723 724 725 726 727 729 730 731 732 733 734 735 736 737 745 746 747 750 751 752 753 754 755 756 758 761 764 766 769 770,
	41	 265 266 313 334,
	5	 118 119 120 267 268 269 270 282 283 306 307 350 351 356 357 408 431 445 664 684 762,
	94	 430 432,
	93	 107 118 119 120 267 268 269 270 271 272 273 282 283 306 307 350 351 356 357 408 430 431 432 445 664 684 762,
	61	 57 58 130 193 232 234 404 418 478 497 528 544 566 568 631 685 696,
	75	 463 594,
	70	 157 158 463 594,
	71	 157 158 448 449 463 594 595,
	93	 190 227 228 521 589 620,
	88	 20 29 41 71 132 157 158 159 190 217 227 228 303 376 422 448 449 463 521 524 576 577 578 589 594 595 620 632 689,
	93	 19 20 29 41 71 132 157 158 159 190 217 227 228 303 376 422 448 449 463 521 524 576 577 578 589 594 595 601 620 632 689,
	92	 19 20 29 41 71 132 157 158 159 190 217 227 228 303 323 376 422 448 449 463 521 524 576 577 578 589 594 595 601 620 632 689,
	87	 19 20 29 41 71 94 132 149 151 157 158 159 190 217 227 228 294 303 304 323 376 422 448 449 453 463 521 524 576 577 578 588 589 594 595 601 613 620 632 689,
	92	 46 213 250 625,
	93	 46 213 250 625 647,
	56	 19 20 22 29 32 41 46 71 94 132 149 151 157 158 159 190 213 217 227 228 250 294 303 304 323 376 387 422 435 448 449 453 463 481 521 524 576 577 578 579 588 589 594 595 601 613 620 625 632 647 689 765,
	30	 19 20 22 29 32 41 46 71 94 132 149 151 157 158 159 187 190 203 213 217 227 228 250 281 294 303 304 323 372 376 383 387 422 435 448 449 453 463 481 520 521 524 548 575 576 577 578 579 588 589 594 595 601 613 620 625 632 647 689 728 765,
	2	 30 43 99 105 179 433 434 465 487 549,
	3	 30 43 99 105 179 180 185 219 246 289 433 434 443 465 487 496 549 557 567,
	70	 104 556,
	66	 104 275 316 482 483 556 592 681,
	14	 49 104 275 276 295 316 333 353 390 482 483 525 541 553 554 556 592 648 681 714 715,
	49	 114 115 327 332 638 654 656,
	100	 630 666,
	8	 209 466,
	56	 168 451 550,
	51	 27 47 126 161 168 169 209 222 375 451 466 474 480 535 550 569 661 710,
	10	 39 462 516 517 519 697 743,
	1	 411 473,
	1	 235 236 248 411 473,
	2	 63 64 65 253 298 352 506 507 552 650 658,
	3	 7 8 605 608,
	3	 603 607 716,
	3	 7 8 603 605 607 608 716,
	13	 7 8 14 254 427 428 603 605 607 608 609 716,
	15	 4 5 6 7 8 9 10 11 12 13 14 15 26 31 55 80 91 124 127 128 129 131 141 166 167 178 189 195 200 223 224 239 242 254 257 286 291 319 320 324 330 345 349 354 366 367 370 371 379 380 395 396 420 421 427 428 456 459 460 468 469 470 476 500 529 532 551 558 562 597 598 599 603 604 605 606 607 608 609 642 653 668 691 694 698 701 702 705 706 713 716 718 719 720 721 723 729 730 732 733 737 745 747 750 751 758 770,
	16	 25 76 198,
	12	 25 76 95 101 175 198 244 256 355 457 761 766,
	8	 25 76 95 101 116 133 134 175 198 244 256 355 457 639 686 761 766,
	7	 251 311 412 450 560,
	7	 68 251 311 412 450 560,
	15	 152 277 649,
	15	 70 152 277 649,
	47	 70 146 148 152 277 299 365 488 612 649,
	1	 25 35 52 56 67 68 70 76 78 95 96 101 109 111 116 122 125 133 134 139 140 142 143 144 145 146 147 148 152 153 154 162 163 172 173 175 194 196 198 208 214 229 230 238 243 244 245 247 249 251 256 262 264 277 285 299 302 308 309 311 329 355 361 365 384 389 391 398 402 412 423 425 438 447 450 457 458 467 477 488 489 490 509 510 511 512 530 531 538 540 559 560 561 581 587 591 596 602 611 612 626 633 639 646 649 652 662 663 665 678 686 690 692 695 699 700 708 722 727 731 752 754 761 766 769,
	2	 4 5 6 7 8 9 10 11 12 13 14 15 25 26 31 35 52 55 56 67 68 70 76 78 80 91 95 96 101 109 111 116 122 123 124 125 127 128 129 131 133 134 139 140 141 142 143 144 145 146 147 148 152 153 154 162 163 166 167 172 173 175 178 189 194 195 196 198 200 208 211 214 223 224 229 230 238 239 242 243 244 245 247 249 251 254 256 257 262 264 277 285 286 291 299 302 308 309 311 319 320 324 329 330 345 349 354 355 361 365 366 367 368 370 371 379 380 384 389 391 395 396 398 402 406 412 420 421 423 425 427 428 438 447 450 456 457 458 459 460 467 468 469 470 476 477 488 489 490 500 509 510 511 512 523 529 530 531 532 538 540 551 558 559 560 561 562 581 587 590 591 596 597 598 599 602 603 604 605 606 607 608 609 611 612 618 626 633 639 642 646 649 652 653 662 663 665 668 678 686 690 691 692 694 695 698 699 700 701 702 705 706 708 713 716 718 719 720 721 722 723 724 727 729 730 731 732 733 734 737 745 747 750 751 752 754 755 758 761 766 769 770,
	13	 393 452 491,
	11	 362 393 452 491,
	7	 17 18 40 92 150 156 220 233 321 326 358 362 393 394 409 410 442 452 491 499 563 574 619 687 726,
	13	 318 348 583 725,
	1	 17 18 40 92 150 156 220 233 318 321 326 348 358 362 393 394 409 410 442 452 491 499 563 574 583 619 687 725 726,
	1	 17 18 40 92 150 156 220 233 318 321 326 348 358 362 393 394 403 409 410 442 452 491 499 563 574 583 619 687 688 725 726,
	3	 21 226 373 735,
	2	 21 121 226 373 534 735,
	0	 181 184 508,
	0	 181 184 426 508,
	38	 97 181 184 426 508,
	36	 23 97 160 171 181 184 218 284 337 426 429 461 508,
	36	 23 59 97 160 171 181 184 218 284 337 426 429 461 508,
	6	 174 280,
	6	 174 280 680,
	3	 21 23 59 61 62 66 72 90 97 121 160 171 174 181 184 192 201 202 218 225 226 241 259 260 280 284 287 288 300 337 338 339 340 373 407 426 429 454 455 461 475 486 498 508 534 680 682 707 735 753 756 764,
	1	 17 18 21 23 40 59 61 62 66 72 90 92 97 121 150 156 160 171 174 181 184 192 201 202 218 220 225 226 233 241 259 260 280 284 287 288 300 318 321 326 337 338 339 340 348 358 362 373 393 394 403 407 409 410 426 429 442 452 454 455 461 475 486 491 498 499 508 534 563 574 583 619 680 682 687 688 707 725 726 735 753 756 764,
	1	 4 5 6 7 8 9 10 11 12 13 14 15 17 18 21 23 25 26 31 35 40 52 55 56 59 61 62 66 67 68 70 72 76 78 80 90 91 92 95 96 97 101 109 111 116 121 122 123 124 125 127 128 129 131 133 134 139 140 141 142 143 144 145 146 147 148 150 152 153 154 156 160 162 163 166 167 171 172 173 174 175 178 181 184 189 192 194 195 196 198 200 201 202 208 211 214 218 220 223 224 225 226 229 230 233 238 239 241 242 243 244 245 247 249 251 254 256 257 259 260 262 264 277 280 284 285 286 287 288 291 299 300 302 308 309 311 318 319 320 321 324 326 329 330 337 338 339 340 345 348 349 354 355 358 361 362 365 366 367 368 370 371 373 379 380 384 389 391 393 394 395 396 398 402 403 406 407 409 410 412 420 421 423 425 426 427 428 429 438 442 447 450 452 454 455 456 457 458 459 460 461 467 468 469 470 475 476 477 486 488 489 490 491 498 499 500 508 509 510 511 512 523 529 530 531 532 534 538 540 551 558 559 560 561 562 563 574 581 583 587 590 591 596 597 598 599 602 603 604 605 606 607 608 609 611 612 618 619 626 633 639 642 646 649 652 653 662 663 665 668 678 680 682 686 687 688 690 691 692 694 695 698 699 700 701 702 705 706 707 708 713 716 718 719 720 721 722 723 724 725 726 727 729 730 731 732 733 734 735 737 745 747 750 751 752 753 754 755 756 758 761 764 766 769 770,
	7	 69 444,
	7	 34 42 44 53 54 69 399 444 471 472 485 539 580 593 683 736 746,
	2	 4 5 6 7 8 9 10 11 12 13 14 15 17 18 21 23 25 26 31 34 35 40 42 44 52 53 54 55 56 59 61 62 66 67 68 69 70 72 76 78 80 90 91 92 95 96 97 101 109 111 116 121 122 123 124 125 127 128 129 131 133 134 139 140 141 142 143 144 145 146 147 148 150 152 153 154 156 160 162 163 166 167 171 172 173 174 175 178 181 184 189 192 194 195 196 198 200 201 202 208 211 214 218 220 223 224 225 226 229 230 233 238 239 241 242 243 244 245 247 249 251 254 256 257 259 260 262 264 277 280 284 285 286 287 288 291 299 300 302 308 309 311 318 319 320 321 324 326 329 330 337 338 339 340 345 348 349 354 355 358 361 362 365 366 367 368 370 371 373 379 380 384 389 391 393 394 395 396 398 399 402 403 406 407 409 410 412 420 421 423 425 426 427 428 429 438 442 444 447 450 452 454 455 456 457 458 459 460 461 467 468 469 470 471 472 475 476 477 485 486 488 489 490 491 498 499 500 508 509 510 511 512 523 529 530 531 532 534 538 539 540 551 558 559 560 561 562 563 574 580 581 583 587 590 591 593 596 597 598 599 602 603 604 605 606 607 608 609 611 612 618 619 626 633 639 642 646 649 652 653 662 663 665 668 678 680 682 683 686 687 688 690 691 692 694 695 698 699 700 701 702 705 706 707 708 713 716 718 719 720 721 722 723 724 725 726 727 729 730 731 732 733 734 735 736 737 745 746 747 750 751 752 753 754 755 756 758 761 764 766 769 770,
	1	 4 5 6 7 8 9 10 11 12 13 14 15 17 18 21 23 25 26 31 34 35 40 42 44 52 53 54 55 56 59 61 62 66 67 68 69 70 72 76 78 79 80 85 90 91 92 95 96 97 101 109 111 116 121 122 123 124 125 127 128 129 131 133 134 139 140 141 142 143 144 145 146 147 148 150 152 153 154 156 160 162 163 166 167 171 172 173 174 175 178 181 184 189 192 194 195 196 198 200 201 202 208 211 214 218 220 223 224 225 226 229 230 233 238 239 241 242 243 244 245 247 249 251 254 256 257 259 260 262 264 277 280 284 285 286 287 288 291 296 299 300 302 308 309 311 314 318 319 320 321 324 326 329 330 337 338 339 340 345 348 349 354 355 358 361 362 365 366 367 368 370 371 373 379 380 384 389 391 393 394 395 396 398 399 402 403 406 407 409 410 412 414 420 421 423 424 425 426 427 428 429 438 442 444 447 450 452 454 455 456 457 458 459 460 461 467 468 469 470 471 472 475 476 477 485 486 488 489 490 491 498 499 500 508 509 510 511 512 523 529 530 531 532 534 537 538 539 540 545 551 558 559 560 561 562 563 574 580 581 583 587 590 591 593 596 597 598 599 602 603 604 605 606 607 608 609 611 612 618 619 626 633 639 642 646 649 651 652 653 662 663 665 668 674 678 680 682 683 686 687 688 690 691 692 694 695 698 699 700 701 702 705 706 707 708 713 716 718 719 720 721 722 723 724 725 726 727 729 730 731 732 733 734 735 736 737 745 746 747 750 751 752 753 754 755 756 758 761 764 766 769 770,
	2	 297 313,
	4	 297 313 334,
	2	 265 266 297 313 334,
	28	 107 282 283 408 664,
	28	 107 270 282 283 408 664,
	17	 107 118 119 120 268 270 282 283 350 351 356 408 664 684 762,
	17	 16 81 82 107 118 119 120 138 155 237 267 268 269 270 271 272 273 282 283 306 307 350 351 356 357 377 378 382 408 415 416 430 431 432 439 440 441 445 479 484 494 514 515 640 641 664 667 684 762 767,
	12	 258 401,
	12	 197 258 401 711,
	12	 197 258 335 401 711,
	8	 207 703 709 738,
	0	 197 207 258 335 343 344 401 703 709 711 738,
	0	 16 81 82 83 84 98 107 118 119 120 137 138 155 197 207 212 231 237 258 267 268 269 270 271 272 273 282 283 306 307 335 343 344 350 351 356 357 377 378 381 382 392 401 408 413 415 416 430 431 432 439 440 441 445 464 479 484 494 514 515 582 600 634 640 641 664 667 684 703 709 711 738 762 767,
	8	 206 301 315 317 336 584,
	8	 206 301 315 317 336 584 768,
	0	 206 301 315 317 336 388 417 446 495 533 555 584 763 768,
	2	 1 2 3 19 20 22 27 28 29 30 32 33 36 37 38 39 41 43 45 46 47 48 49 50 51 57 58 60 63 64 65 71 73 74 75 77 86 87 88 89 93 94 99 100 102 103 104 105 106 108 110 112 113 114 115 117 126 130 132 135 136 149 151 157 158 159 161 164 165 168 169 170 176 177 179 180 182 183 185 186 187 190 191 199 203 204 205 209 210 213 215 216 217 219 221 222 227 228 232 234 235 236 240 246 248 250 252 253 255 261 263 274 275 276 278 279 281 289 290 292 293 294 295 298 303 304 305 310 312 316 322 323 325 327 328 331 332 333 341 342 346 347 352 353 359 360 363 364 369 372 374 375 376 383 385 386 387 390 397 400 404 405 411 418 419 422 433 434 435 436 437 443 448 449 451 453 462 463 465 466 473 474 480 481 482 483 487 492 493 496 501 502 503 504 505 506 507 513 516 517 518 519 520 521 522 524 525 526 527 528 535 536 541 542 543 544 546 547 548 549 550 552 553 554 556 557 564 565 566 567 568 569 570 571 572 573 575 576 577 578 579 585 586 588 589 592 594 595 601 613 614 615 616 617 620 621 622 623 624 625 627 628 629 630 631 632 635 636 637 638 643 644 645 647 648 650 654 655 656 657 658 659 660 661 666 669 670 671 672 673 675 676 677 679 681 685 689 693 696 697 704 710 712 714 715 717 728 741 742 743 744 748 749 757 759 760 765 771,
	22	 1 2 3 19 20 22 27 28 29 30 32 33 36 37 38 39 41 43 45 46 47 48 49 50 51 60 63 64 65 71 73 74 75 77 86 87 88 89 93 94 99 100 102 103 104 105 106 108 110 112 113 114 115 117 126 132 135 136 149 151 157 158 159 161 164 165 168 169 170 176 177 179 180 182 183 185 186 187 190 191 199 203 204 205 209 210 213 215 216 217 219 221 222 227 228 235 236 240 246 248 250 252 253 255 261 263 274 275 276 278 279 281 289 290 292 293 294 295 298 303 304 305 310 312 316 322 323 325 327 328 331 332 333 341 342 346 347 352 353 359 360 363 364 369 372 374 375 376 383 385 386 387 390 397 400 405 411 419 422 433 434 435 436 437 443 448 449 451 453 462 463 465 466 473 474 480 481 482 483 487 492 493 496 501 502 503 504 505 506 507 513 516 517 518 519 520 521 522 524 525 526 527 535 536 541 542 543 546 547 548 549 550 552 553 554 556 557 564 565 566 567 568 569 570 571 572 573 575 576 577 578 579 585 586 588 589 592 594 595 601 613 614 615 616 617 620 621 622 623 624 625 627 628 629 630 632 635 636 637 638 643 644 645 647 648 650 654 655 656 657 658 659 660 661 666 669 670 671 672 673 675 676 677 679 681 689 693 697 704 710 712 714 715 717 728 741 742 743 744 748 749 757 759 760 765 771,
	6	 132 157 158 159 463 576 577 578,
	6	 132 157 158 159 448 449 463 576 577 578 595,
	22	 29 132 157 158 159 217 448 449 463 576 577 578 594 595,
	22	 29 41 71 132 157 158 159 217 448 449 463 576 577 578 594 595 632,
	23	 376 422 524 689,
	22	 29 41 71 132 157 158 159 217 376 422 448 449 463 524 576 577 578 594 595 632 689,
	5	 22 46 213 250,
	70	 164 165 215 216 221 322 644 645 693,
	54	 364 660 712,
	1	 33 48 75 93 103 106 108 110 136 164 165 176 177 186 215 216 221 252 278 279 293 322 325 359 360 364 369 374 385 400 405 419 513 522 536 547 570 636 644 645 660 669 671 673 693 712 741 748,
	1	 19 20 22 29 32 33 41 46 48 71 75 93 94 103 106 108 110 132 136 149 151 157 158 159 164 165 176 177 186 187 190 203 213 215 216 217 221 227 228 250 252 278 279 293 294 303 304 322 323 325 359 360 364 369 374 376 383 385 387 400 405 419 422 435 448 449 453 463 481 513 521 522 524 536 547 548 570 576 577 578 579 588 589 594 595 601 613 620 625 632 636 644 645 647 660 669 671 673 689 693 712 741 748 765,
	39	 1 2 3 27 28 30 36 37 38 39 43 45 47 49 50 51 60 63 64 65 73 74 77 86 87 88 89 99 100 102 104 105 112 113 114 115 117 126 135 161 168 169 170 179 180 182 183 185 191 199 204 205 209 210 219 222 235 236 240 246 248 253 255 261 263 274 275 276 281 289 290 292 295 298 305 310 312 316 327 328 331 332 333 341 342 346 347 352 353 363 372 375 386 390 397 411 433 434 436 437 443 451 462 465 466 473 474 480 482 483 487 492 493 496 501 502 503 504 505 506 507 516 517 518 519 520 525 526 527 535 541 542 543 546 549 550 552 553 554 556 557 564 565 567 569 571 572 573 575 585 586 592 614 615 616 617 621 622 623 624 627 628 629 630 635 637 638 643 648 650 654 655 656 657 658 659 661 666 670 672 675 676 677 679 681 697 704 710 714 715 717 728 742 743 744 749 757 759 760 771,
	29	 30 180 433 434 465 549,
	7	 275 316 483,
	7	 275 316 482 483,
	24	 30 49 104 180 204 275 276 295 316 333 353 390 433 434 465 482 483 525 541 549 553 554 556 592 648 681 714 715,
	29	 185 496 557,
	31	 185 219 246 289 443 496 557 567,
	20	 30 49 104 180 185 204 219 246 275 276 289 295 316 333 353 390 433 434 443 465 482 483 496 525 541 549 553 554 556 557 567 592 648 681 714 715,
	39	 86 87 281 372 520 575 728 744,
	38	 30 36 43 49 74 86 87 99 102 104 105 117 179 180 185 204 219 240 246 274 275 276 281 289 295 310 312 316 331 333 353 372 386 390 433 434 443 465 482 483 487 496 520 525 541 549 553 554 556 557 567 575 592 648 681 714 715 728 744,
	10	 27 169,
	10	 27 47 169 474 480,
	26	 27 47 161 169 222 474 480,
	26	 126 375 661,
	22	 126 375 569 661,
	4	 39 527 697 743,
	4	 39 516 527 697 743,
	8	 39 60 77 135 235 236 248 290 346 347 363 397 411 462 473 516 517 518 519 527 697 743,
	8	 39 60 73 77 135 210 235 236 248 290 346 347 363 397 411 462 473 516 517 518 519 527 697 743,
	6	 4 13,
	7	 5 6,
	7	 4 5 6 13,
	6	 603 608,
	3	 25 76 95 101 116 175 198 244 256 355 457 639 752 761 766,
	0	 133 134 229 230 686,
	0	 56 78 133 134 194 229 230 245 646 686,
	0	 56 78 133 134 153 154 194 229 230 245 512 646 686,
	0	 56 78 133 134 153 154 194 229 230 245 389 423 512 581 646 665 678 686,
	29	 35 125 139 140 596 626,
	27	 329 633,
	26	 329 633 652,
	14	 68 111 147 208 249 251 311 329 391 412 450 489 530 531 560 633 652 662 699 700,
	11	 68 111 122 147 208 249 251 311 329 391 412 438 450 489 530 531 560 633 652 662 699 700,
	57	 68 111 122 147 208 247 249 251 311 329 384 391 412 438 450 489 530 531 560 602 633 652 662 699 700,
	17	 17 18 40 69 92 150 156 220 233 321 326 358 394 409 410 442 452 499 563 574 619 687 726,
	16	 362 393 491,
	68	 509 538,
	68	 510 727,
	59	 21 753 756,
	7	 72 90 192 201 202 241 259 260 288 407 455 682 764,
	59	 21 61 62 72 90 192 201 202 241 259 260 288 338 339 340 407 455 498 682 753 756 764,
	61	 21 23 59 61 62 66 72 90 97 160 171 174 181 184 192 201 202 218 225 241 259 260 280 284 287 288 300 337 338 339 340 407 426 429 454 455 461 475 486 498 508 680 682 707 753 756 764,
	21	 4 5 6 7 8 9 10 11 12 13 14 15 17 18 21 23 25 26 31 35 40 52 55 56 59 61 62 66 67 68 69 70 72 76 78 80 90 91 92 95 96 97 101 109 111 116 121 122 123 124 125 127 128 129 131 133 134 139 140 141 142 143 144 145 146 147 148 150 152 153 154 156 160 162 163 166 167 171 172 173 174 175 178 181 184 189 192 194 195 196 198 200 201 202 208 211 214 218 220 223 224 225 226 229 230 233 238 239 241 242 243 244 245 247 249 251 254 256 257 259 260 262 264 277 280 284 285 286 287 288 291 297 299 300 302 308 309 311 318 319 320 321 324 326 329 330 337 338 339 340 345 348 349 354 355 358 361 362 365 366 367 368 370 371 373 379 380 384 389 391 393 394 395 396 398 402 403 406 407 409 410 412 420 421 423 425 426 427 428 429 438 442 447 450 452 454 455 456 457 458 459 460 461 467 468 469 470 475 476 477 486 488 489 490 491 498 499 500 508 509 510 511 512 523 529 530 531 532 534 538 540 551 558 559 560 561 562 563 574 581 583 587 590 591 596 597 598 599 602 603 604 605 606 607 608 609 611 612 618 619 626 633 639 642 646 649 652 653 662 663 665 668 678 680 682 686 687 688 690 691 692 694 695 698 699 700 701 702 705 706 707 708 713 716 718 719 720 721 722 723 724 725 726 727 729 730 731 732 733 734 735 737 745 747 750 751 752 753 754 755 756 758 761 764 766 769 770,
	43	 79 85 265 266 296 414 424 537 545 651 674,
	12	 79 85 265 266 296 314 414 424 537 545 651 674,
	14	 118 119 120 268 350 356 684 762,
	4	 118 119 120 268 270 282 283 350 356 408 664 684 762,
	10	 271 272 273 351,
	0	 118 119 120 268 270 271 272 273 282 283 350 351 356 408 664 684 762,
	7	 267 269 306 307 431,
	0	 118 119 120 267 268 269 270 271 272 273 282 283 306 307 350 351 356 357 408 431 445 664 684 762,
	8	 1 2 3 19 20 22 27 28 29 30 32 33 36 37 38 39 41 43 45 46 47 48 49 50 51 60 63 64 65 71 73 74 75 77 88 89 93 94 99 100 102 103 104 105 106 108 110 112 113 114 115 117 126 132 135 136 149 151 157 158 159 161 164 165 168 169 170 176 177 179 180 182 183 185 186 187 190 191 199 203 204 205 209 210 213 215 216 217 219 221 222 227 228 235 236 240 246 248 250 252 253 255 261 263 274 275 276 278 279 281 289 290 292 293 294 295 298 303 304 305 310 312 316 322 323 325 327 328 331 332 333 341 342 346 347 352 353 359 360 363 364 369 372 374 375 376 383 385 386 387 390 397 400 405 411 419 422 433 434 435 436 437 443 448 449 451 453 462 463 465 466 473 474 480 481 482 483 487 492 493 496 501 502 503 504 505 506 507 513 516 517 518 519 520 521 522 524 525 526 527 535 536 541 542 543 546 547 548 549 550 552 553 554 556 557 564 565 567 569 570 571 572 573 575 576 577 578 579 585 586 588 589 592 594 595 601 613 614 615 616 617 620 621 622 623 624 625 627 628 629 630 632 635 636 637 638 643 644 645 647 648 650 654 655 656 657 658 659 660 661 666 669 670 671 672 673 675 676 677 679 681 689 693 697 704 710 712 714 715 717 728 741 742 743 748 749 757 759 760 765 771,
	9	 1 2 3 19 20 22 27 28 29 30 32 33 36 37 38 39 41 43 45 46 47 48 49 50 51 60 63 64 65 71 73 74 75 77 88 89 93 94 99 100 102 103 104 105 106 108 112 113 114 115 117 126 132 135 136 149 151 157 158 159 161 164 165 168 169 170 179 180 182 183 185 186 187 190 191 199 203 204 205 209 210 213 215 216 217 219 221 222 227 228 235 236 240 246 248 250 253 255 261 263 274 275 276 278 279 281 289 290 292 294 295 298 303 304 305 310 312 316 322 323 325 327 328 331 332 333 341 342 346 347 352 353 359 363 364 369 372 374 375 376 383 385 386 387 390 397 400 405 411 419 422 433 434 435 436 437 443 448 449 451 453 462 463 465 466 473 474 480 481 482 483 487 492 493 496 501 502 503 504 505 506 507 513 516 517 518 519 520 521 522 524 525 526 527 535 536 541 542 543 546 547 548 549 550 552 553 554 556 557 564 565 567 569 570 571 572 573 575 576 577 578 579 585 586 588 589 592 594 595 601 613 614 615 616 617 620 621 622 623 624 625 627 628 629 630 632 635 636 637 638 643 644 645 647 648 650 654 655 656 657 658 659 660 661 666 669 670 671 672 673 675 676 677 679 681 689 693 697 704 710 712 714 715 717 728 741 742 743 749 757 759 760 765 771,
	0	 19 20 29 41 71 132 157 158 159 190 217 227 228 303 323 376 422 448 449 463 521 524 576 577 578 589 594 595 601 620 632 689 765,
	0	 19 20 29 41 71 94 132 149 151 157 158 159 190 217 227 228 294 303 304 323 376 422 448 449 453 463 521 524 576 577 578 588 589 594 595 601 613 620 632 689 765,
	0	 19 20 29 32 41 71 94 132 149 151 157 158 159 190 217 227 228 294 303 304 323 376 422 448 449 453 463 521 524 576 577 578 588 589 594 595 601 613 620 632 689 765,
	1	 387 481 579,
	23	 108 186 385 669,
	22	 108 186 325 385 669,
	22	 106 108 186 325 369 385 400 669 741,
	10	 1 2 3 27 28 30 36 37 38 39 43 45 47 49 50 51 60 63 64 65 73 74 77 88 89 99 100 102 104 105 112 113 114 115 117 126 135 161 168 169 170 179 180 182 183 185 191 199 204 205 209 210 219 222 235 236 240 246 248 253 255 261 263 274 275 276 289 290 292 295 298 305 310 312 316 327 328 331 332 333 341 342 346 347 352 353 363 375 386 390 397 411 433 434 436 437 443 451 462 465 466 473 474 480 482 483 487 492 493 496 501 502 503 504 505 506 507 516 517 518 519 525 526 527 535 541 542 543 546 549 550 552 553 554 556 557 564 565 567 569 571 572 573 585 586 592 614 615 616 617 621 622 623 624 627 628 629 630 635 637 638 643 648 650 654 655 656 657 658 659 661 666 670 672 675 676 677 679 681 697 704 710 714 715 717 742 743 749 757 759 760 771,
	32	 30 43 49 99 104 105 179 204 275 276 295 316 333 353 390 433 434 465 482 483 487 525 541 549 553 554 556 592 648 681 714 715,
	7	 100 182 183 526 635 643 672 675 749,
	11	 112 113 328 341 342 436 492 493 546 585 586 630 637 655 657 659 666 676 679 742 759,
	3	 3 535,
	6	 3 27 47 126 161 169 222 375 474 480 535 569 661,
	5	 3 27 47 126 161 169 209 222 375 466 474 480 535 569 661 710,
	6	 608 716,
	6	 8 605 608 716,
	7	 4 5 6 7 8 9 10 11 12 13 14 15 55 166 167 200 254 367 370 371 395 396 420 421 427 428 459 460 468 469 470 551 597 598 599 603 604 605 606 607 608 609 698 716 719 721 745 751,
	7	 701 702 705 747,
	43	 257 706,
	3	 163 172 559 561 731,
	3	 163 172 467 559 561 731,
	3	 67 109 142 143 163 172 243 308 309 447 467 490 559 561 591 731,
	3	 35 67 68 109 111 122 125 139 140 142 143 147 163 172 208 243 247 249 251 285 308 309 311 329 384 391 398 412 425 438 447 450 467 477 489 490 530 531 559 560 561 591 596 602 626 633 652 662 699 700 731,
	14	 52 722,
	14	 52 511 722,
	7	 70 146 148 152 277 299 365 649,
	6	 52 70 146 148 152 277 299 365 511 540 649 722,
	4	 52 70 146 148 152 196 277 299 365 511 540 649 722,
	7	 162 214 262 264 488 612 690 695 754,
	4	 25 35 52 67 68 70 76 95 96 101 109 111 116 122 125 133 134 139 140 142 143 144 145 146 147 148 152 162 163 172 173 175 196 198 208 214 238 243 244 247 249 251 256 262 264 277 285 299 302 308 309 311 329 355 361 365 384 391 398 402 412 425 438 447 450 457 458 467 477 488 489 490 511 530 531 540 559 560 561 587 591 596 602 611 612 626 633 639 649 652 662 663 686 690 692 695 699 700 708 722 731 752 754 761 766 769,
	5	 107 271 272,
	4	 107 271 272 273 351,
	5	 495 533,
	25	 33 359,
	25	 33 48 75 359 419,
	29	 33 48 75 359 419 570,
	8	 33 48 75 93 103 136 278 279 359 374 405 419 513 522 536 547 570 636 669 671 673 712,
	10	 33 48 75 93 103 106 108 136 186 278 279 325 359 369 374 385 400 405 419 513 522 536 547 570 636 669 671 673 712 741,
	14	 164 165 215 216 221 322 364 644 645 660 693,
	7	 43 49 99 104 105 179 204 275 276 295 316 333 353 390 482 483 487 525 541 553 554 556 592 648 681 714 715,
	11	 185 219 246 289 443 496 567,
	3	 43 49 99 104 105 179 180 185 204 219 246 275 276 289 295 316 333 353 390 443 482 483 487 496 525 541 553 554 556 557 567 592 648 681 714 715,
	48	 114 115 332 571 572 573 638 656 677,
	49	 114 115 327 332 571 572 573 638 654 656 677,
	1	 27 47 126 161 169 209 222 375 466 474 480 569 661 710,
	0	 451 535,
	1	 27 47 126 161 169 209 222 375 451 466 474 480 535 569 661 710,
	0	 3 27 47 126 161 169 209 222 375 451 466 474 480 535 569 661 710,
	2	 55 468 469,
	46	 122 247 384 438 602,
	1	 208 489 662,
	51	 35 68 111 122 147 208 247 249 251 311 329 384 391 412 438 450 489 530 531 560 596 602 626 633 652 662 699 700,
	1	 52 540 722,
	3	 146 148 152 277 649,
	7	 52 70 146 148 152 162 196 214 262 264 277 299 365 402 488 511 540 587 612 649 663 690 695 722 754,
	1	 17 18 40 69 92 150 156 220 233 313 318 321 326 348 358 362 393 394 409 410 442 452 491 499 563 574 619 687 725 726,
	1	 17 18 40 69 92 150 156 220 233 313 318 321 326 348 358 362 393 394 403 409 410 442 452 491 499 563 574 619 687 688 725 726,
	1	 17 18 40 69 92 150 156 220 233 313 318 321 326 348 358 362 393 394 403 409 410 442 452 491 499 509 510 538 563 574 583 619 687 688 725 726 727,
	1	 17 18 21 23 40 59 61 62 66 69 72 90 92 97 121 150 156 160 171 174 181 184 192 201 202 218 220 225 226 233 241 259 260 280 284 287 288 297 300 313 318 321 326 337 338 339 340 348 358 362 373 393 394 403 407 409 410 426 429 442 452 454 455 461 475 486 491 498 499 508 509 510 534 538 563 574 583 619 680 682 687 688 707 725 726 727 735 753 756 764,
	1	 4 5 6 7 8 9 10 11 12 13 14 15 17 18 21 23 25 26 31 35 40 52 55 56 59 61 62 66 67 68 69 70 72 76 78 80 90 91 92 95 96 97 101 109 111 116 121 122 123 124 125 127 128 129 131 133 134 139 140 141 142 143 144 145 146 147 148 150 152 153 154 156 160 162 163 166 167 171 172 173 174 175 178 181 184 189 192 194 195 196 198 200 201 202 208 211 214 218 220 223 224 225 226 229 230 233 238 239 241 242 243 244 245 247 249 251 254 256 257 259 260 262 264 277 280 284 285 286 287 288 291 297 299 300 302 308 309 311 313 318 319 320 321 324 326 329 330 337 338 339 340 345 348 349 354 355 358 361 362 365 366 367 368 370 371 373 379 380 384 389 391 393 394 395 396 398 402 403 406 407 409 410 412 420 421 423 425 426 427 428 429 438 442 447 450 452 454 455 456 457 458 459 460 461 467 468 469 470 475 476 477 486 488 489 490 491 498 499 500 508 509 510 511 512 523 529 530 531 532 534 538 540 551 558 559 560 561 562 563 574 581 583 587 590 591 596 597 598 599 602 603 604 605 606 607 608 609 611 612 618 619 626 633 639 642 646 649 652 653 662 663 665 668 678 680 682 686 687 688 690 691 692 694 695 698 699 700 701 702 705 706 707 708 713 716 718 719 720 721 722 723 724 725 726 727 729 730 731 732 733 734 735 737 745 747 750 751 752 753 754 755 756 758 761 764 766 769 770,
	10	 4 5 6 7 8 9 10 11 12 13 14 15 17 18 21 23 25 26 31 34 35 40 42 44 52 53 54 55 56 59 61 62 66 67 68 69 70 72 76 78 80 90 91 92 95 96 97 101 109 111 116 121 122 123 124 125 127 128 129 131 133 134 139 140 141 142 143 144 145 146 147 148 150 152 153 154 156 160 162 163 166 167 171 172 173 174 175 178 181 184 189 192 194 195 196 198 200 201 202 208 211 214 218 220 223 224 225 226 229 230 233 238 239 241 242 243 244 245 247 249 251 254 256 257 259 260 262 264 277 280 284 285 286 287 288 291 297 299 300 302 308 309 311 313 318 319 320 321 324 326 329 330 337 338 339 340 345 348 349 354 355 358 361 362 365 366 367 368 370 371 373 379 380 384 389 391 393 394 395 396 398 399 402 403 406 407 409 410 412 420 421 423 425 426 427 428 429 438 442 444 447 450 452 454 455 456 457 458 459 460 461 467 468 469 470 471 472 475 476 477 485 486 488 489 490 491 498 499 500 508 509 510 511 512 523 529 530 531 532 534 538 539 540 551 558 559 560 561 562 563 574 580 581 583 587 590 591 593 596 597 598 599 602 603 604 605 606 607 608 609 611 612 618 619 626 633 639 642 646 649 652 653 662 663 665 668 678 680 682 683 686 687 688 690 691 692 694 695 698 699 700 701 702 705 706 707 708 713 716 718 719 720 721 722 723 724 725 726 727 729 730 731 732 733 734 735 736 737 745 746 747 750 751 752 753 754 755 756 758 761 764 766 769 770,
	2	 79 85 296 424,
	2	 414 537 545 651 674,
	6	 4 5 6 7 8 9 10 11 12 13 14 15 17 18 21 23 25 26 31 34 35 40 42 44 52 53 54 55 56 59 61 62 66 67 68 69 70 72 76 78 79 80 85 90 91 92 95 96 97 101 109 111 116 121 122 123 124 125 127 128 129 131 133 134 139 140 141 142 143 144 145 146 147 148 150 152 153 154 156 160 162 163 166 167 171 172 173 174 175 178 181 184 189 192 194 195 196 198 200 201 202 208 211 214 218 220 223 224 225 226 229 230 233 238 239 241 242 243 244 245 247 249 251 254 256 257 259 260 262 264 277 280 284 285 286 287 288 291 296 297 299 300 302 308 309 311 313 314 318 319 320 321 324 326 329 330 337 338 339 340 345 348 349 354 355 358 361 362 365 366 367 368 370 371 373 379 380 384 389 391 393 394 395 396 398 399 402 403 406 407 409 410 412 414 420 421 423 424 425 426 427 428 429 438 442 444 447 450 452 454 455 456 457 458 459 460 461 467 468 469 470 471 472 475 476 477 485 486 488 489 490 491 498 499 500 508 509 510 511 512 523 529 530 531 532 534 537 538 539 540 545 551 558 559 560 561 562 563 574 580 581 583 587 590 591 593 596 597 598 599 602 603 604 605 606 607 608 609 611 612 618 619 626 633 639 642 646 649 651 652 653 662 663 665 668 674 678 680 682 683 686 687 688 690 691 692 694 695 698 699 700 701 702 705 706 707 708 713 716 718 719 720 721 722 723 724 725 726 727 729 730 731 732 733 734 735 736 737 745 746 747 750 751 752 753 754 755 756 758 761 764 766 769 770,
	6	 265 266 334,
	0	 24 188 265 266 334 739 740,
	1	 1 2 3 19 20 22 27 28 29 30 32 33 36 37 38 39 41 43 45 46 47 48 49 50 51 57 58 60 63 64 65 71 73 74 75 77 86 87 88 89 93 94 99 100 102 103 104 105 106 108 112 113 114 115 117 126 130 132 135 136 149 151 157 158 159 161 164 165 168 169 170 179 180 182 183 185 186 187 190 191 193 199 203 204 205 209 210 213 215 216 217 219 221 222 227 228 232 234 235 236 240 246 248 250 253 255 261 263 274 275 276 278 279 281 289 290 292 294 295 298 303 304 305 310 312 316 322 323 325 327 328 331 332 333 341 342 346 347 352 353 359 363 364 369 372 374 375 376 383 385 386 387 390 397 400 404 405 411 418 419 422 433 434 435 436 437 443 448 449 451 453 462 463 465 466 473 474 478 480 481 482 483 487 492 493 496 497 501 502 503 504 505 506 507 513 516 517 518 519 520 521 522 524 525 526 527 528 535 536 541 542 543 544 546 547 548 549 550 552 553 554 556 557 564 565 566 567 568 569 570 571 572 573 575 576 577 578 579 585 586 588 589 592 594 595 601 610 613 614 615 616 617 620 621 622 623 624 625 627 628 629 630 631 632 635 636 637 638 643 644 645 647 648 650 654 655 656 657 658 659 660 661 666 669 670 671 672 673 675 676 677 679 681 685 689 693 696 697 704 710 712 714 715 717 728 741 742 743 744 749 757 759 760 765 771,
	1	 1 2 3 19 20 22 27 28 29 30 32 33 36 37 38 39 41 43 45 46 47 48 49 50 51 57 58 60 63 64 65 71 73 74 75 77 86 87 88 89 93 94 99 100 102 103 104 105 106 108 112 113 114 115 117 126 130 132 135 136 149 151 157 158 159 161 164 165 168 169 170 179 180 182 183 185 186 187 190 191 199 203 204 205 209 210 213 215 216 217 219 221 222 227 228 232 234 235 236 240 246 248 250 253 255 261 263 274 275 276 278 279 281 289 290 292 294 295 298 303 304 305 310 312 316 322 323 325 327 328 331 332 333 341 342 346 347 352 353 359 363 364 369 372 374 375 376 383 385 386 387 390 397 400 404 405 411 418 419 422 433 434 435 436 437 443 448 449 451 453 462 463 465 466 473 474 480 481 482 483 487 492 493 496 501 502 503 504 505 506 507 513 516 517 518 519 520 521 522 524 525 526 527 528 535 536 541 542 543 544 546 547 548 549 550 552 553 554 556 557 564 565 566 567 568 569 570 571 572 573 575 576 577 578 579 585 586 588 589 592 594 595 601 610 613 614 615 616 617 620 621 622 623 624 625 627 628 629 630 631 632 635 636 637 638 643 644 645 647 648 650 654 655 656 657 658 659 660 661 666 669 670 671 672 673 675 676 677 679 681 685 689 693 696 697 704 710 712 714 715 717 728 741 742 743 744 749 757 759 760 765 771,
	1	 1 2 3 19 20 22 27 28 29 30 32 33 36 37 38 39 41 43 45 46 47 48 49 50 51 60 63 64 65 71 73 74 75 77 86 87 88 89 93 94 99 100 102 103 104 105 106 108 112 113 114 115 117 126 132 135 136 149 151 157 158 159 161 164 165 168 169 170 179 180 182 183 185 186 187 190 191 199 203 204 205 209 210 213 215 216 217 219 221 222 227 228 235 236 240 246 248 250 253 255 261 263 274 275 276 278 279 281 289 290 292 294 295 298 303 304 305 310 312 316 322 323 325 327 328 331 332 333 341 342 346 347 352 353 359 363 364 369 372 374 375 376 383 385 386 387 390 397 400 405 411 419 422 433 434 435 436 437 443 448 449 451 453 462 463 465 466 473 474 480 481 482 483 487 492 493 496 501 502 503 504 505 506 507 513 516 517 518 519 520 521 522 524 525 526 527 535 536 541 542 543 546 547 548 549 550 552 553 554 556 557 564 565 566 567 568 569 570 571 572 573 575 576 577 578 579 585 586 588 589 592 594 595 601 610 613 614 615 616 617 620 621 622 623 624 625 627 628 629 630 632 635 636 637 638 643 644 645 647 648 650 654 655 656 657 658 659 660 661 666 669 670 671 672 673 675 676 677 679 681 689 693 697 704 710 712 714 715 717 728 741 742 743 744 749 757 759 760 765 771,
	1	 566 610,
	1	 1 2 3 19 20 22 27 28 29 30 32 33 36 37 38 39 41 43 45 46 47 48 49 50 51 60 63 64 65 71 73 74 75 77 86 87 88 89 93 94 99 100 102 103 104 105 106 108 112 113 114 115 117 126 132 135 136 149 151 157 158 159 161 164 165 168 169 170 179 180 182 183 185 186 187 190 191 199 203 204 205 209 210 213 215 216 217 219 221 222 227 228 235 236 240 246 248 250 253 255 261 263 274 275 276 278 279 281 289 290 292 294 295 298 303 304 305 310 312 316 322 323 325 327 328 331 332 333 341 342 346 347 352 353 359 363 364 369 372 374 375 376 383 385 386 387 390 397 400 405 411 419 422 433 434 435 436 437 443 448 449 451 453 462 463 465 466 473 474 480 481 482 483 487 492 493 496 501 502 503 504 505 506 507 513 516 517 518 519 520 521 522 524 525 526 527 535 536 541 542 543 546 547 548 549 550 552 553 554 556 557 564 565 567 568 569 570 571 572 573 575 576 577 578 579 585 586 588 589 592 594 595 601 613 614 615 616 617 620 621 622 623 624 625 627 628 629 630 632 635 636 637 638 643 644 645 647 648 650 654 655 656 657 658 659 660 661 666 669 670 671 672 673 675 676 677 679 681 689 693 697 704 710 712 714 715 717 728 741 742 743 744 749 757 759 760 765 771,
	0	 164 165 215 216 221 281 322 372 520 575 644 645 693 728,
	1	 164 165 215 216 221 281 322 364 372 520 575 644 645 660 693 712 728,
	3	 19 20 22 29 32 41 46 71 94 132 149 151 157 158 159 164 165 187 190 203 213 215 216 217 221 227 228 250 281 294 303 304 322 323 364 372 376 383 387 422 435 448 449 453 463 481 520 521 524 548 575 576 577 578 579 588 589 594 595 601 613 620 625 632 644 645 647 660 689 693 712 728 765,
	1	 1 2 3 27 28 30 36 37 38 39 43 45 47 49 50 51 60 63 64 65 73 74 77 86 87 88 89 99 100 102 104 105 112 113 114 115 117 126 135 161 168 169 170 179 180 182 183 185 191 199 204 205 209 210 219 222 235 236 240 246 248 253 255 261 263 274 275 276 289 290 292 295 298 305 310 312 316 327 328 331 332 333 341 342 346 347 352 353 363 375 386 390 397 411 433 434 436 437 443 451 462 465 466 473 474 480 482 483 487 492 493 496 501 502 503 504 505 506 507 516 517 518 519 525 526 527 535 541 542 543 546 549 550 552 553 554 556 557 564 565 567 568 569 571 572 573 585 586 592 614 615 616 617 621 622 623 624 627 628 629 630 635 637 638 643 648 650 654 655 656 657 658 659 661 666 670 672 675 676 677 679 681 697 704 710 714 715 717 742 743 744 749 757 759 760 771,
	1	 30 36 43 49 74 99 102 104 105 117 179 180 185 204 219 240 246 274 275 276 289 295 310 312 316 331 333 353 386 390 433 434 443 465 482 483 487 496 525 541 549 553 554 556 557 567 568 592 648 681 714 715,
	1	 30 36 43 49 74 86 87 99 102 104 105 117 179 180 185 204 219 240 246 274 275 276 289 295 310 312 316 331 333 353 386 390 433 434 443 465 482 483 487 496 525 541 549 553 554 556 557 567 568 592 648 681 714 715 744,
	2	 341 342 436 492 493 585 586 630 657 659 666 675 679,
	0	 135 236 248,
	0	 60 135 236 248 363 411,
	0	 60 77 135 236 248 290 363 397 411 518,
	3	 604 606 716,
	5	 14 254 427 428 604 606 609 716,
	48	 329 391 633,
	18	 52 96 173 302 511 540 611 692 722,
	7	 70 146 148 152 196 277 299 365 488 612 649,
	9	 267 269 306 307 357,
	4	 267 269 306 307 357 445,
	3	 1 2 3 19 20 22 27 28 29 30 32 33 36 37 38 39 41 43 45 46 47 48 49 50 51 60 63 64 65 71 73 74 75 77 86 87 88 89 93 94 99 100 102 103 104 105 106 108 110 112 113 114 115 117 126 132 135 136 149 151 157 158 159 161 164 165 168 169 170 176 177 179 180 182 183 185 186 187 190 191 199 203 204 205 209 210 213 215 216 217 219 221 222 227 228 235 236 240 246 248 250 252 253 255 261 263 274 275 276 278 279 281 289 290 292 293 294 295 298 303 304 305 310 312 316 322 323 325 327 328 331 332 333 341 342 346 347 352 353 359 360 363 364 369 372 374 375 376 383 385 386 387 390 397 400 405 411 419 422 433 434 435 436 437 443 448 449 451 453 462 463 465 466 473 474 480 481 482 483 487 492 493 496 501 502 503 504 505 506 507 513 516 517 518 519 520 521 522 524 525 526 527 535 536 541 542 543 546 547 548 549 550 552 553 554 556 557 564 565 567 568 569 570 571 572 573 575 576 577 578 579 585 586 588 589 592 594 595 601 613 614 615 616 617 620 621 622 623 624 625 627 628 629 630 632 635 636 637 638 643 644 645 647 648 650 654 655 656 657 658 659 660 661 666 669 670 671 672 673 675 676 677 679 681 689 693 697 704 710 712 714 715 717 728 741 742 743 744 748 749 757 759 760 765 771,
	1	 110 176 360 748,
	1	 110 176 177 252 360 568 748,
	0	 86 87 110 176 177 252 360 568 744 748,
	0	 1 2 3 19 20 22 27 28 29 30 32 33 36 37 38 39 41 43 45 46 47 48 49 50 51 60 63 64 65 71 73 74 75 77 88 89 93 94 99 100 102 103 104 105 106 108 112 113 114 115 117 126 132 135 136 149 151 157 158 159 161 164 165 168 169 170 179 180 182 183 185 186 187 190 191 199 203 204 205 209 210 213 215 216 217 219 221 222 227 228 235 236 240 246 248 250 253 255 261 263 274 275 276 278 279 281 289 290 292 293 294 295 298 303 304 305 310 312 316 322 323 325 327 328 331 332 333 341 342 346 347 352 353 359 363 364 369 372 374 375 376 383 385 386 387 390 397 400 405 411 419 422 433 434 435 436 437 443 448 449 451 453 462 463 465 466 473 474 480 481 482 483 487 492 493 496 501 502 503 504 505 506 507 513 516 517 518 519 520 521 522 524 525 526 527 535 536 541 542 543 546 547 548 549 550 552 553 554 556 557 564 565 567 569 570 571 572 573 575 576 577 578 579 585 586 588 589 592 594 595 601 613 614 615 616 617 620 621 622 623 624 625 627 628 629 630 632 635 636 637 638 643 644 645 647 648 650 654 655 656 657 658 659 660 661 666 669 670 671 672 673 675 676 677 679 681 689 693 697 704 710 712 714 715 717 728 741 742 743 749 757 759 760 765 771,
	6	 190 227 228,
	6	 20 29 41 71 132 157 158 159 190 217 227 228 303 376 422 448 449 463 521 524 576 577 578 594 595 620 632 689,
	6	 19 20 29 41 71 132 157 158 159 190 217 227 228 303 376 422 448 449 463 521 524 576 577 578 594 595 601 620 632 689,
	6	 19 20 29 41 71 132 157 158 159 190 217 227 228 303 323 376 422 448 449 463 521 524 576 577 578 594 595 601 620 632 689,
	5	 294 589,
	5	 294 304 589,
	5	 94 149 151 294 304 453 588 589 613,
	5	 19 20 29 32 41 71 94 132 149 151 157 158 159 190 203 217 227 228 294 303 304 323 376 422 448 449 453 463 521 524 548 576 577 578 588 589 594 595 601 613 620 632 689,
	5	 19 20 29 32 41 71 94 132 149 151 157 158 159 190 203 217 227 228 294 303 304 323 376 387 422 448 449 453 463 481 521 524 548 576 577 578 579 588 589 594 595 601 613 620 632 689 765,
	5	 19 20 22 29 32 41 46 71 94 132 149 151 157 158 159 190 203 213 217 227 228 250 294 303 304 323 376 387 422 435 448 449 453 463 481 521 524 548 576 577 578 579 588 589 594 595 601 613 620 625 632 647 689 765,
	1	 33 48 75 93 103 106 108 136 186 278 279 293 325 359 369 374 385 400 405 419 513 522 536 547 570 636 669 671 673 741,
	1	 33 48 75 93 103 106 108 136 164 165 186 215 216 221 278 279 293 322 325 359 364 369 374 385 400 405 419 513 522 536 547 570 636 644 645 660 669 671 673 693 712 741,
	1	 19 20 22 29 32 33 41 46 48 71 75 93 94 103 106 108 132 136 149 151 157 158 159 164 165 186 187 190 203 213 215 216 217 221 227 228 250 278 279 293 294 303 304 322 323 325 359 364 369 374 376 383 385 387 400 405 419 422 435 448 449 453 463 481 513 521 522 524 536 547 548 570 576 577 578 579 588 589 594 595 601 613 620 625 632 636 644 645 647 660 669 671 673 689 693 712 741 765,
	1	 19 20 22 29 32 33 41 46 48 71 75 93 94 103 106 108 132 136 149 151 157 158 159 164 165 186 187 190 203 213 215 216 217 221 227 228 250 278 279 281 293 294 303 304 322 323 325 359 364 369 372 374 376 383 385 387 400 405 419 422 435 448 449 453 463 481 513 520 521 522 524 536 547 548 570 575 576 577 578 579 588 589 594 595 601 613 620 625 632 636 644 645 647 660 669 671 673 689 693 712 728 741 765,
	7	 295 333 390 525 541 553 554 714 715,
	7	 199 704,
	7	 503 504 505,
	3	 7 8 608,
	5	 603 605,
	1	 17 18 40 92 150 156 220 233 321 394 409 410 499 574 619 726,
	1	 17 18 40 92 150 156 220 233 321 326 394 409 410 499 563 574 619 726,
	3	 17 18 40 92 150 156 220 233 321 326 358 394 409 410 442 499 563 574 619 726,
	2	 17 18 40 69 92 150 156 220 233 318 321 326 348 358 362 393 394 409 410 442 452 491 499 563 574 583 619 687 725 726,
	10	 17 18 40 69 92 150 156 220 233 318 321 326 348 358 362 393 394 403 409 410 442 452 491 499 563 574 583 619 687 688 725 726,
	8	 106 741,
	13	 4 5 6 7 8 9 10 11 12 13 14 15 25 26 31 35 52 55 56 67 68 70 76 78 80 91 95 96 101 109 111 116 121 122 123 124 125 127 128 129 131 133 134 139 140 141 142 143 144 145 146 147 148 152 153 154 162 163 166 167 172 173 175 178 189 194 195 196 198 200 208 211 214 223 224 229 230 238 239 242 243 244 245 247 249 251 254 256 257 262 264 277 285 286 291 299 302 308 309 311 319 320 324 329 330 345 349 354 355 361 365 366 367 368 370 371 379 380 384 389 391 395 396 398 402 406 412 420 421 423 425 427 428 438 447 450 456 457 458 459 460 467 468 469 470 476 477 488 489 490 500 511 512 523 529 530 531 532 534 540 551 558 559 560 561 562 581 587 590 591 596 597 598 599 602 603 604 605 606 607 608 609 611 612 618 626 633 639 642 646 649 652 653 662 663 665 668 678 686 690 691 692 694 695 698 699 700 701 702 705 706 708 713 716 718 719 720 721 722 723 724 729 730 731 732 733 734 737 745 747 750 751 752 754 755 758 761 766 769 770,
	4	 326 358 410 442 491 563 687,
	8	 17 18 40 92 150 156 220 233 321 326 358 394 409 410 442 491 499 563 574 619 687 726,
	8	 17 18 40 92 150 156 220 233 321 326 358 362 394 409 410 442 491 499 563 574 619 687 726,
	9	 69 393 452,
	9	 21 23 59 61 62 66 72 90 97 160 171 174 181 184 192 201 202 218 225 226 241 259 260 280 284 287 288 297 300 318 337 338 339 340 348 373 407 426 429 454 455 461 475 486 498 508 680 682 707 735 753 756 764,
	9	 17 18 21 23 40 59 61 62 66 69 72 90 92 97 150 156 160 171 174 181 184 192 201 202 218 220 225 226 233 241 259 260 280 284 287 288 297 300 318 321 326 337 338 339 340 348 358 362 373 393 394 407 409 410 426 429 442 452 454 455 461 475 486 491 498 499 508 563 574 619 680 682 687 707 726 735 753 756 764,
	10	 17 18 21 23 40 59 61 62 66 69 72 90 92 97 150 156 160 171 174 181 184 192 201 202 218 220 225 226 233 241 259 260 280 284 287 288 297 300 318 321 326 337 338 339 340 348 358 362 373 393 394 403 407 409 410 426 429 442 452 454 455 461 475 486 491 498 499 508 563 574 619 680 682 687 688 707 726 735 753 756 764,
	8	 17 18 21 23 40 59 61 62 66 69 72 90 92 97 150 156 160 171 174 181 184 192 201 202 218 220 225 226 233 241 259 260 280 284 287 288 297 300 318 321 326 337 338 339 340 348 358 362 373 393 394 403 407 409 410 426 429 442 452 454 455 461 475 486 491 498 499 508 509 510 538 563 574 583 619 680 682 687 688 707 726 727 735 753 756 764,
	13	 4 5 6 7 8 9 10 11 12 13 14 15 17 18 21 23 25 26 31 35 40 52 55 56 59 61 62 66 67 68 69 70 72 76 78 80 90 91 92 95 96 97 101 109 111 116 121 122 123 124 125 127 128 129 131 133 134 139 140 141 142 143 144 145 146 147 148 150 152 153 154 156 160 162 163 166 167 171 172 173 174 175 178 181 184 189 192 194 195 196 198 200 201 202 208 211 214 218 220 223 224 225 226 229 230 233 238 239 241 242 243 244 245 247 249 251 254 256 257 259 260 262 264 277 280 284 285 286 287 288 291 297 299 300 302 308 309 311 318 319 320 321 324 326 329 330 337 338 339 340 345 348 349 354 355 358 361 362 365 366 367 368 370 371 373 379 380 384 389 391 393 394 395 396 398 402 403 406 407 409 410 412 420 421 423 425 426 427 428 429 438 442 447 450 452 454 455 456 457 458 459 460 461 467 468 469 470 475 476 477 486 488 489 490 491 498 499 500 508 509 510 511 512 523 529 530 531 532 534 538 540 551 558 559 560 561 562 563 574 581 583 587 590 591 596 597 598 599 602 603 604 605 606 607 608 609 611 612 618 619 626 633 639 642 646 649 652 653 662 663 665 668 678 680 682 686 687 688 690 691 692 694 695 698 699 700 701 702 705 706 707 708 713 716 718 719 720 721 722 723 724 726 727 729 730 731 732 733 734 735 737 745 747 750 751 752 753 754 755 756 758 761 764 766 769 770,
	34	 593 725,
	35	 580 593 725,
	35	 399 580 593 725,
	37	 34 42 44 53 54 399 471 472 485 539 580 593 683 725 736 746,
	41	 34 42 44 53 54 399 444 471 472 485 539 580 593 683 725 736 746,
	23	 4 5 6 7 8 9 10 11 12 13 14 15 17 18 21 23 25 26 31 34 35 40 42 44 52 53 54 55 56 59 61 62 66 67 68 69 70 72 76 78 79 80 85 90 91 92 95 96 97 101 109 111 116 121 122 123 124 125 127 128 129 131 133 134 139 140 141 142 143 144 145 146 147 148 150 152 153 154 156 160 162 163 166 167 171 172 173 174 175 178 181 184 189 192 194 195 196 198 200 201 202 208 211 214 218 220 223 224 225 226 229 230 233 238 239 241 242 243 244 245 247 249 251 254 256 257 259 260 262 264 265 266 277 280 284 285 286 287 288 291 296 297 299 300 302 308 309 311 313 318 319 320 321 324 326 329 330 334 337 338 339 340 345 348 349 354 355 358 361 362 365 366 367 368 370 371 373 379 380 384 389 391 393 394 395 396 398 399 402 403 406 407 409 410 412 414 420 421 423 424 425 426 427 428 429 438 442 444 447 450 452 454 455 456 457 458 459 460 461 467 468 469 470 471 472 475 476 477 485 486 488 489 490 491 498 499 500 508 509 510 511 512 523 529 530 531 532 534 537 538 539 540 545 551 558 559 560 561 562 563 574 580 581 583 587 590 591 593 596 597 598 599 602 603 604 605 606 607 608 609 611 612 618 619 626 633 639 642 646 649 651 652 653 662 663 665 668 674 678 680 682 683 686 687 688 690 691 692 694 695 698 699 700 701 702 705 706 707 708 713 716 718 719 720 721 722 723 724 725 726 727 729 730 731 732 733 734 735 736 737 745 746 747 750 751 752 753 754 755 756 758 761 764 766 769 770,
	32	 24 188 314 739 740,
	8	 301 703,
	8	 301 584 703,
	2	 48 75 359 419,
	2	 48 75 359 419 570,
	11	 714 715,
	5	 571 573,
	0	 27 47 161 169 222 474 480 535,
	6	 3 27 47 126 161 168 169 222 375 474 480 535 550 569 661,
	8	 3 27 47 126 161 168 169 222 375 451 474 480 535 550 569 661,
	0	 7 8 608 716,
	2	 469 470,
	1	 4 5 6 7 8 9 10 11 12 13 14 55 166 167 200 254 367 370 371 421 427 428 459 460 468 469 470 597 598 599 603 604 605 606 607 608 609 716 719 721,
	1	 4 5 6 7 8 9 10 11 12 13 14 55 166 167 200 254 367 370 371 421 427 428 459 460 468 469 470 597 598 599 603 604 605 606 607 608 609 716 719 721 745,
	1	 420 551,
	1	 15 420 551,
	0	 242 286 330 345 529 668 720,
	4	 95 101 244 256 355 761 766,
	1	 56 78 153 154 194 229 230 245 423 512 581 646 665 678,
	0	 25 56 76 78 95 101 116 133 134 153 154 175 194 198 229 230 244 245 256 355 423 457 512 581 639 646 665 678 686 752 761 766,
	7	 35 52 68 70 96 111 122 125 139 140 144 145 146 147 148 152 162 163 172 173 196 208 214 238 247 249 251 262 264 277 285 299 302 311 329 361 365 384 391 398 402 412 425 438 450 458 467 477 488 489 511 530 531 540 559 560 561 587 596 602 611 612 626 633 649 652 662 663 690 692 695 699 700 708 722 731 754 769,
	0	 35 52 67 68 70 96 109 111 122 125 139 140 142 143 144 145 146 147 148 152 162 163 172 173 196 208 214 238 243 247 249 251 262 264 277 285 299 302 308 309 311 329 361 365 384 389 391 398 402 412 425 438 447 450 458 467 477 488 489 490 511 530 531 540 559 560 561 587 591 596 602 611 612 626 633 649 652 662 663 690 692 695 699 700 708 722 731 754 769,
	14	 358 410 442,
	15	 17 18 40 69 92 150 156 220 233 321 326 358 362 393 394 403 409 410 442 452 491 499 563 574 619 687 688 726,
	1	 21 23 59 61 62 66 72 90 97 121 160 171 174 181 184 192 201 202 218 225 226 241 259 260 280 284 287 288 297 300 337 338 339 340 373 407 426 429 454 455 461 475 486 498 508 509 510 534 538 583 680 682 707 727 735 753 756 764,
	1	 301 584 768,
	4	 16 81 82 83 84 98 107 118 119 120 137 138 155 197 206 207 212 231 237 258 267 268 269 270 271 272 273 282 283 301 306 307 315 317 335 336 343 344 350 351 356 357 377 378 381 382 392 401 408 413 415 416 430 431 432 439 440 441 445 464 479 484 494 514 515 582 584 600 634 640 641 664 667 684 703 709 711 738 762 767 768,
	1	 132 157 158 159 217 448 449 463 576 577 578 594 595,
	8	 215 645,
	11	 30 49 104 275 276 295 316 333 390 433 434 465 482 483 525 541 549 553 554 556 592 648 681 714 715,
	11	 30 49 104 275 276 295 316 333 353 390 433 434 465 482 483 525 541 549 553 554 556 592 648 681 714 715,
	2	 7 716,
	2	 7 608 716,
	2	 8 603 605,
	10	 14 254 427 428 607 609,
	3	 395 396 420,
	3	 15 395 396 420,
	3	 15 395 396 420 745,
	3	 4 5 6 7 8 9 10 11 12 13 14 15 55 166 167 200 254 367 370 371 395 396 420 421 427 428 459 460 468 469 470 551 597 598 599 603 604 605 606 607 608 609 701 702 705 716 719 721 745 747,
	4	 175 244 256 457 752 761,
	4	 95 101 175 244 256 355 457 752 761 766,
	4	 147 208 249 662,
	34	 17 18 40 69 92 150 156 220 233 318 321 326 348 358 362 393 394 409 410 442 452 491 499 563 574 619 687 726,
	31	 17 18 40 69 92 150 156 220 233 318 321 326 348 358 362 393 394 403 409 410 442 452 491 499 563 574 619 687 688 726,
	7	 30 434 549,
	8	 121 123 124 127 128 211 239 257 319 320 349 354 366 368 379 406 523 534 558 590 618 653 706 723 724 729 730 732 733 734 737 755 770,
	11	 4 5 6 7 8 9 10 11 12 13 14 15 26 31 55 80 91 121 123 124 127 128 129 131 141 166 167 178 189 195 200 211 223 224 239 242 254 257 286 291 319 320 324 330 345 349 354 366 367 368 370 371 379 380 395 396 406 420 421 427 428 456 459 460 468 469 470 476 500 523 529 532 534 551 558 562 590 597 598 599 603 604 605 606 607 608 609 618 642 653 668 691 694 698 701 702 705 706 713 716 718 719 720 721 723 724 729 730 732 733 734 737 745 747 750 751 755 758 770,
	2	 35 125 139 140 147 208 249 489 596 626 662,
	2	 35 68 111 125 139 140 147 208 249 251 311 329 391 412 450 489 530 531 560 596 626 633 652 662 699 700,
	4	 69 362 393 452 491,
	1	 17 18 21 23 40 59 61 62 66 69 72 90 92 97 150 156 160 171 174 181 184 192 201 202 218 220 225 226 233 241 259 260 280 284 287 288 297 300 313 318 321 326 334 337 338 339 340 348 358 362 373 393 394 403 407 409 410 426 429 442 452 454 455 461 475 486 491 498 499 508 563 574 619 680 682 687 688 707 726 735 753 756 764,
	2	 17 18 21 23 40 59 61 62 66 69 72 90 92 97 150 156 160 171 174 181 184 192 201 202 218 220 225 226 233 241 259 260 280 284 287 288 297 300 313 318 321 326 334 337 338 339 340 348 358 362 373 393 394 403 407 409 410 426 429 442 452 454 455 461 475 486 491 498 499 508 509 510 538 563 574 583 619 680 682 687 688 707 726 727 735 753 756 764,
	2	 17 18 21 23 34 40 42 44 53 54 59 61 62 66 69 72 90 92 97 150 156 160 171 174 181 184 192 201 202 218 220 225 226 233 241 259 260 280 284 287 288 297 300 313 318 321 326 334 337 338 339 340 348 358 362 373 393 394 399 403 407 409 410 426 429 442 444 452 454 455 461 471 472 475 485 486 491 498 499 508 509 510 538 539 563 574 580 583 593 619 680 682 683 687 688 707 725 726 727 735 736 746 753 756 764,
	3	 81 82 107 118 119 120 138 155 231 237 267 268 269 270 271 272 273 282 283 306 307 350 351 356 357 378 408 430 431 432 439 440 441 445 479 484 494 640 641 664 667 684 762 767,
	3	 16 81 82 107 118 119 120 138 155 231 237 267 268 269 270 271 272 273 282 283 306 307 350 351 356 357 378 408 430 431 432 439 440 441 445 479 484 494 514 515 640 641 664 667 684 762 767,
	3	 16 81 82 107 118 119 120 138 155 231 237 267 268 269 270 271 272 273 282 283 306 307 350 351 356 357 377 378 382 408 415 416 430 431 432 439 440 441 445 479 484 494 514 515 640 641 664 667 684 762 767,
	3	 84 381 392 582,
	3	 84 137 212 381 392 464 582,
	7	 43 99 105 179 185 219 246 289 443 487 496 557 567,
	2	 39 135 516 527 697 743,
	6	 52 70 96 144 145 146 148 152 162 163 173 196 214 238 262 264 277 285 299 302 361 365 398 402 425 458 477 488 511 540 559 561 587 611 612 649 663 690 692 695 708 722 731 754 769,
	6	 52 70 96 144 145 146 148 152 162 163 172 173 196 214 238 262 264 277 285 299 302 361 365 398 402 425 458 477 488 511 540 559 561 587 611 612 649 663 690 692 695 708 722 731 754 769,
	6	 52 70 96 144 145 146 148 152 162 163 172 173 196 214 238 262 264 277 285 299 302 361 365 398 402 425 458 467 477 488 511 540 559 561 587 611 612 649 663 690 692 695 708 722 731 754 769,
	6	 52 67 70 96 109 142 143 144 145 146 148 152 162 163 172 173 196 214 238 243 262 264 277 285 299 302 308 309 361 365 398 402 425 447 458 467 477 488 490 511 540 559 561 587 591 611 612 649 663 690 692 695 708 722 731 754 769,
	26	 17 18 40 69 92 150 156 220 233 318 321 326 348 358 362 393 394 403 409 410 442 452 491 499 509 510 538 563 574 583 619 687 688 726 727,
	26	 17 18 21 23 40 59 61 62 66 69 72 90 92 97 121 150 156 160 171 174 181 184 192 201 202 218 220 225 226 233 241 259 260 280 284 287 288 297 300 318 321 326 337 338 339 340 348 358 362 373 393 394 403 407 409 410 426 429 442 452 454 455 461 475 486 491 498 499 508 509 510 534 538 563 574 583 619 680 682 687 688 707 726 727 735 753 756 764,
	5	 444 725,
	3	 281 372 383 520 575 728,
	2	 164 165 215 216 221 281 322 364 372 383 520 575 644 645 660 693 712 728,
	3	 23 160 171 337 429,
	7	 17 18 21 23 34 40 42 44 53 54 59 61 62 66 69 72 90 92 97 150 156 160 171 174 181 184 192 201 202 218 220 225 226 233 241 259 260 280 284 287 288 297 300 318 321 326 337 338 339 340 348 358 362 373 393 394 399 403 407 409 410 426 429 442 444 452 454 455 461 471 472 475 485 486 491 498 499 508 509 510 538 539 563 574 580 583 593 619 680 682 683 687 688 707 725 726 727 735 736 746 753 756 764,
	8	 3 569,
	4	 3 126 375 569 661,
	4	 3 126 375 535 569 661,
	11	 3 27 28 45 47 126 161 168 169 191 199 209 222 255 292 305 375 437 451 466 474 480 503 504 505 535 542 550 569 616 617 661 704 710 771,
	11	 3 27 28 45 47 126 161 168 169 191 199 205 209 222 255 261 292 305 375 437 451 466 474 480 503 504 505 535 542 543 550 569 614 615 616 617 661 704 710 771,
	5	 4 5 6 7 8 9 10 11 12 13 14 15 26 31 35 52 55 67 68 70 80 91 96 109 111 122 125 129 131 139 140 141 142 143 144 145 146 147 148 152 162 163 166 167 172 173 178 189 195 196 200 208 214 223 224 238 242 243 247 249 251 254 262 264 277 285 286 291 299 302 308 309 311 324 329 330 345 361 365 367 370 371 380 384 391 395 396 398 402 412 420 421 425 427 428 438 447 450 456 458 459 460 467 468 469 470 476 477 488 489 490 500 511 529 530 531 532 540 551 559 560 561 562 587 591 596 597 598 599 602 603 604 605 606 607 608 609 611 612 626 633 642 649 652 662 663 668 690 691 692 694 695 698 699 700 701 702 705 708 713 716 718 719 720 721 722 731 745 747 750 751 754 758 769,
	1	 4 5 6 7 8 9 10 11 12 13 14 15 26 31 35 52 55 67 68 70 80 91 96 109 111 121 122 123 124 125 127 128 129 131 139 140 141 142 143 144 145 146 147 148 152 162 163 166 167 172 173 178 189 195 196 200 208 211 214 223 224 238 239 242 243 247 249 251 254 257 262 264 277 285 286 291 299 302 308 309 311 319 320 324 329 330 345 349 354 361 365 366 367 368 370 371 379 380 384 391 395 396 398 402 406 412 420 421 425 427 428 438 447 450 456 458 459 460 467 468 469 470 476 477 488 489 490 500 511 523 529 530 531 532 534 540 551 558 559 560 561 562 587 590 591 596 597 598 599 602 603 604 605 606 607 608 609 611 612 618 626 633 642 649 652 653 662 663 668 690 691 692 694 695 698 699 700 701 702 705 706 708 713 716 718 719 720 721 722 723 724 729 730 731 732 733 734 737 745 747 750 751 754 755 758 769 770,
	1	 21 23 59 61 62 66 72 90 97 160 171 174 181 184 192 201 202 218 225 226 241 259 260 280 284 287 288 297 300 318 337 338 339 340 348 373 407 426 429 454 455 461 475 486 498 508 680 682 707 725 735 753 756 764,
	1	 17 18 21 23 40 59 61 62 66 69 72 90 92 97 150 156 160 171 174 181 184 192 201 202 218 220 225 226 233 241 259 260 280 284 287 288 297 300 318 321 326 337 338 339 340 348 358 362 373 393 394 407 409 410 426 429 442 452 454 455 461 475 486 491 498 499 508 563 574 619 680 682 687 707 725 726 735 753 756 764,
	1	 17 18 21 23 40 59 61 62 66 69 72 90 92 97 150 156 160 171 174 181 184 192 201 202 218 220 225 226 233 241 259 260 280 284 287 288 297 300 318 321 326 337 338 339 340 348 358 362 373 393 394 403 407 409 410 426 429 442 452 454 455 461 475 486 491 498 499 508 563 574 619 680 682 687 688 707 725 726 735 753 756 764,
	2	 17 18 21 23 40 59 61 62 66 69 72 90 92 97 150 156 160 171 174 181 184 192 201 202 218 220 225 226 233 241 259 260 280 284 287 288 297 300 318 321 326 337 338 339 340 348 358 362 373 393 394 403 407 409 410 426 429 442 452 454 455 461 475 486 491 498 499 508 509 510 538 563 574 583 619 680 682 687 688 707 725 726 727 735 753 756 764,
	1	 4 5 6 7 8 9 10 11 12 13 14 15 17 18 21 23 26 31 35 40 52 55 59 61 62 66 67 68 69 70 72 80 90 91 92 96 97 109 111 121 122 123 124 125 127 128 129 131 139 140 141 142 143 144 145 146 147 148 150 152 156 160 162 163 166 167 171 172 173 174 178 181 184 189 192 195 196 200 201 202 208 211 214 218 220 223 224 225 226 233 238 239 241 242 243 247 249 251 254 257 259 260 262 264 277 280 284 285 286 287 288 291 297 299 300 302 308 309 311 318 319 320 321 324 326 329 330 337 338 339 340 345 348 349 354 358 361 362 365 366 367 368 370 371 373 379 380 384 391 393 394 395 396 398 402 403 406 407 409 410 412 420 421 425 426 427 428 429 438 442 447 450 452 454 455 456 458 459 460 461 467 468 469 470 475 476 477 486 488 489 490 491 498 499 500 508 509 510 511 523 529 530 531 532 534 538 540 551 558 559 560 561 562 563 574 583 587 590 591 596 597 598 599 602 603 604 605 606 607 608 609 611 612 618 619 626 633 642 649 652 653 662 663 668 680 682 687 688 690 691 692 694 695 698 699 700 701 702 705 706 707 708 713 716 718 719 720 721 722 723 724 725 726 727 729 730 731 732 733 734 735 737 745 747 750 751 753 754 755 756 758 764 769 770,
	2	 4 5 6 7 8 9 10 11 12 13 14 15 17 18 21 23 26 31 34 35 40 42 44 52 53 54 55 59 61 62 66 67 68 69 70 72 80 90 91 92 96 97 109 111 121 122 123 124 125 127 128 129 131 139 140 141 142 143 144 145 146 147 148 150 152 156 160 162 163 166 167 171 172 173 174 178 181 184 189 192 195 196 200 201 202 208 211 214 218 220 223 224 225 226 233 238 239 241 242 243 247 249 251 254 257 259 260 262 264 277 280 284 285 286 287 288 291 297 299 300 302 308 309 311 318 319 320 321 324 326 329 330 337 338 339 340 345 348 349 354 358 361 362 365 366 367 368 370 371 373 379 380 384 391 393 394 395 396 398 399 402 403 406 407 409 410 412 420 421 425 426 427 428 429 438 442 444 447 450 452 454 455 456 458 459 460 461 467 468 469 470 471 472 475 476 477 485 486 488 489 490 491 498 499 500 508 509 510 511 523 529 530 531 532 534 538 539 540 551 558 559 560 561 562 563 574 580 583 587 590 591 593 596 597 598 599 602 603 604 605 606 607 608 609 611 612 618 619 626 633 642 649 652 653 662 663 668 680 682 683 687 688 690 691 692 694 695 698 699 700 701 702 705 706 707 708 713 716 718 719 720 721 722 723 724 725 726 727 729 730 731 732 733 734 735 736 737 745 746 747 750 751 753 754 755 756 758 764 769 770,
	0	 4 5 6 7 8 9 10 11 12 13 14 15 17 18 21 23 26 31 34 35 40 42 44 52 53 54 55 59 61 62 66 67 68 69 70 72 80 90 91 92 96 97 109 111 121 122 123 124 125 127 128 129 131 139 140 141 142 143 144 145 146 147 148 150 152 156 160 162 163 166 167 171 172 173 174 178 181 184 189 192 195 196 200 201 202 208 211 214 218 220 223 224 225 226 233 238 239 241 242 243 247 249 251 254 257 259 260 262 264 277 280 284 285 286 287 288 291 297 299 300 302 308 309 311 313 318 319 320 321 324 326 329 330 334 337 338 339 340 345 348 349 354 358 361 362 365 366 367 368 370 371 373 379 380 384 391 393 394 395 396 398 399 402 403 406 407 409 410 412 420 421 425 426 427 428 429 438 442 444 447 450 452 454 455 456 458 459 460 461 467 468 469 470 471 472 475 476 477 485 486 488 489 490 491 498 499 500 508 509 510 511 523 529 530 531 532 534 538 539 540 551 558 559 560 561 562 563 574 580 583 587 590 591 593 596 597 598 599 602 603 604 605 606 607 608 609 611 612 618 619 626 633 642 649 652 653 662 663 668 680 682 683 687 688 690 691 692 694 695 698 699 700 701 702 705 706 707 708 713 716 718 719 720 721 722 723 724 725 726 727 729 730 731 732 733 734 735 736 737 745 746 747 750 751 753 754 755 756 758 764 769 770,
	0	 24 25 56 76 78 95 101 116 133 134 153 154 175 188 194 198 229 230 244 245 256 314 355 389 423 457 512 581 639 646 665 678 686 739 740 752 761 766,
	4	 4 5 6 7 8 9 10 11 12 13 14 15 17 18 21 23 24 25 26 31 34 35 40 42 44 52 53 54 55 56 59 61 62 66 67 68 69 70 72 76 78 80 90 91 92 95 96 97 101 109 111 116 121 122 123 124 125 127 128 129 131 133 134 139 140 141 142 143 144 145 146 147 148 150 152 153 154 156 160 162 163 166 167 171 172 173 174 175 178 181 184 188 189 192 194 195 196 198 200 201 202 208 211 214 218 220 223 224 225 226 229 230 233 238 239 241 242 243 244 245 247 249 251 254 256 257 259 260 262 264 277 280 284 285 286 287 288 291 297 299 300 302 308 309 311 313 314 318 319 320 321 324 326 329 330 334 337 338 339 340 345 348 349 354 355 358 361 362 365 366 367 368 370 371 373 379 380 384 389 391 393 394 395 396 398 399 402 403 406 407 409 410 412 420 421 423 425 426 427 428 429 438 442 444 447 450 452 454 455 456 457 458 459 460 461 467 468 469 470 471 472 475 476 477 485 486 488 489 490 491 498 499 500 508 509 510 511 512 523 529 530 531 532 534 538 539 540 551 558 559 560 561 562 563 574 580 581 583 587 590 591 593 596 597 598 599 602 603 604 605 606 607 608 609 611 612 618 619 626 633 639 642 646 649 652 653 662 663 665 668 678 680 682 683 686 687 688 690 691 692 694 695 698 699 700 701 702 705 706 707 708 713 716 718 719 720 721 722 723 724 725 726 727 729 730 731 732 733 734 735 736 737 739 740 745 746 747 750 751 752 753 754 755 756 758 761 764 766 769 770,
	7	 180 185 219 246 274 289 443 496 557 567,
	0	 30 180 185 219 246 274 289 433 434 443 496 549 557 567,
	1	 353 465,
	1	 49 104 275 276 295 316 333 353 390 465 482 483 525 541 553 554 556 592 648 681 714 715,
	1	 49 104 204 275 276 295 316 333 353 390 465 482 483 525 541 553 554 556 592 648 681 714 715,
	1	 43 49 99 104 105 179 204 275 276 295 316 333 353 390 465 482 483 487 525 541 553 554 556 592 648 681 714 715,
	7	 30 43 49 99 104 105 179 180 185 204 219 246 274 275 276 289 295 316 333 353 390 433 434 443 465 482 483 487 496 525 541 549 553 554 556 557 567 592 648 681 714 715,
	2	 39 77 135 290 397 462 516 517 518 519 697 743,
	1	 254 606,
	1	 14 254 427 428 606,
	3	 14 254 427 428 606 609,
	2	 604 716,
	0	 604 607 716,
	1	 14 254 427 428 604 606 607 609 716,
	0	 4 5 6 7 8 9 10 11 12 13 14 15 26 31 35 40 52 55 67 68 70 80 91 96 109 111 122 125 129 131 139 140 141 142 143 144 145 146 147 148 150 152 162 163 166 167 172 173 178 189 195 196 200 208 214 223 224 238 242 243 247 249 251 254 262 264 277 285 286 291 299 302 308 309 311 324 329 330 345 361 365 367 370 371 380 384 391 395 396 398 402 412 420 421 425 427 428 438 447 450 456 458 459 460 467 468 469 470 476 477 488 489 490 500 511 529 530 531 532 540 551 559 560 561 562 574 587 591 596 597 598 599 602 603 604 605 606 607 608 609 611 612 619 626 633 642 649 652 662 663 668 690 691 692 694 695 698 699 700 701 702 705 708 713 716 718 719 720 721 722 726 731 745 747 750 751 754 758 769,
	9	 123 124 127 128 211 239 257 319 320 349 354 366 379 558 653 706 723 724 729 730 732 733 737 755 770,
	0	 4 5 6 7 8 9 10 11 12 13 14 15 26 31 35 40 52 55 67 68 70 80 91 96 109 111 122 123 124 125 127 128 129 131 139 140 141 142 143 144 145 146 147 148 150 152 162 163 166 167 172 173 178 189 195 196 200 208 211 214 223 224 238 239 242 243 247 249 251 254 257 262 264 277 285 286 291 299 302 308 309 311 319 320 324 329 330 345 349 354 361 365 366 367 370 371 379 380 384 391 395 396 398 402 412 420 421 425 427 428 438 447 450 456 458 459 460 467 468 469 470 476 477 488 489 490 500 511 529 530 531 532 540 551 558 559 560 561 562 574 587 591 596 597 598 599 602 603 604 605 606 607 608 609 611 612 619 626 633 642 649 652 653 662 663 668 690 691 692 694 695 698 699 700 701 702 705 706 708 713 716 718 719 720 721 722 723 724 726 729 730 731 732 733 737 745 747 750 751 754 755 758 769 770,
	0	 4 5 6 7 8 9 10 11 12 13 14 15 26 31 35 40 52 55 67 68 70 80 91 96 109 111 122 123 124 125 127 128 129 131 139 140 141 142 143 144 145 146 147 148 150 152 162 163 166 167 172 173 178 189 195 196 200 208 211 214 223 224 238 239 242 243 247 249 251 254 257 262 264 277 285 286 291 299 302 308 309 311 319 320 324 329 330 345 349 354 361 365 366 367 368 370 371 379 380 384 391 395 396 398 402 406 412 420 421 425 427 428 438 447 450 456 458 459 460 467 468 469 470 476 477 488 489 490 500 511 523 529 530 531 532 540 551 558 559 560 561 562 574 587 590 591 596 597 598 599 602 603 604 605 606 607 608 609 611 612 618 619 626 633 642 649 652 653 662 663 668 690 691 692 694 695 698 699 700 701 702 705 706 708 713 716 718 719 720 721 722 723 724 726 729 730 731 732 733 734 737 745 747 750 751 754 755 758 769 770,
	5	 17 18 92 156 220 233 321 394 409 499,
	4	 17 18 92 156 220 233 321 326 358 394 409 410 442 499 563 687,
	3	 17 18 92 156 220 233 321 326 358 362 393 394 409 410 442 452 491 499 563 687,
	2	 17 18 92 156 220 233 318 321 326 348 358 362 393 394 409 410 442 452 491 499 563 687 725,
	2	 17 18 92 156 220 233 318 321 326 348 358 362 393 394 403 409 410 442 452 491 499 563 687 688 725,
	0	 17 18 92 156 220 233 318 321 326 348 358 362 393 394 403 409 410 442 452 491 499 509 510 538 563 583 687 688 725 727,
	2	 21 23 59 61 62 66 72 90 97 160 171 174 181 184 192 201 202 218 225 226 241 259 260 280 284 287 288 300 337 338 339 340 373 407 426 429 454 455 461 475 486 498 508 680 682 707 735 753 756 764,
	0	 17 18 21 23 59 61 62 66 72 90 92 97 121 156 160 171 174 181 184 192 201 202 218 220 225 226 233 241 259 260 280 284 287 288 300 318 321 326 337 338 339 340 348 358 362 373 393 394 403 407 409 410 426 429 442 452 454 455 461 475 486 491 498 499 508 509 510 534 538 563 583 680 682 687 688 707 725 727 735 753 756 764,
	0	 4 5 6 7 8 9 10 11 12 13 14 15 17 18 21 23 26 31 35 40 52 55 59 61 62 66 67 68 70 72 80 90 91 92 96 97 109 111 121 122 123 124 125 127 128 129 131 139 140 141 142 143 144 145 146 147 148 150 152 156 160 162 163 166 167 171 172 173 174 178 181 184 189 192 195 196 200 201 202 208 211 214 218 220 223 224 225 226 233 238 239 241 242 243 247 249 251 254 257 259 260 262 264 277 280 284 285 286 287 288 291 299 300 302 308 309 311 318 319 320 321 324 326 329 330 337 338 339 340 345 348 349 354 358 361 362 365 366 367 368 370 371 373 379 380 384 391 393 394 395 396 398 402 403 406 407 409 410 412 420 421 425 426 427 428 429 438 442 447 450 452 454 455 456 458 459 460 461 467 468 469 470 475 476 477 486 488 489 490 491 498 499 500 508 509 510 511 523 529 530 531 532 534 538 540 551 558 559 560 561 562 563 574 583 587 590 591 596 597 598 599 602 603 604 605 606 607 608 609 611 612 618 619 626 633 642 649 652 653 662 663 668 680 682 687 688 690 691 692 694 695 698 699 700 701 702 705 706 707 708 713 716 718 719 720 721 722 723 724 725 726 727 729 730 731 732 733 734 735 737 745 747 750 751 753 754 755 756 758 764 769 770,
	2	 42 44 69 471 472 485 539 683 736 746,
	2	 34 42 44 53 54 69 471 472 485 539 683 736 746,
	2	 34 42 44 53 54 69 399 471 472 485 539 580 593 683 736 746,
	0	 4 5 6 7 8 9 10 11 12 13 14 15 17 18 21 23 26 31 34 35 40 42 44 52 53 54 55 59 61 62 66 67 68 69 70 72 80 90 91 92 96 97 109 111 121 122 123 124 125 127 128 129 131 139 140 141 142 143 144 145 146 147 148 150 152 156 160 162 163 166 167 171 172 173 174 178 181 184 189 192 195 196 200 201 202 208 211 214 218 220 223 224 225 226 233 238 239 241 242 243 247 249 251 254 257 259 260 262 264 277 280 284 285 286 287 288 291 299 300 302 308 309 311 318 319 320 321 324 326 329 330 337 338 339 340 345 348 349 354 358 361 362 365 366 367 368 370 371 373 379 380 384 391 393 394 395 396 398 399 402 403 406 407 409 410 412 420 421 425 426 427 428 429 438 442 444 447 450 452 454 455 456 458 459 460 461 467 468 469 470 471 472 475 476 477 485 486 488 489 490 491 498 499 500 508 509 510 511 523 529 530 531 532 534 538 539 540 551 558 559 560 561 562 563 574 580 583 587 590 591 593 596 597 598 599 602 603 604 605 606 607 608 609 611 612 618 619 626 633 642 649 652 653 662 663 668 680 682 683 687 688 690 691 692 694 695 698 699 700 701 702 705 706 707 708 713 716 718 719 720 721 722 723 724 725 726 727 729 730 731 732 733 734 735 736 737 745 746 747 750 751 753 754 755 756 758 764 769 770,
	0	 4 5 6 7 8 9 10 11 12 13 14 15 17 18 21 23 26 31 34 35 40 42 44 52 53 54 55 59 61 62 66 67 68 69 70 72 79 80 85 90 91 92 96 97 109 111 121 122 123 124 125 127 128 129 131 139 140 141 142 143 144 145 146 147 148 150 152 156 160 162 163 166 167 171 172 173 174 178 181 184 189 192 195 196 200 201 202 208 211 214 218 220 223 224 225 226 233 238 239 241 242 243 247 249 251 254 257 259 260 262 264 277 280 284 285 286 287 288 291 296 299 300 302 308 309 311 314 318 319 320 321 324 326 329 330 337 338 339 340 345 348 349 354 358 361 362 365 366 367 368 370 371 373 379 380 384 391 393 394 395 396 398 399 402 403 406 407 409 410 412 414 420 421 424 425 426 427 428 429 438 442 444 447 450 452 454 455 456 458 459 460 461 467 468 469 470 471 472 475 476 477 485 486 488 489 490 491 498 499 500 508 509 510 511 523 529 530 531 532 534 537 538 539 540 545 551 558 559 560 561 562 563 574 580 583 587 590 591 593 596 597 598 599 602 603 604 605 606 607 608 609 611 612 618 619 626 633 642 649 651 652 653 662 663 668 674 680 682 683 687 688 690 691 692 694 695 698 699 700 701 702 705 706 707 708 713 716 718 719 720 721 722 723 724 725 726 727 729 730 731 732 733 734 735 736 737 745 746 747 750 751 753 754 755 756 758 764 769 770,
	0	 4 5 6 7 8 9 10 11 12 13 14 15 17 18 21 23 26 31 34 35 40 42 44 52 53 54 55 59 61 62 66 67 68 69 70 72 79 80 85 90 91 92 96 97 109 111 121 122 123 124 125 127 128 129 131 139 140 141 142 143 144 145 146 147 148 150 152 156 160 162 163 166 167 171 172 173 174 178 181 184 189 192 195 196 200 201 202 208 211 214 218 220 223 224 225 226 233 238 239 241 242 243 247 249 251 254 257 259 260 262 264 265 266 277 280 284 285 286 287 288 291 296 297 299 300 302 308 309 311 313 314 318 319 320 321 324 326 329 330 334 337 338 339 340 345 348 349 354 358 361 362 365 366 367 368 370 371 373 379 380 384 391 393 394 395 396 398 399 402 403 406 407 409 410 412 414 420 421 424 425 426 427 428 429 438 442 444 447 450 452 454 455 456 458 459 460 461 467 468 469 470 471 472 475 476 477 485 486 488 489 490 491 498 499 500 508 509 510 511 523 529 530 531 532 534 537 538 539 540 545 551 558 559 560 561 562 563 574 580 583 587 590 591 593 596 597 598 599 602 603 604 605 606 607 608 609 611 612 618 619 626 633 642 649 651 652 653 662 663 668 674 680 682 683 687 688 690 691 692 694 695 698 699 700 701 702 705 706 707 708 713 716 718 719 720 721 722 723 724 725 726 727 729 730 731 732 733 734 735 736 737 745 746 747 750 751 753 754 755 756 758 764 769 770,
	0	 24 25 56 76 78 95 101 116 133 134 153 154 175 188 194 198 229 230 244 245 256 355 389 423 457 512 581 639 646 665 678 686 739 740 752 761 766,
	2	 4 5 6 7 8 9 10 11 12 13 14 15 17 18 21 23 24 25 26 31 34 35 40 42 44 52 53 54 55 56 59 61 62 66 67 68 69 70 72 76 78 79 80 85 90 91 92 95 96 97 101 109 111 116 121 122 123 124 125 127 128 129 131 133 134 139 140 141 142 143 144 145 146 147 148 150 152 153 154 156 160 162 163 166 167 171 172 173 174 175 178 181 184 188 189 192 194 195 196 198 200 201 202 208 211 214 218 220 223 224 225 226 229 230 233 238 239 241 242 243 244 245 247 249 251 254 256 257 259 260 262 264 265 266 277 280 284 285 286 287 288 291 296 297 299 300 302 308 309 311 313 314 318 319 320 321 324 326 329 330 334 337 338 339 340 345 348 349 354 355 358 361 362 365 366 367 368 370 371 373 379 380 384 389 391 393 394 395 396 398 399 402 403 406 407 409 410 412 414 420 421 423 424 425 426 427 428 429 438 442 444 447 450 452 454 455 456 457 458 459 460 461 467 468 469 470 471 472 475 476 477 485 486 488 489 490 491 498 499 500 508 509 510 511 512 523 529 530 531 532 534 537 538 539 540 545 551 558 559 560 561 562 563 574 580 581 583 587 590 591 593 596 597 598 599 602 603 604 605 606 607 608 609 610 611 612 618 619 626 633 639 642 646 649 651 652 653 662 663 665 668 674 678 680 682 683 686 687 688 690 691 692 694 695 698 699 700 701 702 705 706 707 708 713 716 718 719 720 721 722 723 724 725 726 727 729 730 731 732 733 734 735 736 737 739 740 745 746 747 750 751 752 753 754 755 756 758 761 764 766 769 770,
	9	 107 118 119 120 268 270 282 283 350 356 408 664 684 762,
	5	 197 258 335 343 344 388 401 417 446 495 533 555 711 763,
	2	 16 81 82 83 84 98 107 118 119 120 137 138 155 197 206 207 212 231 237 258 267 268 269 270 271 272 273 282 283 301 306 307 315 317 335 336 343 344 350 351 356 357 377 378 381 382 388 392 401 404 408 413 415 416 417 430 431 432 439 440 441 445 446 464 479 484 494 495 514 515 533 555 582 584 600 634 640 641 664 667 684 703 709 711 738 762 763 767 768,
	1	 16 81 82 83 84 98 107 110 118 119 120 137 138 155 176 177 197 206 207 212 231 237 252 258 267 268 269 270 271 272 273 282 283 293 301 306 307 315 317 335 336 343 344 350 351 356 357 360 377 378 381 382 388 392 401 404 408 413 415 416 417 430 431 432 439 440 441 445 446 464 479 484 494 495 514 515 533 555 582 584 600 634 640 641 664 667 684 703 709 711 738 748 762 763 767 768,
	0	 1 2 3 19 20 22 27 28 29 30 32 33 36 37 38 39 41 43 45 46 47 48 49 50 51 57 58 60 63 64 65 71 73 74 75 77 86 87 88 89 93 94 99 100 102 103 104 105 106 108 112 113 114 115 117 126 130 132 135 136 149 151 157 158 159 161 164 165 168 169 170 179 180 182 183 185 186 187 190 191 193 199 203 204 205 209 210 213 215 216 217 219 221 222 227 228 232 234 235 236 240 246 248 250 253 255 261 263 274 275 276 278 279 281 289 290 292 294 295 298 303 304 305 310 312 316 322 323 325 327 328 331 332 333 341 342 346 347 352 353 359 363 364 369 372 374 375 376 383 385 386 387 390 397 400 405 411 418 419 422 433 434 435 436 437 443 448 449 451 453 462 463 465 466 473 474 478 480 481 482 483 487 492 493 496 497 501 502 503 504 505 506 507 513 516 517 518 519 520 521 522 524 525 526 527 528 535 536 541 542 543 544 546 547 548 549 550 552 553 554 556 557 564 565 566 567 568 569 570 571 572 573 575 576 577 578 579 585 586 588 589 592 594 595 601 613 614 615 616 617 620 621 622 623 624 625 627 628 629 630 631 632 635 636 637 638 643 644 645 647 648 650 654 655 656 657 658 659 660 661 666 669 670 671 672 673 675 676 677 679 681 685 689 693 696 697 704 710 712 714 715 717 728 741 742 743 744 749 757 759 760 765 771,
	1	 1 2 3 19 20 22 27 28 29 30 32 33 36 37 38 39 41 43 45 46 47 48 49 50 51 57 58 60 63 64 65 71 73 74 75 77 86 87 88 89 93 94 99 100 102 103 104 105 106 108 112 113 114 115 117 126 130 132 135 136 149 151 157 158 159 161 164 165 168 169 170 179 180 182 183 185 186 187 190 191 199 203 204 205 209 210 213 215 216 217 219 221 222 227 228 232 234 235 236 240 246 248 250 253 255 261 263 274 275 276 278 279 281 289 290 292 294 295 298 303 304 305 310 312 316 322 323 325 327 328 331 332 333 341 342 346 347 352 353 359 363 364 369 372 374 375 376 383 385 386 387 390 397 400 405 411 418 419 422 433 434 435 436 437 443 448 449 451 453 462 463 465 466 473 474 480 481 482 483 487 492 493 496 501 502 503 504 505 506 507 513 516 517 518 519 520 521 522 524 525 526 527 528 535 536 541 542 543 544 546 547 548 549 550 552 553 554 556 557 564 565 566 567 568 569 570 571 572 573 575 576 577 578 579 585 586 588 589 592 594 595 601 613 614 615 616 617 620 621 622 623 624 625 627 628 629 630 631 632 635 636 637 638 643 644 645 647 648 650 654 655 656 657 658 659 660 661 666 669 670 671 672 673 675 676 677 679 681 685 689 693 696 697 704 710 712 714 715 717 728 741 742 743 744 749 757 759 760 765 771,
	10	 57 58 130 232 234 418 528 544 631 685 696,
	6	 1 2 3 19 20 22 27 28 29 30 32 33 36 37 38 39 41 43 45 46 47 48 49 50 51 60 63 64 65 71 73 74 75 77 86 87 88 89 93 94 99 100 102 103 104 105 106 108 112 113 114 115 117 126 132 135 136 149 151 157 158 159 161 164 165 168 169 170 179 180 182 183 185 186 187 190 191 199 203 204 205 209 210 213 215 216 217 219 221 222 227 228 235 236 240 246 248 250 253 255 261 263 274 275 276 278 279 281 289 290 292 294 295 298 303 304 305 310 312 316 322 323 325 327 328 331 332 333 341 342 346 347 352 353 359 363 364 369 372 374 375 376 383 385 386 387 390 397 400 405 411 419 422 433 434 435 436 437 443 448 449 451 453 462 463 465 466 473 474 480 481 482 483 487 492 493 496 501 502 503 504 505 506 507 513 516 517 518 519 520 521 522 524 525 526 527 535 536 541 542 543 546 547 548 549 550 552 553 554 556 557 564 565 566 567 568 569 570 571 572 573 575 576 577 578 579 585 586 588 589 592 594 595 601 613 614 615 616 617 620 621 622 623 624 625 627 628 629 630 632 635 636 637 638 643 644 645 647 648 650 654 655 656 657 658 659 660 661 666 669 670 671 672 673 675 676 677 679 681 689 693 697 704 710 712 714 715 717 728 741 742 743 744 749 757 759 760 765 771,
	3	 227 228 521 620,
	1	 3 168,
	1	 3 168 451,
	1	 27 47 126 161 169 209 222 375 466 474 480 535 550 569 661 710,
	0	 17 233,
	0	 18 92 321,
	5	 61 62 288 338 339 340 498,
	3	 72 241 260 682,
	1	 21 23 59 61 62 66 72 90 97 160 171 174 181 184 192 201 202 218 225 226 241 259 260 280 284 287 288 297 300 337 338 339 340 373 403 407 426 429 454 455 461 475 486 498 508 680 682 688 707 735 753 756 764,
	0	 17 18 21 23 40 59 61 62 66 69 72 90 92 97 150 156 160 171 174 181 184 192 201 202 218 220 225 226 233 241 259 260 280 284 287 288 297 300 313 318 321 326 334 337 338 339 340 348 358 362 373 393 394 403 407 409 410 426 429 442 452 454 455 461 475 486 491 498 499 508 563 574 619 680 682 687 688 707 725 726 735 753 756 764,
	0	 17 18 21 23 40 59 61 62 66 69 72 90 92 97 150 156 160 171 174 181 184 192 201 202 218 220 225 226 233 241 259 260 280 284 287 288 297 300 313 318 321 326 334 337 338 339 340 348 358 362 373 393 394 403 407 409 410 426 429 442 452 454 455 461 475 486 491 498 499 508 509 510 538 563 574 583 619 680 682 687 688 707 725 726 727 735 753 756 764,
	0	 17 18 21 23 40 59 61 62 66 69 72 90 92 97 121 150 156 160 171 174 181 184 192 201 202 218 220 225 226 233 241 259 260 280 284 287 288 297 300 313 318 321 326 334 337 338 339 340 348 358 362 373 393 394 403 407 409 410 426 429 442 452 454 455 461 475 486 491 498 499 508 509 510 534 538 563 574 583 619 680 682 687 688 707 725 726 727 735 753 756 764,
	2	 17 18 21 23 34 40 42 44 53 54 59 61 62 66 69 72 90 92 97 121 150 156 160 171 174 181 184 192 201 202 218 220 225 226 233 241 259 260 280 284 287 288 297 300 313 318 321 326 334 337 338 339 340 348 358 362 373 393 394 399 403 407 409 410 426 429 442 444 452 454 455 461 471 472 475 485 486 491 498 499 508 509 510 534 538 539 563 574 580 583 593 619 680 682 683 687 688 707 725 726 727 735 736 746 753 756 764,
	0	 4 5 6 7 8 9 10 11 12 13 14 15 17 18 21 23 25 26 31 34 35 40 42 44 52 53 54 55 56 59 61 62 66 67 68 69 70 72 76 78 80 90 91 92 95 96 97 101 109 111 116 121 122 123 124 125 127 128 129 131 133 134 139 140 141 142 143 144 145 146 147 148 150 152 153 154 156 160 162 163 166 167 171 172 173 174 175 178 181 184 189 192 194 195 196 198 200 201 202 208 211 214 218 220 223 224 225 226 229 230 233 238 239 241 242 243 244 245 247 249 251 254 256 257 259 260 262 264 277 280 284 285 286 287 288 291 293 297 299 300 302 308 309 311 313 318 319 320 321 324 326 329 330 334 337 338 339 340 345 348 349 354 355 358 361 362 365 366 367 368 370 371 373 379 380 384 389 391 393 394 395 396 398 399 402 403 406 407 409 410 412 420 421 423 425 426 427 428 429 438 442 444 447 450 452 454 455 456 457 458 459 460 461 467 468 469 470 471 472 475 476 477 485 486 488 489 490 491 498 499 500 508 509 510 511 512 523 529 530 531 532 534 538 539 540 551 558 559 560 561 562 563 574 580 581 583 587 590 591 593 596 597 598 599 602 603 604 605 606 607 608 609 611 612 618 619 626 633 639 642 646 649 652 653 662 663 665 668 678 680 682 683 686 687 688 690 691 692 694 695 698 699 700 701 702 705 706 707 708 713 716 718 719 720 721 722 723 724 725 726 727 729 730 731 732 733 734 735 736 737 745 746 747 750 751 752 753 754 755 756 758 761 764 766 769 770,
	1	 4 5 6 7 8 9 10 11 12 13 14 15 17 18 21 23 25 26 31 34 35 40 42 44 52 53 54 55 56 59 61 62 66 67 68 69 70 72 76 78 79 80 85 90 91 92 95 96 97 101 109 111 116 121 122 123 124 125 127 128 129 131 133 134 139 140 141 142 143 144 145 146 147 148 150 152 153 154 156 160 162 163 166 167 171 172 173 174 175 178 181 184 189 192 194 195 196 198 200 201 202 208 211 214 218 220 223 224 225 226 229 230 233 238 239 241 242 243 244 245 247 249 251 254 256 257 259 260 262 264 265 266 277 280 284 285 286 287 288 291 293 296 297 299 300 302 308 309 311 313 314 318 319 320 321 324 326 329 330 334 337 338 339 340 345 348 349 354 355 358 361 362 365 366 367 368 370 371 373 379 380 384 389 391 393 394 395 396 398 399 402 403 406 407 409 410 412 414 420 421 423 424 425 426 427 428 429 438 442 444 447 450 452 454 455 456 457 458 459 460 461 467 468 469 470 471 472 475 476 477 485 486 488 489 490 491 498 499 500 508 509 510 511 512 523 529 530 531 532 534 537 538 539 540 545 551 558 559 560 561 562 563 574 580 581 583 587 590 591 593 596 597 598 599 602 603 604 605 606 607 608 609 611 612 618 619 626 633 639 642 646 649 651 652 653 662 663 665 668 674 678 680 682 683 686 687 688 690 691 692 694 695 698 699 700 701 702 705 706 707 708 713 716 718 719 720 721 722 723 724 725 726 727 729 730 731 732 733 734 735 736 737 745 746 747 750 751 752 753 754 755 756 758 761 764 766 769 770,
	1	 4 5 6 7 8 9 10 11 12 13 14 15 17 18 21 23 24 25 26 31 34 35 40 42 44 52 53 54 55 56 59 61 62 66 67 68 69 70 72 76 78 79 80 85 90 91 92 95 96 97 101 109 111 116 121 122 123 124 125 127 128 129 131 133 134 139 140 141 142 143 144 145 146 147 148 150 152 153 154 156 160 162 163 166 167 171 172 173 174 175 178 181 184 188 189 192 194 195 196 198 200 201 202 208 211 214 218 220 223 224 225 226 229 230 233 238 239 241 242 243 244 245 247 249 251 254 256 257 259 260 262 264 265 266 277 280 284 285 286 287 288 291 293 296 297 299 300 302 308 309 311 313 314 318 319 320 321 324 326 329 330 334 337 338 339 340 345 348 349 354 355 358 361 362 365 366 367 368 370 371 373 379 380 384 389 391 393 394 395 396 398 399 402 403 406 407 409 410 412 414 420 421 423 424 425 426 427 428 429 438 442 444 447 450 452 454 455 456 457 458 459 460 461 467 468 469 470 471 472 475 476 477 485 486 488 489 490 491 498 499 500 508 509 510 511 512 523 529 530 531 532 534 537 538 539 540 545 551 558 559 560 561 562 563 574 580 581 583 587 590 591 593 596 597 598 599 602 603 604 605 606 607 608 609 611 612 618 619 626 633 639 642 646 649 651 652 653 662 663 665 668 674 678 680 682 683 686 687 688 690 691 692 694 695 698 699 700 701 702 705 706 707 708 713 716 718 719 720 721 722 723 724 725 726 727 729 730 731 732 733 734 735 736 737 739 740 745 746 747 750 751 752 753 754 755 756 758 761 764 766 769 770,
	1	 1 2 3 19 20 22 27 28 29 30 32 33 36 37 38 39 41 43 45 46 47 48 49 50 51 57 58 60 63 64 65 71 73 74 75 77 86 87 88 89 93 94 99 100 102 103 104 105 106 108 110 112 113 114 115 117 126 130 132 135 136 149 151 157 158 159 161 164 165 168 169 170 176 177 179 180 182 183 185 186 187 190 191 193 199 203 204 205 209 210 213 215 216 217 219 221 222 227 228 232 234 235 236 240 246 248 250 252 253 255 261 263 274 275 276 278 279 281 289 290 292 294 295 298 303 304 305 310 312 316 322 323 325 327 328 331 332 333 341 342 346 347 352 353 359 360 363 364 369 372 374 375 376 383 385 386 387 390 397 400 404 405 411 418 419 422 433 434 435 436 437 443 448 449 451 453 462 463 465 466 473 474 478 480 481 482 483 487 492 493 496 497 501 502 503 504 505 506 507 513 516 517 518 519 520 521 522 524 525 526 527 528 535 536 541 542 543 544 546 547 548 549 550 552 553 554 556 557 564 565 566 567 568 569 570 571 572 573 575 576 577 578 579 585 586 588 589 592 594 595 601 610 613 614 615 616 617 620 621 622 623 624 625 627 628 629 630 631 632 635 636 637 638 643 644 645 647 648 650 654 655 656 657 658 659 660 661 666 669 670 671 672 673 675 676 677 679 681 685 689 693 696 697 704 710 712 714 715 717 728 741 742 743 744 748 749 757 759 760 765 771,
	1	 1 2 3 19 20 22 27 28 29 30 32 33 36 37 38 39 41 43 45 46 47 48 49 50 51 57 58 60 63 64 65 71 73 74 75 77 86 87 88 89 93 94 99 100 102 103 104 105 106 108 110 112 113 114 115 117 126 130 132 135 136 149 151 157 158 159 161 164 165 168 169 170 176 177 179 180 182 183 185 186 187 190 191 193 199 203 204 205 209 210 213 215 216 217 219 221 222 227 228 232 234 235 236 240 246 248 250 252 253 255 261 263 274 275 276 278 279 281 289 290 292 294 295 298 303 304 305 310 312 316 322 323 325 327 328 331 332 333 341 342 346 347 352 353 359 360 363 364 369 372 374 375 376 383 385 386 387 390 397 400 404 405 411 418 419 422 433 434 435 436 437 443 448 449 451 453 462 463 465 466 473 474 478 480 481 482 483 487 492 493 496 497 501 502 503 504 505 506 507 513 516 517 518 519 520 521 522 524 525 526 527 528 535 536 541 542 543 544 546 547 548 549 550 552 553 554 556 557 564 565 566 567 568 569 570 571 572 573 575 576 577 578 579 585 586 588 589 592 594 595 601 613 614 615 616 617 620 621 622 623 624 625 627 628 629 630 631 632 635 636 637 638 643 644 645 647 648 650 654 655 656 657 658 659 660 661 666 669 670 671 672 673 675 676 677 679 681 685 689 693 696 697 704 710 712 714 715 717 728 741 742 743 744 748 749 757 759 760 765 771,
	1	 1 2 3 19 20 22 27 28 29 30 32 33 36 37 38 39 41 43 45 46 47 48 49 50 51 60 63 64 65 71 73 74 75 77 86 87 88 89 93 94 99 100 102 103 104 105 106 108 110 112 113 114 115 117 126 132 135 136 149 151 157 158 159 161 164 165 168 169 170 176 177 179 180 182 183 185 186 187 190 191 199 203 204 205 209 210 213 215 216 217 219 221 222 227 228 235 236 240 246 248 250 252 253 255 261 263 274 275 276 278 279 281 289 290 292 294 295 298 303 304 305 310 312 316 322 323 325 327 328 331 332 333 341 342 346 347 352 353 359 360 363 364 369 372 374 375 376 383 385 386 387 390 397 400 405 411 419 422 433 434 435 436 437 443 448 449 451 453 462 463 465 466 473 474 480 481 482 483 487 492 493 496 501 502 503 504 505 506 507 513 516 517 518 519 520 521 522 524 525 526 527 535 536 541 542 543 546 547 548 549 550 552 553 554 556 557 564 565 567 569 570 571 572 573 575 576 577 578 579 585 586 588 589 592 594 595 601 613 614 615 616 617 620 621 622 623 624 625 627 628 629 630 632 635 636 637 638 643 644 645 647 648 650 654 655 656 657 658 659 660 661 666 669 670 671 672 673 675 676 677 679 681 689 693 697 704 710 712 714 715 717 728 741 742 743 744 748 749 757 759 760 765 771,
	16	 132 157 158 159 463 576 577 578 594,
	7	 571 572,
	7	 573 677,
	2	 200 367 598 599 607,
	2	 200 367 598 599 604 606 607,
	2	 7 8 200 367 598 599 603 604 605 606 607 608 716,
	1	 70 146,
	1	 70 146 299,
	1	 148 277 649,
	1	 148 152 277 649,
	0	 4 5 6 7 8 9 10 11 12 13 14 15 21 23 25 26 31 35 52 55 56 59 61 62 66 67 68 70 72 76 78 80 90 91 95 96 97 101 109 111 116 121 122 123 124 125 127 128 129 131 133 134 139 140 141 142 143 144 145 146 147 148 152 153 154 160 162 163 166 167 171 172 173 174 175 178 181 184 189 192 194 195 196 198 200 201 202 208 211 214 218 223 224 225 226 229 230 238 239 241 242 243 244 245 247 249 251 254 256 257 259 260 262 264 277 280 284 285 286 287 288 291 297 299 300 302 308 309 311 319 320 324 329 330 337 338 339 340 345 349 354 355 361 365 366 367 368 370 371 373 379 380 384 389 391 395 396 398 402 406 407 412 420 421 423 425 426 427 428 429 438 447 450 454 455 456 457 458 459 460 461 467 468 469 470 475 476 477 486 488 489 490 498 500 508 509 510 511 512 523 529 530 531 532 534 538 540 551 558 559 560 561 562 581 583 587 590 591 596 597 598 599 602 603 604 605 606 607 608 609 611 612 618 626 633 639 642 646 649 652 653 662 663 665 668 678 680 682 686 690 691 692 694 695 698 699 700 701 702 705 706 707 708 713 716 718 719 720 721 722 723 724 727 729 730 731 732 733 734 735 737 745 747 750 751 752 753 754 755 756 758 761 764 766 769 770,
	0	 4 5 6 7 8 9 10 11 12 13 14 15 21 23 25 26 31 34 35 42 44 52 53 54 55 56 59 61 62 66 67 68 70 72 76 78 80 90 91 95 96 97 101 109 111 116 121 122 123 124 125 127 128 129 131 133 134 139 140 141 142 143 144 145 146 147 148 152 153 154 160 162 163 166 167 171 172 173 174 175 178 181 184 189 192 194 195 196 198 200 201 202 208 211 214 218 223 224 225 226 229 230 238 239 241 242 243 244 245 247 249 251 254 256 257 259 260 262 264 277 280 284 285 286 287 288 291 297 299 300 302 308 309 311 319 320 324 329 330 337 338 339 340 345 349 354 355 361 365 366 367 368 370 371 373 379 380 384 389 391 395 396 398 399 402 406 407 412 420 421 423 425 426 427 428 429 438 444 447 450 454 455 456 457 458 459 460 461 467 468 469 470 471 472 475 476 477 485 486 488 489 490 498 500 508 509 510 511 512 523 529 530 531 532 534 538 539 540 551 558 559 560 561 562 580 581 583 587 590 591 593 596 597 598 599 602 603 604 605 606 607 608 609 611 612 618 626 633 639 642 646 649 652 653 662 663 665 668 678 680 682 683 686 690 691 692 694 695 698 699 700 701 702 705 706 707 708 713 716 718 719 720 721 722 723 724 727 729 730 731 732 733 734 735 736 737 745 746 747 750 751 752 753 754 755 756 758 761 764 766 769 770,
	4	 393 403 491 688,
	2	 326 358 393 403 410 442 491 563 687 688,
	2	 17 18 40 92 150 156 220 233 321 326 358 393 394 403 409 410 442 491 499 563 574 619 687 688 726,
	2	 17 18 40 92 150 156 220 233 321 326 358 362 393 394 403 409 410 442 491 499 563 574 619 687 688 726,
	0	 110 176 177 193 252 360 478 497 748,
	0	 110 176 177 193 252 360 478 497 566 568 748,
	0	 57 58 110 130 176 177 193 232 234 252 360 404 418 478 497 528 544 566 568 631 685 696 748,
	1	 1 2 3 19 20 22 27 28 29 30 32 33 36 37 38 39 41 43 45 46 47 48 49 50 51 60 63 64 65 71 73 74 75 77 86 87 88 89 93 94 99 100 102 103 104 105 106 108 112 113 114 115 117 126 132 135 136 149 151 157 158 159 161 164 165 168 169 170 179 180 182 183 185 186 187 190 191 199 203 204 205 209 210 213 215 216 217 219 221 222 227 228 235 236 240 246 248 250 253 255 261 263 274 275 276 278 279 281 289 290 292 293 294 295 298 303 304 305 310 312 316 322 323 325 327 328 331 332 333 341 342 346 347 352 353 359 363 364 369 372 374 375 376 383 385 386 387 390 397 400 405 411 419 422 433 434 435 436 437 443 448 449 451 453 462 463 465 466 473 474 480 481 482 483 487 492 493 496 501 502 503 504 505 506 507 513 516 517 518 519 520 521 522 524 525 526 527 535 536 541 542 543 546 547 548 549 550 552 553 554 556 557 564 565 567 569 570 571 572 573 575 576 577 578 579 585 586 588 589 592 594 595 601 613 614 615 616 617 620 621 622 623 624 625 627 628 629 630 632 635 636 637 638 643 644 645 647 648 650 654 655 656 657 658 659 660 661 666 669 670 671 672 673 675 676 677 679 681 689 693 697 704 710 712 714 715 717 728 741 742 743 744 749 757 759 760 765 771,
	5	 326 410,
	5	 326 358 410 442 687,
	1	 21 23 59 61 62 66 72 90 97 160 171 174 181 184 192 201 202 218 225 226 241 259 260 280 284 287 288 297 300 318 337 338 339 340 348 373 407 426 429 454 455 461 475 486 498 508 583 680 682 707 725 735 753 756 764,
	0	 17 18 21 23 40 59 61 62 66 69 72 90 92 97 150 156 160 171 174 181 184 192 201 202 218 220 225 226 233 241 259 260 280 284 287 288 297 300 318 321 326 337 338 339 340 348 358 362 373 393 394 407 409 410 426 429 442 452 454 455 461 475 486 491 498 499 508 563 574 583 619 680 682 687 707 725 726 735 753 756 764,
	0	 17 18 21 23 40 59 61 62 66 69 72 90 92 97 150 156 160 171 174 181 184 192 201 202 218 220 225 226 233 241 259 260 280 284 287 288 297 300 318 321 326 337 338 339 340 348 358 362 373 393 394 403 407 409 410 426 429 442 452 454 455 461 475 486 491 498 499 508 563 574 583 619 680 682 687 688 707 725 726 735 753 756 764,
	0	 17 18 21 23 34 40 42 44 53 54 59 61 62 66 69 72 90 92 97 150 156 160 171 174 181 184 192 201 202 218 220 225 226 233 241 259 260 280 284 287 288 297 300 318 321 326 337 338 339 340 348 358 362 373 393 394 399 403 407 409 410 426 429 442 452 454 455 461 471 472 475 485 486 491 498 499 508 509 510 538 539 563 574 580 583 593 619 680 682 683 687 688 707 725 726 727 735 736 746 753 756 764,
	0	 4 5 6 7 8 9 10 11 12 13 14 15 17 18 21 23 25 26 31 34 35 40 42 44 52 53 54 55 56 59 61 62 66 67 68 69 70 72 76 78 80 90 91 92 95 96 97 101 109 111 116 122 123 124 125 127 128 129 131 133 134 139 140 141 142 143 144 145 146 147 148 150 152 153 154 156 160 162 163 166 167 171 172 173 174 175 178 181 184 189 192 194 195 196 198 200 201 202 208 211 214 218 220 223 224 225 226 229 230 233 238 239 241 242 243 244 245 247 249 251 254 256 257 259 260 262 264 277 280 284 285 286 287 288 291 297 299 300 302 308 309 311 318 319 320 321 324 326 329 330 337 338 339 340 345 348 349 354 355 358 361 362 365 366 367 368 370 371 373 379 380 384 389 391 393 394 395 396 398 399 402 403 406 407 409 410 412 420 421 423 425 426 427 428 429 438 442 447 450 452 454 455 456 457 458 459 460 461 467 468 469 470 471 472 475 476 477 485 486 488 489 490 491 498 499 500 508 509 510 511 512 523 529 530 531 532 538 539 540 551 558 559 560 561 562 563 574 580 581 583 587 590 591 593 596 597 598 599 602 603 604 605 606 607 608 609 611 612 618 619 626 633 639 642 646 649 652 653 662 663 665 668 678 680 682 683 686 687 688 690 691 692 694 695 698 699 700 701 702 705 706 707 708 713 716 718 719 720 721 722 723 724 725 726 727 729 730 731 732 733 734 735 736 737 745 746 747 750 751 752 753 754 755 756 758 761 764 766 769 770,
	1	 121 444 534,
	0	 232 544,
	2	 286 668 720,
	2	 242 286 668 720,
	4	 25 76 95 101 116 175 198 244 256 355 457 639 761 766,
	2	 133 134 686 752,
	4	 147 208 249 329 391 489 633 652 662,
	1	 72 241 682,
	5	 157 158 463,
	4	 297 373 735,
	1	 378 479 767,
	2	 30 180 433 434 465 549 557,
	2	 30 49 104 180 204 275 276 295 316 333 353 390 433 434 465 482 483 525 541 549 553 554 556 557 592 648 681 714 715,
	1	 185 219 246 274 289 443 496 567,
	1	 30 49 104 180 185 204 219 246 274 275 276 289 295 316 333 353 390 433 434 443 465 482 483 496 525 541 549 553 554 556 557 567 592 648 681 714 715,
	3	 74 310 312 331,
	5	 35 147 208 249 489 596 626 662,
	3	 35 68 122 147 208 247 249 251 311 384 412 438 450 489 560 596 602 626 662 700,
	10	 52 70 96 146 148 152 162 173 214 262 264 277 299 302 365 488 511 540 611 612 649 690 692 695 722 754,
	2	 362 393 403 491 688,
	3	 42 471 472 746,
	0	 84 231 392 582,
	1	 278 279 405 513 536 673,
	0	 133 134 198 686,
	0	 25 76 133 134 198 686,
	0	 25 76 95 101 133 134 175 198 244 256 355 457 686 761 766,
	6	 226 297,
	3	 604 605 606,
	0	 7 8 604 605 606,
	0	 7 8 604 605 606 608,
	0	 7 8 603 604 605 606 607 608 716,
	3	 326 358 410 442,
	5	 17 18 40 69 92 150 156 220 233 321 326 358 394 409 410 442 499 563 574 619 687 726,
	0	 66 97 181 426,
	0	 66 97 181 184 287 426 486 508,
	0	 23 66 97 160 171 181 184 218 284 287 337 426 429 461 486 508,
	1	 23 59 66 97 160 171 181 184 218 284 287 337 426 429 461 486 508,
	5	 72 241 259 260 288 682,
	0	 23 59 61 62 66 72 90 97 160 171 174 181 184 192 201 202 218 225 241 259 260 280 284 287 288 300 337 338 339 340 407 426 429 454 455 461 486 498 508 680 682 707 764,
	1	 21 23 59 61 62 66 72 90 97 160 171 174 181 184 192 201 202 218 225 241 259 260 280 284 287 288 300 337 338 339 340 407 426 429 454 455 461 486 498 508 680 682 707 753 756 764,
	3	 57 58 130 232 234 404 418 528 544 566 568 631 685 696,
	1	 8 14 254 427 428 609,
	1	 7 8 14 254 427 428 603 609,
	1	 604 605 606 716,
	2	 7 8 14 254 427 428 603 604 605 606 609 716,
	1	 153 154 229 230 245 512 646,
	1	 153 154 194 229 230 245 512 646,
	3	 56 78 153 154 194 229 230 245 389 512 646,
	1	 111 125 139 140 329 391 530 531 633 652 699,
	1	 68 122 251 311 412 438 450 560,
	5	 247 602 700,
	5	 247 384 602 700,
	4	 30 180 185 219 246 289 433 434 443 465 496 549 557 567,
	6	 60 363 411 527,
	5	 60 77 290 363 397 411 518 527,
	6	 60 77 135 235 236 248 290 363 397 411 473 518 527,
	1	 7 8 14 254 427 428 603 605 606 607 608 609 716,
	9	 4 5 6 7 8 9 10 11 12 13 14 15 26 31 55 80 91 123 124 127 128 129 131 141 166 167 178 189 195 200 211 223 224 239 242 254 257 286 291 319 320 324 330 345 349 354 366 367 370 371 379 380 395 396 420 421 427 428 456 459 460 468 469 470 476 500 529 532 551 558 562 597 598 599 603 604 605 606 607 608 609 642 653 668 691 694 698 701 702 705 706 713 716 718 719 720 721 723 724 729 730 732 733 737 745 747 750 751 755 758 770,
	1	 68 111 147 208 249 251 311 329 391 412 450 489 530 531 560 633 652 662 699,
	1	 68 111 122 147 208 249 251 311 329 391 412 438 450 489 530 531 560 633 652 662 699,
	8	 4 5 6 7 8 9 10 11 12 13 14 15 25 26 31 35 52 55 56 67 68 70 76 78 80 91 95 96 101 109 111 116 122 123 124 125 127 128 129 131 133 134 139 140 141 142 143 144 145 146 147 148 152 153 154 162 163 166 167 172 173 175 178 189 194 195 196 198 200 208 211 214 223 224 229 230 238 239 242 243 244 245 247 249 251 254 256 257 262 264 277 285 286 291 299 302 308 309 311 319 320 324 329 330 345 349 354 355 361 365 366 367 370 371 379 380 384 389 391 395 396 398 402 412 420 421 423 425 427 428 438 447 450 456 457 458 459 460 467 468 469 470 476 477 488 489 490 500 511 512 529 530 531 532 540 551 558 559 560 561 562 581 587 591 596 597 598 599 602 603 604 605 606 607 608 609 611 612 626 633 639 642 646 649 652 653 662 663 665 668 678 686 690 691 692 694 695 698 699 700 701 702 705 706 708 713 716 718 719 720 721 722 723 724 729 730 731 732 733 737 745 747 750 751 752 754 755 758 761 766 769 770,
	0	 4 5 6 7 8 9 10 11 12 13 14 15 25 26 31 35 52 55 56 67 68 70 76 78 80 91 95 96 101 109 111 116 122 123 124 125 127 128 129 131 133 134 139 140 141 142 143 144 145 146 147 148 152 153 154 162 163 166 167 172 173 175 178 189 194 195 196 198 200 208 211 214 223 224 229 230 238 239 242 243 244 245 247 249 251 254 256 257 262 264 277 285 286 291 299 302 308 309 311 319 320 324 329 330 345 349 354 355 361 365 366 367 370 371 379 380 384 389 391 395 396 398 402 412 420 421 423 425 427 428 438 447 450 456 457 458 459 460 467 468 469 470 476 477 488 489 490 500 509 510 511 512 529 530 531 532 538 540 551 558 559 560 561 562 581 587 591 596 597 598 599 602 603 604 605 606 607 608 609 611 612 626 633 639 642 646 649 652 653 662 663 665 668 678 686 690 691 692 694 695 698 699 700 701 702 705 706 708 713 716 718 719 720 721 722 723 724 727 729 730 731 732 733 737 745 747 750 751 752 754 755 758 761 766 769 770,
	1	 21 61 62 72 90 192 201 202 241 259 260 288 338 339 340 407 455 498 682 764,
	1	 454 707 753 756,
	3	 454 475 707 753 756,
	0	 21 23 59 61 62 66 72 90 97 160 171 174 181 184 192 201 202 218 225 226 241 259 260 280 284 287 288 300 337 338 339 340 373 407 426 429 454 455 461 475 486 498 508 583 680 682 707 735 753 756 764,
	1	 4 5 6 7 8 9 10 11 12 13 14 15 21 23 25 26 31 35 52 55 56 59 61 62 66 67 68 70 72 76 78 80 90 91 95 96 97 101 109 111 116 122 123 124 125 127 128 129 131 133 134 139 140 141 142 143 144 145 146 147 148 152 153 154 160 162 163 166 167 171 172 173 174 175 178 181 184 189 192 194 195 196 198 200 201 202 208 211 214 218 223 224 225 226 229 230 238 239 241 242 243 244 245 247 249 251 254 256 257 259 260 262 264 277 280 284 285 286 287 288 291 299 300 302 308 309 311 319 320 324 329 330 337 338 339 340 345 349 354 355 361 365 366 367 368 370 371 373 379 380 384 389 391 395 396 398 402 406 407 412 420 421 423 425 426 427 428 429 438 447 450 454 455 456 457 458 459 460 461 467 468 469 470 475 476 477 486 488 489 490 498 500 508 509 510 511 512 523 529 530 531 532 538 540 551 558 559 560 561 562 581 583 587 590 591 596 597 598 599 602 603 604 605 606 607 608 609 611 612 618 626 633 639 642 646 649 652 653 662 663 665 668 678 680 682 686 690 691 692 694 695 698 699 700 701 702 705 706 707 708 713 716 718 719 720 721 722 723 724 727 729 730 731 732 733 734 735 737 745 747 750 751 752 753 754 755 756 758 761 764 766 769 770,
	1	 34 53 54 399 580 593,
	1	 34 53 54 399 444 580 593,
	0	 4 5 6 7 8 9 10 11 12 13 14 15 21 23 25 26 31 34 35 52 53 54 55 56 59 61 62 66 67 68 70 72 76 78 80 90 91 95 96 97 101 109 111 116 122 123 124 125 127 128 129 131 133 134 139 140 141 142 143 144 145 146 147 148 152 153 154 160 162 163 166 167 171 172 173 174 175 178 181 184 189 192 194 195 196 198 200 201 202 208 211 214 218 223 224 225 226 229 230 238 239 241 242 243 244 245 247 249 251 254 256 257 259 260 262 264 277 280 284 285 286 287 288 291 299 300 302 308 309 311 319 320 324 329 330 337 338 339 340 345 349 354 355 361 365 366 367 368 370 371 373 379 380 384 389 391 395 396 398 399 402 406 407 412 420 421 423 425 426 427 428 429 438 444 447 450 454 455 456 457 458 459 460 461 467 468 469 470 475 476 477 486 488 489 490 498 500 508 509 510 511 512 523 529 530 531 532 538 540 551 558 559 560 561 562 580 581 583 587 590 591 593 596 597 598 599 602 603 604 605 606 607 608 609 611 612 618 626 633 639 642 646 649 652 653 662 663 665 668 678 680 682 686 690 691 692 694 695 698 699 700 701 702 705 706 707 708 713 716 718 719 720 721 722 723 724 727 729 730 731 732 733 734 735 737 745 747 750 751 752 753 754 755 756 758 761 764 766 769 770,
	0	 4 5 6 7 8 9 10 11 12 13 14 15 21 23 25 26 31 34 35 52 53 54 55 56 59 61 62 66 67 68 70 72 76 78 80 90 91 95 96 97 101 109 111 116 121 122 123 124 125 127 128 129 131 133 134 139 140 141 142 143 144 145 146 147 148 152 153 154 160 162 163 166 167 171 172 173 174 175 178 181 184 189 192 194 195 196 198 200 201 202 208 211 214 218 223 224 225 226 229 230 238 239 241 242 243 244 245 247 249 251 254 256 257 259 260 262 264 277 280 284 285 286 287 288 291 299 300 302 308 309 311 319 320 324 329 330 337 338 339 340 345 349 354 355 361 365 366 367 368 370 371 373 379 380 384 389 391 395 396 398 399 402 406 407 412 420 421 423 425 426 427 428 429 438 444 447 450 454 455 456 457 458 459 460 461 467 468 469 470 475 476 477 486 488 489 490 498 500 508 509 510 511 512 523 529 530 531 532 534 538 540 551 558 559 560 561 562 580 581 583 587 590 591 593 596 597 598 599 602 603 604 605 606 607 608 609 611 612 618 626 633 639 642 646 649 652 653 662 663 665 668 678 680 682 686 690 691 692 694 695 698 699 700 701 702 705 706 707 708 713 716 718 719 720 721 722 723 724 727 729 730 731 732 733 734 735 737 745 747 750 751 752 753 754 755 756 758 761 764 766 769 770,
	13	 79 424 537,
	13	 85 296 545 651 674,
	13	 85 296 414 545 651 674,
	0	 4 5 6 7 8 9 10 11 12 13 14 15 21 23 25 26 31 34 35 52 53 54 55 56 59 61 62 66 67 68 70 72 76 78 79 80 85 90 91 95 96 97 101 109 111 116 121 122 123 124 125 127 128 129 131 133 134 139 140 141 142 143 144 145 146 147 148 152 153 154 160 162 163 166 167 171 172 173 174 175 178 181 184 189 192 194 195 196 198 200 201 202 208 211 214 218 223 224 225 226 229 230 238 239 241 242 243 244 245 247 249 251 254 256 257 259 260 262 264 277 280 284 285 286 287 288 291 296 299 300 302 308 309 311 314 319 320 324 329 330 337 338 339 340 345 349 354 355 361 365 366 367 368 370 371 373 379 380 384 389 391 395 396 398 399 402 406 407 412 414 420 421 423 424 425 426 427 428 429 438 444 447 450 454 455 456 457 458 459 460 461 467 468 469 470 475 476 477 486 488 489 490 498 500 508 509 510 511 512 523 529 530 531 532 534 537 538 540 545 551 558 559 560 561 562 580 581 583 587 590 591 593 596 597 598 599 602 603 604 605 606 607 608 609 611 612 618 626 633 639 642 646 649 651 652 653 662 663 665 668 674 678 680 682 686 690 691 692 694 695 698 699 700 701 702 705 706 707 708 713 716 718 719 720 721 722 723 724 727 729 730 731 732 733 734 735 737 745 747 750 751 752 753 754 755 756 758 761 764 766 769 770,
	0	 4 5 6 7 8 9 10 11 12 13 14 15 21 23 24 25 26 31 34 35 52 53 54 55 56 59 61 62 66 67 68 70 72 76 78 79 80 85 90 91 95 96 97 101 109 111 116 121 122 123 124 125 127 128 129 131 133 134 139 140 141 142 143 144 145 146 147 148 152 153 154 160 162 163 166 167 171 172 173 174 175 178 181 184 188 189 192 194 195 196 198 200 201 202 208 211 214 218 223 224 225 226 229 230 238 239 241 242 243 244 245 247 249 251 254 256 257 259 260 262 264 277 280 284 285 286 287 288 291 296 299 300 302 308 309 311 314 319 320 324 329 330 337 338 339 340 345 349 354 355 361 365 366 367 368 370 371 373 379 380 384 389 391 395 396 398 399 402 406 407 412 414 420 421 423 424 425 426 427 428 429 438 444 447 450 454 455 456 457 458 459 460 461 467 468 469 470 475 476 477 486 488 489 490 498 500 508 509 510 511 512 523 529 530 531 532 534 537 538 540 545 551 558 559 560 561 562 580 581 583 587 590 591 593 596 597 598 599 602 603 604 605 606 607 608 609 611 612 618 626 633 639 642 646 649 651 652 653 662 663 665 668 674 678 680 682 686 690 691 692 694 695 698 699 700 701 702 705 706 707 708 713 716 718 719 720 721 722 723 724 727 729 730 731 732 733 734 735 737 739 740 745 747 750 751 752 753 754 755 756 758 761 764 766 769 770,
	1	 267 269 306 307 431 445,
	0	 42 44 197 206 207 258 301 315 317 335 336 343 344 401 471 472 485 539 584 683 703 709 711 736 738 746 768,
	1	 69 388 417 446 495 533 555 763,
	1	 42 44 69 197 206 207 258 301 315 317 335 336 343 344 388 401 417 446 471 472 485 495 533 539 555 584 683 703 709 711 736 738 746 763 768,
	1	 16 42 44 69 81 82 83 84 98 107 118 119 120 137 138 155 197 206 207 212 231 237 258 267 268 269 270 271 272 273 282 283 301 306 307 315 317 335 336 343 344 350 351 356 357 377 378 381 382 388 392 401 408 413 415 416 417 430 431 432 439 440 441 445 446 464 471 472 479 484 485 494 495 514 515 533 539 555 582 584 600 634 640 641 664 667 683 684 703 709 711 736 738 746 762 763 767 768,
	1	 1 2 3 17 18 19 20 22 27 28 29 30 32 33 36 37 38 39 40 41 43 45 46 47 48 49 50 51 57 58 60 63 64 65 71 73 74 75 77 86 87 88 89 92 93 94 99 100 102 103 104 105 106 108 110 112 113 114 115 117 126 130 132 135 136 149 150 151 156 157 158 159 161 164 165 168 169 170 176 177 179 180 182 183 185 186 187 190 191 193 199 203 204 205 209 210 213 215 216 217 219 220 221 222 227 228 232 233 234 235 236 240 246 248 250 252 253 255 261 263 265 266 274 275 276 278 279 281 289 290 292 293 294 295 297 298 303 304 305 310 312 313 316 318 321 322 323 325 326 327 328 331 332 333 334 341 342 346 347 348 352 353 358 359 360 362 363 364 369 372 374 375 376 383 385 386 387 390 393 394 397 400 403 404 405 409 410 411 418 419 422 433 434 435 436 437 442 443 448 449 451 452 453 462 463 465 466 473 474 478 480 481 482 483 487 491 492 493 496 497 499 501 502 503 504 505 506 507 513 516 517 518 519 520 521 522 524 525 526 527 528 535 536 541 542 543 544 546 547 548 549 550 552 553 554 556 557 563 564 565 566 567 568 569 570 571 572 573 574 575 576 577 578 579 585 586 588 589 592 594 595 601 610 613 614 615 616 617 619 620 621 622 623 624 625 627 628 629 630 631 632 635 636 637 638 643 644 645 647 648 650 654 655 656 657 658 659 660 661 666 669 670 671 672 673 675 676 677 679 681 685 687 688 689 693 696 697 704 710 712 714 715 717 725 726 728 741 742 743 744 748 749 757 759 760 765 771,
	1	 1 2 3 17 18 19 20 22 27 28 29 30 32 33 36 37 38 39 40 41 43 45 46 47 48 49 50 51 57 58 60 63 64 65 71 73 74 75 77 86 87 88 89 92 93 94 99 100 102 103 104 105 106 108 110 112 113 114 115 117 126 130 132 135 136 149 150 151 156 157 158 159 161 164 165 168 169 170 176 177 179 180 182 183 185 186 187 190 191 193 199 203 204 205 209 210 213 215 216 217 219 220 221 222 227 228 232 233 234 235 236 240 246 248 250 252 253 255 261 263 265 266 274 275 276 278 279 281 289 290 292 293 294 295 297 298 303 304 305 310 312 313 316 318 321 322 323 325 326 327 328 331 332 333 334 341 342 346 347 348 352 353 358 359 360 362 363 364 369 372 374 375 376 383 385 386 387 390 393 394 397 400 403 404 405 409 410 411 418 419 422 433 434 435 436 437 442 443 448 449 451 452 453 462 463 465 466 473 474 478 480 481 482 483 487 491 492 493 496 497 499 501 502 503 504 505 506 507 513 516 517 518 519 520 521 522 524 525 526 527 528 535 536 541 542 543 544 546 547 548 549 550 552 553 554 556 557 563 564 565 566 567 568 569 570 571 572 573 574 575 576 577 578 579 585 586 588 589 592 594 595 601 613 614 615 616 617 619 620 621 622 623 624 625 627 628 629 630 631 632 635 636 637 638 643 644 645 647 648 650 654 655 656 657 658 659 660 661 666 669 670 671 672 673 675 676 677 679 681 685 687 688 689 693 696 697 704 710 712 714 715 717 725 726 728 741 742 743 744 748 749 757 759 760 765 771,
	2	 1 2 3 17 18 19 20 22 27 28 29 30 32 33 36 37 38 39 40 41 43 45 46 47 48 49 50 51 60 63 64 65 71 73 74 75 77 86 87 88 89 92 93 94 99 100 102 103 104 105 106 108 110 112 113 114 115 117 126 132 135 136 149 150 151 156 157 158 159 161 164 165 168 169 170 176 177 179 180 182 183 185 186 187 190 191 199 203 204 205 209 210 213 215 216 217 219 220 221 222 227 228 233 235 236 240 246 248 250 252 253 255 261 263 265 266 274 275 276 278 279 281 289 290 292 293 294 295 297 298 303 304 305 310 312 313 316 318 321 322 323 325 326 327 328 331 332 333 334 341 342 346 347 348 352 353 358 359 360 362 363 364 369 372 374 375 376 383 385 386 387 390 393 394 397 400 403 405 409 410 411 419 422 433 434 435 436 437 442 443 448 449 451 452 453 462 463 465 466 473 474 480 481 482 483 487 491 492 493 496 499 501 502 503 504 505 506 507 513 516 517 518 519 520 521 522 524 525 526 527 535 536 541 542 543 546 547 548 549 550 552 553 554 556 557 563 564 565 567 569 570 571 572 573 574 575 576 577 578 579 585 586 588 589 592 594 595 601 613 614 615 616 617 619 620 621 622 623 624 625 627 628 629 630 632 635 636 637 638 643 644 645 647 648 650 654 655 656 657 658 659 660 661 666 669 670 671 672 673 675 676 677 679 681 687 688 689 693 697 704 710 712 714 715 717 725 726 728 741 742 743 744 748 749 757 759 760 765 771,
	2	 1 2 3 17 18 19 20 22 27 28 29 30 32 33 36 37 38 39 40 41 43 45 46 47 48 49 50 51 60 63 64 65 71 73 74 75 77 86 87 88 89 92 93 94 99 100 102 103 104 105 106 108 112 113 114 115 117 126 132 135 136 149 150 151 156 157 158 159 161 164 165 168 169 170 179 180 182 183 185 186 187 190 191 199 203 204 205 209 210 213 215 216 217 219 220 221 222 227 228 233 235 236 240 246 248 250 253 255 261 263 265 266 274 275 276 278 279 281 289 290 292 294 295 297 298 303 304 305 310 312 313 316 318 321 322 323 325 326 327 328 331 332 333 334 341 342 346 347 348 352 353 358 359 362 363 364 369 372 374 375 376 383 385 386 387 390 393 394 397 400 403 405 409 410 411 419 422 433 434 435 436 437 442 443 448 449 451 452 453 462 463 465 466 473 474 480 481 482 483 487 491 492 493 496 499 501 502 503 504 505 506 507 513 516 517 518 519 520 521 522 524 525 526 527 535 536 541 542 543 546 547 548 549 550 552 553 554 556 557 563 564 565 567 569 570 571 572 573 574 575 576 577 578 579 585 586 588 589 592 594 595 601 613 614 615 616 617 619 620 621 622 623 624 625 627 628 629 630 632 635 636 637 638 643 644 645 647 648 650 654 655 656 657 658 659 660 661 666 669 670 671 672 673 675 676 677 679 681 687 688 689 693 697 704 710 712 714 715 717 725 726 728 741 742 743 744 749 757 759 760 765 771,
	1	 326 358 442 563,
	4	 410 687,
	2	 17 18 92 156 220 233 321 326 358 393 394 409 410 442 452 491 499 563 687,
	2	 297 334,
	1	 164 165 215 216 221 297 313 322 334 644 645 693,
	1	 164 165 215 216 221 265 266 297 313 322 334 644 645 693,
	1	 17 18 92 156 164 165 215 216 220 221 233 265 266 297 313 318 321 322 326 334 348 358 362 393 394 403 409 410 442 452 491 499 563 644 645 687 688 693 725,
	1	 17 18 40 92 150 156 164 165 215 216 220 221 233 265 266 297 313 318 321 322 326 334 348 358 362 393 394 403 409 410 442 452 491 499 563 574 619 644 645 687 688 693 725 726,
	1	 17 18 40 92 150 156 164 165 215 216 220 221 233 265 266 297 313 318 321 322 325 326 334 348 358 362 393 394 403 409 410 442 452 491 499 563 574 619 644 645 687 688 693 725 726,
	2	 17 18 40 92 150 156 164 165 215 216 220 221 233 265 266 297 313 318 321 322 325 326 334 348 358 362 364 393 394 403 409 410 442 452 491 499 563 574 619 644 645 660 687 688 693 725 726,
	1	 103 278 279 405 513 522 536 636 671 673 712,
	1	 33 48 75 103 278 279 359 374 405 419 513 522 536 570 636 671 673 712,
	1	 33 48 75 93 103 136 278 279 359 374 405 419 513 522 536 547 570 636 671 673 712,
	2	 33 48 75 93 103 108 136 186 278 279 359 374 385 405 419 513 522 536 547 570 636 669 671 673 712,
	2	 33 48 75 93 103 106 108 136 186 278 279 359 369 374 385 400 405 419 513 522 536 547 570 636 669 671 673 712 741,
	2	 17 18 33 40 48 75 92 93 103 106 108 136 150 156 164 165 186 215 216 220 221 233 265 266 278 279 297 313 318 321 322 325 326 334 348 358 359 362 364 369 374 385 393 394 400 403 405 409 410 419 442 452 491 499 513 522 536 547 563 570 574 619 636 644 645 660 669 671 673 687 688 693 712 725 726 741,
	2	 17 18 19 20 22 29 32 33 40 41 46 48 71 75 92 93 94 103 106 108 132 136 149 150 151 156 157 158 159 164 165 186 187 190 203 213 215 216 217 220 221 227 228 233 250 265 266 278 279 294 297 303 304 313 318 321 322 323 325 326 334 348 358 359 362 364 369 374 376 383 385 387 393 394 400 403 405 409 410 419 422 435 442 448 449 452 453 463 481 491 499 513 521 522 524 536 547 548 563 570 574 576 577 578 579 588 589 594 595 601 613 619 620 625 632 636 644 645 647 660 669 671 673 687 688 689 693 712 725 726 741 765,
	1	 185 465 496,
	1	 30 185 433 434 465 496 549,
	0	 30 180 185 433 434 465 496 549,
	1	 30 180 185 433 434 465 496 549 557,
	1	 30 49 104 180 185 204 275 276 295 316 333 353 390 433 434 465 482 483 496 525 541 549 553 554 556 557 592 648 681 714 715,
	3	 43 74 99 105 117 179 274 310 312 331 487,
	2	 100 182 183 526 635 643 672 749,
	2	 112 113 328 341 342 436 492 493 546 585 586 630 637 655 657 659 666 675 676 679 742 759,
	4	 17 18 40 69 92 150 156 220 233 313 318 321 326 348 358 362 393 394 409 410 442 452 491 499 563 574 619 687 726,
	4	 17 18 40 69 92 150 156 220 233 313 318 321 326 348 358 362 393 394 403 409 410 442 452 491 499 563 574 619 687 688 726,
	4	 17 18 40 69 92 150 156 220 233 313 318 321 326 348 358 362 393 394 403 409 410 442 452 491 499 509 510 538 563 574 583 619 687 688 726 727,
	4	 17 18 21 23 40 59 61 62 66 69 72 90 92 97 121 150 156 160 171 174 181 184 192 201 202 218 220 225 226 233 241 259 260 280 284 287 288 297 300 313 318 321 326 337 338 339 340 348 358 362 373 393 394 403 407 409 410 426 429 442 452 454 455 461 475 486 491 498 499 508 509 510 534 538 563 574 583 619 680 682 687 688 707 726 727 735 753 756 764,
	3	 4 5 6 7 8 9 10 11 12 13 14 15 17 18 21 23 25 26 31 35 40 52 55 56 59 61 62 66 67 68 69 70 72 76 78 80 90 91 92 95 96 97 101 109 111 116 121 122 123 124 125 127 128 129 131 133 134 139 140 141 142 143 144 145 146 147 148 150 152 153 154 156 160 162 163 166 167 171 172 173 174 175 178 181 184 189 192 194 195 196 198 200 201 202 208 211 214 218 220 223 224 225 226 229 230 233 238 239 241 242 243 244 245 247 249 251 254 256 257 259 260 262 264 277 280 284 285 286 287 288 291 297 299 300 302 308 309 311 313 318 319 320 321 324 326 329 330 337 338 339 340 345 348 349 354 355 358 361 362 365 366 367 368 370 371 373 379 380 384 389 391 393 394 395 396 398 402 403 406 407 409 410 412 420 421 423 425 426 427 428 429 438 442 447 450 452 454 455 456 457 458 459 460 461 467 468 469 470 475 476 477 486 488 489 490 491 498 499 500 508 509 510 511 512 523 529 530 531 532 534 538 540 551 558 559 560 561 562 563 574 581 583 587 590 591 596 597 598 599 602 603 604 605 606 607 608 609 611 612 618 619 626 633 639 642 646 649 652 653 662 663 665 668 678 680 682 686 687 688 690 691 692 694 695 698 699 700 701 702 705 706 707 708 713 716 718 719 720 721 722 723 724 726 727 729 730 731 732 733 734 735 737 745 747 750 751 752 753 754 755 756 758 761 764 766 769 770,
	4	 79 85 197 206 207 258 265 266 296 301 315 317 335 336 343 344 388 401 414 417 424 446 495 533 537 545 555 584 651 674 703 709 711 738 763 768,
	4	 24 79 85 188 197 206 207 258 265 266 296 301 314 315 317 335 336 343 344 388 401 414 417 424 446 495 533 537 545 555 584 651 674 703 709 711 738 739 740 763 768,
	14	 1 2 3 16 19 20 22 27 28 29 30 32 33 36 37 38 39 41 43 45 46 47 48 49 50 51 57 58 60 63 64 65 71 73 74 75 77 81 82 83 84 86 87 88 89 93 94 98 99 100 102 103 104 105 106 107 108 110 112 113 114 115 117 118 119 120 126 130 132 135 136 137 138 149 151 155 157 158 159 161 164 165 168 169 170 176 177 179 180 182 183 185 186 187 190 191 193 199 203 204 205 209 210 212 213 215 216 217 219 221 222 227 228 231 232 234 235 236 237 240 246 248 250 252 253 255 261 263 267 268 269 270 271 272 273 274 275 276 278 279 281 282 283 289 290 292 293 294 295 298 303 304 305 306 307 310 312 316 322 323 325 327 328 331 332 333 341 342 346 347 350 351 352 353 356 357 359 360 363 364 369 372 374 375 376 377 378 381 382 383 385 386 387 390 392 397 400 404 405 408 411 413 415 416 418 419 422 430 431 432 433 434 435 436 437 439 440 441 443 445 448 449 451 453 462 463 464 465 466 473 474 478 479 480 481 482 483 484 487 492 493 494 496 497 501 502 503 504 505 506 507 513 514 515 516 517 518 519 520 521 522 524 525 526 527 528 535 536 541 542 543 544 546 547 548 549 550 552 553 554 556 557 564 565 566 567 568 569 570 571 572 573 575 576 577 578 579 582 585 586 588 589 592 594 595 600 601 610 613 614 615 616 617 620 621 622 623 624 625 627 628 629 630 631 632 634 635 636 637 638 640 641 643 644 645 647 648 650 654 655 656 657 658 659 660 661 664 666 667 669 670 671 672 673 675 676 677 679 681 684 685 689 693 696 697 704 710 712 714 715 717 728 741 742 743 744 748 749 757 759 760 762 765 767 771,
	11	 16 81 82 83 84 98 107 118 119 120 137 138 155 212 231 237 267 268 269 270 271 272 273 282 283 306 307 350 351 356 357 377 378 381 382 392 408 413 415 416 430 431 432 439 440 441 445 464 479 484 494 514 515 582 600 610 634 640 641 664 667 684 762 767,
	5	 19 20 22 29 32 41 46 71 94 132 149 151 157 158 159 190 213 217 227 228 250 294 303 304 323 376 387 422 448 449 453 463 481 521 524 576 577 578 579 588 589 594 595 601 613 620 625 632 647 689 765,
	7	 187 435,
	1	 30 43 49 74 99 104 105 179 180 185 204 219 246 275 276 289 295 310 316 333 353 390 433 434 443 465 482 483 487 496 525 541 549 553 554 556 557 567 592 648 681 714 715,
	2	 30 43 49 74 99 104 105 179 180 185 204 219 246 274 275 276 289 295 310 316 333 353 390 433 434 443 465 482 483 487 496 525 541 549 553 554 556 557 567 592 648 681 714 715,
	4	 30 43 49 74 99 104 105 179 180 185 204 219 246 274 275 276 289 295 310 312 316 331 333 353 390 433 434 443 465 482 483 487 496 525 541 549 553 554 556 557 567 592 648 681 714 715,
	2	 86 87 520 575 728 744,
	3	 133 134,
	0	 168 191 550,
	0	 3 168 191 550,
	6	 27 47 126 161 169 222 474 480,
	0	 27 47 126 161 169 222 474 480 535,
	6	 375 569 661,
	0	 3 27 47 126 161 168 169 191 222 375 474 480 535 550 569 661,
	0	 3 27 47 126 161 168 169 191 222 375 451 474 480 535 550 569 661,
	0	 7 8 603 605,
	1	 7 8 603 605 716,
	0	 607 608,
	1	 4 5 6 7 8 9 10 11 12 13 14 15 26 31 40 55 80 91 123 124 127 128 129 131 141 150 166 167 178 189 195 200 211 223 224 239 242 254 257 286 291 319 320 324 330 345 349 354 366 367 370 371 379 380 395 396 420 421 427 428 456 459 460 468 469 470 476 500 529 532 551 558 562 574 597 598 599 603 604 605 606 607 608 609 619 642 653 668 691 694 698 701 702 705 706 713 716 718 719 720 721 723 724 726 729 730 732 733 737 745 747 750 751 755 758 770,
	3	 122 247 384 438 602 700,
	1	 4 5 6 7 8 9 10 11 12 13 14 15 25 26 31 35 40 52 55 56 67 68 70 76 78 80 91 95 96 101 109 111 116 122 123 124 125 127 128 129 131 133 134 139 140 141 142 143 144 145 146 147 148 150 152 153 154 162 163 166 167 172 173 175 178 189 194 195 196 198 200 208 211 214 223 224 229 230 238 239 242 243 244 245 247 249 251 254 256 257 262 264 277 285 286 291 299 302 308 309 311 319 320 324 329 330 345 349 354 355 361 365 366 367 370 371 379 380 384 389 391 395 396 398 402 412 420 421 423 425 427 428 438 447 450 456 457 458 459 460 467 468 469 470 476 477 488 489 490 500 511 512 529 530 531 532 540 551 558 559 560 561 562 574 581 587 591 596 597 598 599 602 603 604 605 606 607 608 609 611 612 619 626 633 639 642 646 649 652 653 662 663 665 668 678 686 690 691 692 694 695 698 699 700 701 702 705 706 708 713 716 718 719 720 721 722 723 724 726 729 730 731 732 733 737 745 747 750 751 752 754 755 758 761 766 769 770,
	1	 4 5 6 7 8 9 10 11 12 13 14 15 25 26 31 35 40 52 55 56 67 68 70 76 78 80 91 95 96 101 109 111 116 122 123 124 125 127 128 129 131 133 134 139 140 141 142 143 144 145 146 147 148 150 152 153 154 162 163 166 167 172 173 175 178 189 194 195 196 198 200 208 211 214 223 224 229 230 238 239 242 243 244 245 247 249 251 254 256 257 262 264 277 285 286 291 299 302 308 309 311 319 320 324 329 330 345 349 354 355 361 365 366 367 368 370 371 379 380 384 389 391 395 396 398 402 406 412 420 421 423 425 427 428 438 447 450 456 457 458 459 460 467 468 469 470 476 477 488 489 490 500 511 512 523 529 530 531 532 540 551 558 559 560 561 562 574 581 587 590 591 596 597 598 599 602 603 604 605 606 607 608 609 611 612 618 619 626 633 639 642 646 649 652 653 662 663 665 668 678 686 690 691 692 694 695 698 699 700 701 702 705 706 708 713 716 718 719 720 721 722 723 724 726 729 730 731 732 733 734 737 745 747 750 751 752 754 755 758 761 766 769 770,
	1	 17 18 92 156 220 233 321 326 358 393 394 409 410 442 491 499 563 687,
	1	 362 452,
	1	 17 18 92 156 220 233 318 321 326 348 358 362 393 394 409 410 442 452 491 499 563 687,
	1	 17 18 92 156 220 233 318 321 326 348 358 362 393 394 403 409 410 442 452 491 499 563 687 688,
	0	 17 18 92 156 220 233 318 321 326 348 358 362 393 394 403 409 410 442 452 491 499 509 510 538 563 583 687 688 727,
	1	 181 184 287 426 486 508,
	1	 23 160 171 181 184 218 284 287 337 426 429 461 486 508,
	1	 23 59 160 171 181 184 218 284 287 337 426 429 461 486 508,
	8	 174 680,
	0	 17 18 21 23 59 61 62 66 72 90 92 97 121 156 160 171 174 181 184 192 201 202 218 220 225 226 233 241 259 260 280 284 287 288 300 318 321 326 337 338 339 340 348 358 362 373 393 394 403 407 409 410 426 429 442 452 454 455 461 475 486 491 498 499 508 509 510 534 538 563 583 680 682 687 688 707 727 735 753 756 764,
	0	 4 5 6 7 8 9 10 11 12 13 14 15 17 18 21 23 25 26 31 35 40 52 55 56 59 61 62 66 67 68 70 72 76 78 80 90 91 92 95 96 97 101 109 111 116 121 122 123 124 125 127 128 129 131 133 134 139 140 141 142 143 144 145 146 147 148 150 152 153 154 156 160 162 163 166 167 171 172 173 174 175 178 181 184 189 192 194 195 196 198 200 201 202 208 211 214 218 220 223 224 225 226 229 230 233 238 239 241 242 243 244 245 247 249 251 254 256 257 259 260 262 264 277 280 284 285 286 287 288 291 299 300 302 308 309 311 318 319 320 321 324 326 329 330 337 338 339 340 345 348 349 354 355 358 361 362 365 366 367 368 370 371 373 379 380 384 389 391 393 394 395 396 398 402 403 406 407 409 410 412 420 421 423 425 426 427 428 429 438 442 447 450 452 454 455 456 457 458 459 460 461 467 468 469 470 475 476 477 486 488 489 490 491 498 499 500 508 509 510 511 512 523 529 530 531 532 534 538 540 551 558 559 560 561 562 563 574 581 583 587 590 591 596 597 598 599 602 603 604 605 606 607 608 609 611 612 618 619 626 633 639 642 646 649 652 653 662 663 665 668 678 680 682 686 687 688 690 691 692 694 695 698 699 700 701 702 705 706 707 708 713 716 718 719 720 721 722 723 724 726 727 729 730 731 732 733 734 735 737 745 747 750 751 752 753 754 755 756 758 761 764 766 769 770,
	0	 34 42 44 53 54 69 399 471 472 485 539 580 593 683 725 736 746,
	0	 34 42 44 53 54 69 399 444 471 472 485 539 580 593 683 725 736 746,
	0	 79 85 265 266 296 297 313 334 414 424 537 545 651 674,
	1	 24 79 85 188 265 266 296 297 313 314 334 414 424 537 545 651 674 739 740,
	4	 19 20 29 32 41 71 94 132 149 151 157 158 159 190 217 227 228 294 303 304 323 376 422 448 449 453 463 521 524 548 576 577 578 588 589 594 595 601 613 620 632 689,
	5	 19 20 29 32 41 71 94 132 149 151 157 158 159 190 217 227 228 294 303 304 323 376 387 422 448 449 453 463 481 521 524 548 576 577 578 579 588 589 594 595 601 613 620 632 689 765,
	3	 19 20 22 29 32 41 46 71 94 132 149 151 157 158 159 190 213 217 227 228 250 294 303 304 323 376 387 422 435 448 449 453 463 481 521 524 548 576 577 578 579 588 589 594 595 601 613 620 625 632 647 689 765,
	6	 19 20 22 29 32 41 46 71 94 132 149 151 157 158 159 187 190 213 217 227 228 250 294 303 304 323 376 387 422 435 448 449 453 463 481 521 524 548 576 577 578 579 588 589 594 595 601 613 620 625 632 647 689 765,
	3	 295 715,
	0	 17 18 40 69 92 150 156 220 233 321 326 358 394 409 410 442 491 499 563 574 619 687 726,
	0	 17 18 40 69 92 150 156 220 233 321 326 358 362 394 409 410 442 491 499 563 574 619 687 726,
	0	 17 18 40 69 92 150 156 220 233 321 326 358 362 394 409 410 442 452 491 499 563 574 619 687 726,
	0	 17 18 40 69 92 150 156 220 233 318 321 326 348 358 362 394 409 410 442 452 491 499 563 574 619 687 726,
	0	 17 18 21 23 40 59 61 62 66 69 72 90 92 97 150 156 160 171 174 181 184 192 201 202 218 220 225 226 233 241 259 260 280 284 287 288 297 300 318 321 326 337 338 339 340 348 358 362 373 394 407 409 410 426 429 442 452 454 455 461 475 486 491 498 499 508 563 574 619 680 682 687 707 726 735 753 756 764,
	0	 17 18 21 23 40 59 61 62 66 69 72 90 92 97 150 156 160 171 174 181 184 192 201 202 218 220 225 226 233 241 259 260 280 284 287 288 297 300 318 321 326 337 338 339 340 348 358 362 373 394 407 409 410 426 429 442 452 454 455 461 475 486 491 498 499 508 509 510 538 563 574 583 619 680 682 687 707 726 727 735 753 756 764,
	0	 393 403 688,
	1	 4 5 6 7 8 9 10 11 12 13 14 15 17 18 21 23 24 25 26 31 34 35 40 42 44 52 53 54 55 56 59 61 62 66 67 68 69 70 72 76 78 80 90 91 92 95 96 97 101 109 111 116 121 122 123 124 125 127 128 129 131 133 134 139 140 141 142 143 144 145 146 147 148 150 152 153 154 156 160 162 163 166 167 171 172 173 174 175 178 181 184 188 189 192 194 195 196 198 200 201 202 208 211 214 218 220 223 224 225 226 229 230 233 238 239 241 242 243 244 245 247 249 251 254 256 257 259 260 262 264 277 280 284 285 286 287 288 291 297 299 300 302 308 309 311 313 318 319 320 321 324 326 329 330 334 337 338 339 340 345 348 349 354 355 358 361 362 365 366 367 368 370 371 373 379 380 384 389 391 393 394 395 396 398 399 402 403 406 407 409 410 412 420 421 423 425 426 427 428 429 438 442 444 447 450 452 454 455 456 457 458 459 460 461 467 468 469 470 471 472 475 476 477 485 486 488 489 490 491 498 499 500 508 509 510 511 512 523 529 530 531 532 534 538 539 540 551 558 559 560 561 562 563 574 580 581 583 587 590 591 593 596 597 598 599 602 603 604 605 606 607 608 609 611 612 618 619 626 633 639 642 646 649 652 653 662 663 665 668 678 680 682 683 686 687 688 690 691 692 694 695 698 699 700 701 702 705 706 707 708 713 716 718 719 720 721 722 723 724 725 726 727 729 730 731 732 733 734 735 736 737 739 740 745 746 747 750 751 752 753 754 755 756 758 761 764 766 769 770,
	0	 79 85 197 206 207 258 265 266 296 301 314 315 317 335 336 343 344 388 401 414 417 424 446 495 533 537 545 555 584 651 674 703 709 711 738 763 768,
	1	 39 135 462 516 517 519 527 697 743,
	9	 7 603 716,
	1	 16 81 82 107 118 119 120 138 155 237 267 268 269 270 271 272 273 282 283 306 307 350 351 356 357 378 408 430 431 432 439 440 441 445 484 494 514 515 640 641 664 667 684 762,
	1	 16 81 82 107 118 119 120 138 155 237 267 268 269 270 271 272 273 282 283 306 307 350 351 356 357 377 378 382 408 415 416 430 431 432 439 440 441 445 484 494 514 515 640 641 664 667 684 762,
	1	 84 137 212 231 381 392 464 479 582 767,
	4	 3 27 47 126 161 169 222 375 474 480 569 661,
	6	 168 535 550,
	0	 314 318 348 725,
	0	 17 18 40 69 92 150 156 220 233 314 318 321 326 348 358 362 393 394 403 409 410 442 452 491 499 563 574 619 687 688 725 726,
	1	 17 18 40 69 92 150 156 220 233 314 318 321 326 348 358 362 393 394 403 409 410 442 452 491 499 509 510 538 563 574 583 619 687 688 725 726 727,
	2	 17 18 21 23 40 59 61 62 66 69 72 90 92 97 121 150 156 160 171 174 181 184 192 201 202 218 220 225 226 233 241 259 260 280 284 287 288 297 300 314 318 321 326 337 338 339 340 348 358 362 373 393 394 403 407 409 410 426 429 442 452 454 455 461 475 486 491 498 499 508 509 510 534 538 563 574 583 619 680 682 687 688 707 725 726 727 735 753 756 764,
	1	 4 5 6 7 8 9 10 11 12 13 14 15 17 18 21 23 25 26 31 35 40 52 55 56 59 61 62 66 67 68 69 70 72 76 78 80 90 91 92 95 96 97 101 109 111 116 121 122 123 124 125 127 128 129 131 133 134 139 140 141 142 143 144 145 146 147 148 150 152 153 154 156 160 162 163 166 167 171 172 173 174 175 178 181 184 189 192 194 195 196 198 200 201 202 208 211 214 218 220 223 224 225 226 229 230 233 238 239 241 242 243 244 245 247 249 251 254 256 257 259 260 262 264 277 280 284 285 286 287 288 291 297 299 300 302 308 309 311 314 318 319 320 321 324 326 329 330 337 338 339 340 345 348 349 354 355 358 361 362 365 366 367 368 370 371 373 379 380 384 389 391 393 394 395 396 398 402 403 406 407 409 410 412 420 421 423 425 426 427 428 429 438 442 447 450 452 454 455 456 457 458 459 460 461 467 468 469 470 475 476 477 486 488 489 490 491 498 499 500 508 509 510 511 512 523 529 530 531 532 534 538 540 551 558 559 560 561 562 563 574 581 583 587 590 591 596 597 598 599 602 603 604 605 606 607 608 609 611 612 618 619 626 633 639 642 646 649 652 653 662 663 665 668 678 680 682 686 687 688 690 691 692 694 695 698 699 700 701 702 705 706 707 708 713 716 718 719 720 721 722 723 724 725 726 727 729 730 731 732 733 734 735 737 745 747 750 751 752 753 754 755 756 758 761 764 766 769 770,
	2	 4 5 6 7 8 9 10 11 12 13 14 15 17 18 21 23 25 26 31 34 35 40 42 44 52 53 54 55 56 59 61 62 66 67 68 69 70 72 76 78 80 90 91 92 95 96 97 101 109 111 116 121 122 123 124 125 127 128 129 131 133 134 139 140 141 142 143 144 145 146 147 148 150 152 153 154 156 160 162 163 166 167 171 172 173 174 175 178 181 184 189 192 194 195 196 198 200 201 202 208 211 214 218 220 223 224 225 226 229 230 233 238 239 241 242 243 244 245 247 249 251 254 256 257 259 260 262 264 277 280 284 285 286 287 288 291 297 299 300 302 308 309 311 314 318 319 320 321 324 326 329 330 337 338 339 340 345 348 349 354 355 358 361 362 365 366 367 368 370 371 373 379 380 384 389 391 393 394 395 396 398 399 402 403 406 407 409 410 412 420 421 423 425 426 427 428 429 438 442 444 447 450 452 454 455 456 457 458 459 460 461 467 468 469 470 471 472 475 476 477 485 486 488 489 490 491 498 499 500 508 509 510 511 512 523 529 530 531 532 534 538 539 540 551 558 559 560 561 562 563 574 580 581 583 587 590 591 593 596 597 598 599 602 603 604 605 606 607 608 609 611 612 618 619 626 633 639 642 646 649 652 653 662 663 665 668 678 680 682 683 686 687 688 690 691 692 694 695 698 699 700 701 702 705 706 707 708 713 716 718 719 720 721 722 723 724 725 726 727 729 730 731 732 733 734 735 736 737 745 746 747 750 751 752 753 754 755 756 758 761 764 766 769 770,
	2	 4 5 6 7 8 9 10 11 12 13 14 15 17 18 21 23 25 26 31 34 35 40 42 44 52 53 54 55 56 59 61 62 66 67 68 69 70 72 76 78 80 90 91 92 95 96 97 101 109 111 116 121 122 123 124 125 127 128 129 131 133 134 139 140 141 142 143 144 145 146 147 148 150 152 153 154 156 160 162 163 166 167 171 172 173 174 175 178 181 184 189 192 194 195 196 198 200 201 202 208 211 214 218 220 223 224 225 226 229 230 233 238 239 241 242 243 244 245 247 249 251 254 256 257 259 260 262 264 277 280 284 285 286 287 288 291 297 299 300 302 308 309 311 313 314 318 319 320 321 324 326 329 330 334 337 338 339 340 345 348 349 354 355 358 361 362 365 366 367 368 370 371 373 379 380 384 389 391 393 394 395 396 398 399 402 403 406 407 409 410 412 420 421 423 425 426 427 428 429 438 442 444 447 450 452 454 455 456 457 458 459 460 461 467 468 469 470 471 472 475 476 477 485 486 488 489 490 491 498 499 500 508 509 510 511 512 523 529 530 531 532 534 538 539 540 551 558 559 560 561 562 563 574 580 581 583 587 590 591 593 596 597 598 599 602 603 604 605 606 607 608 609 611 612 618 619 626 633 639 642 646 649 652 653 662 663 665 668 678 680 682 683 686 687 688 690 691 692 694 695 698 699 700 701 702 705 706 707 708 713 716 718 719 720 721 722 723 724 725 726 727 729 730 731 732 733 734 735 736 737 745 746 747 750 751 752 753 754 755 756 758 761 764 766 769 770,
	0	 7 8 14 254 427 428 609,
	0	 7 8 14 254 427 428 604 605 606 609,
	0	 15 420 551 745,
	2	 345 668 720,
	2	 286 345 668 720,
	2	 242 286 345 668 720,
	0	 128 706,
	3	 128 257 653 706 729 730,
	2	 134 686,
	2	 475 753 756,
	0	 23 59 61 62 66 72 90 97 160 171 174 181 184 192 201 202 218 225 226 241 259 260 280 284 287 288 300 337 338 339 340 373 407 426 429 454 455 461 475 486 498 508 680 682 707 735 753 756 764,
	1	 21 23 59 61 62 66 72 90 97 160 171 174 181 184 192 201 202 218 225 226 241 259 260 280 284 287 288 300 337 338 339 340 373 407 426 429 454 455 461 475 486 498 508 509 510 538 583 680 682 707 727 735 753 756 764,
	1	 21 23 59 61 62 66 72 90 97 160 171 174 181 184 192 201 202 218 225 226 241 259 260 280 284 287 288 300 337 338 339 340 368 373 406 407 426 429 454 455 461 475 486 498 508 509 510 523 538 583 590 618 680 682 707 727 734 735 753 756 764,
	0	 34 42 44 53 54 69 121 399 444 471 472 485 534 539 580 593 683 736 746,
	1	 4 5 6 7 8 9 10 11 12 13 14 15 21 23 25 26 31 34 35 42 44 52 53 54 55 56 59 61 62 66 67 68 69 70 72 76 78 80 90 91 95 96 97 101 109 111 116 121 122 123 124 125 127 128 129 131 133 134 139 140 141 142 143 144 145 146 147 148 152 153 154 160 162 163 166 167 171 172 173 174 175 178 181 184 189 192 194 195 196 198 200 201 202 208 211 214 218 223 224 225 226 229 230 238 239 241 242 243 244 245 247 249 251 254 256 257 259 260 262 264 277 280 284 285 286 287 288 291 299 300 302 308 309 311 319 320 324 329 330 337 338 339 340 345 349 354 355 361 365 366 367 368 370 371 373 379 380 384 389 391 395 396 398 399 402 406 407 412 420 421 423 425 426 427 428 429 438 444 447 450 454 455 456 457 458 459 460 461 467 468 469 470 471 472 475 476 477 485 486 488 489 490 498 500 508 509 510 511 512 523 529 530 531 532 534 538 539 540 551 558 559 560 561 562 580 581 583 587 590 591 593 596 597 598 599 602 603 604 605 606 607 608 609 611 612 618 626 633 639 642 646 649 652 653 662 663 665 668 678 680 682 683 686 690 691 692 694 695 698 699 700 701 702 705 706 707 708 713 716 718 719 720 721 722 723 724 727 729 730 731 732 733 734 735 736 737 745 746 747 750 751 752 753 754 755 756 758 761 764 766 769 770,
	1	 4 5 6 7 8 9 10 11 12 13 14 15 21 23 25 26 31 34 35 42 44 52 53 54 55 56 59 61 62 66 67 68 69 70 72 76 78 79 80 85 90 91 95 96 97 101 109 111 116 121 122 123 124 125 127 128 129 131 133 134 139 140 141 142 143 144 145 146 147 148 152 153 154 160 162 163 166 167 171 172 173 174 175 178 181 184 189 192 194 195 196 198 200 201 202 208 211 214 218 223 224 225 226 229 230 238 239 241 242 243 244 245 247 249 251 254 256 257 259 260 262 264 277 280 284 285 286 287 288 291 296 299 300 302 308 309 311 314 319 320 324 329 330 337 338 339 340 345 349 354 355 361 365 366 367 368 370 371 373 379 380 384 389 391 395 396 398 399 402 406 407 412 414 420 421 423 424 425 426 427 428 429 438 444 447 450 454 455 456 457 458 459 460 461 467 468 469 470 471 472 475 476 477 485 486 488 489 490 498 500 508 509 510 511 512 523 529 530 531 532 534 537 538 539 540 545 551 558 559 560 561 562 580 581 583 587 590 591 593 596 597 598 599 602 603 604 605 606 607 608 609 611 612 618 626 633 639 642 646 649 651 652 653 662 663 665 668 674 678 680 682 683 686 690 691 692 694 695 698 699 700 701 702 705 706 707 708 713 716 718 719 720 721 722 723 724 727 729 730 731 732 733 734 735 736 737 745 746 747 750 751 752 753 754 755 756 758 761 764 766 769 770,
	1	 4 5 6 7 8 9 10 11 12 13 14 15 21 23 24 25 26 31 34 35 42 44 52 53 54 55 56 59 61 62 66 67 68 69 70 72 76 78 79 80 85 90 91 95 96 97 101 109 111 116 121 122 123 124 125 127 128 129 131 133 134 139 140 141 142 143 144 145 146 147 148 152 153 154 160 162 163 166 167 171 172 173 174 175 178 181 184 188 189 192 194 195 196 198 200 201 202 208 211 214 218 223 224 225 226 229 230 238 239 241 242 243 244 245 247 249 251 254 256 257 259 260 262 264 277 280 284 285 286 287 288 291 296 299 300 302 308 309 311 314 319 320 324 329 330 337 338 339 340 345 349 354 355 361 365 366 367 368 370 371 373 379 380 384 389 391 395 396 398 399 402 406 407 412 414 420 421 423 424 425 426 427 428 429 438 444 447 450 454 455 456 457 458 459 460 461 467 468 469 470 471 472 475 476 477 485 486 488 489 490 498 500 508 509 510 511 512 523 529 530 531 532 534 537 538 539 540 545 551 558 559 560 561 562 580 581 583 587 590 591 593 596 597 598 599 602 603 604 605 606 607 608 609 611 612 618 626 633 639 642 646 649 651 652 653 662 663 665 668 674 678 680 682 683 686 690 691 692 694 695 698 699 700 701 702 705 706 707 708 713 716 718 719 720 721 722 723 724 727 729 730 731 732 733 734 735 736 737 739 740 745 746 747 750 751 752 753 754 755 756 758 761 764 766 769 770,
	0	 16 81 82 84 107 118 119 120 137 138 155 212 231 237 267 268 269 270 271 272 273 282 283 306 307 350 351 356 357 378 381 392 408 430 431 432 439 440 441 445 464 479 484 494 514 515 582 640 641 664 667 684 762 767,
	0	 16 81 82 83 84 98 107 118 119 120 137 138 155 197 207 212 231 237 258 267 268 269 270 271 272 273 282 283 306 307 335 343 344 350 351 356 357 377 378 381 382 388 392 401 408 413 415 416 417 430 431 432 439 440 441 445 446 464 479 484 494 495 514 515 533 555 582 600 634 640 641 664 667 684 703 709 711 738 762 763 767,
	0	 1 2 3 17 18 19 20 22 27 28 29 30 32 33 36 37 38 39 40 41 43 45 46 47 48 49 50 51 60 63 64 65 71 73 74 75 77 86 87 88 89 92 93 94 99 100 102 103 104 105 106 108 110 112 113 114 115 117 126 132 135 136 149 150 151 156 157 158 159 161 164 165 168 169 170 176 177 179 180 182 183 185 186 187 190 191 199 203 204 205 209 210 213 215 216 217 219 220 221 222 227 228 233 235 236 240 246 248 250 252 253 255 261 263 265 266 274 275 276 278 279 281 289 290 292 293 294 295 297 298 303 304 305 310 312 313 316 318 321 322 323 325 326 327 328 331 332 333 334 341 342 346 347 348 352 353 358 359 360 362 363 364 369 372 374 375 376 383 385 386 387 390 393 394 397 400 403 405 409 410 411 419 422 433 434 435 436 437 442 443 448 449 451 452 453 462 463 465 466 473 474 480 481 482 483 487 491 492 493 496 499 501 502 503 504 505 506 507 513 516 517 518 519 520 521 522 524 525 526 527 535 536 541 542 543 546 547 548 549 550 552 553 554 556 557 563 564 565 567 569 570 571 572 573 574 575 576 577 578 579 585 586 588 589 592 594 595 601 610 613 614 615 616 617 619 620 621 622 623 624 625 627 628 629 630 632 635 636 637 638 643 644 645 647 648 650 654 655 656 657 658 659 660 661 666 669 670 671 672 673 675 676 677 679 681 687 688 689 693 697 704 710 712 714 715 717 725 726 728 741 742 743 744 748 749 757 759 760 765 771,
	3	 393 491 687,
	1	 80 91 129 178 324 456 476 532 642 691 758,
	0	 314 725,
	0	 93 103 136 278 279 405 513 522 536 547 636 671 673,
	0	 33 48 75 93 103 106 136 278 279 359 369 374 400 405 419 513 522 536 547 570 636 669 671 673 741,
	3	 417 763,
	4	 197 206 207 258 265 266 301 313 315 317 334 335 336 343 344 388 401 417 446 495 533 555 584 703 709 711 738 763 768,
	3	 79 85 197 206 207 258 265 266 296 301 313 314 315 317 334 335 336 343 344 388 401 414 417 424 446 495 533 537 545 555 584 651 674 703 709 711 738 763 768,
	3	 24 79 85 188 197 206 207 258 265 266 296 301 313 314 315 317 334 335 336 343 344 388 401 414 417 424 446 495 533 537 545 555 584 651 674 703 709 711 738 739 740 763 768,
	1	 162 262 264,
	1	 162 262 264 695,
	1	 162 262 264 695 754,
	0	 25 35 52 56 67 68 70 76 78 95 96 101 109 111 116 122 123 125 133 134 139 140 142 143 144 145 146 147 148 152 153 154 162 163 172 173 175 194 196 198 208 211 214 229 230 238 243 244 245 247 249 251 256 262 264 277 285 299 302 308 309 311 329 355 361 365 384 389 391 398 402 412 423 425 438 447 450 457 458 467 477 488 489 490 511 512 530 531 540 559 560 561 581 587 591 596 602 611 612 626 633 639 646 649 652 662 663 665 678 686 690 692 695 699 700 708 722 724 731 752 754 755 761 766 769,
	0	 4 5 6 7 8 9 10 11 12 13 14 15 21 23 25 26 31 34 35 52 53 54 55 56 59 61 62 66 67 68 70 72 76 78 79 80 85 90 91 95 96 97 101 109 111 116 122 123 124 125 127 128 129 131 133 134 139 140 141 142 143 144 145 146 147 148 152 153 154 160 162 163 166 167 171 172 173 174 175 178 181 184 189 192 194 195 196 198 200 201 202 208 211 214 218 223 224 225 226 229 230 238 239 241 242 243 244 245 247 249 251 254 256 257 259 260 262 264 277 280 284 285 286 287 288 291 296 299 300 302 308 309 311 314 319 320 324 329 330 337 338 339 340 345 349 354 355 361 365 366 367 368 370 371 373 379 380 384 389 391 395 396 398 399 402 406 407 412 414 420 421 423 424 425 426 427 428 429 438 444 447 450 454 455 456 457 458 459 460 461 467 468 469 470 475 476 477 486 488 489 490 498 500 508 509 510 511 512 523 529 530 531 532 537 538 540 545 551 558 559 560 561 562 580 581 583 587 590 591 593 596 597 598 599 602 603 604 605 606 607 608 609 611 612 618 626 633 639 642 646 649 651 652 653 662 663 665 668 674 678 680 682 686 690 691 692 694 695 698 699 700 701 702 705 706 707 708 713 716 718 719 720 721 722 723 724 727 729 730 731 732 733 734 735 737 745 747 750 751 752 753 754 755 756 758 761 764 766 769 770,
	0	 42 44 69 197 206 207 258 301 315 317 335 336 343 344 401 471 472 485 539 584 683 703 709 711 736 738 746 768,
	0	 16 42 44 69 81 82 83 84 98 107 118 119 120 121 137 138 155 197 206 207 212 231 237 258 267 268 269 270 271 272 273 282 283 301 306 307 315 317 335 336 343 344 350 351 356 357 377 378 381 382 388 392 401 408 413 415 416 417 430 431 432 439 440 441 445 446 464 471 472 479 484 485 494 495 514 515 533 534 539 555 582 584 600 634 640 641 664 667 683 684 703 709 711 736 738 746 762 763 767 768,
	0	 1 2 3 17 18 19 20 22 24 27 28 29 30 32 33 36 37 38 39 40 41 43 45 46 47 48 49 50 51 57 58 60 63 64 65 71 73 74 75 77 86 87 88 89 92 93 94 99 100 102 103 104 105 106 108 110 112 113 114 115 117 126 130 132 135 136 149 150 151 156 157 158 159 161 164 165 168 169 170 176 177 179 180 182 183 185 186 187 188 190 191 193 199 203 204 205 209 210 213 215 216 217 219 220 221 222 227 228 232 233 234 235 236 240 246 248 250 252 253 255 261 263 265 266 274 275 276 278 279 281 289 290 292 293 294 295 297 298 303 304 305 310 312 313 316 318 321 322 323 325 326 327 328 331 332 333 334 341 342 346 347 348 352 353 358 359 360 362 363 364 369 372 374 375 376 383 385 386 387 390 393 394 397 400 403 404 405 409 410 411 418 419 422 433 434 435 436 437 442 443 448 449 451 452 453 462 463 465 466 473 474 478 480 481 482 483 487 491 492 493 496 497 499 501 502 503 504 505 506 507 513 516 517 518 519 520 521 522 524 525 526 527 528 535 536 541 542 543 544 546 547 548 549 550 552 553 554 556 557 563 564 565 566 567 568 569 570 571 572 573 574 575 576 577 578 579 585 586 588 589 592 594 595 601 610 613 614 615 616 617 619 620 621 622 623 624 625 627 628 629 630 631 632 635 636 637 638 643 644 645 647 648 650 654 655 656 657 658 659 660 661 666 669 670 671 672 673 675 676 677 679 681 685 687 688 689 693 696 697 704 710 712 714 715 717 725 726 728 739 740 741 742 743 744 748 749 757 759 760 765 771,
	0	 326 358 442 563 687,
	3	 17 18 40 92 150 156 220 233 318 321 326 348 358 362 393 394 403 409 410 442 452 491 499 563 574 619 687 688 725 726,
	0	 17 18 40 92 150 156 164 165 215 216 220 221 233 297 313 318 321 322 326 334 348 358 362 393 394 403 409 410 442 452 491 499 563 574 619 644 645 687 688 693 725 726,
	0	 265 266 325,
	2	 180 219 246 289 443 557 567,
	2	 135 517 519,
	2	 39 135 516 517 519 697 743,
	2	 39 60 77 135 235 236 248 290 363 397 411 473 516 517 518 519 697 743,
	2	 111 391 530 531 633 652 699,
	2	 147 208 249 329 489 662,
	2	 326 410 687,
	1	 16 24 81 82 83 84 98 107 118 119 120 137 138 155 188 197 206 207 212 231 237 258 267 268 269 270 271 272 273 282 283 301 306 307 314 315 317 335 336 343 344 350 351 356 357 377 378 381 382 388 392 401 408 413 415 416 417 430 431 432 439 440 441 445 446 464 479 484 494 495 514 515 533 555 582 584 600 634 640 641 664 667 684 703 709 711 738 739 740 762 763 767 768,
	1	 8 716,
	1	 8 605 716,
	0	 162 262 264 488 612 690 695 754,
	0	 214 402 663,
	0	 162 214 262 264 402 488 612 663 690 695 754,
	0	 52 70 146 148 152 162 196 214 262 264 277 299 365 402 488 511 540 612 649 663 690 695 722 754,
	0	 527 760,
	0	 39 60 77 135 235 236 248 290 363 397 411 462 473 516 517 518 519 527 697 743 760,
	3	 31 713,
	3	 31 500 713,
	3	 31 291 500 713,
	0	 4 5 6 7 8 9 10 11 12 13 14 15 25 26 31 35 52 55 56 67 68 70 76 78 80 91 95 96 101 109 111 116 122 123 124 125 127 128 129 131 133 134 139 140 141 142 143 144 145 146 147 148 152 153 154 162 163 166 167 172 173 175 178 189 194 195 196 198 200 208 211 214 223 224 229 230 238 239 242 243 244 245 247 249 251 254 256 257 262 264 277 285 286 291 299 302 308 309 311 319 320 324 329 330 345 349 354 355 361 365 366 367 368 370 371 379 380 384 389 391 395 396 398 402 412 420 421 423 425 427 428 438 447 450 456 457 458 459 460 467 468 469 470 476 477 488 489 490 500 511 512 529 530 531 532 540 551 558 559 560 561 562 581 587 591 596 597 598 599 602 603 604 605 606 607 608 609 611 612 618 626 633 639 642 646 649 652 653 662 663 665 668 678 686 690 691 692 694 695 698 699 700 701 702 705 706 708 713 716 718 719 720 721 722 723 724 729 730 731 732 733 737 745 747 750 751 752 754 755 758 761 766 769 770,
	0	 40 150 156 574 619 726,
	4	 17 18 40 92 150 156 220 233 318 321 326 348 358 362 393 394 409 410 442 452 491 499 563 574 619 687 725 726,
	2	 17 18 40 92 150 156 220 233 318 321 326 348 358 362 393 394 403 409 410 442 452 491 499 509 510 538 563 574 583 619 687 688 725 726 727,
	2	 17 18 21 23 40 59 61 62 66 72 90 92 97 121 150 156 160 171 174 181 184 192 201 202 218 220 225 226 233 241 259 260 280 284 287 288 297 300 318 321 326 337 338 339 340 348 358 362 373 393 394 403 407 409 410 426 429 442 452 454 455 461 475 486 491 498 499 508 509 510 534 538 563 574 583 619 680 682 687 688 707 725 726 727 735 753 756 764,
	0	 17 18 21 23 40 59 61 62 66 72 90 92 97 121 150 156 160 171 174 181 184 192 201 202 218 220 225 226 233 241 259 260 280 284 287 288 297 300 318 321 326 337 338 339 340 348 358 362 373 393 394 403 406 407 409 410 426 429 442 452 454 455 461 475 486 491 498 499 508 509 510 523 534 538 563 574 583 590 619 680 682 687 688 707 725 726 727 734 735 753 756 764,
	2	 4 5 6 7 8 9 10 11 12 13 14 15 17 18 21 23 25 26 31 35 40 52 55 56 59 61 62 66 67 68 70 72 76 78 80 90 91 92 95 96 97 101 109 111 116 121 122 123 124 125 127 128 129 131 133 134 139 140 141 142 143 144 145 146 147 148 150 152 153 154 156 160 162 163 166 167 171 172 173 174 175 178 181 184 189 192 194 195 196 198 200 201 202 208 211 214 218 220 223 224 225 226 229 230 233 238 239 241 242 243 244 245 247 249 251 254 256 257 259 260 262 264 277 280 284 285 286 287 288 291 297 299 300 302 308 309 311 318 319 320 321 324 326 329 330 337 338 339 340 345 348 349 354 355 358 361 362 365 366 367 368 370 371 373 379 380 384 389 391 393 394 395 396 398 402 403 406 407 409 410 412 420 421 423 425 426 427 428 429 438 442 447 450 452 454 455 456 457 458 459 460 461 467 468 469 470 475 476 477 486 488 489 490 491 498 499 500 508 509 510 511 512 523 529 530 531 532 534 538 540 551 558 559 560 561 562 563 574 581 583 587 590 591 596 597 598 599 602 603 604 605 606 607 608 609 611 612 618 619 626 633 639 642 646 649 652 653 662 663 665 668 678 680 682 686 687 688 690 691 692 694 695 698 699 700 701 702 705 706 707 708 713 716 718 719 720 721 722 723 724 725 726 727 729 730 731 732 733 734 735 737 745 747 750 751 752 753 754 755 756 758 761 764 766 769 770,
	0	 155 430 432,
	3	 49 104 180 185 204 219 246 275 276 289 295 316 333 353 390 443 482 483 496 525 541 553 554 556 557 567 592 648 681 714 715,
	1	 91 129 178 223 224 324 456 476 642 691 750 758,
	1	 80 91 129 178 223 224 324 456 476 532 642 691 750 758,
	1	 26 80 91 129 178 223 224 324 456 476 532 642 691 750 758,
	1	 17 18 40 92 150 156 220 233 318 321 326 348 358 362 393 394 409 410 442 452 491 499 563 574 619 687 726,
	1	 17 18 40 92 150 156 220 233 318 321 326 348 358 362 393 394 403 409 410 442 452 491 499 563 574 619 687 688 726,
	0	 4 5 6 7 8 9 10 11 12 13 14 15 17 18 21 23 25 26 31 34 35 40 42 44 52 53 54 55 56 59 61 62 66 67 68 69 70 72 76 78 80 90 91 92 95 96 97 101 109 110 111 116 121 122 123 124 125 127 128 129 131 133 134 139 140 141 142 143 144 145 146 147 148 150 152 153 154 156 160 162 163 166 167 171 172 173 174 175 176 177 178 181 184 189 192 194 195 196 198 200 201 202 208 211 214 218 220 223 224 225 226 229 230 233 238 239 241 242 243 244 245 247 249 251 252 254 256 257 259 260 262 264 277 280 284 285 286 287 288 291 293 297 299 300 302 308 309 311 318 319 320 321 324 326 329 330 337 338 339 340 345 348 349 354 355 358 360 361 362 365 366 367 368 370 371 373 379 380 384 389 391 393 394 395 396 398 399 402 403 406 407 409 410 412 420 421 423 425 426 427 428 429 438 442 444 447 450 452 454 455 456 457 458 459 460 461 467 468 469 470 471 472 475 476 477 485 486 488 489 490 491 498 499 500 508 509 510 511 512 523 529 530 531 532 534 538 539 540 551 558 559 560 561 562 563 574 580 581 583 587 590 591 593 596 597 598 599 602 603 604 605 606 607 608 609 611 612 618 619 626 633 639 642 646 649 652 653 662 663 665 668 678 680 682 683 686 687 688 690 691 692 694 695 698 699 700 701 702 705 706 707 708 713 716 718 719 720 721 722 723 724 725 726 727 729 730 731 732 733 734 735 736 737 745 746 747 748 750 751 752 753 754 755 756 758 761 764 766 769 770,
	0	 16 81 82 107 118 119 120 138 155 237 267 268 269 270 271 272 273 282 283 306 307 350 351 356 357 378 408 430 431 432 439 440 441 445 464 479 484 494 514 515 640 641 664 667 684 762 767,
	0	 137 212,
	0	 84 137 212 231 381 392 582,
	0	 84 137 212 231 377 381 382 392 415 416 582,
	2	 79 85 265 266 296 313 314 334 414 424 537 545 651 674,
	1	 24 79 85 188 265 266 296 313 314 334 414 424 537 545 651 674 739 740,
	1	 16 24 79 81 82 83 84 85 98 107 118 119 120 137 138 155 188 197 206 207 212 231 237 258 265 266 267 268 269 270 271 272 273 282 283 296 301 306 307 313 314 315 317 334 335 336 343 344 350 351 356 357 377 378 381 382 388 392 401 408 413 414 415 416 417 424 430 431 432 439 440 441 445 446 464 479 484 494 495 514 515 533 537 545 555 582 584 600 634 640 641 651 664 667 674 684 703 709 711 738 739 740 762 763 767 768,
	0	 16 24 79 81 82 83 84 85 98 107 118 119 120 137 138 155 188 197 206 207 212 231 237 258 265 266 267 268 269 270 271 272 273 282 283 296 301 306 307 313 314 315 317 334 335 336 343 344 350 351 356 357 377 378 381 382 388 392 401 408 413 414 415 416 417 424 430 431 432 439 440 441 445 446 464 479 484 494 495 514 515 533 537 545 555 582 584 600 610 634 640 641 651 664 667 674 684 703 709 711 738 739 740 762 763 767 768,
	0	 16 24 57 58 79 81 82 83 84 85 98 107 118 119 120 130 137 138 155 188 193 197 206 207 212 231 232 234 237 258 265 266 267 268 269 270 271 272 273 282 283 296 301 306 307 313 314 315 317 334 335 336 343 344 350 351 356 357 377 378 381 382 388 392 401 404 408 413 414 415 416 417 418 424 430 431 432 439 440 441 445 446 464 478 479 484 494 495 497 514 515 528 533 537 544 545 555 566 568 582 584 600 610 631 634 640 641 651 664 667 674 684 685 696 703 709 711 738 739 740 762 763 767 768,
	2	 474 480,
	3	 23 59 160 171 218 284 337 429 461,
	0	 23 59 160 171 184 218 284 287 337 429 461 486 508,
	7	 23 59 66 97 160 171 174 181 184 218 225 280 284 287 300 337 426 429 461 475 486 508 680,
	1	 81 82 430,
	1	 81 82 155 430,
	1	 81 82 107 118 119 120 155 267 268 269 270 271 272 273 282 283 306 307 350 351 356 357 408 430 431 445 664 684 762,
	2	 43 99 105 179 180 185 219 246 274 289 443 487 496 557 567,
	1	 493 630 666,
	1	 492 493 630 666,
	0	 60 263 363 411,
	0	 60 135 235 236 248 263 363 411 473,
	0	 60 77 135 235 236 248 263 290 363 397 411 473 518,
	0	 39 60 77 135 235 236 248 263 290 363 397 411 473 516 518 697 743,
	0	 39 60 77 135 235 236 248 263 290 363 397 411 462 473 516 517 518 519 697 743,
	3	 121 131 141 195 380 534 562,
	3	 31 121 131 141 195 242 286 291 330 345 380 500 529 534 562 668 694 713 718 720,
	3	 4 5 6 7 8 9 10 11 12 13 14 15 26 31 55 80 91 121 129 131 141 166 167 178 189 195 200 223 224 242 254 286 291 324 330 345 367 370 371 380 395 396 420 421 427 428 456 459 460 468 469 470 476 500 529 532 534 551 562 597 598 599 603 604 605 606 607 608 609 642 668 691 694 698 701 702 705 713 716 718 719 720 721 745 747 750 751 758,
	0	 70 146 148 152 277 299 612 649,
	3	 72 259 260 682,
	1	 387 435 481 579 765,
	2	 19 20 29 32 41 71 94 132 149 151 157 158 159 190 217 227 228 294 303 304 323 376 387 422 435 448 449 453 463 481 521 524 576 577 578 579 588 589 594 595 601 613 620 632 689 765,
	1	 185 219 246 274 289 443 496 557 567,
	0	 43 99 105 179 185 219 246 274 289 443 487 496 557 567,
	1	 17 18 92 220 233 321 326 358 394 409 410 442 499 563 687,
	0	 69 156 393 452 491,
	0	 69 156 362 393 452 491,
	2	 17 18 69 92 156 220 233 321 326 358 362 393 394 409 410 442 452 491 499 563 687,
	2	 40 150 574 726,
	2	 34 42 44 53 54 399 471 472 485 539 683 736 746,
	1	 34 42 44 53 54 399 471 472 485 539 683 725 736 746,
	1	 34 42 44 53 54 399 471 472 485 539 580 683 725 736 746,
	1	 4 5 6 7 8 9 10 11 12 13 14 15 17 18 21 23 25 26 31 34 35 40 42 44 52 53 54 55 56 59 61 62 66 67 68 69 70 72 76 78 79 80 85 90 91 92 95 96 97 101 109 111 116 121 122 123 124 125 127 128 129 131 133 134 139 140 141 142 143 144 145 146 147 148 150 152 153 154 156 160 162 163 166 167 171 172 173 174 175 178 181 184 189 192 194 195 196 198 200 201 202 208 211 214 218 220 223 224 225 226 229 230 233 238 239 241 242 243 244 245 247 249 251 254 256 257 259 260 262 264 277 280 284 285 286 287 288 291 296 297 299 300 302 308 309 311 318 319 320 321 324 326 329 330 337 338 339 340 345 348 349 354 355 358 361 362 365 366 367 368 370 371 373 379 380 384 389 391 393 394 395 396 398 399 402 403 406 407 409 410 412 414 420 421 423 424 425 426 427 428 429 438 442 444 447 450 452 454 455 456 457 458 459 460 461 467 468 469 470 471 472 475 476 477 485 486 488 489 490 491 498 499 500 508 509 510 511 512 523 529 530 531 532 534 537 538 539 540 545 551 558 559 560 561 562 563 574 580 581 583 587 590 591 593 596 597 598 599 602 603 604 605 606 607 608 609 611 612 618 619 626 633 639 642 646 649 651 652 653 662 663 665 668 674 678 680 682 683 686 687 688 690 691 692 694 695 698 699 700 701 702 705 706 707 708 713 716 718 719 720 721 722 723 724 725 726 727 729 730 731 732 733 734 735 736 737 745 746 747 750 751 752 753 754 755 756 758 761 764 766 769 770,
	1	 584 768,
	0	 301 584 703 768,
	2	 124 127 128 257 319 320 366 558 653 706 729 730 770,
	2	 245 389 646,
	2	 56 78 194 245 389 646,
	3	 49 104 276 556 648,
	0	 88 89 261 543,
	0	 88 89 205 261 543 614 615,
	2	 17 18 21 23 40 59 61 62 66 69 72 90 92 97 150 156 160 171 174 181 184 192 201 202 218 220 225 226 233 241 259 260 280 284 287 288 297 300 313 318 321 326 337 338 339 340 348 358 362 373 393 394 403 407 409 410 426 429 442 452 454 455 461 475 486 491 498 499 508 563 574 619 680 682 687 688 707 726 735 753 756 764,
	2	 17 18 21 23 40 59 61 62 66 69 72 90 92 97 150 156 160 171 174 181 184 192 201 202 218 220 225 226 233 241 259 260 280 284 287 288 297 300 313 318 321 326 337 338 339 340 348 358 362 373 393 394 403 407 409 410 426 429 442 452 454 455 461 475 486 491 498 499 508 509 510 538 563 574 583 619 680 682 687 688 707 726 727 735 753 756 764,
	0	 17 18 21 23 34 40 42 44 53 54 59 61 62 66 69 72 90 92 97 150 156 160 171 174 181 184 192 201 202 218 220 225 226 233 241 259 260 280 284 287 288 297 300 313 318 321 326 337 338 339 340 348 358 362 373 393 394 399 403 407 409 410 426 429 442 452 454 455 461 471 472 475 485 486 491 498 499 508 509 510 538 539 563 574 580 583 593 619 680 682 683 687 688 707 725 726 727 735 736 746 753 756 764,
	0	 4 5 6 7 8 9 10 11 12 13 14 15 17 18 21 23 25 26 31 34 35 40 42 44 52 53 54 55 56 59 61 62 66 67 68 69 70 72 76 78 80 90 91 92 95 96 97 101 109 111 116 122 123 124 125 127 128 129 131 133 134 139 140 141 142 143 144 145 146 147 148 150 152 153 154 156 160 162 163 166 167 171 172 173 174 175 178 181 184 189 192 194 195 196 198 200 201 202 208 211 214 218 220 223 224 225 226 229 230 233 238 239 241 242 243 244 245 247 249 251 254 256 257 259 260 262 264 277 280 284 285 286 287 288 291 297 299 300 302 308 309 311 313 318 319 320 321 324 326 329 330 337 338 339 340 345 348 349 354 355 358 361 362 365 366 367 368 370 371 373 379 380 384 389 391 393 394 395 396 398 399 402 403 406 407 409 410 412 420 421 423 425 426 427 428 429 438 442 447 450 452 454 455 456 457 458 459 460 461 467 468 469 470 471 472 475 476 477 485 486 488 489 490 491 498 499 500 508 509 510 511 512 523 529 530 531 532 538 539 540 551 558 559 560 561 562 563 574 580 581 583 587 590 591 593 596 597 598 599 602 603 604 605 606 607 608 609 611 612 618 619 626 633 639 642 646 649 652 653 662 663 665 668 678 680 682 683 686 687 688 690 691 692 694 695 698 699 700 701 702 705 706 707 708 713 716 718 719 720 721 722 723 724 725 726 727 729 730 731 732 733 734 735 736 737 745 746 747 750 751 752 753 754 755 756 758 761 764 766 769 770,
	2	 272 273,
	2	 272 273 351,
	2	 268 272 273 351,
	2	 118 119 120 268 272 273 350 351 356 684 762,
	2	 107 118 119 120 268 270 272 273 282 283 350 351 356 408 664 684 762,
	2	 107 118 119 120 267 268 269 270 272 273 282 283 306 307 350 351 356 357 408 431 445 664 684 762,
	0	 43 74 99 105 117 179 310 487,
	0	 30 43 49 74 99 104 105 117 179 204 275 276 295 310 316 333 353 390 433 434 465 482 483 487 525 541 549 553 554 556 592 648 681 714 715,
	2	 180 185 219 246 274 289 312 331 443 496 557 567,
	1	 68 111 122 247 251 311 329 384 391 412 438 450 530 531 560 602 633 652 699 700,
	1	 57 58 130 232 234 418 528 544 566 568 631 685 696,
	3	 57 58 130 193 232 234 418 478 497 528 544 566 568 631 685 696,
	0	 1 2 3 19 20 22 27 28 29 30 32 33 36 37 38 39 41 43 45 46 47 48 49 50 51 60 63 64 65 71 73 74 75 77 86 87 88 89 93 94 99 100 102 103 104 105 106 108 110 112 113 114 115 117 126 132 135 136 149 151 157 158 159 161 164 165 168 169 170 176 177 179 180 182 183 185 186 187 190 191 199 203 204 205 209 210 213 215 216 217 219 221 222 227 228 235 236 240 246 248 250 252 253 255 261 263 274 275 276 278 279 281 289 290 292 293 294 295 298 303 304 305 310 312 316 322 323 325 327 328 331 332 333 341 342 346 347 352 353 359 360 363 364 369 372 374 375 376 383 385 386 387 390 397 400 404 405 411 419 422 433 434 435 436 437 443 448 449 451 453 462 463 465 466 473 474 480 481 482 483 487 492 493 496 501 502 503 504 505 506 507 513 516 517 518 519 520 521 522 524 525 526 527 535 536 541 542 543 546 547 548 549 550 552 553 554 556 557 564 565 567 569 570 571 572 573 575 576 577 578 579 585 586 588 589 592 594 595 601 610 613 614 615 616 617 620 621 622 623 624 625 627 628 629 630 632 635 636 637 638 643 644 645 647 648 650 654 655 656 657 658 659 660 661 666 669 670 671 672 673 675 676 677 679 681 689 693 697 704 710 712 714 715 717 728 741 742 743 744 748 749 757 759 760 765 771,
	3	 404 610,
	1	 71 632,
	1	 29 41 71 132 157 158 159 448 449 463 576 577 578 594 595 632,
	0	 29 41 71 132 157 158 159 217 376 448 449 463 524 576 577 578 594 595 632 689,
	1	 19 20 29 32 41 71 94 132 149 151 157 158 159 187 190 203 217 227 228 294 303 304 323 376 422 448 449 453 463 521 524 548 576 577 578 588 589 594 595 601 613 620 632 689,
	1	 250 647,
	1	 19 20 22 29 32 41 46 71 94 132 149 151 157 158 159 187 190 203 213 217 227 228 250 294 303 304 323 376 422 435 448 449 453 463 521 524 548 576 577 578 588 589 594 595 601 613 620 625 632 647 689,
	4	 19 20 22 29 32 41 46 71 94 132 149 151 157 158 159 187 190 203 213 217 227 228 250 294 303 304 323 376 383 387 422 435 448 449 453 463 481 521 524 548 576 577 578 579 588 589 594 595 601 613 620 625 632 647 689 712 765,
	3	 19 20 22 29 32 41 46 71 94 132 149 151 157 158 159 187 190 203 213 217 227 228 250 281 294 303 304 323 372 376 383 387 422 435 448 449 453 463 481 520 521 524 548 575 576 577 578 579 588 589 594 595 601 613 620 625 632 647 689 712 728 765,
	4	 33 48 75 93 103 106 108 136 164 165 186 215 216 221 278 279 322 325 359 364 369 374 385 400 405 419 513 522 536 547 570 636 644 645 660 669 671 673 693 741,
	2	 25 35 52 67 68 70 76 95 96 101 109 111 122 125 139 140 142 143 144 145 146 147 148 152 162 163 172 173 175 196 198 208 214 238 243 244 247 249 251 256 262 264 277 285 299 302 308 309 311 329 355 361 365 384 391 398 402 412 425 438 447 450 457 458 467 477 488 489 490 511 530 531 540 559 560 561 587 591 596 602 611 612 626 633 649 652 662 663 690 692 695 699 700 708 722 731 752 754 761 766 769,
	1	 25 35 52 56 67 68 70 76 78 95 96 101 109 111 122 125 139 140 142 143 144 145 146 147 148 152 153 154 162 163 172 173 175 194 196 198 208 214 229 230 238 243 244 245 247 249 251 256 262 264 277 285 299 302 308 309 311 329 355 361 365 384 389 391 398 402 412 423 425 438 447 450 457 458 467 477 488 489 490 511 512 530 531 540 559 560 561 581 587 591 596 602 611 612 626 633 646 649 652 662 663 665 678 690 692 695 699 700 708 722 731 752 754 761 766 769,
	1	 4 5 6 7 8 9 10 11 12 13 14 15 25 26 31 35 52 55 56 67 68 70 76 78 80 91 95 96 101 109 111 122 123 124 125 127 128 129 131 139 140 141 142 143 144 145 146 147 148 152 153 154 162 163 166 167 172 173 175 178 189 194 195 196 198 200 208 211 214 223 224 229 230 238 239 242 243 244 245 247 249 251 254 256 257 262 264 277 285 286 291 299 302 308 309 311 319 320 324 329 330 345 349 354 355 361 365 366 367 368 370 371 379 380 384 389 391 395 396 398 402 406 412 420 421 423 425 427 428 438 447 450 456 457 458 459 460 467 468 469 470 476 477 488 489 490 500 511 512 523 529 530 531 532 540 551 558 559 560 561 562 581 587 590 591 596 597 598 599 602 603 604 605 606 607 608 609 611 612 618 626 633 642 646 649 652 653 662 663 665 668 678 690 691 692 694 695 698 699 700 701 702 705 706 708 713 716 718 719 720 721 722 723 724 729 730 731 732 733 734 737 745 747 750 751 752 754 755 758 761 766 769 770,
	1	 4 5 6 7 8 9 10 11 12 13 14 15 17 18 21 23 25 26 31 35 40 52 55 56 59 61 62 66 67 68 69 70 72 76 78 80 90 91 92 95 96 97 101 109 111 121 122 123 124 125 127 128 129 131 139 140 141 142 143 144 145 146 147 148 150 152 153 154 156 160 162 163 166 167 171 172 173 174 175 178 181 184 189 192 194 195 196 198 200 201 202 208 211 214 218 220 223 224 225 226 229 230 233 238 239 241 242 243 244 245 247 249 251 254 256 257 259 260 262 264 277 280 284 285 286 287 288 291 297 299 300 302 308 309 311 318 319 320 321 324 326 329 330 337 338 339 340 345 348 349 354 355 358 361 362 365 366 367 368 370 371 373 379 380 384 389 391 393 394 395 396 398 402 403 406 407 409 410 412 420 421 423 425 426 427 428 429 438 442 447 450 452 454 455 456 457 458 459 460 461 467 468 469 470 475 476 477 486 488 489 490 491 498 499 500 508 509 510 511 512 523 529 530 531 532 534 538 540 551 558 559 560 561 562 563 574 581 583 587 590 591 596 597 598 599 602 603 604 605 606 607 608 609 611 612 618 619 626 633 642 646 649 652 653 662 663 665 668 678 680 682 687 688 690 691 692 694 695 698 699 700 701 702 705 706 707 708 713 716 718 719 720 721 722 723 724 725 726 727 729 730 731 732 733 734 735 737 745 747 750 751 752 753 754 755 756 758 761 764 766 769 770,
	1	 4 5 6 7 8 9 10 11 12 13 14 15 17 18 21 23 25 26 31 34 35 40 42 44 52 53 54 55 56 59 61 62 66 67 68 69 70 72 76 78 80 90 91 92 95 96 97 101 109 111 121 122 123 124 125 127 128 129 131 139 140 141 142 143 144 145 146 147 148 150 152 153 154 156 160 162 163 166 167 171 172 173 174 175 178 181 184 189 192 194 195 196 198 200 201 202 208 211 214 218 220 223 224 225 226 229 230 233 238 239 241 242 243 244 245 247 249 251 254 256 257 259 260 262 264 277 280 284 285 286 287 288 291 297 299 300 302 308 309 311 318 319 320 321 324 326 329 330 337 338 339 340 345 348 349 354 355 358 361 362 365 366 367 368 370 371 373 379 380 384 389 391 393 394 395 396 398 399 402 403 406 407 409 410 412 420 421 423 425 426 427 428 429 438 442 444 447 450 452 454 455 456 457 458 459 460 461 467 468 469 470 471 472 475 476 477 485 486 488 489 490 491 498 499 500 508 509 510 511 512 523 529 530 531 532 534 538 539 540 551 558 559 560 561 562 563 574 580 581 583 587 590 591 593 596 597 598 599 602 603 604 605 606 607 608 609 611 612 618 619 626 633 642 646 649 652 653 662 663 665 668 678 680 682 683 687 688 690 691 692 694 695 698 699 700 701 702 705 706 707 708 713 716 718 719 720 721 722 723 724 725 726 727 729 730 731 732 733 734 735 736 737 745 746 747 750 751 752 753 754 755 756 758 761 764 766 769 770,
	2	 133 134 265 266 686,
	2	 79 85 133 134 265 266 296 414 424 537 545 651 674 686,
	1	 116 313 334 639,
	1	 79 85 116 133 134 265 266 296 313 334 414 424 537 545 639 651 674 686,
	4	 110 176 177 252 293 360 610 748,
	5	 1 2 3 19 20 22 27 28 29 30 32 33 36 37 38 39 41 43 45 46 47 48 49 50 51 57 58 60 63 64 65 71 73 74 75 77 86 87 88 89 93 94 99 100 102 103 104 105 106 108 112 113 114 115 117 126 130 132 135 136 149 151 157 158 159 161 164 165 168 169 170 179 180 182 183 185 186 187 190 191 193 199 203 204 205 209 210 213 215 216 217 219 221 222 227 228 232 234 235 236 240 246 248 250 253 255 261 263 274 275 276 278 279 281 289 290 292 294 295 298 303 304 305 310 312 316 322 323 325 327 328 331 332 333 341 342 346 347 352 353 359 363 364 369 372 374 375 376 383 385 386 387 390 397 400 404 405 411 418 419 422 433 434 435 436 437 443 448 449 451 453 462 463 465 466 473 474 478 480 481 482 483 487 492 493 496 497 501 502 503 504 505 506 507 513 516 517 518 519 520 521 522 524 525 526 527 528 535 536 541 542 543 544 546 547 548 549 550 552 553 554 556 557 564 565 566 567 568 569 570 571 572 573 575 576 577 578 579 585 586 588 589 592 594 595 601 613 614 615 616 617 620 621 622 623 624 625 627 628 629 630 631 632 635 636 637 638 643 644 645 647 648 650 654 655 656 657 658 659 660 661 666 669 670 671 672 673 675 676 677 679 681 685 689 693 696 697 704 710 712 714 715 717 728 741 742 743 744 749 757 759 760 765 771,
	5	 1 2 3 19 20 22 27 28 29 30 32 33 36 37 38 39 41 43 45 46 47 48 49 50 51 57 58 60 63 64 65 71 73 74 75 77 86 87 88 89 93 94 99 100 102 103 104 105 106 108 112 113 114 115 117 126 130 132 135 136 149 151 157 158 159 161 164 165 168 169 170 179 180 182 183 185 186 187 190 191 199 203 204 205 209 210 213 215 216 217 219 221 222 227 228 232 234 235 236 240 246 248 250 253 255 261 263 274 275 276 278 279 281 289 290 292 294 295 298 303 304 305 310 312 316 322 323 325 327 328 331 332 333 341 342 346 347 352 353 359 363 364 369 372 374 375 376 383 385 386 387 390 397 400 404 405 411 418 419 422 433 434 435 436 437 443 448 449 451 453 462 463 465 466 473 474 480 481 482 483 487 492 493 496 501 502 503 504 505 506 507 513 516 517 518 519 520 521 522 524 525 526 527 528 535 536 541 542 543 544 546 547 548 549 550 552 553 554 556 557 564 565 566 567 568 569 570 571 572 573 575 576 577 578 579 585 586 588 589 592 594 595 601 613 614 615 616 617 620 621 622 623 624 625 627 628 629 630 631 632 635 636 637 638 643 644 645 647 648 650 654 655 656 657 658 659 660 661 666 669 670 671 672 673 675 676 677 679 681 685 689 693 696 697 704 710 712 714 715 717 728 741 742 743 744 749 757 759 760 765 771,
	6	 32 94 149 151 453 588 613,
	5	 19 20 29 32 41 71 94 132 149 151 157 158 159 190 217 227 228 303 323 376 422 448 449 453 463 521 524 576 577 578 588 589 594 595 601 613 620 632 689,
	1	 19 20 29 32 41 71 94 132 149 151 157 158 159 190 217 227 228 303 323 376 422 448 449 453 463 521 524 548 576 577 578 588 589 594 595 601 613 620 632 689,
	1	 19 20 29 32 41 71 94 132 149 151 157 158 159 190 217 227 228 303 323 376 387 422 448 449 453 463 481 521 524 548 576 577 578 579 588 589 594 595 601 613 620 632 689 765,
	6	 22 46 213 250 304 435 625 647,
	1	 19 20 22 29 32 41 46 71 94 132 149 151 157 158 159 190 213 217 227 228 250 303 304 323 376 387 422 435 448 449 453 463 481 521 524 548 576 577 578 579 588 589 594 595 601 613 620 625 632 647 689 765,
	7	 187 294,
	1	 79 85 265 266 296 414 424 537 545 610 651 674,
	1	 4 5 6 7 8 9 10 11 12 13 14 15 17 18 21 23 25 26 31 34 35 40 42 44 52 53 54 55 56 59 61 62 66 67 68 69 70 72 76 78 79 80 85 90 91 92 95 96 97 101 109 111 116 121 122 123 124 125 127 128 129 131 133 134 139 140 141 142 143 144 145 146 147 148 150 152 153 154 156 160 162 163 166 167 171 172 173 174 175 178 181 184 189 192 194 195 196 198 200 201 202 208 211 214 218 220 223 224 225 226 229 230 233 238 239 241 242 243 244 245 247 249 251 254 256 257 259 260 262 264 265 266 277 280 284 285 286 287 288 291 296 297 299 300 302 308 309 311 313 318 319 320 321 324 326 329 330 334 337 338 339 340 345 348 349 354 355 358 361 362 365 366 367 368 370 371 373 379 380 384 389 391 393 394 395 396 398 399 402 403 406 407 409 410 412 414 420 421 423 424 425 426 427 428 429 438 442 444 447 450 452 454 455 456 457 458 459 460 461 467 468 469 470 471 472 475 476 477 485 486 488 489 490 491 498 499 500 508 509 510 511 512 523 529 530 531 532 534 537 538 539 540 545 551 558 559 560 561 562 563 574 580 581 583 587 590 591 593 596 597 598 599 602 603 604 605 606 607 608 609 610 611 612 618 619 626 633 639 642 646 649 651 652 653 662 663 665 668 674 678 680 682 683 686 687 688 690 691 692 694 695 698 699 700 701 702 705 706 707 708 713 716 718 719 720 721 722 723 724 725 726 727 729 730 731 732 733 734 735 736 737 745 746 747 750 751 752 753 754 755 756 758 761 764 766 769 770,
	2	 157 158 448 449 463 595,
	2	 27 47 126 161 168 169 222 375 474 480 535 550 569 661,
	0	 127 128 257 319 320 366 558 653 706 770,
	1	 247 384,
	1	 247 384 412 450 602,
	1	 68 247 384 412 450 602,
	1	 251 311 560 700,
	1	 122 251 311 438 560 700,
	0	 52 196 511 540 722,
	2	 57 58 631,
	2	 57 58 528 631,
	2	 4 5 6 7 8 9 10 11 12 13 14 15 26 31 35 52 55 67 68 70 80 91 96 109 111 122 123 124 125 127 128 129 131 139 140 141 142 143 144 145 146 147 148 152 162 163 166 167 172 173 178 189 195 196 200 208 211 214 223 224 238 239 242 243 247 249 251 254 257 262 264 277 285 286 291 299 302 308 309 311 319 320 324 329 330 345 349 354 361 365 366 367 368 370 371 379 380 384 391 395 396 398 402 406 412 420 421 425 427 428 438 447 450 456 458 459 460 467 468 469 470 476 477 488 489 490 500 511 523 529 530 531 532 540 551 558 559 560 561 562 587 590 591 596 597 598 599 602 603 604 605 606 607 608 609 611 612 618 626 633 642 649 652 653 662 663 668 690 691 692 694 695 698 699 700 701 702 705 706 708 713 716 718 719 720 721 722 723 724 729 730 731 732 733 734 737 745 747 750 751 754 755 758 769 770,
	1	 25 56 76 78 95 101 116 133 134 153 154 175 194 198 229 230 244 245 256 313 334 355 389 423 457 512 581 639 646 665 678 686 752 761 766,
	5	 448 449 463 594 595,
	1	 29 132 157 158 159 422 448 449 463 576 577 578 594 595,
	1	 20 29 132 157 158 159 422 448 449 463 576 577 578 594 595,
	1	 217 376 524 689,
	0	 19 20 22 29 32 41 46 71 94 132 149 151 157 158 159 187 190 213 217 227 228 250 294 303 304 323 376 387 422 448 449 453 463 481 521 524 576 577 578 579 588 589 594 595 601 613 620 625 632 647 689 765,
	0	 19 20 22 29 32 41 46 71 94 132 149 151 157 158 159 187 190 203 213 217 227 228 250 294 303 304 323 376 387 422 448 449 453 463 481 521 524 548 576 577 578 579 588 589 594 595 601 613 620 625 632 647 689 765,
	3	 383 712,
	2	 4 5 6 7 8 9 10 11 12 13 14 15 17 18 21 23 25 26 31 34 35 40 42 44 52 53 54 55 56 59 61 62 66 67 68 69 70 72 76 78 80 90 91 92 95 96 97 101 109 111 116 121 122 123 124 125 127 128 129 131 133 134 139 140 141 142 143 144 145 146 147 148 150 152 153 154 156 160 162 163 166 167 171 172 173 174 175 178 181 184 188 189 192 194 195 196 198 200 201 202 208 211 214 218 220 223 224 225 226 229 230 233 238 239 241 242 243 244 245 247 249 251 254 256 257 259 260 262 264 277 280 284 285 286 287 288 291 297 299 300 302 308 309 311 318 319 320 321 324 326 329 330 337 338 339 340 345 348 349 354 355 358 361 362 365 366 367 368 370 371 373 379 380 384 389 391 393 394 395 396 398 399 402 403 406 407 409 410 412 420 421 423 425 426 427 428 429 438 442 444 447 450 452 454 455 456 457 458 459 460 461 467 468 469 470 471 472 475 476 477 485 486 488 489 490 491 498 499 500 508 509 510 511 512 523 529 530 531 532 534 538 539 540 551 558 559 560 561 562 563 574 580 581 583 587 590 591 593 596 597 598 599 602 603 604 605 606 607 608 609 611 612 618 619 626 633 639 642 646 649 652 653 662 663 665 668 678 680 682 683 686 687 688 690 691 692 694 695 698 699 700 701 702 705 706 707 708 713 716 718 719 720 721 722 723 724 725 726 727 729 730 731 732 733 734 735 736 737 745 746 747 750 751 752 753 754 755 756 758 761 764 766 769 770,
	2	 24 265 266 313 334 739 740,
	1	 24 79 85 265 266 296 313 314 334 414 424 537 545 651 674 739 740,
	1	 4 5 6 7 8 9 10 11 12 13 14 15 17 18 21 23 24 25 26 31 34 35 40 42 44 52 53 54 55 56 59 61 62 66 67 68 69 70 72 76 78 79 80 85 90 91 92 95 96 97 101 109 111 116 121 122 123 124 125 127 128 129 131 133 134 139 140 141 142 143 144 145 146 147 148 150 152 153 154 156 160 162 163 166 167 171 172 173 174 175 178 181 184 188 189 192 193 194 195 196 198 200 201 202 208 211 214 218 220 223 224 225 226 229 230 233 238 239 241 242 243 244 245 247 249 251 254 256 257 259 260 262 264 265 266 277 280 284 285 286 287 288 291 296 297 299 300 302 308 309 311 313 314 318 319 320 321 324 326 329 330 334 337 338 339 340 345 348 349 354 355 358 361 362 365 366 367 368 370 371 373 379 380 384 389 391 393 394 395 396 398 399 402 403 406 407 409 410 412 414 420 421 423 424 425 426 427 428 429 438 442 444 447 450 452 454 455 456 457 458 459 460 461 467 468 469 470 471 472 475 476 477 478 485 486 488 489 490 491 497 498 499 500 508 509 510 511 512 523 529 530 531 532 534 537 538 539 540 545 551 558 559 560 561 562 563 574 580 581 583 587 590 591 593 596 597 598 599 602 603 604 605 606 607 608 609 611 612 618 619 626 633 639 642 646 649 651 652 653 662 663 665 668 674 678 680 682 683 686 687 688 690 691 692 694 695 698 699 700 701 702 705 706 707 708 713 716 718 719 720 721 722 723 724 725 726 727 729 730 731 732 733 734 735 736 737 739 740 745 746 747 750 751 752 753 754 755 756 758 761 764 766 769 770,
	1	 1 2 3 16 19 20 22 27 28 29 32 33 37 38 39 41 45 46 47 48 50 51 57 58 60 63 64 65 71 73 75 77 81 82 83 84 88 89 93 94 98 100 103 106 107 108 110 112 113 114 115 118 119 120 126 130 132 135 136 137 138 149 151 155 157 158 159 161 164 165 168 169 170 176 177 182 183 186 187 190 191 197 199 203 205 206 207 209 210 212 213 215 216 217 221 222 227 228 231 232 234 235 236 237 248 250 252 253 255 258 261 263 267 268 269 270 271 272 273 278 279 281 282 283 290 292 293 294 298 301 303 304 305 306 307 315 317 322 323 325 327 328 332 335 336 341 342 343 344 346 347 350 351 352 356 357 359 360 363 364 369 372 374 375 376 377 378 381 382 383 385 387 388 392 397 400 401 404 405 408 411 413 415 416 417 418 419 422 430 431 432 435 436 437 439 440 441 445 446 448 449 451 453 462 463 464 466 473 474 479 480 481 484 492 493 494 495 501 502 503 504 505 506 507 513 514 515 516 517 518 519 520 521 522 524 526 527 528 533 535 536 542 543 544 546 547 548 550 552 555 564 565 566 568 569 570 571 572 573 575 576 577 578 579 582 584 585 586 588 589 594 595 600 601 610 613 614 615 616 617 620 621 622 623 624 625 627 628 629 630 631 632 634 635 636 637 638 640 641 643 644 645 647 650 654 655 656 657 658 659 660 661 664 666 667 669 670 671 672 673 675 676 677 679 684 685 689 693 696 697 703 704 709 710 711 712 717 728 738 741 742 743 748 749 757 759 760 762 763 765 767 768 771,
	1	 1 2 3 16 19 20 22 27 28 29 32 33 37 38 39 41 45 46 47 48 50 51 60 63 64 65 71 73 75 77 81 82 83 84 88 89 93 94 98 100 103 106 107 108 110 112 113 114 115 118 119 120 126 132 135 136 137 138 149 151 155 157 158 159 161 164 165 168 169 170 176 177 182 183 186 187 190 191 197 199 203 205 206 207 209 210 212 213 215 216 217 221 222 227 228 231 235 236 237 248 250 252 253 255 258 261 263 267 268 269 270 271 272 273 278 279 281 282 283 290 292 293 294 298 301 303 304 305 306 307 315 317 322 323 325 327 328 332 335 336 341 342 343 344 346 347 350 351 352 356 357 359 360 363 364 369 372 374 375 376 377 378 381 382 383 385 387 388 392 397 400 401 404 405 408 411 413 415 416 417 419 422 430 431 432 435 436 437 439 440 441 445 446 448 449 451 453 462 463 464 466 473 474 479 480 481 484 492 493 494 495 501 502 503 504 505 506 507 513 514 515 516 517 518 519 520 521 522 524 526 527 533 535 536 542 543 546 547 548 550 552 555 564 565 566 568 569 570 571 572 573 575 576 577 578 579 582 584 585 586 588 589 594 595 600 601 610 613 614 615 616 617 620 621 622 623 624 625 627 628 629 630 632 634 635 636 637 638 640 641 643 644 645 647 650 654 655 656 657 658 659 660 661 664 666 667 669 670 671 672 673 675 676 677 679 684 689 693 697 703 704 709 710 711 712 717 728 738 741 742 743 748 749 757 759 760 762 763 765 767 768 771,
	1	 1 2 3 16 19 20 22 27 28 29 32 33 37 38 39 41 45 46 47 48 50 51 60 63 64 65 71 73 75 77 81 82 83 84 88 89 93 94 98 100 103 106 107 108 110 112 113 114 115 118 119 120 126 132 135 136 137 138 149 151 155 157 158 159 161 164 165 168 169 170 176 177 182 183 186 187 190 191 197 199 203 205 206 207 209 210 212 213 215 216 217 221 222 227 228 231 235 236 237 248 250 252 253 255 258 261 263 267 268 269 270 271 272 273 278 279 281 282 283 290 292 293 294 298 301 303 304 305 306 307 315 317 322 323 325 327 328 332 335 336 341 342 343 344 346 347 350 351 352 356 357 359 360 363 364 369 372 374 375 376 377 378 381 382 383 385 387 388 392 397 400 401 404 405 408 411 413 415 416 417 419 422 430 431 432 435 436 437 439 440 441 445 446 448 449 451 453 462 463 464 466 473 474 479 480 481 484 492 493 494 495 501 502 503 504 505 506 507 513 514 515 516 517 518 519 520 521 522 524 526 527 533 535 536 542 543 546 547 548 550 552 555 564 565 569 570 571 572 573 575 576 577 578 579 582 584 585 586 588 589 594 595 600 601 610 613 614 615 616 617 620 621 622 623 624 625 627 628 629 630 632 634 635 636 637 638 640 641 643 644 645 647 650 654 655 656 657 658 659 660 661 664 666 667 669 670 671 672 673 675 676 677 679 684 689 693 697 703 704 709 710 711 712 717 728 738 741 742 743 748 749 757 759 760 762 763 765 767 768 771,
	1	 1 2 3 16 19 20 22 27 28 29 32 33 37 38 39 41 45 46 47 48 50 51 60 63 64 65 71 73 75 77 81 82 83 84 88 89 93 94 98 100 103 106 107 108 110 112 113 114 115 118 119 120 126 132 135 136 137 138 149 151 155 157 158 159 161 164 165 168 169 170 176 177 182 183 186 187 190 191 197 199 203 205 206 207 209 210 212 213 215 216 217 221 222 227 228 231 235 236 237 248 250 252 253 255 258 261 263 267 268 269 270 271 272 273 278 279 281 282 283 290 292 293 294 298 301 303 304 305 306 307 315 317 322 323 325 327 328 332 335 336 341 342 343 344 346 347 350 351 352 356 357 359 360 363 364 369 372 374 375 376 377 378 381 382 383 385 387 388 392 397 400 401 404 405 408 411 413 415 416 417 419 422 430 431 432 435 436 437 439 440 441 445 446 448 449 451 453 462 463 464 466 473 474 479 480 481 484 492 493 494 495 501 502 503 504 505 506 507 513 514 515 516 517 518 519 520 521 522 524 526 527 533 535 536 542 543 546 547 548 550 552 555 564 565 569 570 571 572 573 575 576 577 578 579 582 584 585 586 588 589 594 595 600 601 613 614 615 616 617 620 621 622 623 624 625 627 628 629 630 632 634 635 636 637 638 640 641 643 644 645 647 650 654 655 656 657 658 659 660 661 664 666 667 669 670 671 672 673 675 676 677 679 684 689 693 697 703 704 709 710 711 712 717 728 738 741 742 743 748 749 757 759 760 762 763 765 767 768 771,
	1	 1 2 3 19 20 22 27 28 29 32 33 37 38 39 41 45 46 47 48 50 51 60 63 64 65 71 73 75 77 88 89 93 94 100 103 106 108 110 112 113 114 115 126 132 135 136 149 151 157 158 159 161 164 165 168 169 170 176 177 182 183 186 187 190 191 199 203 205 209 210 213 215 216 217 221 222 227 228 235 236 248 250 252 253 255 261 263 278 279 281 290 292 293 294 298 303 304 305 322 323 325 327 328 332 341 342 346 347 352 359 360 363 364 369 372 374 375 376 383 385 387 397 400 404 405 411 419 422 435 436 437 448 449 451 453 462 463 466 473 474 480 481 492 493 501 502 503 504 505 506 507 513 516 517 518 519 520 521 522 524 526 527 535 536 542 543 546 547 548 550 552 564 565 569 570 571 572 573 575 576 577 578 579 585 586 588 589 594 595 601 613 614 615 616 617 620 621 622 623 624 625 627 628 629 630 632 635 636 637 638 643 644 645 647 650 654 655 656 657 658 659 660 661 666 669 670 671 672 673 675 676 677 679 689 693 697 704 710 712 717 728 741 742 743 748 749 757 759 760 765 771,
	1	 1 2 3 19 20 22 27 28 29 32 33 37 38 39 41 45 46 47 48 50 51 60 63 64 65 71 73 75 77 88 89 93 94 100 103 106 108 112 113 114 115 126 132 135 136 149 151 157 158 159 161 164 165 168 169 170 182 183 186 187 190 191 199 203 205 209 210 213 215 216 217 221 222 227 228 235 236 248 250 253 255 261 263 278 279 281 290 292 294 298 303 304 305 322 323 325 327 328 332 341 342 346 347 352 359 363 364 369 372 374 375 376 383 385 387 397 400 404 405 411 419 422 435 436 437 448 449 451 453 462 463 466 473 474 480 481 492 493 501 502 503 504 505 506 507 513 516 517 518 519 520 521 522 524 526 527 535 536 542 543 546 547 548 550 552 564 565 569 570 571 572 573 575 576 577 578 579 585 586 588 589 594 595 601 613 614 615 616 617 620 621 622 623 624 625 627 628 629 630 632 635 636 637 638 643 644 645 647 650 654 655 656 657 658 659 660 661 666 669 670 671 672 673 675 676 677 679 689 693 697 704 710 712 717 728 741 742 743 749 757 759 760 765 771,
	1	 19 20 22 29 32 41 46 71 94 132 149 151 157 158 159 190 213 217 227 228 250 294 303 304 323 376 422 435 448 449 453 463 521 524 576 577 578 588 589 594 595 601 613 620 625 632 647 689,
	1	 1 2 3 27 28 37 38 39 45 47 50 51 60 63 64 65 73 77 88 89 100 112 113 114 115 126 135 161 168 169 170 182 183 191 199 205 209 210 222 235 236 248 253 255 261 263 290 292 298 305 327 328 332 341 342 346 347 352 363 375 397 404 411 436 437 451 462 466 473 474 480 492 493 501 502 503 504 505 506 507 516 517 518 519 526 527 535 542 543 546 550 552 564 565 569 571 572 573 585 586 614 615 616 617 621 622 623 624 627 628 629 630 635 637 638 643 650 654 655 656 657 658 659 661 666 670 672 675 676 677 679 697 704 710 717 742 743 749 757 759 760 771,
	1	 19 20 22 29 32 33 41 46 48 71 75 93 94 103 106 108 110 132 136 149 151 157 158 159 164 165 176 177 186 187 190 203 213 215 216 217 221 227 228 250 252 278 279 281 293 294 303 304 322 323 325 359 360 364 369 372 374 376 383 385 387 400 405 419 422 435 448 449 453 463 481 513 520 521 522 524 536 547 548 570 575 576 577 578 579 588 589 594 595 601 613 620 625 632 636 644 645 647 660 669 671 673 689 693 712 728 741 748 765,
	1	 39 462 517 519 697 743,
	1	 60 77 135 235 236 248 290 363 397 411 473 516 518,
	1	 206 207 301 315 317 336 388 417 446 495 533 555 584 703 709 738 763 768,
	0	 1 2 3 16 19 20 22 27 28 29 30 32 33 36 37 38 39 41 43 45 46 47 48 49 50 51 57 58 60 63 64 65 71 73 74 75 77 81 82 83 84 86 87 88 89 93 94 98 99 100 102 103 104 105 106 107 108 110 112 113 114 115 117 118 119 120 126 130 132 135 136 137 138 149 151 155 157 158 159 161 164 165 168 169 170 176 177 179 180 182 183 185 186 187 190 191 199 203 204 205 209 210 212 213 215 216 217 219 221 222 227 228 231 232 234 235 236 237 240 246 248 250 252 253 255 261 263 267 268 269 270 271 272 273 274 275 276 278 279 281 282 283 289 290 292 293 294 295 298 303 304 305 306 307 310 312 316 322 323 325 327 328 331 332 333 341 342 346 347 350 351 352 353 356 357 359 360 363 364 369 372 374 375 376 377 378 381 382 383 385 386 387 390 392 397 400 404 405 408 411 413 415 416 418 419 422 430 431 432 433 434 435 436 437 439 440 441 443 445 448 449 451 453 462 463 464 465 466 473 474 479 480 481 482 483 484 487 492 493 494 496 501 502 503 504 505 506 507 513 514 515 516 517 518 519 520 521 522 524 525 526 527 528 535 536 541 542 543 544 546 547 548 549 550 552 553 554 556 557 564 565 566 567 568 569 570 571 572 573 575 576 577 578 579 582 585 586 588 589 592 594 595 600 601 610 613 614 615 616 617 620 621 622 623 624 625 627 628 629 630 631 632 634 635 636 637 638 640 641 643 644 645 647 648 650 654 655 656 657 658 659 660 661 664 666 667 669 670 671 672 673 675 676 677 679 681 684 685 689 693 696 697 704 710 712 714 715 717 728 741 742 743 744 748 749 757 759 760 762 765 767 771,
	1	 566 568 610,
	0	 16 81 82 83 84 98 107 118 119 120 137 138 155 212 231 237 267 268 269 270 271 272 273 282 283 306 307 350 351 356 357 377 378 381 382 392 408 413 415 416 430 431 432 439 440 441 445 464 479 484 494 514 515 566 568 582 600 610 634 640 641 664 667 684 762 767,
	0	 1 2 3 19 20 22 27 28 29 30 32 33 36 37 38 39 41 43 45 46 47 48 49 50 51 57 58 60 63 64 65 71 73 74 75 77 86 87 88 89 93 94 99 100 102 103 104 105 106 108 110 112 113 114 115 117 126 130 132 135 136 149 151 157 158 159 161 164 165 168 169 170 176 177 179 180 182 183 185 186 187 190 191 199 203 204 205 209 210 213 215 216 217 219 221 222 227 228 232 234 235 236 240 246 248 250 252 253 255 261 263 274 275 276 278 279 281 289 290 292 293 294 295 298 303 304 305 310 312 316 322 323 325 327 328 331 332 333 341 342 346 347 352 353 359 360 363 364 369 372 374 375 376 383 385 386 387 390 397 400 404 405 411 418 419 422 433 434 435 436 437 443 448 449 451 453 462 463 465 466 473 474 480 481 482 483 487 492 493 496 501 502 503 504 505 506 507 513 516 517 518 519 520 521 522 524 525 526 527 528 535 536 541 542 543 544 546 547 548 549 550 552 553 554 556 557 564 565 567 569 570 571 572 573 575 576 577 578 579 585 586 588 589 592 594 595 601 613 614 615 616 617 620 621 622 623 624 625 627 628 629 630 631 632 635 636 637 638 643 644 645 647 648 650 654 655 656 657 658 659 660 661 666 669 670 671 672 673 675 676 677 679 681 685 689 693 696 697 704 710 712 714 715 717 728 741 742 743 744 748 749 757 759 760 765 771,
	1	 32 589,
	2	 19 20 29 32 41 71 132 157 158 159 190 217 227 228 303 323 376 422 448 449 463 521 524 576 577 578 589 594 595 601 620 632 689,
	0	 24 188 197 206 207 258 265 266 301 313 315 317 334 335 336 343 344 388 401 417 446 495 533 555 584 703 709 711 738 739 740 763 768,
	0	 112 113 328 637 655 742 759,
	1	 3 550,
	1	 168 451,
	1	 27 47 126 161 168 169 209 222 375 451 466 474 480 535 569 661 710,
	1	 3 27 28 30 36 39 43 45 47 49 60 63 64 65 73 74 77 86 87 88 89 99 102 104 105 117 126 135 161 168 169 170 179 180 185 191 199 204 205 209 210 219 222 235 236 240 246 248 253 255 261 263 274 275 276 289 290 292 295 298 305 310 312 316 331 333 346 347 352 353 363 375 386 390 397 411 433 434 437 443 451 462 465 466 473 474 480 482 483 487 496 503 504 505 506 507 516 517 518 519 525 527 535 541 542 543 549 550 552 553 554 556 557 567 569 592 614 615 616 617 648 650 658 661 681 697 704 710 714 715 743 744 760 771,
	3	 35 67 68 109 111 122 125 139 140 142 143 147 208 243 247 249 251 285 308 309 311 329 384 391 398 412 425 438 447 450 477 489 490 530 531 560 591 596 602 626 633 652 662 699 700,
	2	 4 5 6 7 8 9 10 11 12 13 14 15 26 31 35 52 55 67 68 70 80 91 96 109 111 122 123 125 129 131 139 140 141 142 143 144 145 146 147 148 152 162 163 166 167 172 173 178 189 195 196 200 208 211 214 223 224 238 242 243 247 249 251 254 262 264 277 285 286 291 299 302 308 309 311 324 329 330 345 361 365 367 368 370 371 380 384 391 395 396 398 402 406 412 420 421 425 427 428 438 447 450 456 458 459 460 467 468 469 470 476 477 488 489 490 500 511 523 529 530 531 532 540 551 559 560 561 562 587 590 591 596 597 598 599 602 603 604 605 606 607 608 609 611 612 618 626 633 642 649 652 662 663 668 690 691 692 694 695 698 699 700 701 702 705 708 713 716 718 719 720 721 722 724 731 734 745 747 750 751 754 755 758 769,
	1	 4 5 6 7 8 9 10 11 12 13 14 15 17 18 21 23 26 31 34 35 40 42 44 52 53 54 55 59 61 62 66 67 68 69 70 72 80 90 91 92 96 97 109 111 121 122 123 125 129 131 139 140 141 142 143 144 145 146 147 148 150 152 156 160 162 163 166 167 171 172 173 174 178 181 184 189 192 195 196 200 201 202 208 211 214 218 220 223 224 225 226 233 238 241 242 243 247 249 251 254 259 260 262 264 277 280 284 285 286 287 288 291 297 299 300 302 308 309 311 318 321 324 326 329 330 337 338 339 340 345 348 358 361 362 365 367 368 370 371 373 380 384 391 393 394 395 396 398 399 402 403 406 407 409 410 412 420 421 425 426 427 428 429 438 442 444 447 450 452 454 455 456 458 459 460 461 467 468 469 470 471 472 475 476 477 485 486 488 489 490 491 498 499 500 508 509 510 511 523 529 530 531 532 534 538 539 540 551 559 560 561 562 563 574 580 583 587 590 591 593 596 597 598 599 602 603 604 605 606 607 608 609 611 612 618 619 626 633 642 649 652 662 663 668 680 682 683 687 688 690 691 692 694 695 698 699 700 701 702 705 707 708 713 716 718 719 720 721 722 724 725 726 727 731 734 735 736 745 746 747 750 751 753 754 755 756 758 764 769,
	1	 108 186 385 712,
	0	 108 186 325 385 712,
	1	 106 108 186 325 369 385 400 712 741,
	0	 261 543 614 615,
	1	 39 60 77 135 235 236 248 290 346 347 363 397 411 462 473 516 517 518 519 697 743,
	1	 39 60 73 77 135 210 235 236 248 290 346 347 363 397 411 462 473 516 517 518 519 697 743,
	5	 263 527 760,
	0	 122 247 251 311 384 412 438 450 560 602 700,
	1	 81 82 107 118 119 120 138 155 231 237 267 268 269 270 271 272 273 282 283 306 307 350 351 356 357 378 408 430 431 432 439 440 441 445 484 494 640 641 664 667 684 762,
	0	 84 137 212 377 381 382 392 415 416 464 582,
	2	 33 48 75 93 103 106 108 136 164 165 186 215 216 221 278 279 281 322 325 359 364 369 372 374 385 400 405 419 513 520 522 536 547 570 575 636 644 645 660 669 671 673 693 712 728 741,
	4	 235 248,
	4	 235 248 473,
	0	 16 378 479 514 515 767,
	0	 138 237 381 439 440 441 484 494 640 641 667,
	0	 81 82 107 118 119 120 138 155 237 267 268 269 270 271 272 273 282 283 306 307 350 351 356 357 381 408 430 431 432 439 440 441 445 484 494 640 641 664 667 684 762,
	0	 81 82 84 107 118 119 120 138 155 237 267 268 269 270 271 272 273 282 283 306 307 350 351 356 357 381 408 430 431 432 439 440 441 445 484 494 582 640 641 664 667 684 762,
	0	 81 82 84 107 118 119 120 138 155 231 237 267 268 269 270 271 272 273 282 283 306 307 350 351 356 357 381 392 408 430 431 432 439 440 441 445 484 494 582 640 641 664 667 684 762,
	0	 81 82 84 107 118 119 120 137 138 155 212 231 237 267 268 269 270 271 272 273 282 283 306 307 350 351 356 357 381 392 408 430 431 432 439 440 441 445 464 484 494 582 640 641 664 667 684 762,
	1	 30 49 104 180 185 219 246 275 276 289 295 316 333 353 390 433 434 443 465 482 483 496 525 541 549 553 554 556 557 567 592 648 681 714 715,
	2	 30 43 49 74 99 104 105 117 179 180 185 219 246 274 275 276 289 295 310 312 316 331 333 353 390 433 434 443 465 482 483 487 496 525 541 549 553 554 556 557 567 592 648 681 714 715,
	0	 73 210 263 760,
	2	 24 188 265 266 313 334 739 740,
	3	 81 82 107 118 119 120 138 155 237 267 268 269 270 271 272 273 282 283 306 307 350 351 356 357 408 430 431 432 439 440 441 445 479 484 494 640 641 664 667 684 762 767,
	0	 46 213 250,
	1	 14 254,
	1	 14 254 427,
	0	 207 703 709 738 768,
	1	 30 49 104 180 275 276 295 316 333 353 390 433 434 465 482 483 525 541 549 553 554 556 592 648 681 714 715,
	1	 30 43 49 99 104 105 179 180 185 219 246 275 276 289 295 316 333 353 390 433 434 443 465 482 483 487 496 525 541 549 553 554 556 557 567 592 648 681 714 715,
	0	 4 5 6 7 8 9 10 11 12 13 14 15 26 31 40 55 80 91 123 124 127 128 129 131 141 150 166 167 178 189 195 200 211 223 224 239 242 254 257 286 291 319 320 324 330 345 349 354 366 367 368 370 371 379 380 395 396 406 420 421 427 428 456 459 460 468 469 470 476 500 523 529 532 551 558 562 574 590 597 598 599 603 604 605 606 607 608 609 618 619 642 653 668 691 694 698 701 702 705 706 713 716 718 719 720 721 723 724 726 729 730 732 733 734 737 745 747 750 751 755 758 770,
	0	 52 96 173 196 302 511 540 611 692 722,
	1	 23 59 61 62 66 72 90 97 160 171 174 181 184 192 201 202 218 225 241 259 260 280 284 287 288 300 337 338 339 340 407 426 429 454 455 461 475 486 498 508 680 682 707 764,
	0	 17 18 21 23 59 61 62 66 72 90 92 97 156 160 171 174 181 184 192 201 202 218 220 225 226 233 241 259 260 280 284 287 288 300 318 321 326 337 338 339 340 348 358 362 373 393 394 403 407 409 410 426 429 442 452 454 455 461 475 486 491 498 499 508 563 680 682 687 688 707 735 753 756 764,
	0	 17 18 21 23 59 61 62 66 72 90 92 97 156 160 171 174 181 184 192 201 202 218 220 225 226 233 241 259 260 280 284 287 288 300 318 321 326 337 338 339 340 348 358 362 373 393 394 403 407 409 410 426 429 442 452 454 455 461 475 486 491 498 499 508 509 510 538 563 583 680 682 687 688 707 727 735 753 756 764,
	0	 17 18 21 23 34 42 44 53 54 59 61 62 66 69 72 90 92 97 156 160 171 174 181 184 192 201 202 218 220 225 226 233 241 259 260 280 284 287 288 300 318 321 326 337 338 339 340 348 358 362 373 393 394 399 403 407 409 410 426 429 442 444 452 454 455 461 471 472 475 485 486 491 498 499 508 509 510 538 539 563 580 583 593 680 682 683 687 688 707 725 727 735 736 746 753 756 764,
	0	 4 5 6 7 8 9 10 11 12 13 14 15 17 18 21 23 25 26 31 34 35 40 42 44 52 53 54 55 56 59 61 62 66 67 68 69 70 72 76 78 80 90 91 92 95 96 97 101 109 111 116 122 123 124 125 127 128 129 131 133 134 139 140 141 142 143 144 145 146 147 148 150 152 153 154 156 160 162 163 166 167 171 172 173 174 175 178 181 184 189 192 194 195 196 198 200 201 202 208 211 214 218 220 223 224 225 226 229 230 233 238 239 241 242 243 244 245 247 249 251 254 256 257 259 260 262 264 277 280 284 285 286 287 288 291 299 300 302 308 309 311 318 319 320 321 324 326 329 330 337 338 339 340 345 348 349 354 355 358 361 362 365 366 367 368 370 371 373 379 380 384 389 391 393 394 395 396 398 399 402 403 406 407 409 410 412 420 421 423 425 426 427 428 429 438 442 444 447 450 452 454 455 456 457 458 459 460 461 467 468 469 470 471 472 475 476 477 485 486 488 489 490 491 498 499 500 508 509 510 511 512 523 529 530 531 532 538 539 540 551 558 559 560 561 562 563 574 580 581 583 587 590 591 593 596 597 598 599 602 603 604 605 606 607 608 609 611 612 618 619 626 633 639 642 646 649 652 653 662 663 665 668 678 680 682 683 686 687 688 690 691 692 694 695 698 699 700 701 702 705 706 707 708 713 716 718 719 720 721 722 723 724 725 726 727 729 730 731 732 733 734 735 736 737 745 746 747 750 751 752 753 754 755 756 758 761 764 766 769 770,
	0	 79 85 265 266 296 297 313 314 334 414 424 537 545 651 674,
	0	 1 2 3 19 20 22 27 28 29 30 32 33 36 37 38 39 41 43 45 46 47 48 49 50 51 60 63 64 65 71 73 74 75 77 88 89 93 94 99 100 102 103 104 105 106 108 112 113 114 115 117 126 132 135 136 149 151 157 158 159 161 164 165 168 169 170 179 180 182 183 185 186 187 190 191 199 203 204 205 209 210 213 215 216 217 219 221 222 227 228 235 236 240 246 248 250 253 255 261 263 274 275 276 278 279 289 290 292 294 295 298 303 304 305 310 312 316 322 323 325 327 328 331 332 333 341 342 346 347 352 353 359 363 364 369 374 375 376 383 385 386 387 390 397 400 405 411 419 422 433 434 435 436 437 443 448 449 451 453 462 463 465 466 473 474 480 481 482 483 487 492 493 496 501 502 503 504 505 506 507 513 516 517 518 519 521 522 524 525 526 527 535 536 541 542 543 546 547 548 549 550 552 553 554 556 557 564 565 567 569 570 571 572 573 576 577 578 579 585 586 588 589 592 594 595 601 613 614 615 616 617 620 621 622 623 624 625 627 628 629 630 632 635 636 637 638 643 644 645 647 648 650 654 655 656 657 658 659 660 661 666 669 670 671 672 673 675 676 677 679 681 689 693 697 704 710 712 714 715 717 741 742 743 749 757 759 760 765 771,
	3	 203 383 548,
	2	 106 325 369 400 741,
	1	 30 353 433 434 465 549,
	0	 30 43 49 99 104 105 179 185 204 219 246 275 276 289 295 316 333 353 390 433 434 443 465 482 483 487 496 525 541 549 553 554 556 557 567 592 648 681 714 715,
	0	 74 117 180 310 312 331,
	0	 74 117 180 274 310 312 331,
	3	 3 27 126 375 569 661,
	0	 17 18 40 92 150 156 220 233 313 318 321 326 334 348 358 362 393 394 403 409 410 442 452 491 499 563 574 619 687 688 726,
	2	 17 18 40 92 150 156 220 233 313 318 321 326 334 348 358 362 393 394 403 409 410 442 452 491 499 563 574 619 687 688 725 726,
	2	 17 18 40 92 150 156 220 233 313 318 321 326 334 348 358 362 393 394 403 409 410 442 452 491 499 509 510 538 563 574 583 619 687 688 725 726 727,
	2	 17 18 21 23 40 59 61 62 66 72 90 92 97 121 150 156 160 171 174 181 184 192 201 202 218 220 225 226 233 241 259 260 280 284 287 288 297 300 313 318 321 326 334 337 338 339 340 348 358 362 373 393 394 403 407 409 410 426 429 442 452 454 455 461 475 486 491 498 499 508 509 510 534 538 563 574 583 619 680 682 687 688 707 725 726 727 735 753 756 764,
	2	 43 74 99 105 179 310 487,
	0	 274 312 331,
	0	 185 219 246 274 289 312 331 443 496 557 567,
	0	 43 74 99 105 117 179 185 219 246 274 289 310 312 331 443 487 496 557 567,
	2	 3 451 535,
	0	 439 440,
	1	 439 440 667,
	2	 123 124 127 128 239 257 319 320 349 354 366 379 558 653 706 723 724 729 730 732 733 737 770,
	1	 4 5 6 7 8 9 10 11 12 13 14 15 26 31 55 80 91 123 124 127 128 129 131 141 166 167 178 189 195 200 223 224 239 242 254 257 286 291 319 320 324 330 345 349 354 366 367 370 371 379 380 395 396 420 421 427 428 456 459 460 468 469 470 476 500 529 532 551 558 562 597 598 599 603 604 605 606 607 608 609 642 653 668 691 694 698 701 702 705 706 713 716 718 719 720 721 723 724 729 730 732 733 737 745 747 750 751 758 770,
	1	 188 313,
	1	 188 313 334,
	1	 4 5 6 7 8 9 10 11 12 13 14 15 17 18 21 23 25 26 31 34 35 40 42 44 52 53 54 55 56 59 61 62 66 67 68 69 70 72 76 78 80 90 91 92 95 96 97 101 109 111 116 121 122 123 124 125 127 128 129 131 133 134 139 140 141 142 143 144 145 146 147 148 150 152 153 154 156 160 162 163 166 167 171 172 173 174 175 178 181 184 188 189 192 194 195 196 198 200 201 202 208 211 214 218 220 223 224 225 226 229 230 233 238 239 241 242 243 244 245 247 249 251 254 256 257 259 260 262 264 277 280 284 285 286 287 288 291 297 299 300 302 308 309 311 313 318 319 320 321 324 326 329 330 334 337 338 339 340 345 348 349 354 355 358 361 362 365 366 367 368 370 371 373 379 380 384 389 391 393 394 395 396 398 399 402 403 406 407 409 410 412 420 421 423 425 426 427 428 429 438 442 444 447 450 452 454 455 456 457 458 459 460 461 467 468 469 470 471 472 475 476 477 485 486 488 489 490 491 498 499 500 508 509 510 511 512 523 529 530 531 532 534 538 539 540 551 558 559 560 561 562 563 574 580 581 583 587 590 591 593 596 597 598 599 602 603 604 605 606 607 608 609 611 612 618 619 626 633 639 642 646 649 652 653 662 663 665 668 678 680 682 683 686 687 688 690 691 692 694 695 698 699 700 701 702 705 706 707 708 713 716 718 719 720 721 722 723 724 725 726 727 729 730 731 732 733 734 735 736 737 745 746 747 750 751 752 753 754 755 756 758 761 764 766 769 770,
	0	 4 5 6 7 8 9 10 11 12 13 14 15 17 18 21 23 25 26 31 34 35 40 42 44 52 53 54 55 56 59 61 62 66 67 68 69 70 72 76 78 79 80 85 90 91 92 95 96 97 101 109 111 116 121 122 123 124 125 127 128 129 131 133 134 139 140 141 142 143 144 145 146 147 148 150 152 153 154 156 160 162 163 166 167 171 172 173 174 175 178 181 184 188 189 192 194 195 196 198 200 201 202 208 211 214 218 220 223 224 225 226 229 230 233 238 239 241 242 243 244 245 247 249 251 254 256 257 259 260 262 264 277 280 284 285 286 287 288 291 296 297 299 300 302 308 309 311 313 314 318 319 320 321 324 326 329 330 334 337 338 339 340 345 348 349 354 355 358 361 362 365 366 367 368 370 371 373 379 380 384 389 391 393 394 395 396 398 399 402 403 406 407 409 410 412 414 420 421 423 424 425 426 427 428 429 438 442 444 447 450 452 454 455 456 457 458 459 460 461 467 468 469 470 471 472 475 476 477 485 486 488 489 490 491 498 499 500 508 509 510 511 512 523 529 530 531 532 534 537 538 539 540 545 551 558 559 560 561 562 563 574 580 581 583 587 590 591 593 596 597 598 599 602 603 604 605 606 607 608 609 611 612 618 619 626 633 639 642 646 649 651 652 653 662 663 665 668 674 678 680 682 683 686 687 688 690 691 692 694 695 698 699 700 701 702 705 706 707 708 713 716 718 719 720 721 722 723 724 725 726 727 729 730 731 732 733 734 735 736 737 745 746 747 750 751 752 753 754 755 756 758 761 764 766 769 770,
	0	 4 5 6 7 8 9 10 11 12 13 14 15 17 18 21 23 25 26 31 34 35 40 42 44 52 53 54 55 56 59 61 62 66 67 68 69 70 72 76 78 79 80 85 90 91 92 95 96 97 101 109 111 116 121 122 123 124 125 127 128 129 131 133 134 139 140 141 142 143 144 145 146 147 148 150 152 153 154 156 160 162 163 166 167 171 172 173 174 175 178 181 184 188 189 192 194 195 196 198 200 201 202 208 211 214 218 220 223 224 225 226 229 230 233 238 239 241 242 243 244 245 247 249 251 254 256 257 259 260 262 264 265 266 277 280 284 285 286 287 288 291 296 297 299 300 302 308 309 311 313 314 318 319 320 321 324 326 329 330 334 337 338 339 340 345 348 349 354 355 358 361 362 365 366 367 368 370 371 373 379 380 384 389 391 393 394 395 396 398 399 402 403 406 407 409 410 412 414 420 421 423 424 425 426 427 428 429 438 442 444 447 450 452 454 455 456 457 458 459 460 461 467 468 469 470 471 472 475 476 477 485 486 488 489 490 491 498 499 500 508 509 510 511 512 523 529 530 531 532 534 537 538 539 540 545 551 558 559 560 561 562 563 574 580 581 583 587 590 591 593 596 597 598 599 602 603 604 605 606 607 608 609 611 612 618 619 626 633 639 642 646 649 651 652 653 662 663 665 668 674 678 680 682 683 686 687 688 690 691 692 694 695 698 699 700 701 702 705 706 707 708 713 716 718 719 720 721 722 723 724 725 726 727 729 730 731 732 733 734 735 736 737 745 746 747 750 751 752 753 754 755 756 758 761 764 766 769 770,
	0	 30 36 43 49 74 86 87 99 102 104 105 110 117 176 177 179 180 185 204 219 240 246 252 274 275 276 289 293 295 310 312 316 331 333 353 360 386 390 433 434 443 465 482 483 487 496 525 541 549 553 554 556 557 567 592 648 681 714 715 744 748,
	1	 30 36 43 49 74 86 87 99 102 104 105 110 117 176 177 179 180 185 193 204 219 240 246 252 274 275 276 289 293 295 310 312 316 331 333 353 360 386 390 433 434 443 465 478 482 483 487 496 497 525 541 549 553 554 556 557 567 592 648 681 714 715 744 748,
	1	 30 36 43 49 74 86 87 99 102 104 105 110 117 176 177 179 180 185 193 204 219 240 246 252 274 275 276 289 293 295 310 312 316 331 333 353 360 386 390 433 434 443 465 478 482 483 487 496 497 525 541 549 553 554 556 557 566 567 568 592 648 681 714 715 744 748,
	1	 30 36 43 49 57 58 74 86 87 99 102 104 105 110 117 130 176 177 179 180 185 193 204 219 232 234 240 246 252 274 275 276 289 293 295 310 312 316 331 333 353 360 386 390 418 433 434 443 465 478 482 483 487 496 497 525 528 541 544 549 553 554 556 557 566 567 568 592 631 648 681 685 696 714 715 744 748,
	1	 27 47 126 161 168 169 222 375 474 480 550 569 661,
	0	 168 191,
	0	 130 232 234 544 685,
	1	 57 58 130 232 234 544 631 685 696,
	3	 4 5 6 7 8 9 10 11 12 13 14 55 166 167 200 254 367 370 371 421 427 428 459 460 468 469 470 551 597 598 599 603 604 605 606 607 608 609 716 719 721 745,
	3	 4 5 6 7 8 9 10 11 12 13 14 55 166 167 200 254 367 370 371 420 421 427 428 459 460 468 469 470 551 597 598 599 603 604 605 606 607 608 609 716 719 721 745,
	1	 19 20 29 32 41 71 94 132 149 151 157 158 159 187 190 217 227 228 294 303 304 323 376 387 422 448 449 453 463 481 521 524 548 576 577 578 579 588 589 594 595 601 613 620 632 689 765,
	1	 22 46 203 213 250 625 647,
	1	 22 46 203 213 250 435 625 647,
	1	 468 469 470,
	3	 4 5 6 7 8 9 10 11 12 13 14 55 166 167 200 254 367 370 371 420 421 427 428 459 460 468 469 470 551 597 598 599 603 604 605 606 607 608 609 716 719 721,
	2	 52 70 96 146 148 152 162 173 214 262 264 277 299 302 365 402 488 511 540 587 611 612 649 663 690 692 695 722 754,
	0	 4 5 6 7 8 9 10 11 12 13 14 15 25 26 31 34 35 42 44 52 53 54 55 56 67 68 70 76 78 80 91 95 96 101 109 111 116 121 122 123 124 125 127 128 129 131 133 134 139 140 141 142 143 144 145 146 147 148 152 153 154 162 163 166 167 172 173 175 178 189 194 195 196 198 200 208 211 214 223 224 229 230 238 239 242 243 244 245 247 249 251 254 256 257 262 264 277 285 286 291 299 302 308 309 311 319 320 324 329 330 345 349 354 355 361 365 366 367 368 370 371 379 380 384 389 391 395 396 398 399 402 406 412 420 421 423 425 427 428 438 444 447 450 456 457 458 459 460 467 468 469 470 471 472 476 477 485 488 489 490 500 511 512 523 529 530 531 532 534 539 540 551 558 559 560 561 562 580 581 587 590 591 593 596 597 598 599 602 603 604 605 606 607 608 609 611 612 618 626 633 639 642 646 649 652 653 662 663 665 668 678 683 686 690 691 692 694 695 698 699 700 701 702 705 706 708 713 716 718 719 720 721 722 723 724 729 730 731 732 733 734 736 737 745 746 747 750 751 752 754 755 758 761 766 769 770,
	0	 59 66,
	0	 17 18 21 23 40 59 61 62 66 69 72 90 92 97 150 156 160 171 174 181 184 192 201 202 218 220 225 226 233 241 259 260 280 284 287 288 297 300 321 326 337 338 339 340 358 362 373 393 394 407 409 410 426 429 442 452 454 455 461 475 486 491 498 499 508 563 574 619 680 682 687 707 726 735 753 756 764,
	2	 83 98 413 600 634,
	1	 1 2 3 19 20 22 24 27 28 29 30 32 33 36 37 38 39 41 43 45 46 47 48 49 50 51 57 58 60 63 64 65 71 73 74 75 77 86 87 88 89 93 94 99 100 102 103 104 105 106 108 110 112 113 114 115 117 126 130 132 135 136 149 151 157 158 159 161 164 165 168 169 170 176 177 179 180 182 183 185 186 187 188 190 191 193 199 203 204 205 209 210 213 215 216 217 219 221 222 227 228 232 234 235 236 240 246 248 250 252 253 255 261 263 274 275 276 278 279 281 289 290 292 293 294 295 298 303 304 305 310 312 314 316 322 323 325 327 328 331 332 333 341 342 346 347 352 353 359 360 363 364 369 372 374 375 376 383 385 386 387 390 397 400 404 405 411 418 419 422 433 434 435 436 437 443 448 449 451 453 462 463 465 466 473 474 478 480 481 482 483 487 492 493 496 497 501 502 503 504 505 506 507 513 516 517 518 519 520 521 522 524 525 526 527 528 535 536 541 542 543 544 546 547 548 549 550 552 553 554 556 557 564 565 566 567 568 569 570 571 572 573 575 576 577 578 579 585 586 588 589 592 594 595 601 610 613 614 615 616 617 620 621 622 623 624 625 627 628 629 630 631 632 635 636 637 638 643 644 645 647 648 650 654 655 656 657 658 659 660 661 666 669 670 671 672 673 675 676 677 679 681 685 689 693 696 697 704 710 712 714 715 717 728 739 740 741 742 743 744 748 749 757 759 760 765 771,
	1	 19 20 22 29 32 41 46 71 94 132 149 151 157 158 159 190 213 217 227 228 250 303 304 323 376 422 435 448 449 453 463 521 524 576 577 578 588 589 594 595 601 613 620 625 632 647 689,
	4	 19 20 22 29 32 41 46 71 94 132 149 151 157 158 159 190 213 217 227 228 250 303 304 323 376 387 422 435 448 449 453 463 481 521 524 576 577 578 579 588 589 594 595 601 613 620 625 632 647 689 765,
	0	 39 60 77 290 363 397 411 462 516 517 518 519 527 697 743,
	0	 7 8 603 716,
	0	 7 8 603 604 605 606 716,
	3	 195 380,
	3	 31 195 242 286 291 330 345 380 500 529 668 694 713 718 720,
	0	 127 128 239 257 319 320 349 354 366 379 558 653 706 723 729 730 732 733 737 770,
	0	 4 5 6 7 8 9 10 11 12 13 14 15 17 18 21 23 25 26 31 34 35 40 42 44 52 53 54 55 56 59 61 62 66 67 68 69 70 72 76 78 80 90 91 92 95 96 97 101 109 111 116 121 122 123 124 125 127 128 129 131 133 134 139 140 141 142 143 144 145 146 147 148 150 152 153 154 156 160 162 163 166 167 171 172 173 174 175 178 181 184 189 192 194 195 196 198 200 201 202 208 211 214 218 220 223 224 225 226 229 230 233 238 239 241 242 243 244 245 247 249 251 254 256 257 259 260 262 264 277 280 284 285 286 287 288 291 297 299 300 302 308 309 311 318 319 320 321 324 326 329 330 337 338 339 340 345 348 349 354 355 358 361 362 365 366 367 368 370 371 373 379 380 384 389 391 393 394 395 396 398 399 402 403 406 407 409 410 412 420 421 423 425 426 427 428 429 438 442 447 450 452 454 455 456 457 458 459 460 461 467 468 469 470 471 472 475 476 477 485 486 488 489 490 491 498 499 500 508 509 510 511 512 523 529 530 531 532 534 538 539 540 551 558 559 560 561 562 563 574 580 581 583 587 590 591 593 596 597 598 599 602 603 604 605 606 607 608 609 611 612 618 619 626 633 639 642 646 649 652 653 662 663 665 668 678 680 682 683 686 687 688 690 691 692 694 695 698 699 700 701 702 705 706 707 708 713 716 718 719 720 721 722 723 724 725 726 727 729 730 731 732 733 734 735 736 737 745 746 747 750 751 752 753 754 755 756 758 761 764 766 769 770,
	2	 20 29 376 422 524 689,
	0	 159 576,
	1	 43 49 99 104 105 179 180 185 204 219 246 274 275 276 289 295 316 333 353 390 443 482 483 487 496 525 541 553 554 556 557 567 592 648 681 714 715,
	1	 182 643,
	1	 4 5 6 11 12,
	0	 127 320 366,
	1	 17 18 40 92 150 156 220 233 313 318 321 326 348 358 362 393 394 409 410 442 452 491 499 563 574 619 687 725 726,
	1	 17 18 40 92 150 156 220 233 313 318 321 326 348 358 362 393 394 403 409 410 442 452 491 499 563 574 619 687 688 725 726,
	1	 17 18 40 92 150 156 220 233 313 318 321 326 348 358 362 393 394 403 409 410 442 452 491 499 509 510 538 563 574 583 619 687 688 725 726 727,
	1	 17 18 21 23 40 59 61 62 66 72 90 92 97 121 150 156 160 171 174 181 184 192 201 202 218 220 225 226 233 241 259 260 280 284 287 288 297 300 313 318 321 326 337 338 339 340 348 358 362 373 393 394 403 407 409 410 426 429 442 452 454 455 461 475 486 491 498 499 508 509 510 534 538 563 574 583 619 680 682 687 688 707 725 726 727 735 753 756 764,
	1	 17 18 21 23 40 59 61 62 66 72 90 92 97 121 150 156 160 171 174 181 184 192 201 202 218 220 225 226 233 241 259 260 280 284 287 288 297 300 313 318 321 326 337 338 339 340 348 358 362 368 373 393 394 403 406 407 409 410 426 429 442 452 454 455 461 475 486 491 498 499 508 509 510 523 534 538 563 574 583 590 618 619 680 682 687 688 707 725 726 727 734 735 753 756 764,
	1	 4 5 6 7 8 9 10 11 12 13 14 15 17 18 21 23 25 26 31 35 40 52 55 56 59 61 62 66 67 68 70 72 76 78 80 90 91 92 95 96 97 101 109 111 116 121 122 123 124 125 127 128 129 131 133 134 139 140 141 142 143 144 145 146 147 148 150 152 153 154 156 160 162 163 166 167 171 172 173 174 175 178 181 184 189 192 194 195 196 198 200 201 202 208 211 214 218 220 223 224 225 226 229 230 233 238 239 241 242 243 244 245 247 249 251 254 256 257 259 260 262 264 277 280 284 285 286 287 288 291 297 299 300 302 308 309 311 313 318 319 320 321 324 326 329 330 337 338 339 340 345 348 349 354 355 358 361 362 365 366 367 368 370 371 373 379 380 384 389 391 393 394 395 396 398 402 403 406 407 409 410 412 420 421 423 425 426 427 428 429 438 442 447 450 452 454 455 456 457 458 459 460 461 467 468 469 470 475 476 477 486 488 489 490 491 498 499 500 508 509 510 511 512 523 529 530 531 532 534 538 540 551 558 559 560 561 562 563 574 581 583 587 590 591 596 597 598 599 602 603 604 605 606 607 608 609 611 612 618 619 626 633 639 642 646 649 652 653 662 663 665 668 678 680 682 686 687 688 690 691 692 694 695 698 699 700 701 702 705 706 707 708 713 716 718 719 720 721 722 723 724 725 726 727 729 730 731 732 733 734 735 737 745 747 750 751 752 753 754 755 756 758 761 764 766 769 770,
	2	 119 356 762,
	1	 107 118 119 120 267 268 269 270 282 283 306 307 350 351 356 357 408 431 445 664 684 762,
	1	 81 82 107 118 119 120 155 267 268 269 270 271 272 273 282 283 306 307 350 351 356 357 378 408 430 431 432 445 664 684 762,
	1	 3 27 47 126 161 168 169 199 209 222 292 305 375 437 451 466 474 480 503 504 505 535 542 550 569 616 617 661 704 710 771,
	1	 3 27 47 126 161 168 169 191 199 209 222 292 305 375 437 451 466 474 480 503 504 505 535 542 550 569 616 617 661 704 710 771,
	0	 19 20 29 41 71 132 157 158 159 190 217 227 228 303 304 376 422 448 449 463 521 524 576 577 578 589 594 595 601 620 632 689,
	0	 94 149 151 294 453 588 613,
	0	 19 20 29 41 71 94 132 149 151 157 158 159 190 217 227 228 294 303 304 376 422 448 449 453 463 521 524 576 577 578 588 589 594 595 601 613 620 632 689,
	1	 19 20 29 32 41 71 94 132 149 151 157 158 159 190 217 227 228 294 303 304 376 422 448 449 453 463 521 524 576 577 578 588 589 594 595 601 613 620 632 689,
	1	 215 216 221 644 645 693 712,
	1	 60 77 235 236 248 290 363 397 411 473 518 527,
	2	 15 420,
	1	 23 59 66 97 160 171 174 181 184 218 225 280 284 287 300 337 426 429 454 461 486 508 680 707 753 756,
	0	 23 59 61 62 66 72 90 97 160 171 174 181 184 192 201 202 218 225 241 259 260 280 284 287 288 300 337 338 339 340 407 426 429 454 455 461 486 498 508 680 682 707 753 756 764,
	0	 4 5 6 7 8 9 10 11 12 13 14 15 21 23 25 26 31 35 52 55 56 59 61 62 66 67 68 70 72 76 78 80 90 91 95 96 97 101 109 111 116 121 122 123 124 125 127 128 129 131 133 134 139 140 141 142 143 144 145 146 147 148 152 153 154 160 162 163 166 167 171 172 173 174 175 178 181 184 189 192 194 195 196 198 200 201 202 208 211 214 218 223 224 225 226 229 230 238 239 241 242 243 244 245 247 249 251 254 256 257 259 260 262 264 277 280 284 285 286 287 288 291 299 300 302 308 309 311 319 320 324 329 330 337 338 339 340 345 349 354 355 361 365 366 367 370 371 373 379 380 384 389 391 395 396 398 402 407 412 420 421 423 425 426 427 428 429 438 447 450 454 455 456 457 458 459 460 461 467 468 469 470 475 476 477 486 488 489 490 498 500 508 509 510 511 512 529 530 531 532 534 538 540 551 558 559 560 561 562 581 587 591 596 597 598 599 602 603 604 605 606 607 608 609 611 612 626 633 639 642 646 649 652 653 662 663 665 668 678 680 682 686 690 691 692 694 695 698 699 700 701 702 705 706 707 708 713 716 718 719 720 721 722 723 724 727 729 730 731 732 733 735 737 745 747 750 751 752 753 754 755 756 758 761 764 766 769 770,
	1	 24 188 368 406 523 590 618 734 739 740,
	0	 24 188 368 406 444 523 590 618 734 739 740,
	0	 4 5 6 7 8 9 10 11 12 13 14 15 21 23 24 25 26 31 35 52 55 56 59 61 62 66 67 68 70 72 76 78 80 90 91 95 96 97 101 109 111 116 121 122 123 124 125 127 128 129 131 133 134 139 140 141 142 143 144 145 146 147 148 152 153 154 160 162 163 166 167 171 172 173 174 175 178 181 184 188 189 192 194 195 196 198 200 201 202 208 211 214 218 223 224 225 226 229 230 238 239 241 242 243 244 245 247 249 251 254 256 257 259 260 262 264 277 280 284 285 286 287 288 291 299 300 302 308 309 311 319 320 324 329 330 337 338 339 340 345 349 354 355 361 365 366 367 368 370 371 373 379 380 384 389 391 395 396 398 402 406 407 412 420 421 423 425 426 427 428 429 438 444 447 450 454 455 456 457 458 459 460 461 467 468 469 470 475 476 477 486 488 489 490 498 500 508 509 510 511 512 523 529 530 531 532 534 538 540 551 558 559 560 561 562 581 587 590 591 596 597 598 599 602 603 604 605 606 607 608 609 611 612 618 626 633 639 642 646 649 652 653 662 663 665 668 678 680 682 686 690 691 692 694 695 698 699 700 701 702 705 706 707 708 713 716 718 719 720 721 722 723 724 727 729 730 731 732 733 734 735 737 739 740 745 747 750 751 752 753 754 755 756 758 761 764 766 769 770,
	0	 4 5 6 7 8 9 10 11 12 13 14 15 21 23 24 25 26 31 34 35 52 53 54 55 56 59 61 62 66 67 68 70 72 76 78 80 90 91 95 96 97 101 109 111 116 121 122 123 124 125 127 128 129 131 133 134 139 140 141 142 143 144 145 146 147 148 152 153 154 160 162 163 166 167 171 172 173 174 175 178 181 184 188 189 192 194 195 196 198 200 201 202 208 211 214 218 223 224 225 226 229 230 238 239 241 242 243 244 245 247 249 251 254 256 257 259 260 262 264 277 280 284 285 286 287 288 291 299 300 302 308 309 311 319 320 324 329 330 337 338 339 340 345 349 354 355 361 365 366 367 368 370 371 373 379 380 384 389 391 395 396 398 399 402 406 407 412 420 421 423 425 426 427 428 429 438 444 447 450 454 455 456 457 458 459 460 461 467 468 469 470 475 476 477 486 488 489 490 498 500 508 509 510 511 512 523 529 530 531 532 534 538 540 551 558 559 560 561 562 580 581 587 590 591 593 596 597 598 599 602 603 604 605 606 607 608 609 611 612 618 626 633 639 642 646 649 652 653 662 663 665 668 678 680 682 686 690 691 692 694 695 698 699 700 701 702 705 706 707 708 713 716 718 719 720 721 722 723 724 727 729 730 731 732 733 734 735 737 739 740 745 747 750 751 752 753 754 755 756 758 761 764 766 769 770,
	0	 4 5 6 7 8 9 10 11 12 13 14 15 21 23 24 25 26 31 34 35 52 53 54 55 56 59 61 62 66 67 68 70 72 76 78 79 80 85 90 91 95 96 97 101 109 111 116 121 122 123 124 125 127 128 129 131 133 134 139 140 141 142 143 144 145 146 147 148 152 153 154 160 162 163 166 167 171 172 173 174 175 178 181 184 188 189 192 194 195 196 198 200 201 202 208 211 214 218 223 224 225 226 229 230 238 239 241 242 243 244 245 247 249 251 254 256 257 259 260 262 264 277 280 284 285 286 287 288 291 296 299 300 302 308 309 311 314 319 320 324 329 330 337 338 339 340 345 349 354 355 361 365 366 367 368 370 371 373 379 380 384 389 391 395 396 398 399 402 406 407 412 414 420 421 423 424 425 426 427 428 429 438 444 447 450 454 455 456 457 458 459 460 461 467 468 469 470 475 476 477 486 488 489 490 498 500 508 509 510 511 512 523 529 530 531 532 534 537 538 540 545 551 558 559 560 561 562 580 581 587 590 591 593 596 597 598 599 602 603 604 605 606 607 608 609 611 612 618 626 633 639 642 646 649 651 652 653 662 663 665 668 674 678 680 682 686 690 691 692 694 695 698 699 700 701 702 705 706 707 708 713 716 718 719 720 721 722 723 724 727 729 730 731 732 733 734 735 737 739 740 745 747 750 751 752 753 754 755 756 758 761 764 766 769 770,
	0	 16 42 44 69 81 82 83 84 98 107 118 119 120 137 138 155 197 206 207 212 231 237 258 267 268 269 270 271 272 273 282 283 301 306 307 315 317 335 336 343 344 350 351 356 357 377 378 381 382 388 392 401 408 413 415 416 417 430 431 432 439 440 441 445 446 464 471 472 479 484 485 494 495 514 515 533 539 555 582 583 584 600 634 640 641 664 667 683 684 703 709 711 736 738 746 762 763 767 768,
	2	 3 168 550,
	1	 4 12,
	0	 125 139 140 596,
	1	 16 81 82 83 84 98 107 118 119 120 137 138 155 212 231 237 267 268 269 270 271 272 273 282 283 306 307 350 351 356 357 377 378 381 382 392 408 415 416 430 431 432 439 440 441 445 464 479 484 494 514 515 582 600 634 640 641 664 667 684 762 767,
	0	 33 48 75 93 103 106 136 278 279 325 359 369 374 400 405 419 513 522 536 547 570 636 669 671 673 741,
	2	 1 2 3 19 20 22 24 27 28 29 30 32 33 36 37 38 39 41 43 45 46 47 48 49 50 51 57 58 60 63 64 65 71 73 74 75 77 86 87 88 89 93 94 99 100 102 103 104 105 106 108 110 112 113 114 115 117 126 130 132 135 136 149 151 157 158 159 161 164 165 168 169 170 176 177 179 180 182 183 185 186 187 188 190 191 193 199 203 204 205 209 210 213 215 216 217 219 221 222 227 228 232 234 235 236 240 246 248 250 252 253 255 261 263 274 275 276 278 279 281 289 290 292 293 294 295 298 303 304 305 310 312 316 322 323 325 327 328 331 332 333 341 342 346 347 352 353 359 360 363 364 369 372 374 375 376 383 385 386 387 390 397 400 404 405 411 418 419 422 433 434 435 436 437 443 448 449 451 453 462 463 465 466 473 474 478 480 481 482 483 487 492 493 496 497 501 502 503 504 505 506 507 513 516 517 518 519 520 521 522 524 525 526 527 528 535 536 541 542 543 544 546 547 548 549 550 552 553 554 556 557 564 565 566 567 568 569 570 571 572 573 575 576 577 578 579 585 586 588 589 592 594 595 601 610 613 614 615 616 617 620 621 622 623 624 625 627 628 629 630 631 632 635 636 637 638 643 644 645 647 648 650 654 655 656 657 658 659 660 661 666 669 670 671 672 673 675 676 677 679 681 685 689 693 696 697 704 710 712 714 715 717 728 739 740 741 742 743 744 748 749 757 759 760 765 771,
	1	 4 5 6 7 8 9 10 11 12 13 14 15 26 31 35 52 55 67 68 70 80 91 96 109 111 122 125 129 131 139 140 141 142 143 144 145 146 147 148 152 162 163 166 167 172 173 178 189 195 196 200 208 211 214 223 224 238 242 243 247 249 251 254 262 264 277 285 286 291 299 302 308 309 311 324 329 330 345 361 365 367 368 370 371 380 384 391 395 396 398 402 406 412 420 421 425 427 428 438 447 450 456 458 459 460 467 468 469 470 476 477 488 489 490 500 511 523 529 530 531 532 540 551 559 560 561 562 587 590 591 596 597 598 599 602 603 604 605 606 607 608 609 611 612 618 626 633 642 649 652 662 663 668 690 691 692 694 695 698 699 700 701 702 705 708 713 716 718 719 720 721 722 731 734 745 747 750 751 754 755 758 769,
	1	 4 5 6 7 8 9 10 11 12 13 14 15 17 18 21 23 26 31 34 35 40 42 44 52 53 54 55 59 61 62 66 67 68 69 70 72 80 90 91 92 96 97 109 111 121 122 125 129 131 139 140 141 142 143 144 145 146 147 148 150 152 156 160 162 163 166 167 171 172 173 174 178 181 184 189 192 195 196 200 201 202 208 211 214 218 220 223 224 225 226 233 238 241 242 243 247 249 251 254 259 260 262 264 277 280 284 285 286 287 288 291 297 299 300 302 308 309 311 318 321 324 326 329 330 337 338 339 340 345 348 358 361 362 365 367 368 370 371 373 380 384 391 393 394 395 396 398 399 402 403 406 407 409 410 412 420 421 425 426 427 428 429 438 442 444 447 450 452 454 455 456 458 459 460 461 467 468 469 470 471 472 475 476 477 485 486 488 489 490 491 498 499 500 508 509 510 511 523 529 530 531 532 534 538 539 540 551 559 560 561 562 563 574 580 583 587 590 591 593 596 597 598 599 602 603 604 605 606 607 608 609 611 612 618 619 626 633 642 649 652 662 663 668 680 682 683 687 688 690 691 692 694 695 698 699 700 701 702 705 707 708 713 716 718 719 720 721 722 725 726 727 731 734 735 736 745 746 747 750 751 753 754 755 756 758 764 769,
	0	 244 256,
	1	 4 5 6 7 8 9 10 11 12 13 14 15 17 18 21 23 25 26 31 34 35 40 42 44 52 53 54 55 56 59 61 62 66 67 68 69 70 72 76 78 80 90 91 92 95 96 97 101 109 111 116 121 122 125 129 131 133 134 139 140 141 142 143 144 145 146 147 148 150 152 153 154 156 160 162 163 166 167 171 172 173 174 175 178 181 184 189 192 194 195 196 198 200 201 202 208 211 214 218 220 223 224 225 226 229 230 233 238 241 242 243 244 245 247 249 251 254 256 259 260 262 264 277 280 284 285 286 287 288 291 297 299 300 302 308 309 311 318 321 324 326 329 330 337 338 339 340 345 348 355 358 361 362 365 367 368 370 371 373 380 384 389 391 393 394 395 396 398 399 402 403 406 407 409 410 412 420 421 423 425 426 427 428 429 438 442 444 447 450 452 454 455 456 457 458 459 460 461 467 468 469 470 471 472 475 476 477 485 486 488 489 490 491 498 499 500 508 509 510 511 512 523 529 530 531 532 534 538 539 540 551 559 560 561 562 563 574 580 581 583 587 590 591 593 596 597 598 599 602 603 604 605 606 607 608 609 611 612 618 619 626 633 639 642 646 649 652 662 663 665 668 678 680 682 683 686 687 688 690 691 692 694 695 698 699 700 701 702 705 707 708 713 716 718 719 720 721 722 725 726 727 731 734 735 736 745 746 747 750 751 752 753 754 755 756 758 761 764 766 769,
	1	 138 237 439 440 441 479 484 494 640 641 667 767,
	0	 138 237 378 439 440 441 479 484 494 640 641 667 767,
	0	 27 47 126 161 168 169 209 222 375 466 474 480 535 550 569 661 710,
	0	 35 147 208 249 329 489 596 626 662,
	0	 21 23 59 61 62 66 72 90 97 121 160 171 174 181 184 192 201 202 218 225 226 241 259 260 280 284 287 288 297 300 318 337 338 339 340 348 373 407 426 429 454 455 461 475 486 498 508 534 583 680 682 707 725 735 753 756 764,
	0	 17 18 21 23 40 59 61 62 66 69 72 90 92 97 121 150 156 160 171 174 181 184 192 201 202 218 220 225 226 233 241 259 260 280 284 287 288 297 300 318 321 326 337 338 339 340 348 358 362 373 393 394 407 409 410 426 429 442 452 454 455 461 475 486 491 498 499 508 534 563 574 583 619 680 682 687 707 725 726 735 753 756 764,
	0	 17 18 21 23 40 59 61 62 66 69 72 90 92 97 121 150 156 160 171 174 181 184 192 201 202 218 220 225 226 233 241 259 260 280 284 287 288 297 300 318 321 326 337 338 339 340 348 358 362 373 393 394 407 409 410 426 429 442 452 454 455 461 475 486 491 498 499 508 509 510 534 538 563 574 583 619 680 682 687 707 725 726 727 735 753 756 764,
	1	 19 20 29 41 71 132 157 158 159 190 217 227 228 303 323 376 422 448 449 463 481 521 524 576 577 578 589 594 595 601 620 632 689 765,
	0	 19 20 29 41 71 94 132 149 151 157 158 159 190 217 227 228 294 303 304 323 376 422 448 449 453 463 481 521 524 576 577 578 588 589 594 595 601 613 620 632 689 765,
	0	 19 20 29 32 41 71 94 132 149 151 157 158 159 190 217 227 228 294 303 304 323 376 422 448 449 453 463 481 521 524 576 577 578 588 589 594 595 601 613 620 632 689 765,
	0	 187 387 579,
	0	 39 462 516 517 519 527 697 743,
	0	 39 60 363 411 462 516 517 519 527 697 743,
	0	 21 23 25 56 59 61 62 66 72 76 78 90 95 97 101 116 121 133 134 153 154 160 171 174 175 181 184 192 194 198 201 202 218 225 226 229 230 241 244 245 256 259 260 280 284 287 288 297 300 337 338 339 340 355 373 389 407 423 426 429 454 455 457 461 475 486 498 508 512 534 581 639 646 665 678 680 682 686 707 735 752 753 756 761 764 766,
	0	 17 18 21 23 25 40 56 59 61 62 66 69 72 76 78 90 92 95 97 101 116 121 133 134 150 153 154 156 160 171 174 175 181 184 192 194 198 201 202 218 220 225 226 229 230 233 241 244 245 256 259 260 280 284 287 288 297 300 318 321 326 337 338 339 340 348 355 358 362 373 389 393 394 403 407 409 410 423 426 429 442 452 454 455 457 461 475 486 491 498 499 508 509 510 512 534 538 563 574 581 583 619 639 646 665 678 680 682 686 687 688 707 725 726 727 735 752 753 756 761 764 766,
	0	 17 18 21 23 25 34 40 42 44 53 54 56 59 61 62 66 69 72 76 78 90 92 95 97 101 116 121 133 134 150 153 154 156 160 171 174 175 181 184 192 194 198 201 202 218 220 225 226 229 230 233 241 244 245 256 259 260 280 284 287 288 297 300 318 321 326 337 338 339 340 348 355 358 362 373 389 393 394 399 403 407 409 410 423 426 429 442 452 454 455 457 461 471 472 475 485 486 491 498 499 508 509 510 512 534 538 539 563 574 580 581 583 593 619 639 646 665 678 680 682 683 686 687 688 707 725 726 727 735 736 746 752 753 756 761 764 766,
	0	 17 18 21 23 25 34 40 42 44 53 54 56 59 61 62 66 69 72 76 78 90 92 95 97 101 116 121 133 134 150 153 154 156 160 171 174 175 181 184 192 194 198 201 202 218 220 225 226 229 230 233 241 244 245 256 259 260 280 284 287 288 297 300 318 321 326 337 338 339 340 348 355 358 362 373 389 393 394 399 403 407 409 410 423 426 429 442 444 452 454 455 457 461 471 472 475 485 486 491 498 499 508 509 510 512 534 538 539 563 574 580 581 583 593 619 639 646 665 678 680 682 683 686 687 688 707 725 726 727 735 736 746 752 753 756 761 764 766,
	1	 79 85 265 266 296 313 334 414 424 537 545 651 674,
	0	 56 78 245 646,
	3	 61 62 72 90 192 201 202 241 259 260 288 338 339 340 407 455 498 682 753 756 764,
	1	 17 18 21 23 34 40 42 44 53 54 59 61 62 66 69 72 90 92 97 121 150 156 160 171 174 181 184 192 201 202 218 220 225 226 233 241 259 260 280 284 287 288 297 300 314 318 321 326 337 338 339 340 348 358 362 373 393 394 399 403 407 409 410 426 429 442 444 452 454 455 461 471 472 475 485 486 491 498 499 508 509 510 534 538 539 563 574 580 583 593 619 680 682 683 687 688 707 725 726 727 735 736 746 753 756 764,
	1	 17 18 40 69 92 150 156 220 233 321 326 358 362 394 409 410 442 452 499 563 574 619 687 726,
	1	 4 5 6 7 8 9 10 11 12 13 14 15 17 18 21 23 24 25 26 31 34 35 40 42 44 52 53 54 55 56 59 61 62 66 67 68 69 70 72 76 78 80 90 91 92 95 96 97 101 109 111 116 121 122 123 124 125 127 128 129 131 133 134 139 140 141 142 143 144 145 146 147 148 150 152 153 154 156 160 162 163 166 167 171 172 173 174 175 178 181 184 188 189 192 194 195 196 198 200 201 202 208 211 214 218 220 223 224 225 226 229 230 233 238 239 241 242 243 244 245 247 249 251 254 256 257 259 260 262 264 277 280 284 285 286 287 288 291 297 299 300 302 308 309 311 318 319 320 321 324 326 329 330 337 338 339 340 345 348 349 354 355 358 361 362 365 366 367 368 370 371 373 379 380 384 389 391 393 394 395 396 398 399 402 403 406 407 409 410 412 420 421 423 425 426 427 428 429 438 442 444 447 450 452 454 455 456 457 458 459 460 461 467 468 469 470 471 472 475 476 477 485 486 488 489 490 491 498 499 500 508 509 510 511 512 523 529 530 531 532 534 538 539 540 551 558 559 560 561 562 563 574 580 581 583 587 590 591 593 596 597 598 599 602 603 604 605 606 607 608 609 611 612 618 619 626 633 639 642 646 649 652 653 662 663 665 668 678 680 682 683 686 687 688 690 691 692 694 695 698 699 700 701 702 705 706 707 708 713 716 718 719 720 721 722 723 724 725 726 727 729 730 731 732 733 734 735 736 737 739 740 745 746 747 750 751 752 753 754 755 756 758 761 764 766 769 770,
	1	 16 81 82 83 84 98 107 110 118 119 120 137 138 155 176 177 212 231 237 252 267 268 269 270 271 272 273 282 283 293 306 307 350 351 356 357 360 377 378 381 382 392 408 413 415 416 430 431 432 439 440 441 445 464 479 484 494 514 515 582 600 610 634 640 641 664 667 684 748 762 767,
	0	 17 18 40 92 150 156 220 233 318 321 326 348 358 393 394 409 410 442 491 499 563 574 619 687 726,
	0	 17 18 40 92 150 156 220 233 318 321 326 348 358 362 393 394 409 410 442 491 499 563 574 619 687 726,
	0	 19 20 29 32 41 71 94 132 149 151 157 158 159 190 217 227 228 294 303 304 323 376 422 448 449 453 463 481 521 524 548 576 577 578 588 589 594 595 601 613 620 632 689 765,
	0	 208 249,
	1	 60 263 363 411 527 760,
	1	 60 77 263 290 363 397 411 518 527 760,
	1	 60 77 135 235 236 248 263 290 363 397 411 473 518 527 760,
	1	 17 18 21 23 34 40 42 44 53 54 59 61 62 66 69 72 90 92 97 121 150 156 160 171 174 181 184 192 201 202 218 220 225 226 233 241 259 260 280 284 287 288 297 300 313 318 321 326 337 338 339 340 348 358 362 373 393 394 399 403 407 409 410 426 429 442 444 452 454 455 461 471 472 475 485 486 491 498 499 508 509 510 534 538 539 563 574 580 583 593 619 680 682 683 687 688 707 725 726 727 735 736 746 753 756 764,
	0	 30 204 433 434 465 549,
	1	 60 135 235 236 248 363 411 473 527,
	1	 454 475 707,
	1	 30 180 433 434 549,
	1	 30 36 43 49 74 86 87 99 102 104 105 117 179 180 185 193 204 219 240 246 274 275 276 289 295 310 312 316 331 333 353 386 390 433 434 443 465 478 482 483 487 496 497 525 541 549 553 554 556 557 567 592 648 681 714 715 744,
	0	 60 363 411 473,
	0	 4 6 12,
	1	 4 6 11 12 13,
	2	 68 247 251 311 412 450 560 602 700,
	2	 68 122 247 251 311 412 438 450 560 602 700,
	0	 511 722,
	0	 387 481 548 579 765,
	0	 33 48 75 93 103 106 136 278 279 325 359 369 374 400 405 419 513 522 536 547 570 636 669 671 673 712 741,
	2	 204 353,
	1	 27 126 169,
	1	 27 47 126 169 474 480,
	2	 7 8 9 14 55 200 254 367 427 428 468 469 470 597 598 599 603 604 605 606 607 608 609 716,
	0	 4 5 6 7 8 9 10 11 12 13 14 15 26 31 55 80 91 123 129 131 141 166 167 178 189 195 200 211 223 224 242 254 286 291 324 330 345 367 368 370 371 380 395 396 406 420 421 427 428 456 459 460 468 469 470 476 500 523 529 532 551 562 590 597 598 599 603 604 605 606 607 608 609 618 642 668 691 694 698 701 702 705 713 716 718 719 720 721 724 734 745 747 750 751 755 758,
	0	 107 118 119 120 268 270 271 272 273 282 283 350 351 356 408 432 664 684 762,
	1	 155 267 269 306 307 357 431 445,
	0	 155 267 269 306 307 357 430 431 445,
	1	 81 82 107 118 119 120 155 267 268 269 270 271 272 273 282 283 306 307 350 351 356 357 408 430 431 432 445 479 664 684 762 767,
	1	 1 2 3 19 20 22 27 28 29 30 32 33 36 37 38 39 41 43 45 46 47 48 49 50 51 60 63 64 65 71 73 74 75 77 86 87 88 89 93 94 99 100 102 103 104 105 106 108 110 112 113 114 115 117 126 132 135 136 149 151 157 158 159 161 164 165 168 169 170 176 177 179 180 182 183 185 186 187 190 191 199 203 204 205 209 210 213 215 216 217 219 221 222 227 228 235 236 240 246 248 250 252 253 255 261 263 274 275 276 278 279 281 289 290 292 293 294 295 298 303 304 305 310 312 316 322 323 325 327 328 331 332 333 341 342 346 347 352 353 359 360 363 364 369 372 374 375 376 383 385 386 387 390 397 400 405 411 419 422 433 434 435 436 437 443 448 449 451 453 462 463 465 466 473 474 480 481 482 483 487 492 493 496 501 502 503 504 505 506 507 513 516 517 518 519 520 521 522 524 525 526 527 535 536 541 542 543 546 547 548 549 550 552 553 554 556 557 564 565 567 569 570 571 572 573 575 576 577 578 579 585 586 588 589 592 594 595 601 610 613 614 615 616 617 620 621 622 623 624 625 627 628 629 630 632 635 636 637 638 643 644 645 647 648 650 654 655 656 657 658 659 660 661 666 669 670 671 672 673 675 676 677 679 681 689 693 697 704 710 712 714 715 717 728 741 742 743 744 748 749 757 759 760 765 771,
	0	 180 185 274 496 557,
	1	 56 78 116 133 134 153 154 194 229 230 245 389 423 512 581 639 646 665 678 686,
	0	 21 475,
	0	 21 23 59 66 97 160 171 174 181 184 218 225 280 284 287 300 337 426 429 461 475 486 508 680,
	0	 21 23 59 66 97 160 171 174 181 184 218 225 280 284 287 300 337 426 429 454 461 475 486 508 680 707,
	0	 21 23 59 66 97 160 171 174 181 184 218 225 280 284 287 300 337 426 429 454 461 475 486 508 680 707 753 756,
	1	 107 268 271 272 273 351,
	1	 118 119 120 270 282 283 350 356 408 664 684 762,
	0	 3 27 47 126 161 168 169 222 375 474 480 550 569 661,
	0	 6 11,
	0	 4 6 11,
	1	 17 18 21 23 40 59 61 62 66 69 72 90 92 97 121 150 156 160 171 174 181 184 192 201 202 218 220 225 226 233 241 259 260 280 284 287 288 297 300 318 321 326 337 338 339 340 348 358 362 368 373 393 394 403 406 407 409 410 426 429 442 452 454 455 461 475 486 491 498 499 508 509 510 523 534 538 563 574 583 590 618 619 680 682 687 688 707 725 726 727 734 735 753 756 764,
	3	 1 2 37 38 50 51 100 112 113 114 115 182 183 327 328 332 341 342 436 492 493 501 502 526 546 571 572 573 585 586 621 622 623 624 627 628 629 630 635 637 638 643 654 655 656 657 659 666 670 672 675 676 677 679 717 742 749 757 759,
	0	 3 27 28 39 45 47 60 63 64 65 73 77 88 89 126 135 161 168 169 170 191 199 205 209 210 222 235 236 248 253 255 261 263 290 292 305 346 347 352 363 375 397 411 437 451 462 466 473 474 480 503 504 505 506 507 516 517 518 519 527 535 542 543 550 552 569 614 615 616 617 658 661 697 704 710 743 760 771,
	1	 19 20 29 32 41 71 94 132 149 151 157 158 159 187 190 217 227 228 294 303 304 323 376 387 422 435 448 449 453 463 481 521 524 576 577 578 579 588 589 594 595 601 613 620 632 689 765,
	0	 60 363 527,
	0	 60 77 290 363 397 518 527,
	1	 68 247 384 602,
	0	 17 18 21 23 40 59 61 62 66 69 72 90 92 97 121 150 156 160 171 174 181 184 192 201 202 218 220 225 226 233 241 259 260 280 284 287 288 297 300 318 321 326 337 338 339 340 348 358 362 373 393 394 403 407 409 410 426 429 442 444 452 454 455 461 475 486 491 498 499 508 509 510 534 538 563 574 583 619 680 682 687 688 707 726 727 735 753 756 764,
	1	 4 5 6 11 12 13 166 167 370 371 421 459 460 551 719 721,
	1	 4 5 6 11 12 13 15 166 167 370 371 420 421 459 460 551 719 721 745,
	1	 52 70 146 148 152 162 214 262 264 277 299 365 402 488 511 540 587 612 649 663 690 695 722 754,
	3	 144 145 458 708,
	1	 17 18 92 220 233 321 499,
	0	 197 206 207 258 301 315 317 335 336 343 344 401 533 584 703 709 711 738 768,
	0	 74 117,
	2	 4 5 6 7 8 9 10 11 12 13 14 15 55 166 167 200 254 367 370 371 420 421 427 428 459 460 468 469 470 551 597 598 599 603 604 605 606 607 608 609 716 719 721,
	2	 395 396 745,
	1	 52 402 511 540 587 663 722,
	1	 23 97 160 171 181 218 284 337 426 429 461,
	1	 94 149 151 304 453 588 613,
	1	 19 20 29 41 71 94 132 149 151 157 158 159 190 217 227 228 303 304 323 376 422 448 449 453 463 521 524 576 577 578 588 589 594 595 601 613 620 632 689,
	1	 19 20 29 32 41 71 94 132 149 151 157 158 159 190 217 227 228 303 304 323 376 422 448 449 453 463 521 524 576 577 578 588 589 594 595 601 613 620 632 689,
	1	 19 20 29 32 41 71 94 132 149 151 157 158 159 190 217 227 228 303 304 323 376 387 422 448 449 453 463 481 521 524 576 577 578 579 588 589 594 595 601 613 620 632 689 765,
	1	 556 592 681,
	1	 49 104 276 556 592 648 681,
	0	 68 311,
	0	 68 122 247 311 384 438 602,
	0	 412 450 560,
	0	 251 412 450 560 700,
	0	 4 5 6 7 8 9 10 11 12 13 14 15 26 31 35 52 55 67 68 70 80 91 96 109 111 121 122 125 129 131 139 140 141 142 143 144 145 146 147 148 152 162 163 166 167 172 173 178 189 195 196 200 208 214 223 224 238 242 243 247 249 251 254 262 264 277 285 286 291 299 302 308 309 311 324 329 330 345 361 365 367 370 371 380 384 391 395 396 398 402 412 420 421 425 427 428 438 447 450 456 458 459 460 467 468 469 470 476 477 488 489 490 500 511 529 530 531 532 534 540 551 559 560 561 562 587 591 596 597 598 599 602 603 604 605 606 607 608 609 611 612 626 633 642 649 652 662 663 668 690 691 692 694 695 698 699 700 701 702 705 708 713 716 718 719 720 721 722 731 745 747 750 751 754 758 769,
	0	 42 44 471 472 485 683 746,
	0	 4 5 6 7 8 9 10 11 12 13 14 15 26 31 34 35 42 44 52 53 54 55 67 68 70 80 91 96 109 111 121 122 123 124 125 127 128 129 131 139 140 141 142 143 144 145 146 147 148 152 162 163 166 167 172 173 178 189 195 196 200 208 211 214 223 224 238 239 242 243 247 249 251 254 257 262 264 277 285 286 291 299 302 308 309 311 319 320 324 329 330 345 349 354 361 365 366 367 368 370 371 379 380 384 391 395 396 398 399 402 406 412 420 421 425 427 428 438 444 447 450 456 458 459 460 467 468 469 470 471 472 476 477 485 488 489 490 500 511 523 529 530 531 532 534 539 540 551 558 559 560 561 562 580 587 590 591 593 596 597 598 599 602 603 604 605 606 607 608 609 611 612 618 626 633 642 649 652 653 662 663 668 683 690 691 692 694 695 698 699 700 701 702 705 706 708 713 716 718 719 720 721 722 723 724 725 729 730 731 732 733 734 736 737 745 746 747 750 751 754 755 758 769 770,
	0	 69 362 393 452,
	0	 23 160 171 218 284 287 337 429 461 486,
	1	 280 300,
	1	 174 280 300,
	1	 174 280 300 680,
	0	 17 18 21 23 40 59 61 62 66 69 72 90 92 97 150 156 160 171 174 181 184 192 201 202 218 220 225 226 233 241 259 260 280 284 287 288 297 300 321 326 337 338 339 340 358 362 373 393 394 403 407 409 410 426 429 442 452 454 455 461 475 486 491 498 499 508 563 574 619 680 682 687 688 707 726 735 753 756 764,
	0	 318 348 583,
	0	 17 18 21 23 40 59 61 62 66 69 72 90 92 97 150 156 160 171 174 181 184 192 201 202 218 220 225 226 233 241 259 260 280 284 287 288 297 300 318 321 326 337 338 339 340 348 358 362 373 393 394 403 407 409 410 426 429 442 452 454 455 461 475 486 491 498 499 508 563 574 583 619 680 682 687 688 707 726 735 753 756 764,
	0	 4 5 6 7 8 9 10 11 12 13 14 15 17 18 21 23 26 31 34 35 40 42 44 52 53 54 55 59 61 62 66 67 68 69 70 72 80 90 91 92 96 97 109 111 121 122 123 124 125 127 128 129 131 139 140 141 142 143 144 145 146 147 148 150 152 156 160 162 163 166 167 171 172 173 174 178 181 184 189 192 195 196 200 201 202 208 211 214 218 220 223 224 225 226 233 238 239 241 242 243 247 249 251 254 257 259 260 262 264 277 280 284 285 286 287 288 291 297 299 300 302 308 309 311 318 319 320 321 324 326 329 330 337 338 339 340 345 348 349 354 358 361 362 365 366 367 368 370 371 373 379 380 384 391 393 394 395 396 398 399 402 403 406 407 409 410 412 420 421 425 426 427 428 429 438 442 444 447 450 452 454 455 456 458 459 460 461 467 468 469 470 471 472 475 476 477 485 486 488 489 490 491 498 499 500 508 511 523 529 530 531 532 534 539 540 551 558 559 560 561 562 563 574 580 583 587 590 591 593 596 597 598 599 602 603 604 605 606 607 608 609 611 612 618 619 626 633 642 649 652 653 662 663 668 680 682 683 687 688 690 691 692 694 695 698 699 700 701 702 705 706 707 708 713 716 718 719 720 721 722 723 724 725 726 729 730 731 732 733 734 735 736 737 745 746 747 750 751 753 754 755 756 758 764 769 770,
	0	 25 56 76 78 95 101 116 133 134 153 154 175 194 198 229 230 244 245 256 355 389 423 457 509 510 512 538 581 639 646 665 678 686 727 752 761 766,
	0	 25 56 76 78 95 101 116 133 134 153 154 175 194 198 229 230 244 245 256 313 334 355 389 423 457 509 510 512 538 581 639 646 665 678 686 727 752 761 766,
	1	 106 108 186 369 385 400 741,
	0	 328 742,
	0	 328 742 759,
	0	 23 59 97 160 171 181 218 284 337 426 429 461,
	1	 79 424 537 545 651 674,
	0	 47 169 474 480,
	0	 4 5 6 11 12 13 166 167 370 371 421 459 460 719 745,
	0	 393 452,
	1	 17 18 40 92 150 156 220 233 321 326 358 362 393 394 403 409 410 442 452 491 499 563 574 619 687 688 726,
	0	 17 18 34 40 42 44 53 54 69 92 150 156 220 233 313 318 321 326 334 348 358 362 393 394 399 403 409 410 442 444 452 471 472 485 491 499 509 510 538 539 563 574 580 583 593 619 683 687 688 725 726 727 736 746,
	0	 17 18 21 23 34 40 42 44 53 54 59 61 62 66 69 72 90 92 97 121 150 156 160 171 174 181 184 192 201 202 218 220 225 226 233 241 259 260 280 284 287 288 297 300 313 318 321 326 334 337 338 339 340 348 358 362 368 373 393 394 399 403 406 407 409 410 426 429 442 444 452 454 455 461 471 472 475 485 486 491 498 499 508 509 510 523 534 538 539 563 574 580 583 590 593 618 619 680 682 683 687 688 707 725 726 727 734 735 736 746 753 756 764,
	0	 17 18 21 23 25 34 35 40 42 44 52 53 54 56 59 61 62 66 67 68 69 70 72 76 78 90 92 95 96 97 101 109 111 116 121 122 125 133 134 139 140 142 143 144 145 146 147 148 150 152 153 154 156 160 162 163 171 172 173 174 175 181 184 192 194 196 198 201 202 208 214 218 220 225 226 229 230 233 238 241 243 244 245 247 249 251 256 259 260 262 264 277 280 284 285 287 288 297 299 300 302 308 309 311 313 318 321 326 329 334 337 338 339 340 348 355 358 361 362 365 368 373 384 389 391 393 394 398 399 402 403 406 407 409 410 412 423 425 426 429 438 442 444 447 450 452 454 455 457 458 461 467 471 472 475 477 485 486 488 489 490 491 498 499 508 509 510 511 512 523 530 531 534 538 539 540 559 560 561 563 574 580 581 583 587 590 591 593 596 602 611 612 618 619 626 633 639 646 649 652 662 663 665 678 680 682 683 686 687 688 690 692 695 699 700 707 708 722 725 726 727 731 734 735 736 746 752 753 754 756 761 764 766 769,
	0	 4 5 6 7 8 9 10 11 12 13 14 15 17 18 21 23 25 26 31 34 35 40 42 44 52 53 54 55 56 59 61 62 66 67 68 69 70 72 76 78 80 90 91 92 95 96 97 101 109 111 116 121 122 125 129 131 133 134 139 140 141 142 143 144 145 146 147 148 150 152 153 154 156 160 162 163 166 167 171 172 173 174 175 178 181 184 189 192 194 195 196 198 200 201 202 208 214 218 220 223 224 225 226 229 230 233 238 241 242 243 244 245 247 249 251 254 256 259 260 262 264 277 280 284 285 286 287 288 291 297 299 300 302 308 309 311 313 318 321 324 326 329 330 334 337 338 339 340 345 348 355 358 361 362 365 367 368 370 371 373 380 384 389 391 393 394 395 396 398 399 402 403 406 407 409 410 412 420 421 423 425 426 427 428 429 438 442 444 447 450 452 454 455 456 457 458 459 460 461 467 468 469 470 471 472 475 476 477 485 486 488 489 490 491 498 499 500 508 509 510 511 512 523 529 530 531 532 534 538 539 540 551 559 560 561 562 563 574 580 581 583 587 590 591 593 596 597 598 599 602 603 604 605 606 607 608 609 611 612 618 619 626 633 639 642 646 649 652 662 663 665 668 678 680 682 683 686 687 688 690 691 692 694 695 698 699 700 701 702 705 707 708 713 716 718 719 720 721 722 725 726 727 731 734 735 736 745 746 747 750 751 752 753 754 756 758 761 764 766 769,
	0	 84 137 212 231 377 381 382 392 415 416 464 479 582 767,
	0	 16 79 81 82 83 84 85 98 107 118 119 120 137 138 155 197 206 207 212 231 237 258 265 266 267 268 269 270 271 272 273 282 283 296 301 306 307 314 315 317 335 336 343 344 350 351 356 357 377 378 381 382 388 392 401 408 413 414 415 416 417 424 430 431 432 439 440 441 445 446 464 479 484 494 495 514 515 533 537 545 555 582 584 600 634 640 641 651 664 667 674 684 703 709 711 738 762 763 767 768,
	0	 16 24 79 81 82 83 84 85 98 107 118 119 120 137 138 155 188 197 206 207 212 231 237 258 265 266 267 268 269 270 271 272 273 282 283 296 301 306 307 314 315 317 335 336 343 344 350 351 356 357 377 378 381 382 388 392 401 408 413 414 415 416 417 424 430 431 432 439 440 441 445 446 464 479 484 494 495 514 515 533 537 545 555 582 584 600 634 640 641 651 664 667 674 684 703 709 711 738 739 740 762 763 767 768,
	0	 376 524,
	2	 32 94 149 151 294 304 453 588 613,
	0	 203 383,
	0	 48 359 419,
	0	 531 699,
	0	 149 453,
	0	 383 435,
	0	 174 225 280,
	3	 121 226 297 373 534 735,
	3	 110 176 177 252 293 360 568 748,
	1	 607 716,
	0	 9 10 551,
	0	 4 5 6 9 10 11 12 13 166 167 370 371 421 459 460 551 719 721,
	0	 4 5 6 9 10 11 12 13 15 166 167 370 371 420 421 459 460 551 719 721 745,
	0	 81 82 107 118 119 120 155 267 268 269 270 271 272 273 282 283 306 307 350 351 356 357 378 408 430 431 432 445 479 664 684 762 767,
	2	 185 219 246 289 496 567,
	1	 443 557,
	0	 50 51 114 115 332 629 638 656,
	0	 50 51 114 115 332 571 572 573 629 638 656 677,
	0	 50 51 114 115 327 332 571 572 573 629 638 654 656 677,
	0	 420 745,
	1	 8 604 605 606,
	1	 8 604 605 606 608,
	1	 7 8 603 604 605 606 608,
	1	 7 8 603 604 605 606 608 716,
	0	 345 720,
	0	 286 345 720,
	0	 286 345 529 720,
	0	 242 286 345 529 720,
	0	 21 23 59 61 62 66 72 90 97 160 171 174 181 184 192 201 202 218 225 226 241 259 260 280 284 287 288 297 300 313 337 338 339 340 373 407 426 429 454 455 461 475 486 498 508 680 682 707 735 753 756 764,
	1	 21 23 59 61 62 66 72 90 97 160 171 174 181 184 192 201 202 218 225 226 241 259 260 280 284 287 288 297 300 313 318 337 338 339 340 348 373 407 426 429 454 455 461 475 486 498 508 680 682 707 735 753 756 764,
	0	 21 23 59 61 62 66 72 90 97 160 171 174 181 184 192 201 202 218 225 226 241 259 260 280 284 287 288 297 300 313 318 337 338 339 340 348 373 403 407 426 429 454 455 461 475 486 498 508 680 682 688 707 735 753 756 764,
	1	 17 18 21 23 34 40 42 44 53 54 59 61 62 66 69 72 90 92 97 150 156 160 171 174 181 184 192 201 202 218 220 225 226 233 241 259 260 280 284 287 288 297 300 313 318 321 326 337 338 339 340 348 358 362 373 393 394 399 403 407 409 410 426 429 442 444 452 454 455 461 471 472 475 485 486 491 498 499 508 509 510 538 539 563 574 580 583 593 619 680 682 683 687 688 707 725 726 727 735 736 746 753 756 764,
	0	 43 105,
	0	 179 487,
	0	 43 105 179 487,
	1	 30 43 99 105 179 433 434 487 549,
	1	 185 219 246 289 496 557 567,
	0	 30 43 99 105 179 185 219 246 289 433 434 487 496 549 557 567,
	0	 180 465,
	0	 49 104 180 204 275 276 295 316 333 353 390 465 482 483 525 541 553 554 556 592 648 681 714 715,
	1	 30 43 49 99 104 105 179 180 185 204 219 246 275 276 289 295 316 333 353 390 433 434 465 482 483 487 496 525 541 549 553 554 556 557 567 592 648 681 714 715,
	1	 274 443,
	1	 74 117 274 310 312 331 443,
	0	 17 18 40 92 150 156 220 233 313 321 326 358 362 393 394 409 410 442 452 491 499 563 574 619 687 726,
	1	 4 6,
	1	 7 8 9 10 14 200 254 367 427 428 598 599 603 604 605 606 607 608 609 716,
	0	 91 129 178 324 456 642,
	0	 25 76 95 101 175 244 256 355 457 752 761 766,
	0	 4 5 6 7 8 9 10 11 12 13 14 15 25 26 31 55 76 80 91 95 101 116 129 131 141 166 167 175 178 189 195 198 200 223 224 242 244 254 256 286 291 324 330 345 355 367 370 371 380 395 396 420 421 427 428 456 457 459 460 468 469 470 476 500 529 532 551 562 597 598 599 603 604 605 606 607 608 609 639 642 668 691 694 698 701 702 705 713 716 718 719 720 721 745 747 750 751 752 758 761 766,
	0	 4 5 6 7 8 9 10 11 12 13 14 15 25 26 31 55 76 80 91 95 101 116 129 131 133 134 141 166 167 175 178 189 195 198 200 223 224 242 244 254 256 286 291 324 330 345 355 367 370 371 380 395 396 420 421 427 428 456 457 459 460 468 469 470 476 500 529 532 551 562 597 598 599 603 604 605 606 607 608 609 639 642 668 686 691 694 698 701 702 705 713 716 718 719 720 721 745 747 750 751 752 758 761 766,
	0	 4 5 6 7 8 9 10 11 12 13 14 15 25 26 31 35 52 55 67 68 70 76 80 91 95 96 101 109 111 116 122 125 129 131 133 134 139 140 141 142 143 144 145 146 147 148 152 162 163 166 167 172 173 175 178 189 195 196 198 200 208 214 223 224 238 242 243 244 247 249 251 254 256 262 264 277 285 286 291 299 302 308 309 311 324 329 330 345 355 361 365 367 370 371 380 384 391 395 396 398 402 412 420 421 425 427 428 438 447 450 456 457 458 459 460 467 468 469 470 476 477 488 489 490 500 511 529 530 531 532 540 551 559 560 561 562 587 591 596 597 598 599 602 603 604 605 606 607 608 609 611 612 626 633 639 642 649 652 662 663 668 686 690 691 692 694 695 698 699 700 701 702 705 708 713 716 718 719 720 721 722 731 745 747 750 751 752 754 758 761 766 769,
	1	 4 5 6 7 8 9 10 11 12 13 14 15 25 26 31 35 52 55 56 67 68 70 76 78 80 91 95 96 101 109 111 116 122 124 125 127 128 129 131 133 134 139 140 141 142 143 144 145 146 147 148 152 153 154 162 163 166 167 172 173 175 178 189 194 195 196 198 200 208 214 223 224 229 230 238 239 242 243 244 245 247 249 251 254 256 257 262 264 277 285 286 291 299 302 308 309 311 319 320 324 329 330 345 349 354 355 361 365 366 367 370 371 379 380 384 389 391 395 396 398 402 412 420 421 423 425 427 428 438 447 450 456 457 458 459 460 467 468 469 470 476 477 488 489 490 500 511 512 529 530 531 532 540 551 558 559 560 561 562 581 587 591 596 597 598 599 602 603 604 605 606 607 608 609 611 612 626 633 639 642 646 649 652 653 662 663 665 668 678 686 690 691 692 694 695 698 699 700 701 702 705 706 708 713 716 718 719 720 721 722 723 729 730 731 732 733 737 745 747 750 751 752 754 758 761 766 769 770,
	0	 69 452 491,
	0	 17 18 40 69 92 150 156 220 233 318 321 326 348 358 362 394 409 410 442 452 491 499 563 574 619 687 725 726,
	0	 17 18 40 69 92 150 156 220 233 318 321 326 348 358 362 394 403 409 410 442 452 491 499 563 574 619 687 688 725 726,
	0	 1 2 3 19 20 22 27 28 29 30 32 33 36 37 38 39 41 43 45 46 47 48 49 50 51 60 63 64 65 71 73 74 75 77 86 87 88 89 93 94 99 100 102 103 104 105 106 108 110 112 113 114 115 117 126 132 135 136 149 151 157 158 159 161 164 165 168 169 170 176 177 179 180 182 183 185 186 187 190 191 193 199 203 204 205 209 210 213 215 216 217 219 221 222 227 228 235 236 240 246 248 250 252 253 255 261 263 274 275 276 278 279 281 289 290 292 293 294 295 298 303 304 305 310 312 316 322 323 325 327 328 331 332 333 341 342 346 347 352 353 359 360 363 364 369 372 374 375 376 383 385 386 387 390 397 400 405 411 419 422 433 434 435 436 437 443 448 449 451 453 462 463 465 466 473 474 478 480 481 482 483 487 492 493 496 497 501 502 503 504 505 506 507 513 516 517 518 519 520 521 522 524 525 526 527 535 536 541 542 543 546 547 548 549 550 552 553 554 556 557 564 565 567 569 570 571 572 573 575 576 577 578 579 585 586 588 589 592 594 595 601 613 614 615 616 617 620 621 622 623 624 625 627 628 629 630 632 635 636 637 638 643 644 645 647 648 650 654 655 656 657 658 659 660 661 666 669 670 671 672 673 675 676 677 679 681 689 693 697 704 710 712 714 715 717 728 741 742 743 744 748 749 757 759 760 765 771,
	0	 19 20 29 41 71 132 157 158 159 190 217 227 228 303 323 376 422 448 449 463 521 524 548 576 577 578 589 594 595 601 620 632 689,
	0	 19 20 29 41 71 94 132 149 151 157 158 159 190 217 227 228 294 303 304 323 376 422 448 449 453 463 521 524 548 576 577 578 588 589 594 595 601 613 620 632 689,
	0	 19 20 22 29 32 41 46 71 94 132 149 151 157 158 159 190 213 217 227 228 250 294 303 304 323 376 387 422 448 449 453 463 481 521 524 548 576 577 578 579 588 589 594 595 601 613 620 625 632 647 689 765,
	1	 30 353 433 434 549,
	0	 553 554 714 715,
	0	 204 465,
	0	 49 104 204 275 276 295 316 333 390 465 482 483 525 541 553 554 556 592 648 681 714 715,
	1	 74 117 180 185 219 246 274 289 310 312 331 443 496 557 567,
	1	 571 677,
	0	 585 586,
	0	 25 56 76 78 95 101 116 133 134 153 154 175 194 198 229 230 244 245 256 314 355 389 423 457 512 581 639 646 665 678 686 752 761 766,
	1	 311 412 560,
	1	 251 311 412 560 700,
	1	 68 251 311 412 560 700,
	1	 68 122 247 251 311 384 412 438 560 602 700,
	1	 70 146 148 152 277 299 488 649,
	0	 70 146 148 152 277 299 365 488 649,
	0	 70 146 148 152 196 277 299 365 488 649,
	0	 162 214 262 264 612 690 695 754,
	1	 17 18 21 23 40 59 61 62 66 72 90 92 97 121 150 156 160 171 174 181 184 192 201 202 218 220 225 226 233 241 259 260 280 284 287 288 297 300 318 321 326 337 338 339 340 348 358 362 368 373 393 394 403 406 407 409 410 426 429 442 452 454 455 461 475 486 491 498 499 508 509 510 523 534 538 563 574 583 590 618 619 680 682 687 688 707 725 726 727 734 735 753 756 764,
	0	 193 478 497 568,
	0	 4 5 6 7 8 9 10 11 12 13 14 15 17 18 21 23 24 25 26 31 34 35 40 42 44 52 53 54 55 56 59 61 62 66 67 68 69 70 72 76 78 79 80 85 90 91 92 95 96 97 101 109 111 116 121 122 123 124 125 127 128 129 131 133 134 139 140 141 142 143 144 145 146 147 148 150 152 153 154 156 160 162 163 166 167 171 172 173 174 175 178 181 184 188 189 192 193 194 195 196 198 200 201 202 208 211 214 218 220 223 224 225 226 229 230 233 238 239 241 242 243 244 245 247 249 251 254 256 257 259 260 262 264 265 266 277 280 284 285 286 287 288 291 296 297 299 300 302 308 309 311 313 314 318 319 320 321 324 326 329 330 334 337 338 339 340 345 348 349 354 355 358 361 362 365 366 367 368 370 371 373 379 380 384 389 391 393 394 395 396 398 399 402 403 406 407 409 410 412 414 420 421 423 424 425 426 427 428 429 438 442 444 447 450 452 454 455 456 457 458 459 460 461 467 468 469 470 471 472 475 476 477 478 485 486 488 489 490 491 497 498 499 500 508 509 510 511 512 523 529 530 531 532 534 537 538 539 540 545 551 558 559 560 561 562 563 568 574 580 581 583 587 590 591 593 596 597 598 599 602 603 604 605 606 607 608 609 611 612 618 619 626 633 639 642 646 649 651 652 653 662 663 665 668 674 678 680 682 683 686 687 688 690 691 692 694 695 698 699 700 701 702 705 706 707 708 713 716 718 719 720 721 722 723 724 725 726 727 729 730 731 732 733 734 735 736 737 739 740 745 746 747 750 751 752 753 754 755 756 758 761 764 766 769 770,
	0	 4 5 6 7 8 9 10 11 12 13 14 15 17 18 21 23 24 25 26 31 34 35 40 42 44 52 53 54 55 56 59 61 62 66 67 68 69 70 72 76 78 79 80 85 90 91 92 95 96 97 101 109 111 116 121 122 123 124 125 127 128 129 131 133 134 139 140 141 142 143 144 145 146 147 148 150 152 153 154 156 160 162 163 166 167 171 172 173 174 175 178 181 184 188 189 192 193 194 195 196 198 200 201 202 208 211 214 218 220 223 224 225 226 229 230 233 238 239 241 242 243 244 245 247 249 251 254 256 257 259 260 262 264 265 266 277 280 284 285 286 287 288 291 296 297 299 300 302 308 309 311 313 314 318 319 320 321 324 326 329 330 334 337 338 339 340 345 348 349 354 355 358 361 362 365 366 367 368 370 371 373 379 380 384 389 391 393 394 395 396 398 399 402 403 406 407 409 410 412 414 420 421 423 424 425 426 427 428 429 438 442 444 447 450 452 454 455 456 457 458 459 460 461 467 468 469 470 471 472 475 476 477 478 485 486 488 489 490 491 497 498 499 500 508 509 510 511 512 523 529 530 531 532 534 537 538 539 540 545 551 558 559 560 561 562 563 566 568 574 580 581 583 587 590 591 593 596 597 598 599 602 603 604 605 606 607 608 609 610 611 612 618 619 626 633 639 642 646 649 651 652 653 662 663 665 668 674 678 680 682 683 686 687 688 690 691 692 694 695 698 699 700 701 702 705 706 707 708 713 716 718 719 720 721 722 723 724 725 726 727 729 730 731 732 733 734 735 736 737 739 740 745 746 747 750 751 752 753 754 755 756 758 761 764 766 769 770,
	0	 4 5 6 7 8 9 10 11 12 13 14 15 17 18 21 23 24 25 26 31 34 35 40 42 44 52 53 54 55 56 57 58 59 61 62 66 67 68 69 70 72 76 78 79 80 85 90 91 92 95 96 97 101 109 111 116 121 122 123 124 125 127 128 129 130 131 133 134 139 140 141 142 143 144 145 146 147 148 150 152 153 154 156 160 162 163 166 167 171 172 173 174 175 178 181 184 188 189 192 193 194 195 196 198 200 201 202 208 211 214 218 220 223 224 225 226 229 230 232 233 234 238 239 241 242 243 244 245 247 249 251 254 256 257 259 260 262 264 265 266 277 280 284 285 286 287 288 291 296 297 299 300 302 308 309 311 313 314 318 319 320 321 324 326 329 330 334 337 338 339 340 345 348 349 354 355 358 361 362 365 366 367 368 370 371 373 379 380 384 389 391 393 394 395 396 398 399 402 403 404 406 407 409 410 412 414 418 420 421 423 424 425 426 427 428 429 438 442 444 447 450 452 454 455 456 457 458 459 460 461 467 468 469 470 471 472 475 476 477 478 485 486 488 489 490 491 497 498 499 500 508 509 510 511 512 523 528 529 530 531 532 534 537 538 539 540 544 545 551 558 559 560 561 562 563 566 568 574 580 581 583 587 590 591 593 596 597 598 599 602 603 604 605 606 607 608 609 610 611 612 618 619 626 631 633 639 642 646 649 651 652 653 662 663 665 668 674 678 680 682 683 685 686 687 688 690 691 692 694 695 696 698 699 700 701 702 705 706 707 708 713 716 718 719 720 721 722 723 724 725 726 727 729 730 731 732 733 734 735 736 737 739 740 745 746 747 750 751 752 753 754 755 756 758 761 764 766 769 770,
	0	 19 20 29 32 41 71 94 132 149 151 157 158 159 190 217 227 228 294 303 304 323 376 387 422 435 448 449 453 463 481 521 524 548 576 577 578 579 588 589 594 595 601 613 620 632 689 765,
	1	 99 179,
	0	 99 105 179 487,
	1	 68 122 247 384 438 602,
	1	 16 24 81 82 83 84 98 107 118 119 120 137 138 155 188 197 206 207 212 231 237 258 267 268 269 270 271 272 273 282 283 301 306 307 315 317 335 336 343 344 350 351 356 357 377 378 381 382 388 392 401 408 413 415 416 417 430 431 432 439 440 441 445 446 464 479 484 494 495 514 515 533 555 582 584 600 634 640 641 664 667 684 703 709 711 738 739 740 762 763 767 768,
	1	 17 18 40 69 92 150 156 220 233 321 326 358 394 409 410 442 452 499 563 574 619 726,
	1	 362 393 491 687,
	1	 399 593,
	1	 580 725,
	1	 97 181,
	0	 19 20 29 32 41 71 94 132 149 151 157 158 159 190 217 227 228 294 303 304 323 376 422 448 449 453 463 521 524 548 576 577 578 588 589 594 595 601 613 620 632 689 765,
	0	 250 625,
	1	 33 48 75 93 103 108 136 186 278 279 325 359 374 385 405 419 513 522 536 547 570 636 669 671 673,
	0	 49 276 556 592 648 681,
	0	 30 49 104 204 275 276 295 316 333 390 433 434 465 482 483 525 541 549 553 554 556 592 648 681 714 715,
	0	 3 451 550,
	0	 27 47 126 161 168 169 209 222 375 466 474 480 535 569 661 710,
	0	 503 704,
	0	 4 5 11 12 13,
	0	 729 730 770,
	1	 368 406 523 590 734,
	1	 19 20 29 32 41 71 94 132 149 151 157 158 159 190 217 227 228 294 303 304 323 376 422 435 448 449 453 463 521 524 576 577 578 588 589 594 595 601 613 620 632 689,
	0	 126 569,
	0	 161 222 375 661,
	0	 126 161 222 375 569 661,
	0	 39 77 516 697 743,
	0	 60 290 363 397 411 518,
	0	 60 135 235 236 248 290 363 397 411 473 518,
	0	 220 394 499,
	0	 17 18 92 220 233 321 394 499,
	0	 40 150 409 574 619 726,
	1	 97 160 171 181 218 284 337 426 429 461,
	1	 97 160 171 181 184 218 284 287 337 426 429 461 486 508,
	1	 59 97 160 171 181 184 218 284 287 337 426 429 461 486 508,
	1	 206 207 301 315 317 336 584 703 709 738,
	0	 7 8 55 200 367 468 469 470 597 598 599 603 604 605 606 607 608 716,
	0	 14 427 428 609,
	0	 17 18 21 23 40 59 61 62 66 72 90 92 97 121 150 156 160 171 174 181 184 192 201 202 218 220 225 226 233 241 259 260 280 284 287 288 300 318 321 326 337 338 339 340 348 358 362 373 393 394 403 407 409 410 426 429 442 452 454 455 461 475 486 491 498 499 508 509 510 534 538 563 574 583 619 680 682 687 688 707 725 726 727 735 753 756 764,
	0	 30 43 99 105 179 180 433 434 465 487 549,
	0	 209 466 535 710,
	1	 3 27 28 45 47 126 161 168 169 170 191 199 209 222 255 261 292 305 375 437 451 466 474 480 503 504 505 535 542 543 550 569 616 617 661 704 710 771,
	0	 60 135 235 236 248 363 411 473 516,
	0	 196 365,
	0	 162 196 214 262 264 365 690 695 754,
	1	 4 5 6 7 8 9 10 11 12 13 14 15 17 18 21 23 24 25 26 31 34 35 40 42 44 52 53 54 55 56 59 61 62 66 67 68 69 70 72 76 78 79 80 85 90 91 92 95 96 97 101 109 111 116 121 122 123 124 125 127 128 129 131 133 134 139 140 141 142 143 144 145 146 147 148 150 152 153 154 156 160 162 163 166 167 171 172 173 174 175 178 181 184 188 189 192 194 195 196 198 200 201 202 208 211 214 218 220 223 224 225 226 229 230 233 238 239 241 242 243 244 245 247 249 251 254 256 257 259 260 262 264 277 280 284 285 286 287 288 291 296 297 299 300 302 308 309 311 314 318 319 320 321 324 326 329 330 337 338 339 340 345 348 349 354 355 358 361 362 365 366 367 368 370 371 373 379 380 384 389 391 393 394 395 396 398 399 402 403 406 407 409 410 412 414 420 421 423 424 425 426 427 428 429 438 442 444 447 450 452 454 455 456 457 458 459 460 461 467 468 469 470 471 472 475 476 477 485 486 488 489 490 491 498 499 500 508 509 510 511 512 523 529 530 531 532 534 537 538 539 540 545 551 558 559 560 561 562 563 574 580 581 583 587 590 591 593 596 597 598 599 602 603 604 605 606 607 608 609 611 612 618 619 626 633 639 642 646 649 651 652 653 662 663 665 668 674 678 680 682 683 686 687 688 690 691 692 694 695 698 699 700 701 702 705 706 707 708 713 716 718 719 720 721 722 723 724 725 726 727 729 730 731 732 733 734 735 736 737 739 740 745 746 747 750 751 752 753 754 755 756 758 761 764 766 769 770,
	0	 440 667,
	0	 30 36 43 49 57 58 74 86 87 99 102 104 105 110 117 130 176 177 179 180 185 193 204 219 232 234 240 246 252 274 275 276 289 293 295 310 312 316 331 333 353 360 386 390 418 433 434 443 465 478 482 483 487 496 497 525 528 541 544 549 553 554 556 557 566 567 568 592 610 631 648 681 685 696 714 715 744 748,
	0	 306 357,
	0	 405 536,
	0	 655 759,
	0	 121 123 211 368 406 523 534 590 618 724 734 755,
	0	 17 18 21 23 40 59 61 62 66 72 90 92 97 150 156 160 171 174 181 184 192 201 202 218 220 225 226 233 241 259 260 280 284 287 288 297 300 318 321 326 337 338 339 340 348 358 362 373 394 407 409 410 426 429 442 454 455 461 475 486 491 498 499 508 563 574 619 680 682 687 707 726 735 753 756 764,
	0	 17 18 21 23 40 59 61 62 66 72 90 92 97 150 156 160 171 174 181 184 192 201 202 218 220 225 226 233 241 259 260 280 284 287 288 297 300 318 321 326 337 338 339 340 348 358 362 373 394 403 407 409 410 426 429 442 454 455 461 475 486 491 498 499 508 563 574 619 680 682 687 688 707 726 735 753 756 764,
	0	 17 18 21 23 40 59 61 62 66 72 90 92 97 150 156 160 171 174 181 184 192 201 202 218 220 225 226 233 241 259 260 280 284 287 288 297 300 318 321 326 337 338 339 340 348 358 362 373 394 403 407 409 410 426 429 442 454 455 461 475 486 491 498 499 508 509 510 538 563 574 583 619 680 682 687 688 707 726 727 735 753 756 764,
	0	 135 235 236 248,
	0	 60 135 235 236 248 363 411,
	0	 60 77 135 235 236 248 290 363 397 411 518,
	0	 39 60 77 135 235 236 248 290 363 397 411 516 518 697 743,
	0	 456 691,
	0	 91 129 178 324 456 642 691,
	0	 91 129 178 324 456 642 691 758,
	1	 17 18 40 69 92 150 156 220 233 321 394 409 452 499 574 619 726,
	1	 326 358 362 393 410 442 491 563 687,
	2	 30 43 49 74 99 104 105 179 204 275 276 295 310 316 333 353 390 433 434 465 482 483 487 525 541 549 553 554 556 592 648 681 714 715,
	1	 3 168 451 535 550,
	1	 4 5 6 7 8 9 10 11 12 13 14 15 17 18 21 23 25 26 31 35 40 52 55 56 59 61 62 66 67 68 69 70 72 76 78 80 90 91 92 95 96 97 101 109 111 116 121 122 123 124 125 127 128 129 131 133 134 139 140 141 142 143 144 145 146 147 148 150 152 153 154 156 160 162 163 166 167 171 172 173 174 175 178 181 184 189 192 194 195 196 198 200 201 202 208 211 214 218 220 223 224 225 226 229 230 233 238 239 241 242 243 244 245 247 249 251 254 256 257 259 260 262 264 277 280 284 285 286 287 288 291 297 299 300 302 308 309 311 318 319 320 321 324 326 329 330 337 338 339 340 345 348 349 354 355 358 361 362 365 366 367 368 370 371 373 379 380 384 389 391 393 394 395 396 398 402 403 406 407 409 410 412 420 421 423 425 426 427 428 429 438 442 444 447 450 452 454 455 456 457 458 459 460 461 467 468 469 470 475 476 477 486 488 489 490 491 498 499 500 508 509 510 511 512 523 529 530 531 532 534 538 540 551 558 559 560 561 562 563 574 581 583 587 590 591 596 597 598 599 602 603 604 605 606 607 608 609 611 612 618 619 626 633 639 642 646 649 652 653 662 663 665 668 678 680 682 686 687 688 690 691 692 694 695 698 699 700 701 702 705 706 707 708 713 716 718 719 720 721 722 723 724 726 727 729 730 731 732 733 734 735 737 745 747 750 751 752 753 754 755 756 758 761 764 766 769 770,
	1	 34 42 44 53 54 399 471 472 485 539 593 683 736 746,
	0	 34 42 44 53 54 314 399 471 472 485 539 580 593 683 725 736 746,
	0	 24 34 42 44 53 54 188 314 399 471 472 485 539 580 593 683 725 736 739 740 746,
	1	 4 5 6 7 8 9 10 11 12 13 14 15 17 18 21 23 24 25 26 31 34 35 40 42 44 52 53 54 55 56 59 61 62 66 67 68 69 70 72 76 78 80 90 91 92 95 96 97 101 109 111 116 121 122 123 124 125 127 128 129 131 133 134 139 140 141 142 143 144 145 146 147 148 150 152 153 154 156 160 162 163 166 167 171 172 173 174 175 178 181 184 188 189 192 194 195 196 198 200 201 202 208 211 214 218 220 223 224 225 226 229 230 233 238 239 241 242 243 244 245 247 249 251 254 256 257 259 260 262 264 277 280 284 285 286 287 288 291 297 299 300 302 308 309 311 314 318 319 320 321 324 326 329 330 337 338 339 340 345 348 349 354 355 358 361 362 365 366 367 368 370 371 373 379 380 384 389 391 393 394 395 396 398 399 402 403 406 407 409 410 412 420 421 423 425 426 427 428 429 438 442 444 447 450 452 454 455 456 457 458 459 460 461 467 468 469 470 471 472 475 476 477 485 486 488 489 490 491 498 499 500 508 509 510 511 512 523 529 530 531 532 534 538 539 540 551 558 559 560 561 562 563 574 580 581 583 587 590 591 593 596 597 598 599 602 603 604 605 606 607 608 609 611 612 618 619 626 633 639 642 646 649 652 653 662 663 665 668 678 680 682 683 686 687 688 690 691 692 694 695 698 699 700 701 702 705 706 707 708 713 716 718 719 720 721 722 723 724 725 726 727 729 730 731 732 733 734 735 736 737 739 740 745 746 747 750 751 752 753 754 755 756 758 761 764 766 769 770,
	1	 19 20 22 29 32 41 46 71 94 132 149 151 157 158 159 190 203 213 217 227 228 250 294 303 304 323 376 387 422 448 449 453 463 481 521 524 548 576 577 578 579 588 589 594 595 601 613 620 625 632 647 689 765,
	0	 47 161 169 222 474 480 535,
	0	 47 161 169 222 375 474 480 535 569 661,
	0	 3 47 161 169 222 375 474 480 535 569 661,
	0	 3 47 161 168 169 222 375 474 480 535 550 569 661,
	0	 27 126 451,
	0	 39 462 517 519,
	0	 516 697 743,
	0	 60 77 135 235 236 248 290 363 397 411 473 516 518 697 743,
	2	 326 410 563 687,
	0	 287 486 735,
	0	 23 59 97 160 171 181 184 218 284 287 337 426 429 461 486 508 735,
	0	 23 59 66 97 160 171 174 181 184 218 225 280 284 287 300 337 426 429 461 486 508 680 735,
	0	 23 59 66 97 160 171 174 181 184 218 225 280 284 287 300 337 426 429 454 461 475 486 508 680 707 735 753 756,
	0	 21 23 59 61 62 66 72 90 97 160 171 174 181 184 192 201 202 218 225 241 259 260 280 284 287 288 300 337 338 339 340 407 426 429 454 455 461 475 486 498 508 680 682 707 735 753 756 764,
	0	 226 373,
	0	 226 297 373,
	0	 34 42 44 53 54 399 444 471 472 485 509 510 538 539 580 583 593 683 725 727 736 746,
	0	 273 431,
	0	 271 272 273 431,
	0	 118 119 120 268 270 271 272 273 282 283 350 351 356 408 431 664 684 762,
	0	 107 118 119 120 268 270 271 272 273 282 283 350 351 356 408 431 664 684 762,
	0	 66 300,
	1	 448 449 594 595,
	1	 157 158 448 449 594 595,
	1	 132 157 158 159 448 449 576 577 578 594 595,
	1	 1 2 3 27 28 30 36 39 43 45 47 49 50 51 60 63 64 65 73 74 77 86 87 88 89 99 100 102 104 105 112 113 114 115 117 126 135 161 168 169 170 179 180 182 183 185 191 199 204 205 209 210 219 222 235 236 240 246 248 253 255 261 263 274 275 276 289 290 292 295 298 305 310 312 316 327 328 331 332 333 341 342 346 347 352 353 363 375 386 390 397 411 433 434 436 437 443 451 462 465 466 473 474 480 482 483 487 492 493 496 501 502 503 504 505 506 507 516 517 518 519 525 526 527 535 541 542 543 546 549 550 552 553 554 556 557 567 569 571 572 573 585 586 592 614 615 616 617 621 622 623 624 629 630 635 637 638 643 648 650 654 655 656 657 658 659 661 666 670 672 675 676 677 679 681 697 704 710 714 715 742 743 744 749 759 760 771,
	1	 1 2 3 27 28 30 36 39 43 45 47 49 50 51 60 63 64 65 73 74 77 88 89 99 100 102 104 105 112 113 114 115 117 126 135 161 168 169 170 179 180 182 183 185 191 199 204 205 209 210 219 222 235 236 240 246 248 253 255 261 263 274 275 276 289 290 292 295 298 305 310 312 316 327 328 331 332 333 341 342 346 347 352 353 363 375 386 390 397 411 433 434 436 437 443 451 462 465 466 473 474 480 482 483 487 492 493 496 501 502 503 504 505 506 507 516 517 518 519 525 526 527 535 541 542 543 546 549 550 552 553 554 556 557 567 569 571 572 573 585 586 592 614 615 616 617 621 622 623 624 629 630 635 637 638 643 648 650 654 655 656 657 658 659 661 666 670 672 675 676 677 679 681 697 704 710 714 715 742 743 749 759 760 771,
	1	 1 2 3 27 28 39 45 47 50 51 60 63 64 65 73 77 88 89 100 112 113 114 115 126 135 161 168 169 170 182 183 191 199 205 209 210 222 235 236 248 253 255 261 263 290 292 298 305 327 328 332 341 342 346 347 352 363 375 397 411 436 437 451 462 466 473 474 480 492 493 501 502 503 504 505 506 507 516 517 518 519 526 527 535 542 543 546 550 552 569 571 572 573 585 586 614 615 616 617 621 622 623 624 629 630 635 637 638 643 650 654 655 656 657 658 659 661 666 670 672 675 676 677 679 697 704 710 742 743 749 759 760 771,
	0	 27 375 661,
	0	 27 375 569 661,
	0	 47 126 161 169 222 474 480,
	0	 96 144 145 173 238 302 361 458 611 692 708,
	0	 96 144 145 173 238 302 361 402 458 587 611 663 692 708,
	0	 24 739,
	3	 19 20 29 32 41 71 94 132 149 151 157 158 159 190 217 227 228 303 323 376 387 422 448 449 453 463 481 521 524 576 577 578 579 588 589 594 595 601 613 620 632 689 765,
	0	 30 49 104 275 276 316 333 390 433 434 465 482 483 525 541 549 556 592 648 681,
	0	 295 353 553 554 714 715,
	1	 368 406 523 590 618 734 755,
	1	 7 8 14 55 254 427 428 468 469 470 597 603 604 605 606 608 609 716,
	1	 7 8 14 55 254 427 428 468 469 470 597 603 604 605 606 607 608 609 716,
	0	 17 18 40 92 150 156 220 233 318 321 326 348 358 362 393 394 409 410 442 452 491 499 509 510 538 563 574 583 619 687 725 726 727,
	0	 23 218 284 461,
	0	 97 160 171 181 337 426 429,
	0	 242 286 345 720,
	1	 17 18 21 23 40 59 61 62 66 69 72 90 92 97 150 156 160 171 174 181 184 192 201 202 218 220 225 226 233 241 259 260 280 284 287 288 297 300 313 318 321 326 337 338 339 340 348 358 362 373 393 394 407 409 410 426 429 442 452 454 455 461 475 486 491 498 499 508 563 574 619 680 682 687 707 726 735 753 756 764,
	1	 7 603 605 716,
	1	 583 725,
	1	 43 99 105 179 274 487,
	0	 112 113 328 526 546 637 655 672 676 742 759,
	0	 43 74 99 105 179 204 310 487,
	1	 14 254 427 428 606 607 609,
	0	 21 23 59 61 62 66 72 90 97 121 160 171 174 181 184 192 201 202 218 225 241 259 260 280 284 287 288 300 337 338 339 340 407 426 429 454 455 461 475 486 498 508 534 680 682 707 753 756 764,
	0	 439 440 441,
	0	 17 18 40 92 150 220 233 321 326 358 393 394 409 410 442 491 499 563 574 619 687 726,
	1	 69 156 452,
	0	 17 18 40 69 92 150 156 220 233 321 326 358 393 394 409 410 442 452 491 499 563 574 619 687 726,
	0	 30 43 99 105 179 180 185 219 246 289 433 434 443 487 496 549 557 567,
	1	 1 2 3 19 20 22 27 28 29 30 32 33 36 37 38 39 41 43 45 46 47 48 49 50 51 60 63 64 65 71 73 74 75 77 86 87 88 89 93 94 99 100 102 103 104 105 106 108 110 112 113 114 115 117 126 132 135 136 149 151 157 158 159 161 164 165 168 169 170 176 177 179 180 182 183 185 186 187 190 191 193 199 203 204 205 209 210 213 215 216 217 219 221 222 227 228 235 236 240 246 248 250 252 253 255 261 263 274 275 276 278 279 281 289 290 292 293 294 295 298 303 304 305 310 312 316 322 323 325 327 328 331 332 333 341 342 346 347 352 353 359 360 363 364 369 372 374 375 376 383 385 386 387 390 397 400 405 411 419 422 433 434 435 436 437 443 448 449 451 453 462 463 465 466 473 474 478 480 481 482 483 487 492 493 496 497 501 502 503 504 505 506 507 513 516 517 518 519 520 521 522 524 525 526 527 535 536 541 542 543 546 547 548 549 550 552 553 554 556 557 564 565 566 567 568 569 570 571 572 573 575 576 577 578 579 585 586 588 589 592 594 595 601 610 613 614 615 616 617 620 621 622 623 624 625 627 628 629 630 632 635 636 637 638 643 644 645 647 648 650 654 655 656 657 658 659 660 661 666 669 670 671 672 673 675 676 677 679 681 689 693 697 704 710 712 714 715 717 728 741 742 743 744 748 749 757 759 760 765 771,
	1	 86 87 193 478 497 744,
	1	 86 87 193 478 497 610 744,
	1	 86 87 193 478 497 566 568 610 744,
	1	 1 2 3 19 20 22 27 28 29 30 32 33 36 37 38 39 41 43 45 46 47 48 49 50 51 60 63 64 65 71 73 74 75 77 86 87 88 89 93 94 99 100 102 103 104 105 106 108 110 112 113 114 115 117 126 132 135 136 149 151 157 158 159 161 164 165 168 169 170 176 177 179 180 182 183 185 186 187 190 191 193 199 203 204 205 209 210 213 215 216 217 219 221 222 227 228 235 236 240 246 248 250 252 253 255 261 263 274 275 276 278 279 281 289 290 292 294 295 298 303 304 305 310 312 316 322 323 325 327 328 331 332 333 341 342 346 347 352 353 359 360 363 364 369 372 374 375 376 383 385 386 387 390 397 400 405 411 419 422 433 434 435 436 437 443 448 449 451 453 462 463 465 466 473 474 478 480 481 482 483 487 492 493 496 497 501 502 503 504 505 506 507 513 516 517 518 519 520 521 522 524 525 526 527 535 536 541 542 543 546 547 548 549 550 552 553 554 556 557 564 565 566 567 568 569 570 571 572 573 575 576 577 578 579 585 586 588 589 592 594 595 601 613 614 615 616 617 620 621 622 623 624 625 627 628 629 630 632 635 636 637 638 643 644 645 647 648 650 654 655 656 657 658 659 660 661 666 669 670 671 672 673 675 676 677 679 681 689 693 697 704 710 712 714 715 717 728 741 742 743 744 748 749 757 759 760 765 771,
	1	 1 2 3 19 20 22 27 28 29 30 32 33 36 37 38 39 41 43 45 46 47 48 49 50 51 60 63 64 65 71 73 74 75 77 86 87 88 89 93 94 99 100 102 103 104 105 106 108 110 112 113 114 115 117 126 132 135 136 149 151 157 158 159 161 164 165 168 169 170 176 177 179 180 182 183 185 186 187 190 191 199 203 204 205 209 210 213 215 216 217 219 221 222 227 228 235 236 240 246 248 250 252 253 255 261 263 274 275 276 278 279 281 289 290 292 294 295 298 303 304 305 310 312 316 322 323 325 327 328 331 332 333 341 342 346 347 352 353 359 360 363 364 369 372 374 375 376 383 385 386 387 390 397 400 405 411 419 422 433 434 435 436 437 443 448 449 451 453 462 463 465 466 473 474 480 481 482 483 487 492 493 496 501 502 503 504 505 506 507 513 516 517 518 519 520 521 522 524 525 526 527 535 536 541 542 543 546 547 548 549 550 552 553 554 556 557 564 565 566 567 568 569 570 571 572 573 575 576 577 578 579 585 586 588 589 592 594 595 601 613 614 615 616 617 620 621 622 623 624 625 627 628 629 630 632 635 636 637 638 643 644 645 647 648 650 654 655 656 657 658 659 660 661 666 669 670 671 672 673 675 676 677 679 681 689 693 697 704 710 712 714 715 717 728 741 742 743 744 748 749 757 759 760 765 771,
	2	 3 27 28 30 36 39 43 45 47 49 60 63 64 65 73 74 77 88 89 99 102 104 105 117 126 135 161 168 169 170 179 180 185 191 199 204 205 209 210 219 222 235 236 240 246 248 253 255 261 263 274 275 276 289 290 292 295 298 305 310 312 316 331 333 346 347 352 353 363 375 386 390 397 411 433 434 437 443 451 462 465 466 473 474 480 482 483 487 496 503 504 505 506 507 516 517 518 519 525 527 535 541 542 543 549 550 552 553 554 556 557 567 569 592 614 615 616 617 648 650 658 661 681 697 704 710 714 715 743 760 771,
	0	 3 27 47 126 161 169 209 222 375 466 474 480 569 661 710,
	0	 3 27 47 126 161 168 169 209 222 375 466 474 480 535 550 569 661 710,
	0	 17 18 40 69 92 150 156 220 233 313 318 321 326 334 348 358 362 393 394 403 409 410 442 452 491 499 563 574 619 687 688 725 726,
	0	 17 18 40 69 92 150 156 220 233 313 318 321 326 334 348 358 362 393 394 403 409 410 442 452 491 499 509 510 538 563 574 583 619 687 688 725 726 727,
	0	 97 426,
	0	 4 5 6 7 8 9 10 11 12 13 14 15 17 18 21 23 25 26 31 35 40 52 55 56 59 61 62 66 67 68 69 70 72 76 78 80 90 91 92 95 96 97 101 109 111 116 121 122 123 124 125 127 128 129 131 133 134 139 140 141 142 143 144 145 146 147 148 150 152 153 154 156 160 162 163 166 167 171 172 173 174 175 178 181 184 189 192 194 195 196 198 200 201 202 208 211 214 218 220 223 224 225 226 229 230 233 238 239 241 242 243 244 245 247 249 251 254 256 257 259 260 262 264 277 280 284 285 286 287 288 291 297 299 300 302 308 309 311 313 318 319 320 321 324 326 329 330 334 337 338 339 340 345 348 349 354 355 358 361 362 365 366 367 368 370 371 373 379 380 384 389 391 393 394 395 396 398 402 403 406 407 409 410 412 420 421 423 425 426 427 428 429 438 442 447 450 452 454 455 456 457 458 459 460 461 467 468 469 470 475 476 477 486 488 489 490 491 498 499 500 508 509 510 511 512 523 529 530 531 532 534 538 540 551 558 559 560 561 562 563 574 581 583 587 590 591 596 597 598 599 602 603 604 605 606 607 608 609 611 612 618 619 626 633 639 642 646 649 652 653 662 663 665 668 678 680 682 686 687 688 690 691 692 694 695 698 699 700 701 702 705 706 707 708 713 716 718 719 720 721 722 723 724 725 726 727 729 730 731 732 733 734 735 737 745 747 750 751 752 753 754 755 756 758 761 764 766 769 770,
	0	 193 478 497 566,
	0	 57 58 130 193 232 234 404 418 478 497 528 544 566 631 685 696,
	0	 4 5 6 7 8 9 10 11 12 13 14 15 17 18 21 23 24 25 26 31 34 35 40 42 44 52 53 54 55 56 57 58 59 61 62 66 67 68 69 70 72 76 78 79 80 85 90 91 92 95 96 97 101 109 111 116 121 122 123 124 125 127 128 129 130 131 133 134 139 140 141 142 143 144 145 146 147 148 150 152 153 154 156 160 162 163 166 167 171 172 173 174 175 178 181 184 188 189 192 193 194 195 196 198 200 201 202 208 211 214 218 220 223 224 225 226 229 230 232 233 234 238 239 241 242 243 244 245 247 249 251 254 256 257 259 260 262 264 265 266 277 280 284 285 286 287 288 291 296 297 299 300 302 308 309 311 313 314 318 319 320 321 324 326 329 330 334 337 338 339 340 345 348 349 354 355 358 361 362 365 366 367 368 370 371 373 379 380 384 389 391 393 394 395 396 398 399 402 403 404 406 407 409 410 412 414 418 420 421 423 424 425 426 427 428 429 438 442 444 447 450 452 454 455 456 457 458 459 460 461 467 468 469 470 471 472 475 476 477 478 485 486 488 489 490 491 497 498 499 500 508 509 510 511 512 523 528 529 530 531 532 534 537 538 539 540 544 545 551 558 559 560 561 562 563 566 574 580 581 583 587 590 591 593 596 597 598 599 602 603 604 605 606 607 608 609 611 612 618 619 626 631 633 639 642 646 649 651 652 653 662 663 665 668 674 678 680 682 683 685 686 687 688 690 691 692 694 695 696 698 699 700 701 702 705 706 707 708 713 716 718 719 720 721 722 723 724 725 726 727 729 730 731 732 733 734 735 736 737 739 740 745 746 747 750 751 752 753 754 755 756 758 761 764 766 769 770,
	0	 16 81 82 83 84 98 107 118 119 120 137 138 155 197 206 207 212 231 237 258 267 268 269 270 271 272 273 282 283 301 306 307 315 317 335 336 343 344 350 351 356 357 377 378 381 382 388 392 401 408 413 415 416 417 430 431 432 439 440 441 445 446 464 479 484 494 495 514 515 533 555 568 582 584 600 634 640 641 664 667 684 703 709 711 738 762 763 767 768,
	0	 16 81 82 83 84 98 107 118 119 120 137 138 155 197 206 207 212 231 237 258 267 268 269 270 271 272 273 282 283 301 306 307 315 317 335 336 343 344 350 351 356 357 377 378 381 382 388 392 401 408 413 415 416 417 430 431 432 439 440 441 445 446 464 479 484 494 495 514 515 533 555 568 582 584 600 610 634 640 641 664 667 684 703 709 711 738 762 763 767 768,
	0	 23 160 171 184 218 284 287 337 429 461 486 508,
	0	 4 5 6 7 8 9 10 11 12 13 14 55 200 254 367 370 371 427 428 459 460 468 469 470 597 598 599 603 604 605 606 607 608 609 716,
	1	 166 167 421 719 721,
	0	 166 167 421 551 719 721,
	0	 15 166 167 420 421 551 719 721 745,
	0	 146 148 488,
	0	 146 148 277 488 649,
	0	 146 148 152 277 488 649,
	0	 146 148 152 277 299 488 649,
	2	 1 2 3 19 20 22 27 28 29 30 32 33 36 37 38 39 41 43 45 46 47 48 49 50 51 57 58 60 63 64 65 71 73 74 75 77 86 87 88 89 93 94 99 100 102 103 104 105 106 108 110 112 113 114 115 117 126 130 132 135 136 149 151 157 158 159 161 164 165 168 169 170 176 177 179 180 182 183 185 186 187 190 191 193 199 203 204 205 209 210 213 215 216 217 219 221 222 227 228 232 234 235 236 240 246 248 250 252 253 255 261 263 274 275 276 278 279 281 289 290 292 293 294 295 298 303 304 305 310 312 316 322 323 325 327 328 331 332 333 341 342 346 347 352 353 359 360 363 364 369 372 374 375 376 383 385 386 387 390 397 400 405 411 418 419 422 433 434 435 436 437 443 448 449 451 453 462 463 465 466 473 474 478 480 481 482 483 487 492 493 496 497 501 502 503 504 505 506 507 513 516 517 518 519 520 521 522 524 525 526 527 528 535 536 541 542 543 544 546 547 548 549 550 552 553 554 556 557 564 565 566 567 568 569 570 571 572 573 575 576 577 578 579 585 586 588 589 592 594 595 601 613 614 615 616 617 620 621 622 623 624 625 627 628 629 630 631 632 635 636 637 638 643 644 645 647 648 650 654 655 656 657 658 659 660 661 666 669 670 671 672 673 675 676 677 679 681 685 689 693 696 697 704 710 712 714 715 717 728 741 742 743 744 748 749 757 759 760 765 771,
	0	 262 264 695,
	0	 262 264 690 695,
	1	 180 185 219 246 289 496 557 567,
	0	 74 204 310,
	0	 30 49 74 104 204 275 276 295 310 316 333 353 390 433 434 465 482 483 525 541 549 553 554 556 592 648 681 714 715,
	1	 3 27 28 30 36 39 43 45 47 49 60 63 64 65 73 74 77 86 87 88 89 99 102 104 105 117 126 135 161 168 169 170 179 180 185 191 199 204 205 209 210 219 222 235 236 240 246 248 253 255 261 263 274 275 276 281 289 290 292 295 298 305 310 312 316 331 333 346 347 352 353 363 372 375 386 390 397 411 433 434 437 443 451 462 465 466 473 474 480 482 483 487 496 503 504 505 506 507 516 517 518 519 520 525 527 535 541 542 543 549 550 552 553 554 556 557 567 569 575 592 614 615 616 617 648 650 658 661 681 697 704 710 714 715 728 743 744 760 771,
	0	 16 79 81 82 83 84 85 98 107 118 119 120 137 138 155 197 206 207 212 231 237 258 265 266 267 268 269 270 271 272 273 282 283 296 301 306 307 315 317 335 336 343 344 350 351 356 357 377 378 381 382 388 392 401 408 413 414 415 416 417 424 430 431 432 439 440 441 445 446 464 479 484 494 495 514 515 533 537 545 555 582 584 600 634 640 641 651 664 667 674 684 703 709 711 738 762 763 767 768,
	0	 16 17 18 21 23 34 40 42 44 53 54 59 61 62 66 69 72 79 81 82 83 84 85 90 92 97 98 107 118 119 120 137 138 150 155 156 160 171 174 181 184 192 197 201 202 206 207 212 218 220 225 226 231 233 237 241 258 259 260 265 266 267 268 269 270 271 272 273 280 282 283 284 287 288 296 297 300 301 306 307 315 317 318 321 326 335 336 337 338 339 340 343 344 348 350 351 356 357 358 362 373 377 378 381 382 388 392 393 394 399 401 403 407 408 409 410 413 414 415 416 417 424 426 429 430 431 432 439 440 441 442 444 445 446 452 454 455 461 464 471 472 475 479 484 485 486 491 494 495 498 499 508 509 510 514 515 533 537 538 539 545 555 563 574 580 582 583 584 593 600 619 634 640 641 651 664 667 674 680 682 683 684 687 688 703 707 709 711 725 726 727 735 736 738 746 753 756 762 763 764 767 768,
	0	 16 17 18 21 23 24 34 40 42 44 53 54 59 61 62 66 69 72 79 81 82 83 84 85 90 92 97 98 107 118 119 120 137 138 150 155 156 160 171 174 181 184 188 192 197 201 202 206 207 212 218 220 225 226 231 233 237 241 258 259 260 265 266 267 268 269 270 271 272 273 280 282 283 284 287 288 296 297 300 301 306 307 314 315 317 318 321 326 335 336 337 338 339 340 343 344 348 350 351 356 357 358 362 373 377 378 381 382 388 392 393 394 399 401 403 407 408 409 410 413 414 415 416 417 424 426 429 430 431 432 439 440 441 442 444 445 446 452 454 455 461 464 471 472 475 479 484 485 486 491 494 495 498 499 508 509 510 514 515 533 537 538 539 545 555 563 574 580 582 583 584 593 600 619 634 640 641 651 664 667 674 680 682 683 684 687 688 703 707 709 711 725 726 727 735 736 738 739 740 746 753 756 762 763 764 767 768,
	0	 16 17 18 21 23 24 34 40 42 44 53 54 59 61 62 66 69 72 79 81 82 83 84 85 90 92 97 98 107 118 119 120 137 138 150 155 156 160 171 174 181 184 188 192 197 201 202 206 207 212 218 220 225 226 231 233 237 241 258 259 260 265 266 267 268 269 270 271 272 273 280 282 283 284 287 288 296 297 300 301 306 307 313 314 315 317 318 321 326 334 335 336 337 338 339 340 343 344 348 350 351 356 357 358 362 373 377 378 381 382 388 392 393 394 399 401 403 407 408 409 410 413 414 415 416 417 424 426 429 430 431 432 439 440 441 442 444 445 446 452 454 455 461 464 471 472 475 479 484 485 486 491 494 495 498 499 508 509 510 514 515 533 537 538 539 545 555 563 574 580 582 583 584 593 600 619 634 640 641 651 664 667 674 680 682 683 684 687 688 703 707 709 711 725 726 727 735 736 738 739 740 746 753 756 762 763 764 767 768,
	0	 57 58 130 193 232 234 404 418 478 497 528 544 566 568 610 631 685 696,
	0	 16 17 18 21 23 24 34 40 42 44 53 54 57 58 59 61 62 66 69 72 79 81 82 83 84 85 90 92 97 98 107 118 119 120 130 137 138 150 155 156 160 171 174 181 184 188 192 193 197 201 202 206 207 212 218 220 225 226 231 232 233 234 237 241 258 259 260 265 266 267 268 269 270 271 272 273 280 282 283 284 287 288 296 297 300 301 306 307 313 314 315 317 318 321 326 334 335 336 337 338 339 340 343 344 348 350 351 356 357 358 362 373 377 378 381 382 388 392 393 394 399 401 403 404 407 408 409 410 413 414 415 416 417 418 424 426 429 430 431 432 439 440 441 442 444 445 446 452 454 455 461 464 471 472 475 478 479 484 485 486 491 494 495 497 498 499 508 509 510 514 515 528 533 537 538 539 544 545 555 563 566 568 574 580 582 583 584 593 600 610 619 631 634 640 641 651 664 667 674 680 682 683 684 685 687 688 696 703 707 709 711 725 726 727 735 736 738 739 740 746 753 756 762 763 764 767 768,
	0	 19 20 22 29 32 41 46 71 94 132 149 151 157 158 159 164 165 187 190 203 213 215 216 217 221 227 228 250 294 303 304 322 323 364 376 383 387 422 435 448 449 453 463 481 521 524 548 576 577 578 579 588 589 594 595 601 613 620 625 632 644 645 647 660 689 693 712 765,
	0	 19 20 22 29 32 41 46 71 94 110 132 149 151 157 158 159 164 165 176 177 187 190 203 213 215 216 217 221 227 228 250 252 293 294 303 304 322 323 360 364 376 383 387 422 435 448 449 453 463 481 521 524 548 576 577 578 579 588 589 594 595 601 613 620 625 632 644 645 647 660 689 693 712 748 765,
	0	 24 25 56 76 78 95 101 116 133 134 153 154 175 188 194 198 229 230 244 245 256 265 266 297 313 334 355 389 423 457 512 581 639 646 665 678 686 739 740 752 761 766,
	0	 4 5 6 7 8 9 10 11 12 13 14 15 17 18 21 23 24 25 26 31 34 35 40 42 44 52 53 54 55 56 59 61 62 66 67 68 69 70 72 76 78 79 80 85 90 91 92 95 96 97 101 109 110 111 116 121 122 123 124 125 127 128 129 131 133 134 139 140 141 142 143 144 145 146 147 148 150 152 153 154 156 160 162 163 166 167 171 172 173 174 175 176 177 178 181 184 188 189 192 194 195 196 198 200 201 202 208 211 214 218 220 223 224 225 226 229 230 233 238 239 241 242 243 244 245 247 249 251 252 254 256 257 259 260 262 264 265 266 277 280 284 285 286 287 288 291 293 296 297 299 300 302 308 309 311 313 314 318 319 320 321 324 326 329 330 334 337 338 339 340 345 348 349 354 355 358 360 361 362 365 366 367 368 370 371 373 379 380 384 389 391 393 394 395 396 398 399 402 403 406 407 409 410 412 414 420 421 423 424 425 426 427 428 429 438 442 444 447 450 452 454 455 456 457 458 459 460 461 467 468 469 470 471 472 475 476 477 485 486 488 489 490 491 498 499 500 508 509 510 511 512 523 529 530 531 532 534 537 538 539 540 545 551 558 559 560 561 562 563 574 580 581 583 587 590 591 593 596 597 598 599 602 603 604 605 606 607 608 609 610 611 612 618 619 626 633 639 642 646 649 651 652 653 662 663 665 668 674 678 680 682 683 686 687 688 690 691 692 694 695 698 699 700 701 702 705 706 707 708 713 716 718 719 720 721 722 723 724 725 726 727 729 730 731 732 733 734 735 736 737 739 740 745 746 747 748 750 751 752 753 754 755 756 758 761 764 766 769 770,
	0	 1 2 3 19 20 22 27 28 29 30 32 33 36 37 38 39 41 43 45 46 47 48 49 50 51 57 58 60 63 64 65 71 73 74 75 77 86 87 88 89 93 94 99 100 102 103 104 105 106 108 112 113 114 115 117 126 130 132 135 136 149 151 157 158 159 161 164 165 168 169 170 179 180 182 183 185 186 187 190 191 199 203 204 205 209 210 213 215 216 217 219 221 222 227 228 232 234 235 236 240 246 248 250 253 255 261 263 274 275 276 278 279 281 289 290 292 294 295 298 303 304 305 310 312 316 322 323 325 327 328 331 332 333 341 342 346 347 352 353 359 363 364 369 372 374 375 376 383 385 386 387 390 397 400 405 411 418 419 422 433 434 435 436 437 443 448 449 451 453 462 463 465 466 473 474 480 481 482 483 487 492 493 496 501 502 503 504 505 506 507 513 516 517 518 519 520 521 522 524 525 526 527 528 535 536 541 542 543 544 546 547 548 549 550 552 553 554 556 557 564 565 567 569 570 571 572 573 575 576 577 578 579 585 586 588 589 592 594 595 601 613 614 615 616 617 620 621 622 623 624 625 627 628 629 630 631 632 635 636 637 638 643 644 645 647 648 650 654 655 656 657 658 659 660 661 666 669 670 671 672 673 675 676 677 679 681 685 689 693 696 697 704 710 712 714 715 717 728 741 742 743 744 749 757 759 760 765 771,
	0	 17 18 40 69 92 150 156 220 233 321 326 358 362 393 394 403 409 410 442 452 491 499 509 510 538 563 574 619 687 688 726 727,
	0	 4 5 6 7 8 9 10 11 12 13 14 15 17 18 21 23 25 26 31 34 35 40 42 44 52 53 54 55 56 59 61 62 66 67 68 69 70 72 76 78 80 90 91 92 95 96 97 101 109 111 116 121 122 123 124 125 127 128 129 131 139 140 141 142 143 144 145 146 147 148 150 152 153 154 156 160 162 163 166 167 171 172 173 174 175 178 181 184 189 192 194 195 196 198 200 201 202 208 211 214 218 220 223 224 225 226 229 230 233 238 239 241 242 243 244 245 247 249 251 254 256 257 259 260 262 264 277 280 284 285 286 287 288 291 297 299 300 302 308 309 311 318 319 320 321 324 326 329 330 337 338 339 340 345 348 349 354 355 358 361 362 365 366 367 368 370 371 373 379 380 384 389 391 393 394 395 396 398 399 402 403 406 407 409 410 412 420 421 423 425 426 427 428 429 438 442 444 447 450 452 454 455 456 457 458 459 460 461 467 468 469 470 471 472 475 476 477 485 486 488 489 490 491 498 499 500 508 509 510 511 512 523 529 530 531 532 534 538 539 540 551 558 559 560 561 562 563 574 580 581 583 587 590 591 593 596 597 598 599 602 603 604 605 606 607 608 609 611 612 618 619 626 633 639 642 646 649 652 653 662 663 665 668 678 680 682 683 687 688 690 691 692 694 695 698 699 700 701 702 705 706 707 708 713 716 718 719 720 721 722 723 724 725 726 727 729 730 731 732 733 734 735 736 737 745 746 747 750 751 752 753 754 755 756 758 761 764 766 769 770,
	1	 4 5 6 7 8 9 10 11 12 13 14 15 17 18 21 23 25 26 31 34 35 40 42 44 52 53 54 55 56 59 61 62 66 67 68 69 70 72 76 78 80 90 91 92 95 96 97 101 109 111 116 121 122 123 124 125 127 128 129 131 139 140 141 142 143 144 145 146 147 148 150 152 153 154 156 160 162 163 166 167 171 172 173 174 175 178 181 184 189 192 194 195 196 198 200 201 202 208 211 214 218 220 223 224 225 226 229 230 233 238 239 241 242 243 244 245 247 249 251 254 256 257 259 260 262 264 277 280 284 285 286 287 288 291 297 299 300 302 308 309 311 313 318 319 320 321 324 326 329 330 334 337 338 339 340 345 348 349 354 355 358 361 362 365 366 367 368 370 371 373 379 380 384 389 391 393 394 395 396 398 399 402 403 406 407 409 410 412 420 421 423 425 426 427 428 429 438 442 444 447 450 452 454 455 456 457 458 459 460 461 467 468 469 470 471 472 475 476 477 485 486 488 489 490 491 498 499 500 508 509 510 511 512 523 529 530 531 532 534 538 539 540 551 558 559 560 561 562 563 574 580 581 583 587 590 591 593 596 597 598 599 602 603 604 605 606 607 608 609 611 612 618 619 626 633 639 642 646 649 652 653 662 663 665 668 678 680 682 683 687 688 690 691 692 694 695 698 699 700 701 702 705 706 707 708 713 716 718 719 720 721 722 723 724 725 726 727 729 730 731 732 733 734 735 736 737 745 746 747 750 751 752 753 754 755 756 758 761 764 766 769 770,
	1	 17 18 69 92 156 220 233 318 321 326 348 358 362 393 394 409 410 442 452 491 499 563 687 725,
	1	 17 18 69 92 156 220 233 318 321 326 348 358 362 393 394 403 409 410 442 452 491 499 563 687 688 725,
	1	 326 358 362 393 403 410 442 491 563 687 688,
	0	 57 58 130 232 234 528 544 566 568 631 685 696,
	0	 193 418 478 497,
	0	 187 323,
	0	 187 323 387 481 579 765,
	1	 456 476 691 758,
	0	 35 596,
	0	 68 111 122 247 251 311 384 391 412 438 450 530 531 560 602 633 652 699 700,
	0	 147 208 249 489 626 662,
	0	 147 208 249 329 489 626 662,
	0	 68 111 122 147 208 247 249 251 311 329 384 391 412 438 450 489 530 531 560 602 626 633 652 662 699 700,
	1	 142 143 243 308 309 490 591,
	1	 17 18 21 23 40 59 61 62 66 72 90 92 97 150 156 160 171 174 181 184 192 201 202 218 220 225 226 233 241 259 260 280 284 287 288 297 300 318 321 326 337 338 339 340 348 358 362 373 393 394 407 409 410 426 429 442 452 454 455 461 475 486 491 498 499 508 563 574 619 680 682 687 707 725 726 735 753 756 764,
	1	 17 18 21 23 40 59 61 62 66 72 90 92 97 150 156 160 171 174 181 184 192 201 202 218 220 225 226 233 241 259 260 280 284 287 288 297 300 318 321 326 337 338 339 340 348 358 362 373 393 394 403 407 409 410 426 429 442 452 454 455 461 475 486 491 498 499 508 563 574 619 680 682 687 688 707 725 726 735 753 756 764,
	1	 17 18 21 23 40 59 61 62 66 72 90 92 97 150 156 160 171 174 181 184 192 201 202 218 220 225 226 233 241 259 260 280 284 287 288 297 300 318 321 326 337 338 339 340 348 358 362 373 393 394 403 407 409 410 426 429 442 452 454 455 461 475 486 491 498 499 508 509 510 538 563 574 583 619 680 682 687 688 707 725 726 727 735 753 756 764,
	0	 3 27 28 45 47 126 161 168 169 191 199 209 222 255 261 292 305 375 437 451 466 474 480 503 504 505 535 542 543 550 569 616 617 661 704 710 771,
	1	 124 239,
	0	 257 653 706,
	0	 56 78 194 229 230 245 646,
	0	 17 18 69 92 156 220 233 321 326 358 394 409 410 442 452 499 563 687,
	0	 17 18 69 92 156 220 233 318 321 326 348 358 362 393 394 409 410 442 452 491 499 563 687,
	0	 17 18 69 92 156 220 233 318 321 326 348 358 362 393 394 403 409 410 442 452 491 499 563 687 688,
	0	 280 680,
	0	 545 651,
	0	 132 159 576 577 578 594,
	0	 132 157 158 159 576 577 578 594,
	0	 187 387 481 579 765,
	0	 35 111 147 208 249 489 530 531 596 626 662 699,
	0	 35 68 111 122 147 208 247 249 251 311 384 412 438 450 489 530 531 560 596 602 626 662 699 700,
	1	 391 652,
	0	 72 260 682,
	0	 81 82 107 118 119 120 138 155 237 267 268 269 270 271 272 273 282 283 306 307 350 351 356 357 378 408 430 431 432 439 440 441 445 464 479 484 494 640 641 664 667 684 762 767,
	0	 81 82 107 118 119 120 138 155 231 237 267 268 269 270 271 272 273 282 283 306 307 350 351 356 357 378 408 430 431 432 439 440 441 445 464 479 484 494 640 641 664 667 684 762 767,
	0	 16 81 82 107 118 119 120 138 155 231 237 267 268 269 270 271 272 273 282 283 306 307 350 351 356 357 378 408 430 431 432 439 440 441 445 464 479 484 494 514 515 640 641 664 667 684 762 767,
	0	 84 137 212 381 392 582,
	0	 84 137 212 377 381 382 392 415 416 582,
	0	 20 29 71 132 157 158 159 217 376 422 448 449 463 524 576 577 578 594 595 689,
	0	 32 323,
	0	 32 94 149 151 323 453 588 613,
	0	 19 20 22 29 32 41 46 71 94 132 149 151 157 158 159 187 190 213 217 227 228 250 303 304 323 376 387 422 435 448 449 453 463 481 521 524 576 577 578 579 588 589 594 595 601 613 620 625 632 647 689 765,
	0	 203 294,
	1	 19 20 22 29 32 41 46 71 94 132 149 151 157 158 159 187 190 203 213 217 227 228 250 294 303 304 323 376 387 422 435 448 449 453 463 481 521 524 576 577 578 579 588 589 594 595 601 613 620 625 632 647 689 765,
	1	 383 548,
	0	 362 491,
	0	 21 23 59 61 62 66 72 90 97 160 171 174 181 184 192 201 202 218 225 226 241 259 260 280 284 287 288 297 300 318 337 338 339 340 348 373 407 426 429 454 455 461 475 486 498 508 583 680 682 707 735 753 756 764,
	0	 17 18 21 23 40 59 61 62 66 69 72 90 92 97 150 156 160 171 174 181 184 192 201 202 218 220 225 226 233 241 259 260 280 284 287 288 297 300 318 321 326 337 338 339 340 348 358 362 373 393 394 407 409 410 426 429 442 452 454 455 461 475 486 491 498 499 508 563 574 583 619 680 682 687 707 726 735 753 756 764,
	0	 17 18 21 23 40 59 61 62 66 69 72 90 92 97 150 156 160 171 174 181 184 192 201 202 218 220 225 226 233 241 259 260 280 284 287 288 297 300 313 318 321 326 334 337 338 339 340 348 358 362 373 393 394 403 407 409 410 426 429 442 452 454 455 461 475 486 491 498 499 508 563 574 583 619 680 682 687 688 707 726 735 753 756 764,
	0	 42 44 471 472 485 539 736 746,
	1	 19 20 29 32 41 71 94 132 149 151 157 158 159 187 190 217 227 228 294 303 304 323 376 422 448 449 453 463 521 524 576 577 578 588 589 594 595 601 613 620 632 689,
	0	 60 77 235 236 248 363 397 411 473 518,
	0	 4 5 6 7 8 9 10 11 12 13 14 15 17 18 21 23 25 26 31 34 35 40 42 44 52 53 54 55 56 59 61 62 66 67 68 69 70 72 76 78 80 90 91 92 95 96 97 101 109 111 116 121 122 123 124 125 127 128 129 131 133 134 139 140 141 142 143 144 145 146 147 148 150 152 153 154 156 160 162 163 166 167 171 172 173 174 175 178 181 184 189 192 194 195 196 197 198 200 201 202 206 207 208 211 214 218 220 223 224 225 226 229 230 233 238 239 241 242 243 244 245 247 249 251 254 256 257 258 259 260 262 264 277 280 284 285 286 287 288 291 297 299 300 301 302 308 309 311 315 317 318 319 320 321 324 326 329 330 335 336 337 338 339 340 343 344 345 348 349 354 355 358 361 362 365 366 367 368 370 371 373 379 380 384 389 391 393 394 395 396 398 399 401 402 403 406 407 409 410 412 420 421 423 425 426 427 428 429 438 442 444 447 450 452 454 455 456 457 458 459 460 461 467 468 469 470 471 472 475 476 477 485 486 488 489 490 491 498 499 500 508 509 510 511 512 523 529 530 531 532 534 538 539 540 551 558 559 560 561 562 563 574 580 581 583 584 587 590 591 593 596 597 598 599 602 603 604 605 606 607 608 609 611 612 618 619 626 633 639 642 646 649 652 653 662 663 665 668 678 680 682 683 686 687 688 690 691 692 694 695 698 699 700 701 702 703 705 706 707 708 709 711 713 716 718 719 720 721 722 723 724 725 726 727 729 730 731 732 733 734 735 736 737 738 745 746 747 750 751 752 753 754 755 756 758 761 764 766 768 769 770,
	0	 4 5 6 7 8 9 10 11 12 13 14 15 17 18 21 23 25 26 31 34 35 40 42 44 52 53 54 55 56 59 61 62 66 67 68 69 70 72 76 78 80 90 91 92 95 96 97 101 109 111 116 121 122 123 124 125 127 128 129 131 133 134 139 140 141 142 143 144 145 146 147 148 150 152 153 154 156 160 162 163 166 167 171 172 173 174 175 178 181 184 189 192 194 195 196 197 198 200 201 202 206 207 208 211 214 218 220 223 224 225 226 229 230 233 238 239 241 242 243 244 245 247 249 251 254 256 257 258 259 260 262 264 277 280 284 285 286 287 288 291 297 299 300 301 302 308 309 311 313 315 317 318 319 320 321 324 326 329 330 334 335 336 337 338 339 340 343 344 345 348 349 354 355 358 361 362 365 366 367 368 370 371 373 379 380 384 389 391 393 394 395 396 398 399 401 402 403 406 407 409 410 412 420 421 423 425 426 427 428 429 438 442 444 447 450 452 454 455 456 457 458 459 460 461 467 468 469 470 471 472 475 476 477 485 486 488 489 490 491 498 499 500 508 509 510 511 512 523 529 530 531 532 534 538 539 540 551 558 559 560 561 562 563 574 580 581 583 584 587 590 591 593 596 597 598 599 602 603 604 605 606 607 608 609 611 612 618 619 626 633 639 642 646 649 652 653 662 663 665 668 678 680 682 683 686 687 688 690 691 692 694 695 698 699 700 701 702 703 705 706 707 708 709 711 713 716 718 719 720 721 722 723 724 725 726 727 729 730 731 732 733 734 735 736 737 738 745 746 747 750 751 752 753 754 755 756 758 761 764 766 768 769 770,
	0	 79 85 265 266 296 388 414 417 424 446 495 533 537 545 555 651 674 763,
	0	 24 79 85 188 265 266 296 314 388 414 417 424 446 495 533 537 545 555 651 674 739 740 763,
	0	 132 576,
	0	 132 159 448 449 576 577 578 595,
	0	 20 132 157 158 159 217 376 422 448 449 463 524 576 577 578 594 595 689,
	0	 21 23 59 61 62 66 72 90 97 121 160 171 174 181 184 192 201 202 218 225 226 241 259 260 280 284 287 288 297 300 337 338 339 340 373 407 426 429 444 454 455 461 475 486 498 508 534 680 682 707 735 753 756 764,
	0	 17 18 21 23 40 59 61 62 66 69 72 90 92 97 121 150 156 160 171 174 181 184 192 201 202 218 220 225 226 233 241 259 260 280 284 287 288 297 300 313 318 321 326 334 337 338 339 340 348 358 362 373 393 394 403 407 409 410 426 429 442 444 452 454 455 461 475 486 491 498 499 508 509 510 534 538 563 574 583 619 680 682 687 688 707 725 726 727 735 753 756 764,
	1	 333 390 525 541 556,
	1	 275 316 333 390 482 483 525 541 556 592 681,
	1	 653 706,
	0	 540 722,
	0	 70 146 148 152 196 277 299 488 612 649,
	0	 142 143 243 309,
	0	 17 18 40 69 92 150 156 220 233 318 321 326 348 358 362 393 394 409 410 442 452 491 499 509 510 538 563 574 583 619 687 725 726 727,
	0	 1 2 3 19 20 22 27 28 29 30 32 33 36 37 38 39 41 43 45 46 47 48 49 50 51 57 58 60 63 64 65 71 73 74 75 77 86 87 88 89 93 94 99 100 102 103 104 105 106 108 110 112 113 114 115 117 126 130 132 135 136 149 151 157 158 159 161 164 165 168 169 170 176 177 179 180 182 183 185 186 187 190 191 199 203 204 205 209 210 213 215 216 217 219 221 222 227 228 232 234 235 236 240 246 248 250 252 253 255 261 263 274 275 276 278 279 281 289 290 292 293 294 295 298 303 304 305 310 312 316 322 323 325 327 328 331 332 333 341 342 346 347 352 353 359 360 363 364 369 372 374 375 376 383 385 386 387 390 397 400 405 411 418 419 422 433 434 435 436 437 443 448 449 451 453 462 463 465 466 473 474 480 481 482 483 487 492 493 496 501 502 503 504 505 506 507 513 516 517 518 519 520 521 522 524 525 526 527 528 535 536 541 542 543 544 546 547 548 549 550 552 553 554 556 557 564 565 566 567 568 569 570 571 572 573 575 576 577 578 579 585 586 588 589 592 594 595 601 613 614 615 616 617 620 621 622 623 624 625 627 628 629 630 631 632 635 636 637 638 643 644 645 647 648 650 654 655 656 657 658 659 660 661 666 669 670 671 672 673 675 676 677 679 681 685 689 693 696 697 704 710 712 714 715 717 728 741 742 743 744 748 749 757 759 760 765 771,
	0	 22 46 187 213 250 294 304 435 625 647,
	0	 19 20 22 29 32 41 46 71 94 132 149 151 157 158 159 187 190 213 217 227 228 250 294 303 304 323 376 422 435 448 449 453 463 521 524 576 577 578 588 589 594 595 601 613 620 625 632 647 689,
	0	 16 107 118 119 120 155 267 268 269 270 271 272 273 282 283 306 307 350 351 356 357 408 430 431 432 445 664 684 762,
	0	 16 81 82 107 118 119 120 155 267 268 269 270 271 272 273 282 283 306 307 350 351 356 357 408 430 431 432 445 664 684 762,
	0	 16 81 82 107 118 119 120 138 155 237 267 268 269 270 271 272 273 282 283 306 307 350 351 356 357 408 430 431 432 439 440 441 445 484 494 640 641 664 667 684 762,
	0	 16 81 82 107 118 119 120 138 155 237 267 268 269 270 271 272 273 282 283 306 307 350 351 356 357 378 408 430 431 432 439 440 441 445 484 494 640 641 664 667 684 762,
	0	 16 81 82 107 118 119 120 138 155 237 267 268 269 270 271 272 273 282 283 306 307 350 351 356 357 378 408 430 431 432 439 440 441 445 479 484 494 640 641 664 667 684 762 767,
	0	 45 161 169 222,
	0	 45 47 161 169 222 474 480,
	0	 27 45 47 126 161 169 222 375 474 480 569 661,
	0	 27 45 47 126 161 169 222 375 474 480 535 569 661,
	0	 27 45 47 126 161 169 209 222 375 466 474 480 535 569 661 710,
	0	 27 45 47 126 161 168 169 209 222 375 451 466 474 480 535 550 569 661 710,
	0	 3 27 45 47 126 161 168 169 209 222 375 451 466 474 480 535 550 569 661 710,
	0	 3 27 45 47 126 161 168 169 191 209 222 375 451 466 474 480 535 550 569 661 710,
	0	 3 27 45 47 126 161 168 169 191 199 209 222 292 305 375 437 451 466 474 480 503 504 505 535 542 550 569 616 617 661 704 710 771,
	0	 19 20 29 32 41 71 94 132 149 151 157 158 159 190 217 227 228 303 304 376 422 448 449 453 463 521 524 576 577 578 588 589 594 595 601 613 620 632 689,
	0	 70 146 148 152 299,
	0	 690 695,
	0	 25 35 52 56 67 68 70 76 78 95 96 101 109 111 116 121 122 125 133 134 139 140 142 143 144 145 146 147 148 152 153 154 162 163 172 173 175 194 196 198 208 214 229 230 238 243 244 245 247 249 251 256 262 264 277 285 299 302 308 309 311 329 355 361 365 384 389 391 398 402 412 423 425 438 447 450 457 458 467 477 488 489 490 511 512 530 531 534 540 559 560 561 581 587 591 596 602 611 612 626 633 639 646 649 652 662 663 665 678 686 690 692 695 699 700 708 722 731 752 754 761 766 769,
	0	 21 23 59 61 62 66 72 90 97 160 171 174 181 184 192 201 202 218 225 226 241 259 260 280 284 287 288 297 300 318 337 338 339 340 348 373 403 407 426 429 454 455 461 475 486 498 508 680 682 688 707 735 753 756 764,
	0	 225 280 300,
	0	 225 280 300 680,
	1	 23 59 97 160 171 181 184 218 284 287 337 426 429 454 461 486 508 707,
	1	 194 245 646,
	0	 23 59 66 97 160 171 174 181 184 218 225 280 284 300 337 426 429 461 508 680,
	1	 107 118 119 120 155 267 268 269 270 271 272 273 282 283 306 307 350 351 356 357 408 431 445 664 684 762,
	0	 23 59 61 62 66 90 97 160 171 174 181 184 192 201 202 218 225 280 284 287 288 300 337 338 339 340 407 426 429 454 455 461 486 498 508 680 707 764,
	0	 23 59 61 62 66 90 97 160 171 174 181 184 192 201 202 218 225 280 284 287 288 300 337 338 339 340 407 426 429 454 455 461 486 498 508 680 707 753 756 764,
	1	 72 241 259 260 475 682,
	0	 22 46 213 250 647,
	1	 19 20 22 29 32 41 46 71 94 132 149 151 157 158 159 187 190 213 217 227 228 250 294 303 304 323 376 383 387 422 435 448 449 453 463 481 521 524 576 577 578 579 588 589 594 595 601 613 620 625 632 647 689 765,
	1	 33 48 75 93 103 106 136 278 279 359 369 374 400 405 419 513 522 536 547 570 636 671 673 741,
	0	 1 2 3 27 28 30 36 37 38 39 43 45 47 49 50 51 60 63 64 65 73 74 77 86 87 88 89 99 100 102 104 105 110 112 113 114 115 117 126 135 161 168 169 170 176 177 179 180 182 183 185 191 193 199 204 205 209 210 219 222 235 236 240 246 248 252 253 255 261 263 274 275 276 289 290 292 293 295 298 305 310 312 316 327 328 331 332 333 341 342 346 347 352 353 360 363 375 386 390 397 411 433 434 436 437 443 451 462 465 466 473 474 478 480 482 483 487 492 493 496 497 501 502 503 504 505 506 507 516 517 518 519 525 526 527 535 541 542 543 546 549 550 552 553 554 556 557 564 565 566 567 568 569 571 572 573 585 586 592 614 615 616 617 621 622 623 624 627 628 629 630 635 637 638 643 648 650 654 655 656 657 658 659 661 666 670 672 675 676 677 679 681 697 704 710 714 715 717 742 743 744 748 749 757 759 760 771,
	0	 30 36 43 49 74 99 102 104 105 117 179 180 185 193 204 219 240 246 274 275 276 289 295 310 312 316 331 333 353 386 390 433 434 443 465 478 482 483 487 496 497 525 541 549 553 554 556 557 567 592 648 681 714 715,
	1	 86 87 566 568 744,
	0	 30 36 43 49 74 86 87 99 102 104 105 117 179 180 185 193 204 219 240 246 274 275 276 289 295 310 312 316 331 333 353 386 390 433 434 443 465 478 482 483 487 496 497 525 541 549 553 554 556 557 566 567 568 592 648 681 714 715 744,
	1	 19 20 22 29 32 41 46 71 94 132 149 151 157 158 159 190 203 213 217 227 228 250 294 303 304 323 376 422 435 448 449 453 463 521 524 548 576 577 578 588 589 594 595 601 613 620 625 632 647 689,
	1	 40 150 394 409 574 619 726,
	0	 1 2 3 19 20 22 27 28 29 30 32 33 36 37 38 39 41 43 45 46 47 48 49 50 51 60 63 64 65 71 73 74 75 77 88 89 93 94 99 100 102 103 104 105 106 108 110 112 113 114 115 117 126 132 135 136 149 151 157 158 159 161 164 165 168 169 170 176 177 179 180 182 183 185 186 187 190 191 199 203 204 205 209 210 213 215 216 217 219 221 222 227 228 235 236 240 246 248 250 252 253 255 261 263 274 275 276 278 279 281 289 290 292 293 294 295 298 303 304 305 310 312 316 322 323 325 327 328 331 332 333 341 342 346 347 352 353 359 360 363 364 369 372 374 375 376 383 385 386 387 390 397 400 405 411 419 422 433 434 435 436 437 443 448 449 451 453 462 463 465 466 473 474 480 481 482 483 487 492 493 496 501 502 503 504 505 506 507 513 516 517 518 519 520 521 522 524 525 526 527 535 536 541 542 543 546 547 548 549 550 552 553 554 556 557 564 565 567 568 569 570 571 572 573 575 576 577 578 579 585 586 588 589 592 594 595 601 613 614 615 616 617 620 621 622 623 624 625 627 628 629 630 632 635 636 637 638 643 644 645 647 648 650 654 655 656 657 658 659 660 661 666 669 670 671 672 673 675 676 677 679 681 689 693 697 704 710 712 714 715 717 728 741 742 743 748 749 757 759 760 765 771,
	0	 158 463,
	0	 108 186 325 369 385 669,
	0	 33 48 75 93 103 108 136 186 278 279 325 359 369 374 385 405 419 513 522 536 547 570 636 669 671 673,
	1	 100 635 675,
	0	 116 133 134 639 686 752,
	0	 21 121 534,
	0	 4 5 6 7 8 9 10 11 12 13 14 15 17 18 21 23 25 26 31 35 40 52 55 56 59 61 62 66 67 68 70 72 76 78 80 90 91 92 95 96 97 101 109 111 116 121 122 123 124 125 127 128 129 131 133 134 139 140 141 142 143 144 145 146 147 148 150 152 153 154 156 160 162 163 166 167 171 172 173 174 175 178 181 184 189 192 194 195 196 198 200 201 202 208 211 214 218 220 223 224 225 226 229 230 233 238 239 241 242 243 244 245 247 249 251 254 256 257 259 260 262 264 277 280 284 285 286 287 288 291 299 300 302 308 309 311 318 319 320 321 324 326 329 330 337 338 339 340 345 348 349 354 355 358 361 362 365 366 367 368 370 371 373 379 380 384 389 391 393 394 395 396 398 402 403 406 407 409 410 412 420 421 423 425 426 427 428 429 438 442 447 450 452 454 455 456 457 458 459 460 461 467 468 469 470 475 476 477 486 488 489 490 491 498 499 500 508 511 512 523 529 530 531 532 534 540 551 558 559 560 561 562 563 574 581 583 587 590 591 596 597 598 599 602 603 604 605 606 607 608 609 611 612 618 619 626 633 639 642 646 649 652 653 662 663 665 668 678 680 682 686 687 688 690 691 692 694 695 698 699 700 701 702 705 706 707 708 713 716 718 719 720 721 722 723 724 725 726 729 730 731 732 733 734 735 737 745 747 750 751 752 753 754 755 756 758 761 764 766 769 770,
	0	 4 5 6 7 8 9 10 11 12 13 14 15 17 18 21 23 25 26 31 34 35 40 42 44 52 53 54 55 56 59 61 62 66 67 68 70 72 76 78 80 90 91 92 95 96 97 101 109 111 116 121 122 123 124 125 127 128 129 131 133 134 139 140 141 142 143 144 145 146 147 148 150 152 153 154 156 160 162 163 166 167 171 172 173 174 175 178 181 184 189 192 194 195 196 198 200 201 202 208 211 214 218 220 223 224 225 226 229 230 233 238 239 241 242 243 244 245 247 249 251 254 256 257 259 260 262 264 277 280 284 285 286 287 288 291 299 300 302 308 309 311 318 319 320 321 324 326 329 330 337 338 339 340 345 348 349 354 355 358 361 362 365 366 367 368 370 371 373 379 380 384 389 391 393 394 395 396 398 399 402 403 406 407 409 410 412 420 421 423 425 426 427 428 429 438 442 444 447 450 452 454 455 456 457 458 459 460 461 467 468 469 470 471 472 475 476 477 485 486 488 489 490 491 498 499 500 508 509 510 511 512 523 529 530 531 532 534 538 539 540 551 558 559 560 561 562 563 574 580 581 583 587 590 591 593 596 597 598 599 602 603 604 605 606 607 608 609 611 612 618 619 626 633 639 642 646 649 652 653 662 663 665 668 678 680 682 683 686 687 688 690 691 692 694 695 698 699 700 701 702 705 706 707 708 713 716 718 719 720 721 722 723 724 725 726 727 729 730 731 732 733 734 735 736 737 745 746 747 750 751 752 753 754 755 756 758 761 764 766 769 770,
	0	 85 296 414 537 545 651 674,
	0	 69 85 296 414 537 545 651 674,
	0	 69 79 85 296 414 424 537 545 651 674,
	0	 69 79 85 296 314 414 424 537 545 651 674,
	0	 24 188 265 266 297 313 334 739 740,
	1	 33 48 75 93 103 106 108 136 186 278 279 359 369 374 385 400 405 419 513 522 536 547 570 636 669 671 673 741,
	0	 30 180 185 219 246 289 353 433 434 443 465 496 549 557 567,
	0	 67 109,
	0	 33 48 75 93 103 106 136 278 279 325 359 369 374 400 405 419 513 522 536 547 570 636 671 673 741,
	0	 43 99 105 179 219 246 289 443 487 567,
	1	 4 5 6 7 8 9 10 11 12 13 14 15 17 18 21 23 25 26 31 35 40 52 55 56 59 61 62 66 67 68 70 72 76 78 80 90 91 92 95 96 97 101 109 111 116 121 122 123 124 125 127 128 129 131 133 134 139 140 141 142 143 144 145 146 147 148 150 152 153 154 156 160 162 163 166 167 171 172 173 174 175 178 181 184 189 192 194 195 196 198 200 201 202 208 211 214 218 220 223 224 225 226 229 230 233 238 239 241 242 243 244 245 247 249 251 254 256 257 259 260 262 264 277 280 284 285 286 287 288 291 297 299 300 302 308 309 311 313 318 319 320 321 324 326 329 330 334 337 338 339 340 345 348 349 354 355 358 361 362 365 366 367 368 370 371 373 379 380 384 389 391 393 394 395 396 398 402 403 406 407 409 410 412 420 421 423 425 426 427 428 429 438 442 447 450 452 454 455 456 457 458 459 460 461 467 468 469 470 475 476 477 486 488 489 490 491 498 499 500 508 509 510 511 512 523 529 530 531 532 534 538 540 551 558 559 560 561 562 563 574 581 583 587 590 591 596 597 598 599 602 603 604 605 606 607 608 609 611 612 618 619 626 633 639 642 646 649 652 653 662 663 665 668 678 680 682 686 687 688 690 691 692 694 695 698 699 700 701 702 705 706 707 708 713 716 718 719 720 721 722 723 724 725 726 727 729 730 731 732 733 734 735 737 745 747 750 751 752 753 754 755 756 758 761 764 766 769 770,
	0	 4 5 6 7 8 9 10 11 12 13 14 15 17 18 21 23 25 26 31 34 35 40 42 44 52 53 54 55 56 59 61 62 66 67 68 70 72 76 78 80 90 91 92 95 96 97 101 109 111 116 121 122 123 124 125 127 128 129 131 133 134 139 140 141 142 143 144 145 146 147 148 150 152 153 154 156 160 162 163 166 167 171 172 173 174 175 178 181 184 189 192 194 195 196 198 200 201 202 208 211 214 218 220 223 224 225 226 229 230 233 238 239 241 242 243 244 245 247 249 251 254 256 257 259 260 262 264 277 280 284 285 286 287 288 291 297 299 300 302 308 309 311 313 318 319 320 321 324 326 329 330 334 337 338 339 340 345 348 349 354 355 358 361 362 365 366 367 368 370 371 373 379 380 384 389 391 393 394 395 396 398 399 402 403 406 407 409 410 412 420 421 423 425 426 427 428 429 438 442 444 447 450 452 454 455 456 457 458 459 460 461 467 468 469 470 471 472 475 476 477 485 486 488 489 490 491 498 499 500 508 509 510 511 512 523 529 530 531 532 534 538 539 540 551 558 559 560 561 562 563 574 580 581 583 587 590 591 593 596 597 598 599 602 603 604 605 606 607 608 609 611 612 618 619 626 633 639 642 646 649 652 653 662 663 665 668 678 680 682 683 686 687 688 690 691 692 694 695 698 699 700 701 702 705 706 707 708 713 716 718 719 720 721 722 723 724 725 726 727 729 730 731 732 733 734 735 736 737 745 746 747 750 751 752 753 754 755 756 758 761 764 766 769 770,
	0	 4 5 6 7 8 9 10 11 12 13 14 15 17 18 21 23 24 25 26 31 34 35 40 42 44 52 53 54 55 56 59 61 62 66 67 68 70 72 76 78 80 90 91 92 95 96 97 101 109 111 116 121 122 123 124 125 127 128 129 131 133 134 139 140 141 142 143 144 145 146 147 148 150 152 153 154 156 160 162 163 166 167 171 172 173 174 175 178 181 184 188 189 192 194 195 196 198 200 201 202 208 211 214 218 220 223 224 225 226 229 230 233 238 239 241 242 243 244 245 247 249 251 254 256 257 259 260 262 264 277 280 284 285 286 287 288 291 297 299 300 302 308 309 311 313 318 319 320 321 324 326 329 330 334 337 338 339 340 345 348 349 354 355 358 361 362 365 366 367 368 370 371 373 379 380 384 389 391 393 394 395 396 398 399 402 403 406 407 409 410 412 420 421 423 425 426 427 428 429 438 442 444 447 450 452 454 455 456 457 458 459 460 461 467 468 469 470 471 472 475 476 477 485 486 488 489 490 491 498 499 500 508 509 510 511 512 523 529 530 531 532 534 538 539 540 551 558 559 560 561 562 563 574 580 581 583 587 590 591 593 596 597 598 599 602 603 604 605 606 607 608 609 611 612 618 619 626 633 639 642 646 649 652 653 662 663 665 668 678 680 682 683 686 687 688 690 691 692 694 695 698 699 700 701 702 705 706 707 708 713 716 718 719 720 721 722 723 724 725 726 727 729 730 731 732 733 734 735 736 737 739 740 745 746 747 750 751 752 753 754 755 756 758 761 764 766 769 770,
	0	 69 197 206 207 258 301 315 317 335 336 343 344 388 401 417 446 495 533 555 584 703 709 711 738 763 768,
	0	 69 79 85 197 206 207 258 265 266 296 301 314 315 317 335 336 343 344 388 401 414 417 424 446 495 533 537 545 555 584 651 674 703 709 711 738 763 768,
	0	 3 375 569 661,
	0	 3 375 535 569 661,
	0	 163 467 559 561 731,
	0	 163 285 398 425 467 477 559 561 731,
	0	 52 70 96 144 145 146 148 152 162 163 173 196 214 238 262 264 277 285 299 302 361 365 398 402 425 458 467 477 488 511 540 559 561 587 611 612 649 663 690 692 695 708 722 731 754 769,
	1	 30 43 99 105 179 180 185 219 246 274 289 433 434 443 465 487 496 549 557 567,
	0	 49 74 104 204 275 276 295 310 316 333 353 390 482 483 525 541 553 554 556 592 648 681 714 715,
	0	 117 312 331,
	0	 49 74 104 117 204 275 276 295 310 312 316 331 333 353 390 482 483 525 541 553 554 556 592 648 681 714 715,
	1	 3 535 569,
	1	 3 27 126 375 535 569 661,
	0	 4 5 6 7 8 9 10 11 12 13 14 15 21 25 26 31 35 52 55 56 67 68 70 76 78 80 91 95 96 101 109 111 116 121 122 123 124 125 127 128 129 131 133 134 139 140 141 142 143 144 145 146 147 148 152 153 154 162 163 166 167 172 173 175 178 189 194 195 196 198 200 208 211 214 223 224 226 229 230 238 239 242 243 244 245 247 249 251 254 256 257 262 264 277 285 286 291 297 299 302 308 309 311 319 320 324 329 330 345 349 354 355 361 365 366 367 368 370 371 373 379 380 384 389 391 395 396 398 402 406 412 420 421 423 425 427 428 438 447 450 456 457 458 459 460 467 468 469 470 476 477 488 489 490 500 511 512 523 529 530 531 532 534 540 551 558 559 560 561 562 581 587 590 591 596 597 598 599 602 603 604 605 606 607 608 609 611 612 618 626 633 639 642 646 649 652 653 662 663 665 668 678 686 690 691 692 694 695 698 699 700 701 702 705 706 708 713 716 718 719 720 721 722 723 724 729 730 731 732 733 734 735 737 745 747 750 751 752 754 755 758 761 766 769 770,
	0	 23 59 61 62 66 72 90 97 160 171 174 181 184 192 201 202 218 225 241 259 260 280 284 287 288 300 337 338 339 340 407 426 429 454 455 461 475 486 498 508 593 680 682 707 753 756 764,
	0	 23 59 61 62 66 72 90 97 160 171 174 181 184 192 201 202 218 225 241 259 260 280 284 287 288 300 337 338 339 340 403 407 426 429 454 455 461 475 486 498 508 593 680 682 688 707 753 756 764,
	0	 17 18 23 40 59 61 62 66 72 90 92 97 150 156 160 171 174 181 184 192 201 202 218 220 225 233 241 259 260 280 284 287 288 300 318 321 326 337 338 339 340 348 358 362 393 394 403 407 409 410 426 429 442 452 454 455 461 475 486 491 498 499 508 563 574 593 619 680 682 687 688 707 725 726 753 756 764,
	0	 17 18 23 40 59 61 62 66 72 90 92 97 150 156 160 171 174 181 184 192 201 202 218 220 225 233 241 259 260 280 284 287 288 300 313 318 321 326 334 337 338 339 340 348 358 362 393 394 403 407 409 410 426 429 442 452 454 455 461 475 486 491 498 499 508 563 574 593 619 680 682 687 688 707 725 726 753 756 764,
	0	 17 18 23 40 59 61 62 66 72 90 92 97 150 156 160 171 174 181 184 192 201 202 218 220 225 233 241 259 260 280 284 287 288 300 313 318 321 326 334 337 338 339 340 348 358 362 393 394 403 407 409 410 426 429 442 452 454 455 461 475 486 491 498 499 508 509 510 538 563 574 583 593 619 680 682 687 688 707 725 726 727 753 756 764,
	1	 399 580,
	1	 34 42 44 53 54 399 471 472 485 539 580 683 736 746,
	0	 34 42 44 53 54 69 399 444 471 472 485 539 580 683 736 746,
	0	 17 18 23 34 40 42 44 53 54 59 61 62 66 69 72 90 92 97 150 156 160 171 174 181 184 192 201 202 218 220 225 233 241 259 260 280 284 287 288 300 313 318 321 326 334 337 338 339 340 348 358 362 393 394 399 403 407 409 410 426 429 442 444 452 454 455 461 471 472 475 485 486 491 498 499 508 509 510 538 539 563 574 580 583 593 619 680 682 683 687 688 707 725 726 727 736 746 753 756 764,
	0	 17 18 21 23 40 59 61 62 66 69 72 79 85 90 92 97 121 150 156 160 171 174 181 184 192 201 202 218 220 225 226 233 241 259 260 280 284 287 288 296 297 300 314 318 321 326 337 338 339 340 348 358 362 373 393 394 403 407 409 410 414 424 426 429 442 452 454 455 461 475 486 491 498 499 508 509 510 534 537 538 545 563 574 583 619 651 674 680 682 687 688 707 725 726 727 735 753 756 764,
	0	 4 5 6 7 8 9 10 11 12 13 14 15 17 18 21 23 25 26 31 35 40 52 55 56 59 61 62 66 67 68 69 70 72 76 78 79 80 85 90 91 92 95 96 97 101 109 111 116 121 122 123 124 125 127 128 129 131 133 134 139 140 141 142 143 144 145 146 147 148 150 152 153 154 156 160 162 163 166 167 171 172 173 174 175 178 181 184 189 192 194 195 196 198 200 201 202 208 211 214 218 220 223 224 225 226 229 230 233 238 239 241 242 243 244 245 247 249 251 254 256 257 259 260 262 264 277 280 284 285 286 287 288 291 296 297 299 300 302 308 309 311 314 318 319 320 321 324 326 329 330 337 338 339 340 345 348 349 354 355 358 361 362 365 366 367 368 370 371 373 379 380 384 389 391 393 394 395 396 398 402 403 406 407 409 410 412 414 420 421 423 424 425 426 427 428 429 438 442 447 450 452 454 455 456 457 458 459 460 461 467 468 469 470 475 476 477 486 488 489 490 491 498 499 500 508 509 510 511 512 523 529 530 531 532 534 537 538 540 545 551 558 559 560 561 562 563 574 581 583 587 590 591 596 597 598 599 602 603 604 605 606 607 608 609 611 612 618 619 626 633 639 642 646 649 651 652 653 662 663 665 668 674 678 680 682 686 687 688 690 691 692 694 695 698 699 700 701 702 705 706 707 708 713 716 718 719 720 721 722 723 724 725 726 727 729 730 731 732 733 734 735 737 745 747 750 751 752 753 754 755 756 758 761 764 766 769 770,
[truncated: 697,978 more chars]
