# Supplementary material for: ﻿An integrative approach to alpha taxonomy in Erica L. (Ericaceae) with three new species from the Western Cape, South Africa
Source: PhytoKeys. 2025 Jun 4;257:95–117. doi: 10.3897/phytokeys.257.139457 (PMC12159662; doi:10.3897/phytokeys.257.139457)
Supplement: Supplementary material 3 — Full phylogenetic data and results [file phytokeys-257-095_article-139457__-s003.zip › SUPPLEMENTARY_MATERIALS_PHYLOGENETIC-May2025/Phylogenetic analysis results/nuclear/iqtree_nuclear_MF_MERGE_v2_20240810.best_model.nex]

#nexus
begin sets;
  charset Erica_complete_alignments_20240809_21_ETS-out.fas = /scratch/mskset001/Erica_sanger_2024/20240810_ree_albescens/nuclear/Erica_complete_alignments_20240809_21_ETS-out.fas: , ;
  charset Erica_complete_alignments_20240809_Erica_ITS_edit_mes8-out.fas = /scratch/mskset001/Erica_sanger_2024/20240810_ree_albescens/nuclear/Erica_complete_alignments_20240809_Erica_ITS_edit_mes8-out.fas: , ;
  charpartition mymodels =
    GTR{1.27614,3.98259,1.98386,0.58454,2.29268}+F{0.310116,0.261973,0.222363,0.205547}+R3{0.464951,0.193978,0.393331,1.02784,0.141718,3.56716}: Erica_complete_alignments_20240809_21_ETS-out.fas{3.82115},
    SYM{0.745783,2.74113,1.34791,0.503272,5.46957}+FQ+R5{0.493799,0.055696,0.335577,0.855219,0.136525,2.64063,0.0173482,6.1139,0.016751,13.0696}: Erica_complete_alignments_20240809_Erica_ITS_edit_mes8-out.fas{4.08031};
end;
