# Supplementary material for: ﻿An integrative approach to alpha taxonomy in Erica L. (Ericaceae) with three new species from the Western Cape, South Africa
Source: PhytoKeys. 2025 Jun 4;257:95–117. doi: 10.3897/phytokeys.257.139457 (PMC12159662; doi:10.3897/phytokeys.257.139457)
Supplement: Supplementary material 3 — Full phylogenetic data and results [file phytokeys-257-095_article-139457__-s003.zip › SUPPLEMENTARY_MATERIALS_PHYLOGENETIC-May2025/Phylogenetic analysis results/nuclear/iqtree_nuclear_MF_MERGE_v2_20240810.best_scheme.nex]

#nexus
begin sets;
  charset Erica_complete_alignments_20240809_21_ETS-out.fas = /scratch/mskset001/Erica_sanger_2024/20240810_ree_albescens/nuclear/Erica_complete_alignments_20240809_21_ETS-out.fas: ;
  charset Erica_complete_alignments_20240809_Erica_ITS_edit_mes8-out.fas = /scratch/mskset001/Erica_sanger_2024/20240810_ree_albescens/nuclear/Erica_complete_alignments_20240809_Erica_ITS_edit_mes8-out.fas: ;
  charpartition mymodels =
    GTR+F+R3: Erica_complete_alignments_20240809_21_ETS-out.fas,
    SYM+R5: Erica_complete_alignments_20240809_Erica_ITS_edit_mes8-out.fas;
end;
