# Supplementary material for: ﻿An integrative approach to alpha taxonomy in Erica L. (Ericaceae) with three new species from the Western Cape, South Africa
Source: PhytoKeys. 2025 Jun 4;257:95–117. doi: 10.3897/phytokeys.257.139457 (PMC12159662; doi:10.3897/phytokeys.257.139457)
Supplement: Supplementary material 3 — Full phylogenetic data and results [file phytokeys-257-095_article-139457__-s003.zip › SUPPLEMENTARY_MATERIALS_PHYLOGENETIC-May2025/Phylogenetic analysis results/nuclear/iqtree_nuclear_MF_MERGE_v2_20240810.bionj]

(((((((((((((((((((((((((((((((((((((((((((((((((((((((((((((((((((((((((((((((((((((((((((((((((((((((((((((((((((((((((((((((((((((((((((((((((((((((((((((((((((((((((((((((((((((((((((((((Calluna_vulgaris_BG643:5e-07,abbotti_KG1005:5e-07):2.5e-07,benguelensis_ben_A1:2.5e-07):2.5000003e-07,pauciovulata_TdV258b:2.5000003e-07):2.5e-07,flanaganii_MP631_NR:2.5e-07):2.5000003e-07,imbricata_MP512:2.5000003e-07):2.5e-07,cinerea_MP967:2.5e-07):2.5000003e-07,vagans_PPJ:2.5000003e-07):2.5e-07,abietina_pet_EO:2.5e-07):2.5000003e-07,pectinifolia_BG601:2.5000003e-07):2.5e-07,ustulescens_RT1553:2.5e-07):2.5000003e-07,trimera_MsnA:2.5000003e-07):2.5e-07,imbricata_EO12834:2.5e-07):2.5000003e-07,humbertii_EO12638:2.5000003e-07):2.5e-07,chrysocodon_EO12845:2.5e-07):2.5000003e-07,penicilliformis_MP1078:2.5000003e-07):2.5e-07,flavicoma_EO12823:2.5e-07):2.5000003e-07,sp_mitrastylus2_EO12691:2.5000003e-07):2.5e-07,sp_mad5_EO12641:2.5e-07):2.5000003e-07,hibbertii_MP982:2.5000003e-07):2.5e-07,scytophylla_MP1021:2.5e-07):2.5000003e-07,abietina_per_MP1071:2.5000003e-07):2.5e-07,cerinthoides_ANA:2.5e-07):2.5000003e-07,revoluta_BT13679:2.5000003e-07):2.5e-07,goudotiana_cf_EO12659:2.5e-07):2.5000003e-07,perrieri_EO12635:2.5000003e-07):2.5e-07,flexistyla_EO12818:2.5e-07):2.5000003e-07,regia_mar_MP930:2.5000003e-07):2.5e-07,glaphyra_MP647:2.5e-07):2.5000003e-07,quadrisulcata_MP1031:2.5000003e-07):2.5e-07,carnea_ATsn5:2.5e-07):2.5000003e-07,petiolaris_EO12783:2.5000003e-07):2.5e-07,psittacina_IJ1237:2.5e-07):2.5000003e-07,genistifolia_CM15:2.5000003e-07):2.5e-07,pogonanthera_EO12835:2.5e-07):2.5000003e-07,placentiflora_MP1241:2.5000003e-07):2.5e-07,frigida_MP650:2.5e-07):2.5000003e-07,phillipsii_MP1357_NR:2.5000003e-07):2.5e-07,pinea_MP789:2.5e-07):2.5000003e-07,phillipsii_MP794:2.5000003e-07):2.5e-07,placentiflora_EO12477:2.5e-07):2.5000003e-07,atherstonei_EO12261:2.5000003e-07):2.5e-07,gigantea_EO12821:2.5e-07):2.5000003e-07,reenensis_MP661:2.5000003e-07):2.5e-07,regia_reg_ANA:2.5e-07):2.5000003e-07,goudotiana_EO12636:2.5000003e-07):2.5e-07,reunionensis_FN744:2.5e-07):2.5000003e-07,rubens_EO12853:2.5000003e-07):2.5e-07,bakeri_EO12828:2.5e-07):2.5000003e-07,sp_mad3_EO12632:2.5000003e-07):2.5e-07,spiculifolia_AS57234:2.5e-07):2.5000003e-07,swaziensis_LL1181:2.5000003e-07):2.5e-07,coccinea_uni_EO12849:2.5e-07):2.5000003e-07,abietina_abi_MP1013:2.5000003e-07):2.5e-07,caffra_C_MP528:2.5e-07):2.5000003e-07,caffra_ANA:2.5000003e-07):2.5e-07,cabernetea_EO12882:2.5e-07):2.5000003e-07,bruniifolia_EO12460:2.5000003e-07):2.5e-07,bruniades_EO12465:2.5e-07):2.5000003e-07,brevifolia_MP1008:2.5000003e-07):2.5e-07,brachyphylla_EO12810:2.5e-07):2.5000003e-07,boutonii_EO12666:2.5000003e-07):2.5e-07,abietina_abi_ANA:2.5e-07):2.5000003e-07,bibax_EO12862:2.5000003e-07):2.5e-07,straussiana_MP638:2.5e-07):2.5000003e-07,banksii_ban_EO12873:2.5000003e-07):2.5e-07,coccinea_coc_MP1020:2.5e-07):2.5000003e-07,croceovirens_JP387:2.5000003e-07):2.5e-07,retorta_RT2096:2.5e-07):2.5000003e-07,regia_reg_MP922:2.5000003e-07):2.5e-07,glandulifera_EO12852:2.5e-07):2.5000003e-07,cristata_MP820:2.5000003e-07):2.5e-07,penicilliformis_MP889:2.5e-07):2.5000003e-07,caffrorum_DB1445:2.5000003e-07):2.5e-07,galioides_FN745:2.5e-07):2.5000003e-07,abietina_dia_MP1015:2.5000003e-07):2.5e-07,coarctata_ANA:2.5e-07):2.5000003e-07,rivularis_BB13936:2.5000003e-07):2.5e-07,stokoei_MP825_NR:2.5e-07):2.5000003e-07,corifolia_MP823:2.5000003e-07):2.5e-07,filamentosa_EO12728:2.5e-07):2.5000003e-07,paludicola_AH2680:2.5000003e-07):2.5e-07,obliqua_RT2079:2.5e-07):2.5000003e-07,nevillei_MP1056:2.5000003e-07):2.5e-07,eremioides_EO12854:2.5e-07):2.5000003e-07,nabea_BG609:2.5000003e-07):2.5e-07,drakensbergensis_DB1443:2.5e-07):2.5000003e-07,monadelphia_FO:2.5000003e-07):2.5e-07,mannii_usa_BB2331:2.5e-07):2.5000003e-07,doliiformis_MP710:2.5000003e-07):2.5e-07,lusitanica_PJ_NR:2.5e-07):2.5000003e-07,dolfiana_EO12546:2.5000003e-07):2.5e-07,desmantha_MP562:2.5e-07):2.5000003e-07,kingaensis_kin_BB2521:2.5000003e-07):2.5e-07,junonia_min_Moelens:2.5e-07):2.5000003e-07,cryptoclada_EO12684:2.5000003e-07):2.5e-07,viscaria_vis_MdV4:2.5e-07):2.5000003e-07,viscaria_pen_EO12466:2.5000003e-07):2.5e-07,viscaria_mac_MP808:2.5e-07):2.5000003e-07,inflata_MP784:2.5000003e-07):2.5e-07,viridimontana_vir_AH1286:2.5e-07):2.5000003e-07,vestita_MP1079:2.5000003e-07):2.5e-07,imbricata_MP508:2.5e-07):2.5000003e-07,venustiflora_gla_MP1284:2.5000003e-07):2.5e-07,thomae_MP807:2.5e-07):2.5000003e-07,tenella_EO12839:2.5000003e-07):2.5e-07,sonderiana_MP997:2.5e-07):2.5000003e-07,coarctata_MP590:2.5000003e-07):2.5e-07,hillburtii_EO12593:2.5e-07):2.5000003e-07,coccinea_coc_MP1053:2.5000003e-07):2.5e-07,utriculosa_EOsn:2.5e-07):2.5000003e-07,vestita_ANA:2.5000003e-07):2.5e-07,ingeana_EO11805:2.5e-07):2.5000003e-07,whyteana_BG75:2.5000003e-07):2.5e-07,cruenta_MP745_NR:2.5e-07):2.5000003e-07,irregularis_EO12803:2.5000003e-07):2.5e-07,cumuliflora_EO12699:2.5e-07):2.5000003e-07,lasciva_MP906:2.5000003e-07):2.5e-07,leucotrachela_ANA:2.5e-07):2.5000003e-07,mauritiensis_EO12811:2.5000003e-07):2.5e-07,multumbellifera_MP822:2.5e-07):2.5000003e-07,nevillei_ANA:2.5000003e-07):2.5e-07,opulenta_JP316:2.5e-07):2.5000003e-07,parilis_ANA:2.5000003e-07):2.5e-07,parkeri_EO12682:2.5e-07):2.5000003e-07,plukenetii_bre_MP769:2.5000003e-07):2.5e-07,aspalathifolia_DB1408:2.5e-07):2.5000003e-07,rakotozafyana_EO12661:2.5000003e-07):2.5e-07,arborescens_FM747:2.5e-07):2.5000003e-07,esteriana_EO12858:2.5000003e-07):2.5e-07,melastoma_min_EO12820:2.5e-07):2.5000003e-07,melastoma_mel_MP773:2.5000003e-07):2.5e-07,lasciva_EO12837:2.5e-07):2.5000003e-07,junonia_jun_Moelens:2.5000003e-07):2.5e-07,woodii_DB1444:2.5e-07):2.5000003e-07,intermedia_MM5082:2.5000003e-07):2.5e-07,imbricata_MP1279:2.5e-07):2.5000003e-07,umbellata_EO12620:2.5000003e-07):2.5e-07,hebeclada_EO12686:2.5e-07):2.5000003e-07,rubiginosa_RT1554:2.5000003e-07):2.5e-07,baueri_gou_AH862:2.5e-07):2.5000003e-07,coventryi_EO12832:2.5000003e-07):2.5e-07,viscaria_lon_MP1270:2.5e-07):2.5000003e-07,viscaria_lon_ANA:2.5000003e-07):2.5e-07,nematophylla_EO12747:2.5e-07):2.5000003e-07,palliiflora_EO12533:2.5000003e-07):2.5e-07,capitata_ANA:2.5e-07):2.5000003e-07,pinea_MP693:2.5000003e-07):2.5e-07,abietina_aur_MP1320:2.5e-07):2.5000003e-07,abietina_aur_MP499:2.5000003e-07):2.5e-07,plena_MP1282:2.5e-07):2.5000003e-07,filago_BG68:2.5000003e-07):2.5e-07,alopecurus_MP630:2.5e-07):2.5000003e-07,algida_MP645:2.5000003e-07):2.5e-07,imbricata_MP688:2.5e-07):2.5000003e-07,hexandra_RC465:2.5000003e-07):2.5e-07,holtii_TO:2.5e-07):2.5000003e-07,irbyana_EO12840:2.5000003e-07):2.5e-07,dominans_MP648:2.5e-07):2.5000003e-07,parilis_MP751:2.5000003e-07):2.5e-07,gnaphaloides_MP511:2.5e-07):2.5000003e-07,quadrisulcata_ANA:2.5000003e-07):2.5e-07,intermedia_alb_MP1248:2.5e-07):2.5000003e-07,cruenta_MP999_NR:2.5000003e-07):2.5e-07,florifera_EO12768:2.5e-07):2.5000003e-07,abietina_aur_MP717:2.5000003e-07):2.5e-07,aristata_EO12830:2.5e-07):2.5000003e-07,dracomontana_EO12130:2.5000003e-07):2.5e-07,insignis_MP1290:2.5e-07):2.5000003e-07,johnstoniana_RC464:2.5000003e-07):2.5e-07,evansii_MP641:2.5e-07):2.5000003e-07,latituba_MP1374:2.5000003e-07):2.5e-07,pycnantha_MP1011:2.5e-07):2.5000003e-07,vlokii_JP378:2.5000003e-07):2.5e-07,arborea_Miehe:2.5e-07):2.5000003e-07,purgatoriensis_EO12846:2.5000003e-07):2.5e-07,hirta_EO12812:2.5e-07):2.5000003e-07,axilliflora_MP916:2.5000003e-07):2.5e-07,myriadenia_EO12679:2.5e-07):2.5000003e-07,macroloma_EO12866:2.5000003e-07):2.5e-07,imbricata_MP1295:2.5e-07):2.5000003e-07,vestita_EO12702:2.5000003e-07):2.5e-07,filiformis_EO12881:2.5e-07):2.5000003e-07,latiflora_EO12865:2.5000003e-07):2.5e-07,sacciflora_EO12864:2.5e-07):2.5000003e-07,viscaria_lon_MP504:2.5000003e-07):2.5e-07,abietina_atr_MP1029:2.5e-07):2.5000003e-07,irrorata_EO12856:2.5000003e-07):2.5e-07,diosmifolia_CM19:2.5e-07):2.5000003e-07,occulta_EO:2.5000003e-07):4.5,florifera_EO12536:4.5):4.4999995,((((((((((((((((((((((((((((((((((((((((((((((((((((((((((((((((((((((((((((((((((((((((((((((((((((((((((((((((((((((((((((((((((((((((((((((((((((((((((((((((((((((((((((((((((((((((((((((((((((((((((((((((((((((((((((((((((((((((((((((((((((((((((((((((((((((((((((((((((((((((((((((((((((((((((((((((((((((((((((((((((((((((((((((((((((((((((((((((((((((((((((((((((((((((((((((((((((((((((((((((((((((((((((((((((((((((((((((((((((((((((((((((((((((((((((((((((((((((((((((((((((((((((((((((((((((((((((((((((((((((((((((((((((((((((((((((((((((((((((zwartbergensis_MP608:5e-07,rhopalantha_MP909_ITS:5e-07):4.8841855e-07,oxysepala_MP780:1.158142e-08):4.8970736e-07,oxycoccifolia_MP1275:1.0292695e-08):4.9057036e-07,ovina_EO12487:9.4296411e-09):4.9143659e-07,orientalis_EO12608:8.5634895e-09):4.9230584e-07,oresigena_MP759:7.6941546e-09):4.9317833e-07,oreotragus_JP363:6.8217219e-09):4.9405389e-07,oreotragus_ANA:5.9460774e-09):4.9493281e-07,oliveri_MP1278:5.0672782e-09):4.9581479e-07,oligantha_TdV86:4.1852388e-09):4.9670007e-07,odorata_MP561:3.2999594e-09):4.9758853e-07,ocellata_MP574:2.4114684e-09):4.9848029e-07,obtusata_EO12458:1.5197372e-09):4.9937535e-07,oblongiflora_EO12813:6.2468075e-10):5.0027364e-07,oblongiflora_ANA:-2.7364422e-10):5.0117535e-07,oatesii_SB9774:-1.1752661e-09):5.020803e-07,oatesii_ANA:-2.0802702e-09):5.029886e-07,nutans_BG599:-2.9885996e-09):5.0390031e-07,nudiflora_MP802:-3.9002828e-09):5.0481538e-07,nubigena_MP868:-4.815405e-09):5.0573396e-07,niveniana_MP1267:-5.7338809e-09):5.0665585e-07,nervata_EO12541:-6.6558243e-09):5.0758121e-07,nemerosa_MP1208:-7.5812068e-09):5.0851008e-07,natalitia_EO12514:-8.5099998e-09):5.0944232e-07,nana_ANA:-9.4423456e-09):5.1037819e-07,nabea_ANA:-1.0378159e-08):5.1131752e-07,muscosa_MP775:-1.1317525e-08):5.122605e-07,multiflora_a_ANA:-1.2260415e-08):5.1320694e-07,multiflexuosa_EO12445:-1.3206915e-08):5.1415697e-07,montis_hominis_EO11827:-1.4156967e-08):5.1511063e-07,monsoniana_MP986:-1.5110572e-08):5.1606787e-07,monadelphia_FO2_ITS:-1.6067872e-08):5.1702887e-07,mollis_CM5_ITS:-1.7028782e-08):5.1799339e-07,modesta_ANA:-1.7993415e-08):5.1896171e-07,mira_MP1257:-1.8961657e-08):5.1993368e-07,microdonta_A5:-1.993368e-08):5.2090945e-07,melanthera_MP610:-2.0909368e-08):5.2188886e-07,maximilianii_EO12484:-2.1888894e-08):5.2287214e-07,mauritiensis_CB2632:-2.2872115e-08):5.2385917e-07,massonii_MP811:-2.3859172e-08):5.2485007e-07,marifolia_CM4:-2.4850038e-08):5.2584471e-07,margaritacea_ANA:-2.5844741e-08):5.2684334e-07,manipuliflora_a_ANA:-2.684331e-08):5.2784577e-07,manipuliflora_EO12697:-2.7845772e-08):5.2885218e-07,manipuliflora_AJH:-2.8852128e-08):5.298624e-07,mammosaW_EO12784:-2.9862434e-08):5.3087672e-07,mammosaR_MP510:-3.0876663e-08):5.318949e-07,mammosaP_MP951:-3.1894928e-08):5.3291717e-07,malmesburiensis_EO12575:-3.2917114e-08):5.3394342e-07,magnisylvae_EO10708:-3.3943394e-08):5.3497365e-07,magistrati_EO11750:-3.4973681e-08):5.3600809e-07,madida_MP573:-3.6008032e-08):5.370465e-07,maderi_MP757:-3.7046533e-08):5.3808913e-07,maderensis_b_ANA:-3.8089098e-08):5.3913584e-07,maderensis_AH:-3.9135841e-08):5.4018676e-07,madagascariensis_MP1086:-4.0186734e-08):5.4124189e-07,macrotrema_MM4625:-4.1241861e-08):5.4230122e-07,macowanii_mac_MP810:-4.2301195e-08):5.4336476e-07,mackayana_b_ANA:-4.3364736e-08):5.4443257e-07,mackayana_PPK:-4.4432568e-08):5.4550475e-07,mackayana_KKN5:-4.5504692e-08):5.4658119e-07,lutea_MP672:-4.6581164e-08):5.4766201e-07,lusitanica_f_ANA_ITS:-4.7661985e-08):5.4874715e-07,lucida_MP690:-4.8747182e-08):5.4983678e-07,lowryensis_ANA:-4.9836729e-08):5.5093074e-07,longimontana_MP587:-5.0930765e-08):5.5202929e-07,loganii_MP1258:-5.2029236e-08):5.5313217e-07,lithophila_MP1301:-5.3132169e-08):5.542397e-07,lignosa_EO11763:-5.4239621e-08):5.5535168e-07,leucosiphon_MP776:-5.5351649e-08):5.5646825e-07,leucopelta_SB9309:-5.6468252e-08):5.5758943e-07,leucopelta_EO12598:-5.7589375e-08):5.5871521e-07,leucodesmia_MP724:-5.8715216e-08):5.5984566e-07,leucanthera_EO12452:-5.9845604e-08):5.6098077e-07,leptopus_MP746:-6.0980767e-08):5.6212059e-07,leptopus_ANA:-6.2120563e-08):5.6326519e-07,lepidota_MP541:-6.3265162e-08):5.6441451e-07,leonis_RTsn:-6.4414508e-08):5.6556871e-07,lehmannii_MP625:-6.5568628e-08):5.6672764e-07,lavandulifolia_EO12506:-6.6727608e-08):5.6789145e-07,lateriflora_EO12482:-6.789142e-08):5.6906015e-07,lateralis_MP727:-6.9060178e-08):5.7023385e-07,lateralis_MP721:-7.0233767e-08):5.7141239e-07,lanuginosa_EO12521:-7.1412387e-08):5.7259598e-07,lanceolifera_RC463:-7.2595924e-08):5.7378452e-07,lanata_MP1220:-7.3784548e-08):5.7497823e-07,lambertii_ANA:-7.4978175e-08):5.7617689e-07,laeta_MP1045:-7.6176889e-08):5.7738077e-07,lachnaeifolia_MP994:-7.7380719e-08):5.7858972e-07,labialis_MP696:-7.8589721e-08):5.798039e-07,krugeri_EO12807:-7.980384e-08):5.8102319e-07,klotzschii_EO12762:-8.1023217e-08):5.8224782e-07,kingaensis_rug_BB2981:-8.2247794e-08):5.8347769e-07,karwyderi_EO12718:-8.3477715e-08):5.8471289e-07,karooica_MP1285:-8.4712866e-08):5.8595344e-07,junonia_min_MP866:-8.5953445e-08):5.8719945e-07,juniperina_SV952:-8.7199368e-08):5.8845069e-07,jonasiana_MP985:-8.8450719e-08):5.897075e-07,jasminiflora_EO12612:-8.970747e-08):5.9096982e-07,jacksoniana_EO12791:-9.096982e-08):5.9223765e-07,isaloensis_DB1253:-9.2237599e-08):5.93511e-07,ioniana_EO12781:-9.3510977e-08):5.9478998e-07,intonsa_EO12860:-9.4789954e-08):5.9607453e-07,intervallaris_MP556_ITS:-9.607453e-08):5.9736487e-07,interrupta_MP911:-9.736479e-08):5.9866079e-07,inordinata_EO11823:-9.8660792e-08):5.9996256e-07,innovans_MP918:-9.9962506e-08):6.0127002e-07,ingeana_EO12759:-1.0127005e-07):6.0258344e-07,infundibuliformis_MP1238:-1.0258336e-07):6.0390261e-07,infundibuliformis_ANA:-1.0390261e-07):6.0522768e-07,inflata_ANA:-1.0522766e-07):6.0655873e-07,incarnata_EO12771:-1.0655876e-07):6.078958e-07,inaequalis_MP539:-1.0789574e-07):6.0923878e-07,imbricata_MP1276:-1.0923881e-07):6.1058796e-07,humifusa_MP846:-1.1058791e-07):6.1194316e-07,humifusa_MP616:-1.1194317e-07):6.1330456e-07,humidicola_EO11353:-1.1330448e-07):6.1467205e-07,hottentotica_EO:-1.1467205e-07):6.160459e-07,holosericea_MP1004:-1.1604581e-07):6.1742588e-07,holosericea_EO12842:-1.1742588e-07):6.1881224e-07,hispiduloides_EO11544:-1.1881221e-07):6.2020501e-07,hispidula_MP801:-1.2020499e-07):6.2160416e-07,hirtiflora_MP958:-1.2160413e-07):6.2300973e-07,hermani_EO12498:-1.2300973e-07):6.2442177e-07,hendricksei_EO12524:-1.2442175e-07):6.2584041e-07,heleophila_EO12539:-1.2584042e-07):6.2726565e-07,heleophila_ANA:-1.2726557e-07):6.2869742e-07,heleogena_MP1064:-1.2869742e-07):6.3013596e-07,hansfordii_MP1239:-1.301359e-07):6.3158109e-07,hanekomii_EO11172:-1.3158112e-07):6.3303315e-07,halicacaba_MP1036:-1.330331e-07):6.3449193e-07,halicacaba_ANA:-1.3449193e-07):6.3595758e-07,haematocodon_MP1033:-1.3595755e-07):6.3743016e-07,haemastoma_MP871:-1.3743019e-07):6.389098e-07,gysbertii_MP826:-1.3890971e-07):6.4039631e-07,grisbrookii_EO12716_ITS:-1.4039631e-07):6.4188998e-07,greyi_EO12501:-1.418899e-07):6.4339065e-07,grata_MP879:-1.4339068e-07):6.4489859e-07,gracilis_BG622:-1.4489854e-07):6.4641364e-07,gracilipes_MM5014:-1.4641364e-07):6.4793608e-07,goatcheriana_pet_MP990:-1.4793602e-07):6.4946573e-07,goatcheriana_goa_MP865:-1.4946576e-07):6.5100289e-07,goatcheriana_dra_EO12694:-1.5100281e-07):6.5254733e-07,glutinosa_MP701:-1.525473e-07):6.5409927e-07,glutinosa_MP687:-1.540993e-07):6.5565882e-07,glomiflora_MP1251:-1.5565877e-07):6.5722588e-07,glomiflora_EO12548:-1.5722588e-07):6.5880067e-07,globiceps_gra_MP988:-1.5880062e-07):6.6038308e-07,globiceps_con_EO12519:-1.6038311e-07):6.6197333e-07,glauca_gla_MP850:-1.6197328e-07):6.6357131e-07,glauca_ele_MP973:-1.6357129e-07):6.6517714e-07,glandulosa_gla_MP1227:-1.6517717e-07):6.6679104e-07,glandulosa_fou_ANA:-1.6679098e-07):6.6841278e-07,glandulipila_MP521:-1.6841281e-07):6.7004271e-07,glabella_la_EO11224:-1.7004263e-07):6.716806e-07,gibbosa_GS23:-1.7168063e-07):6.7332678e-07,gibbosa_BG623:-1.7332675e-07):6.749811e-07,gibbosa_ANA_b:-1.749811e-07):6.7664382e-07,gibbosa_ANA:-1.7664374e-07):6.7831479e-07,gerhardii_EO12700:-1.7831479e-07):6.7999423e-07,georgica_ANA:-1.7999417e-07):6.8168208e-07,garciae_MP1253:-1.8168211e-07):6.8337863e-07,frigida_MP658:-1.8337855e-07):6.8508365e-07,fontana_MP1069:-1.8508365e-07):6.8679742e-07,floccifera_MP987:-1.8679737e-07):6.8851989e-07,flacca_MP840:-1.8851989e-07):6.9025123e-07,fimbriata_MP606:-1.9025114e-07):6.9199137e-07,fillipendula_min_MP926:-1.9199138e-07):6.937405e-07,fillipendula_fil_MP914:-1.9374048e-07):6.9549861e-07,filago_BG93:-1.9549861e-07):6.9726593e-07,ferrea_EO12494:-1.9726585e-07):6.9904223e-07,fausta_MP663:-1.9904223e-07):7.0082785e-07,fastigiata_MP830:-2.0082783e-07):7.0262274e-07,fascicularis_fac_MP809:-2.0262277e-07):7.0442707e-07,fairii_CM12_ITS:-2.0442704e-07):7.0624083e-07,extrusa_EO12880:-2.062408e-07):7.0806402e-07,exleeana_EO12499:-2.0806405e-07):7.0989694e-07,excavata_GK1532:-2.0989688e-07):7.117394e-07,eustacei_MP1259:-2.1173943e-07):7.135917e-07,eugenea_EO12485_ITS:-2.1359165e-07):7.1545378e-07,esteriana_EO12545:-2.1545378e-07):7.173258e-07,esterhuyseniae_EO11831:-2.1732575e-07):7.1920772e-07,eriophoros_EO12478:-2.1920775e-07):7.2109981e-07,erinus_MP907:-2.2109978e-07):7.2300202e-07,erigena_a_ANA:-2.2300202e-07):7.2491446e-07,erigena_Pim:-2.249144e-07):7.2683713e-07,erigena_EO12623:-2.2683716e-07):7.2877032e-07,erigena_EO12616:-2.2877026e-07):7.3071385e-07,ericoides_MP742:-2.3071388e-07):7.3266807e-07,eremioides_MP533:-2.3266801e-07):7.3463286e-07,erasmia_MP874:-2.3463284e-07):7.366084e-07,equisetifolia_MP829:-2.3660837e-07):7.3859485e-07,equisetifolia_ANA_ITS:-2.3859482e-07):7.405921e-07,empetrina_EO12786:-2.4059207e-07):7.4260038e-07,elimensis_EO12843_NR:-2.4260035e-07):7.446198e-07,elimensis_ANA:-2.4461977e-07):7.4665036e-07,ecklonii_EO12739:-2.4665033e-07):7.4869217e-07,eburnea_MP1037:-2.486922e-07):7.5074547e-07,duthieae_ANA:-2.5074542e-07):7.5281014e-07,dregei_EO12711:-2.5281011e-07):7.548864e-07,doliiformis_MP797:-2.5488643e-07):7.5697437e-07,dolfiana_MP1297:-2.5697432e-07):7.5907406e-07,dodii_EO11417:-2.5907403e-07):7.6118556e-07,distorta_EO12500:-2.6118559e-07):7.6330912e-07,dissimulans_EO12596:-2.6330906e-07):7.6544472e-07,dispar_EO12749:-2.6544475e-07):7.675925e-07,discolor_spe_MP1217:-2.6759244e-07):7.6975255e-07,discolor_heb_MP1214:-2.6975252e-07):7.7192487e-07,diaphana_BG611:-2.719249e-07):7.7410982e-07,dianthifolia_MP583:-2.7410977e-07):7.7630727e-07,depressa_MP977:-2.763073e-07):7.7851752e-07,depressa_MP942:-2.7851746e-07):7.8074049e-07,denticulata_MP799:-2.8074052e-07):7.8297643e-07,densifolia_BG591:-2.8297637e-07):7.8522544e-07,demissa_EO12540:-2.8522541e-07):7.8748747e-07,deflexa_MP1247:-2.874875e-07):7.8976291e-07,daphniflora_MP567:-2.8976285e-07):7.9205165e-07,cyrilliflora_CM10:-2.9205168e-07):7.9435392e-07,cylindrica_MP1240:-2.9435387e-07):7.9666984e-07,cyathiformis_d_ANA:-2.9666981e-07):7.9899951e-07,cyathiformis_a_ANA:-2.9899948e-07):8.0134294e-07,curvirostris_MP941:-3.0134296e-07):8.0370052e-07,curvirostris_MP817:-3.0370046e-07):8.0607208e-07,curvifolia_MP700:-3.0607211e-07):8.0845797e-07,curviflora_dif_EO12742:-3.0845791e-07):8.1085818e-07,curviflora_MP765:-3.1085816e-07):8.1327289e-07,curtophylla_EO12750:-3.1327292e-07):8.1570226e-07,cubica_MP623:-3.1570221e-07):8.1814642e-07,corydalis_MP1005:-3.1814639e-07):8.2060546e-07,corydalis_AH2536:-3.2060544e-07):8.2307952e-07,corifolia_ANA:-3.2307955e-07):8.255688e-07,cordata_MP571:-3.2556875e-07):8.2807333e-07,copiosa_BG610:-3.2807336e-07):8.3059342e-07,cooperi_EO12588:-3.3059337e-07):8.3312898e-07,conspicua_CS1:-3.3312901e-07):8.3568045e-07,conferta_MP887_ITS:-3.356804e-07):8.3824773e-07,condensata_MP890:-3.382477e-07):8.4083104e-07,colorans_EO12717:-3.4083106e-07):8.434306e-07,collina_EO12613_ITS:-3.4343054e-07):8.4604642e-07,coccinea_coc_MP598:-3.4604645e-07):8.4867889e-07,coacervata_MP761:-3.4867884e-07):8.5132785e-07,clavisepala_MP1063:-3.5132788e-07):8.5399375e-07,clavisepala_ANA:-3.539937e-07):8.5667659e-07,cinerea_a_ANA:-3.5667657e-07):8.5937654e-07,cinerea_Popp:-3.5937657e-07):8.6209388e-07,ciliaris_c_ANA:-3.6209383e-07):8.6482862e-07,ciliaris_KKN1:-3.6482859e-07):8.6758098e-07,ciliaris_EO12622:-3.6758101e-07):8.703513e-07,chrysocodon_ANA:-3.7035124e-07):8.7313947e-07,chiroptera_MP814:-3.7313944e-07):8.7594583e-07,chionophila_MP790:-3.759458e-07):8.7877061e-07,chionodes_EO11699:-3.7877058e-07):8.816138e-07,chartacea_EO11408:-3.8161383e-07):8.8447581e-07,chamissonis_RT2188:-3.8447575e-07):8.8735658e-07,cetrata_EO12064:-3.8735661e-07):8.9025656e-07,cernua_EO12474:-3.902565e-07):8.9317564e-07,cerinthoides_MP653:-3.9317567e-07):8.9611439e-07,cereris_MP863:-3.9611433e-07):8.9907269e-07,caterviflora_EO12785:-3.9907266e-07):9.0205083e-07,carnea_b_ANA:-4.020508e-07):9.0504898e-07,caprina_EO12772:-4.0504901e-07):9.0806753e-07,capitata_MP1044:-4.0806748e-07):9.1110644e-07,capillaris_MP1066:-4.1110641e-07):9.1416598e-07,capensis_MP1047:-4.1416601e-07):9.1724655e-07,canescens_ANA:-4.172465e-07):9.2034816e-07,canaliculata_BG590:-4.2034813e-07):9.2347102e-07,campanularis_EO11352:-4.2347105e-07):9.2661548e-07,cameronii_ANA:-4.2661543e-07):9.2978166e-07,calycina_EO12532:-4.2978169e-07):9.329699e-07,caledonica_JW103:-4.3296984e-07):9.361803e-07,calcicola_EO12814:-4.3618033e-07):9.3941321e-07,calcareophila_EO30159:-4.3941316e-07):9.4266875e-07,caffrorum_MP644:-4.4266872e-07):9.4594714e-07,caffra_D_MP655:-4.4594717e-07):9.4924889e-07,caespitosa_MP642:-4.4924883e-07):9.5257383e-07,brevifolia_EO12459:-4.5257386e-07):9.5592259e-07,bracteolaris_MP577:-4.5592259e-07):9.5929522e-07,brachysepala_EO12727:-4.5929522e-07):9.6269218e-07,brachyphylla_EO12809:-4.6269207e-07):9.6611336e-07,brachialis_MP734:-4.6611342e-07):9.6955932e-07,bolusiae_ANA:-4.695593e-07):9.730303e-07,bolusanthus_DEB1720:-4.7303027e-07):9.7652639e-07,bokkeveldia_EO12769:-4.7652642e-07):9.8004807e-07,bojeri_MP1087:-4.8004807e-07):9.8359567e-07,bodkinii_TdV204:-4.8359561e-07):9.8716919e-07,bodkinii_MP1281:-4.8716925e-07):9.9076919e-07,blenna_MP883:-4.9076914e-07):9.943958e-07,blenna_ANA:-4.9439575e-07):9.9804936e-07,blandfordii_MM4208:-4.9804942e-07):1.0017302e-06,bicolor_MP1098:-5.017302e-07):1.0054387e-06,bergiana_MP768:-5.0543861e-07):1.009175e-06,benthamiana_MP560:-5.0917492e-07):1.0129395e-06,benguelensis_ben_QL12641:-5.1293944e-07):1.0167325e-06,benguelensis_ben_DB1174:-5.1673248e-07):1.0205544e-06,baueri_bau_MP1233:-5.2055429e-07):1.0244054e-06,baroniana_cf_Lar8:-5.2440544e-07):1.028286e-06,barbigeroides_MP735:-5.2828591e-07):1.0321963e-06,banksii_pur_NB1753:-5.321964e-07):1.036137e-06,banksii_com_MP824:-5.3613689e-07):1.040108e-06,banksii_com_ANA:-5.4010809e-07):1.0441101e-06,baccans_BG645:-5.4411009e-07):1.0481434e-06,azorica_b_ANA:-5.4814348e-07):1.0522085e-06,axillaris_MP594:-5.5220841e-07):1.0563053e-06,axillaris_MP1052:-5.5630539e-07):1.0604348e-06,autumnalis_MP665:-5.6043473e-07):1.0645969e-06,australis_b_ANA:-5.645968e-07):1.0687921e-06,australis_PPM:-5.6879207e-07):1.0730209e-06,australis_PPF:-5.73021e-07):1.0772837e-06,atrovinosa_MP864:-5.7728369e-07):1.0815809e-06,atromontana_EO12544:-5.8158093e-07):1.085913e-06,astroites_EO12758:-5.8591291e-07):1.0902801e-06,artemisioides_MP551:-5.9028014e-07):1.0946829e-06,argentea_EO12475:-5.9468289e-07):1.0991218e-06,areolata_EO12502:-5.991219e-07):1.1035974e-06,ardens_MP1076:-6.035973e-07):1.1081098e-06,arcuata_MP523:-6.0810976e-07):1.1126598e-06,arborea_m_ANA:-6.1265985e-07):1.1172476e-06,arborea_l_ANA:-6.1724762e-07):1.1218738e-06,arborea_EO12619:-6.2187377e-07):1.126539e-06,arachnocalyx_EO12453:-6.2653891e-07):1.1312433e-06,annectens_CM8:-6.3124332e-07):1.1359876e-06,annectens_ANA:-6.359877e-07):1.1407724e-06,angulosa_S2105:-6.4077233e-07):1.145598e-06,anguliger_MP597:-6.4559799e-07):1.150465e-06,aneimena_EO12757:-6.5046504e-07):1.1553741e-06,andevalensis_EO12623:-6.5537398e-07):1.1603254e-06,ampullacea_MP1277:-6.603255e-07):1.16532e-06,amoena_MP1032:-6.6531993e-07):1.1703582e-06,amidae_EO12272:-6.7035819e-07):1.1754405e-06,alfredii_FR:-6.7544056e-07):1.1805677e-06,alexandri_EO12449:-6.8056761e-07):1.1857402e-06,albescens_MP898:-6.8574013e-07):1.1909586e-06,albertyniae_MP927:-6.909587e-07):1.1962238e-06,albens_MP585:-6.9622376e-07):1.2015361e-06,albens_ANA:-7.0153612e-07):1.2068963e-06,agglutinans_EO7679:-7.0689617e-07):1.2123048e-06,adunca_MP1254:-7.1230488e-07):1.2177626e-06,adunca_EO12746:-7.1776265e-07):1.2232704e-06,adnata_MP501:-7.2327026e-07):1.2288285e-06,acuta_MP506:-7.2882858e-07):1.2344379e-06,accommodata_EO11382:-7.34438e-07):1.2400994e-06,abietina_dia_CM11:-7.4009932e-07):1.2458133e-06,abietina_con_CM6:-7.458134e-07):1.2515808e-06,abietina_aur_MP514:-7.5158084e-07):1.2574026e-06,NEW_zizikammensis_RH42:-7.5740246e-07):1.2632789e-06,NEW_sp_soporata_RH203:-7.6327899e-07):1.2692112e-06,NEW_sp_soporata_RH183:-7.6921128e-07):1.2752e-06,NEW_sp_schlebuschii_RH31:-7.7519991e-07):1.2812459e-06,NEW_sp_romana_RH182:-7.8124594e-07):1.2873501e-06,NEW_sp_nov_JV2988:-7.8735013e-07):1.2935132e-06,NEW_sp_napierensis_RDH184b:-7.9351315e-07):1.2997361e-06,NEW_sp_napierensis_RDH184a:-7.9973614e-07):1.3060198e-06,NEW_sp_hessaquae_RH193b:-8.0601984e-07):1.3123652e-06,NEW_sp_hessaquae_RH181:-8.1236516e-07):1.318773e-06,NEW_sp_fredii_RH142:-8.1877289e-07):1.3252442e-06,NEW_sp_arida_RH220:-8.2524423e-07):1.3317798e-06,NEW_sp_arida_RH218:-8.3177986e-07):1.3383808e-06,NEW_sp_aff_umbratica_JV826:-8.383808e-07):1.3450481e-06,NEW_sp_aff_inconstans_RH43:-8.4504808e-07):1.3517829e-06,NEW_pilaarkopensis_RH139:-8.5178277e-07):1.3585858e-06,NEW_omninoglabra_RH77:-8.5858585e-07):1.3654583e-06,NEW_mucronata_RH187:-8.6545833e-07):1.3724014e-06,NEW_macrophylla_RH180:-8.7240136e-07):1.3794158e-06,Empetrum_nig:-8.7941584e-07):1.3865031e-06,Daboecia_cantabrica_PPA:-8.8650296e-07):1.3936641e-06,Daboecia_cantabrica_ANA:-8.9366415e-07):1.4009001e-06,Corema_album_ANA:-9.009002e-07):1.4082125e-06,Calluna_vulgaris_ANA:-9.0821237e-07):1.4156019e-06,recurvifolia_EO12475a:-9.1560196e-07):1.4230701e-06,selaginifolia_EO12488:-9.2307016e-07):1.4306183e-06,peziza_MP719_ITS:-9.3061823e-07):1.4382474e-06,sitiens_MP827:-9.3824747e-07):1.4459591e-06,simulans_BG603:-9.4595919e-07):1.4537547e-06,simulans_ANA:-9.5375458e-07):1.4616353e-06,patens_EO12457:-9.6163535e-07):1.4696027e-06,pulchella_MP736:-9.6960275e-07):1.4776581e-06,pubigera_MP572:-9.7765815e-07):1.4858031e-06,simii_SB9385:-9.858029e-07):1.4940388e-06,simii_RC466:-9.9403883e-07):1.5023672e-06,peltata_MP1231:-1.0023673e-06):1.5107898e-06,serrata_MP818:-1.0107897e-06):1.5193081e-06,silvatica_DB1184:-1.0193081e-06):1.5279236e-06,walkeri_MP1237:-1.0279236e-06):1.5366381e-06,sessiliflora_MP604:-1.0366382e-06):1.5454536e-06,viscaria_lon_MP678:-1.0454535e-06):1.5543714e-06,radicans_sch_MP1018:-1.0543714e-06):1.5633935e-06,viridiflora_MP1246:-1.0633936e-06):1.572522e-06,silvatica_A2:-1.0725219e-06):1.5817582e-06,sicula_sic_c_ANA:-1.0817582e-06):1.5911045e-06,tradouwensis_MP903:-1.0911045e-06):1.6005629e-06,terminalis_a_ANA:-1.1005627e-06):1.6101349e-06,stagnalis_sta_MP668:-1.1101349e-06):1.619823e-06,transparens_MP893:-1.1198231e-06):1.6296294e-06,verecunda_CS5:-1.1296295e-06):1.6395561e-06,verecunda_ANA:-1.1395562e-06):1.6496053e-06,trichophora_EO12701:-1.1496054e-06):1.6597794e-06,sicula_sic_AM:-1.1597795e-06):1.6700808e-06,velatiflora_MP1213:-1.1700806e-06):1.6805114e-06,patersonii_MP741:-1.1805115e-06):1.6910743e-06,quadrangularis_MP620:-1.1910744e-06):1.7017717e-06,trichroma_EO12517:-1.2017717e-06):1.7126063e-06,steinbergiana_EO12763:-1.2126063e-06):1.7235807e-06,vallis_aranearum_ANA:-1.2235805e-06):1.7346974e-06,triflora_MP564:-1.2346975e-06):1.7459597e-06,subverticillaris_EO12625:-1.2459598e-06):1.7573702e-06,subulata_MdV2:-1.2573701e-06):1.7689316e-06,tristis_MP932:-1.2689317e-06):1.7806473e-06,urna_viridis_MP946:-1.2806473e-06):1.7925202e-06,tumida_MP755:-1.2925202e-06):1.8045537e-06,ribisaria_RT2059:-1.3045535e-06):1.8167506e-06,urceolata_MP955:-1.3167506e-06):1.8291148e-06,planifolia_MP939:-1.3291149e-06):1.8416495e-06,phacelanthera_EO12489:-1.3416495e-06):1.8543583e-06,petrophila_EO7592:-1.3543583e-06):1.8672449e-06,unicolor_mut_MP1245:-1.3672447e-06):1.8803129e-06,umbratica_EO12760:-1.3803129e-06):1.8935663e-06,riparia_MP908:-1.3935663e-06):1.9070092e-06,polycoma_FR:-1.407009e-06):1.9206454e-06,umbelliflora_RT2182:-1.4206454e-06):1.9344791e-06,tysonii_EO12583:-1.4344791e-06):1.9485149e-06,umbellata_DS:-1.4485148e-06):1.9627571e-06,prolata_EO12748:-1.462757e-06):1.9772101e-06,uberiflora_BG586:-1.4772102e-06):1.9918791e-06,umbellata_a_ANA:-1.4918789e-06):2.0067685e-06,unicolor_uni_MP1249:-1.5067685e-06):2.0218836e-06,vagans_MP972:-1.5218836e-06):2.0372295e-06,stylaris_ANA:-1.5372293e-06):2.0528114e-06,versicolor_mon_EO12705:-1.5528113e-06):2.0686348e-06,vogelpoelii_cf_EO12815:-1.5686347e-06):2.0847056e-06,zebrensis_EO12787:-1.5847055e-06):2.1010292e-06,rosacea_gla_BG628:-1.6010293e-06):2.1176124e-06,platycodon_mad_EO12695:-1.6176123e-06):2.1344604e-06,rubens_EO12479:-1.6344605e-06):2.1515805e-06,spumosa_MP978:-1.6515803e-06):2.1689789e-06,propinqua_MP1019:-1.6689788e-06):2.1866622e-06,rugata_EO12516:-1.6866624e-06):2.2046383e-06,pannosa_EO12490:-1.7046382e-06):2.2229137e-06,spinifera_EO12640:-1.7229139e-06):2.2414965e-06,spiculifolia_b_ANA:-1.7414964e-06):2.260394e-06,russakiana_MP684:-1.760394e-06):2.2796148e-06,pubescens_EO12503:-1.7796148e-06):2.2991667e-06,sperata_MP931:-1.7991666e-06):2.3190587e-06,perplexa_EO12788:-1.8190586e-06):2.3392995e-06,rusticula_EO12471:-1.8392997e-06):2.3598991e-06,sparsa_BG602:-1.8598989e-06):2.3808661e-06,retorta_ANA:-1.8808661e-06):2.4022111e-06,remota_MP1263:-1.902211e-06):2.4239439e-06,sagittata_EO12737:-1.9239437e-06):2.4460755e-06,sparrmanii_BG608:-1.9460758e-06):2.4686174e-06,perlata_MP960:-1.9686172e-06):2.4915803e-06,sp_pachysa_EO12720:-1.9915801e-06):2.5149764e-06,salteri_S2065:-2.0149766e-06):2.5388185e-06,phaeocarpa_SM2003:-2.0388184e-06):2.5631189e-06,patersonii_a_ANA:-2.0631187e-06):2.5878908e-06,savileae_MP975:-2.0878911e-06):2.613149e-06,remota_EO10386:-2.1131489e-06):2.6389071e-06,sonderiana_MP756:-2.1389069e-06):2.6651801e-06,solandri_EO12753:-2.1651804e-06):2.6919843e-06,regerminans_MP576:-2.1919841e-06):2.719335e-06,physodes_ANA:-2.2193353e-06):2.7472504e-06,parviporandra_MP877:-2.2472502e-06):2.7757469e-06,scoparia_AH:-2.2757467e-06):2.8048432e-06,pleiotricha_RC461:-2.3048435e-06):2.8345589e-06,planifolia_MP1012:-2.3345588e-06):2.8649133e-06,recurvata_EO12467_ITS:-2.3649136e-06):2.895928e-06,physodes_MP979:-2.3959278e-06):2.9276239e-06,senilis_EO12483:-2.4276242e-06):2.9600246e-06,similis_MP804:-2.4600245e-06):2.993153e-06,plukenetii_plu_EO:-2.4931533e-06):3.0270348e-06,whyteana_A4:-2.5270347e-06):3.0616948e-06,silvatica_QL12629:-2.5616951e-06):3.0971614e-06,penduliflora_MP923:-2.5971613e-06):3.1334625e-06,recta_ANA:-2.6334624e-06):3.1706275e-06,villosa_EO11394:-2.6706277e-06):3.2086884e-06,verticillata_ANA:-2.7086883e-06):3.2476773e-06,plukenetii_lin_MP912:-2.7476776e-06):3.2876294e-06,petricola_MP996:-2.7876292e-06):3.3285801e-06,shannonii_TdV262:-2.8285799e-06):3.3705671e-06,ventricosa_MP713:-2.8705674e-06):3.4136312e-06,plukenetii_pen_MP915:-2.9136311e-06):3.4578134e-06,quadrifida_MP1250:-2.9578136e-06):3.503159e-06,vagans_a_ANA:-3.0031588e-06):3.5497133e-06,trimera_ken_BG94:-3.0497131e-06):3.5975256e-06,platycalyx_MP1243:-3.0975259e-06):3.6466483e-06,urna_viridis_ANA:-3.1466482e-06):3.6971351e-06,subdivaricata_MP671:-3.1971354e-06):3.7490445e-06,turgida_S1962_ITS:-3.2490443e-06):3.8024368e-06,unicolor_geo_JP273:-3.3024367e-06):3.8573767e-06,strigilifolia_MP619:-3.357377e-06):3.9139327e-06,umbellata_b_ANA:-3.4139325e-06):3.9721767e-06,piquetbergensis_MM5532:-3.4721766e-06):4.0321856e-06,paniculata_MP1274:-3.5321859e-06):4.0940413e-06,uysii_ANA:-3.5940411e-06):4.1578296e-06,vernicosa_MP928:-3.6578294e-06):4.2236434e-06,woodii_RC513_ITS:-3.7236434e-06):4.2915794e-06,paucifolia_cil_EO12528:-3.7915793e-06):4.3617433e-06,squarrosa_EO11742:-3.8617432e-06):4.4342464e-06,podophylla_MP582:-3.9342463e-06):4.5092065e-06,physantha_MP1242:-4.0092064e-06):4.5867519e-06,rhodopis_BAB13:-4.0867517e-06):4.6670179e-06,sphaerocephala_MP848:-4.1670178e-06):4.7501508e-06,spectabilis_MP929:-4.2501506e-06):4.8363063e-06,physophylla_EO11418:-4.3363061e-06):4.9256532e-06,platycodon_pla_c_ANA:-4.4256531e-06):5.0183717e-06,sparrmanii_ANA:-4.5183715e-06):5.1146562e-06,sp_nov_MP1291:-4.6146561e-06):5.2147166e-06,parviflora_EO12492:-4.7147164e-06):5.3187791e-06,sp_muscosa_EO12639:-4.818779e-06):5.427089e-06,saxicola_EO12515:-4.9270889e-06):5.5399123e-06,sociorum_cf_MP1055:-5.0399121e-06):5.6575363e-06,placentiflora_EO12833:-5.1575362e-06):5.7802745e-06,scoparia_EO12618:-5.2802743e-06):5.9084678e-06,tegulifolia_MP557:-5.4084676e-06):6.0424882e-06,subcapitata_MP1042:-5.542488e-06):6.1827413e-06,pulvinata_MP1304:-5.6827412e-06):6.3296739e-06,stagnalis_min_EO12740:-5.8296737e-06):6.4837736e-06,totta_MP525:-5.9837735e-06):6.6455787e-06,setacea_MP589:-6.1455785e-06):6.815681e-06,tenuis_ANA:-6.3156808e-06):6.9947364e-06,sicula_boc_DM:-6.4947362e-06):7.1834702e-06,stokoeanthus_EO4790:-6.68347e-06):7.3826891e-06,wendlandiana_EO12731:-6.8826889e-06):7.5932921e-06,versicolor_ver_MP1232:-7.093292e-06):7.8162839e-06,vallis_fluminis_EO12761:-7.3162837e-06):8.0527898e-06,unilateralis_MP1205:-7.5527896e-06):8.3040777e-06,propendens_EO12464:-7.8040775e-06):8.5715774e-06,strigosa_MP673:-8.0715772e-06):8.8569113e-06,tomentosa_MP961:-8.3569112e-06):9.1619222e-06,thunbergii_EO12473:-8.661922e-06):9.48872e-06,thunbergii_AH2612:-8.9887199e-06):9.839725e-06,thomensis_EO12615:-9.3397248e-06):1.0217731e-05,thodei_MP656:-9.7177308e-06):1.0625977e-05,thimifolia_CM7:-1.0125977e-05):1.1068243e-05,thamnoides_MP1211:-1.0568243e-05):1.1548967e-05,tetrathecoides_MP1252:-1.1048967e-05):1.2073395e-05,tetralix_MP966:-1.1573395e-05):1.2647766e-05,zeyheriana_EO:-1.2147766e-05):1.3279576e-05,pyxidiflora_ANA:-1.2779576e-05):1.3977891e-05,tenuis_EO12491:-1.3477891e-05):1.4753797e-05,trichophylla_EO10906:-1.4253797e-05):1.5620986e-05,perspicua_per_MP821:-1.5120986e-05):1.6596574e-05,turneri_EO12736:-1.6096574e-05):1.7702241e-05,rigidula_MP534:-1.7202241e-05):1.8965859e-05,pillansii_pil_MP813:-1.8465858e-05):2.042388e-05,pageana_ANA:-1.992388e-05):2.2124905e-05,petrophila_RT2065:-2.1624905e-05):2.4135208e-05,plumosa_EO12480:-2.3635208e-05):2.654757e-05,plumigera_EO11341:-2.604757e-05):2.9496012e-05,walkeri_ANA:-2.8996012e-05):3.3181565e-05,velatiflora_EO12547:-3.2681568e-05):3.7920137e-05,strigilifolia_ANA:-3.7420134e-05):4.4238226e-05,pilosiflora_pil_MP1262:-4.373823e-05):5.308356e-05,praecox_MP795:-5.2583557e-05):6.6351553e-05,prolata_EO11935:-6.5851549e-05):8.8464876e-05,passerinae_MP1302:-8.7964872e-05):0.00013269152,toringbergensis_ANA:-0.00013219152):0,tetralix_c_ANA:4.7683716e-07);
