# Supplementary material for: ﻿An integrative approach to alpha taxonomy in Erica L. (Ericaceae) with three new species from the Western Cape, South Africa
Source: PhytoKeys. 2025 Jun 4;257:95–117. doi: 10.3897/phytokeys.257.139457 (PMC12159662; doi:10.3897/phytokeys.257.139457)
Supplement: Supplementary material 3 — Full phylogenetic data and results [file phytokeys-257-095_article-139457__-s003.zip › SUPPLEMENTARY_MATERIALS_PHYLOGENETIC-May2025/Phylogenetic analysis results/nuclear/iqtree_nuclear_MF_MERGE_v2_20240810.contree]

(Calluna_vulgaris_BG643:0.0000025558,(((((((((((((abbotti_KG1005:0.0188884144,dominans_MP648:0.0044375681)66:0.0002628197,((((((((algida_MP645:0.0036319703,(cooperi_EO12588:0.0067925444,(oatesii_ANA:0.0000026153,oatesii_SB9774:0.0000026153)100:0.0157659730)100:0.0004376244)97:0.0047166303,(alopecurus_MP630:0.0193587292,aspalathifolia_DB1408:0.0257401178)100:0.0076549089)81:0.0000022310,((atherstonei_EO12261:0.0078107368,revoluta_BT13679:0.0029201519)90:0.0058093335,rivularis_BB13936:0.0064421351)99:0.0060203409)77:0.0000024372,(glaphyra_MP647:0.0039731319,dissimulans_EO12596:0.0070710428)99:0.0080794812)88:0.0010279553,straussiana_MP638:0.0142627993)48:0.0007482855,tysonii_EO12583:0.0091099346)54:0.0002115264,evansii_MP641:0.0188704030)45:0.0000024372,psittacina_IJ1237:0.0106777052)41:0.0000020253)69:0.0008691268,(((((filago_BG68:0.0000023709,(((filago_BG93:0.0000026153,silvatica_QL12629:0.0000026153)90:0.0000026153,silvatica_DB1184:0.0066076457)98:0.0000026153,silvatica_A2:0.0000026153)99:0.0000026153)100:0.0036731392,woodii_RC513_ITS:0.0059197703)100:0.0079010377,(johnstoniana_RC464:0.0000021344,(lanceolifera_RC463:0.0000026153,pleiotricha_RC461:0.0000026153)100:0.0022133163)100:0.0114051908)100:0.0055161958,(woodii_DB1444:0.0170116441,subverticillaris_EO12625:0.0147236385)100:0.0013858672)100:0.0099290548,((frigida_MP650:0.0000026364,(reenensis_MP661:0.0007766785,frigida_MP658:0.0000026153)100:0.0001381082)100:0.0072358756,hillburtii_EO12593:0.0210691774)78:0.0003265778)76:0.0008002205)90:0.0017485725,((dracomontana_EO12130:0.0130854540,((whyteana_BG75:0.0114624735,whyteana_A4:0.0035290414)100:0.0151299761,thodei_MP656:0.0191269207)94:0.0036595873)92:0.0008697400,(holtii_TO:0.0119140947,swaziensis_LL1181:0.0035855368)100:0.0277799172)82:0.0000026400)99:0.0008849784,drakensbergensis_DB1443:0.0305089413)100:0.0046312131,(caffrorum_DB1445:0.0000026595,caffrorum_MP644:0.0000026153)100:0.0192428770)92:0.0005830003,((((((((arborescens_FM747:0.0000026364,(brachyphylla_EO12810:0.0000026373,brachyphylla_EO12809:0.0000026153)100:0.0046374303)100:0.0037479180,((((cryptoclada_EO12684:0.0064923756,goudotiana_EO12636:0.0085435739)58:0.0000022287,((goudotiana_cf_EO12659:0.0046799302,hebeclada_EO12686:0.0046075322)89:0.0009273432,((myriadenia_EO12679:0.0073869348,baroniana_cf_Lar8:0.0022459126)99:0.0000023363,perrieri_EO12635:0.0018336156)100:0.0027428982)86:0.0000026364)48:0.0000026364,(((humbertii_EO12638:0.0000027311,madagascariensis_MP1086:0.0044545741)99:0.0055075587,(parkeri_EO12682:0.0045057977,sp_mitrastylus2_EO12691:0.0010946930)97:0.0026837169)74:0.0006301628,isaloensis_DB1253:0.0069364961)60:0.0002839429)86:0.0006301620,spinifera_EO12640:0.0046609481)54:0.0002897526)54:0.0000026364,reunionensis_FN744:0.0018511409)90:0.0000026364,sp_mad3_EO12632:0.0018725428)99:0.0000022287,boutonii_EO12666:0.0046327687)100:0.0039315285,(galioides_FN745:0.0031917379,bojeri_MP1087:0.0044411036)100:0.0082950875)100:0.0006640372,((mauritiensis_EO12811:0.0000022268,mauritiensis_CB2632:0.0000026153)100:0.0056648976,(rakotozafyana_EO12661:0.0138891235,(sp_mad5_EO12641:0.0000026444,sp_muscosa_EO12639:0.0022432695)100:0.0093342494)100:0.0028089185)99:0.0000026364)100:0.0047169685,((((benguelensis_ben_A1:0.0000020902,(benguelensis_ben_DB1174:0.0000026153,benguelensis_ben_QL12641:0.0000026153)100:0.0000026153)100:0.0019718260,thomensis_EO12615:0.0112720327)98:0.0000020902,hexandra_RC465:0.0077629604)100:0.0112841693,((mannii_usa_BB2331:0.0150315215,microdonta_A5:0.0089601907)100:0.0025812004,(simii_RC466:0.0000026153,simii_SB9385:0.0000026153)100:0.0110823318)99:0.0000023613)100:0.0132862679)100:0.0038780610)92:0.0009159265,(((((((((((((((((((baueri_gou_AH862:0.0000022952,baueri_bau_MP1233:0.0021979660)99:0.0023739661,mammosaW_EO12784:0.0022661668)34:0.0000022952,mammosaP_MP951:0.0000026153)33:0.0000022952,mammosaR_MP510:0.0022091891)54:0.0000022952,sessiliflora_MP604:0.0089340312)99:0.0096705128,globiceps_gra_MP988:0.0212330097)62:0.0000022952,albertyniae_MP927:0.0021872209)61:0.0023714094,((irregularis_EO12803:0.0047846976,(((bodkinii_MP1281:0.0000026153,bodkinii_TdV204:0.0000026153)100:0.0022103585,holosericea_MP1004:0.0046440992)98:0.0000026153,holosericea_EO12842:0.0022010122)100:0.0045643030)100:0.0029568099,(((calcareophila_EO30159:0.0000026153,excavata_GK1532:0.0046245531)100:0.0021888965,propinqua_MP1019:0.0000026153)100:0.0021924803,(((fillipendula_fil_MP914:0.0044556662,penduliflora_MP923:0.0009440198)100:0.0011765526,fillipendula_min_MP926:0.0022559711)100:0.0044641282,pulvinata_MP1304:0.0000026153)100:0.0044062507)98:0.0000026153)97:0.0030305088)59:0.0000023263,((((((((((NEW_sp_napierensis_RDH184b:0.0000026153,nudiflora_MP802:0.0113060439)100:0.0022043991,malmesburiensis_EO12575:0.0044437501)88:0.0000026153,(dregei_EO12711:0.0000026153,piquetbergensis_MM5532:0.0000026153)100:0.0021858070)89:0.0000026153,dispar_EO12749:0.0067169415)86:0.0022385254,karwyderi_EO12718:0.0091313340)100:0.0065443316,ericoides_MP742:0.0000026153)93:0.0000026153,capillaris_MP1066:0.0156996108)93:0.0021757594,(radicans_sch_MP1018:0.0023138870,rhodopis_BAB13:0.0301850970)95:0.0022430940)43:0.0000026153,(agglutinans_EO7679:0.0111614998,(erinus_MP907:0.0044508818,similis_MP804:0.0021261813)96:0.0022712673)62:0.0000026153)38:0.0000026153,((barbigeroides_MP735:0.0145089018,benthamiana_MP560:0.0061427347)99:0.0029588470,interrupta_MP911:0.0021010368)95:0.0022872061)92:0.0022284904)30:0.0000025106,(ioniana_EO12781:0.0023230968,russakiana_MP684:0.0022190564)100:0.0022135744)36:0.0000024432,labialis_MP696:0.0044300024)91:0.0054990192,((flavicoma_EO12823:0.0048251871,pulchella_MP736:0.0021958597)96:0.0048582884,(venustiflora_gla_MP1284:0.0059175461,((ecklonii_EO12739:0.0043909714,glabella_la_EO11224:0.0044002231)99:0.0000026153,(globiceps_con_EO12519:0.0022436033,innovans_MP918:0.0000026153)100:0.0022004288)99:0.0000026153)100:0.0044039699)90:0.0010633446)82:0.0017352885,(grisbrookii_EO12716_ITS:0.0105032861,lanuginosa_EO12521:0.0019447134)100:0.0105821140)44:0.0004186874,brachysepala_EO12727:0.0044187486)93:0.0006039653,(coarctata_ANA:0.0071528930,((scytophylla_MP1021:0.0000022966,curtophylla_EO12750:0.0000026153)100:0.0103935610,gracilipes_MM5014:0.0045437008)99:0.0000024771)99:0.0042431224)97:0.0007019501,((((coarctata_MP590:0.0000026364,rubiginosa_RT1554:0.0000026364)100:0.0081394227,plukenetii_lin_MP912:0.0019731435)99:0.0020458604,((plukenetii_bre_MP769:0.0067913367,plukenetii_plu_EO:0.0046373607)100:0.0079229158,plukenetii_pen_MP915:0.0067092919)96:0.0000021039)100:0.0031041879,physophylla_EO11418:0.0193029417)97:0.0021330453)97:0.0026642101,((NEW_sp_napierensis_RDH184a:0.0000026153,peltata_MP1231:0.0000026153)94:0.0000026153,velatiflora_MP1213:0.0000026153)100:0.0112204359)58:0.0000020262,((((((((((brevifolia_MP1008:0.0034725268,brevifolia_EO12459:0.0000026153)99:0.0034765412,(placentiflora_EO12477:0.0161399861,accommodata_EO11382:0.0092227284)96:0.0015714786)59:0.0016579059,(((desmantha_MP562:0.0000029169,saxicola_EO12515:0.0030098208)97:0.0000021980,(((acuta_MP506:0.0022057006,((((((((bicolor_MP1098:0.0314802194,paniculata_MP1274:0.0171623396)90:0.0025857049,((dianthifolia_MP583:0.0025645843,(((glandulipila_MP521:0.0044415675,setacea_MP589:0.0021846696)94:0.0000026153,(pannosa_EO12490:0.0000026153,perlata_MP960:0.0045150119)100:0.0021929389)94:0.0023287447,lachnaeifolia_MP994:0.0137765942)100:0.0024160213)96:0.0000022151,triflora_MP564:0.0068576792)80:0.0000022151)65:0.0000022151,perplexa_EO12788:0.0022731829)19:0.0000022151,(monsoniana_MP986:0.0022201050,plumigera_EO11341:0.0115807411)99:0.0022403805)31:0.0000022151,(((((floccifera_MP987:0.0022920927,leucanthera_EO12452:0.0044728207)80:0.0000026153,lepidota_MP541:0.0022035395)79:0.0000026153,magnisylvae_EO10708:0.0044389954)100:0.0022654532,lucida_MP690:0.0067435504)99:0.0000026153,jacksoniana_EO12791:0.0186995808)90:0.0021419074)51:0.0000022151,(calycina_EO12532:0.0000026153,leucosiphon_MP776:0.0044343611)100:0.0022091457)60:0.0000022151,(((goatcheriana_goa_MP865:0.0022066058,pubescens_EO12503:0.0111889549)99:0.0000026153,(margaritacea_ANA:0.0000026153,marifolia_CM4:0.0000026153)100:0.0022199717)99:0.0006415858,((hispiduloides_EO11544:0.0000026153,magistrati_EO11750:0.0022649286)99:0.0000026153,patens_EO12457:0.0022093229)100:0.0015578600)96:0.0022085341)81:0.0000022151,stokoeanthus_EO4790:0.0115430280)82:0.0000022151)87:0.0000022151,sperata_MP931:0.0112822058)93:0.0000022151,((goatcheriana_dra_EO12694:0.0000026153,goatcheriana_pet_MP990:0.0022388122)100:0.0051873211,tegulifolia_MP557:0.0045202636)100:0.0079636314)91:0.0023041266)85:0.0068410466,(((imbricata_EO12834:0.0006988834,imbricata_MP1279:0.0000026364)100:0.0014412389,((lasciva_EO12837:0.0000026364,lasciva_MP906:0.0000026364)100:0.0025845021,imbricata_MP1276:0.0000026153)100:0.0000020284)100:0.0015308621,pogonanthera_EO12835:0.0132020799)99:0.0049372884)81:0.0033534644)53:0.0000022328,((((((coccinea_coc_MP1020:0.0006690703,coccinea_uni_EO12849:0.0000026364)99:0.0058528921,(coccinea_coc_MP1053:0.0006697347,monadelphia_FO:0.0013657529)100:0.0035992594)99:0.0006345600,coccinea_coc_MP598:0.0022884567)98:0.0022430051,(rhopalantha_MP909_ITS:0.0000026153,riparia_MP908:0.0000026153)100:0.0176482581)65:0.0004003682,(((imbricata_MP1295:0.0032605072,melastoma_mel_MP773:0.0104125213)99:0.0004423261,((intermedia_MM5082:0.0026409296,(penicilliformis_MP1078:0.0007297060,penicilliformis_MP889:0.0006522707)96:0.0006529584)57:0.0000026364,(intermedia_alb_MP1248:0.0014114983,placentiflora_EO12833:0.0071125923)44:0.0010996155)88:0.0012579677)98:0.0006628159,(((imbricata_MP508:0.0042962700,imbricata_MP512:0.0043758283)100:0.0016254432,(imbricata_MP688:0.0056397763,chartacea_EO11408:0.0046058836)100:0.0000026675)99:0.0013225767,melastoma_min_EO12820:0.0049890961)100:0.0014327796)99:0.0018456346)65:0.0008250813,placentiflora_MP1241:0.0143393577)60:0.0006421040)97:0.0013118823,occulta_EO:0.0130360431)99:0.0027999448,((((gnaphaloides_MP511:0.0096363431,palliiflora_EO12533:0.0236289874)100:0.0094347324,podophylla_MP582:0.0214055155)93:0.0020605768,utriculosa_EOsn:0.0146266662)51:0.0000023514,((niveniana_MP1267:0.0000026153,paucifolia_cil_EO12528:0.0044968925)100:0.0018011066,pilosiflora_pil_MP1262:0.0097833389)100:0.0073398764)52:0.0055402947)45:0.0005145670,(((NEW_omninoglabra_RH77:0.0135409596,((leucodesmia_MP724:0.0067950361,maximilianii_EO12484:0.0090872274)96:0.0046483784,vernicosa_MP928:0.0163149946)82:0.0018426222)50:0.0000026153,((leonis_RTsn:0.0044621416,tristis_MP932:0.0180622353)89:0.0022078435,parviporandra_MP877:0.0088837917)51:0.0000026153)34:0.0000026153,((NEW_sp_soporata_RH183:0.0000026153,NEW_sp_soporata_RH203:0.0000026153)100:0.0000026153,albescens_MP898:0.0022176089)100:0.0066196054)59:0.0021976064)25:0.0000021305,(juniperina_SV952:0.0066903435,(lanata_MP1220:0.0112600431,lehmannii_MP625:0.0088666664)99:0.0000026153)99:0.0022052012)15:0.0000021305,(((exleeana_EO12499:0.0085873398,rigidula_MP534:0.0053187308)90:0.0043591040,urceolata_MP955:0.0133546002)100:0.0050693818,madida_MP573:0.0208565152)97:0.0022041611)28:0.0001784912,((((caffra_ANA:0.0000026364,caffra_C_MP528:0.0000028753)100:0.0000029028,caffra_D_MP655:0.0000026153)100:0.0277210056,(caespitosa_MP642:0.0057475753,karooica_MP1285:0.0141695303)100:0.0219262230)65:0.0048939034,petricola_MP996:0.0157708891)31:0.0007282981)54:0.0006743096)95:0.0028628882,((((((eremioides_EO12854:0.0288759605,((amoena_MP1032:0.0000026153,thimifolia_CM7:0.0021599295)100:0.0043433953,(planifolia_MP1012:0.0000026153,planifolia_MP939:0.0000026153)100:0.0000026153)100:0.0283150005)51:0.0035692879,flacca_MP840:0.0337111340)39:0.0011953648,((argentea_EO12475:0.0150806775,(cetrata_EO12064:0.0147660129,rusticula_EO12471:0.0296429996)100:0.0024958406)100:0.0046780820,caprina_EO12772:0.0068128956)99:0.0043644691)22:0.0000027222,((((((arachnocalyx_EO12453:0.0065538646,cereris_MP863:0.0000026153)100:0.0149736299,greyi_EO12501:0.0107602024)97:0.0177611671,((bokkeveldia_EO12769:0.0136608283,lateriflora_EO12482:0.0093148913)100:0.0043734501,mira_MP1257:0.0364712089)72:0.0000023305)49:0.0019451684,coacervata_MP761:0.0113245618)51:0.0000026153,(lavandulifolia_EO12506:0.0067391498,macrotrema_MM4625:0.0021871877)100:0.0090830262)62:0.0000026153,eremioides_MP533:0.0259747667)70:0.0043790090)44:0.0000023273,(((((((glandulifera_EO12852:0.0035286284,irrorata_EO12856:0.0005709579)100:0.0152412471,hanekomii_EO11172:0.0113408612)99:0.0000020808,tumida_MP755:0.0156899220)100:0.0054707484,plumosa_EO12480:0.0482669465)100:0.0041969633,totta_MP525:0.0134896138)98:0.0027593721,inaequalis_MP539:0.0356794959)74:0.0021365586,((eriophoros_EO12478:0.0022819763,senilis_EO12483:0.0110497596)100:0.0237490056,recurvifolia_EO12475a:0.0209688383)89:0.0065062542)47:0.0000028008)100:0.0011616671,((((((inflata_MP784:0.0044972129,inflata_ANA:0.0000026153)98:0.0000029745,atrovinosa_MP864:0.0024278652)100:0.0118172913,(cernua_EO12474:0.0022319679,toringbergensis_ANA:0.0021781508)100:0.0019872626)100:0.0062618071,((rubens_EO12853:0.0018504390,(rubens_EO12479:0.0000026153,(verecunda_ANA:0.0000026153,verecunda_CS5:0.0000026153)100:0.0022112838)100:0.0000026153)100:0.0147898892,(incarnata_EO12771:0.0044687928,leptopus_MP746:0.0000026153)100:0.0090749884)100:0.0035814267)100:0.0035510025,(((junonia_jun_Moelens:0.0020539376,junonia_min_Moelens:0.0000026364)100:0.0000024574,(junonia_min_MP866:0.0000026153,(thunbergii_AH2612:0.0000026153,thunbergii_EO12473:0.0000026153)100:0.0043836921)100:0.0000026153)100:0.0141516920,(((maderi_MP757:0.0000026153,oxysepala_MP780:0.0021829652)96:0.0000026153,sphaerocephala_MP848:0.0021781289)100:0.0046642826,subulata_MdV2:0.0189272935)100:0.0079611502)91:0.0056101745)100:0.0044158710,oresigena_MP759:0.0113510481)97:0.0000023437)100:0.0100749942)96:0.0029365469)75:0.0022932579,(((((((((((((((((((((((abietina_abi_ANA:0.0000026364,(((abietina_abi_MP1013:0.0009352022,abietina_dia_MP1015:0.0000026364)96:0.0000029538,abietina_dia_CM11:0.0000026153)91:0.0000027079,abietina_con_CM6:0.0000026153)87:0.0000020902)90:0.0000026364,abietina_atr_MP1029:0.0000026364)100:0.0018921949,(nevillei_ANA:0.0000026364,nevillei_MP1056:0.0000026364)100:0.0008759343)100:0.0056607467,(quadrisulcata_ANA:0.0000026364,quadrisulcata_MP1031:0.0000026364)100:0.0018246835)100:0.0009438602,((doliiformis_MP710:0.0000020244,doliiformis_MP797:0.0068173617)100:0.0053285343,(phillipsii_MP1357_NR:0.0039497452,phillipsii_MP794:0.0018850030)100:0.0019095725)100:0.0021679810)99:0.0019177733,(((((((((abietina_aur_MP1320:0.0000026364,abietina_aur_MP499:0.0000026364)99:0.0000026364,(((abietina_per_MP1071:0.0009618329,pinea_MP693:0.0028110631)100:0.0000026364,pinea_MP789:0.0006363430)100:0.0006498565,hibbertii_MP982:0.0046723814)89:0.0006239095)85:0.0006361130,(((((((filamentosa_EO12728:0.0001345619,vestita_MP1079:0.0000026364)100:0.0006164438,nematophylla_EO12747:0.0012836459)100:0.0007479099,vestita_EO12702:0.0006471093)100:0.0022518067,viscaria_pen_EO12466:0.0013033055)96:0.0000022287,viscaria_mac_MP808:0.0000026364)96:0.0007664238,viscaria_vis_MdV4:0.0032372825)81:0.0000022287,latiflora_EO12865:0.0026158876)56:0.0000022287)63:0.0000028558,(viscaria_lon_ANA:0.0000026364,((viscaria_lon_MP1270:0.0000022268,viscaria_lon_MP678:0.0000026153)100:0.0027867782,viscaria_lon_MP504:0.0018544761)99:0.0018545119)96:0.0000026364)98:0.0021270734,((axilliflora_MP916:0.0000026364,(regia_mar_MP930:0.0009578251,regia_reg_MP922:0.0000026364)99:0.0000026364)99:0.0000026364,regia_reg_ANA:0.0000026364)100:0.0027437772)95:0.0000020322,vestita_ANA:0.0046258362)100:0.0053013066,abietina_aur_MP514:0.0000026153)92:0.0000027655,abietina_aur_MP717:0.0047812036)96:0.0032689254,stokoei_MP825_NR:0.0066844310)89:0.0010902983)89:0.0011098207,thomae_MP807:0.0018585346)57:0.0011297415,((abietina_pet_EO:0.0045033314,(parilis_ANA:0.0000026364,parilis_MP751:0.0009270149)100:0.0067003475)100:0.0019454172,collina_EO12613_ITS:0.0000026153)58:0.0010479067)100:0.0032457219,((cruenta_MP745_NR:0.0000026364,cruenta_MP999_NR:0.0010824428)100:0.0020884479,elimensis_EO12843_NR:0.0022156177)100:0.0091095441)84:0.0025240537,((cabernetea_EO12882:0.0043563164,extrusa_EO12880:0.0135352357)100:0.0108663025,filiformis_EO12881:0.0171394924)54:0.0014765222)100:0.0069120631,(((((((((aristata_EO12830:0.0154083495,irbyana_EO12840:0.0069001848)96:0.0004221907,jasminiflora_EO12612:0.0044994239)51:0.0000021863,shannonii_TdV262:0.0045540643)37:0.0000022277,ampullacea_MP1277:0.0044392609)45:0.0000022277,odorata_MP561:0.0021767024)56:0.0000022277,fascicularis_fac_MP809:0.0157064345)78:0.0008141142,((retorta_RT2096:0.0000027416,retorta_ANA:0.0000026153)100:0.0051361677,(((gysbertii_MP826:0.0000026153,intonsa_EO12860:0.0000026153)91:0.0000026153,massonii_MP811:0.0000026153)90:0.0000026153,squarrosa_EO11742:0.0045031354)98:0.0040352850)100:0.0191825037)95:0.0007778489,(macroloma_EO12866:0.0199868112,obliqua_RT2079:0.0100517346)96:0.0017958504)100:0.0008655808,(cristata_MP820:0.0000026444,(curvifolia_MP700:0.0043977657,trichroma_EO12517:0.0022449823)100:0.0000026153)100:0.0094985188)100:0.0077294129)99:0.0024344379,((((((((((corifolia_MP823:0.0066585763,pycnantha_MP1011:0.0087390051)98:0.0034493660,erasmia_MP874:0.0066415031)91:0.0000021104,vogelpoelii_cf_EO12815:0.0088265711)85:0.0000024181,loganii_MP1258:0.0067152685)83:0.0000024181,corifolia_ANA:0.0066261293)97:0.0028193772,lutea_MP672:0.0111052701)99:0.0027573672,caledonica_JW103:0.0113666343)85:0.0000024181,((eugenea_EO12485_ITS:0.0090667854,glauca_ele_MP973:0.0066657050)100:0.0045770747,glauca_gla_MP850:0.0088401627)100:0.0067049417)87:0.0000024181,(bracteolaris_MP577:0.0044535781,steinbergiana_EO12763:0.0043706446)100:0.0089140406)99:0.0057663323,alfredii_FR:0.0165253371)100:0.0059231155)72:0.0020970517,esteriana_EO12545:0.0048609765)92:0.0018067978,((chionodes_EO11699:0.0208720927,oreotragus_JP363:0.0128958763)50:0.0023216149,esterhuyseniae_EO11831:0.0129141412)70:0.0054442502)29:0.0000025208,((((((banksii_ban_EO12873:0.0032008219,(banksii_com_ANA:0.0000026153,banksii_com_MP824:0.0045171266)100:0.0088506703)100:0.0031925946,(banksii_pur_NB1753:0.0000026153,((corydalis_AH2536:0.0124926766,corydalis_MP1005:0.0000026153)100:0.0074396502,spumosa_MP978:0.0090792372)98:0.0000026153)98:0.0000026153)99:0.0057422896,humifusa_MP846:0.0269626980)74:0.0006260275,(((((((((((((((bruniades_EO12465:0.0000021344,villosa_EO11394:0.0022775610)100:0.0078344559,((capitata_ANA:0.0000021744,capitata_MP1044:0.0000026153)100:0.0108353104,adnata_MP501:0.0021861273)98:0.0027123782)97:0.0000022079,((((NEW_sp_nov_JV2988:0.0000026153,subcapitata_MP1042:0.0022710085)100:0.0046891013,calcicola_EO12814:0.0094028215)97:0.0000026153,(areolata_EO12502:0.0000026153,(((artemisioides_MP551:0.0000026153,conferta_MP887_ITS:0.0000026153)96:0.0000026153,(remota_EO10386:0.0000026153,remota_MP1263:0.0067691739)100:0.0022170810)91:0.0000026153,rugata_EO12516:0.0022090750)100:0.0022096696)100:0.0022180192)100:0.0145428099,muscosa_MP775:0.0309717729)93:0.0072609359)87:0.0065191242,(florifera_EO12536:0.0021193014,(florifera_EO12768:0.0000029139,NEW_sp_schlebuschii_RH31:0.0067066444)100:0.0008504617)100:0.0111912862)84:0.0007096188,diosmifolia_CM19:0.0146986070)66:0.0000029813,(hirta_EO12812:0.0105989321,fausta_MP663:0.0000026153)100:0.0065556733)67:0.0006627633,(((ovina_EO12487:0.0000026153,peziza_MP719_ITS:0.0000026153)100:0.0066473378,tomentosa_MP961:0.0069311583)100:0.0045449374,(polycoma_FR:0.0090351177,selaginifolia_EO12488:0.0112306581)98:0.0000026153)98:0.0044326521)64:0.0001093290,((obtusata_EO12458:0.0044758237,(petrophila_EO7592:0.0022966237,petrophila_RT2065:0.0000026153)100:0.0089659070)99:0.0000026153,oliveri_MP1278:0.0045330011)100:0.0181404653)81:0.0013413702,((sonderiana_MP997:0.0033378028,sonderiana_MP756:0.0000026153)100:0.0049789633,monadelphia_FO2_ITS:0.0092144104)97:0.0031863042)82:0.0000026439,(cumuliflora_EO12699:0.0086018134,genistifolia_CM15:0.0076478178)100:0.0028894301)82:0.0000028510,petiolaris_EO12783:0.0053800377)98:0.0010901904,uysii_ANA:0.0097306277)99:0.0013568924,(((bruniifolia_EO12460:0.0023119561,ustulescens_RT1553:0.0022036638)100:0.0089910664,((((chiroptera_MP814:0.0000026153,(equisetifolia_ANA_ITS:0.0000026153,multiflexuosa_EO12445:0.0000026153)100:0.0044054561)97:0.0044321796,equisetifolia_MP829:0.0091237490)100:0.0026572363,hermani_EO12498:0.0175767282)92:0.0022947827,jonasiana_MP985:0.0140553390)100:0.0086322035)96:0.0016878897,pauciovulata_TdV258b:0.0292326223)67:0.0002897532)37:0.0008360483,((((leptopus_ANA:0.0000026153,tenuis_ANA:0.0000026153)80:0.0000026153,tenuis_EO12491:0.0000026153)100:0.0153703780,(serrata_MP818:0.0226978944,sparsa_BG602:0.0108041692)55:0.0026071383)55:0.0027586844,(oligantha_TdV86:0.0187016487,(strigosa_MP673:0.0119804761,velatiflora_EO12547:0.0071468102)98:0.0036131791)52:0.0000026181)94:0.0022742917)49:0.0000026730,vlokii_JP378:0.0177855388)31:0.0000027569)35:0.0008696536,((esteriana_EO12858:0.0144738006,phacelanthera_EO12489:0.0185168570)98:0.0025220936,humifusa_MP616:0.0158198494)79:0.0000025208)93:0.0012611901,((NEW_sp_aff_inconstans_RH43:0.0000026153,stylaris_ANA:0.0000026153)100:0.0000026153,(simulans_ANA:0.0000026153,simulans_BG603:0.0011262131)98:0.0010861840)100:0.0138528661)38:0.0012840826)16:0.0000022982,(((((((((((((((((((bakeri_EO12828:0.0000020322,purgatoriensis_EO12846:0.0000022287)100:0.0000027421,intervallaris_MP556_ITS:0.0000026153)100:0.0023574671,(hottentotica_EO:0.0000026153,humidicola_EO11353:0.0021648452)100:0.0021678513)100:0.0095584706,walkeri_MP1237:0.0000026153)96:0.0000027421,(gerhardii_EO12700:0.0044728533,(patersonii_MP741:0.0000026153,patersonii_a_ANA:0.0025706837)100:0.0105234624)100:0.0043493543)99:0.0021308412,sacciflora_EO12864:0.0089255262)98:0.0035881935,nana_ANA:0.0109460404)38:0.0000026173,(((daphniflora_MP567:0.0000026153,infundibuliformis_MP1238:0.0000026153)98:0.0000026153,denticulata_MP799:0.0000026153)98:0.0000026153,infundibuliformis_ANA:0.0000026153)98:0.0021575562)17:0.0000025252,vallis_aranearum_ANA:0.0000026153)15:0.0000022401,(blandfordii_MM4208:0.0021764882,cylindrica_MP1240:0.0000026153)99:0.0021727459)13:0.0000022401,fastigiata_MP830:0.0066543642)17:0.0000022401,krugeri_EO12807:0.0045777075)81:0.0000023344,((((tenella_EO12839:0.0000029123,autumnalis_MP665:0.0000026153)93:0.0000029123,subdivaricata_MP671:0.0000026153)83:0.0000029123,sitiens_MP827:0.0000026153)100:0.0113119832,((((capensis_MP1047:0.0000026153,laeta_MP1045:0.0000026153)99:0.0000026153,eburnea_MP1037:0.0000026153)95:0.0000026153,elimensis_ANA:0.0000026153)99:0.0064823179,walkeri_ANA:0.0046132713)100:0.0138914062)89:0.0026183224)100:0.0126384854,((((flexistyla_EO12818:0.0067725746,(cyathiformis_a_ANA:0.0000026153,cyathiformis_d_ANA:0.0000026153)100:0.0022361509)96:0.0000020864,quadrangularis_MP620:0.0000026153)94:0.0000020343,gracilis_BG622:0.0087901247)100:0.0231776791,multumbellifera_MP822:0.0140064332)100:0.0040617523)100:0.0022018037,(distorta_EO12500:0.0290626597,turgida_S1962_ITS:0.0151797491)99:0.0010076819)100:0.0047047970,((physodes_ANA:0.0000026153,physodes_MP979:0.0000026153)100:0.0021655388,(urna_viridis_ANA:0.0000026153,urna_viridis_MP946:0.0000026153)97:0.0000026153)100:0.0090454106)100:0.0017807824,(((alexandri_EO12449:0.0169081500,bolusiae_ANA:0.0037052048)100:0.0118106332,fairii_CM12_ITS:0.0090911242)81:0.0021614015,((((canescens_ANA:0.0000026153,(caterviflora_EO12785:0.0000026153,recurvata_EO12467_ITS:0.0000026153)100:0.0000026153)100:0.0021664062,((haematocodon_MP1033:0.0000026153,mollis_CM5_ITS:0.0000026153)99:0.0000026153,hirtiflora_MP958:0.0021961287)100:0.0065741066)100:0.0022152581,((clavisepala_ANA:0.0000026153,clavisepala_MP1063:0.0000026153)100:0.0196516295,ferrea_EO12494:0.0152308086)95:0.0002897425)94:0.0000026890,(empetrina_EO12786:0.0044956933,pyxidiflora_ANA:0.0066754011)85:0.0045278509)82:0.0021168191)99:0.0047317701)99:0.0073800669,((baccans_BG645:0.0185773182,((depressa_MP942:0.0000026153,depressa_MP977:0.0000026153)100:0.0045755699,sociorum_cf_MP1055:0.0022260560)100:0.0044116840)100:0.0023944205,((brachialis_MP734:0.0112197391,(halicacaba_ANA:0.0000026153,halicacaba_MP1036:0.0000026153)100:0.0044106593)98:0.0000026153,(glutinosa_MP687:0.0000026153,glutinosa_MP701:0.0021969487)100:0.0135058278)100:0.0019806112)100:0.0095950004)98:0.0017520935,((((((((((bibax_EO12862:0.0032254231,viridimontana_vir_AH1286:0.0012901155)100:0.0008995971,hansfordii_MP1239:0.0090886357)91:0.0003838278,oreotragus_ANA:0.0109983464)74:0.0000020382,(coventryi_EO12832:0.0031073098,hendricksei_EO12524:0.0022846638)93:0.0014721717)62:0.0000022287,(plena_MP1282:0.0000020244,colorans_EO12717:0.0000026153)100:0.0038190754)61:0.0000022287,((latituba_MP1374:0.0000027881,trichophora_EO12701:0.0000026153)100:0.0019917845,(perspicua_per_MP821:0.0000026153,propendens_EO12464:0.0021741673)99:0.0000026153)99:0.0019764728)98:0.0013442820,(((chrysocodon_EO12845:0.0000023639,(chrysocodon_ANA:0.0000026153,stagnalis_sta_MP668:0.0000026153)99:0.0000026153)99:0.0008472176,stagnalis_min_EO12740:0.0000026153)100:0.0059612415,(((leucotrachela_ANA:0.0021248706,((((paludicola_AH2680:0.0000028058,salteri_S2065:0.0067377146)100:0.0029440051,((((annectens_CM8:0.0022467701,cyrilliflora_CM10:0.0021798280)99:0.0000026153,heleogena_MP1064:0.0000026153)100:0.0021808002,fontana_MP1069:0.0088177013)85:0.0000026153,verticillata_ANA:0.0022049892)92:0.0000026153)91:0.0009269928,pageana_ANA:0.0000026153)52:0.0005380925,(campanularis_EO11352:0.0067996675,macowanii_mac_MP810:0.0065923131)91:0.0000029892)76:0.0014664369)43:0.0003138505,((conspicua_CS1:0.0000026153,curviflora_MP765:0.0021896611)100:0.0044980046,curviflora_dif_EO12742:0.0022923008)100:0.0087886553)35:0.0000023639,annectens_ANA:0.0000026153)89:0.0002473091)85:0.0006497167)97:0.0000027693,(parviflora_EO12492:0.0022010420,(pillansii_pil_MP813:0.0091110007,ribisaria_RT2059:0.0066717319)100:0.0021755576)100:0.0021695453)100:0.0135741817,((((((NEW_sp_fredii_RH142:0.0000026153,trichophylla_EO10906:0.0000026153)100:0.0039481602,transparens_MP893:0.0045131137)100:0.0033459881,dodii_EO11417:0.0048514227)100:0.0110298428,bergiana_MP768:0.0307944636)99:0.0042944180,(chionophila_MP790:0.0140957383,(((curvirostris_MP817:0.0022019405,(curvirostris_MP941:0.0000026153,lateralis_MP727:0.0022040574)97:0.0000026153)100:0.0022042853,(haemastoma_MP871:0.0022856034,(praecox_MP795:0.0000026153,(savileae_MP975:0.0000026153,ventricosa_MP713:0.0000026153)100:0.0098206406)97:0.0000026153)100:0.0024044504)96:0.0000026153,lateralis_MP721:0.0022111833)100:0.0127301008)98:0.0113339908)93:0.0000023306,(duthieae_ANA:0.0090171329,regerminans_MP576:0.0112927846)100:0.0043812228)97:0.0000026153)99:0.0034321211,oxycoccifolia_MP1275:0.0245503890)99:0.0017046919)100:0.0059896652)60:0.0021663139,(NEW_pilaarkopensis_RH139:0.0041761212,aneimena_EO12757:0.0327397548)65:0.0025811016)31:0.0000023092,((anguliger_MP597:0.0112156159,((((atromontana_EO12544:0.0023607475,phaeocarpa_SM2003:0.0045265663)100:0.0000026153,montis_hominis_EO11827:0.0000026153)100:0.0000026153,bolusanthus_DEB1720:0.0113222250)92:0.0022681653,thamnoides_MP1211:0.0045190556)97:0.0022057185)93:0.0000026153,(nutans_BG599:0.0206550696,uberiflora_BG586:0.0045726786)82:0.0000026153)87:0.0044616288)41:0.0000020062,(((((((((((cerinthoides_ANA:0.0039196606,(sparrmanii_ANA:0.0021798818,sparrmanii_BG608:0.0021940822)99:0.0000026153)100:0.0039083825,(pectinifolia_BG601:0.0061677931,((cerinthoides_MP653:0.0044345664,strigilifolia_MP619:0.0043804026)99:0.0000026153,strigilifolia_ANA:0.0000026153)99:0.0000026153)99:0.0000024487)100:0.0101675713,solandri_EO12753:0.0195229785)100:0.0015819278,(ingeana_EO11805:0.0000022240,ingeana_EO12759:0.0000026153)100:0.0093963878)100:0.0154669923,((NEW_sp_aff_umbratica_JV826:0.0000026153,sp_nov_MP1291:0.0000026153)100:0.0136904807,umbratica_EO12760:0.0066727653)100:0.0073436058)99:0.0014645339,(inordinata_EO11823:0.0094123617,nubigena_MP868:0.0090664367)100:0.0046747397)81:0.0017478183,((((gibbosa_ANA:0.0000026153,gibbosa_ANA_b:0.0000026153)98:0.0000026153,gibbosa_BG623:0.0022156280)100:0.0092309277,(glandulosa_fou_ANA:0.0000026153,glandulosa_gla_MP1227:0.0045842728)100:0.0132615022)100:0.0046102388,gibbosa_GS23:0.0090392656)79:0.0022370410)74:0.0000021975,(((opulenta_JP316:0.0173540552,lithophila_MP1301:0.0207861143)89:0.0000022797,(angulosa_S2105:0.0021772964,(axillaris_MP1052:0.0000026153,axillaris_MP594:0.0000026153)100:0.0000026153)100:0.0227743615)88:0.0000023096,(orientalis_EO12608:0.0000026153,unilateralis_MP1205:0.0044273280)99:0.0044348872)76:0.0000029425)88:0.0013627255,((((dolfiana_EO12546:0.0000029123,dolfiana_MP1297:0.0000026153)100:0.0029291762,lignosa_EO11763:0.0052078367)100:0.0101497244,(arcuata_MP523:0.0000026181,demissa_EO12540:0.0045508354)100:0.0057603128)98:0.0000027996,umbelliflora_RT2182:0.0134929042)91:0.0037598318)84:0.0004902959,(insignis_MP1290:0.0099973659,(nabea_BG609:0.0000026595,nabea_ANA:0.0000026153)100:0.0142170148)81:0.0006342354)77:0.0000022287,(((((((((croceovirens_JP387:0.0000022037,discolor_spe_MP1217:0.0000026153)97:0.0000021526,unicolor_geo_JP273:0.0000026153)94:0.0000021526,unicolor_uni_MP1249:0.0021847573)99:0.0022851637,unicolor_mut_MP1245:0.0000026153)98:0.0045984324,(((((gigantea_EO12821:0.0027772153,versicolor_mon_EO12705:0.0068146700)91:0.0000025158,(prolata_EO11935:0.0000026153,(prolata_EO12748:0.0000026153,versicolor_ver_MP1232:0.0000026153)86:0.0000026153)100:0.0066209112)89:0.0000028045,amidae_EO12272:0.0000026153)92:0.0000023652,recta_ANA:0.0000026153)92:0.0000023652,(ardens_MP1076:0.0021911435,(blenna_ANA:0.0000026153,blenna_MP883:0.0021740381)98:0.0000026153)100:0.0021694009)96:0.0000023652)98:0.0017788051,(diaphana_BG611:0.0021892454,discolor_heb_MP1214:0.0000026153)100:0.0022040356)100:0.0017705297,(((oblongiflora_ANA:0.0000026153,spectabilis_MP929:0.0000026153)98:0.0000026153,oblongiflora_EO12813:0.0022961732)100:0.0087833498,physantha_MP1242:0.0022966492)98:0.0000026153)100:0.0017705271,((adunca_MP1254:0.0091841163,sp_pachysa_EO12720:0.0092134626)41:0.0000026153,((eustacei_MP1259:0.0044237449,((glomiflora_EO12548:0.0000026153,glomiflora_MP1251:0.0022005432)96:0.0000026153,zwartbergensis_MP608:0.0000026153)98:0.0000026153)100:0.0067257548,lambertii_ANA:0.0110725421)38:0.0000026153)97:0.0000026153)100:0.0035526534,((adunca_EO12746:0.0000026153,viridiflora_MP1246:0.0044953208)100:0.0043843696,fimbriata_MP606:0.0202928953)86:0.0000026153)92:0.0053159668)86:0.0059157581)67:0.0009971544,(((cameronii_ANA:0.0000026153,cubica_MP623:0.0065807873)100:0.0022743343,tetrathecoides_MP1252:0.0099604736)100:0.0067061039,nervata_EO12541:0.0048534566)88:0.0020018329)48:0.0010254454,((((((arborea_Miehe:0.0022872043,arborea_EO12619:0.0023114539)99:0.0046347298,arborea_l_ANA:0.0000026153)63:0.0067507406,arborea_m_ANA:0.0089286611)100:0.0028362046,(lusitanica_PJ_NR:0.0000020420,lusitanica_f_ANA_ITS:0.0000026153)100:0.0153742389)100:0.0030276717,(kingaensis_kin_BB2521:0.0106326626,kingaensis_rug_BB2981:0.0000026153)100:0.0129183919)95:0.0007273477,((trimera_MsnA:0.0000026487,trimera_ken_BG94:0.0000026153)100:0.0085021812,(((canaliculata_BG590:0.0107352620,zebrensis_EO12787:0.0123531550)100:0.0019050368,nemerosa_MP1208:0.0334196844)100:0.0021375136,(((deflexa_MP1247:0.0048431996,pubigera_MP572:0.0186277063)99:0.0017405361,(densifolia_BG591:0.0110964612,wendlandiana_EO12731:0.0022319144)100:0.0000026916)97:0.0021751731,vallis_fluminis_EO12761:0.0000026153)100:0.0115993077)100:0.0090616150)84:0.0000026487)87:0.0012748367)45:0.0000025639,(((NEW_zizikammensis_RH42:0.0135878836,passerinae_MP1302:0.0149954221)79:0.0061001786,chamissonis_RT2188:0.0165913098)87:0.0048639832,(((quadrifida_MP1250:0.0185681164,rosacea_gla_BG628:0.0023505487)100:0.0043788204,zeyheriana_EO:0.0120396748)100:0.0086679379,sagittata_EO12737:0.0320527070)80:0.0006757611)65:0.0028779449)47:0.0000027100,((((((((((((flanaganii_MP631_NR:0.0070432380,cordata_MP571:0.0000026153)82:0.0000029084,hispidula_MP801:0.0000026153)87:0.0000029084,lowryensis_ANA:0.0000026153)98:0.0022466185,turneri_EO12736:0.0047609201)87:0.0000029084,grata_MP879:0.0000026153)84:0.0000029084,(NEW_sp_arida_RH218:0.0000026153,NEW_sp_arida_RH220:0.0000026153)100:0.0044302074)88:0.0000023647,tradouwensis_MP903:0.0089189987)96:0.0023700092,(((copiosa_BG610:0.0102466442,natalitia_EO12514:0.0000026153)100:0.0000025345,leucopelta_SB9309:0.0000026153)100:0.0036647674,leucopelta_EO12598:0.0044178697)100:0.0215679583)99:0.0094218586,((albens_ANA:0.0000026153,(astroites_EO12758:0.0000026153,((georgica_ANA:0.0000026153,heleophila_ANA:0.0000026153)99:0.0000026153,heleophila_EO12539:0.0000026153)99:0.0000026153)98:0.0000026153)99:0.0093506265,albens_MP585:0.0134688066)100:0.0207938744)59:0.0000023925,((((((NEW_macrophylla_RH180:0.0000026153,NEW_sp_romana_RH182:0.0022064632)100:0.0022117351,ocellata_MP574:0.0022082277)100:0.0000026153,(NEW_sp_hessaquae_RH181:0.0000026153,NEW_sp_hessaquae_RH193b:0.0000026153)100:0.0158379404)100:0.0044881816,modesta_ANA:0.0022822286)100:0.0021267478,melanthera_MP610:0.0000026153)100:0.0000026181,platycalyx_MP1243:0.0120857141)98:0.0057334247)56:0.0000027760,((NEW_mucronata_RH187:0.0071478387,condensata_MP890:0.0112463370)100:0.0134423102,longimontana_MP587:0.0065737669)96:0.0046982235)57:0.0000027760,(garciae_MP1253:0.0238657461,klotzschii_EO12762:0.0167798494)77:0.0021449837)98:0.0059969497)73:0.0083778161)100:0.0119463611,((((cinerea_MP967:0.0000024441,(cinerea_Popp:0.0000026153,cinerea_a_ANA:0.0000026153)100:0.0021813593)100:0.0297529729,(maderensis_AH:0.0022053528,maderensis_b_ANA:0.0022956311)100:0.0364046162)100:0.0156524592,((australis_PPF:0.0000026153,australis_PPM:0.0000026153)98:0.0000026153,australis_b_ANA:0.0000026153)100:0.0372231955)100:0.0023210715,((umbellata_EO12620:0.0000029590,umbellata_a_ANA:0.0000026153)94:0.0000029590,(umbellata_DS:0.0007484098,umbellata_b_ANA:0.0000026153)100:0.0014976977)100:0.0403110415)98:0.0070959230)100:0.0224782438,((spiculifolia_AS57234:0.0000022479,spiculifolia_b_ANA:0.0000026153)100:0.0595646739,(sicula_boc_DM:0.0073294501,(sicula_sic_AM:0.0000026153,sicula_sic_c_ANA:0.0000026153)100:0.0023054417)100:0.0305522156)90:0.0056757961)42:0.0010943970,(((carnea_ATsn5:0.0000025686,carnea_b_ANA:0.0000026153)100:0.0297490577,terminalis_a_ANA:0.0386755874)78:0.0051603472,(((((((vagans_PPJ:0.0000027925,(vagans_MP972:0.0000026153,vagans_a_ANA:0.0000026153)67:0.0000026153)100:0.0172411323,manipuliflora_EO12697:0.0116041923)87:0.0000021017,((azorica_b_ANA:0.0043982137,platycodon_pla_c_ANA:0.0000026153)100:0.0000026153,(platycodon_mad_EO12695:0.0044607642,(scoparia_AH:0.0000026153,scoparia_EO12618:0.0000026153)100:0.0000026153)100:0.0022203561)100:0.0331055257)90:0.0030812619,(manipuliflora_AJH:0.0000026153,manipuliflora_a_ANA:0.0000026153)100:0.0099757495)100:0.0166246024,(((andevalensis_EO12623:0.0096186316,((mackayana_KKN5:0.0000026153,mackayana_PPK:0.0022754892)100:0.0000028169,mackayana_b_ANA:0.0000026153)100:0.0043950713)100:0.0098512654,(tetralix_MP966:0.0000026153,tetralix_c_ANA:0.0000026153)100:0.0235007136)100:0.0126172760,((ciliaris_EO12622:0.0000026153,ciliaris_KKN1:0.0000026153)98:0.0000026153,ciliaris_c_ANA:0.0000026153)100:0.0305945350)100:0.0186734012)70:0.0030337881,multiflora_a_ANA:0.0498616297)98:0.0082200767,(((erigena_EO12616:0.0023279255,erigena_Pim:0.0023854848)79:0.0000026153,erigena_a_ANA:0.0000026153)82:0.0022702939,erigena_EO12623:0.0000026153)100:0.0212462346)70:0.0090092284)32:0.0035563310)99:0.0738607076,((Corema_album_ANA:0.0384896718,Empetrum_nig:0.0160834385)100:0.0945883563,(Daboecia_cantabrica_ANA:0.0000026153,Daboecia_cantabrica_PPA:0.0044680747)100:0.1865190953)99:0.0488444390)100:0.1911565459,Calluna_vulgaris_ANA:0.0000026153);
