# Supplementary material for: ﻿An integrative approach to alpha taxonomy in Erica L. (Ericaceae) with three new species from the Western Cape, South Africa
Source: PhytoKeys. 2025 Jun 4;257:95–117. doi: 10.3897/phytokeys.257.139457 (PMC12159662; doi:10.3897/phytokeys.257.139457)
Supplement: Supplementary material 3 — Full phylogenetic data and results [file phytokeys-257-095_article-139457__-s003.zip › SUPPLEMENTARY_MATERIALS_PHYLOGENETIC-May2025/Phylogenetic analysis results/nuclear/iqtree_nuclear_MF_MERGE_v2_20240810.iqtree]

IQ-TREE 2.3.4 COVID-edition built May 12 2024

Partition file name: /scratch/mskset001/Erica_sanger_2024/20240810_ree_albescens/nuclear
Type of analysis: ModelFinder + tree reconstruction + ultrafast bootstrap (10000 replicates)
Random seed number: 178421

REFERENCES
----------

To cite IQ-TREE please use:

Bui Quang Minh, Heiko A. Schmidt, Olga Chernomor, Dominik Schrempf,
Michael D. Woodhams, Arndt von Haeseler, and Robert Lanfear (2020)
IQ-TREE 2: New models and efficient methods for phylogenetic inference
in the genomic era. Mol. Biol. Evol., in press.
https://doi.org/10.1093/molbev/msaa015

To cite ModelFinder please use: 

Subha Kalyaanamoorthy, Bui Quang Minh, Thomas KF Wong, Arndt von Haeseler,
and Lars S Jermiin (2017) ModelFinder: Fast model selection for
accurate phylogenetic estimates. Nature Methods, 14:587–589.
https://doi.org/10.1038/nmeth.4285

Since you used ultrafast bootstrap (UFBoot) please also cite: 

Diep Thi Hoang, Olga Chernomor, Arndt von Haeseler, Bui Quang Minh,
and Le Sy Vinh (2018) UFBoot2: Improving the ultrafast bootstrap
approximation. Mol. Biol. Evol., 35:518–522.
https://doi.org/10.1093/molbev/msx281

Since you used partition models please also cite:

Olga Chernomor, Arndt von Haeseler, and Bui Quang Minh (2016)
Terrace aware data structure for phylogenomic inference from
supermatrices. Syst. Biol., 65:997-1008.
https://doi.org/10.1093/sysbio/syw037

SEQUENCE ALIGNMENT
------------------

Input data: 749 taxa with 2 partitions and 2387 total sites (36.8335% missing data)

  ID	Type	Seq	Site	Unique	Infor	Invar	Const	Name
   1	DNA	191	1178	827	429	558	558	Erica_complete_alignments_20240809_21_ETS-out.fas
   2	DNA	748	1209	954	422	675	675	Erica_complete_alignments_20240809_Erica_ITS_edit_mes8-out.fas

Column meanings:
  Unique: Number of unique site patterns
  Infor:  Number of parsimony-informative sites
  Invar:  Number of invariant sites
  Const:  Number of constant sites (can be subset of invariant sites)

ModelFinder
-----------

Best-fit model according to BIC: GTR+F+R3:Erica_complete_alignments_20240809_21_ETS-out.fas,SYM+R5:Erica_complete_alignments_20240809_Erica_ITS_edit_mes8-out.fas

List of best-fit models per partition:

  ID  Model                  LogL         AIC      w-AIC        AICc     w-AICc         BIC      w-BIC
   1  GTR+F+R3         -13973.809   27973.619 +        0   27973.931 + 6.95e-310   28039.549 + 6.95e-310
   2  SYM+R5           -21139.059   42306.118 +        0   42306.469 + 6.95e-310   42377.483 + 6.95e-310

AIC, w-AIC   : Akaike information criterion scores and weights.
AICc, w-AICc : Corrected AIC scores and weights.
BIC, w-BIC   : Bayesian information criterion scores and weights.

Plus signs denote the 95% confidence sets.
Minus signs denote significant exclusion.

SUBSTITUTION PROCESS
--------------------

Edge-linked-proportional partition model with separate substitution models and separate rates across sites

  ID  Model           Speed  Parameters
   1  GTR+F+R3       1.4577  GTR{1.27614,3.98259,1.98386,0.58454,2.29268}+F{0.310116,0.261973,0.222363,0.205547}+R3{0.464951,0.193978,0.393331,1.02784,0.141718,3.56716}
   2  SYM+R5         0.5541  SYM{0.745783,2.74113,1.34791,0.503272,5.46957}+FQ+R5{0.493799,0.055696,0.335577,0.855219,0.136525,2.64063,0.0173482,6.1139,0.016751,13.0696}

MAXIMUM LIKELIHOOD TREE
-----------------------


**NOTE**: Consensus tree has higher likelihood than ML tree found! Please use consensus tree below.
Log-likelihood of the tree: -34749.2931 (s.e. 1125.7351)
Unconstrained log-likelihood (without tree): -15264.7706
Number of free parameters (#branches + #model parameters): 1521
Akaike information criterion (AIC) score: 72540.5862
Corrected Akaike information criterion (AICc) score: 77893.0995
Bayesian information criterion (BIC) score: 81328.6088

Total tree length (sum of branch lengths): 7.3663
Sum of internal branch lengths: 2.8260 (38.3637% of tree length)

WARNING: 258 near-zero internal branches (<0.0004) should be treated with caution
         Such branches are denoted by '**' in the figure below

NOTE: Tree is UNROOTED although outgroup taxon 'Calluna_vulgaris_BG643' is drawn at root
Numbers in parentheses are SH-aLRT support (%) / ultrafast bootstrap support (%)

+**Calluna_vulgaris_BG643
|
|                                                                    +--abbotti_KG1005
|                                                                 +**| (56.2/66)
|                                                                 |  +--dominans_MP648
|                                                              +--| (77.3/69)
|                                                              |  |                    +--algida_MP645
|                                                              |  |                 +--| (91.7/97)
|                                                              |  |                 |  |  +--cooperi_EO12588
|                                                              |  |                 |  +--| (0/100)
|                                                              |  |                 |     |  +**oatesii_ANA
|                                                              |  |                 |     +--| (98.7/100)
|                                                              |  |                 |        +**oatesii_SB9774
|                                                              |  |              +**| (0/6)
|                                                              |  |              |  |     +--alopecurus_MP630
|                                                              |  |              |  |  +--| (87.1/100)
|                                                              |  |              |  |  |  +--aspalathifolia_DB1408
|                                                              |  |              |  +**| (0/7)
|                                                              |  |              |     +--tysonii_EO12583
|                                                              |  |           +**| (0/6)
|                                                              |  |           |  |     +--atherstonei_EO12261
|                                                              |  |           |  |  +--| (75.8/90)
|                                                              |  |           |  |  |  +--revoluta_BT13679
|                                                              |  |           |  +--| (95.5/99)
|                                                              |  |           |     +--rivularis_BB13936
|                                                              |  |        +--| (76.3/27)
|                                                              |  |        |  |  +--glaphyra_MP647
|                                                              |  |        |  +--| (94.4/99)
|                                                              |  |        |     +--dissimulans_EO12596
|                                                              |  |     +--| (77.2/54)
|                                                              |  |     |  +--straussiana_MP638
|                                                              |  |  +**| (0/45)
|                                                              |  |  |  +--evansii_MP641
|                                                              |  +**| (0/41)
|                                                              |     +--psittacina_IJ1237
|                                                           +--| (89.5/90)
|                                                           |  |              +**filago_BG68
|                                                           |  |           +--| (80.8/100)
|                                                           |  |           |  |        +**filago_BG93
|                                                           |  |           |  |     +**| (0/90)
|                                                           |  |           |  |     |  +**silvatica_QL12629
|                                                           |  |           |  |  +**| (0/98)
|                                                           |  |           |  |  |  +--silvatica_DB1184
|                                                           |  |           |  +**| (0/99)
|                                                           |  |           |     +**silvatica_A2
|                                                           |  |        +--| (91.1/100)
|                                                           |  |        |  +--woodii_RC513_ITS
|                                                           |  |     +--| (93.1/100)
|                                                           |  |     |  |  +**johnstoniana_RC464
|                                                           |  |     |  +--| (97.3/100)
|                                                           |  |     |     |  +**lanceolifera_RC463
|                                                           |  |     |     +--| (75.1/100)
|                                                           |  |     |        +**pleiotricha_RC461
|                                                           |  |  +--| (99.5/100)
|                                                           |  |  |  |  +--woodii_DB1444
|                                                           |  |  |  +--| (72.9/100)
|                                                           |  |  |     +--subverticillaris_EO12625
|                                                           |  +--| (75/76)
|                                                           |     |     +**frigida_MP650
|                                                           |     |  +--| (98.4/100)
|                                                           |     |  |  |  +--reenensis_MP661
|                                                           |     |  |  +**| (0/100)
|                                                           |     |  |     +**frigida_MP658
|                                                           |     +**| (21.7/78)
|                                                           |        +--hillburtii_EO12593
|                                                        +--| (73.4/99)
|                                                        |  |     +--dracomontana_EO12130
|                                                        |  |  +--| (72.8/92)
|                                                        |  |  |  |     +--whyteana_BG75
|                                                        |  |  |  |  +--| (88/100)
|                                                        |  |  |  |  |  +--whyteana_A4
|                                                        |  |  |  +--| (73.9/94)
|                                                        |  |  |     +--thodei_MP656
|                                                        |  +**| (0/82)
|                                                        |     |  +--holtii_TO
|                                                        |     +--| (100/100)
|                                                        |        +--swaziensis_LL1181
|                                                     +--| (96/100)
|                                                     |  +---drakensbergensis_DB1443
|                                                  +--| (70/92)
|                                                  |  |  +**caffrorum_DB1445
|                                                  |  +--| (100/100)
|                                                  |     +**caffrorum_MP644
|                                               +--| (76.6/92)
|                                               |  |                       +**arborescens_FM747
|                                               |  |                    +--| (96.5/100)
|                                               |  |                    |  |  +**brachyphylla_EO12810
|                                               |  |                    |  +--| (95.5/100)
|                                               |  |                    |     +**brachyphylla_EO12809
|                                               |  |                 +**| (0/43)
|                                               |  |                 |  |        +--cryptoclada_EO12684
|                                               |  |                 |  |     +**| (0/9)
|                                               |  |                 |  |     |  |  +--goudotiana_EO12636
|                                               |  |                 |  |     |  +**| (0/9)
|                                               |  |                 |  |     |     +--isaloensis_DB1253
|                                               |  |                 |  |  +**| (0/8)
|                                               |  |                 |  |  |  |     +--goudotiana_cf_EO12659
|                                               |  |                 |  |  |  |  +--| (60.7/89)
|                                               |  |                 |  |  |  |  |  +--hebeclada_EO12686
|                                               |  |                 |  |  |  +**| (0/86)
|                                               |  |                 |  |  |     |     +--myriadenia_EO12679
|                                               |  |                 |  |  |     |  +**| (0/99)
|                                               |  |                 |  |  |     |  |  +--baroniana_cf_Lar8
|                                               |  |                 |  |  |     +--| (91.5/100)
|                                               |  |                 |  |  |        +--perrieri_EO12635
|                                               |  |                 |  +--| (86.5/86)
|                                               |  |                 |     |     +**humbertii_EO12638
|                                               |  |                 |     |  +--| (91.6/99)
|                                               |  |                 |     |  |  +--madagascariensis_MP1086
|                                               |  |                 |     +--| (75.4/74)
|                                               |  |                 |        |  +--parkeri_EO12682
|                                               |  |                 |        +--| (90.8/97)
|                                               |  |                 |           +--sp_mitrastylus2_EO12691
|                                               |  |              +**| (0/90)
|                                               |  |              |  |  +--reunionensis_FN744
|                                               |  |              |  +**| (0/43)
|                                               |  |              |     +--spinifera_EO12640
|                                               |  |           +**| (0/99)
|                                               |  |           |  +--sp_mad3_EO12632
|                                               |  |        +--| (94.6/100)
|                                               |  |        |  +--boutonii_EO12666
|                                               |  |     +--| (72.3/100)
|                                               |  |     |  |  +--galioides_FN745
|                                               |  |     |  +--| (97.5/100)
|                                               |  |     |     +--bojeri_MP1087
|                                               |  |  +--| (93.6/100)
|                                               |  |  |  |     +**mauritiensis_EO12811
|                                               |  |  |  |  +--| (97.8/100)
|                                               |  |  |  |  |  +**mauritiensis_CB2632
|                                               |  |  |  +**| (0/99)
|                                               |  |  |     |  +--rakotozafyana_EO12661
|                                               |  |  |     +--| (90.7/100)
|                                               |  |  |        |  +**sp_mad5_EO12641
|                                               |  |  |        +--| (97.7/100)
|                                               |  |  |           +--sp_muscosa_EO12639
|                                               |  +--| (92.2/100)
|                                               |     |           +**benguelensis_ben_A1
|                                               |     |        +--| (86.6/100)
|                                               |     |        |  |  +**benguelensis_ben_DB1174
|                                               |     |        |  +**| (0/100)
|                                               |     |        |     +**benguelensis_ben_QL12641
|                                               |     |     +**| (0/98)
|                                               |     |     |  +--thomensis_EO12615
|                                               |     |  +--| (99.5/100)
|                                               |     |  |  +--hexandra_RC465
|                                               |     +--| (99.9/100)
|                                               |        |     +--mannii_usa_BB2331
|                                               |        |  +--| (75.7/100)
|                                               |        |  |  +--microdonta_A5
|                                               |        +**| (0/99)
|                                               |           |  +**simii_RC466
|                                               |           +--| (96.9/100)
|                                               |              +**simii_SB9385
|                                            +--| (75.2/75)
|                                            |  |                                                           +**baueri_gou_AH862
|                                            |  |                                                        +--| (86.3/99)
|                                            |  |                                                        |  +--baueri_bau_MP1233
|                                            |  |                                                     +**| (0/34)
|                                            |  |                                                     |  +--mammosaW_EO12784
|                                            |  |                                                  +**| (0/33)
|                                            |  |                                                  |  +**mammosaP_MP951
|                                            |  |                                               +**| (0/54)
|                                            |  |                                               |  +--mammosaR_MP510
|                                            |  |                                            +--| (96.7/99)
|                                            |  |                                            |  +--sessiliflora_MP604
|                                            |  |                                         +**| (0/62)
|                                            |  |                                         |  +--globiceps_gra_MP988
|                                            |  |                                      +--| (82.6/61)
|                                            |  |                                      |  +--albertyniae_MP927
|                                            |  |                                   +**| (0/59)
|                                            |  |                                   |  |     +--irregularis_EO12803
|                                            |  |                                   |  |  +--| (85.5/100)
|                                            |  |                                   |  |  |  |        +**bodkinii_MP1281
|                                            |  |                                   |  |  |  |     +--| (80.4/100)
|                                            |  |                                   |  |  |  |     |  +**bodkinii_TdV204
|                                            |  |                                   |  |  |  |  +**| (0/98)
|                                            |  |                                   |  |  |  |  |  +--holosericea_MP1004
|                                            |  |                                   |  |  |  +--| (88.3/100)
|                                            |  |                                   |  |  |     +--holosericea_EO12842
|                                            |  |                                   |  +--| (92.4/97)
|                                            |  |                                   |     |        +**calcareophila_EO30159
|                                            |  |                                   |     |     +--| (89.8/100)
|                                            |  |                                   |     |     |  +--excavata_GK1532
|                                            |  |                                   |     |  +--| (85.8/100)
|                                            |  |                                   |     |  |  +**propinqua_MP1019
|                                            |  |                                   |     +**| (0/98)
|                                            |  |                                   |        |        +--fillipendula_fil_MP914
|                                            |  |                                   |        |     +**| (0/100)
|                                            |  |                                   |        |     |  +--penduliflora_MP923
|                                            |  |                                   |        |  +--| (92.5/100)
|                                            |  |                                   |        |  |  +--fillipendula_min_MP926
|                                            |  |                                   |        +--| (93.5/100)
|                                            |  |                                   |           +**pulvinata_MP1304
|                                            |  |                                +**| (0/30)
|                                            |  |                                |  |                          +**NEW_sp_napierensis_RDH184b
|                                            |  |                                |  |                       +--| (82.9/100)
|                                            |  |                                |  |                       |  +--nudiflora_MP802
|                                            |  |                                |  |                    +**| (0/88)
|                                            |  |                                |  |                    |  +--malmesburiensis_EO12575
|                                            |  |                                |  |                 +**| (0/89)
|                                            |  |                                |  |                 |  |  +**dregei_EO12711
|                                            |  |                                |  |                 |  +--| (91.7/100)
|                                            |  |                                |  |                 |     +**piquetbergensis_MM5532
|                                            |  |                                |  |              +--| (40.6/86)
|                                            |  |                                |  |              |  +--dispar_EO12749
|                                            |  |                                |  |           +--| (92.2/100)
|                                            |  |                                |  |           |  +--karwyderi_EO12718
|                                            |  |                                |  |        +**| (0/93)
|                                            |  |                                |  |        |  +**ericoides_MP742
|                                            |  |                                |  |     +--| (91.9/93)
|                                            |  |                                |  |     |  +--capillaris_MP1066
|                                            |  |                                |  |  +**| (0/13)
|                                            |  |                                |  |  |  |           +--barbigeroides_MP735
|                                            |  |                                |  |  |  |        +--| (76/99)
|                                            |  |                                |  |  |  |        |  +--benthamiana_MP560
|                                            |  |                                |  |  |  |     +--| (78.3/95)
|                                            |  |                                |  |  |  |     |  +--interrupta_MP911
|                                            |  |                                |  |  |  |  +**| (0/33)
|                                            |  |                                |  |  |  |  |  |  +--radicans_sch_MP1018
|                                            |  |                                |  |  |  |  |  +--| (76.9/95)
|                                            |  |                                |  |  |  |  |     +---rhodopis_BAB13
|                                            |  |                                |  |  |  +**| (0/7)
|                                            |  |                                |  |  |     |  +--erinus_MP907
|                                            |  |                                |  |  |     +--| (77.8/96)
|                                            |  |                                |  |  |        +--similis_MP804
|                                            |  |                                |  +--| (82.2/92)
|                                            |  |                                |     +--agglutinans_EO7679
|                                            |  |                             +**| (0/36)
|                                            |  |                             |  |  +--ioniana_EO12781
|                                            |  |                             |  +--| (80.3/100)
|                                            |  |                             |     +--russakiana_MP684
|                                            |  |                          +--| (87/91)
|                                            |  |                          |  +--labialis_MP696
|                                            |  |                       +**| (0/82)
|                                            |  |                       |  |     +--flavicoma_EO12823
|                                            |  |                       |  |  +--| (88.1/96)
|                                            |  |                       |  |  |  +--pulchella_MP736
|                                            |  |                       |  +--| (72.7/90)
|                                            |  |                       |     |  +--venustiflora_gla_MP1284
|                                            |  |                       |     +--| (95.1/100)
|                                            |  |                       |        |     +--ecklonii_EO12739
|                                            |  |                       |        |  +**| (0/99)
|                                            |  |                       |        |  |  +--glabella_la_EO11224
|                                            |  |                       |        +**| (0/99)
|                                            |  |                       |           |  +--globiceps_con_EO12519
|                                            |  |                       |           +--| (91.9/100)
|                                            |  |                       |              +**innovans_MP918
|                                            |  |                    +**| (0/44)
|                                            |  |                    |  |  +--grisbrookii_EO12716_ITS
|                                            |  |                    |  +--| (95.4/100)
|                                            |  |                    |     +--lanuginosa_EO12521
|                                            |  |                 +--| (0/93)
|                                            |  |                 |  +--brachysepala_EO12727
|                                            |  |              +--| (74.5/97)
|                                            |  |              |  |  +--coarctata_ANA
|                                            |  |              |  +--| (96.7/99)
|                                            |  |              |     |     +**scytophylla_MP1021
|                                            |  |              |     |  +--| (83.7/100)
|                                            |  |              |     |  |  +**curtophylla_EO12750
|                                            |  |              |     +**| (0/99)
|                                            |  |              |        +--gracilipes_MM5014
|                                            |  |           +--| (92.7/97)
|                                            |  |           |  |           +**coarctata_MP590
|                                            |  |           |  |        +--| (96.6/100)
|                                            |  |           |  |        |  +**rubiginosa_RT1554
|                                            |  |           |  |     +--| (78.6/99)
|                                            |  |           |  |     |  +--plukenetii_lin_MP912
|                                            |  |           |  |  +--| (77.3/100)
|                                            |  |           |  |  |  |     +--plukenetii_bre_MP769
|                                            |  |           |  |  |  |  +--| (78.6/100)
|                                            |  |           |  |  |  |  |  +--plukenetii_plu_EO
|                                            |  |           |  |  |  +**| (0/96)
|                                            |  |           |  |  |     +--plukenetii_pen_MP915
|                                            |  |           |  +--| (69.9/97)
|                                            |  |           |     +--physophylla_EO11418
|                                            |  |        +**| (0/30)
|                                            |  |        |  |      +**caffra_ANA
|                                            |  |        |  |   +**| (0/100)
|                                            |  |        |  |   |  +**caffra_C_MP528
|                                            |  |        |  +---| (100/100)
|                                            |  |        |      +**caffra_D_MP655
|                                            |  |     +--| (45.7/32)
|                                            |  |     |  |     +**NEW_sp_napierensis_RDH184a
|                                            |  |     |  |  +**| (0/94)
|                                            |  |     |  |  |  +**peltata_MP1231
|                                            |  |     |  +--| (96.9/100)
|                                            |  |     |     +**velatiflora_MP1213
|                                            |  |  +--| (94.2/95)
|                                            |  |  |  |                 +--brevifolia_MP1008
|                                            |  |  |  |              +--| (85.9/99)
|                                            |  |  |  |              |  +**brevifolia_EO12459
|                                            |  |  |  |           +--| (74.8/16)
|                                            |  |  |  |           |  |           +--coccinea_coc_MP1020
|                                            |  |  |  |           |  |        +--| (98.6/99)
|                                            |  |  |  |           |  |        |  +**coccinea_uni_EO12849
|                                            |  |  |  |           |  |     +--| (73.8/99)
|                                            |  |  |  |           |  |     |  |  +--coccinea_coc_MP1053
|                                            |  |  |  |           |  |     |  +--| (97.6/100)
|                                            |  |  |  |           |  |     |     +--monadelphia_FO
|                                            |  |  |  |           |  |  +--| (96.2/98)
|                                            |  |  |  |           |  |  |  +--coccinea_coc_MP598
|                                            |  |  |  |           |  +--| (87/33)
|                                            |  |  |  |           |     |        +--imbricata_MP1295
|                                            |  |  |  |           |     |     +--| (68.4/99)
|                                            |  |  |  |           |     |     |  +--melastoma_mel_MP773
|                                            |  |  |  |           |     |  +--| (77.8/98)
|                                            |  |  |  |           |     |  |  |     +--intermedia_MM5082
|                                            |  |  |  |           |     |  |  |  +**| (0/57)
|                                            |  |  |  |           |     |  |  |  |  |  +--penicilliformis_MP1078
|                                            |  |  |  |           |     |  |  |  |  +--| (81.5/96)
|                                            |  |  |  |           |     |  |  |  |     +--penicilliformis_MP889
|                                            |  |  |  |           |     |  |  +--| (85.2/88)
|                                            |  |  |  |           |     |  |     |  +--intermedia_alb_MP1248
|                                            |  |  |  |           |     |  |     +**| (0/44)
|                                            |  |  |  |           |     |  |        +--placentiflora_EO12833
|                                            |  |  |  |           |     +--| (87.3/99)
|                                            |  |  |  |           |        |        +--imbricata_MP508
|                                            |  |  |  |           |        |     +--| (86.9/100)
|                                            |  |  |  |           |        |     |  +--imbricata_MP512
|                                            |  |  |  |           |        |  +--| (84/99)
|                                            |  |  |  |           |        |  |  |  +--imbricata_MP688
|                                            |  |  |  |           |        |  |  +**| (0/100)
|                                            |  |  |  |           |        |  |     +--chartacea_EO11408
|                                            |  |  |  |           |        +--| (87/100)
|                                            |  |  |  |           |           +--melastoma_min_EO12820
|                                            |  |  |  |        +**| (0/17)
|                                            |  |  |  |        |  |     +--placentiflora_EO12477
|                                            |  |  |  |        |  |  +--| (74.2/96)
|                                            |  |  |  |        |  |  |  +--accommodata_EO11382
|                                            |  |  |  |        |  +--| (62.8/9)
|                                            |  |  |  |        |     |  +--placentiflora_MP1241
|                                            |  |  |  |        |     +--| (0/30)
|                                            |  |  |  |        |        |  +**rhopalantha_MP909_ITS
|                                            |  |  |  |        |        +--| (98.4/100)
|                                            |  |  |  |        |           +**riparia_MP908
|                                            |  |  |  |     +--| (76/97)
|                                            |  |  |  |     |  |        +**desmantha_MP562
|                                            |  |  |  |     |  |     +**| (0/97)
|                                            |  |  |  |     |  |     |  +--saxicola_EO12515
|                                            |  |  |  |     |  |  +--| (92.1/85)
|                                            |  |  |  |     |  |  |  |        +--acuta_MP506
|                                            |  |  |  |     |  |  |  |     +**| (0/87)
|                                            |  |  |  |     |  |  |  |     |  |                       +---bicolor_MP1098
|                                            |  |  |  |     |  |  |  |     |  |                    +--| (74.4/90)
|                                            |  |  |  |     |  |  |  |     |  |                    |  +--paniculata_MP1274
|                                            |  |  |  |     |  |  |  |     |  |                 +**| (0/65)
|                                            |  |  |  |     |  |  |  |     |  |                 |  |     +--dianthifolia_MP583
|                                            |  |  |  |     |  |  |  |     |  |                 |  |  +**| (0/96)
|                                            |  |  |  |     |  |  |  |     |  |                 |  |  |  |        +--glandulipila_MP521
|                                            |  |  |  |     |  |  |  |     |  |                 |  |  |  |     +**| (0/94)
|                                            |  |  |  |     |  |  |  |     |  |                 |  |  |  |     |  +--setacea_MP589
|                                            |  |  |  |     |  |  |  |     |  |                 |  |  |  |  +--| (75.8/94)
|                                            |  |  |  |     |  |  |  |     |  |                 |  |  |  |  |  |  +**pannosa_EO12490
|                                            |  |  |  |     |  |  |  |     |  |                 |  |  |  |  |  +--| (80/100)
|                                            |  |  |  |     |  |  |  |     |  |                 |  |  |  |  |     +--perlata_MP960
|                                            |  |  |  |     |  |  |  |     |  |                 |  |  |  +--| (77.3/100)
|                                            |  |  |  |     |  |  |  |     |  |                 |  |  |     +--lachnaeifolia_MP994
|                                            |  |  |  |     |  |  |  |     |  |                 |  +**| (0/80)
|                                            |  |  |  |     |  |  |  |     |  |                 |     +--triflora_MP564
|                                            |  |  |  |     |  |  |  |     |  |              +**| (0/19)
|                                            |  |  |  |     |  |  |  |     |  |              |  +--perplexa_EO12788
|                                            |  |  |  |     |  |  |  |     |  |           +**| (0/31)
|                                            |  |  |  |     |  |  |  |     |  |           |  |  +--monsoniana_MP986
|                                            |  |  |  |     |  |  |  |     |  |           |  +--| (77.3/99)
|                                            |  |  |  |     |  |  |  |     |  |           |     +--plumigera_EO11341
|                                            |  |  |  |     |  |  |  |     |  |        +**| (0/51)
|                                            |  |  |  |     |  |  |  |     |  |        |  |              +--floccifera_MP987
|                                            |  |  |  |     |  |  |  |     |  |        |  |           +**| (0/80)
|                                            |  |  |  |     |  |  |  |     |  |        |  |           |  +--leucanthera_EO12452
|                                            |  |  |  |     |  |  |  |     |  |        |  |        +**| (0/79)
|                                            |  |  |  |     |  |  |  |     |  |        |  |        |  +--lepidota_MP541
|                                            |  |  |  |     |  |  |  |     |  |        |  |     +--| (81.8/100)
|                                            |  |  |  |     |  |  |  |     |  |        |  |     |  +--magnisylvae_EO10708
|                                            |  |  |  |     |  |  |  |     |  |        |  |  +**| (0/99)
|                                            |  |  |  |     |  |  |  |     |  |        |  |  |  +--lucida_MP690
|                                            |  |  |  |     |  |  |  |     |  |        |  +--| (74.2/90)
|                                            |  |  |  |     |  |  |  |     |  |        |     +--jacksoniana_EO12791
|                                            |  |  |  |     |  |  |  |     |  |     +**| (0/60)
|                                            |  |  |  |     |  |  |  |     |  |     |  |  +**calycina_EO12532
|                                            |  |  |  |     |  |  |  |     |  |     |  +--| (76/100)
|                                            |  |  |  |     |  |  |  |     |  |     |     +--leucosiphon_MP776
|                                            |  |  |  |     |  |  |  |     |  |  +**| (0/81)
|                                            |  |  |  |     |  |  |  |     |  |  |  |        +--goatcheriana_goa_MP865
|                                            |  |  |  |     |  |  |  |     |  |  |  |     +**| (0/99)
|                                            |  |  |  |     |  |  |  |     |  |  |  |     |  +--pubescens_EO12503
|                                            |  |  |  |     |  |  |  |     |  |  |  |  +--| (0/99)
|                                            |  |  |  |     |  |  |  |     |  |  |  |  |  |  +**margaritacea_ANA
|                                            |  |  |  |     |  |  |  |     |  |  |  |  |  +--| (85/100)
|                                            |  |  |  |     |  |  |  |     |  |  |  |  |     +**marifolia_CM4
|                                            |  |  |  |     |  |  |  |     |  |  |  +--| (78.5/96)
|                                            |  |  |  |     |  |  |  |     |  |  |     |     +**hispiduloides_EO11544
|                                            |  |  |  |     |  |  |  |     |  |  |     |  +**| (0/99)
|                                            |  |  |  |     |  |  |  |     |  |  |     |  |  +--magistrati_EO11750
|                                            |  |  |  |     |  |  |  |     |  |  |     +**| (0/100)
|                                            |  |  |  |     |  |  |  |     |  |  |        +--patens_EO12457
|                                            |  |  |  |     |  |  |  |     |  +**| (0/82)
|                                            |  |  |  |     |  |  |  |     |     +--stokoeanthus_EO4790
|                                            |  |  |  |     |  |  |  |  +**| (0/93)
|                                            |  |  |  |     |  |  |  |  |  +--sperata_MP931
|                                            |  |  |  |     |  |  |  +--| (81.4/91)
|                                            |  |  |  |     |  |  |     |     +**goatcheriana_dra_EO12694
|                                            |  |  |  |     |  |  |     |  +--| (87.4/100)
|                                            |  |  |  |     |  |  |     |  |  +--goatcheriana_pet_MP990
|                                            |  |  |  |     |  |  |     +--| (93.4/100)
|                                            |  |  |  |     |  |  |        +--tegulifolia_MP557
|                                            |  |  |  |     |  +--| (92.7/81)
|                                            |  |  |  |     |     |        +--imbricata_EO12834
|                                            |  |  |  |     |     |     +--| (91.1/100)
|                                            |  |  |  |     |     |     |  +**imbricata_MP1279
|                                            |  |  |  |     |     |  +--| (85.4/100)
|                                            |  |  |  |     |     |  |  |     +**lasciva_EO12837
|                                            |  |  |  |     |     |  |  |  +--| (86.9/100)
|                                            |  |  |  |     |     |  |  |  |  +**lasciva_MP906
|                                            |  |  |  |     |     |  |  +**| (0/100)
|                                            |  |  |  |     |     |  |     +**imbricata_MP1276
|                                            |  |  |  |     |     +--| (96.9/99)
|                                            |  |  |  |     |        +--pogonanthera_EO12835
|                                            |  |  |  |  +--| (87.8/99)
|                                            |  |  |  |  |  +--occulta_EO
|                                            |  |  |  +--| (86.5/29)
|                                            |  |  |     |                    +--gnaphaloides_MP511
|                                            |  |  |     |                 +--| (97.9/100)
|                                            |  |  |     |                 |  +--palliiflora_EO12533
|                                            |  |  |     |              +--| (76.1/93)
|                                            |  |  |     |              |  +--podophylla_MP582
|                                            |  |  |     |           +--| (73.6/41)
|                                            |  |  |     |           |  |     +**niveniana_MP1267
|                                            |  |  |     |           |  |  +--| (70.9/100)
|                                            |  |  |     |           |  |  |  +--paucifolia_cil_EO12528
|                                            |  |  |     |           |  +--| (93.4/100)
|                                            |  |  |     |           |     +--pilosiflora_pil_MP1262
|                                            |  |  |     |        +**| (0/30)
|                                            |  |  |     |        |  |     +--utriculosa_EOsn
|                                            |  |  |     |        |  |  +**| (0/20)
|                                            |  |  |     |        |  |  |  +--parviporandra_MP877
|                                            |  |  |     |        |  +--| (85.8/29)
|                                            |  |  |     |        |     |     +--NEW_omninoglabra_RH77
|                                            |  |  |     |        |     |  +**| (0/50)
|                                            |  |  |     |        |     |  |  |     +--leucodesmia_MP724
|                                            |  |  |     |        |     |  |  |  +--| (84.5/96)
|                                            |  |  |     |        |     |  |  |  |  +--maximilianii_EO12484
|                                            |  |  |     |        |     |  |  +--| (71.4/82)
|                                            |  |  |     |        |     |  |     +--vernicosa_MP928
|                                            |  |  |     |        |     +**| (0/19)
|                                            |  |  |     |        |        |           +**NEW_sp_soporata_RH183
|                                            |  |  |     |        |        |        +**| (0/100)
|                                            |  |  |     |        |        |        |  +**NEW_sp_soporata_RH203
|                                            |  |  |     |        |        |     +--| (87/100)
|                                            |  |  |     |        |        |     |  +--albescens_MP898
|                                            |  |  |     |        |        |  +**| (0/24)
|                                            |  |  |     |        |        |  |  |  +--caespitosa_MP642
|                                            |  |  |     |        |        |  |  +--| (99.4/100)
|                                            |  |  |     |        |        |  |     +--karooica_MP1285
|                                            |  |  |     |        |        +**| (0/12)
|                                            |  |  |     |        |           |  +--leonis_RTsn
|                                            |  |  |     |        |           +--| (75.6/89)
|                                            |  |  |     |        |              +--tristis_MP932
|                                            |  |  |     |     +**| (0/18)
|                                            |  |  |     |     |  |  +--juniperina_SV952
|                                            |  |  |     |     |  +--| (83.4/99)
|                                            |  |  |     |     |     |  +--lanata_MP1220
|                                            |  |  |     |     |     +**| (0/99)
|                                            |  |  |     |     |        +--lehmannii_MP625
|                                            |  |  |     |  +**| (0/17)
|                                            |  |  |     |  |  |        +--exleeana_EO12499
|                                            |  |  |     |  |  |     +--| (14.1/90)
|                                            |  |  |     |  |  |     |  +--rigidula_MP534
|                                            |  |  |     |  |  |  +--| (85.3/100)
|                                            |  |  |     |  |  |  |  +--urceolata_MP955
|                                            |  |  |     |  |  +--| (75.1/97)
|                                            |  |  |     |  |     +--madida_MP573
|                                            |  |  |     +--| (0/31)
|                                            |  |  |        +--petricola_MP996
|                                            |  +--| (91.3/96)
|                                            |     |              +---eremioides_EO12854
|                                            |     |           +--| (72.2/44)
|                                            |     |           |  +---flacca_MP840
|                                            |     |        +**| (0/20)
|                                            |     |        |  |                 +--arachnocalyx_EO12453
|                                            |     |        |  |              +--| (94.9/100)
|                                            |     |        |  |              |  +**cereris_MP863
|                                            |     |        |  |           +--| (96.1/97)
|                                            |     |        |  |           |  +--greyi_EO12501
|                                            |     |        |  |        +--| (74.2/49)
|                                            |     |        |  |        |  |     +--bokkeveldia_EO12769
|                                            |     |        |  |        |  |  +--| (83.7/100)
|                                            |     |        |  |        |  |  |  +--lateriflora_EO12482
|                                            |     |        |  |        |  +**| (0/72)
|                                            |     |        |  |        |     +----mira_MP1257
|                                            |     |        |  |     +**| (0/51)
|                                            |     |        |  |     |  +--coacervata_MP761
|                                            |     |        |  |  +**| (0/62)
|                                            |     |        |  |  |  |  +--lavandulifolia_EO12506
|                                            |     |        |  |  |  +--| (95.3/100)
|                                            |     |        |  |  |     +--macrotrema_MM4625
|                                            |     |        |  +--| (90.9/70)
|                                            |     |        |     +--eremioides_MP533
|                                            |     |     +**| (0/44)
|                                            |     |     |  |         +**amoena_MP1032
|                                            |     |     |  |      +--| (93/100)
|                                            |     |     |  |      |  +--thimifolia_CM7
|                                            |     |     |  |  +---| (100/100)
|                                            |     |     |  |  |   |  +**planifolia_MP1012
|                                            |     |     |  |  |   +**| (0/100)
|                                            |     |     |  |  |      +**planifolia_MP939
|                                            |     |     |  +--| (76.4/33)
|                                            |     |     |     |     +--argentea_EO12475
|                                            |     |     |     |  +--| (84.8/100)
|                                            |     |     |     |  |  |  +--cetrata_EO12064
|                                            |     |     |     |  |  +--| (73.4/100)
|                                            |     |     |     |  |     +---rusticula_EO12471
|                                            |     |     |     +--| (76.2/99)
|                                            |     |     |        +--caprina_EO12772
|                                            |     |  +--| (80.9/100)
|                                            |     |  |  |                    +--glandulifera_EO12852
|                                            |     |  |  |                 +--| (98.6/100)
|                                            |     |  |  |                 |  +--irrorata_EO12856
|                                            |     |  |  |              +**| (0/99)
|                                            |     |  |  |              |  +--hanekomii_EO11172
|                                            |     |  |  |           +--| (86.7/100)
|                                            |     |  |  |           |  +--tumida_MP755
|                                            |     |  |  |        +--| (75.6/100)
|                                            |     |  |  |        |  +-----plumosa_EO12480
|                                            |     |  |  |     +--| (78/98)
|                                            |     |  |  |     |  +--totta_MP525
|                                            |     |  |  |  +**| (0/74)
|                                            |     |  |  |  |  +---inaequalis_MP539
|                                            |     |  |  +--| (0/47)
|                                            |     |  |     |     +--eriophoros_EO12478
|                                            |     |  |     |  +--| (98.9/100)
|                                            |     |  |     |  |  +--senilis_EO12483
|                                            |     |  |     +--| (81.8/89)
|                                            |     |  |        +--recurvifolia_EO12475a
|                                            |     +--| (99.9/100)
|                                            |        |                 +--inflata_MP784
|                                            |        |              +**| (0/98)
|                                            |        |              |  +**inflata_ANA
|                                            |        |           +--| (91/100)
|                                            |        |           |  +--atrovinosa_MP864
|                                            |        |        +--| (79.1/100)
|                                            |        |        |  |  +--cernua_EO12474
|                                            |        |        |  +--| (74.9/100)
|                                            |        |        |     +--toringbergensis_ANA
|                                            |        |     +--| (90.5/100)
|                                            |        |     |  |     +--rubens_EO12853
|                                            |        |     |  |  +--| (99.5/100)
|                                            |        |     |  |  |  |  +**rubens_EO12479
|                                            |        |     |  |  |  +**| (0/100)
|                                            |        |     |  |  |     |  +**verecunda_ANA
|                                            |        |     |  |  |     +--| (91.9/100)
|                                            |        |     |  |  |        +**verecunda_CS5
|                                            |        |     |  +--| (85.2/100)
|                                            |        |     |     |  +--incarnata_EO12771
|                                            |        |     |     +--| (94.5/100)
|                                            |        |     |        +**leptopus_MP746
|                                            |        |  +--| (89.3/100)
|                                            |        |  |  |        +--junonia_jun_Moelens
|                                            |        |  |  |     +**| (0/100)
|                                            |        |  |  |     |  +**junonia_min_Moelens
|                                            |        |  |  |  +--| (98.9/100)
|                                            |        |  |  |  |  |  +**junonia_min_MP866
|                                            |        |  |  |  |  +**| (0/100)
|                                            |        |  |  |  |     |  +**thunbergii_AH2612
|                                            |        |  |  |  |     +--| (94.6/100)
|                                            |        |  |  |  |        +**thunbergii_EO12473
|                                            |        |  |  +--| (46.5/91)
|                                            |        |  |     |        +**maderi_MP757
|                                            |        |  |     |     +**| (0/96)
|                                            |        |  |     |     |  +--oxysepala_MP780
|                                            |        |  |     |  +--| (86.3/100)
|                                            |        |  |     |  |  +--sphaerocephala_MP848
|                                            |        |  |     +--| (86.9/100)
|                                            |        |  |        +--subulata_MdV2
|                                            |        +**| (0/97)
|                                            |           +--oresigena_MP759
|                                         +--| (98.7/100)
|                                         |  |                                                                    +**abietina_abi_ANA
|                                         |  |                                                                 +**| (0/90)
|                                         |  |                                                                 |  |        +--abietina_abi_MP1013
|                                         |  |                                                                 |  |     +**| (0/96)
|                                         |  |                                                                 |  |     |  +**abietina_dia_MP1015
|                                         |  |                                                                 |  |  +**| (0/91)
|                                         |  |                                                                 |  |  |  +**abietina_dia_CM11
|                                         |  |                                                                 |  +**| (0/87)
|                                         |  |                                                                 |     +**abietina_con_CM6
|                                         |  |                                                              +--| (86.6/100)
|                                         |  |                                                              |  +**abietina_atr_MP1029
|                                         |  |                                                           +--| (98.7/100)
|                                         |  |                                                           |  |  +**nevillei_ANA
|                                         |  |                                                           |  +--| (76.3/100)
|                                         |  |                                                           |     +**nevillei_MP1056
|                                         |  |                                                        +--| (75.1/100)
|                                         |  |                                                        |  |  +**quadrisulcata_ANA
|                                         |  |                                                        |  +--| (87.5/100)
|                                         |  |                                                        |     +**quadrisulcata_MP1031
|                                         |  |                                                     +--| (89.1/99)
|                                         |  |                                                     |  |     +**doliiformis_MP710
|                                         |  |                                                     |  |  +--| (95.7/100)
|                                         |  |                                                     |  |  |  +--doliiformis_MP797
|                                         |  |                                                     |  +--| (86.9/100)
|                                         |  |                                                     |     |  +--phillipsii_MP1357_NR
|                                         |  |                                                     |     +--| (87.4/100)
|                                         |  |                                                     |        +--phillipsii_MP794
|                                         |  |                                                  +**| (0/89)
|                                         |  |                                                  |  |                          +**abietina_aur_MP1320
|                                         |  |                                                  |  |                       +**| (0/99)
|                                         |  |                                                  |  |                       |  +**abietina_aur_MP499
|                                         |  |                                                  |  |                    +--| (78.6/85)
|                                         |  |                                                  |  |                    |  |        +--abietina_per_MP1071
|                                         |  |                                                  |  |                    |  |     +**| (0/100)
|                                         |  |                                                  |  |                    |  |     |  +--pinea_MP693
|                                         |  |                                                  |  |                    |  |  +--| (77.4/100)
|                                         |  |                                                  |  |                    |  |  |  +--pinea_MP789
|                                         |  |                                                  |  |                    |  +--| (77/89)
|                                         |  |                                                  |  |                    |     +--hibbertii_MP982
|                                         |  |                                                  |  |                 +**| (0/63)
|                                         |  |                                                  |  |                 |  |                    +--filamentosa_EO12728
|                                         |  |                                                  |  |                 |  |                 +**| (0/100)
|                                         |  |                                                  |  |                 |  |                 |  +**vestita_MP1079
|                                         |  |                                                  |  |                 |  |              +--| (78.8/100)
|                                         |  |                                                  |  |                 |  |              |  +--nematophylla_EO12747
|                                         |  |                                                  |  |                 |  |           +--| (95.3/100)
|                                         |  |                                                  |  |                 |  |           |  +--vestita_EO12702
|                                         |  |                                                  |  |                 |  |        +**| (0/96)
|                                         |  |                                                  |  |                 |  |        |  +--viscaria_pen_EO12466
|                                         |  |                                                  |  |                 |  |     +--| (83/96)
|                                         |  |                                                  |  |                 |  |     |  +**viscaria_mac_MP808
|                                         |  |                                                  |  |                 |  |  +**| (0/81)
|                                         |  |                                                  |  |                 |  |  |  +--viscaria_vis_MdV4
|                                         |  |                                                  |  |                 |  +**| (0/56)
|                                         |  |                                                  |  |                 |     +--latiflora_EO12865
|                                         |  |                                                  |  |              +--| (91.2/98)
|                                         |  |                                                  |  |              |  |  +**viscaria_lon_ANA
|                                         |  |                                                  |  |              |  +**| (0/96)
|                                         |  |                                                  |  |              |     |     +**viscaria_lon_MP1270
|                                         |  |                                                  |  |              |     |  +--| (92.7/100)
|                                         |  |                                                  |  |              |     |  |  +**viscaria_lon_MP678
|                                         |  |                                                  |  |              |     +--| (84.4/99)
|                                         |  |                                                  |  |              |        +--viscaria_lon_MP504
|                                         |  |                                                  |  |           +**| (0/95)
|                                         |  |                                                  |  |           |  |     +**axilliflora_MP916
|                                         |  |                                                  |  |           |  |  +**| (0/99)
|                                         |  |                                                  |  |           |  |  |  |  +--regia_mar_MP930
|                                         |  |                                                  |  |           |  |  |  +**| (0/99)
|                                         |  |                                                  |  |           |  |  |     +**regia_reg_MP922
|                                         |  |                                                  |  |           |  +--| (94.5/100)
|                                         |  |                                                  |  |           |     +**regia_reg_ANA
|                                         |  |                                                  |  |        +--| (92.1/100)
|                                         |  |                                                  |  |        |  +--vestita_ANA
|                                         |  |                                                  |  |     +**| (0/92)
|                                         |  |                                                  |  |     |  +**abietina_aur_MP514
|                                         |  |                                                  |  |  +--| (92.2/96)
|                                         |  |                                                  |  |  |  +--abietina_aur_MP717
|                                         |  |                                                  |  +--| (75.1/89)
|                                         |  |                                                  |     +--stokoei_MP825_NR
|                                         |  |                                               +--| (79/40)
|                                         |  |                                               |  +--collina_EO12613_ITS
|                                         |  |                                            +--| (76.3/40)
|                                         |  |                                            |  +--thomae_MP807
|                                         |  |                                         +--| (87.5/100)
|                                         |  |                                         |  |  +--abietina_pet_EO
|                                         |  |                                         |  +--| (80.6/100)
|                                         |  |                                         |     |  +**parilis_ANA
|                                         |  |                                         |     +--| (99.2/100)
|                                         |  |                                         |        +--parilis_MP751
|                                         |  |                                      +--| (93.4/84)
|                                         |  |                                      |  |     +**cruenta_MP745_NR
|                                         |  |                                      |  |  +--| (76.9/100)
|                                         |  |                                      |  |  |  +--cruenta_MP999_NR
|                                         |  |                                      |  +--| (97/100)
|                                         |  |                                      |     +--elimensis_EO12843_NR
|                                         |  |                                   +--| (97.8/100)
|                                         |  |                                   |  |     +--cabernetea_EO12882
|                                         |  |                                   |  |  +--| (94.5/100)
|                                         |  |                                   |  |  |  +--extrusa_EO12880
|                                         |  |                                   |  +--| (0/54)
|                                         |  |                                   |     +--filiformis_EO12881
|                                         |  |                                +--| (85.7/99)
|                                         |  |                                |  |                          +--aristata_EO12830
|                                         |  |                                |  |                       +**| (0/96)
|                                         |  |                                |  |                       |  +--irbyana_EO12840
|                                         |  |                                |  |                    +**| (0/51)
|                                         |  |                                |  |                    |  +--jasminiflora_EO12612
|                                         |  |                                |  |                 +**| (0/37)
|                                         |  |                                |  |                 |  +--shannonii_TdV262
|                                         |  |                                |  |              +**| (0/45)
|                                         |  |                                |  |              |  +--ampullacea_MP1277
|                                         |  |                                |  |           +**| (0/56)
|                                         |  |                                |  |           |  +--odorata_MP561
|                                         |  |                                |  |        +--| (0/78)
|                                         |  |                                |  |        |  +--fascicularis_fac_MP809
|                                         |  |                                |  |     +--| (39.4/95)
|                                         |  |                                |  |     |  |     +**retorta_RT2096
|                                         |  |                                |  |     |  |  +--| (77.5/100)
|                                         |  |                                |  |     |  |  |  +**retorta_ANA
|                                         |  |                                |  |     |  +--| (95.9/100)
|                                         |  |                                |  |     |     |     +**gysbertii_MP826
|                                         |  |                                |  |     |     |  +**| (0/7)
|                                         |  |                                |  |     |     |  |  |  +**intonsa_EO12860
|                                         |  |                                |  |     |     |  |  +**| (0/7)
|                                         |  |                                |  |     |     |  |     +--squarrosa_EO11742
|                                         |  |                                |  |     |     +--| (82.7/98)
|                                         |  |                                |  |     |        +**massonii_MP811
|                                         |  |                                |  |  +--| (73.9/100)
|                                         |  |                                |  |  |  |  +--macroloma_EO12866
|                                         |  |                                |  |  |  +--| (81.4/96)
|                                         |  |                                |  |  |     +--obliqua_RT2079
|                                         |  |                                |  +--| (99.2/100)
|                                         |  |                                |     |  +**cristata_MP820
|                                         |  |                                |     +--| (99.9/100)
|                                         |  |                                |        |  +--curvifolia_MP700
|                                         |  |                                |        +**| (0/100)
|                                         |  |                                |           +--trichroma_EO12517
|                                         |  |                             +--| (28.1/72)
|                                         |  |                             |  |                             +--corifolia_MP823
|                                         |  |                             |  |                          +--| (40.4/98)
|                                         |  |                             |  |                          |  +--pycnantha_MP1011
|                                         |  |                             |  |                       +**| (0/91)
|                                         |  |                             |  |                       |  +--erasmia_MP874
|                                         |  |                             |  |                    +**| (0/85)
|                                         |  |                             |  |                    |  +--vogelpoelii_cf_EO12815
|                                         |  |                             |  |                 +**| (0/83)
|                                         |  |                             |  |                 |  +--loganii_MP1258
|                                         |  |                             |  |              +--| (77.6/97)
|                                         |  |                             |  |              |  +--corifolia_ANA
|                                         |  |                             |  |           +--| (75.8/99)
|                                         |  |                             |  |           |  +--lutea_MP672
|                                         |  |                             |  |        +**| (0/85)
|                                         |  |                             |  |        |  +--caledonica_JW103
|                                         |  |                             |  |     +**| (0/87)
|                                         |  |                             |  |     |  |     +--eugenea_EO12485_ITS
|                                         |  |                             |  |     |  |  +--| (86.7/100)
|                                         |  |                             |  |     |  |  |  +--glauca_ele_MP973
|                                         |  |                             |  |     |  +--| (92.5/100)
|                                         |  |                             |  |     |     +--glauca_gla_MP850
|                                         |  |                             |  |  +--| (85.9/99)
|                                         |  |                             |  |  |  |  +--bracteolaris_MP577
|                                         |  |                             |  |  |  +--| (95.8/100)
|                                         |  |                             |  |  |     +--steinbergiana_EO12763
|                                         |  |                             |  +--| (90.1/100)
|                                         |  |                             |     +--alfredii_FR
|                                         |  |                          +**| (0/92)
|                                         |  |                          |  +--esteriana_EO12545
|                                         |  |                       +--| (79/18)
|                                         |  |                       |  +---aneimena_EO12757
|                                         |  |                    +**| (0/5)
|                                         |  |                    |  |  +--NEW_pilaarkopensis_RH139
|                                         |  |                    |  +**| (0/5)
|                                         |  |                    |     |     +--anguliger_MP597
|                                         |  |                    |     |  +**| (0/93)
|                                         |  |                    |     |  |  |           +--atromontana_EO12544
|                                         |  |                    |     |  |  |        +**| (0/100)
|                                         |  |                    |     |  |  |        |  +--phaeocarpa_SM2003
|                                         |  |                    |     |  |  |     +**| (0/100)
|                                         |  |                    |     |  |  |     |  +**montis_hominis_EO11827
|                                         |  |                    |     |  |  |  +--| (38.1/92)
|                                         |  |                    |     |  |  |  |  +--bolusanthus_DEB1720
|                                         |  |                    |     |  |  +--| (78.4/97)
|                                         |  |                    |     |  |     +--thamnoides_MP1211
|                                         |  |                    |     +--| (93.3/87)
|                                         |  |                    |        |  +--nutans_BG599
|                                         |  |                    |        +**| (0/82)
|                                         |  |                    |           +--uberiflora_BG586
|                                         |  |                 +**| (0/4)
|                                         |  |                 |  |                                                           +**bakeri_EO12828
|                                         |  |                 |  |                                                        +**| (0/100)
|                                         |  |                 |  |                                                        |  +**purgatoriensis_EO12846
|                                         |  |                 |  |                                                     +--| (77.9/100)
|                                         |  |                 |  |                                                     |  +**intervallaris_MP556_ITS
|                                         |  |                 |  |                                                  +--| (96.3/100)
|                                         |  |                 |  |                                                  |  |  +**hottentotica_EO
|                                         |  |                 |  |                                                  |  +--| (76/100)
|                                         |  |                 |  |                                                  |     +--humidicola_EO11353
|                                         |  |                 |  |                                               +**| (0/96)
|                                         |  |                 |  |                                               |  +**walkeri_MP1237
|                                         |  |                 |  |                                            +--| (76.9/99)
|                                         |  |                 |  |                                            |  |  +--gerhardii_EO12700
|                                         |  |                 |  |                                            |  +--| (88.2/100)
|                                         |  |                 |  |                                            |     |  +**patersonii_MP741
|                                         |  |                 |  |                                            |     +--| (96.3/100)
|                                         |  |                 |  |                                            |        +--patersonii_a_ANA
|                                         |  |                 |  |                                         +--| (27.8/98)
|                                         |  |                 |  |                                         |  +--sacciflora_EO12864
|                                         |  |                 |  |                                      +**| (0/38)
|                                         |  |                 |  |                                      |  +--nana_ANA
|                                         |  |                 |  |                                   +**| (0/15)
|                                         |  |                 |  |                                   |  +--fastigiata_MP830
|                                         |  |                 |  |                                +**| (0/7)
|                                         |  |                 |  |                                |  |        +**daphniflora_MP567
|                                         |  |                 |  |                                |  |     +**| (0/98)
|                                         |  |                 |  |                                |  |     |  +**infundibuliformis_MP1238
|                                         |  |                 |  |                                |  |  +**| (0/98)
|                                         |  |                 |  |                                |  |  |  +**denticulata_MP799
|                                         |  |                 |  |                                |  +--| (86.7/98)
|                                         |  |                 |  |                                |     +**infundibuliformis_ANA
|                                         |  |                 |  |                             +**| (0/10)
|                                         |  |                 |  |                             |  +**vallis_aranearum_ANA
|                                         |  |                 |  |                          +**| (0/17)
|                                         |  |                 |  |                          |  |  +--blandfordii_MM4208
|                                         |  |                 |  |                          |  +--| (83/99)
|                                         |  |                 |  |                          |     +**cylindrica_MP1240
|                                         |  |                 |  |                       +**| (0/81)
|                                         |  |                 |  |                       |  +--krugeri_EO12807
|                                         |  |                 |  |                    +--| (99.6/100)
|                                         |  |                 |  |                    |  |           +**tenella_EO12839
|                                         |  |                 |  |                    |  |        +**| (0/93)
|                                         |  |                 |  |                    |  |        |  +**autumnalis_MP665
|                                         |  |                 |  |                    |  |     +**| (0/83)
|                                         |  |                 |  |                    |  |     |  +**subdivaricata_MP671
|                                         |  |                 |  |                    |  |  +--| (96.9/100)
|                                         |  |                 |  |                    |  |  |  +**sitiens_MP827
|                                         |  |                 |  |                    |  +--| (74.8/89)
|                                         |  |                 |  |                    |     |           +**capensis_MP1047
|                                         |  |                 |  |                    |     |        +**| (0/99)
|                                         |  |                 |  |                    |     |        |  +**laeta_MP1045
|                                         |  |                 |  |                    |     |     +**| (0/95)
|                                         |  |                 |  |                    |     |     |  +**eburnea_MP1037
|                                         |  |                 |  |                    |     |  +--| (87.9/99)
|                                         |  |                 |  |                    |     |  |  +**elimensis_ANA
|                                         |  |                 |  |                    |     +--| (97.5/100)
|                                         |  |                 |  |                    |        +--walkeri_ANA
|                                         |  |                 |  |                 +--| (74.8/100)
|                                         |  |                 |  |                 |  |           +--flexistyla_EO12818
|                                         |  |                 |  |                 |  |        +**| (0/96)
|                                         |  |                 |  |                 |  |        |  |  +**cyathiformis_a_ANA
|                                         |  |                 |  |                 |  |        |  +--| (76.3/100)
|                                         |  |                 |  |                 |  |        |     +**cyathiformis_d_ANA
|                                         |  |                 |  |                 |  |     +**| (0/94)
|                                         |  |                 |  |                 |  |     |  +**quadrangularis_MP620
|                                         |  |                 |  |                 |  |  +--| (98.9/100)
|                                         |  |                 |  |                 |  |  |  +--gracilis_BG622
|                                         |  |                 |  |                 |  +--| (86.4/100)
|                                         |  |                 |  |                 |     +--multumbellifera_MP822
|                                         |  |                 |  |              +--| (88.8/100)
|                                         |  |                 |  |              |  |  +---distorta_EO12500
|                                         |  |                 |  |              |  +--| (59.9/99)
|                                         |  |                 |  |              |     +--turgida_S1962_ITS
|                                         |  |                 |  |           +--| (72.5/100)
|                                         |  |                 |  |           |  |     +**physodes_ANA
|                                         |  |                 |  |           |  |  +--| (75.4/100)
|                                         |  |                 |  |           |  |  |  +**physodes_MP979
|                                         |  |                 |  |           |  +--| (95.5/100)
|                                         |  |                 |  |           |     |  +**urna_viridis_ANA
|                                         |  |                 |  |           |     +**| (0/97)
|                                         |  |                 |  |           |        +**urna_viridis_MP946
|                                         |  |                 |  |        +--| (93.1/99)
|                                         |  |                 |  |        |  |        +--alexandri_EO12449
|                                         |  |                 |  |        |  |     +--| (95.4/100)
|                                         |  |                 |  |        |  |     |  +--bolusiae_ANA
|                                         |  |                 |  |        |  |  +--| (75.2/81)
|                                         |  |                 |  |        |  |  |  +--fairii_CM12_ITS
|                                         |  |                 |  |        |  +--| (86.4/99)
|                                         |  |                 |  |        |     |           +**canescens_ANA
|                                         |  |                 |  |        |     |        +--| (77.9/100)
|                                         |  |                 |  |        |     |        |  |  +**caterviflora_EO12785
|                                         |  |                 |  |        |     |        |  +**| (0/100)
|                                         |  |                 |  |        |     |        |     +**recurvata_EO12467_ITS
|                                         |  |                 |  |        |     |     +--| (78/100)
|                                         |  |                 |  |        |     |     |  |     +**haematocodon_MP1033
|                                         |  |                 |  |        |     |     |  |  +**| (0/99)
|                                         |  |                 |  |        |     |     |  |  |  +**mollis_CM5_ITS
|                                         |  |                 |  |        |     |     |  +--| (93.3/100)
|                                         |  |                 |  |        |     |     |     +--hirtiflora_MP958
|                                         |  |                 |  |        |     |  +**| (0/94)
|                                         |  |                 |  |        |     |  |  |     +**clavisepala_ANA
|                                         |  |                 |  |        |     |  |  |  +--| (99.2/100)
|                                         |  |                 |  |        |     |  |  |  |  +**clavisepala_MP1063
|                                         |  |                 |  |        |     |  |  +**| (0/95)
|                                         |  |                 |  |        |     |  |     +--ferrea_EO12494
|                                         |  |                 |  |        |     +--| (67.2/82)
|                                         |  |                 |  |        |        |  +--empetrina_EO12786
|                                         |  |                 |  |        |        +--| (83.3/85)
|                                         |  |                 |  |        |           +--pyxidiflora_ANA
|                                         |  |                 |  |     +--| (70.3/98)
|                                         |  |                 |  |     |  |     +--baccans_BG645
|                                         |  |                 |  |     |  |  +--| (75.2/100)
|                                         |  |                 |  |     |  |  |  |     +**depressa_MP942
|                                         |  |                 |  |     |  |  |  |  +--| (89.5/100)
|                                         |  |                 |  |     |  |  |  |  |  +**depressa_MP977
|                                         |  |                 |  |     |  |  |  +--| (86.2/100)
|                                         |  |                 |  |     |  |  |     +--sociorum_cf_MP1055
|                                         |  |                 |  |     |  +--| (95.9/100)
|                                         |  |                 |  |     |     |     +--brachialis_MP734
|                                         |  |                 |  |     |     |  +**| (0/98)
|                                         |  |                 |  |     |     |  |  |  +**halicacaba_ANA
|                                         |  |                 |  |     |     |  |  +--| (87.7/100)
|                                         |  |                 |  |     |     |  |     +**halicacaba_MP1036
|                                         |  |                 |  |     |     +--| (75.2/100)
|                                         |  |                 |  |     |        |  +**glutinosa_MP687
|                                         |  |                 |  |     |        +--| (98.9/100)
|                                         |  |                 |  |     |           +--glutinosa_MP701
|                                         |  |                 |  |  +--| (97.3/100)
|                                         |  |                 |  |  |  |                             +--bibax_EO12862
|                                         |  |                 |  |  |  |                          +--| (0/100)
|                                         |  |                 |  |  |  |                          |  +--viridimontana_vir_AH1286
|                                         |  |                 |  |  |  |                       +**| (0/91)
|                                         |  |                 |  |  |  |                       |  +--hansfordii_MP1239
|                                         |  |                 |  |  |  |                    +**| (0/74)
|                                         |  |                 |  |  |  |                    |  +--oreotragus_ANA
|                                         |  |                 |  |  |  |                 +**| (0/62)
|                                         |  |                 |  |  |  |                 |  |  +--coventryi_EO12832
|                                         |  |                 |  |  |  |                 |  +--| (78/93)
|                                         |  |                 |  |  |  |                 |     +--hendricksei_EO12524
|                                         |  |                 |  |  |  |              +**| (0/61)
|                                         |  |                 |  |  |  |              |  |  +**plena_MP1282
|                                         |  |                 |  |  |  |              |  +--| (97.7/100)
|                                         |  |                 |  |  |  |              |     +**colorans_EO12717
|                                         |  |                 |  |  |  |           +--| (87.1/98)
|                                         |  |                 |  |  |  |           |  |     +**latituba_MP1374
|                                         |  |                 |  |  |  |           |  |  +--| (79.6/100)
|                                         |  |                 |  |  |  |           |  |  |  +**trichophora_EO12701
|                                         |  |                 |  |  |  |           |  +--| (85.4/99)
|                                         |  |                 |  |  |  |           |     |  +**perspicua_per_MP821
|                                         |  |                 |  |  |  |           |     +**| (0/99)
|                                         |  |                 |  |  |  |           |        +--propendens_EO12464
|                                         |  |                 |  |  |  |        +**| (0/97)
|                                         |  |                 |  |  |  |        |  |        +**chrysocodon_EO12845
|                                         |  |                 |  |  |  |        |  |     +--| (74.8/99)
|                                         |  |                 |  |  |  |        |  |     |  |  +**chrysocodon_ANA
|                                         |  |                 |  |  |  |        |  |     |  +**| (0/99)
|                                         |  |                 |  |  |  |        |  |     |     +**stagnalis_sta_MP668
|                                         |  |                 |  |  |  |        |  |  +--| (99.7/100)
|                                         |  |                 |  |  |  |        |  |  |  +**stagnalis_min_EO12740
|                                         |  |                 |  |  |  |        |  +--| (33.1/85)
|                                         |  |                 |  |  |  |        |     |     +--leucotrachela_ANA
|                                         |  |                 |  |  |  |        |     |  +**| (0/31)
|                                         |  |                 |  |  |  |        |     |  |  |              +**paludicola_AH2680
|                                         |  |                 |  |  |  |        |     |  |  |           +--| (92.2/100)
|                                         |  |                 |  |  |  |        |     |  |  |           |  +--salteri_S2065
|                                         |  |                 |  |  |  |        |     |  |  |        +**| (0/91)
|                                         |  |                 |  |  |  |        |     |  |  |        |  |           +--annectens_CM8
|                                         |  |                 |  |  |  |        |     |  |  |        |  |        +**| (0/99)
|                                         |  |                 |  |  |  |        |     |  |  |        |  |        |  +--cyrilliflora_CM10
|                                         |  |                 |  |  |  |        |     |  |  |        |  |     +--| (74.9/100)
|                                         |  |                 |  |  |  |        |     |  |  |        |  |     |  +**heleogena_MP1064
|                                         |  |                 |  |  |  |        |     |  |  |        |  |  +**| (0/85)
|                                         |  |                 |  |  |  |        |     |  |  |        |  |  |  +--fontana_MP1069
|                                         |  |                 |  |  |  |        |     |  |  |        |  +**| (0/92)
|                                         |  |                 |  |  |  |        |     |  |  |        |     +--verticillata_ANA
|                                         |  |                 |  |  |  |        |     |  |  |     +--| (85.1/52)
|                                         |  |                 |  |  |  |        |     |  |  |     |  +**pageana_ANA
|                                         |  |                 |  |  |  |        |     |  |  |  +--| (16.7/76)
|                                         |  |                 |  |  |  |        |     |  |  |  |  |  +--campanularis_EO11352
|                                         |  |                 |  |  |  |        |     |  |  |  |  +**| (0/91)
|                                         |  |                 |  |  |  |        |     |  |  |  |     +--macowanii_mac_MP810
|                                         |  |                 |  |  |  |        |     |  |  +**| (0/32)
|                                         |  |                 |  |  |  |        |     |  |     +**annectens_ANA
|                                         |  |                 |  |  |  |        |     +--| (0/89)
|                                         |  |                 |  |  |  |        |        |     +**conspicua_CS1
|                                         |  |                 |  |  |  |        |        |  +--| (88.1/100)
|                                         |  |                 |  |  |  |        |        |  |  +--curviflora_MP765
|                                         |  |                 |  |  |  |        |        +--| (94.8/100)
|                                         |  |                 |  |  |  |        |           +--curviflora_dif_EO12742
|                                         |  |                 |  |  |  |     +--| (99.6/100)
|                                         |  |                 |  |  |  |     |  |  +--parviflora_EO12492
|                                         |  |                 |  |  |  |     |  +--| (81.3/100)
|                                         |  |                 |  |  |  |     |     |  +--pillansii_pil_MP813
|                                         |  |                 |  |  |  |     |     +--| (75.4/100)
|                                         |  |                 |  |  |  |     |        +--ribisaria_RT2059
|                                         |  |                 |  |  |  |  +--| (88.2/99)
|                                         |  |                 |  |  |  |  |  |                 +**NEW_sp_fredii_RH142
|                                         |  |                 |  |  |  |  |  |              +--| (77.7/100)
|                                         |  |                 |  |  |  |  |  |              |  +**trichophylla_EO10906
|                                         |  |                 |  |  |  |  |  |           +--| (74.4/100)
|                                         |  |                 |  |  |  |  |  |           |  +--transparens_MP893
|                                         |  |                 |  |  |  |  |  |        +--| (93.2/100)
|                                         |  |                 |  |  |  |  |  |        |  +--dodii_EO11417
|                                         |  |                 |  |  |  |  |  |     +--| (82/99)
|                                         |  |                 |  |  |  |  |  |     |  +---bergiana_MP768
|                                         |  |                 |  |  |  |  |  |  +**| (0/93)
|                                         |  |                 |  |  |  |  |  |  |  |  +--chionophila_MP790
|                                         |  |                 |  |  |  |  |  |  |  +--| (92.4/98)
|                                         |  |                 |  |  |  |  |  |  |     |        +--curvirostris_MP817
|                                         |  |                 |  |  |  |  |  |  |     |     +--| (86/100)
|                                         |  |                 |  |  |  |  |  |  |     |     |  |  +**curvirostris_MP941
|                                         |  |                 |  |  |  |  |  |  |     |     |  +**| (0/97)
|                                         |  |                 |  |  |  |  |  |  |     |     |     +--lateralis_MP727
|                                         |  |                 |  |  |  |  |  |  |     |  +**| (0/96)
|                                         |  |                 |  |  |  |  |  |  |     |  |  |  +--haemastoma_MP871
|                                         |  |                 |  |  |  |  |  |  |     |  |  +--| (86.8/100)
|                                         |  |                 |  |  |  |  |  |  |     |  |     |  +**praecox_MP795
|                                         |  |                 |  |  |  |  |  |  |     |  |     +**| (0/97)
|                                         |  |                 |  |  |  |  |  |  |     |  |        |  +**savileae_MP975
|                                         |  |                 |  |  |  |  |  |  |     |  |        +--| (98/100)
|                                         |  |                 |  |  |  |  |  |  |     |  |           +**ventricosa_MP713
|                                         |  |                 |  |  |  |  |  |  |     +--| (95.1/100)
|                                         |  |                 |  |  |  |  |  |  |        +--lateralis_MP721
|                                         |  |                 |  |  |  |  |  +**| (0/97)
|                                         |  |                 |  |  |  |  |     |  +--duthieae_ANA
|                                         |  |                 |  |  |  |  |     +--| (85.5/100)
|                                         |  |                 |  |  |  |  |        +--regerminans_MP576
|                                         |  |                 |  |  |  +--| (75.7/99)
|                                         |  |                 |  |  |     +--oxycoccifolia_MP1275
|                                         |  |                 |  +--| (79.4/27)
|                                         |  |                 |     |        +**NEW_sp_aff_inconstans_RH43
|                                         |  |                 |     |     +**| (0/100)
|                                         |  |                 |     |     |  +**stylaris_ANA
|                                         |  |                 |     |  +--| (99.6/100)
|                                         |  |                 |     |  |  |  +**simulans_ANA
|                                         |  |                 |     |  |  +**| (0/98)
|                                         |  |                 |     |  |     +--simulans_BG603
|                                         |  |                 |     +**| (0/26)
|                                         |  |                 |        |     +--chionodes_EO11699
|                                         |  |                 |        |  +--| (71.9/47)
|                                         |  |                 |        |  |  +--esterhuyseniae_EO11831
|                                         |  |                 |        +--| (86.3/70)
|                                         |  |                 |           +--oreotragus_JP363
|                                         |  |              +--| (86.9/41)
|                                         |  |              |  |              +--banksii_ban_EO12873
|                                         |  |              |  |           +--| (88.6/100)
|                                         |  |              |  |           |  |  +**banksii_com_ANA
|                                         |  |              |  |           |  +--| (96/100)
|                                         |  |              |  |           |     +--banksii_com_MP824
|                                         |  |              |  |        +--| (91.4/99)
|                                         |  |              |  |        |  |  +**banksii_pur_NB1753
|                                         |  |              |  |        |  +**| (0/98)
|                                         |  |              |  |        |     |     +--corydalis_AH2536
|                                         |  |              |  |        |     |  +--| (95.7/100)
|                                         |  |              |  |        |     |  |  +**corydalis_MP1005
|                                         |  |              |  |        |     +**| (0/98)
|                                         |  |              |  |        |        +--spumosa_MP978
|                                         |  |              |  |     +--| (55.7/74)
|                                         |  |              |  |     |  +--humifusa_MP846
|                                         |  |              |  |  +--| (78.7/25)
|                                         |  |              |  |  |  |                                      +**bruniades_EO12465
|                                         |  |              |  |  |  |                                   +--| (97.6/100)
|                                         |  |              |  |  |  |                                   |  +--villosa_EO11394
|                                         |  |              |  |  |  |                                +**| (0/97)
|                                         |  |              |  |  |  |                                |  |     +**capitata_ANA
|                                         |  |              |  |  |  |                                |  |  +--| (97.1/100)
|                                         |  |              |  |  |  |                                |  |  |  +**capitata_MP1044
|                                         |  |              |  |  |  |                                |  +--| (78.9/98)
|                                         |  |              |  |  |  |                                |     +--adnata_MP501
|                                         |  |              |  |  |  |                             +--| (31/87)
|                                         |  |              |  |  |  |                             |  |           +**NEW_sp_nov_JV2988
|                                         |  |              |  |  |  |                             |  |        +--| (89.1/100)
|                                         |  |              |  |  |  |                             |  |        |  +--subcapitata_MP1042
|                                         |  |              |  |  |  |                             |  |     +**| (0/97)
|                                         |  |              |  |  |  |                             |  |     |  +--calcicola_EO12814
|                                         |  |              |  |  |  |                             |  |  +--| (96.8/100)
|                                         |  |              |  |  |  |                             |  |  |  |  +**areolata_EO12502
|                                         |  |              |  |  |  |                             |  |  |  +--| (81.6/100)
|                                         |  |              |  |  |  |                             |  |  |     |        +**artemisioides_MP551
|                                         |  |              |  |  |  |                             |  |  |     |     +**| (0/96)
|                                         |  |              |  |  |  |                             |  |  |     |     |  +**conferta_MP887_ITS
|                                         |  |              |  |  |  |                             |  |  |     |  +**| (0/91)
|                                         |  |              |  |  |  |                             |  |  |     |  |  |  +**remota_EO10386
|                                         |  |              |  |  |  |                             |  |  |     |  |  +--| (77.3/100)
|                                         |  |              |  |  |  |                             |  |  |     |  |     +--remota_MP1263
|                                         |  |              |  |  |  |                             |  |  |     +--| (86.7/100)
|                                         |  |              |  |  |  |                             |  |  |        +--rugata_EO12516
|                                         |  |              |  |  |  |                             |  +--| (89/93)
|                                         |  |              |  |  |  |                             |     +---muscosa_MP775
|                                         |  |              |  |  |  |                          +--| (0/84)
|                                         |  |              |  |  |  |                          |  |  +--florifera_EO12536
|                                         |  |              |  |  |  |                          |  +--| (99.9/100)
|                                         |  |              |  |  |  |                          |     |  +**florifera_EO12768
|                                         |  |              |  |  |  |                          |     +--| (65.9/100)
|                                         |  |              |  |  |  |                          |        +--NEW_sp_schlebuschii_RH31
|                                         |  |              |  |  |  |                       +**| (0/11)
|                                         |  |              |  |  |  |                       |  |     +--obtusata_EO12458
|                                         |  |              |  |  |  |                       |  |  +**| (0/99)
|                                         |  |              |  |  |  |                       |  |  |  |  +--petrophila_EO7592
|                                         |  |              |  |  |  |                       |  |  |  +--| (96.4/100)
|                                         |  |              |  |  |  |                       |  |  |     +**petrophila_RT2065
|                                         |  |              |  |  |  |                       |  +--| (99/100)
|                                         |  |              |  |  |  |                       |     +--oliveri_MP1278
|                                         |  |              |  |  |  |                    +**| (0/11)
|                                         |  |              |  |  |  |                    |  +--diosmifolia_CM19
|                                         |  |              |  |  |  |                 +--| (82.5/24)
|                                         |  |              |  |  |  |                 |  |  +--hirta_EO12812
|                                         |  |              |  |  |  |                 |  +--| (92.3/100)
|                                         |  |              |  |  |  |                 |     +**fausta_MP663
|                                         |  |              |  |  |  |              +**| (0/3)
|                                         |  |              |  |  |  |              |  |     +--sonderiana_MP997
|                                         |  |              |  |  |  |              |  |  +--| (92.5/100)
|                                         |  |              |  |  |  |              |  |  |  +**sonderiana_MP756
|                                         |  |              |  |  |  |              |  +--| (85.1/97)
|                                         |  |              |  |  |  |              |     +--monadelphia_FO2_ITS
|                                         |  |              |  |  |  |           +**| (0/82)
|                                         |  |              |  |  |  |           |  |     +--cumuliflora_EO12699
|                                         |  |              |  |  |  |           |  |  +--| (88.4/100)
|                                         |  |              |  |  |  |           |  |  |  +--genistifolia_CM15
|                                         |  |              |  |  |  |           |  +**| (0/1)
|                                         |  |              |  |  |  |           |     |        +**ovina_EO12487
|                                         |  |              |  |  |  |           |     |     +--| (90.1/100)
|                                         |  |              |  |  |  |           |     |     |  +**peziza_MP719_ITS
|                                         |  |              |  |  |  |           |     |  +--| (87.6/100)
|                                         |  |              |  |  |  |           |     |  |  +--tomentosa_MP961
|                                         |  |              |  |  |  |           |     +--| (91.6/98)
|                                         |  |              |  |  |  |           |        |  +--polycoma_FR
|                                         |  |              |  |  |  |           |        +**| (0/98)
|                                         |  |              |  |  |  |           |           +--selaginifolia_EO12488
|                                         |  |              |  |  |  |        +--| (76.9/98)
|                                         |  |              |  |  |  |        |  +--petiolaris_EO12783
|                                         |  |              |  |  |  |     +--| (77.9/99)
|                                         |  |              |  |  |  |     |  +--uysii_ANA
|                                         |  |              |  |  |  |  +--| (74.2/28)
|                                         |  |              |  |  |  |  |  +---pauciovulata_TdV258b
|                                         |  |              |  |  |  +**| (0/18)
|                                         |  |              |  |  |     |        +--esteriana_EO12858
|                                         |  |              |  |  |     |     +--| (75/98)
|                                         |  |              |  |  |     |     |  +--phacelanthera_EO12489
|                                         |  |              |  |  |     |  +--| (75.8/79)
|                                         |  |              |  |  |     |  |  +--humifusa_MP616
|                                         |  |              |  |  |     +**| (0/13)
|                                         |  |              |  |  |        |  +--vlokii_JP378
|                                         |  |              |  |  |        +**| (0/15)
|                                         |  |              |  |  |           |           +**leptopus_ANA
|                                         |  |              |  |  |           |        +**| (0/80)
|                                         |  |              |  |  |           |        |  +**tenuis_ANA
|                                         |  |              |  |  |           |     +--| (97.7/100)
|                                         |  |              |  |  |           |     |  +**tenuis_EO12491
|                                         |  |              |  |  |           |  +--| (73.9/55)
|                                         |  |              |  |  |           |  |  |  +--serrata_MP818
|                                         |  |              |  |  |           |  |  +--| (31.7/55)
|                                         |  |              |  |  |           |  |     +--sparsa_BG602
|                                         |  |              |  |  |           +--| (82.4/94)
|                                         |  |              |  |  |              |  +--oligantha_TdV86
|                                         |  |              |  |  |              +**| (0/52)
|                                         |  |              |  |  |                 |  +--strigosa_MP673
|                                         |  |              |  |  |                 +--| (76.5/98)
|                                         |  |              |  |  |                    +--velatiflora_EO12547
|                                         |  |              |  +--| (88.8/93)
|                                         |  |              |     |     +--bruniifolia_EO12460
|                                         |  |              |     |  +--| (99.7/100)
|                                         |  |              |     |  |  +--ustulescens_RT1553
|                                         |  |              |     +--| (74.1/96)
|                                         |  |              |        |           +**chiroptera_MP814
|                                         |  |              |        |        +--| (72.5/97)
|                                         |  |              |        |        |  |  +**equisetifolia_ANA_ITS
|                                         |  |              |        |        |  +--| (87/100)
|                                         |  |              |        |        |     +**multiflexuosa_EO12445
|                                         |  |              |        |     +--| (76.1/100)
|                                         |  |              |        |     |  +--equisetifolia_MP829
|                                         |  |              |        |  +--| (22.5/92)
|                                         |  |              |        |  |  +--hermani_EO12498
|                                         |  |              |        +--| (92.5/100)
|                                         |  |              |           +--jonasiana_MP985
|                                         |  |           +--| (0/67)
|                                         |  |           |  |                                +--cerinthoides_ANA
|                                         |  |           |  |                             +--| (92.7/100)
|                                         |  |           |  |                             |  |  +--sparrmanii_ANA
|                                         |  |           |  |                             |  +**| (0/99)
|                                         |  |           |  |                             |     +--sparrmanii_BG608
|                                         |  |           |  |                          +--| (96.8/100)
|                                         |  |           |  |                          |  |  +--pectinifolia_BG601
|                                         |  |           |  |                          |  +**| (0/99)
|                                         |  |           |  |                          |     |     +--cerinthoides_MP653
|                                         |  |           |  |                          |     |  +**| (0/99)
|                                         |  |           |  |                          |     |  |  +--strigilifolia_MP619
|                                         |  |           |  |                          |     +**| (0/99)
|                                         |  |           |  |                          |        +**strigilifolia_ANA
|                                         |  |           |  |                       +--| (73.3/100)
|                                         |  |           |  |                       |  +--solandri_EO12753
|                                         |  |           |  |                    +--| (99.2/100)
|                                         |  |           |  |                    |  |  +**ingeana_EO11805
|                                         |  |           |  |                    |  +--| (93.4/100)
|                                         |  |           |  |                    |     +**ingeana_EO12759
|                                         |  |           |  |                 +--| (63.2/99)
|                                         |  |           |  |                 |  |     +**NEW_sp_aff_umbratica_JV826
|                                         |  |           |  |                 |  |  +--| (97.6/100)
|                                         |  |           |  |                 |  |  |  +**sp_nov_MP1291
|                                         |  |           |  |                 |  +--| (89.3/100)
|                                         |  |           |  |                 |     +--umbratica_EO12760
|                                         |  |           |  |              +--| (48/81)
|                                         |  |           |  |              |  |  +--inordinata_EO11823
|                                         |  |           |  |              |  +--| (87.6/100)
|                                         |  |           |  |              |     +--nubigena_MP868
|                                         |  |           |  |           +**| (0/74)
|                                         |  |           |  |           |  |           +**gibbosa_ANA
|                                         |  |           |  |           |  |        +**| (0/98)
|                                         |  |           |  |           |  |        |  +**gibbosa_ANA_b
|                                         |  |           |  |           |  |     +--| (94.8/100)
|                                         |  |           |  |           |  |     |  +--gibbosa_BG623
|                                         |  |           |  |           |  |  +--| (86.8/100)
|                                         |  |           |  |           |  |  |  |  +**glandulosa_fou_ANA
|                                         |  |           |  |           |  |  |  +--| (96.9/100)
|                                         |  |           |  |           |  |  |     +--glandulosa_gla_MP1227
|                                         |  |           |  |           |  +--| (41.7/79)
|                                         |  |           |  |           |     +--gibbosa_GS23
|                                         |  |           |  |        +--| (81.4/88)
|                                         |  |           |  |        |  |        +--opulenta_JP316
|                                         |  |           |  |        |  |     +**| (0/89)
|                                         |  |           |  |        |  |     |  +--lithophila_MP1301
|                                         |  |           |  |        |  |  +**| (0/88)
|                                         |  |           |  |        |  |  |  |  +--angulosa_S2105
|                                         |  |           |  |        |  |  |  +--| (100/100)
|                                         |  |           |  |        |  |  |     |  +**axillaris_MP1052
|                                         |  |           |  |        |  |  |     +**| (0/100)
|                                         |  |           |  |        |  |  |        +**axillaris_MP594
|                                         |  |           |  |        |  +**| (0/76)
|                                         |  |           |  |        |     |  +**orientalis_EO12608
|                                         |  |           |  |        |     +--| (94/99)
|                                         |  |           |  |        |        +--unilateralis_MP1205
|                                         |  |           |  |     +--| (71.6/84)
|                                         |  |           |  |     |  |           +**dolfiana_EO12546
|                                         |  |           |  |     |  |        +--| (76.4/100)
|                                         |  |           |  |     |  |        |  +**dolfiana_MP1297
|                                         |  |           |  |     |  |     +--| (93.7/100)
|                                         |  |           |  |     |  |     |  +--lignosa_EO11763
|                                         |  |           |  |     |  |  +**| (0/98)
|                                         |  |           |  |     |  |  |  |  +**arcuata_MP523
|                                         |  |           |  |     |  |  |  +--| (89.3/100)
|                                         |  |           |  |     |  |  |     +--demissa_EO12540
|                                         |  |           |  |     |  +--| (84.9/91)
|                                         |  |           |  |     |     +--umbelliflora_RT2182
|                                         |  |           |  |  +**| (0/77)
|                                         |  |           |  |  |  |  +--insignis_MP1290
|                                         |  |           |  |  |  +--| (73.8/81)
|                                         |  |           |  |  |     |  +**nabea_BG609
|                                         |  |           |  |  |     +--| (100/100)
|                                         |  |           |  |  |        +**nabea_ANA
|                                         |  |           |  +--| (99.7/86)
|                                         |  |           |     |                          +**croceovirens_JP387
|                                         |  |           |     |                       +**| (0/97)
|                                         |  |           |     |                       |  +**discolor_spe_MP1217
|                                         |  |           |     |                    +**| (0/94)
|                                         |  |           |     |                    |  +**unicolor_geo_JP273
|                                         |  |           |     |                 +--| (81.7/99)
|                                         |  |           |     |                 |  +--unicolor_uni_MP1249
|                                         |  |           |     |              +--| (92.3/98)
|                                         |  |           |     |              |  +**unicolor_mut_MP1245
|                                         |  |           |     |           +--| (79.2/98)
|                                         |  |           |     |           |  |              +--gigantea_EO12821
|                                         |  |           |     |           |  |           +**| (0/91)
|                                         |  |           |     |           |  |           |  +--versicolor_mon_EO12705
|                                         |  |           |     |           |  |        +**| (0/89)
|                                         |  |           |     |           |  |        |  |  +**prolata_EO11935
|                                         |  |           |     |           |  |        |  +--| (95.9/100)
|                                         |  |           |     |           |  |        |     |  +**prolata_EO12748
|                                         |  |           |     |           |  |        |     +**| (0/86)
|                                         |  |           |     |           |  |        |        +**versicolor_ver_MP1232
|                                         |  |           |     |           |  |     +**| (0/92)
|                                         |  |           |     |           |  |     |  +**amidae_EO12272
|                                         |  |           |     |           |  |  +**| (0/92)
|                                         |  |           |     |           |  |  |  +**recta_ANA
|                                         |  |           |     |           |  +**| (0/96)
|                                         |  |           |     |           |     |  +--ardens_MP1076
|                                         |  |           |     |           |     +--| (86/100)
|                                         |  |           |     |           |        |  +**blenna_ANA
|                                         |  |           |     |           |        +**| (0/98)
|                                         |  |           |     |           |           +--blenna_MP883
|                                         |  |           |     |        +--| (80.2/100)
|                                         |  |           |     |        |  |  +--diaphana_BG611
|                                         |  |           |     |        |  +--| (78.5/100)
|                                         |  |           |     |        |     +**discolor_heb_MP1214
|                                         |  |           |     |     +--| (85/100)
|                                         |  |           |     |     |  |        +**oblongiflora_ANA
|                                         |  |           |     |     |  |     +**| (0/98)
|                                         |  |           |     |     |  |     |  +**spectabilis_MP929
|                                         |  |           |     |     |  |  +--| (97.8/100)
|                                         |  |           |     |     |  |  |  +--oblongiflora_EO12813
|                                         |  |           |     |     |  +**| (0/98)
|                                         |  |           |     |     |     +--physantha_MP1242
|                                         |  |           |     |  +--| (91.8/100)
|                                         |  |           |     |  |  |     +--adunca_MP1254
|                                         |  |           |     |  |  |  +**| (0/41)
|                                         |  |           |     |  |  |  |  +--sp_pachysa_EO12720
|                                         |  |           |     |  |  +**| (0/97)
|                                         |  |           |     |  |     |     +--eustacei_MP1259
|                                         |  |           |     |  |     |  +--| (96.4/100)
|                                         |  |           |     |  |     |  |  |     +**glomiflora_EO12548
|                                         |  |           |     |  |     |  |  |  +**| (0/96)
|                                         |  |           |     |  |     |  |  |  |  +--glomiflora_MP1251
|                                         |  |           |     |  |     |  |  +**| (0/98)
|                                         |  |           |     |  |     |  |     +**zwartbergensis_MP608
|                                         |  |           |     |  |     +**| (0/38)
|                                         |  |           |     |  |        +--lambertii_ANA
|                                         |  |           |     +--| (94.3/92)
|                                         |  |           |        |     +**adunca_EO12746
|                                         |  |           |        |  +--| (88.9/100)
|                                         |  |           |        |  |  +--viridiflora_MP1246
|                                         |  |           |        +**| (0/86)
|                                         |  |           |           +--fimbriata_MP606
|                                         |  |        +**| (0/48)
|                                         |  |        |  |        +**cameronii_ANA
|                                         |  |        |  |     +--| (75.8/100)
|                                         |  |        |  |     |  +--cubica_MP623
|                                         |  |        |  |  +--| (90.2/100)
|                                         |  |        |  |  |  +--tetrathecoides_MP1252
|                                         |  |        |  +--| (75/88)
|                                         |  |        |     +--nervata_EO12541
|                                         |  |     +**| (0/45)
|                                         |  |     |  |                 +--arborea_Miehe
|                                         |  |     |  |              +**| (0/99)
|                                         |  |     |  |              |  +--arborea_EO12619
|                                         |  |     |  |           +--| (67.2/63)
|                                         |  |     |  |           |  +**arborea_l_ANA
|                                         |  |     |  |        +--| (75.3/100)
|                                         |  |     |  |        |  +--arborea_m_ANA
|                                         |  |     |  |     +--| (90.7/100)
|                                         |  |     |  |     |  |  +**lusitanica_PJ_NR
|                                         |  |     |  |     |  +--| (99.7/100)
|                                         |  |     |  |     |     +**lusitanica_f_ANA_ITS
|                                         |  |     |  |  +--| (72/95)
|                                         |  |     |  |  |  |  +--kingaensis_kin_BB2521
|                                         |  |     |  |  |  +--| (97.6/100)
|                                         |  |     |  |  |     +**kingaensis_rug_BB2981
|                                         |  |     |  +--| (87.3/87)
|                                         |  |     |     |     +**trimera_MsnA
|                                         |  |     |     |  +--| (96.3/100)
|                                         |  |     |     |  |  +**trimera_ken_BG94
|                                         |  |     |     +**| (0/84)
|                                         |  |     |        |        +--canaliculata_BG590
|                                         |  |     |        |     +--| (68.2/100)
|                                         |  |     |        |     |  +--zebrensis_EO12787
|                                         |  |     |        |  +--| (73.2/100)
|                                         |  |     |        |  |  +---nemerosa_MP1208
|                                         |  |     |        +--| (93.8/100)
|                                         |  |     |           |        +--deflexa_MP1247
|                                         |  |     |           |     +--| (69.1/99)
|                                         |  |     |           |     |  +--pubigera_MP572
|                                         |  |     |           |  +--| (18.2/97)
|                                         |  |     |           |  |  |  +--densifolia_BG591
|                                         |  |     |           |  |  +**| (0/100)
|                                         |  |     |           |  |     +--wendlandiana_EO12731
|                                         |  |     |           +--| (94.5/100)
|                                         |  |     |              +**vallis_fluminis_EO12761
|                                         |  |  +**| (0/47)
|                                         |  |  |  |        +--NEW_zizikammensis_RH42
|                                         |  |  |  |     +--| (58.9/79)
|                                         |  |  |  |     |  +--passerinae_MP1302
|                                         |  |  |  |  +--| (79.3/87)
|                                         |  |  |  |  |  +--chamissonis_RT2188
|                                         |  |  |  +--| (78.6/65)
|                                         |  |  |     |        +--quadrifida_MP1250
|                                         |  |  |     |     +--| (76.4/100)
|                                         |  |  |     |     |  +--rosacea_gla_BG628
|                                         |  |  |     |  +--| (91.1/100)
|                                         |  |  |     |  |  +--zeyheriana_EO
|                                         |  |  |     +--| (0/80)
|                                         |  |  |        +---sagittata_EO12737
|                                         |  +--| (95.4/73)
|                                         |     |                                   +--flanaganii_MP631_NR
|                                         |     |                                +**| (0/82)
|                                         |     |                                |  +**cordata_MP571
|                                         |     |                             +**| (0/87)
|                                         |     |                             |  +**hispidula_MP801
|                                         |     |                          +--| (77.6/98)
|                                         |     |                          |  +**lowryensis_ANA
|                                         |     |                       +**| (0/87)
|                                         |     |                       |  +--turneri_EO12736
|                                         |     |                    +**| (0/84)
|                                         |     |                    |  +**grata_MP879
|                                         |     |                 +**| (0/88)
|                                         |     |                 |  |  +**NEW_sp_arida_RH218
|                                         |     |                 |  +--| (90.1/100)
|                                         |     |                 |     +**NEW_sp_arida_RH220
|                                         |     |              +--| (44.2/96)
|                                         |     |              |  +--tradouwensis_MP903
|                                         |     |           +--| (95.5/99)
|                                         |     |           |  |        +--copiosa_BG610
|                                         |     |           |  |     +**| (0/100)
|                                         |     |           |  |     |  +**natalitia_EO12514
|                                         |     |           |  |  +--| (53/100)
|                                         |     |           |  |  |  +**leucopelta_SB9309
|                                         |     |           |  +--| (99.6/100)
|                                         |     |           |     +--leucopelta_EO12598
|                                         |     |        +**| (0/59)
|                                         |     |        |  |     +**albens_ANA
|                                         |     |        |  |  +--| (91.8/99)
|                                         |     |        |  |  |  |  +**astroites_EO12758
|                                         |     |        |  |  |  +**| (0/98)
|                                         |     |        |  |  |     |     +**georgica_ANA
|                                         |     |        |  |  |     |  +**| (0/99)
|                                         |     |        |  |  |     |  |  +**heleophila_ANA
|                                         |     |        |  |  |     +**| (0/99)
|                                         |     |        |  |  |        +**heleophila_EO12539
|                                         |     |        |  +--| (98.6/100)
|                                         |     |        |     +--albens_MP585
|                                         |     |     +**| (0/56)
|                                         |     |     |  |                 +**NEW_macrophylla_RH180
|                                         |     |     |  |              +--| (84.6/100)
|                                         |     |     |  |              |  +--NEW_sp_romana_RH182
|                                         |     |     |  |           +**| (0/100)
|                                         |     |     |  |           |  +--ocellata_MP574
|                                         |     |     |  |        +--| (91/100)
|                                         |     |     |  |        |  |  +**NEW_sp_hessaquae_RH181
|                                         |     |     |  |        |  +--| (97.9/100)
|                                         |     |     |  |        |     +**NEW_sp_hessaquae_RH193b
|                                         |     |     |  |     +--| (77.9/100)
|                                         |     |     |  |     |  +--modesta_ANA
|                                         |     |     |  |  +**| (0/100)
|                                         |     |     |  |  |  +**melanthera_MP610
|                                         |     |     |  +--| (91/98)
|                                         |     |     |     +--platycalyx_MP1243
|                                         |     |  +**| (0/57)
|                                         |     |  |  |     +--NEW_mucronata_RH187
|                                         |     |  |  |  +--| (96.3/100)
|                                         |     |  |  |  |  +--condensata_MP890
|                                         |     |  |  +--| (87.1/96)
|                                         |     |  |     +--longimontana_MP587
|                                         |     +--| (90.8/98)
|                                         |        |  +--garciae_MP1253
|                                         |        +--| (63.5/77)
|                                         |           +--klotzschii_EO12762
|                                      +--| (100/100)
|                                      |  |            +**cinerea_MP967
|                                      |  |        +---| (99.6/100)
|                                      |  |        |   |  +**cinerea_Popp
|                                      |  |        |   +--| (73.5/100)
|                                      |  |        |      +**cinerea_a_ANA
|                                      |  |     +--| (95.7/100)
|                                      |  |     |  |    +--maderensis_AH
|                                      |  |     |  +----| (99.7/100)
|                                      |  |     |       +--maderensis_b_ANA
|                                      |  |  +--| (60.3/100)
|                                      |  |  |  |       +**australis_PPF
|                                      |  |  |  |    +**| (0/98)
|                                      |  |  |  |    |  +**australis_PPM
|                                      |  |  |  +----| (99.9/100)
|                                      |  |  |       +**australis_b_ANA
|                                      |  +--| (68.7/98)
|                                      |     |       +**umbellata_EO12620
|                                      |     |    +**| (0/94)
|                                      |     |    |  +**umbellata_a_ANA
|                                      |     +----| (100/100)
|                                      |          |  +--umbellata_DS
|                                      |          +**| (0/100)
|                                      |             +**umbellata_b_ANA
|                                   +--| (26.3/42)
|                                   |  |          +**spiculifolia_AS57234
|                                   |  |  +-------| (100/100)
|                                   |  |  |       +**spiculifolia_b_ANA
|                                   |  +--| (21.1/90)
|                                   |     |   +--sicula_boc_DM
|                                   |     +---| (98.9/100)
|                                   |         |  +**sicula_sic_AM
|                                   |         +--| (75.1/100)
|                                   |            +**sicula_sic_c_ANA
|                         +---------| (99.2/99)
|                         |         |         +**carnea_ATsn5
|                         |         |     +---| (99.9/100)
|                         |         |     |   +**carnea_b_ANA
|                         |         |  +--| (13.3/78)
|                         |         |  |  +----terminalis_a_ANA
|                         |         +--| (9.66/32)
|                         |            |                    +**vagans_PPJ
|                         |            |                 +--| (99.1/100)
|                         |            |                 |  |  +**vagans_MP972
|                         |            |                 |  +**| (0/67)
|                         |            |                 |     +**vagans_a_ANA
|                         |            |              +**| (0/87)
|                         |            |              |  +--manipuliflora_EO12697
|                         |            |           +--| (49.5/90)
|                         |            |           |  |      +--azorica_b_ANA
|                         |            |           |  |   +**| (0/100)
|                         |            |           |  |   |  +**platycodon_pla_c_ANA
|                         |            |           |  +---| (100/100)
|                         |            |           |      |  +--platycodon_mad_EO12695
|                         |            |           |      +--| (89.1/100)
|                         |            |           |         |  +**scoparia_AH
|                         |            |           |         +**| (0/100)
|                         |            |           |            +**scoparia_EO12618
|                         |            |        +--| (97.2/100)
|                         |            |        |  |  +**manipuliflora_AJH
|                         |            |        |  +--| (91.3/100)
|                         |            |        |     +**manipuliflora_a_ANA
|                         |            |     +--| (73.7/70)
|                         |            |     |  |        +--andevalensis_EO12623
|                         |            |     |  |     +--| (92.9/100)
|                         |            |     |  |     |  |     +**mackayana_KKN5
|                         |            |     |  |     |  |  +**| (0/100)
|                         |            |     |  |     |  |  |  +--mackayana_PPK
|                         |            |     |  |     |  +--| (85.6/100)
|                         |            |     |  |     |     +**mackayana_b_ANA
|                         |            |     |  |  +--| (91.8/100)
|                         |            |     |  |  |  |  +**tetralix_MP966
|                         |            |     |  |  |  +--| (99.4/100)
|                         |            |     |  |  |     +**tetralix_c_ANA
|                         |            |     |  +--| (95.4/100)
|                         |            |     |     |      +**ciliaris_EO12622
|                         |            |     |     |   +**| (0/98)
|                         |            |     |     |   |  +**ciliaris_KKN1
|                         |            |     |     +---| (99.4/100)
|                         |            |     |         +**ciliaris_c_ANA
|                         |            |  +--| (81.9/98)
|                         |            |  |  +------multiflora_a_ANA
|                         |            +--| (84.4/70)
|                         |               |  +--erigena_EO12616
|                         |               +--| (97/100)
|                         |                  |     +--erigena_EO12623
|                         |                  |  +**| (0/10)
|                         |                  |  |  +--erigena_Pim
|                         |                  +**| (0/10)
|                         |                     +**erigena_a_ANA
+-------------------------| (100/100)
|                         |                  +----Corema_album_ANA
|                         |     +------------| (99.8/100)
|                         |     |            +--Empetrum_nig
|                         +-----| (88.4/99)
|                               |                        +**Daboecia_cantabrica_ANA
|                               +------------------------| (100/100)
|                                                        +--Daboecia_cantabrica_PPA
|
+**Calluna_vulgaris_ANA

Tree in newick format:

(Calluna_vulgaris_BG643:0.0000020213,(((((((((((((abbotti_KG1005:0.0188632431,dominans_MP648:0.0044357229)56.2/66:0.0002616567,(((((((algida_MP645:0.0036288692,(cooperi_EO12588:0.0067884275,(oatesii_ANA:0.0000010068,oatesii_SB9774:0.0000010068)98.7/100:0.0157548411)0/100:0.0004379336)91.7/97:0.0047182403,((alopecurus_MP630:0.0193491912,aspalathifolia_DB1408:0.0257189215)87.1/100:0.0076440345,tysonii_EO12583:0.0091037667)0/7:0.0000021522)0/6:0.0000026423,((atherstonei_EO12261:0.0078064885,revoluta_BT13679:0.0029183909)75.8/90:0.0058060726,rivularis_BB13936:0.0064383429)95.5/99:0.0060175055)0/6:0.0000021012,(glaphyra_MP647:0.0039694739,dissimulans_EO12596:0.0070669636)94.4/99:0.0080713374)76.3/27:0.0010258929,straussiana_MP638:0.0142545619)77.2/54:0.0009590058,evansii_MP641:0.0188600414)0/45:0.0000026281,psittacina_IJ1237:0.0106718059)0/41:0.0000020144)77.3/69:0.0008679105,(((((filago_BG68:0.0000028928,(((filago_BG93:0.0000010068,silvatica_QL12629:0.0000010068)0/90:0.0000028968,silvatica_DB1184:0.0066038679)0/98:0.0000021900,silvatica_A2:0.0000010068)0/99:0.0000020773)80.8/100:0.0036702598,woodii_RC513_ITS:0.0059155682)91.1/100:0.0078987521,(johnstoniana_RC464:0.0000022141,(lanceolifera_RC463:0.0000027063,pleiotricha_RC461:0.0000020559)75.1/100:0.0022118015)97.3/100:0.0113979383)93.1/100:0.0055146063,(woodii_DB1444:0.0170014923,subverticillaris_EO12625:0.0147131642)72.9/100:0.0013859201)99.5/100:0.0099271203,((frigida_MP650:0.0000026196,(reenensis_MP661:0.0009119972,frigida_MP658:0.0000010068)0/100:0.0000021873)98.4/100:0.0072320410,hillburtii_EO12593:0.0210546535)21.7/78:0.0003259307)75/76:0.0008000345)89.5/90:0.0017448144,((dracomontana_EO12130:0.0130779822,((whyteana_BG75:0.0114575507,whyteana_A4:0.0035276308)88/100:0.0151176429,thodei_MP656:0.0191154367)73.9/94:0.0036591492)72.8/92:0.0008700474,(holtii_TO:0.0119135120,swaziensis_LL1181:0.0035817943)100/100:0.0277770441)0/82:0.0000026026)73.4/99:0.0008845428,drakensbergensis_DB1443:0.0304898031)96/100:0.0046210609,(caffrorum_DB1445:0.0000026194,caffrorum_MP644:0.0000026481)100/100:0.0192256005)70/92:0.0005880800,((((((((arborescens_FM747:0.0000028282,(brachyphylla_EO12810:0.0000021320,brachyphylla_EO12809:0.0000027323)95.5/100:0.0046350759)96.5/100:0.0037474230,(((cryptoclada_EO12684:0.0064885632,(goudotiana_EO12636:0.0085429262,isaloensis_DB1253:0.0069323539)0/9:0.0000021329)0/9:0.0000021741,((goudotiana_cf_EO12659:0.0046772206,hebeclada_EO12686:0.0046047656)60.7/89:0.0009271817,((myriadenia_EO12679:0.0073823441,baroniana_cf_Lar8:0.0022444702)0/99:0.0000027186,perrieri_EO12635:0.0018329856)91.5/100:0.0027405159)0/86:0.0000026347)0/8:0.0000015826,((humbertii_EO12638:0.0000027924,madagascariensis_MP1086:0.0044517666)91.6/99:0.0055043202,(parkeri_EO12682:0.0045022573,sp_mitrastylus2_EO12691:0.0010942618)90.8/97:0.0026811634)75.4/74:0.0009147125)86.5/86:0.0009206760)0/43:0.0000027408,(reunionensis_FN744:0.0017686439,spinifera_EO12640:0.0046578913)0/43:0.0000820154)0/90:0.0000024074,sp_mad3_EO12632:0.0018721572)0/99:0.0000022204,boutonii_EO12666:0.0046300608)94.6/100:0.0039331877,(galioides_FN745:0.0031891288,bojeri_MP1087:0.0044383646)97.5/100:0.0082901307)72.3/100:0.0006638296,((mauritiensis_EO12811:0.0000026289,mauritiensis_CB2632:0.0000023984)97.8/100:0.0056617007,(rakotozafyana_EO12661:0.0138833914,(sp_mad5_EO12641:0.0000024085,sp_muscosa_EO12639:0.0022419340)97.7/100:0.0093329087)90.7/100:0.0028043096)0/99:0.0000025972)93.6/100:0.0047176937,((((benguelensis_ben_A1:0.0000020780,(benguelensis_ben_DB1174:0.0000010068,benguelensis_ben_QL12641:0.0000022250)0/100:0.0000021601)86.6/100:0.0019720616,thomensis_EO12615:0.0112639636)0/98:0.0000020087,hexandra_RC465:0.0077586683)99.5/100:0.0112778119,((mannii_usa_BB2331:0.0150304088,microdonta_A5:0.0089649539)75.7/100:0.0025711424,(simii_RC466:0.0000028400,simii_SB9385:0.0000010068)96.9/100:0.0110745243)0/99:0.0000020045)99.9/100:0.0132804674)92.2/100:0.0038814901)76.6/92:0.0009158419,((((((((((((((((((((baueri_gou_AH862:0.0000024203,baueri_bau_MP1233:0.0021965614)86.3/99:0.0023708983,mammosaW_EO12784:0.0022646397)0/34:0.0000026748,mammosaP_MP951:0.0000010068)0/33:0.0000020339,mammosaR_MP510:0.0022077562)0/54:0.0000021527,sessiliflora_MP604:0.0089293390)96.7/99:0.0096599206,globiceps_gra_MP988:0.0212184669)0/62:0.0000021301,albertyniae_MP927:0.0021858568)82.6/61:0.0023686405,((irregularis_EO12803:0.0047784407,(((bodkinii_MP1281:0.0000010068,bodkinii_TdV204:0.0000010068)80.4/100:0.0022089211,holosericea_MP1004:0.0046413823)0/98:0.0000026834,holosericea_EO12842:0.0021995945)88.3/100:0.0045618444)85.5/100:0.0029534660,(((calcareophila_EO30159:0.0000020401,excavata_GK1532:0.0046219005)89.8/100:0.0021874730,propinqua_MP1019:0.0000025667)85.8/100:0.0021910784,(((fillipendula_fil_MP914:0.0044608835,penduliflora_MP923:0.0021134481)0/100:0.0000027036,fillipendula_min_MP926:0.0022529042)92.5/100:0.0044626299,pulvinata_MP1304:0.0000024940)93.5/100:0.0044037735)0/98:0.0000029535)92.4/97:0.0030276078)0/59:0.0000021404,(((((((((NEW_sp_napierensis_RDH184b:0.0000020804,nudiflora_MP802:0.0112985588)82.9/100:0.0022029946,malmesburiensis_EO12575:0.0044412486)0/88:0.0000028815,(dregei_EO12711:0.0000010068,piquetbergensis_MM5532:0.0000010068)91.7/100:0.0021844158)0/89:0.0000020682,dispar_EO12749:0.0067133868)40.6/86:0.0022370567,karwyderi_EO12718:0.0091257611)92.2/100:0.0065410614,ericoides_MP742:0.0000022553)0/93:0.0000025954,capillaris_MP1066:0.0156893067)91.9/93:0.0021744275,((((barbigeroides_MP735:0.0144964341,benthamiana_MP560:0.0061387588)76/99:0.0029585303,interrupta_MP911:0.0021007199)78.3/95:0.0022846894,(radicans_sch_MP1018:0.0023122702,rhodopis_BAB13:0.0301693593)76.9/95:0.0022416112)0/33:0.0000026030,(erinus_MP907:0.0044487240,similis_MP804:0.0021246215)77.8/96:0.0022697605)0/7:0.0000028534)0/13:0.0000026946,agglutinans_EO7679:0.0111547459)82.2/92:0.0022268198)0/30:0.0000022530,(ioniana_EO12781:0.0023215005,russakiana_MP684:0.0022175986)80.3/100:0.0022121258)0/36:0.0000021705,labialis_MP696:0.0044275905)87/91:0.0055013511,((flavicoma_EO12823:0.0048402269,pulchella_MP736:0.0021947489)88.1/96:0.0048755846,(venustiflora_gla_MP1284:0.0059335289,((ecklonii_EO12739:0.0043886286,glabella_la_EO11224:0.0043979124)0/99:0.0000029875,(globiceps_con_EO12519:0.0022421166,innovans_MP918:0.0000020744)91.9/100:0.0021990348)0/99:0.0000027929)95.1/100:0.0044142507)72.7/90:0.0010042291)0/82:0.0003019313,(grisbrookii_EO12716_ITS:0.0104960831,lanuginosa_EO12521:0.0019445554)95.4/100:0.0105760256)0/44:0.0000016153,brachysepala_EO12727:0.0044171350)0/93:0.0024620718,(coarctata_ANA:0.0071468209,((scytophylla_MP1021:0.0000023640,curtophylla_EO12750:0.0000010068)83.7/100:0.0103847800,gracilipes_MM5014:0.0045408456)0/99:0.0000026415)96.7/99:0.0042379043)74.5/97:0.0007733204,((((coarctata_MP590:0.0000022804,rubiginosa_RT1554:0.0000024358)96.6/100:0.0081338775,plukenetii_lin_MP912:0.0019694880)78.6/99:0.0020444442,((plukenetii_bre_MP769:0.0067780861,plukenetii_plu_EO:0.0046370043)78.6/100:0.0079217378,plukenetii_pen_MP915:0.0067055910)0/96:0.0000029400)77.3/100:0.0032039770,physophylla_EO11418:0.0192887419)69.9/97:0.0019542458)92.7/97:0.0020331383,((caffra_ANA:0.0000010068,caffra_C_MP528:0.0000021923)0/100:0.0000022556,caffra_D_MP655:0.0000022706)100/100:0.0332021059)0/30:0.0000024873,((NEW_sp_napierensis_RDH184a:0.0000010068,peltata_MP1231:0.0000010068)0/94:0.0000021526,velatiflora_MP1213:0.0000021576)96.9/100:0.0109993574)45.7/32:0.0007042138,((((((brevifolia_MP1008:0.0039049124,brevifolia_EO12459:0.0000020420)85.9/99:0.0038913740,((((coccinea_coc_MP1020:0.0006690028,coccinea_uni_EO12849:0.0000025483)98.6/99:0.0051650272,(coccinea_coc_MP1053:0.0006691925,monadelphia_FO:0.0013649346)97.6/100:0.0042823666)73.8/99:0.0006349570,coccinea_coc_MP598:0.0022922327)96.2/98:0.0026416938,(((imbricata_MP1295:0.0032561015,melastoma_mel_MP773:0.0105421081)68.4/99:0.0004483071,((intermedia_MM5082:0.0026367021,(penicilliformis_MP1078:0.0007292840,penicilliformis_MP889:0.0006515001)81.5/96:0.0006521829)0/57:0.0000023808,(intermedia_alb_MP1248:0.0025070030,placentiflora_EO12833:0.0071097586)0/44:0.0000028607)85.2/88:0.0011155408)77.8/98:0.0006613421,(((imbricata_MP508:0.0042923658,imbricata_MP512:0.0042597390)86.9/100:0.0015821526,(imbricata_MP688:0.0057887399,chartacea_EO11408:0.0046032707)0/100:0.0000027929)84/99:0.0013217821,melastoma_min_EO12820:0.0049755659)87/100:0.0014362781)87.3/99:0.0013265755)87/33:0.0013006279)74.8/16:0.0007915556,((placentiflora_EO12477:0.0168822804,accommodata_EO11382:0.0092202663)74.2/96:0.0016537004,(placentiflora_MP1241:0.0135203276,(rhopalantha_MP909_ITS:0.0000028642,riparia_MP908:0.0000028841)98.4/100:0.0185063964)0/30:0.0005810229)62.8/9:0.0008392365)0/17:0.0000026087,(((desmantha_MP562:0.0000023297,saxicola_EO12515:0.0030109690)0/97:0.0000021376,(((acuta_MP506:0.0022052492,((((((((bicolor_MP1098:0.0314591173,paniculata_MP1274:0.0171447710)74.4/90:0.0025839633,((dianthifolia_MP583:0.0025628680,(((glandulipila_MP521:0.0044390452,setacea_MP589:0.0021832869)0/94:0.0000020894,(pannosa_EO12490:0.0000010068,perlata_MP960:0.0045124013)80/100:0.0021915475)75.8/94:0.0023312372,lachnaeifolia_MP994:0.0137672545)77.3/100:0.0024181704)0/96:0.0000022065,triflora_MP564:0.0068536372)0/80:0.0000022528)0/65:0.0000020434,perplexa_EO12788:0.0022725902)0/19:0.0000022526,(monsoniana_MP986:0.0022196104,plumigera_EO11341:0.0115749883)77.3/99:0.0022398737)0/31:0.0000020309,(((((floccifera_MP987:0.0022915596,leucanthera_EO12452:0.0044702273)0/80:0.0000028121,lepidota_MP541:0.0022030609)0/79:0.0000028420,magnisylvae_EO10708:0.0044364189)81.8/100:0.0022639557,lucida_MP690:0.0067395875)0/99:0.0000020270,jacksoniana_EO12791:0.0186771815)74.2/90:0.0021408128)0/51:0.0000020935,(calycina_EO12532:0.0000021295,leucosiphon_MP776:0.0044318647)76/100:0.0022086973)0/60:0.0000028706,(((goatcheriana_goa_MP865:0.0022036295,pubescens_EO12503:0.0111839826)0/99:0.0000029369,(margaritacea_ANA:0.0000020764,marifolia_CM4:0.0000021219)85/100:0.0022210709)0/99:0.0021941225,((hispiduloides_EO11544:0.0000010068,magistrati_EO11750:0.0022643496)0/99:0.0000027699,patens_EO12457:0.0022088238)0/100:0.0000066178)78.5/96:0.0022079958)0/81:0.0000020785,stokoeanthus_EO4790:0.0115363805)0/82:0.0000028900)0/87:0.0000020625,sperata_MP931:0.0112756044)0/93:0.0000025251,((goatcheriana_dra_EO12694:0.0000020899,goatcheriana_pet_MP990:0.0022383008)87.4/100:0.0051843359,tegulifolia_MP557:0.0045176171)93.4/100:0.0079590830)81.4/91:0.0023063888)92.1/85:0.0068359194,(((imbricata_EO12834:0.0006986377,imbricata_MP1279:0.0000023858)91.1/100:0.0014393313,((lasciva_EO12837:0.0000025483,lasciva_MP906:0.0000022156)86.9/100:0.0025812513,imbricata_MP1276:0.0000021314)0/100:0.0000029319)85.4/100:0.0015285908,pogonanthera_EO12835:0.0131839521)96.9/99:0.0049301937)92.7/81:0.0033536553)76/97:0.0013060270,occulta_EO:0.0130357024)87.8/99:0.0028252088,(((((((gnaphaloides_MP511:0.0096023822,palliiflora_EO12533:0.0236625867)97.9/100:0.0092723923,podophylla_MP582:0.0213614375)76.1/93:0.0020094510,((niveniana_MP1267:0.0000028500,paucifolia_cil_EO12528:0.0044943096)70.9/100:0.0017767602,pilosiflora_pil_MP1262:0.0097982280)93.4/100:0.0076025023)73.6/41:0.0009454180,((utriculosa_EOsn:0.0126989150,parviporandra_MP877:0.0088782388)0/20:0.0000024955,((NEW_omninoglabra_RH77:0.0135317960,((leucodesmia_MP724:0.0067929080,maximilianii_EO12484:0.0090804587)84.5/96:0.0046471302,vernicosa_MP928:0.0163050287)71.4/82:0.0018405946)0/50:0.0000020713,((((NEW_sp_soporata_RH183:0.0000010068,NEW_sp_soporata_RH203:0.0000010068)0/100:0.0000024912,albescens_MP898:0.0022160201)87/100:0.0066139655,(caespitosa_MP642:0.0051855259,karooica_MP1285:0.0139015971)99.4/100:0.0251085314)0/24:0.0000025314,(leonis_RTsn:0.0044593137,tristis_MP932:0.0180506733)75.6/89:0.0022073233)0/12:0.0000026431)0/19:0.0000028371)85.8/29:0.0019754543)0/30:0.0000028406,(juniperina_SV952:0.0066864717,(lanata_MP1220:0.0112523362,lehmannii_MP625:0.0088615666)0/99:0.0000020675)83.4/99:0.0022037411)0/18:0.0000024237,(((exleeana_EO12499:0.0085818115,rigidula_MP534:0.0053127054)14.1/90:0.0043572801,urceolata_MP955:0.0133456985)85.3/100:0.0050661146,madida_MP573:0.0208423497)75.1/97:0.0022026495)0/17:0.0000027357,petricola_MP996:0.0166627786)0/31:0.0047596118)86.5/29:0.0013432342)94.2/95:0.0028483717,(((((eremioides_EO12854:0.0298672684,flacca_MP840:0.0314606571)72.2/44:0.0038149421,((((((arachnocalyx_EO12453:0.0065502659,cereris_MP863:0.0000010068)94.9/100:0.0149692866,greyi_EO12501:0.0107463276)96.1/97:0.0177501936,((bokkeveldia_EO12769:0.0136494804,lateriflora_EO12482:0.0093084777)83.7/100:0.0043651620,mira_MP1257:0.0364401782)0/72:0.0000027835)74.2/49:0.0019512095,coacervata_MP761:0.0113169147)0/51:0.0000026001,(lavandulifolia_EO12506:0.0067298143,macrotrema_MM4625:0.0021915130)95.3/100:0.0090725904)0/62:0.0000025376,eremioides_MP533:0.0259576672)90.9/70:0.0043764716)0/20:0.0000023942,(((amoena_MP1032:0.0000020583,thimifolia_CM7:0.0021583395)93/100:0.0043405870,(planifolia_MP1012:0.0000010068,planifolia_MP939:0.0000010068)0/100:0.0000023140)100/100:0.0300983726,((argentea_EO12475:0.0150480152,(cetrata_EO12064:0.0147750469,rusticula_EO12471:0.0296029083)73.4/100:0.0024976188)84.8/100:0.0046441883,caprina_EO12772:0.0068073861)76.2/99:0.0023216673)76.4/33:0.0020843303)0/44:0.0000027134,(((((((glandulifera_EO12852:0.0035178951,irrorata_EO12856:0.0005756521)98.6/100:0.0152252105,hanekomii_EO11172:0.0113333682)0/99:0.0000020538,tumida_MP755:0.0156800565)86.7/100:0.0054679484,plumosa_EO12480:0.0482411128)75.6/100:0.0042037833,totta_MP525:0.0134695313)78/98:0.0027902682,inaequalis_MP539:0.0356029785)0/74:0.0000022910,((eriophoros_EO12478:0.0022755794,senilis_EO12483:0.0110437778)98.9/100:0.0216239373,recurvifolia_EO12475a:0.0230169188)81.8/89:0.0064721095)0/47:0.0020804889)80.9/100:0.0011608557,((((((inflata_MP784:0.0044969948,inflata_ANA:0.0000026615)0/98:0.0000029278,atrovinosa_MP864:0.0024270692)91/100:0.0118092277,(cernua_EO12474:0.0022307767,toringbergensis_ANA:0.0021764459)74.9/100:0.0019917211)79.1/100:0.0062552678,((rubens_EO12853:0.0018482474,(rubens_EO12479:0.0000020761,(verecunda_ANA:0.0000010068,verecunda_CS5:0.0000010068)91.9/100:0.0022104943)0/100:0.0000022832)99.5/100:0.0147714724,(incarnata_EO12771:0.0044662822,leptopus_MP746:0.0000020226)94.5/100:0.0090683356)85.2/100:0.0035772111)90.5/100:0.0035520332,(((junonia_jun_Moelens:0.0020523141,junonia_min_Moelens:0.0000010068)0/100:0.0000025055,(junonia_min_MP866:0.0000010068,(thunbergii_AH2612:0.0000020685,thunbergii_EO12473:0.0000021112)94.6/100:0.0043813227)0/100:0.0000026204)98.9/100:0.0141412455,(((maderi_MP757:0.0000010068,oxysepala_MP780:0.0021817650)0/96:0.0000020511,sphaerocephala_MP848:0.0021769294)86.3/100:0.0046604818,subulata_MdV2:0.0189140247)86.9/100:0.0079644705)46.5/91:0.0056098708)89.3/100:0.0043849645,oresigena_MP759:0.0113474299)0/97:0.0000023370)99.9/100:0.0100685563)91.3/96:0.0029306962)75.2/75:0.0023014951,(((((((((((((((((((((((abietina_abi_ANA:0.0000010068,(((abietina_abi_MP1013:0.0009343595,abietina_dia_MP1015:0.0000010068)0/96:0.0000024014,abietina_dia_CM11:0.0000010068)0/91:0.0000029301,abietina_con_CM6:0.0000010068)0/87:0.0000028464)0/90:0.0000024271,abietina_atr_MP1029:0.0000010068)86.6/100:0.0018912100,(nevillei_ANA:0.0000020631,nevillei_MP1056:0.0000020372)76.3/100:0.0008753860)98.7/100:0.0056559522,(quadrisulcata_ANA:0.0000026754,quadrisulcata_MP1031:0.0000010068)87.5/100:0.0018227249)75.1/100:0.0009437758,((doliiformis_MP710:0.0000023462,doliiformis_MP797:0.0068115788)95.7/100:0.0053244911,(phillipsii_MP1357_NR:0.0039392702,phillipsii_MP794:0.0018832423)87.4/100:0.0019045138)86.9/100:0.0021617133)89.1/99:0.0018968234,(((((((((abietina_aur_MP1320:0.0000010068,abietina_aur_MP499:0.0000010068)0/99:0.0000024161,(((abietina_per_MP1071:0.0009612524,pinea_MP693:0.0028094290)0/100:0.0000024562,pinea_MP789:0.0006360150)77.4/100:0.0006494981,hibbertii_MP982:0.0046686116)77/89:0.0006244645)78.6/85:0.0006357827,(((((((filamentosa_EO12728:0.0007064276,vestita_MP1079:0.0000010068)0/100:0.0000431273,nematophylla_EO12747:0.0012815498)78.8/100:0.0007483658,vestita_EO12702:0.0006467513)95.3/100:0.0022497536,viscaria_pen_EO12466:0.0013019841)0/96:0.0000027308,viscaria_mac_MP808:0.0000027972)83/96:0.0007658262,viscaria_vis_MdV4:0.0032340440)0/81:0.0000024711,latiflora_EO12865:0.0026123114)0/56:0.0000021814)0/63:0.0000024981,(viscaria_lon_ANA:0.0000025952,((viscaria_lon_MP1270:0.0000028411,viscaria_lon_MP678:0.0000020984)92.7/100:0.0027849818,viscaria_lon_MP504:0.0018526832)84.4/99:0.0018524681)0/96:0.0000029744)91.2/98:0.0021176343,((axilliflora_MP916:0.0000023658,(regia_mar_MP930:0.0009572227,regia_reg_MP922:0.0000010068)0/99:0.0000021093)0/99:0.0000023308,regia_reg_ANA:0.0000021896)94.5/100:0.0027422300)0/95:0.0000022372,vestita_ANA:0.0046221486)92.1/100:0.0052933819,abietina_aur_MP514:0.0000024276)0/92:0.0000025731,abietina_aur_MP717:0.0047635599)92.2/96:0.0032550197,stokoei_MP825_NR:0.0066642510)75.1/89:0.0010856981)0/89:0.0000021071,collina_EO12613_ITS:0.0022617394)79/40:0.0020771683,thomae_MP807:0.0009531418)76.3/40:0.0010620729,(abietina_pet_EO:0.0045931114,(parilis_ANA:0.0000010068,parilis_MP751:0.0009267893)99.2/100:0.0066935724)80.6/100:0.0019867859)87.5/100:0.0030406578,((cruenta_MP745_NR:0.0000020302,cruenta_MP999_NR:0.0010479177)76.9/100:0.0018763684,elimensis_EO12843_NR:0.0022219470)97/100:0.0099963263)93.4/84:0.0030097761,((cabernetea_EO12882:0.0044925006,extrusa_EO12880:0.0135003653)94.5/100:0.0106275277,filiformis_EO12881:0.0177493663)0/54:0.0010179796)97.8/100:0.0063345391,(((((((((aristata_EO12830:0.0153835439,irbyana_EO12840:0.0068789578)0/96:0.0000023757,jasminiflora_EO12612:0.0044955551)0/51:0.0000025002,shannonii_TdV262:0.0045502455)0/37:0.0000028427,ampullacea_MP1277:0.0044353827)0/45:0.0000021754,odorata_MP561:0.0021755521)0/56:0.0000025558,fascicularis_fac_MP809:0.0156914619)0/78:0.0012468069,((retorta_RT2096:0.0000021727,retorta_ANA:0.0000020062)77.5/100:0.0051463855,((gysbertii_MP826:0.0000010068,(intonsa_EO12860:0.0000010068,squarrosa_EO11742:0.0044994063)0/7:0.0000029620)0/7:0.0000026650,massonii_MP811:0.0000023462)82.7/98:0.0040305695)95.9/100:0.0191619921)39.4/95:0.0007750294,(macroloma_EO12866:0.0199505900,obliqua_RT2079:0.0100451882)81.4/96:0.0017891251)73.9/100:0.0008728164,(cristata_MP820:0.0000021034,(curvifolia_MP700:0.0043941351,trichroma_EO12517:0.0022438422)0/100:0.0000021434)99.9/100:0.0094962664)99.2/100:0.0071533184)85.7/99:0.0022238695,((((((((((corifolia_MP823:0.0066591137,pycnantha_MP1011:0.0087487983)40.4/98:0.0030663491,erasmia_MP874:0.0066363094)0/91:0.0000023520,vogelpoelii_cf_EO12815:0.0088197080)0/85:0.0000023649,loganii_MP1258:0.0067100744)0/83:0.0000028296,corifolia_ANA:0.0066200031)77.6/97:0.0025900396,lutea_MP672:0.0111005940)75.8/99:0.0025354512,caledonica_JW103:0.0113575762)0/85:0.0000021929,((eugenea_EO12485_ITS:0.0090595915,glauca_ele_MP973:0.0066604885)86.7/100:0.0045733997,glauca_gla_MP850:0.0088333030)92.5/100:0.0066996499)0/87:0.0000024552,(bracteolaris_MP577:0.0044489858,steinbergiana_EO12763:0.0043661823)95.8/100:0.0089079052)85.9/99:0.0053380097,alfredii_FR:0.0165346115)90.1/100:0.0077147160)28.1/72:0.0019702889,esteriana_EO12545:0.0067816468)0/92:0.0000021725,aneimena_EO12757:0.0321170340)79/18:0.0020554415,(NEW_pilaarkopensis_RH139:0.0066685319,((anguliger_MP597:0.0112059832,((((atromontana_EO12544:0.0023592393,phaeocarpa_SM2003:0.0045219624)0/100:0.0000010068,montis_hominis_EO11827:0.0000010068)0/100:0.0000028123,bolusanthus_DEB1720:0.0113120400)38.1/92:0.0022667190,thamnoides_MP1211:0.0045152509)78.4/97:0.0022041965)0/93:0.0000028293,(nutans_BG599:0.0206371411,uberiflora_BG586:0.0045679739)0/82:0.0000020346)93.3/87:0.0044577196)0/5:0.0000021290)0/5:0.0000024239,((((((((((((((((((((bakeri_EO12828:0.0000024451,purgatoriensis_EO12846:0.0000010068)0/100:0.0000021489,intervallaris_MP556_ITS:0.0000020707)77.9/100:0.0023551743,(hottentotica_EO:0.0000020739,humidicola_EO11353:0.0021629853)76/100:0.0021659266)96.3/100:0.0095502804,walkeri_MP1237:0.0000010068)0/96:0.0000026079,(gerhardii_EO12700:0.0044685556,(patersonii_MP741:0.0000026217,patersonii_a_ANA:0.0025688977)96.3/100:0.0105135769)88.2/100:0.0043451097)76.9/99:0.0021289017,sacciflora_EO12864:0.0089109039)27.8/98:0.0035846874,nana_ANA:0.0109356093)0/38:0.0000026986,fastigiata_MP830:0.0066480098)0/15:0.0000021720,(((daphniflora_MP567:0.0000010068,infundibuliformis_MP1238:0.0000010068)0/98:0.0000020253,denticulata_MP799:0.0000010068)0/98:0.0000027329,infundibuliformis_ANA:0.0000022267)86.7/98:0.0021561920)0/7:0.0000020085,vallis_aranearum_ANA:0.0000010068)0/10:0.0000020591,(blandfordii_MM4208:0.0021749742,cylindrica_MP1240:0.0000020289)83/99:0.0021712371)0/17:0.0000021134,krugeri_EO12807:0.0045732104)0/81:0.0000020138,((((tenella_EO12839:0.0000024649,autumnalis_MP665:0.0000028981)0/93:0.0000024167,subdivaricata_MP671:0.0000010068)0/83:0.0000022415,sitiens_MP827:0.0000022076)96.9/100:0.0112933385,((((capensis_MP1047:0.0000010068,laeta_MP1045:0.0000010068)0/99:0.0000025819,eburnea_MP1037:0.0000010068)0/95:0.0000025813,elimensis_ANA:0.0000023762)87.9/99:0.0064764098,walkeri_ANA:0.0046076082)97.5/100:0.0138783046)74.8/89:0.0026151688)99.6/100:0.0126165966,((((flexistyla_EO12818:0.0067617729,(cyathiformis_a_ANA:0.0000022503,cyathiformis_d_ANA:0.0000010068)76.3/100:0.0022348627)0/96:0.0000020270,quadrangularis_MP620:0.0000010068)0/94:0.0000021680,gracilis_BG622:0.0087814763)98.9/100:0.0231488144,multumbellifera_MP822:0.0139834151)86.4/100:0.0040585642)74.8/100:0.0021962964,(distorta_EO12500:0.0290215445,turgida_S1962_ITS:0.0151519111)59.9/99:0.0010227747)88.8/100:0.0046935796,((physodes_ANA:0.0000026185,physodes_MP979:0.0000023435)75.4/100:0.0021639315,(urna_viridis_ANA:0.0000020056,urna_viridis_MP946:0.0000020559)0/97:0.0000020351)95.5/100:0.0090358046)72.5/100:0.0017769773,(((alexandri_EO12449:0.0168878920,bolusiae_ANA:0.0037054482)95.4/100:0.0117929568,fairii_CM12_ITS:0.0090823745)75.2/81:0.0021596964,((((canescens_ANA:0.0000028403,(caterviflora_EO12785:0.0000010068,recurvata_EO12467_ITS:0.0000010068)0/100:0.0000027490)77.9/100:0.0021648691,((haematocodon_MP1033:0.0000010068,mollis_CM5_ITS:0.0000023386)0/99:0.0000024131,hirtiflora_MP958:0.0021941448)93.3/100:0.0065678774)78/100:0.0022131705,((clavisepala_ANA:0.0000010068,clavisepala_MP1063:0.0000010068)99.2/100:0.0196968844,ferrea_EO12494:0.0152813077)0/95:0.0002238538)0/94:0.0000020829,(empetrina_EO12786:0.0044900016,pyxidiflora_ANA:0.0066718298)83.3/85:0.0045246054)67.2/82:0.0021165612)86.4/99:0.0047289728)93.1/99:0.0073673316,((baccans_BG645:0.0185601035,((depressa_MP942:0.0000010068,depressa_MP977:0.0000010068)89.5/100:0.0045720505,sociorum_cf_MP1055:0.0022248626)86.2/100:0.0044077470)75.2/100:0.0023925010,((brachialis_MP734:0.0112018319,(halicacaba_ANA:0.0000020452,halicacaba_MP1036:0.0000028929)87.7/100:0.0044064700)0/98:0.0000021167,(glutinosa_MP687:0.0000026532,glutinosa_MP701:0.0021956430)98.9/100:0.0134938480)75.2/100:0.0019787938)95.9/100:0.0095841379)70.3/98:0.0017699865,((((((((((bibax_EO12862:0.0032223564,viridimontana_vir_AH1286:0.0012872547)0/100:0.0012781447,hansfordii_MP1239:0.0090813911)0/91:0.0000020451,oreotragus_ANA:0.0109890524)0/74:0.0000026540,(coventryi_EO12832:0.0031058467,hendricksei_EO12524:0.0022833930)78/93:0.0014707957)0/62:0.0000028437,(plena_MP1282:0.0000020294,colorans_EO12717:0.0000025762)97.7/100:0.0038135537)0/61:0.0000025987,((latituba_MP1374:0.0000028421,trichophora_EO12701:0.0000029634)79.6/100:0.0019916558,(perspicua_per_MP821:0.0000010068,propendens_EO12464:0.0021729034)0/99:0.0000023990)85.4/99:0.0019735118)87.1/98:0.0013433627,(((chrysocodon_EO12845:0.0000027379,(chrysocodon_ANA:0.0000024263,stagnalis_sta_MP668:0.0000022888)0/99:0.0000025908)74.8/99:0.0008463281,stagnalis_min_EO12740:0.0000024661)99.7/100:0.0059517320,((leucotrachela_ANA:0.0021212907,(((((paludicola_AH2680:0.0000024657,salteri_S2065:0.0067318134)92.2/100:0.0029407815,((((annectens_CM8:0.0022453618,cyrilliflora_CM10:0.0021785434)0/99:0.0000020643,heleogena_MP1064:0.0000010068)74.9/100:0.0021795140,fontana_MP1069:0.0088101759)0/85:0.0000020621,verticillata_ANA:0.0022036499)0/92:0.0000028531)0/91:0.0000011342,pageana_ANA:0.0000022184)85.1/52:0.0014628465,(campanularis_EO11352:0.0067937451,macowanii_mac_MP810:0.0065869831)0/91:0.0000025499)16.7/76:0.0014607313,annectens_ANA:0.0000023336)0/32:0.0000023769)0/31:0.0000023050,((conspicua_CS1:0.0000020935,curviflora_MP765:0.0021888450)88.1/100:0.0044940158,curviflora_dif_EO12742:0.0022908588)94.8/100:0.0087812108)0/89:0.0005643176)33.1/85:0.0006478520)0/97:0.0000026564,(parviflora_EO12492:0.0021993415,(pillansii_pil_MP813:0.0091049527,ribisaria_RT2059:0.0066661756)75.4/100:0.0021730277)81.3/100:0.0021727938)99.6/100:0.0135865624,((((((NEW_sp_fredii_RH142:0.0000020820,trichophylla_EO10906:0.0000010068)77.7/100:0.0039447420,transparens_MP893:0.0045090660)74.4/100:0.0033429992,dodii_EO11417:0.0048466484)93.2/100:0.0110212796,bergiana_MP768:0.0307619627)82/99:0.0042870369,(chionophila_MP790:0.0140825534,(((curvirostris_MP817:0.0022004422,(curvirostris_MP941:0.0000021255,lateralis_MP727:0.0022025520)0/97:0.0000020707)86/100:0.0022027809,(haemastoma_MP871:0.0022839361,(praecox_MP795:0.0000010068,(savileae_MP975:0.0000022102,ventricosa_MP713:0.0000020877)98/100:0.0098110049)0/97:0.0000029491)86.8/100:0.0024027391)0/96:0.0000025890,lateralis_MP721:0.0022096674)95.1/100:0.0127238122)92.4/98:0.0113198427)0/93:0.0000025024,(duthieae_ANA:0.0090082699,regerminans_MP576:0.0112804181)85.5/100:0.0043747402)0/97:0.0000029484)88.2/99:0.0034299203,oxycoccifolia_MP1275:0.0245182540)75.7/99:0.0016996858)97.3/100:0.0047885566,(((NEW_sp_aff_inconstans_RH43:0.0000010068,stylaris_ANA:0.0000010068)0/100:0.0000026822,(simulans_ANA:0.0000010068,simulans_BG603:0.0022114250)0/98:0.0000029932)99.6/100:0.0137579088,((chionodes_EO11699:0.0197984622,esterhuyseniae_EO11831:0.0100137072)71.9/47:0.0064595112,oreotragus_JP363:0.0116487259)86.3/70:0.0051062110)0/26:0.0000022714)79.4/27:0.0011893143)0/4:0.0000020542,(((((banksii_ban_EO12873:0.0031958956,(banksii_com_ANA:0.0000020330,banksii_com_MP824:0.0045134515)96/100:0.0088432988)88.6/100:0.0031877196,(banksii_pur_NB1753:0.0000023535,((corydalis_AH2536:0.0124825878,corydalis_MP1005:0.0000026381)95.7/100:0.0074337312,spumosa_MP978:0.0090714963)0/98:0.0000023988)0/98:0.0000028135)91.4/99:0.0057321673,humifusa_MP846:0.0269381835)55.7/74:0.0006272051,(((((((((((((bruniades_EO12465:0.0000026580,villosa_EO11394:0.0022764402)97.6/100:0.0078401314,((capitata_ANA:0.0000023608,capitata_MP1044:0.0000020335)97.1/100:0.0108210869,adnata_MP501:0.0021845866)78.9/98:0.0027099872)0/97:0.0000025266,((((NEW_sp_nov_JV2988:0.0000016541,subcapitata_MP1042:0.0022697916)89.1/100:0.0046850855,calcicola_EO12814:0.0093948234)0/97:0.0000021250,(areolata_EO12502:0.0000021022,(((artemisioides_MP551:0.0000010068,conferta_MP887_ITS:0.0000010068)0/96:0.0000027815,(remota_EO10386:0.0000021092,remota_MP1263:0.0067636813)77.3/100:0.0022159483)0/91:0.0000028965,rugata_EO12516:0.0022079540)86.7/100:0.0022085477)81.6/100:0.0022168808)96.8/100:0.0145301191,muscosa_MP775:0.0309443279)89/93:0.0072557166)31/87:0.0065230207,(florifera_EO12536:0.0021152609,(florifera_EO12768:0.0000026640,NEW_sp_schlebuschii_RH31:0.0067026373)65.9/100:0.0008500158)99.9/100:0.0111827384)0/84:0.0007081595,((obtusata_EO12458:0.0044720907,(petrophila_EO7592:0.0022952506,petrophila_RT2065:0.0000027830)96.4/100:0.0089579535)0/99:0.0000021773,oliveri_MP1278:0.0045292523)99/100:0.0181242329)0/11:0.0000020365,diosmifolia_CM19:0.0146814206)0/11:0.0000025373,(hirta_EO12812:0.0105828254,fausta_MP663:0.0000023346)92.3/100:0.0065472573)82.5/24:0.0021160887,((sonderiana_MP997:0.0033325792,sonderiana_MP756:0.0000024355)92.5/100:0.0049704916,monadelphia_FO2_ITS:0.0092060721)85.1/97:0.0031810228)0/3:0.0000020146,((cumuliflora_EO12699:0.0085962729,genistifolia_CM15:0.0076353929)88.4/100:0.0028834119,(((ovina_EO12487:0.0000010068,peziza_MP719_ITS:0.0000010068)90.1/100:0.0066414168,tomentosa_MP961:0.0069262938)87.6/100:0.0045420342,(polycoma_FR:0.0090280083,selaginifolia_EO12488:0.0112217143)0/98:0.0000024622)91.6/98:0.0044291187)0/1:0.0000025627)0/82:0.0000025512,petiolaris_EO12783:0.0053724592)76.9/98:0.0011152694,uysii_ANA:0.0097576153)77.9/99:0.0013980196,pauciovulata_TdV258b:0.0295752056)74.2/28:0.0007953782,(((esteriana_EO12858:0.0135989009,phacelanthera_EO12489:0.0185533852)75/98:0.0024872841,humifusa_MP616:0.0160046698)75.8/79:0.0015529296,(vlokii_JP378:0.0177981530,((((leptopus_ANA:0.0000010068,tenuis_ANA:0.0000010068)0/80:0.0000024152,tenuis_EO12491:0.0000010068)97.7/100:0.0153583842,(serrata_MP818:0.0226813113,sparsa_BG602:0.0107951567)31.7/55:0.0026045905)73.9/55:0.0027577489,(oligantha_TdV86:0.0186852691,(strigosa_MP673:0.0119697813,velatiflora_EO12547:0.0071412672)76.5/98:0.0036112774)0/52:0.0000021901)82.4/94:0.0022727912)0/15:0.0000025422)0/13:0.0000021124)0/18:0.0000024354)78.7/25:0.0008843103,((bruniifolia_EO12460:0.0024503320,ustulescens_RT1553:0.0021990112)99.7/100:0.0099956158,((((chiroptera_MP814:0.0000020831,(equisetifolia_ANA_ITS:0.0000020561,multiflexuosa_EO12445:0.0000021012)87/100:0.0044016070)72.5/97:0.0044281273,equisetifolia_MP829:0.0091154830)76.1/100:0.0026530075,hermani_EO12498:0.0175582828)22.5/92:0.0022944875,jonasiana_MP985:0.0140327544)92.5/100:0.0086987440)74.1/96:0.0008454551)88.8/93:0.0017219808)86.9/41:0.0014561667,(((((((((((cerinthoides_ANA:0.0039170243,(sparrmanii_ANA:0.0021788137,sparrmanii_BG608:0.0021929216)0/99:0.0000023414)92.7/100:0.0039057671,(pectinifolia_BG601:0.0061596941,((cerinthoides_MP653:0.0044312911,strigilifolia_MP619:0.0043772069)0/99:0.0000020367,strigilifolia_ANA:0.0000010068)0/99:0.0000028198)0/99:0.0000025144)96.8/100:0.0101534938,solandri_EO12753:0.0195070502)73.3/100:0.0015808870,(ingeana_EO11805:0.0000029610,ingeana_EO12759:0.0000020686)93.4/100:0.0093815973)99.2/100:0.0154448329,((NEW_sp_aff_umbratica_JV826:0.0000020245,sp_nov_MP1291:0.0000020128)97.6/100:0.0136800022,umbratica_EO12760:0.0066678101)89.3/100:0.0073360787)63.2/99:0.0014643653,(inordinata_EO11823:0.0094054788,nubigena_MP868:0.0090595528)87.6/100:0.0046718506)48/81:0.0017453520,((((gibbosa_ANA:0.0000025743,gibbosa_ANA_b:0.0000010068)0/98:0.0000021278,gibbosa_BG623:0.0022144699)94.8/100:0.0092233925,(glandulosa_fou_ANA:0.0000020222,glandulosa_gla_MP1227:0.0045807261)96.9/100:0.0132515677)86.8/100:0.0046064541,gibbosa_GS23:0.0090321432)41.7/79:0.0022358579)0/74:0.0000024801,(((opulenta_JP316:0.0173292118,lithophila_MP1301:0.0207682313)0/89:0.0000029201,(angulosa_S2105:0.0021762299,(axillaris_MP1052:0.0000010068,axillaris_MP594:0.0000010068)0/100:0.0000023747)100/100:0.0227570861)0/88:0.0000025946,(orientalis_EO12608:0.0000021152,unilateralis_MP1205:0.0044238547)94/99:0.0044314146)0/76:0.0000026381)81.4/88:0.0013604960,((((dolfiana_EO12546:0.0000020837,dolfiana_MP1297:0.0000021783)76.4/100:0.0029274891,lignosa_EO11763:0.0052037731)93.7/100:0.0101427822,(arcuata_MP523:0.0000028652,demissa_EO12540:0.0045462756)89.3/100:0.0057554875)0/98:0.0000025499,umbelliflora_RT2182:0.0134819848)84.9/91:0.0037586425)71.6/84:0.0004889181,(insignis_MP1290:0.0099831451,(nabea_BG609:0.0000021843,nabea_ANA:0.0000028161)100/100:0.0141968693)73.8/81:0.0006342635)0/77:0.0000020642,(((((((((croceovirens_JP387:0.0000027656,discolor_spe_MP1217:0.0000010068)0/97:0.0000021994,unicolor_geo_JP273:0.0000010068)0/94:0.0000021283,unicolor_uni_MP1249:0.0021834435)81.7/99:0.0022819831,unicolor_mut_MP1245:0.0000020827)92.3/98:0.0045915152,(((((gigantea_EO12821:0.0027736339,versicolor_mon_EO12705:0.0068087429)0/91:0.0000026165,(prolata_EO11935:0.0000026441,(prolata_EO12748:0.0000010068,versicolor_ver_MP1232:0.0000026293)0/86:0.0000026138)95.9/100:0.0066153761)0/89:0.0000022821,amidae_EO12272:0.0000010068)0/92:0.0000025604,recta_ANA:0.0000010068)0/92:0.0000027862,(ardens_MP1076:0.0021898447,(blenna_ANA:0.0000010068,blenna_MP883:0.0021727698)0/98:0.0000020681)86/100:0.0021681206)0/96:0.0000027338)79.2/98:0.0017770686,(diaphana_BG611:0.0021879310,discolor_heb_MP1214:0.0000022858)78.5/100:0.0022027067)80.2/100:0.0017680913,(((oblongiflora_ANA:0.0000010068,spectabilis_MP929:0.0000010068)0/98:0.0000020786,oblongiflora_EO12813:0.0022946455)97.8/100:0.0087758937,physantha_MP1242:0.0022951548)0/98:0.0000027242)85/100:0.0017691493,((adunca_MP1254:0.0091761598,sp_pachysa_EO12720:0.0092053915)0/41:0.0000020204,((eustacei_MP1259:0.0044200846,((glomiflora_EO12548:0.0000010068,glomiflora_MP1251:0.0021992103)0/96:0.0000021789,zwartbergensis_MP608:0.0000010068)0/98:0.0000023570)96.4/100:0.0067200586,lambertii_ANA:0.0110631014)0/38:0.0000025055)0/97:0.0000023193)91.8/100:0.0035485553,((adunca_EO12746:0.0000020781,viridiflora_MP1246:0.0044914976)88.9/100:0.0043808929,fimbriata_MP606:0.0202764255)0/86:0.0000021479)94.3/92:0.0053111403)99.7/86:0.0059036978)0/67:0.0018672518,(((cameronii_ANA:0.0000010068,cubica_MP623:0.0065746478)75.8/100:0.0022728359,tetrathecoides_MP1252:0.0099476226)90.2/100:0.0067009629,nervata_EO12541:0.0048495222)75/88:0.0020048318)0/48:0.0001764911,((((((arborea_Miehe:0.0022842080,arborea_EO12619:0.0023059214)0/99:0.0000027491,arborea_l_ANA:0.0000029131)67.2/63:0.0113788575,arborea_m_ANA:0.0089653098)75.3/100:0.0028265103,(lusitanica_PJ_NR:0.0000023476,lusitanica_f_ANA_ITS:0.0000025172)99.7/100:0.0153574575)90.7/100:0.0030234766,(kingaensis_kin_BB2521:0.0106202516,kingaensis_rug_BB2981:0.0000026323)97.6/100:0.0129311062)72/95:0.0007143140,((trimera_MsnA:0.0000027734,trimera_ken_BG94:0.0000020702)96.3/100:0.0084907166,(((canaliculata_BG590:0.0107276564,zebrensis_EO12787:0.0123398799)68.2/100:0.0018973484,nemerosa_MP1208:0.0333865702)73.2/100:0.0021528809,(((deflexa_MP1247:0.0048508410,pubigera_MP572:0.0186230783)69.1/99:0.0017270567,(densifolia_BG591:0.0110874477,wendlandiana_EO12731:0.0022305843)0/100:0.0000026697)18.2/97:0.0021739548,vallis_fluminis_EO12761:0.0000020739)94.5/100:0.0115830490)93.8/100:0.0090500884)0/84:0.0000023632)87.3/87:0.0012724737)0/45:0.0000021706,(((NEW_zizikammensis_RH42:0.0136231376,passerinae_MP1302:0.0149818863)58.9/79:0.0061152997,chamissonis_RT2188:0.0165757341)79.3/87:0.0048807274,(((quadrifida_MP1250:0.0185536706,rosacea_gla_BG628:0.0023493338)76.4/100:0.0043841632,zeyheriana_EO:0.0120247780)91.1/100:0.0087133337,sagittata_EO12737:0.0320884310)0/80:0.0006113814)78.6/65:0.0028880589)0/47:0.0000022943,((((((((((((flanaganii_MP631_NR:0.0070386678,cordata_MP571:0.0000010068)0/82:0.0000025011,hispidula_MP801:0.0000010068)0/87:0.0000022368,lowryensis_ANA:0.0000010068)77.6/98:0.0022453218,turneri_EO12736:0.0047580808)0/87:0.0000020821,grata_MP879:0.0000010068)0/84:0.0000023967,(NEW_sp_arida_RH218:0.0000021676,NEW_sp_arida_RH220:0.0000021513)90.1/100:0.0044276891)0/88:0.0000020187,tradouwensis_MP903:0.0089123532)44.2/96:0.0023679538,(((copiosa_BG610:0.0102375046,natalitia_EO12514:0.0000020198)0/100:0.0000025929,leucopelta_SB9309:0.0000010068)53/100:0.0036614141,leucopelta_EO12598:0.0044139506)99.6/100:0.0215446913)95.5/99:0.0094179140,((albens_ANA:0.0000010068,(astroites_EO12758:0.0000010068,((georgica_ANA:0.0000010068,heleophila_ANA:0.0000010068)0/99:0.0000010068,heleophila_EO12539:0.0000010068)0/99:0.0000010068)0/98:0.0000022185)91.8/99:0.0093475765,albens_MP585:0.0134542601)98.6/100:0.0207813943)0/59:0.0000021395,((((((NEW_macrophylla_RH180:0.0000027752,NEW_sp_romana_RH182:0.0022053058)84.6/100:0.0022105540,ocellata_MP574:0.0022070540)0/100:0.0000027818,(NEW_sp_hessaquae_RH181:0.0000023749,NEW_sp_hessaquae_RH193b:0.0000023664)97.9/100:0.0158262053)91/100:0.0044848356,modesta_ANA:0.0022808618)77.9/100:0.0021254899,melanthera_MP610:0.0000010068)0/100:0.0000022138,platycalyx_MP1243:0.0120732623)91/98:0.0057277872)0/56:0.0000027898,((NEW_mucronata_RH187:0.0071412980,condensata_MP890:0.0112389049)96.3/100:0.0134320785,longimontana_MP587:0.0065685124)87.1/96:0.0046957775)0/57:0.0000022050,(garciae_MP1253:0.0238428992,klotzschii_EO12762:0.0167652922)63.5/77:0.0021471270)90.8/98:0.0059934628)95.4/73:0.0083720181)98.7/100:0.0113869952,((((cinerea_MP967:0.0000027999,(cinerea_Popp:0.0000020807,cinerea_a_ANA:0.0000026778)73.5/100:0.0021799753)99.6/100:0.0294929119,(maderensis_AH:0.0022031030,maderensis_b_ANA:0.0022935282)99.7/100:0.0364197448)95.7/100:0.0155852096,((australis_PPF:0.0000010068,australis_PPM:0.0000029677)0/98:0.0000029178,australis_b_ANA:0.0000021206)99.9/100:0.0372812963)60.3/100:0.0024428029,((umbellata_EO12620:0.0000021314,umbellata_a_ANA:0.0000010068)0/94:0.0000022936,(umbellata_DS:0.0022560501,umbellata_b_ANA:0.0000010068)0/100:0.0000020115)100/100:0.0403237851)68.7/98:0.0078098237)100/100:0.0225720210,((spiculifolia_AS57234:0.0000026939,spiculifolia_b_ANA:0.0000028645)100/100:0.0596717587,(sicula_boc_DM:0.0073258528,(sicula_sic_AM:0.0000010068,sicula_sic_c_ANA:0.0000010068)75.1/100:0.0023007471)98.9/100:0.0291749817)21.1/90:0.0055738740)26.3/42:0.0010722254,(((carnea_ATsn5:0.0000029121,carnea_b_ANA:0.0000010068)99.9/100:0.0304829493,terminalis_a_ANA:0.0369228042)13.3/78:0.0050239612,(((((((vagans_PPJ:0.0000027062,(vagans_MP972:0.0000024878,vagans_a_ANA:0.0000025839)0/67:0.0000023919)99.1/100:0.0168796909,manipuliflora_EO12697:0.0116285479)0/87:0.0000024013,((azorica_b_ANA:0.0043954654,platycodon_pla_c_ANA:0.0000010068)0/100:0.0000022013,(platycodon_mad_EO12695:0.0044581883,(scoparia_AH:0.0000010068,scoparia_EO12618:0.0000010068)0/100:0.0000028036)89.1/100:0.0022190287)100/100:0.0331175212)49.5/90:0.0030157240,(manipuliflora_AJH:0.0000024566,manipuliflora_a_ANA:0.0000028836)91.3/100:0.0099600134)97.2/100:0.0180619762,(((andevalensis_EO12623:0.0096090241,((mackayana_KKN5:0.0000010068,mackayana_PPK:0.0022746587)0/100:0.0000026811,mackayana_b_ANA:0.0000010068)85.6/100:0.0043951647)92.9/100:0.0098262905,(tetralix_MP966:0.0000022396,tetralix_c_ANA:0.0000023504)99.4/100:0.0234828785)91.8/100:0.0124954447,((ciliaris_EO12622:0.0000010068,ciliaris_KKN1:0.0000010068)0/98:0.0000028205,ciliaris_c_ANA:0.0000010068)99.4/100:0.0303390605)95.4/100:0.0170016896)73.7/70:0.0029039171,multiflora_a_ANA:0.0517261704)81.9/98:0.0081802850,(erigena_EO12616:0.0023265244,((erigena_EO12623:0.0024720906,erigena_Pim:0.0023841234)0/10:0.0000024420,erigena_a_ANA:0.0000010068)0/10:0.0000020054)97/100:0.0211421126)84.4/70:0.0086832909)9.66/32:0.0034311829)99.2/99:0.0740550308,((Corema_album_ANA:0.0384604350,Empetrum_nig:0.0160898764)99.8/100:0.0947180565,(Daboecia_cantabrica_ANA:0.0000022089,Daboecia_cantabrica_PPA:0.0044653434)100/100:0.1865504558)88.4/99:0.0489475444)100/100:0.1908434579,Calluna_vulgaris_ANA:0.0000024588);

CONSENSUS TREE
--------------

Consensus tree is constructed from 10000 bootstrap trees
Log-likelihood of consensus tree: -34747.670606
Robinson-Foulds distance between ML tree and consensus tree: 122

Branches with support >0.000000% are kept (extended consensus)
Branch lengths are optimized by maximum likelihood on original alignment
Numbers in parentheses are bootstrap supports (%)

+--Calluna_vulgaris_BG643
|
|                                                                    +--abbotti_KG1005
|                                                                 +--| (66)
|                                                                 |  +--dominans_MP648
|                                                              +--| (69)
|                                                              |  |                       +--algida_MP645
|                                                              |  |                    +--| (97)
|                                                              |  |                    |  |  +--cooperi_EO12588
|                                                              |  |                    |  +--| (100)
|                                                              |  |                    |     |  +--oatesii_ANA
|                                                              |  |                    |     +--| (100)
|                                                              |  |                    |        +--oatesii_SB9774
|                                                              |  |                 +--| (81)
|                                                              |  |                 |  |  +--alopecurus_MP630
|                                                              |  |                 |  +--| (100)
|                                                              |  |                 |     +--aspalathifolia_DB1408
|                                                              |  |              +--| (77)
|                                                              |  |              |  |     +--atherstonei_EO12261
|                                                              |  |              |  |  +--| (90)
|                                                              |  |              |  |  |  +--revoluta_BT13679
|                                                              |  |              |  +--| (99)
|                                                              |  |              |     +--rivularis_BB13936
|                                                              |  |           +--| (88)
|                                                              |  |           |  |  +--glaphyra_MP647
|                                                              |  |           |  +--| (99)
|                                                              |  |           |     +--dissimulans_EO12596
|                                                              |  |        +--| (48)
|                                                              |  |        |  +--straussiana_MP638
|                                                              |  |     +--| (54)
|                                                              |  |     |  +--tysonii_EO12583
|                                                              |  |  +--| (45)
|                                                              |  |  |  +--evansii_MP641
|                                                              |  +--| (41)
|                                                              |     +--psittacina_IJ1237
|                                                           +--| (90)
|                                                           |  |              +--filago_BG68
|                                                           |  |           +--| (100)
|                                                           |  |           |  |        +--filago_BG93
|                                                           |  |           |  |     +--| (90)
|                                                           |  |           |  |     |  +--silvatica_QL12629
|                                                           |  |           |  |  +--| (98)
|                                                           |  |           |  |  |  +--silvatica_DB1184
|                                                           |  |           |  +--| (99)
|                                                           |  |           |     +--silvatica_A2
|                                                           |  |        +--| (100)
|                                                           |  |        |  +--woodii_RC513_ITS
|                                                           |  |     +--| (100)
|                                                           |  |     |  |  +--johnstoniana_RC464
|                                                           |  |     |  +--| (100)
|                                                           |  |     |     |  +--lanceolifera_RC463
|                                                           |  |     |     +--| (100)
|                                                           |  |     |        +--pleiotricha_RC461
|                                                           |  |  +--| (100)
|                                                           |  |  |  |  +--woodii_DB1444
|                                                           |  |  |  +--| (100)
|                                                           |  |  |     +--subverticillaris_EO12625
|                                                           |  +--| (76)
|                                                           |     |     +--frigida_MP650
|                                                           |     |  +--| (100)
|                                                           |     |  |  |  +--reenensis_MP661
|                                                           |     |  |  +--| (100)
|                                                           |     |  |     +--frigida_MP658
|                                                           |     +--| (78)
|                                                           |        +--hillburtii_EO12593
|                                                        +--| (99)
|                                                        |  |     +--dracomontana_EO12130
|                                                        |  |  +--| (92)
|                                                        |  |  |  |     +--whyteana_BG75
|                                                        |  |  |  |  +--| (100)
|                                                        |  |  |  |  |  +--whyteana_A4
|                                                        |  |  |  +--| (94)
|                                                        |  |  |     +--thodei_MP656
|                                                        |  +--| (82)
|                                                        |     |  +--holtii_TO
|                                                        |     +--| (100)
|                                                        |        +--swaziensis_LL1181
|                                                     +--| (100)
|                                                     |  +---drakensbergensis_DB1443
|                                                  +--| (92)
|                                                  |  |  +--caffrorum_DB1445
|                                                  |  +--| (100)
|                                                  |     +--caffrorum_MP644
|                                               +--| (92)
|                                               |  |                       +--arborescens_FM747
|                                               |  |                    +--| (100)
|                                               |  |                    |  |  +--brachyphylla_EO12810
|                                               |  |                    |  +--| (100)
|                                               |  |                    |     +--brachyphylla_EO12809
|                                               |  |                 +--| (54)
|                                               |  |                 |  |           +--cryptoclada_EO12684
|                                               |  |                 |  |        +--| (58)
|                                               |  |                 |  |        |  +--goudotiana_EO12636
|                                               |  |                 |  |     +--| (48)
|                                               |  |                 |  |     |  |     +--goudotiana_cf_EO12659
|                                               |  |                 |  |     |  |  +--| (89)
|                                               |  |                 |  |     |  |  |  +--hebeclada_EO12686
|                                               |  |                 |  |     |  +--| (86)
|                                               |  |                 |  |     |     |     +--myriadenia_EO12679
|                                               |  |                 |  |     |     |  +--| (99)
|                                               |  |                 |  |     |     |  |  +--baroniana_cf_Lar8
|                                               |  |                 |  |     |     +--| (100)
|                                               |  |                 |  |     |        +--perrieri_EO12635
|                                               |  |                 |  |  +--| (86)
|                                               |  |                 |  |  |  |        +--humbertii_EO12638
|                                               |  |                 |  |  |  |     +--| (99)
|                                               |  |                 |  |  |  |     |  +--madagascariensis_MP1086
|                                               |  |                 |  |  |  |  +--| (74)
|                                               |  |                 |  |  |  |  |  |  +--parkeri_EO12682
|                                               |  |                 |  |  |  |  |  +--| (97)
|                                               |  |                 |  |  |  |  |     +--sp_mitrastylus2_EO12691
|                                               |  |                 |  |  |  +--| (60)
|                                               |  |                 |  |  |     +--isaloensis_DB1253
|                                               |  |                 |  +--| (54)
|                                               |  |                 |     +--spinifera_EO12640
|                                               |  |              +--| (90)
|                                               |  |              |  +--reunionensis_FN744
|                                               |  |           +--| (99)
|                                               |  |           |  +--sp_mad3_EO12632
|                                               |  |        +--| (100)
|                                               |  |        |  +--boutonii_EO12666
|                                               |  |     +--| (100)
|                                               |  |     |  |  +--galioides_FN745
|                                               |  |     |  +--| (100)
|                                               |  |     |     +--bojeri_MP1087
|                                               |  |  +--| (100)
|                                               |  |  |  |     +--mauritiensis_EO12811
|                                               |  |  |  |  +--| (100)
|                                               |  |  |  |  |  +--mauritiensis_CB2632
|                                               |  |  |  +--| (99)
|                                               |  |  |     |  +--rakotozafyana_EO12661
|                                               |  |  |     +--| (100)
|                                               |  |  |        |  +--sp_mad5_EO12641
|                                               |  |  |        +--| (100)
|                                               |  |  |           +--sp_muscosa_EO12639
|                                               |  +--| (100)
|                                               |     |           +--benguelensis_ben_A1
|                                               |     |        +--| (100)
|                                               |     |        |  |  +--benguelensis_ben_DB1174
|                                               |     |        |  +--| (100)
|                                               |     |        |     +--benguelensis_ben_QL12641
|                                               |     |     +--| (98)
|                                               |     |     |  +--thomensis_EO12615
|                                               |     |  +--| (100)
|                                               |     |  |  +--hexandra_RC465
|                                               |     +--| (100)
|                                               |        |     +--mannii_usa_BB2331
|                                               |        |  +--| (100)
|                                               |        |  |  +--microdonta_A5
|                                               |        +--| (99)
|                                               |           |  +--simii_RC466
|                                               |           +--| (100)
|                                               |              +--simii_SB9385
|                                            +--| (75)
|                                            |  |                                                        +--baueri_gou_AH862
|                                            |  |                                                     +--| (99)
|                                            |  |                                                     |  +--baueri_bau_MP1233
|                                            |  |                                                  +--| (34)
|                                            |  |                                                  |  +--mammosaW_EO12784
|                                            |  |                                               +--| (33)
|                                            |  |                                               |  +--mammosaP_MP951
|                                            |  |                                            +--| (54)
|                                            |  |                                            |  +--mammosaR_MP510
|                                            |  |                                         +--| (99)
|                                            |  |                                         |  +--sessiliflora_MP604
|                                            |  |                                      +--| (62)
|                                            |  |                                      |  +--globiceps_gra_MP988
|                                            |  |                                   +--| (61)
|                                            |  |                                   |  +--albertyniae_MP927
|                                            |  |                                +--| (59)
|                                            |  |                                |  |     +--irregularis_EO12803
|                                            |  |                                |  |  +--| (100)
|                                            |  |                                |  |  |  |        +--bodkinii_MP1281
|                                            |  |                                |  |  |  |     +--| (100)
|                                            |  |                                |  |  |  |     |  +--bodkinii_TdV204
|                                            |  |                                |  |  |  |  +--| (98)
|                                            |  |                                |  |  |  |  |  +--holosericea_MP1004
|                                            |  |                                |  |  |  +--| (100)
|                                            |  |                                |  |  |     +--holosericea_EO12842
|                                            |  |                                |  +--| (97)
|                                            |  |                                |     |        +--calcareophila_EO30159
|                                            |  |                                |     |     +--| (100)
|                                            |  |                                |     |     |  +--excavata_GK1532
|                                            |  |                                |     |  +--| (100)
|                                            |  |                                |     |  |  +--propinqua_MP1019
|                                            |  |                                |     +--| (98)
|                                            |  |                                |        |        +--fillipendula_fil_MP914
|                                            |  |                                |        |     +--| (100)
|                                            |  |                                |        |     |  +--penduliflora_MP923
|                                            |  |                                |        |  +--| (100)
|                                            |  |                                |        |  |  +--fillipendula_min_MP926
|                                            |  |                                |        +--| (100)
|                                            |  |                                |           +--pulvinata_MP1304
|                                            |  |                             +--| (30)
|                                            |  |                             |  |                             +--NEW_sp_napierensis_RDH184b
|                                            |  |                             |  |                          +--| (100)
|                                            |  |                             |  |                          |  +--nudiflora_MP802
|                                            |  |                             |  |                       +--| (88)
|                                            |  |                             |  |                       |  +--malmesburiensis_EO12575
|                                            |  |                             |  |                    +--| (89)
|                                            |  |                             |  |                    |  |  +--dregei_EO12711
|                                            |  |                             |  |                    |  +--| (100)
|                                            |  |                             |  |                    |     +--piquetbergensis_MM5532
|                                            |  |                             |  |                 +--| (86)
|                                            |  |                             |  |                 |  +--dispar_EO12749
|                                            |  |                             |  |              +--| (100)
|                                            |  |                             |  |              |  +--karwyderi_EO12718
|                                            |  |                             |  |           +--| (93)
|                                            |  |                             |  |           |  +--ericoides_MP742
|                                            |  |                             |  |        +--| (93)
|                                            |  |                             |  |        |  +--capillaris_MP1066
|                                            |  |                             |  |     +--| (43)
|                                            |  |                             |  |     |  |  +--radicans_sch_MP1018
|                                            |  |                             |  |     |  +--| (95)
|                                            |  |                             |  |     |     +---rhodopis_BAB13
|                                            |  |                             |  |  +--| (38)
|                                            |  |                             |  |  |  |  +--agglutinans_EO7679
|                                            |  |                             |  |  |  +--| (62)
|                                            |  |                             |  |  |     |  +--erinus_MP907
|                                            |  |                             |  |  |     +--| (96)
|                                            |  |                             |  |  |        +--similis_MP804
|                                            |  |                             |  +--| (92)
|                                            |  |                             |     |     +--barbigeroides_MP735
|                                            |  |                             |     |  +--| (99)
|                                            |  |                             |     |  |  +--benthamiana_MP560
|                                            |  |                             |     +--| (95)
|                                            |  |                             |        +--interrupta_MP911
|                                            |  |                          +--| (36)
|                                            |  |                          |  |  +--ioniana_EO12781
|                                            |  |                          |  +--| (100)
|                                            |  |                          |     +--russakiana_MP684
|                                            |  |                       +--| (91)
|                                            |  |                       |  +--labialis_MP696
|                                            |  |                    +--| (82)
|                                            |  |                    |  |     +--flavicoma_EO12823
|                                            |  |                    |  |  +--| (96)
|                                            |  |                    |  |  |  +--pulchella_MP736
|                                            |  |                    |  +--| (90)
|                                            |  |                    |     |  +--venustiflora_gla_MP1284
|                                            |  |                    |     +--| (100)
|                                            |  |                    |        |     +--ecklonii_EO12739
|                                            |  |                    |        |  +--| (99)
|                                            |  |                    |        |  |  +--glabella_la_EO11224
|                                            |  |                    |        +--| (99)
|                                            |  |                    |           |  +--globiceps_con_EO12519
|                                            |  |                    |           +--| (100)
|                                            |  |                    |              +--innovans_MP918
|                                            |  |                 +--| (44)
|                                            |  |                 |  |  +--grisbrookii_EO12716_ITS
|                                            |  |                 |  +--| (100)
|                                            |  |                 |     +--lanuginosa_EO12521
|                                            |  |              +--| (93)
|                                            |  |              |  +--brachysepala_EO12727
|                                            |  |           +--| (97)
|                                            |  |           |  |  +--coarctata_ANA
|                                            |  |           |  +--| (99)
|                                            |  |           |     |     +--scytophylla_MP1021
|                                            |  |           |     |  +--| (100)
|                                            |  |           |     |  |  +--curtophylla_EO12750
|                                            |  |           |     +--| (99)
|                                            |  |           |        +--gracilipes_MM5014
|                                            |  |        +--| (97)
|                                            |  |        |  |           +--coarctata_MP590
|                                            |  |        |  |        +--| (100)
|                                            |  |        |  |        |  +--rubiginosa_RT1554
|                                            |  |        |  |     +--| (99)
|                                            |  |        |  |     |  +--plukenetii_lin_MP912
|                                            |  |        |  |  +--| (100)
|                                            |  |        |  |  |  |     +--plukenetii_bre_MP769
|                                            |  |        |  |  |  |  +--| (100)
|                                            |  |        |  |  |  |  |  +--plukenetii_plu_EO
|                                            |  |        |  |  |  +--| (96)
|                                            |  |        |  |  |     +--plukenetii_pen_MP915
|                                            |  |        |  +--| (97)
|                                            |  |        |     +--physophylla_EO11418
|                                            |  |     +--| (58)
|                                            |  |     |  |     +--NEW_sp_napierensis_RDH184a
|                                            |  |     |  |  +--| (94)
|                                            |  |     |  |  |  +--peltata_MP1231
|                                            |  |     |  +--| (100)
|                                            |  |     |     +--velatiflora_MP1213
|                                            |  |  +--| (95)
|                                            |  |  |  |                             +--brevifolia_MP1008
|                                            |  |  |  |                          +--| (99)
|                                            |  |  |  |                          |  +--brevifolia_EO12459
|                                            |  |  |  |                       +--| (59)
|                                            |  |  |  |                       |  |  +--placentiflora_EO12477
|                                            |  |  |  |                       |  +--| (96)
|                                            |  |  |  |                       |     +--accommodata_EO11382
|                                            |  |  |  |                    +--| (53)
|                                            |  |  |  |                    |  |        +--desmantha_MP562
|                                            |  |  |  |                    |  |     +--| (97)
|                                            |  |  |  |                    |  |     |  +--saxicola_EO12515
|                                            |  |  |  |                    |  |  +--| (85)
|                                            |  |  |  |                    |  |  |  |        +--acuta_MP506
|                                            |  |  |  |                    |  |  |  |     +--| (87)
|                                            |  |  |  |                    |  |  |  |     |  |                       +---bicolor_MP1098
|                                            |  |  |  |                    |  |  |  |     |  |                    +--| (90)
|                                            |  |  |  |                    |  |  |  |     |  |                    |  +--paniculata_MP1274
|                                            |  |  |  |                    |  |  |  |     |  |                 +--| (65)
|                                            |  |  |  |                    |  |  |  |     |  |                 |  |     +--dianthifolia_MP583
|                                            |  |  |  |                    |  |  |  |     |  |                 |  |  +--| (96)
|                                            |  |  |  |                    |  |  |  |     |  |                 |  |  |  |        +--glandulipila_MP521
|                                            |  |  |  |                    |  |  |  |     |  |                 |  |  |  |     +--| (94)
|                                            |  |  |  |                    |  |  |  |     |  |                 |  |  |  |     |  +--setacea_MP589
|                                            |  |  |  |                    |  |  |  |     |  |                 |  |  |  |  +--| (94)
|                                            |  |  |  |                    |  |  |  |     |  |                 |  |  |  |  |  |  +--pannosa_EO12490
|                                            |  |  |  |                    |  |  |  |     |  |                 |  |  |  |  |  +--| (100)
|                                            |  |  |  |                    |  |  |  |     |  |                 |  |  |  |  |     +--perlata_MP960
|                                            |  |  |  |                    |  |  |  |     |  |                 |  |  |  +--| (100)
|                                            |  |  |  |                    |  |  |  |     |  |                 |  |  |     +--lachnaeifolia_MP994
|                                            |  |  |  |                    |  |  |  |     |  |                 |  +--| (80)
|                                            |  |  |  |                    |  |  |  |     |  |                 |     +--triflora_MP564
|                                            |  |  |  |                    |  |  |  |     |  |              +--| (19)
|                                            |  |  |  |                    |  |  |  |     |  |              |  +--perplexa_EO12788
|                                            |  |  |  |                    |  |  |  |     |  |           +--| (31)
|                                            |  |  |  |                    |  |  |  |     |  |           |  |  +--monsoniana_MP986
|                                            |  |  |  |                    |  |  |  |     |  |           |  +--| (99)
|                                            |  |  |  |                    |  |  |  |     |  |           |     +--plumigera_EO11341
|                                            |  |  |  |                    |  |  |  |     |  |        +--| (51)
|                                            |  |  |  |                    |  |  |  |     |  |        |  |              +--floccifera_MP987
|                                            |  |  |  |                    |  |  |  |     |  |        |  |           +--| (80)
|                                            |  |  |  |                    |  |  |  |     |  |        |  |           |  +--leucanthera_EO12452
|                                            |  |  |  |                    |  |  |  |     |  |        |  |        +--| (79)
|                                            |  |  |  |                    |  |  |  |     |  |        |  |        |  +--lepidota_MP541
|                                            |  |  |  |                    |  |  |  |     |  |        |  |     +--| (100)
|                                            |  |  |  |                    |  |  |  |     |  |        |  |     |  +--magnisylvae_EO10708
|                                            |  |  |  |                    |  |  |  |     |  |        |  |  +--| (99)
|                                            |  |  |  |                    |  |  |  |     |  |        |  |  |  +--lucida_MP690
|                                            |  |  |  |                    |  |  |  |     |  |        |  +--| (90)
|                                            |  |  |  |                    |  |  |  |     |  |        |     +--jacksoniana_EO12791
|                                            |  |  |  |                    |  |  |  |     |  |     +--| (60)
|                                            |  |  |  |                    |  |  |  |     |  |     |  |  +--calycina_EO12532
|                                            |  |  |  |                    |  |  |  |     |  |     |  +--| (100)
|                                            |  |  |  |                    |  |  |  |     |  |     |     +--leucosiphon_MP776
|                                            |  |  |  |                    |  |  |  |     |  |  +--| (81)
|                                            |  |  |  |                    |  |  |  |     |  |  |  |        +--goatcheriana_goa_MP865
|                                            |  |  |  |                    |  |  |  |     |  |  |  |     +--| (99)
|                                            |  |  |  |                    |  |  |  |     |  |  |  |     |  +--pubescens_EO12503
|                                            |  |  |  |                    |  |  |  |     |  |  |  |  +--| (99)
|                                            |  |  |  |                    |  |  |  |     |  |  |  |  |  |  +--margaritacea_ANA
|                                            |  |  |  |                    |  |  |  |     |  |  |  |  |  +--| (100)
|                                            |  |  |  |                    |  |  |  |     |  |  |  |  |     +--marifolia_CM4
|                                            |  |  |  |                    |  |  |  |     |  |  |  +--| (96)
|                                            |  |  |  |                    |  |  |  |     |  |  |     |     +--hispiduloides_EO11544
|                                            |  |  |  |                    |  |  |  |     |  |  |     |  +--| (99)
|                                            |  |  |  |                    |  |  |  |     |  |  |     |  |  +--magistrati_EO11750
|                                            |  |  |  |                    |  |  |  |     |  |  |     +--| (100)
|                                            |  |  |  |                    |  |  |  |     |  |  |        +--patens_EO12457
|                                            |  |  |  |                    |  |  |  |     |  +--| (82)
|                                            |  |  |  |                    |  |  |  |     |     +--stokoeanthus_EO4790
|                                            |  |  |  |                    |  |  |  |  +--| (93)
|                                            |  |  |  |                    |  |  |  |  |  +--sperata_MP931
|                                            |  |  |  |                    |  |  |  +--| (91)
|                                            |  |  |  |                    |  |  |     |     +--goatcheriana_dra_EO12694
|                                            |  |  |  |                    |  |  |     |  +--| (100)
|                                            |  |  |  |                    |  |  |     |  |  +--goatcheriana_pet_MP990
|                                            |  |  |  |                    |  |  |     +--| (100)
|                                            |  |  |  |                    |  |  |        +--tegulifolia_MP557
|                                            |  |  |  |                    |  +--| (81)
|                                            |  |  |  |                    |     |        +--imbricata_EO12834
|                                            |  |  |  |                    |     |     +--| (100)
|                                            |  |  |  |                    |     |     |  +--imbricata_MP1279
|                                            |  |  |  |                    |     |  +--| (100)
|                                            |  |  |  |                    |     |  |  |     +--lasciva_EO12837
|                                            |  |  |  |                    |     |  |  |  +--| (100)
|                                            |  |  |  |                    |     |  |  |  |  +--lasciva_MP906
|                                            |  |  |  |                    |     |  |  +--| (100)
|                                            |  |  |  |                    |     |  |     +--imbricata_MP1276
|                                            |  |  |  |                    |     +--| (99)
|                                            |  |  |  |                    |        +--pogonanthera_EO12835
|                                            |  |  |  |                 +--| (97)
|                                            |  |  |  |                 |  |                 +--coccinea_coc_MP1020
|                                            |  |  |  |                 |  |              +--| (99)
|                                            |  |  |  |                 |  |              |  +--coccinea_uni_EO12849
|                                            |  |  |  |                 |  |           +--| (99)
|                                            |  |  |  |                 |  |           |  |  +--coccinea_coc_MP1053
|                                            |  |  |  |                 |  |           |  +--| (100)
|                                            |  |  |  |                 |  |           |     +--monadelphia_FO
|                                            |  |  |  |                 |  |        +--| (98)
|                                            |  |  |  |                 |  |        |  +--coccinea_coc_MP598
|                                            |  |  |  |                 |  |     +--| (65)
|                                            |  |  |  |                 |  |     |  |  +--rhopalantha_MP909_ITS
|                                            |  |  |  |                 |  |     |  +--| (100)
|                                            |  |  |  |                 |  |     |     +--riparia_MP908
|                                            |  |  |  |                 |  |  +--| (65)
|                                            |  |  |  |                 |  |  |  |        +--imbricata_MP1295
|                                            |  |  |  |                 |  |  |  |     +--| (99)
|                                            |  |  |  |                 |  |  |  |     |  +--melastoma_mel_MP773
|                                            |  |  |  |                 |  |  |  |  +--| (98)
|                                            |  |  |  |                 |  |  |  |  |  |     +--intermedia_MM5082
|                                            |  |  |  |                 |  |  |  |  |  |  +--| (57)
|                                            |  |  |  |                 |  |  |  |  |  |  |  |  +--penicilliformis_MP1078
|                                            |  |  |  |                 |  |  |  |  |  |  |  +--| (96)
|                                            |  |  |  |                 |  |  |  |  |  |  |     +--penicilliformis_MP889
|                                            |  |  |  |                 |  |  |  |  |  +--| (88)
|                                            |  |  |  |                 |  |  |  |  |     |  +--intermedia_alb_MP1248
|                                            |  |  |  |                 |  |  |  |  |     +--| (44)
|                                            |  |  |  |                 |  |  |  |  |        +--placentiflora_EO12833
|                                            |  |  |  |                 |  |  |  +--| (99)
|                                            |  |  |  |                 |  |  |     |        +--imbricata_MP508
|                                            |  |  |  |                 |  |  |     |     +--| (100)
|                                            |  |  |  |                 |  |  |     |     |  +--imbricata_MP512
|                                            |  |  |  |                 |  |  |     |  +--| (99)
|                                            |  |  |  |                 |  |  |     |  |  |  +--imbricata_MP688
|                                            |  |  |  |                 |  |  |     |  |  +--| (100)
|                                            |  |  |  |                 |  |  |     |  |     +--chartacea_EO11408
|                                            |  |  |  |                 |  |  |     +--| (100)
|                                            |  |  |  |                 |  |  |        +--melastoma_min_EO12820
|                                            |  |  |  |                 |  +--| (60)
|                                            |  |  |  |                 |     +--placentiflora_MP1241
|                                            |  |  |  |              +--| (99)
|                                            |  |  |  |              |  +--occulta_EO
|                                            |  |  |  |           +--| (45)
|                                            |  |  |  |           |  |           +--gnaphaloides_MP511
|                                            |  |  |  |           |  |        +--| (100)
|                                            |  |  |  |           |  |        |  +--palliiflora_EO12533
|                                            |  |  |  |           |  |     +--| (93)
|                                            |  |  |  |           |  |     |  +--podophylla_MP582
|                                            |  |  |  |           |  |  +--| (51)
|                                            |  |  |  |           |  |  |  +--utriculosa_EOsn
|                                            |  |  |  |           |  +--| (52)
|                                            |  |  |  |           |     |     +--niveniana_MP1267
|                                            |  |  |  |           |     |  +--| (100)
|                                            |  |  |  |           |     |  |  +--paucifolia_cil_EO12528
|                                            |  |  |  |           |     +--| (100)
|                                            |  |  |  |           |        +--pilosiflora_pil_MP1262
|                                            |  |  |  |        +--| (25)
|                                            |  |  |  |        |  |        +--NEW_omninoglabra_RH77
|                                            |  |  |  |        |  |     +--| (50)
|                                            |  |  |  |        |  |     |  |     +--leucodesmia_MP724
|                                            |  |  |  |        |  |     |  |  +--| (96)
|                                            |  |  |  |        |  |     |  |  |  +--maximilianii_EO12484
|                                            |  |  |  |        |  |     |  +--| (82)
|                                            |  |  |  |        |  |     |     +--vernicosa_MP928
|                                            |  |  |  |        |  |  +--| (34)
|                                            |  |  |  |        |  |  |  |     +--leonis_RTsn
|                                            |  |  |  |        |  |  |  |  +--| (89)
|                                            |  |  |  |        |  |  |  |  |  +--tristis_MP932
|                                            |  |  |  |        |  |  |  +--| (51)
|                                            |  |  |  |        |  |  |     +--parviporandra_MP877
|                                            |  |  |  |        |  +--| (59)
|                                            |  |  |  |        |     |     +--NEW_sp_soporata_RH183
|                                            |  |  |  |        |     |  +--| (100)
|                                            |  |  |  |        |     |  |  +--NEW_sp_soporata_RH203
|                                            |  |  |  |        |     +--| (100)
|                                            |  |  |  |        |        +--albescens_MP898
|                                            |  |  |  |     +--| (15)
|                                            |  |  |  |     |  |  +--juniperina_SV952
|                                            |  |  |  |     |  +--| (99)
|                                            |  |  |  |     |     |  +--lanata_MP1220
|                                            |  |  |  |     |     +--| (99)
|                                            |  |  |  |     |        +--lehmannii_MP625
|                                            |  |  |  |  +--| (28)
|                                            |  |  |  |  |  |        +--exleeana_EO12499
|                                            |  |  |  |  |  |     +--| (90)
|                                            |  |  |  |  |  |     |  +--rigidula_MP534
|                                            |  |  |  |  |  |  +--| (100)
|                                            |  |  |  |  |  |  |  +--urceolata_MP955
|                                            |  |  |  |  |  +--| (97)
|                                            |  |  |  |  |     +--madida_MP573
|                                            |  |  |  +--| (54)
|                                            |  |  |     |           +--caffra_ANA
|                                            |  |  |     |        +--| (100)
|                                            |  |  |     |        |  +--caffra_C_MP528
|                                            |  |  |     |     +--| (100)
|                                            |  |  |     |     |  +--caffra_D_MP655
|                                            |  |  |     |  +--| (65)
|                                            |  |  |     |  |  |  +--caespitosa_MP642
|                                            |  |  |     |  |  +--| (100)
|                                            |  |  |     |  |     +--karooica_MP1285
|                                            |  |  |     +--| (31)
|                                            |  |  |        +--petricola_MP996
|                                            |  +--| (96)
|                                            |     |                 +---eremioides_EO12854
|                                            |     |              +--| (51)
|                                            |     |              |  |     +--amoena_MP1032
|                                            |     |              |  |  +--| (100)
|                                            |     |              |  |  |  +--thimifolia_CM7
|                                            |     |              |  +--| (100)
|                                            |     |              |     |  +--planifolia_MP1012
|                                            |     |              |     +--| (100)
|                                            |     |              |        +--planifolia_MP939
|                                            |     |           +--| (39)
|                                            |     |           |  +---flacca_MP840
|                                            |     |        +--| (22)
|                                            |     |        |  |     +--argentea_EO12475
|                                            |     |        |  |  +--| (100)
|                                            |     |        |  |  |  |  +--cetrata_EO12064
|                                            |     |        |  |  |  +--| (100)
|                                            |     |        |  |  |     +---rusticula_EO12471
|                                            |     |        |  +--| (99)
|                                            |     |        |     +--caprina_EO12772
|                                            |     |     +--| (44)
|                                            |     |     |  |                 +--arachnocalyx_EO12453
|                                            |     |     |  |              +--| (100)
|                                            |     |     |  |              |  +--cereris_MP863
|                                            |     |     |  |           +--| (97)
|                                            |     |     |  |           |  +--greyi_EO12501
|                                            |     |     |  |        +--| (49)
|                                            |     |     |  |        |  |     +--bokkeveldia_EO12769
|                                            |     |     |  |        |  |  +--| (100)
|                                            |     |     |  |        |  |  |  +--lateriflora_EO12482
|                                            |     |     |  |        |  +--| (72)
|                                            |     |     |  |        |     +----mira_MP1257
|                                            |     |     |  |     +--| (51)
|                                            |     |     |  |     |  +--coacervata_MP761
|                                            |     |     |  |  +--| (62)
|                                            |     |     |  |  |  |  +--lavandulifolia_EO12506
|                                            |     |     |  |  |  +--| (100)
|                                            |     |     |  |  |     +--macrotrema_MM4625
|                                            |     |     |  +--| (70)
|                                            |     |     |     +--eremioides_MP533
|                                            |     |  +--| (100)
|                                            |     |  |  |                    +--glandulifera_EO12852
|                                            |     |  |  |                 +--| (100)
|                                            |     |  |  |                 |  +--irrorata_EO12856
|                                            |     |  |  |              +--| (99)
|                                            |     |  |  |              |  +--hanekomii_EO11172
|                                            |     |  |  |           +--| (100)
|                                            |     |  |  |           |  +--tumida_MP755
|                                            |     |  |  |        +--| (100)
|                                            |     |  |  |        |  +-----plumosa_EO12480
|                                            |     |  |  |     +--| (98)
|                                            |     |  |  |     |  +--totta_MP525
|                                            |     |  |  |  +--| (74)
|                                            |     |  |  |  |  +---inaequalis_MP539
|                                            |     |  |  +--| (47)
|                                            |     |  |     |     +--eriophoros_EO12478
|                                            |     |  |     |  +--| (100)
|                                            |     |  |     |  |  +--senilis_EO12483
|                                            |     |  |     +--| (89)
|                                            |     |  |        +--recurvifolia_EO12475a
|                                            |     +--| (100)
|                                            |        |                 +--inflata_MP784
|                                            |        |              +--| (98)
|                                            |        |              |  +--inflata_ANA
|                                            |        |           +--| (100)
|                                            |        |           |  +--atrovinosa_MP864
|                                            |        |        +--| (100)
|                                            |        |        |  |  +--cernua_EO12474
|                                            |        |        |  +--| (100)
|                                            |        |        |     +--toringbergensis_ANA
|                                            |        |     +--| (100)
|                                            |        |     |  |     +--rubens_EO12853
|                                            |        |     |  |  +--| (100)
|                                            |        |     |  |  |  |  +--rubens_EO12479
|                                            |        |     |  |  |  +--| (100)
|                                            |        |     |  |  |     |  +--verecunda_ANA
|                                            |        |     |  |  |     +--| (100)
|                                            |        |     |  |  |        +--verecunda_CS5
|                                            |        |     |  +--| (100)
|                                            |        |     |     |  +--incarnata_EO12771
|                                            |        |     |     +--| (100)
|                                            |        |     |        +--leptopus_MP746
|                                            |        |  +--| (100)
|                                            |        |  |  |        +--junonia_jun_Moelens
|                                            |        |  |  |     +--| (100)
|                                            |        |  |  |     |  +--junonia_min_Moelens
|                                            |        |  |  |  +--| (100)
|                                            |        |  |  |  |  |  +--junonia_min_MP866
|                                            |        |  |  |  |  +--| (100)
|                                            |        |  |  |  |     |  +--thunbergii_AH2612
|                                            |        |  |  |  |     +--| (100)
|                                            |        |  |  |  |        +--thunbergii_EO12473
|                                            |        |  |  +--| (91)
|                                            |        |  |     |        +--maderi_MP757
|                                            |        |  |     |     +--| (96)
|                                            |        |  |     |     |  +--oxysepala_MP780
|                                            |        |  |     |  +--| (100)
|                                            |        |  |     |  |  +--sphaerocephala_MP848
|                                            |        |  |     +--| (100)
|                                            |        |  |        +--subulata_MdV2
|                                            |        +--| (97)
|                                            |           +--oresigena_MP759
|                                         +--| (100)
|                                         |  |                                                                    +--abietina_abi_ANA
|                                         |  |                                                                 +--| (90)
|                                         |  |                                                                 |  |        +--abietina_abi_MP1013
|                                         |  |                                                                 |  |     +--| (96)
|                                         |  |                                                                 |  |     |  +--abietina_dia_MP1015
|                                         |  |                                                                 |  |  +--| (91)
|                                         |  |                                                                 |  |  |  +--abietina_dia_CM11
|                                         |  |                                                                 |  +--| (87)
|                                         |  |                                                                 |     +--abietina_con_CM6
|                                         |  |                                                              +--| (100)
|                                         |  |                                                              |  +--abietina_atr_MP1029
|                                         |  |                                                           +--| (100)
|                                         |  |                                                           |  |  +--nevillei_ANA
|                                         |  |                                                           |  +--| (100)
|                                         |  |                                                           |     +--nevillei_MP1056
|                                         |  |                                                        +--| (100)
|                                         |  |                                                        |  |  +--quadrisulcata_ANA
|                                         |  |                                                        |  +--| (100)
|                                         |  |                                                        |     +--quadrisulcata_MP1031
|                                         |  |                                                     +--| (99)
|                                         |  |                                                     |  |     +--doliiformis_MP710
|                                         |  |                                                     |  |  +--| (100)
|                                         |  |                                                     |  |  |  +--doliiformis_MP797
|                                         |  |                                                     |  +--| (100)
|                                         |  |                                                     |     |  +--phillipsii_MP1357_NR
|                                         |  |                                                     |     +--| (100)
|                                         |  |                                                     |        +--phillipsii_MP794
|                                         |  |                                                  +--| (89)
|                                         |  |                                                  |  |                          +--abietina_aur_MP1320
|                                         |  |                                                  |  |                       +--| (99)
|                                         |  |                                                  |  |                       |  +--abietina_aur_MP499
|                                         |  |                                                  |  |                    +--| (85)
|                                         |  |                                                  |  |                    |  |        +--abietina_per_MP1071
|                                         |  |                                                  |  |                    |  |     +--| (100)
|                                         |  |                                                  |  |                    |  |     |  +--pinea_MP693
|                                         |  |                                                  |  |                    |  |  +--| (100)
|                                         |  |                                                  |  |                    |  |  |  +--pinea_MP789
|                                         |  |                                                  |  |                    |  +--| (89)
|                                         |  |                                                  |  |                    |     +--hibbertii_MP982
|                                         |  |                                                  |  |                 +--| (63)
|                                         |  |                                                  |  |                 |  |                    +--filamentosa_EO12728
|                                         |  |                                                  |  |                 |  |                 +--| (100)
|                                         |  |                                                  |  |                 |  |                 |  +--vestita_MP1079
|                                         |  |                                                  |  |                 |  |              +--| (100)
|                                         |  |                                                  |  |                 |  |              |  +--nematophylla_EO12747
|                                         |  |                                                  |  |                 |  |           +--| (100)
|                                         |  |                                                  |  |                 |  |           |  +--vestita_EO12702
|                                         |  |                                                  |  |                 |  |        +--| (96)
|                                         |  |                                                  |  |                 |  |        |  +--viscaria_pen_EO12466
|                                         |  |                                                  |  |                 |  |     +--| (96)
|                                         |  |                                                  |  |                 |  |     |  +--viscaria_mac_MP808
|                                         |  |                                                  |  |                 |  |  +--| (81)
|                                         |  |                                                  |  |                 |  |  |  +--viscaria_vis_MdV4
|                                         |  |                                                  |  |                 |  +--| (56)
|                                         |  |                                                  |  |                 |     +--latiflora_EO12865
|                                         |  |                                                  |  |              +--| (98)
|                                         |  |                                                  |  |              |  |  +--viscaria_lon_ANA
|                                         |  |                                                  |  |              |  +--| (96)
|                                         |  |                                                  |  |              |     |     +--viscaria_lon_MP1270
|                                         |  |                                                  |  |              |     |  +--| (100)
|                                         |  |                                                  |  |              |     |  |  +--viscaria_lon_MP678
|                                         |  |                                                  |  |              |     +--| (99)
|                                         |  |                                                  |  |              |        +--viscaria_lon_MP504
|                                         |  |                                                  |  |           +--| (95)
|                                         |  |                                                  |  |           |  |     +--axilliflora_MP916
|                                         |  |                                                  |  |           |  |  +--| (99)
|                                         |  |                                                  |  |           |  |  |  |  +--regia_mar_MP930
|                                         |  |                                                  |  |           |  |  |  +--| (99)
|                                         |  |                                                  |  |           |  |  |     +--regia_reg_MP922
|                                         |  |                                                  |  |           |  +--| (100)
|                                         |  |                                                  |  |           |     +--regia_reg_ANA
|                                         |  |                                                  |  |        +--| (100)
|                                         |  |                                                  |  |        |  +--vestita_ANA
|                                         |  |                                                  |  |     +--| (92)
|                                         |  |                                                  |  |     |  +--abietina_aur_MP514
|                                         |  |                                                  |  |  +--| (96)
|                                         |  |                                                  |  |  |  +--abietina_aur_MP717
|                                         |  |                                                  |  +--| (89)
|                                         |  |                                                  |     +--stokoei_MP825_NR
|                                         |  |                                               +--| (57)
|                                         |  |                                               |  +--thomae_MP807
|                                         |  |                                            +--| (100)
|                                         |  |                                            |  |     +--abietina_pet_EO
|                                         |  |                                            |  |  +--| (100)
|                                         |  |                                            |  |  |  |  +--parilis_ANA
|                                         |  |                                            |  |  |  +--| (100)
|                                         |  |                                            |  |  |     +--parilis_MP751
|                                         |  |                                            |  +--| (58)
|                                         |  |                                            |     +--collina_EO12613_ITS
|                                         |  |                                         +--| (84)
|                                         |  |                                         |  |     +--cruenta_MP745_NR
|                                         |  |                                         |  |  +--| (100)
|                                         |  |                                         |  |  |  +--cruenta_MP999_NR
|                                         |  |                                         |  +--| (100)
|                                         |  |                                         |     +--elimensis_EO12843_NR
|                                         |  |                                      +--| (100)
|                                         |  |                                      |  |     +--cabernetea_EO12882
|                                         |  |                                      |  |  +--| (100)
|                                         |  |                                      |  |  |  +--extrusa_EO12880
|                                         |  |                                      |  +--| (54)
|                                         |  |                                      |     +--filiformis_EO12881
|                                         |  |                                   +--| (99)
|                                         |  |                                   |  |                          +--aristata_EO12830
|                                         |  |                                   |  |                       +--| (96)
|                                         |  |                                   |  |                       |  +--irbyana_EO12840
|                                         |  |                                   |  |                    +--| (51)
|                                         |  |                                   |  |                    |  +--jasminiflora_EO12612
|                                         |  |                                   |  |                 +--| (37)
|                                         |  |                                   |  |                 |  +--shannonii_TdV262
|                                         |  |                                   |  |              +--| (45)
|                                         |  |                                   |  |              |  +--ampullacea_MP1277
|                                         |  |                                   |  |           +--| (56)
|                                         |  |                                   |  |           |  +--odorata_MP561
|                                         |  |                                   |  |        +--| (78)
|                                         |  |                                   |  |        |  +--fascicularis_fac_MP809
|                                         |  |                                   |  |     +--| (95)
|                                         |  |                                   |  |     |  |     +--retorta_RT2096
|                                         |  |                                   |  |     |  |  +--| (100)
|                                         |  |                                   |  |     |  |  |  +--retorta_ANA
|                                         |  |                                   |  |     |  +--| (100)
|                                         |  |                                   |  |     |     |        +--gysbertii_MP826
|                                         |  |                                   |  |     |     |     +--| (91)
|                                         |  |                                   |  |     |     |     |  +--intonsa_EO12860
|                                         |  |                                   |  |     |     |  +--| (90)
|                                         |  |                                   |  |     |     |  |  +--massonii_MP811
|                                         |  |                                   |  |     |     +--| (98)
|                                         |  |                                   |  |     |        +--squarrosa_EO11742
|                                         |  |                                   |  |  +--| (100)
|                                         |  |                                   |  |  |  |  +--macroloma_EO12866
|                                         |  |                                   |  |  |  +--| (96)
|                                         |  |                                   |  |  |     +--obliqua_RT2079
|                                         |  |                                   |  +--| (100)
|                                         |  |                                   |     |  +--cristata_MP820
|                                         |  |                                   |     +--| (100)
|                                         |  |                                   |        |  +--curvifolia_MP700
|                                         |  |                                   |        +--| (100)
|                                         |  |                                   |           +--trichroma_EO12517
|                                         |  |                                +--| (72)
|                                         |  |                                |  |                             +--corifolia_MP823
|                                         |  |                                |  |                          +--| (98)
|                                         |  |                                |  |                          |  +--pycnantha_MP1011
|                                         |  |                                |  |                       +--| (91)
|                                         |  |                                |  |                       |  +--erasmia_MP874
|                                         |  |                                |  |                    +--| (85)
|                                         |  |                                |  |                    |  +--vogelpoelii_cf_EO12815
|                                         |  |                                |  |                 +--| (83)
|                                         |  |                                |  |                 |  +--loganii_MP1258
|                                         |  |                                |  |              +--| (97)
|                                         |  |                                |  |              |  +--corifolia_ANA
|                                         |  |                                |  |           +--| (99)
|                                         |  |                                |  |           |  +--lutea_MP672
|                                         |  |                                |  |        +--| (85)
|                                         |  |                                |  |        |  +--caledonica_JW103
|                                         |  |                                |  |     +--| (87)
|                                         |  |                                |  |     |  |     +--eugenea_EO12485_ITS
|                                         |  |                                |  |     |  |  +--| (100)
|                                         |  |                                |  |     |  |  |  +--glauca_ele_MP973
|                                         |  |                                |  |     |  +--| (100)
|                                         |  |                                |  |     |     +--glauca_gla_MP850
|                                         |  |                                |  |  +--| (99)
|                                         |  |                                |  |  |  |  +--bracteolaris_MP577
|                                         |  |                                |  |  |  +--| (100)
|                                         |  |                                |  |  |     +--steinbergiana_EO12763
|                                         |  |                                |  +--| (100)
|                                         |  |                                |     +--alfredii_FR
|                                         |  |                             +--| (92)
|                                         |  |                             |  +--esteriana_EO12545
|                                         |  |                          +--| (29)
|                                         |  |                          |  |     +--chionodes_EO11699
|                                         |  |                          |  |  +--| (50)
|                                         |  |                          |  |  |  +--oreotragus_JP363
|                                         |  |                          |  +--| (70)
|                                         |  |                          |     +--esterhuyseniae_EO11831
|                                         |  |                       +--| (16)
|                                         |  |                       |  |                 +--banksii_ban_EO12873
|                                         |  |                       |  |              +--| (100)
|                                         |  |                       |  |              |  |  +--banksii_com_ANA
|                                         |  |                       |  |              |  +--| (100)
|                                         |  |                       |  |              |     +--banksii_com_MP824
|                                         |  |                       |  |           +--| (99)
|                                         |  |                       |  |           |  |  +--banksii_pur_NB1753
|                                         |  |                       |  |           |  +--| (98)
|                                         |  |                       |  |           |     |     +--corydalis_AH2536
|                                         |  |                       |  |           |     |  +--| (100)
|                                         |  |                       |  |           |     |  |  +--corydalis_MP1005
|                                         |  |                       |  |           |     +--| (98)
|                                         |  |                       |  |           |        +--spumosa_MP978
|                                         |  |                       |  |        +--| (74)
|                                         |  |                       |  |        |  +--humifusa_MP846
|                                         |  |                       |  |     +--| (35)
|                                         |  |                       |  |     |  |                                            +--bruniades_EO12465
|                                         |  |                       |  |     |  |                                         +--| (100)
|                                         |  |                       |  |     |  |                                         |  +--villosa_EO11394
|                                         |  |                       |  |     |  |                                      +--| (97)
|                                         |  |                       |  |     |  |                                      |  |     +--capitata_ANA
|                                         |  |                       |  |     |  |                                      |  |  +--| (100)
|                                         |  |                       |  |     |  |                                      |  |  |  +--capitata_MP1044
|                                         |  |                       |  |     |  |                                      |  +--| (98)
|                                         |  |                       |  |     |  |                                      |     +--adnata_MP501
|                                         |  |                       |  |     |  |                                   +--| (87)
|                                         |  |                       |  |     |  |                                   |  |           +--NEW_sp_nov_JV2988
|                                         |  |                       |  |     |  |                                   |  |        +--| (100)
|                                         |  |                       |  |     |  |                                   |  |        |  +--subcapitata_MP1042
|                                         |  |                       |  |     |  |                                   |  |     +--| (97)
|                                         |  |                       |  |     |  |                                   |  |     |  +--calcicola_EO12814
|                                         |  |                       |  |     |  |                                   |  |  +--| (100)
|                                         |  |                       |  |     |  |                                   |  |  |  |  +--areolata_EO12502
|                                         |  |                       |  |     |  |                                   |  |  |  +--| (100)
|                                         |  |                       |  |     |  |                                   |  |  |     |        +--artemisioides_MP551
|                                         |  |                       |  |     |  |                                   |  |  |     |     +--| (96)
|                                         |  |                       |  |     |  |                                   |  |  |     |     |  +--conferta_MP887_ITS
|                                         |  |                       |  |     |  |                                   |  |  |     |  +--| (91)
|                                         |  |                       |  |     |  |                                   |  |  |     |  |  |  +--remota_EO10386
|                                         |  |                       |  |     |  |                                   |  |  |     |  |  +--| (100)
|                                         |  |                       |  |     |  |                                   |  |  |     |  |     +--remota_MP1263
|                                         |  |                       |  |     |  |                                   |  |  |     +--| (100)
|                                         |  |                       |  |     |  |                                   |  |  |        +--rugata_EO12516
|                                         |  |                       |  |     |  |                                   |  +--| (93)
|                                         |  |                       |  |     |  |                                   |     +---muscosa_MP775
|                                         |  |                       |  |     |  |                                +--| (84)
|                                         |  |                       |  |     |  |                                |  |  +--florifera_EO12536
|                                         |  |                       |  |     |  |                                |  +--| (100)
|                                         |  |                       |  |     |  |                                |     |  +--florifera_EO12768
|                                         |  |                       |  |     |  |                                |     +--| (100)
|                                         |  |                       |  |     |  |                                |        +--NEW_sp_schlebuschii_RH31
|                                         |  |                       |  |     |  |                             +--| (66)
|                                         |  |                       |  |     |  |                             |  +--diosmifolia_CM19
|                                         |  |                       |  |     |  |                          +--| (67)
|                                         |  |                       |  |     |  |                          |  |  +--hirta_EO12812
|                                         |  |                       |  |     |  |                          |  +--| (100)
|                                         |  |                       |  |     |  |                          |     +--fausta_MP663
|                                         |  |                       |  |     |  |                       +--| (64)
|                                         |  |                       |  |     |  |                       |  |        +--ovina_EO12487
|                                         |  |                       |  |     |  |                       |  |     +--| (100)
|                                         |  |                       |  |     |  |                       |  |     |  +--peziza_MP719_ITS
|                                         |  |                       |  |     |  |                       |  |  +--| (100)
|                                         |  |                       |  |     |  |                       |  |  |  +--tomentosa_MP961
|                                         |  |                       |  |     |  |                       |  +--| (98)
|                                         |  |                       |  |     |  |                       |     |  +--polycoma_FR
|                                         |  |                       |  |     |  |                       |     +--| (98)
|                                         |  |                       |  |     |  |                       |        +--selaginifolia_EO12488
|                                         |  |                       |  |     |  |                    +--| (81)
|                                         |  |                       |  |     |  |                    |  |     +--obtusata_EO12458
|                                         |  |                       |  |     |  |                    |  |  +--| (99)
|                                         |  |                       |  |     |  |                    |  |  |  |  +--petrophila_EO7592
|                                         |  |                       |  |     |  |                    |  |  |  +--| (100)
|                                         |  |                       |  |     |  |                    |  |  |     +--petrophila_RT2065
|                                         |  |                       |  |     |  |                    |  +--| (100)
|                                         |  |                       |  |     |  |                    |     +--oliveri_MP1278
|                                         |  |                       |  |     |  |                 +--| (82)
|                                         |  |                       |  |     |  |                 |  |     +--sonderiana_MP997
|                                         |  |                       |  |     |  |                 |  |  +--| (100)
|                                         |  |                       |  |     |  |                 |  |  |  +--sonderiana_MP756
|                                         |  |                       |  |     |  |                 |  +--| (97)
|                                         |  |                       |  |     |  |                 |     +--monadelphia_FO2_ITS
|                                         |  |                       |  |     |  |              +--| (82)
|                                         |  |                       |  |     |  |              |  |  +--cumuliflora_EO12699
|                                         |  |                       |  |     |  |              |  +--| (100)
|                                         |  |                       |  |     |  |              |     +--genistifolia_CM15
|                                         |  |                       |  |     |  |           +--| (98)
|                                         |  |                       |  |     |  |           |  +--petiolaris_EO12783
|                                         |  |                       |  |     |  |        +--| (99)
|                                         |  |                       |  |     |  |        |  +--uysii_ANA
|                                         |  |                       |  |     |  |     +--| (37)
|                                         |  |                       |  |     |  |     |  |        +--bruniifolia_EO12460
|                                         |  |                       |  |     |  |     |  |     +--| (100)
|                                         |  |                       |  |     |  |     |  |     |  +--ustulescens_RT1553
|                                         |  |                       |  |     |  |     |  |  +--| (96)
|                                         |  |                       |  |     |  |     |  |  |  |           +--chiroptera_MP814
|                                         |  |                       |  |     |  |     |  |  |  |        +--| (97)
|                                         |  |                       |  |     |  |     |  |  |  |        |  |  +--equisetifolia_ANA_ITS
|                                         |  |                       |  |     |  |     |  |  |  |        |  +--| (100)
|                                         |  |                       |  |     |  |     |  |  |  |        |     +--multiflexuosa_EO12445
|                                         |  |                       |  |     |  |     |  |  |  |     +--| (100)
|                                         |  |                       |  |     |  |     |  |  |  |     |  +--equisetifolia_MP829
|                                         |  |                       |  |     |  |     |  |  |  |  +--| (92)
|                                         |  |                       |  |     |  |     |  |  |  |  |  +--hermani_EO12498
|                                         |  |                       |  |     |  |     |  |  |  +--| (100)
|                                         |  |                       |  |     |  |     |  |  |     +--jonasiana_MP985
|                                         |  |                       |  |     |  |     |  +--| (67)
|                                         |  |                       |  |     |  |     |     +---pauciovulata_TdV258b
|                                         |  |                       |  |     |  |  +--| (49)
|                                         |  |                       |  |     |  |  |  |           +--leptopus_ANA
|                                         |  |                       |  |     |  |  |  |        +--| (80)
|                                         |  |                       |  |     |  |  |  |        |  +--tenuis_ANA
|                                         |  |                       |  |     |  |  |  |     +--| (100)
|                                         |  |                       |  |     |  |  |  |     |  +--tenuis_EO12491
|                                         |  |                       |  |     |  |  |  |  +--| (55)
|                                         |  |                       |  |     |  |  |  |  |  |  +--serrata_MP818
|                                         |  |                       |  |     |  |  |  |  |  +--| (55)
|                                         |  |                       |  |     |  |  |  |  |     +--sparsa_BG602
|                                         |  |                       |  |     |  |  |  +--| (94)
|                                         |  |                       |  |     |  |  |     |  +--oligantha_TdV86
|                                         |  |                       |  |     |  |  |     +--| (52)
|                                         |  |                       |  |     |  |  |        |  +--strigosa_MP673
|                                         |  |                       |  |     |  |  |        +--| (98)
|                                         |  |                       |  |     |  |  |           +--velatiflora_EO12547
|                                         |  |                       |  |     |  +--| (31)
|                                         |  |                       |  |     |     +--vlokii_JP378
|                                         |  |                       |  |  +--| (93)
|                                         |  |                       |  |  |  |     +--esteriana_EO12858
|                                         |  |                       |  |  |  |  +--| (98)
|                                         |  |                       |  |  |  |  |  +--phacelanthera_EO12489
|                                         |  |                       |  |  |  +--| (79)
|                                         |  |                       |  |  |     +--humifusa_MP616
|                                         |  |                       |  +--| (38)
|                                         |  |                       |     |     +--NEW_sp_aff_inconstans_RH43
|                                         |  |                       |     |  +--| (100)
|                                         |  |                       |     |  |  +--stylaris_ANA
|                                         |  |                       |     +--| (100)
|                                         |  |                       |        |  +--simulans_ANA
|                                         |  |                       |        +--| (98)
|                                         |  |                       |           +--simulans_BG603
|                                         |  |                    +--| (60)
|                                         |  |                    |  |                                                        +--bakeri_EO12828
|                                         |  |                    |  |                                                     +--| (100)
|                                         |  |                    |  |                                                     |  +--purgatoriensis_EO12846
|                                         |  |                    |  |                                                  +--| (100)
|                                         |  |                    |  |                                                  |  +--intervallaris_MP556_ITS
|                                         |  |                    |  |                                               +--| (100)
|                                         |  |                    |  |                                               |  |  +--hottentotica_EO
|                                         |  |                    |  |                                               |  +--| (100)
|                                         |  |                    |  |                                               |     +--humidicola_EO11353
|                                         |  |                    |  |                                            +--| (96)
|                                         |  |                    |  |                                            |  +--walkeri_MP1237
|                                         |  |                    |  |                                         +--| (99)
|                                         |  |                    |  |                                         |  |  +--gerhardii_EO12700
|                                         |  |                    |  |                                         |  +--| (100)
|                                         |  |                    |  |                                         |     |  +--patersonii_MP741
|                                         |  |                    |  |                                         |     +--| (100)
|                                         |  |                    |  |                                         |        +--patersonii_a_ANA
|                                         |  |                    |  |                                      +--| (98)
|                                         |  |                    |  |                                      |  +--sacciflora_EO12864
|                                         |  |                    |  |                                   +--| (38)
|                                         |  |                    |  |                                   |  +--nana_ANA
|                                         |  |                    |  |                                +--| (17)
|                                         |  |                    |  |                                |  |        +--daphniflora_MP567
|                                         |  |                    |  |                                |  |     +--| (98)
|                                         |  |                    |  |                                |  |     |  +--infundibuliformis_MP1238
|                                         |  |                    |  |                                |  |  +--| (98)
|                                         |  |                    |  |                                |  |  |  +--denticulata_MP799
|                                         |  |                    |  |                                |  +--| (98)
|                                         |  |                    |  |                                |     +--infundibuliformis_ANA
|                                         |  |                    |  |                             +--| (15)
|                                         |  |                    |  |                             |  +--vallis_aranearum_ANA
|                                         |  |                    |  |                          +--| (13)
|                                         |  |                    |  |                          |  |  +--blandfordii_MM4208
|                                         |  |                    |  |                          |  +--| (99)
|                                         |  |                    |  |                          |     +--cylindrica_MP1240
|                                         |  |                    |  |                       +--| (17)
|                                         |  |                    |  |                       |  +--fastigiata_MP830
|                                         |  |                    |  |                    +--| (81)
|                                         |  |                    |  |                    |  +--krugeri_EO12807
|                                         |  |                    |  |                 +--| (100)
|                                         |  |                    |  |                 |  |           +--tenella_EO12839
|                                         |  |                    |  |                 |  |        +--| (93)
|                                         |  |                    |  |                 |  |        |  +--autumnalis_MP665
|                                         |  |                    |  |                 |  |     +--| (83)
|                                         |  |                    |  |                 |  |     |  +--subdivaricata_MP671
|                                         |  |                    |  |                 |  |  +--| (100)
|                                         |  |                    |  |                 |  |  |  +--sitiens_MP827
|                                         |  |                    |  |                 |  +--| (89)
|                                         |  |                    |  |                 |     |           +--capensis_MP1047
|                                         |  |                    |  |                 |     |        +--| (99)
|                                         |  |                    |  |                 |     |        |  +--laeta_MP1045
|                                         |  |                    |  |                 |     |     +--| (95)
|                                         |  |                    |  |                 |     |     |  +--eburnea_MP1037
|                                         |  |                    |  |                 |     |  +--| (99)
|                                         |  |                    |  |                 |     |  |  +--elimensis_ANA
|                                         |  |                    |  |                 |     +--| (100)
|                                         |  |                    |  |                 |        +--walkeri_ANA
|                                         |  |                    |  |              +--| (100)
|                                         |  |                    |  |              |  |           +--flexistyla_EO12818
|                                         |  |                    |  |              |  |        +--| (96)
|                                         |  |                    |  |              |  |        |  |  +--cyathiformis_a_ANA
|                                         |  |                    |  |              |  |        |  +--| (100)
|                                         |  |                    |  |              |  |        |     +--cyathiformis_d_ANA
|                                         |  |                    |  |              |  |     +--| (94)
|                                         |  |                    |  |              |  |     |  +--quadrangularis_MP620
|                                         |  |                    |  |              |  |  +--| (100)
|                                         |  |                    |  |              |  |  |  +--gracilis_BG622
|                                         |  |                    |  |              |  +--| (100)
|                                         |  |                    |  |              |     +--multumbellifera_MP822
|                                         |  |                    |  |           +--| (100)
|                                         |  |                    |  |           |  |  +---distorta_EO12500
|                                         |  |                    |  |           |  +--| (99)
|                                         |  |                    |  |           |     +--turgida_S1962_ITS
|                                         |  |                    |  |        +--| (100)
|                                         |  |                    |  |        |  |     +--physodes_ANA
|                                         |  |                    |  |        |  |  +--| (100)
|                                         |  |                    |  |        |  |  |  +--physodes_MP979
|                                         |  |                    |  |        |  +--| (100)
|                                         |  |                    |  |        |     |  +--urna_viridis_ANA
|                                         |  |                    |  |        |     +--| (97)
|                                         |  |                    |  |        |        +--urna_viridis_MP946
|                                         |  |                    |  |     +--| (99)
|                                         |  |                    |  |     |  |        +--alexandri_EO12449
|                                         |  |                    |  |     |  |     +--| (100)
|                                         |  |                    |  |     |  |     |  +--bolusiae_ANA
|                                         |  |                    |  |     |  |  +--| (81)
|                                         |  |                    |  |     |  |  |  +--fairii_CM12_ITS
|                                         |  |                    |  |     |  +--| (99)
|                                         |  |                    |  |     |     |           +--canescens_ANA
|                                         |  |                    |  |     |     |        +--| (100)
|                                         |  |                    |  |     |     |        |  |  +--caterviflora_EO12785
|                                         |  |                    |  |     |     |        |  +--| (100)
|                                         |  |                    |  |     |     |        |     +--recurvata_EO12467_ITS
|                                         |  |                    |  |     |     |     +--| (100)
|                                         |  |                    |  |     |     |     |  |     +--haematocodon_MP1033
|                                         |  |                    |  |     |     |     |  |  +--| (99)
|                                         |  |                    |  |     |     |     |  |  |  +--mollis_CM5_ITS
|                                         |  |                    |  |     |     |     |  +--| (100)
|                                         |  |                    |  |     |     |     |     +--hirtiflora_MP958
|                                         |  |                    |  |     |     |  +--| (94)
|                                         |  |                    |  |     |     |  |  |     +--clavisepala_ANA
|                                         |  |                    |  |     |     |  |  |  +--| (100)
|                                         |  |                    |  |     |     |  |  |  |  +--clavisepala_MP1063
|                                         |  |                    |  |     |     |  |  +--| (95)
|                                         |  |                    |  |     |     |  |     +--ferrea_EO12494
|                                         |  |                    |  |     |     +--| (82)
|                                         |  |                    |  |     |        |  +--empetrina_EO12786
|                                         |  |                    |  |     |        +--| (85)
|                                         |  |                    |  |     |           +--pyxidiflora_ANA
|                                         |  |                    |  |  +--| (98)
|                                         |  |                    |  |  |  |     +--baccans_BG645
|                                         |  |                    |  |  |  |  +--| (100)
|                                         |  |                    |  |  |  |  |  |     +--depressa_MP942
|                                         |  |                    |  |  |  |  |  |  +--| (100)
|                                         |  |                    |  |  |  |  |  |  |  +--depressa_MP977
|                                         |  |                    |  |  |  |  |  +--| (100)
|                                         |  |                    |  |  |  |  |     +--sociorum_cf_MP1055
|                                         |  |                    |  |  |  +--| (100)
|                                         |  |                    |  |  |     |     +--brachialis_MP734
|                                         |  |                    |  |  |     |  +--| (98)
|                                         |  |                    |  |  |     |  |  |  +--halicacaba_ANA
|                                         |  |                    |  |  |     |  |  +--| (100)
|                                         |  |                    |  |  |     |  |     +--halicacaba_MP1036
|                                         |  |                    |  |  |     +--| (100)
|                                         |  |                    |  |  |        |  +--glutinosa_MP687
|                                         |  |                    |  |  |        +--| (100)
|                                         |  |                    |  |  |           +--glutinosa_MP701
|                                         |  |                    |  +--| (100)
|                                         |  |                    |     |                             +--bibax_EO12862
|                                         |  |                    |     |                          +--| (100)
|                                         |  |                    |     |                          |  +--viridimontana_vir_AH1286
|                                         |  |                    |     |                       +--| (91)
|                                         |  |                    |     |                       |  +--hansfordii_MP1239
|                                         |  |                    |     |                    +--| (74)
|                                         |  |                    |     |                    |  +--oreotragus_ANA
|                                         |  |                    |     |                 +--| (62)
|                                         |  |                    |     |                 |  |  +--coventryi_EO12832
|                                         |  |                    |     |                 |  +--| (93)
|                                         |  |                    |     |                 |     +--hendricksei_EO12524
|                                         |  |                    |     |              +--| (61)
|                                         |  |                    |     |              |  |  +--plena_MP1282
|                                         |  |                    |     |              |  +--| (100)
|                                         |  |                    |     |              |     +--colorans_EO12717
|                                         |  |                    |     |           +--| (98)
|                                         |  |                    |     |           |  |     +--latituba_MP1374
|                                         |  |                    |     |           |  |  +--| (100)
|                                         |  |                    |     |           |  |  |  +--trichophora_EO12701
|                                         |  |                    |     |           |  +--| (99)
|                                         |  |                    |     |           |     |  +--perspicua_per_MP821
|                                         |  |                    |     |           |     +--| (99)
|                                         |  |                    |     |           |        +--propendens_EO12464
|                                         |  |                    |     |        +--| (97)
|                                         |  |                    |     |        |  |        +--chrysocodon_EO12845
|                                         |  |                    |     |        |  |     +--| (99)
|                                         |  |                    |     |        |  |     |  |  +--chrysocodon_ANA
|                                         |  |                    |     |        |  |     |  +--| (99)
|                                         |  |                    |     |        |  |     |     +--stagnalis_sta_MP668
|                                         |  |                    |     |        |  |  +--| (100)
|                                         |  |                    |     |        |  |  |  +--stagnalis_min_EO12740
|                                         |  |                    |     |        |  +--| (85)
|                                         |  |                    |     |        |     |        +--leucotrachela_ANA
|                                         |  |                    |     |        |     |     +--| (43)
|                                         |  |                    |     |        |     |     |  |           +--paludicola_AH2680
|                                         |  |                    |     |        |     |     |  |        +--| (100)
|                                         |  |                    |     |        |     |     |  |        |  +--salteri_S2065
|                                         |  |                    |     |        |     |     |  |     +--| (91)
|                                         |  |                    |     |        |     |     |  |     |  |           +--annectens_CM8
|                                         |  |                    |     |        |     |     |  |     |  |        +--| (99)
|                                         |  |                    |     |        |     |     |  |     |  |        |  +--cyrilliflora_CM10
|                                         |  |                    |     |        |     |     |  |     |  |     +--| (100)
|                                         |  |                    |     |        |     |     |  |     |  |     |  +--heleogena_MP1064
|                                         |  |                    |     |        |     |     |  |     |  |  +--| (85)
|                                         |  |                    |     |        |     |     |  |     |  |  |  +--fontana_MP1069
|                                         |  |                    |     |        |     |     |  |     |  +--| (92)
|                                         |  |                    |     |        |     |     |  |     |     +--verticillata_ANA
|                                         |  |                    |     |        |     |     |  |  +--| (52)
|                                         |  |                    |     |        |     |     |  |  |  +--pageana_ANA
|                                         |  |                    |     |        |     |     |  +--| (76)
|                                         |  |                    |     |        |     |     |     |  +--campanularis_EO11352
|                                         |  |                    |     |        |     |     |     +--| (91)
|                                         |  |                    |     |        |     |     |        +--macowanii_mac_MP810
|                                         |  |                    |     |        |     |  +--| (35)
|                                         |  |                    |     |        |     |  |  |     +--conspicua_CS1
|                                         |  |                    |     |        |     |  |  |  +--| (100)
|                                         |  |                    |     |        |     |  |  |  |  +--curviflora_MP765
|                                         |  |                    |     |        |     |  |  +--| (100)
|                                         |  |                    |     |        |     |  |     +--curviflora_dif_EO12742
|                                         |  |                    |     |        |     +--| (89)
|                                         |  |                    |     |        |        +--annectens_ANA
|                                         |  |                    |     |     +--| (100)
|                                         |  |                    |     |     |  |  +--parviflora_EO12492
|                                         |  |                    |     |     |  +--| (100)
|                                         |  |                    |     |     |     |  +--pillansii_pil_MP813
|                                         |  |                    |     |     |     +--| (100)
|                                         |  |                    |     |     |        +--ribisaria_RT2059
|                                         |  |                    |     |  +--| (99)
|                                         |  |                    |     |  |  |                 +--NEW_sp_fredii_RH142
|                                         |  |                    |     |  |  |              +--| (100)
|                                         |  |                    |     |  |  |              |  +--trichophylla_EO10906
|                                         |  |                    |     |  |  |           +--| (100)
|                                         |  |                    |     |  |  |           |  +--transparens_MP893
|                                         |  |                    |     |  |  |        +--| (100)
|                                         |  |                    |     |  |  |        |  +--dodii_EO11417
|                                         |  |                    |     |  |  |     +--| (99)
|                                         |  |                    |     |  |  |     |  +---bergiana_MP768
|                                         |  |                    |     |  |  |  +--| (93)
|                                         |  |                    |     |  |  |  |  |  +--chionophila_MP790
|                                         |  |                    |     |  |  |  |  +--| (98)
|                                         |  |                    |     |  |  |  |     |        +--curvirostris_MP817
|                                         |  |                    |     |  |  |  |     |     +--| (100)
|                                         |  |                    |     |  |  |  |     |     |  |  +--curvirostris_MP941
|                                         |  |                    |     |  |  |  |     |     |  +--| (97)
|                                         |  |                    |     |  |  |  |     |     |     +--lateralis_MP727
|                                         |  |                    |     |  |  |  |     |  +--| (96)
|                                         |  |                    |     |  |  |  |     |  |  |  +--haemastoma_MP871
|                                         |  |                    |     |  |  |  |     |  |  +--| (100)
|                                         |  |                    |     |  |  |  |     |  |     |  +--praecox_MP795
|                                         |  |                    |     |  |  |  |     |  |     +--| (97)
|                                         |  |                    |     |  |  |  |     |  |        |  +--savileae_MP975
|                                         |  |                    |     |  |  |  |     |  |        +--| (100)
|                                         |  |                    |     |  |  |  |     |  |           +--ventricosa_MP713
|                                         |  |                    |     |  |  |  |     +--| (100)
|                                         |  |                    |     |  |  |  |        +--lateralis_MP721
|                                         |  |                    |     |  |  +--| (97)
|                                         |  |                    |     |  |     |  +--duthieae_ANA
|                                         |  |                    |     |  |     +--| (100)
|                                         |  |                    |     |  |        +--regerminans_MP576
|                                         |  |                    |     +--| (99)
|                                         |  |                    |        +--oxycoccifolia_MP1275
|                                         |  |                 +--| (31)
|                                         |  |                 |  |  +--NEW_pilaarkopensis_RH139
|                                         |  |                 |  +--| (65)
|                                         |  |                 |     +---aneimena_EO12757
|                                         |  |              +--| (41)
|                                         |  |              |  |     +--anguliger_MP597
|                                         |  |              |  |  +--| (93)
|                                         |  |              |  |  |  |           +--atromontana_EO12544
|                                         |  |              |  |  |  |        +--| (100)
|                                         |  |              |  |  |  |        |  +--phaeocarpa_SM2003
|                                         |  |              |  |  |  |     +--| (100)
|                                         |  |              |  |  |  |     |  +--montis_hominis_EO11827
|                                         |  |              |  |  |  |  +--| (92)
|                                         |  |              |  |  |  |  |  +--bolusanthus_DEB1720
|                                         |  |              |  |  |  +--| (97)
|                                         |  |              |  |  |     +--thamnoides_MP1211
|                                         |  |              |  +--| (87)
|                                         |  |              |     |  +--nutans_BG599
|                                         |  |              |     +--| (82)
|                                         |  |              |        +--uberiflora_BG586
|                                         |  |           +--| (67)
|                                         |  |           |  |                                +--cerinthoides_ANA
|                                         |  |           |  |                             +--| (100)
|                                         |  |           |  |                             |  |  +--sparrmanii_ANA
|                                         |  |           |  |                             |  +--| (99)
|                                         |  |           |  |                             |     +--sparrmanii_BG608
|                                         |  |           |  |                          +--| (100)
|                                         |  |           |  |                          |  |  +--pectinifolia_BG601
|                                         |  |           |  |                          |  +--| (99)
|                                         |  |           |  |                          |     |     +--cerinthoides_MP653
|                                         |  |           |  |                          |     |  +--| (99)
|                                         |  |           |  |                          |     |  |  +--strigilifolia_MP619
|                                         |  |           |  |                          |     +--| (99)
|                                         |  |           |  |                          |        +--strigilifolia_ANA
|                                         |  |           |  |                       +--| (100)
|                                         |  |           |  |                       |  +--solandri_EO12753
|                                         |  |           |  |                    +--| (100)
|                                         |  |           |  |                    |  |  +--ingeana_EO11805
|                                         |  |           |  |                    |  +--| (100)
|                                         |  |           |  |                    |     +--ingeana_EO12759
|                                         |  |           |  |                 +--| (99)
|                                         |  |           |  |                 |  |     +--NEW_sp_aff_umbratica_JV826
|                                         |  |           |  |                 |  |  +--| (100)
|                                         |  |           |  |                 |  |  |  +--sp_nov_MP1291
|                                         |  |           |  |                 |  +--| (100)
|                                         |  |           |  |                 |     +--umbratica_EO12760
|                                         |  |           |  |              +--| (81)
|                                         |  |           |  |              |  |  +--inordinata_EO11823
|                                         |  |           |  |              |  +--| (100)
|                                         |  |           |  |              |     +--nubigena_MP868
|                                         |  |           |  |           +--| (74)
|                                         |  |           |  |           |  |           +--gibbosa_ANA
|                                         |  |           |  |           |  |        +--| (98)
|                                         |  |           |  |           |  |        |  +--gibbosa_ANA_b
|                                         |  |           |  |           |  |     +--| (100)
|                                         |  |           |  |           |  |     |  +--gibbosa_BG623
|                                         |  |           |  |           |  |  +--| (100)
|                                         |  |           |  |           |  |  |  |  +--glandulosa_fou_ANA
|                                         |  |           |  |           |  |  |  +--| (100)
|                                         |  |           |  |           |  |  |     +--glandulosa_gla_MP1227
|                                         |  |           |  |           |  +--| (79)
|                                         |  |           |  |           |     +--gibbosa_GS23
|                                         |  |           |  |        +--| (88)
|                                         |  |           |  |        |  |        +--opulenta_JP316
|                                         |  |           |  |        |  |     +--| (89)
|                                         |  |           |  |        |  |     |  +--lithophila_MP1301
|                                         |  |           |  |        |  |  +--| (88)
|                                         |  |           |  |        |  |  |  |  +--angulosa_S2105
|                                         |  |           |  |        |  |  |  +--| (100)
|                                         |  |           |  |        |  |  |     |  +--axillaris_MP1052
|                                         |  |           |  |        |  |  |     +--| (100)
|                                         |  |           |  |        |  |  |        +--axillaris_MP594
|                                         |  |           |  |        |  +--| (76)
|                                         |  |           |  |        |     |  +--orientalis_EO12608
|                                         |  |           |  |        |     +--| (99)
|                                         |  |           |  |        |        +--unilateralis_MP1205
|                                         |  |           |  |     +--| (84)
|                                         |  |           |  |     |  |           +--dolfiana_EO12546
|                                         |  |           |  |     |  |        +--| (100)
|                                         |  |           |  |     |  |        |  +--dolfiana_MP1297
|                                         |  |           |  |     |  |     +--| (100)
|                                         |  |           |  |     |  |     |  +--lignosa_EO11763
|                                         |  |           |  |     |  |  +--| (98)
|                                         |  |           |  |     |  |  |  |  +--arcuata_MP523
|                                         |  |           |  |     |  |  |  +--| (100)
|                                         |  |           |  |     |  |  |     +--demissa_EO12540
|                                         |  |           |  |     |  +--| (91)
|                                         |  |           |  |     |     +--umbelliflora_RT2182
|                                         |  |           |  |  +--| (77)
|                                         |  |           |  |  |  |  +--insignis_MP1290
|                                         |  |           |  |  |  +--| (81)
|                                         |  |           |  |  |     |  +--nabea_BG609
|                                         |  |           |  |  |     +--| (100)
|                                         |  |           |  |  |        +--nabea_ANA
|                                         |  |           |  +--| (86)
|                                         |  |           |     |                          +--croceovirens_JP387
|                                         |  |           |     |                       +--| (97)
|                                         |  |           |     |                       |  +--discolor_spe_MP1217
|                                         |  |           |     |                    +--| (94)
|                                         |  |           |     |                    |  +--unicolor_geo_JP273
|                                         |  |           |     |                 +--| (99)
|                                         |  |           |     |                 |  +--unicolor_uni_MP1249
|                                         |  |           |     |              +--| (98)
|                                         |  |           |     |              |  +--unicolor_mut_MP1245
|                                         |  |           |     |           +--| (98)
|                                         |  |           |     |           |  |              +--gigantea_EO12821
|                                         |  |           |     |           |  |           +--| (91)
|                                         |  |           |     |           |  |           |  +--versicolor_mon_EO12705
|                                         |  |           |     |           |  |        +--| (89)
|                                         |  |           |     |           |  |        |  |  +--prolata_EO11935
|                                         |  |           |     |           |  |        |  +--| (100)
|                                         |  |           |     |           |  |        |     |  +--prolata_EO12748
|                                         |  |           |     |           |  |        |     +--| (86)
|                                         |  |           |     |           |  |        |        +--versicolor_ver_MP1232
|                                         |  |           |     |           |  |     +--| (92)
|                                         |  |           |     |           |  |     |  +--amidae_EO12272
|                                         |  |           |     |           |  |  +--| (92)
|                                         |  |           |     |           |  |  |  +--recta_ANA
|                                         |  |           |     |           |  +--| (96)
|                                         |  |           |     |           |     |  +--ardens_MP1076
|                                         |  |           |     |           |     +--| (100)
|                                         |  |           |     |           |        |  +--blenna_ANA
|                                         |  |           |     |           |        +--| (98)
|                                         |  |           |     |           |           +--blenna_MP883
|                                         |  |           |     |        +--| (100)
|                                         |  |           |     |        |  |  +--diaphana_BG611
|                                         |  |           |     |        |  +--| (100)
|                                         |  |           |     |        |     +--discolor_heb_MP1214
|                                         |  |           |     |     +--| (100)
|                                         |  |           |     |     |  |        +--oblongiflora_ANA
|                                         |  |           |     |     |  |     +--| (98)
|                                         |  |           |     |     |  |     |  +--spectabilis_MP929
|                                         |  |           |     |     |  |  +--| (100)
|                                         |  |           |     |     |  |  |  +--oblongiflora_EO12813
|                                         |  |           |     |     |  +--| (98)
|                                         |  |           |     |     |     +--physantha_MP1242
|                                         |  |           |     |  +--| (100)
|                                         |  |           |     |  |  |     +--adunca_MP1254
|                                         |  |           |     |  |  |  +--| (41)
|                                         |  |           |     |  |  |  |  +--sp_pachysa_EO12720
|                                         |  |           |     |  |  +--| (97)
|                                         |  |           |     |  |     |     +--eustacei_MP1259
|                                         |  |           |     |  |     |  +--| (100)
|                                         |  |           |     |  |     |  |  |     +--glomiflora_EO12548
|                                         |  |           |     |  |     |  |  |  +--| (96)
|                                         |  |           |     |  |     |  |  |  |  +--glomiflora_MP1251
|                                         |  |           |     |  |     |  |  +--| (98)
|                                         |  |           |     |  |     |  |     +--zwartbergensis_MP608
|                                         |  |           |     |  |     +--| (38)
|                                         |  |           |     |  |        +--lambertii_ANA
|                                         |  |           |     +--| (92)
|                                         |  |           |        |     +--adunca_EO12746
|                                         |  |           |        |  +--| (100)
|                                         |  |           |        |  |  +--viridiflora_MP1246
|                                         |  |           |        +--| (86)
|                                         |  |           |           +--fimbriata_MP606
|                                         |  |        +--| (48)
|                                         |  |        |  |        +--cameronii_ANA
|                                         |  |        |  |     +--| (100)
|                                         |  |        |  |     |  +--cubica_MP623
|                                         |  |        |  |  +--| (100)
|                                         |  |        |  |  |  +--tetrathecoides_MP1252
|                                         |  |        |  +--| (88)
|                                         |  |        |     +--nervata_EO12541
|                                         |  |     +--| (45)
|                                         |  |     |  |                 +--arborea_Miehe
|                                         |  |     |  |              +--| (99)
|                                         |  |     |  |              |  +--arborea_EO12619
|                                         |  |     |  |           +--| (63)
|                                         |  |     |  |           |  +--arborea_l_ANA
|                                         |  |     |  |        +--| (100)
|                                         |  |     |  |        |  +--arborea_m_ANA
|                                         |  |     |  |     +--| (100)
|                                         |  |     |  |     |  |  +--lusitanica_PJ_NR
|                                         |  |     |  |     |  +--| (100)
|                                         |  |     |  |     |     +--lusitanica_f_ANA_ITS
|                                         |  |     |  |  +--| (95)
|                                         |  |     |  |  |  |  +--kingaensis_kin_BB2521
|                                         |  |     |  |  |  +--| (100)
|                                         |  |     |  |  |     +--kingaensis_rug_BB2981
|                                         |  |     |  +--| (87)
|                                         |  |     |     |     +--trimera_MsnA
|                                         |  |     |     |  +--| (100)
|                                         |  |     |     |  |  +--trimera_ken_BG94
|                                         |  |     |     +--| (84)
|                                         |  |     |        |        +--canaliculata_BG590
|                                         |  |     |        |     +--| (100)
|                                         |  |     |        |     |  +--zebrensis_EO12787
|                                         |  |     |        |  +--| (100)
|                                         |  |     |        |  |  +---nemerosa_MP1208
|                                         |  |     |        +--| (100)
|                                         |  |     |           |        +--deflexa_MP1247
|                                         |  |     |           |     +--| (99)
|                                         |  |     |           |     |  +--pubigera_MP572
|                                         |  |     |           |  +--| (97)
|                                         |  |     |           |  |  |  +--densifolia_BG591
|                                         |  |     |           |  |  +--| (100)
|                                         |  |     |           |  |     +--wendlandiana_EO12731
|                                         |  |     |           +--| (100)
|                                         |  |     |              +--vallis_fluminis_EO12761
|                                         |  |  +--| (47)
|                                         |  |  |  |        +--NEW_zizikammensis_RH42
|                                         |  |  |  |     +--| (79)
|                                         |  |  |  |     |  +--passerinae_MP1302
|                                         |  |  |  |  +--| (87)
|                                         |  |  |  |  |  +--chamissonis_RT2188
|                                         |  |  |  +--| (65)
|                                         |  |  |     |        +--quadrifida_MP1250
|                                         |  |  |     |     +--| (100)
|                                         |  |  |     |     |  +--rosacea_gla_BG628
|                                         |  |  |     |  +--| (100)
|                                         |  |  |     |  |  +--zeyheriana_EO
|                                         |  |  |     +--| (80)
|                                         |  |  |        +---sagittata_EO12737
|                                         |  +--| (73)
|                                         |     |                                   +--flanaganii_MP631_NR
|                                         |     |                                +--| (82)
|                                         |     |                                |  +--cordata_MP571
|                                         |     |                             +--| (87)
|                                         |     |                             |  +--hispidula_MP801
|                                         |     |                          +--| (98)
|                                         |     |                          |  +--lowryensis_ANA
|                                         |     |                       +--| (87)
|                                         |     |                       |  +--turneri_EO12736
|                                         |     |                    +--| (84)
|                                         |     |                    |  +--grata_MP879
|                                         |     |                 +--| (88)
|                                         |     |                 |  |  +--NEW_sp_arida_RH218
|                                         |     |                 |  +--| (100)
|                                         |     |                 |     +--NEW_sp_arida_RH220
|                                         |     |              +--| (96)
|                                         |     |              |  +--tradouwensis_MP903
|                                         |     |           +--| (99)
|                                         |     |           |  |        +--copiosa_BG610
|                                         |     |           |  |     +--| (100)
|                                         |     |           |  |     |  +--natalitia_EO12514
|                                         |     |           |  |  +--| (100)
|                                         |     |           |  |  |  +--leucopelta_SB9309
|                                         |     |           |  +--| (100)
|                                         |     |           |     +--leucopelta_EO12598
|                                         |     |        +--| (59)
|                                         |     |        |  |     +--albens_ANA
|                                         |     |        |  |  +--| (99)
|                                         |     |        |  |  |  |  +--astroites_EO12758
|                                         |     |        |  |  |  +--| (98)
|                                         |     |        |  |  |     |     +--georgica_ANA
|                                         |     |        |  |  |     |  +--| (99)
|                                         |     |        |  |  |     |  |  +--heleophila_ANA
|                                         |     |        |  |  |     +--| (99)
|                                         |     |        |  |  |        +--heleophila_EO12539
|                                         |     |        |  +--| (100)
|                                         |     |        |     +--albens_MP585
|                                         |     |     +--| (56)
|                                         |     |     |  |                 +--NEW_macrophylla_RH180
|                                         |     |     |  |              +--| (100)
|                                         |     |     |  |              |  +--NEW_sp_romana_RH182
|                                         |     |     |  |           +--| (100)
|                                         |     |     |  |           |  +--ocellata_MP574
|                                         |     |     |  |        +--| (100)
|                                         |     |     |  |        |  |  +--NEW_sp_hessaquae_RH181
|                                         |     |     |  |        |  +--| (100)
|                                         |     |     |  |        |     +--NEW_sp_hessaquae_RH193b
|                                         |     |     |  |     +--| (100)
|                                         |     |     |  |     |  +--modesta_ANA
|                                         |     |     |  |  +--| (100)
|                                         |     |     |  |  |  +--melanthera_MP610
|                                         |     |     |  +--| (98)
|                                         |     |     |     +--platycalyx_MP1243
|                                         |     |  +--| (57)
|                                         |     |  |  |     +--NEW_mucronata_RH187
|                                         |     |  |  |  +--| (100)
|                                         |     |  |  |  |  +--condensata_MP890
|                                         |     |  |  +--| (96)
|                                         |     |  |     +--longimontana_MP587
|                                         |     +--| (98)
|                                         |        |  +--garciae_MP1253
|                                         |        +--| (77)
|                                         |           +--klotzschii_EO12762
|                                      +--| (100)
|                                      |  |            +--cinerea_MP967
|                                      |  |        +---| (100)
|                                      |  |        |   |  +--cinerea_Popp
|                                      |  |        |   +--| (100)
|                                      |  |        |      +--cinerea_a_ANA
|                                      |  |     +--| (100)
|                                      |  |     |  |    +--maderensis_AH
|                                      |  |     |  +----| (100)
|                                      |  |     |       +--maderensis_b_ANA
|                                      |  |  +--| (100)
|                                      |  |  |  |       +--australis_PPF
|                                      |  |  |  |    +--| (98)
|                                      |  |  |  |    |  +--australis_PPM
|                                      |  |  |  +----| (100)
|                                      |  |  |       +--australis_b_ANA
|                                      |  +--| (98)
|                                      |     |       +--umbellata_EO12620
|                                      |     |    +--| (94)
|                                      |     |    |  +--umbellata_a_ANA
|                                      |     +----| (100)
|                                      |          |  +--umbellata_DS
|                                      |          +--| (100)
|                                      |             +--umbellata_b_ANA
|                                   +--| (42)
|                                   |  |          +--spiculifolia_AS57234
|                                   |  |  +-------| (100)
|                                   |  |  |       +--spiculifolia_b_ANA
|                                   |  +--| (90)
|                                   |     |   +--sicula_boc_DM
|                                   |     +---| (100)
|                                   |         |  +--sicula_sic_AM
|                                   |         +--| (100)
|                                   |            +--sicula_sic_c_ANA
|                         +---------| (99)
|                         |         |         +--carnea_ATsn5
|                         |         |     +---| (100)
|                         |         |     |   +--carnea_b_ANA
|                         |         |  +--| (78)
|                         |         |  |  +----terminalis_a_ANA
|                         |         +--| (32)
|                         |            |                    +--vagans_PPJ
|                         |            |                 +--| (100)
|                         |            |                 |  |  +--vagans_MP972
|                         |            |                 |  +--| (67)
|                         |            |                 |     +--vagans_a_ANA
|                         |            |              +--| (87)
|                         |            |              |  +--manipuliflora_EO12697
|                         |            |           +--| (90)
|                         |            |           |  |      +--azorica_b_ANA
|                         |            |           |  |   +--| (100)
|                         |            |           |  |   |  +--platycodon_pla_c_ANA
|                         |            |           |  +---| (100)
|                         |            |           |      |  +--platycodon_mad_EO12695
|                         |            |           |      +--| (100)
|                         |            |           |         |  +--scoparia_AH
|                         |            |           |         +--| (100)
|                         |            |           |            +--scoparia_EO12618
|                         |            |        +--| (100)
|                         |            |        |  |  +--manipuliflora_AJH
|                         |            |        |  +--| (100)
|                         |            |        |     +--manipuliflora_a_ANA
|                         |            |     +--| (70)
|                         |            |     |  |        +--andevalensis_EO12623
|                         |            |     |  |     +--| (100)
|                         |            |     |  |     |  |     +--mackayana_KKN5
|                         |            |     |  |     |  |  +--| (100)
|                         |            |     |  |     |  |  |  +--mackayana_PPK
|                         |            |     |  |     |  +--| (100)
|                         |            |     |  |     |     +--mackayana_b_ANA
|                         |            |     |  |  +--| (100)
|                         |            |     |  |  |  |  +--tetralix_MP966
|                         |            |     |  |  |  +--| (100)
|                         |            |     |  |  |     +--tetralix_c_ANA
|                         |            |     |  +--| (100)
|                         |            |     |     |      +--ciliaris_EO12622
|                         |            |     |     |   +--| (98)
|                         |            |     |     |   |  +--ciliaris_KKN1
|                         |            |     |     +---| (100)
|                         |            |     |         +--ciliaris_c_ANA
|                         |            |  +--| (98)
|                         |            |  |  +-----multiflora_a_ANA
|                         |            +--| (70)
|                         |               |        +--erigena_EO12616
|                         |               |     +--| (79)
|                         |               |     |  +--erigena_Pim
|                         |               |  +--| (82)
|                         |               |  |  +--erigena_a_ANA
|                         |               +--| (100)
|                         |                  +--erigena_EO12623
+-------------------------| (100)
|                         |                  +----Corema_album_ANA
|                         |     +------------| (100)
|                         |     |            +--Empetrum_nig
|                         +-----| (99)
|                               |                        +--Daboecia_cantabrica_ANA
|                               +------------------------| (100)
|                                                        +--Daboecia_cantabrica_PPA
|
+--Calluna_vulgaris_ANA


Consensus tree in newick format: 

(Calluna_vulgaris_BG643:0.0000025558,(((((((((((((abbotti_KG1005:0.0188884144,dominans_MP648:0.0044375681)66:0.0002628197,((((((((algida_MP645:0.0036319703,(cooperi_EO12588:0.0067925444,(oatesii_ANA:0.0000026153,oatesii_SB9774:0.0000026153)100:0.0157659730)100:0.0004376244)97:0.0047166303,(alopecurus_MP630:0.0193587292,aspalathifolia_DB1408:0.0257401178)100:0.0076549089)81:0.0000022310,((atherstonei_EO12261:0.0078107368,revoluta_BT13679:0.0029201519)90:0.0058093335,rivularis_BB13936:0.0064421351)99:0.0060203409)77:0.0000024372,(glaphyra_MP647:0.0039731319,dissimulans_EO12596:0.0070710428)99:0.0080794812)88:0.0010279553,straussiana_MP638:0.0142627993)48:0.0007482855,tysonii_EO12583:0.0091099346)54:0.0002115264,evansii_MP641:0.0188704030)45:0.0000024372,psittacina_IJ1237:0.0106777052)41:0.0000020253)69:0.0008691268,(((((filago_BG68:0.0000023709,(((filago_BG93:0.0000026153,silvatica_QL12629:0.0000026153)90:0.0000026153,silvatica_DB1184:0.0066076457)98:0.0000026153,silvatica_A2:0.0000026153)99:0.0000026153)100:0.0036731392,woodii_RC513_ITS:0.0059197703)100:0.0079010377,(johnstoniana_RC464:0.0000021344,(lanceolifera_RC463:0.0000026153,pleiotricha_RC461:0.0000026153)100:0.0022133163)100:0.0114051908)100:0.0055161958,(woodii_DB1444:0.0170116441,subverticillaris_EO12625:0.0147236385)100:0.0013858672)100:0.0099290548,((frigida_MP650:0.0000026364,(reenensis_MP661:0.0007766785,frigida_MP658:0.0000026153)100:0.0001381082)100:0.0072358756,hillburtii_EO12593:0.0210691774)78:0.0003265778)76:0.0008002205)90:0.0017485725,((dracomontana_EO12130:0.0130854540,((whyteana_BG75:0.0114624735,whyteana_A4:0.0035290414)100:0.0151299761,thodei_MP656:0.0191269207)94:0.0036595873)92:0.0008697400,(holtii_TO:0.0119140947,swaziensis_LL1181:0.0035855368)100:0.0277799172)82:0.0000026400)99:0.0008849784,drakensbergensis_DB1443:0.0305089413)100:0.0046312131,(caffrorum_DB1445:0.0000026595,caffrorum_MP644:0.0000026153)100:0.0192428770)92:0.0005830003,((((((((arborescens_FM747:0.0000026364,(brachyphylla_EO12810:0.0000026373,brachyphylla_EO12809:0.0000026153)100:0.0046374303)100:0.0037479180,((((cryptoclada_EO12684:0.0064923756,goudotiana_EO12636:0.0085435739)58:0.0000022287,((goudotiana_cf_EO12659:0.0046799302,hebeclada_EO12686:0.0046075322)89:0.0009273432,((myriadenia_EO12679:0.0073869348,baroniana_cf_Lar8:0.0022459126)99:0.0000023363,perrieri_EO12635:0.0018336156)100:0.0027428982)86:0.0000026364)48:0.0000026364,(((humbertii_EO12638:0.0000027311,madagascariensis_MP1086:0.0044545741)99:0.0055075587,(parkeri_EO12682:0.0045057977,sp_mitrastylus2_EO12691:0.0010946930)97:0.0026837169)74:0.0006301628,isaloensis_DB1253:0.0069364961)60:0.0002839429)86:0.0006301620,spinifera_EO12640:0.0046609481)54:0.0002897526)54:0.0000026364,reunionensis_FN744:0.0018511409)90:0.0000026364,sp_mad3_EO12632:0.0018725428)99:0.0000022287,boutonii_EO12666:0.0046327687)100:0.0039315285,(galioides_FN745:0.0031917379,bojeri_MP1087:0.0044411036)100:0.0082950875)100:0.0006640372,((mauritiensis_EO12811:0.0000022268,mauritiensis_CB2632:0.0000026153)100:0.0056648976,(rakotozafyana_EO12661:0.0138891235,(sp_mad5_EO12641:0.0000026444,sp_muscosa_EO12639:0.0022432695)100:0.0093342494)100:0.0028089185)99:0.0000026364)100:0.0047169685,((((benguelensis_ben_A1:0.0000020902,(benguelensis_ben_DB1174:0.0000026153,benguelensis_ben_QL12641:0.0000026153)100:0.0000026153)100:0.0019718260,thomensis_EO12615:0.0112720327)98:0.0000020902,hexandra_RC465:0.0077629604)100:0.0112841693,((mannii_usa_BB2331:0.0150315215,microdonta_A5:0.0089601907)100:0.0025812004,(simii_RC466:0.0000026153,simii_SB9385:0.0000026153)100:0.0110823318)99:0.0000023613)100:0.0132862679)100:0.0038780610)92:0.0009159265,(((((((((((((((((((baueri_gou_AH862:0.0000022952,baueri_bau_MP1233:0.0021979660)99:0.0023739661,mammosaW_EO12784:0.0022661668)34:0.0000022952,mammosaP_MP951:0.0000026153)33:0.0000022952,mammosaR_MP510:0.0022091891)54:0.0000022952,sessiliflora_MP604:0.0089340312)99:0.0096705128,globiceps_gra_MP988:0.0212330097)62:0.0000022952,albertyniae_MP927:0.0021872209)61:0.0023714094,((irregularis_EO12803:0.0047846976,(((bodkinii_MP1281:0.0000026153,bodkinii_TdV204:0.0000026153)100:0.0022103585,holosericea_MP1004:0.0046440992)98:0.0000026153,holosericea_EO12842:0.0022010122)100:0.0045643030)100:0.0029568099,(((calcareophila_EO30159:0.0000026153,excavata_GK1532:0.0046245531)100:0.0021888965,propinqua_MP1019:0.0000026153)100:0.0021924803,(((fillipendula_fil_MP914:0.0044556662,penduliflora_MP923:0.0009440198)100:0.0011765526,fillipendula_min_MP926:0.0022559711)100:0.0044641282,pulvinata_MP1304:0.0000026153)100:0.0044062507)98:0.0000026153)97:0.0030305088)59:0.0000023263,((((((((((NEW_sp_napierensis_RDH184b:0.0000026153,nudiflora_MP802:0.0113060439)100:0.0022043991,malmesburiensis_EO12575:0.0044437501)88:0.0000026153,(dregei_EO12711:0.0000026153,piquetbergensis_MM5532:0.0000026153)100:0.0021858070)89:0.0000026153,dispar_EO12749:0.0067169415)86:0.0022385254,karwyderi_EO12718:0.0091313340)100:0.0065443316,ericoides_MP742:0.0000026153)93:0.0000026153,capillaris_MP1066:0.0156996108)93:0.0021757594,(radicans_sch_MP1018:0.0023138870,rhodopis_BAB13:0.0301850970)95:0.0022430940)43:0.0000026153,(agglutinans_EO7679:0.0111614998,(erinus_MP907:0.0044508818,similis_MP804:0.0021261813)96:0.0022712673)62:0.0000026153)38:0.0000026153,((barbigeroides_MP735:0.0145089018,benthamiana_MP560:0.0061427347)99:0.0029588470,interrupta_MP911:0.0021010368)95:0.0022872061)92:0.0022284904)30:0.0000025106,(ioniana_EO12781:0.0023230968,russakiana_MP684:0.0022190564)100:0.0022135744)36:0.0000024432,labialis_MP696:0.0044300024)91:0.0054990192,((flavicoma_EO12823:0.0048251871,pulchella_MP736:0.0021958597)96:0.0048582884,(venustiflora_gla_MP1284:0.0059175461,((ecklonii_EO12739:0.0043909714,glabella_la_EO11224:0.0044002231)99:0.0000026153,(globiceps_con_EO12519:0.0022436033,innovans_MP918:0.0000026153)100:0.0022004288)99:0.0000026153)100:0.0044039699)90:0.0010633446)82:0.0017352885,(grisbrookii_EO12716_ITS:0.0105032861,lanuginosa_EO12521:0.0019447134)100:0.0105821140)44:0.0004186874,brachysepala_EO12727:0.0044187486)93:0.0006039653,(coarctata_ANA:0.0071528930,((scytophylla_MP1021:0.0000022966,curtophylla_EO12750:0.0000026153)100:0.0103935610,gracilipes_MM5014:0.0045437008)99:0.0000024771)99:0.0042431224)97:0.0007019501,((((coarctata_MP590:0.0000026364,rubiginosa_RT1554:0.0000026364)100:0.0081394227,plukenetii_lin_MP912:0.0019731435)99:0.0020458604,((plukenetii_bre_MP769:0.0067913367,plukenetii_plu_EO:0.0046373607)100:0.0079229158,plukenetii_pen_MP915:0.0067092919)96:0.0000021039)100:0.0031041879,physophylla_EO11418:0.0193029417)97:0.0021330453)97:0.0026642101,((NEW_sp_napierensis_RDH184a:0.0000026153,peltata_MP1231:0.0000026153)94:0.0000026153,velatiflora_MP1213:0.0000026153)100:0.0112204359)58:0.0000020262,((((((((((brevifolia_MP1008:0.0034725268,brevifolia_EO12459:0.0000026153)99:0.0034765412,(placentiflora_EO12477:0.0161399861,accommodata_EO11382:0.0092227284)96:0.0015714786)59:0.0016579059,(((desmantha_MP562:0.0000029169,saxicola_EO12515:0.0030098208)97:0.0000021980,(((acuta_MP506:0.0022057006,((((((((bicolor_MP1098:0.0314802194,paniculata_MP1274:0.0171623396)90:0.0025857049,((dianthifolia_MP583:0.0025645843,(((glandulipila_MP521:0.0044415675,setacea_MP589:0.0021846696)94:0.0000026153,(pannosa_EO12490:0.0000026153,perlata_MP960:0.0045150119)100:0.0021929389)94:0.0023287447,lachnaeifolia_MP994:0.0137765942)100:0.0024160213)96:0.0000022151,triflora_MP564:0.0068576792)80:0.0000022151)65:0.0000022151,perplexa_EO12788:0.0022731829)19:0.0000022151,(monsoniana_MP986:0.0022201050,plumigera_EO11341:0.0115807411)99:0.0022403805)31:0.0000022151,(((((floccifera_MP987:0.0022920927,leucanthera_EO12452:0.0044728207)80:0.0000026153,lepidota_MP541:0.0022035395)79:0.0000026153,magnisylvae_EO10708:0.0044389954)100:0.0022654532,lucida_MP690:0.0067435504)99:0.0000026153,jacksoniana_EO12791:0.0186995808)90:0.0021419074)51:0.0000022151,(calycina_EO12532:0.0000026153,leucosiphon_MP776:0.0044343611)100:0.0022091457)60:0.0000022151,(((goatcheriana_goa_MP865:0.0022066058,pubescens_EO12503:0.0111889549)99:0.0000026153,(margaritacea_ANA:0.0000026153,marifolia_CM4:0.0000026153)100:0.0022199717)99:0.0006415858,((hispiduloides_EO11544:0.0000026153,magistrati_EO11750:0.0022649286)99:0.0000026153,patens_EO12457:0.0022093229)100:0.0015578600)96:0.0022085341)81:0.0000022151,stokoeanthus_EO4790:0.0115430280)82:0.0000022151)87:0.0000022151,sperata_MP931:0.0112822058)93:0.0000022151,((goatcheriana_dra_EO12694:0.0000026153,goatcheriana_pet_MP990:0.0022388122)100:0.0051873211,tegulifolia_MP557:0.0045202636)100:0.0079636314)91:0.0023041266)85:0.0068410466,(((imbricata_EO12834:0.0006988834,imbricata_MP1279:0.0000026364)100:0.0014412389,((lasciva_EO12837:0.0000026364,lasciva_MP906:0.0000026364)100:0.0025845021,imbricata_MP1276:0.0000026153)100:0.0000020284)100:0.0015308621,pogonanthera_EO12835:0.0132020799)99:0.0049372884)81:0.0033534644)53:0.0000022328,((((((coccinea_coc_MP1020:0.0006690703,coccinea_uni_EO12849:0.0000026364)99:0.0058528921,(coccinea_coc_MP1053:0.0006697347,monadelphia_FO:0.0013657529)100:0.0035992594)99:0.0006345600,coccinea_coc_MP598:0.0022884567)98:0.0022430051,(rhopalantha_MP909_ITS:0.0000026153,riparia_MP908:0.0000026153)100:0.0176482581)65:0.0004003682,(((imbricata_MP1295:0.0032605072,melastoma_mel_MP773:0.0104125213)99:0.0004423261,((intermedia_MM5082:0.0026409296,(penicilliformis_MP1078:0.0007297060,penicilliformis_MP889:0.0006522707)96:0.0006529584)57:0.0000026364,(intermedia_alb_MP1248:0.0014114983,placentiflora_EO12833:0.0071125923)44:0.0010996155)88:0.0012579677)98:0.0006628159,(((imbricata_MP508:0.0042962700,imbricata_MP512:0.0043758283)100:0.0016254432,(imbricata_MP688:0.0056397763,chartacea_EO11408:0.0046058836)100:0.0000026675)99:0.0013225767,melastoma_min_EO12820:0.0049890961)100:0.0014327796)99:0.0018456346)65:0.0008250813,placentiflora_MP1241:0.0143393577)60:0.0006421040)97:0.0013118823,occulta_EO:0.0130360431)99:0.0027999448,((((gnaphaloides_MP511:0.0096363431,palliiflora_EO12533:0.0236289874)100:0.0094347324,podophylla_MP582:0.0214055155)93:0.0020605768,utriculosa_EOsn:0.0146266662)51:0.0000023514,((niveniana_MP1267:0.0000026153,paucifolia_cil_EO12528:0.0044968925)100:0.0018011066,pilosiflora_pil_MP1262:0.0097833389)100:0.0073398764)52:0.0055402947)45:0.0005145670,(((NEW_omninoglabra_RH77:0.0135409596,((leucodesmia_MP724:0.0067950361,maximilianii_EO12484:0.0090872274)96:0.0046483784,vernicosa_MP928:0.0163149946)82:0.0018426222)50:0.0000026153,((leonis_RTsn:0.0044621416,tristis_MP932:0.0180622353)89:0.0022078435,parviporandra_MP877:0.0088837917)51:0.0000026153)34:0.0000026153,((NEW_sp_soporata_RH183:0.0000026153,NEW_sp_soporata_RH203:0.0000026153)100:0.0000026153,albescens_MP898:0.0022176089)100:0.0066196054)59:0.0021976064)25:0.0000021305,(juniperina_SV952:0.0066903435,(lanata_MP1220:0.0112600431,lehmannii_MP625:0.0088666664)99:0.0000026153)99:0.0022052012)15:0.0000021305,(((exleeana_EO12499:0.0085873398,rigidula_MP534:0.0053187308)90:0.0043591040,urceolata_MP955:0.0133546002)100:0.0050693818,madida_MP573:0.0208565152)97:0.0022041611)28:0.0001784912,((((caffra_ANA:0.0000026364,caffra_C_MP528:0.0000028753)100:0.0000029028,caffra_D_MP655:0.0000026153)100:0.0277210056,(caespitosa_MP642:0.0057475753,karooica_MP1285:0.0141695303)100:0.0219262230)65:0.0048939034,petricola_MP996:0.0157708891)31:0.0007282981)54:0.0006743096)95:0.0028628882,((((((eremioides_EO12854:0.0288759605,((amoena_MP1032:0.0000026153,thimifolia_CM7:0.0021599295)100:0.0043433953,(planifolia_MP1012:0.0000026153,planifolia_MP939:0.0000026153)100:0.0000026153)100:0.0283150005)51:0.0035692879,flacca_MP840:0.0337111340)39:0.0011953648,((argentea_EO12475:0.0150806775,(cetrata_EO12064:0.0147660129,rusticula_EO12471:0.0296429996)100:0.0024958406)100:0.0046780820,caprina_EO12772:0.0068128956)99:0.0043644691)22:0.0000027222,((((((arachnocalyx_EO12453:0.0065538646,cereris_MP863:0.0000026153)100:0.0149736299,greyi_EO12501:0.0107602024)97:0.0177611671,((bokkeveldia_EO12769:0.0136608283,lateriflora_EO12482:0.0093148913)100:0.0043734501,mira_MP1257:0.0364712089)72:0.0000023305)49:0.0019451684,coacervata_MP761:0.0113245618)51:0.0000026153,(lavandulifolia_EO12506:0.0067391498,macrotrema_MM4625:0.0021871877)100:0.0090830262)62:0.0000026153,eremioides_MP533:0.0259747667)70:0.0043790090)44:0.0000023273,(((((((glandulifera_EO12852:0.0035286284,irrorata_EO12856:0.0005709579)100:0.0152412471,hanekomii_EO11172:0.0113408612)99:0.0000020808,tumida_MP755:0.0156899220)100:0.0054707484,plumosa_EO12480:0.0482669465)100:0.0041969633,totta_MP525:0.0134896138)98:0.0027593721,inaequalis_MP539:0.0356794959)74:0.0021365586,((eriophoros_EO12478:0.0022819763,senilis_EO12483:0.0110497596)100:0.0237490056,recurvifolia_EO12475a:0.0209688383)89:0.0065062542)47:0.0000028008)100:0.0011616671,((((((inflata_MP784:0.0044972129,inflata_ANA:0.0000026153)98:0.0000029745,atrovinosa_MP864:0.0024278652)100:0.0118172913,(cernua_EO12474:0.0022319679,toringbergensis_ANA:0.0021781508)100:0.0019872626)100:0.0062618071,((rubens_EO12853:0.0018504390,(rubens_EO12479:0.0000026153,(verecunda_ANA:0.0000026153,verecunda_CS5:0.0000026153)100:0.0022112838)100:0.0000026153)100:0.0147898892,(incarnata_EO12771:0.0044687928,leptopus_MP746:0.0000026153)100:0.0090749884)100:0.0035814267)100:0.0035510025,(((junonia_jun_Moelens:0.0020539376,junonia_min_Moelens:0.0000026364)100:0.0000024574,(junonia_min_MP866:0.0000026153,(thunbergii_AH2612:0.0000026153,thunbergii_EO12473:0.0000026153)100:0.0043836921)100:0.0000026153)100:0.0141516920,(((maderi_MP757:0.0000026153,oxysepala_MP780:0.0021829652)96:0.0000026153,sphaerocephala_MP848:0.0021781289)100:0.0046642826,subulata_MdV2:0.0189272935)100:0.0079611502)91:0.0056101745)100:0.0044158710,oresigena_MP759:0.0113510481)97:0.0000023437)100:0.0100749942)96:0.0029365469)75:0.0022932579,(((((((((((((((((((((((abietina_abi_ANA:0.0000026364,(((abietina_abi_MP1013:0.0009352022,abietina_dia_MP1015:0.0000026364)96:0.0000029538,abietina_dia_CM11:0.0000026153)91:0.0000027079,abietina_con_CM6:0.0000026153)87:0.0000020902)90:0.0000026364,abietina_atr_MP1029:0.0000026364)100:0.0018921949,(nevillei_ANA:0.0000026364,nevillei_MP1056:0.0000026364)100:0.0008759343)100:0.0056607467,(quadrisulcata_ANA:0.0000026364,quadrisulcata_MP1031:0.0000026364)100:0.0018246835)100:0.0009438602,((doliiformis_MP710:0.0000020244,doliiformis_MP797:0.0068173617)100:0.0053285343,(phillipsii_MP1357_NR:0.0039497452,phillipsii_MP794:0.0018850030)100:0.0019095725)100:0.0021679810)99:0.0019177733,(((((((((abietina_aur_MP1320:0.0000026364,abietina_aur_MP499:0.0000026364)99:0.0000026364,(((abietina_per_MP1071:0.0009618329,pinea_MP693:0.0028110631)100:0.0000026364,pinea_MP789:0.0006363430)100:0.0006498565,hibbertii_MP982:0.0046723814)89:0.0006239095)85:0.0006361130,(((((((filamentosa_EO12728:0.0001345619,vestita_MP1079:0.0000026364)100:0.0006164438,nematophylla_EO12747:0.0012836459)100:0.0007479099,vestita_EO12702:0.0006471093)100:0.0022518067,viscaria_pen_EO12466:0.0013033055)96:0.0000022287,viscaria_mac_MP808:0.0000026364)96:0.0007664238,viscaria_vis_MdV4:0.0032372825)81:0.0000022287,latiflora_EO12865:0.0026158876)56:0.0000022287)63:0.0000028558,(viscaria_lon_ANA:0.0000026364,((viscaria_lon_MP1270:0.0000022268,viscaria_lon_MP678:0.0000026153)100:0.0027867782,viscaria_lon_MP504:0.0018544761)99:0.0018545119)96:0.0000026364)98:0.0021270734,((axilliflora_MP916:0.0000026364,(regia_mar_MP930:0.0009578251,regia_reg_MP922:0.0000026364)99:0.0000026364)99:0.0000026364,regia_reg_ANA:0.0000026364)100:0.0027437772)95:0.0000020322,vestita_ANA:0.0046258362)100:0.0053013066,abietina_aur_MP514:0.0000026153)92:0.0000027655,abietina_aur_MP717:0.0047812036)96:0.0032689254,stokoei_MP825_NR:0.0066844310)89:0.0010902983)89:0.0011098207,thomae_MP807:0.0018585346)57:0.0011297415,((abietina_pet_EO:0.0045033314,(parilis_ANA:0.0000026364,parilis_MP751:0.0009270149)100:0.0067003475)100:0.0019454172,collina_EO12613_ITS:0.0000026153)58:0.0010479067)100:0.0032457219,((cruenta_MP745_NR:0.0000026364,cruenta_MP999_NR:0.0010824428)100:0.0020884479,elimensis_EO12843_NR:0.0022156177)100:0.0091095441)84:0.0025240537,((cabernetea_EO12882:0.0043563164,extrusa_EO12880:0.0135352357)100:0.0108663025,filiformis_EO12881:0.0171394924)54:0.0014765222)100:0.0069120631,(((((((((aristata_EO12830:0.0154083495,irbyana_EO12840:0.0069001848)96:0.0004221907,jasminiflora_EO12612:0.0044994239)51:0.0000021863,shannonii_TdV262:0.0045540643)37:0.0000022277,ampullacea_MP1277:0.0044392609)45:0.0000022277,odorata_MP561:0.0021767024)56:0.0000022277,fascicularis_fac_MP809:0.0157064345)78:0.0008141142,((retorta_RT2096:0.0000027416,retorta_ANA:0.0000026153)100:0.0051361677,(((gysbertii_MP826:0.0000026153,intonsa_EO12860:0.0000026153)91:0.0000026153,massonii_MP811:0.0000026153)90:0.0000026153,squarrosa_EO11742:0.0045031354)98:0.0040352850)100:0.0191825037)95:0.0007778489,(macroloma_EO12866:0.0199868112,obliqua_RT2079:0.0100517346)96:0.0017958504)100:0.0008655808,(cristata_MP820:0.0000026444,(curvifolia_MP700:0.0043977657,trichroma_EO12517:0.0022449823)100:0.0000026153)100:0.0094985188)100:0.0077294129)99:0.0024344379,((((((((((corifolia_MP823:0.0066585763,pycnantha_MP1011:0.0087390051)98:0.0034493660,erasmia_MP874:0.0066415031)91:0.0000021104,vogelpoelii_cf_EO12815:0.0088265711)85:0.0000024181,loganii_MP1258:0.0067152685)83:0.0000024181,corifolia_ANA:0.0066261293)97:0.0028193772,lutea_MP672:0.0111052701)99:0.0027573672,caledonica_JW103:0.0113666343)85:0.0000024181,((eugenea_EO12485_ITS:0.0090667854,glauca_ele_MP973:0.0066657050)100:0.0045770747,glauca_gla_MP850:0.0088401627)100:0.0067049417)87:0.0000024181,(bracteolaris_MP577:0.0044535781,steinbergiana_EO12763:0.0043706446)100:0.0089140406)99:0.0057663323,alfredii_FR:0.0165253371)100:0.0059231155)72:0.0020970517,esteriana_EO12545:0.0048609765)92:0.0018067978,((chionodes_EO11699:0.0208720927,oreotragus_JP363:0.0128958763)50:0.0023216149,esterhuyseniae_EO11831:0.0129141412)70:0.0054442502)29:0.0000025208,((((((banksii_ban_EO12873:0.0032008219,(banksii_com_ANA:0.0000026153,banksii_com_MP824:0.0045171266)100:0.0088506703)100:0.0031925946,(banksii_pur_NB1753:0.0000026153,((corydalis_AH2536:0.0124926766,corydalis_MP1005:0.0000026153)100:0.0074396502,spumosa_MP978:0.0090792372)98:0.0000026153)98:0.0000026153)99:0.0057422896,humifusa_MP846:0.0269626980)74:0.0006260275,(((((((((((((((bruniades_EO12465:0.0000021344,villosa_EO11394:0.0022775610)100:0.0078344559,((capitata_ANA:0.0000021744,capitata_MP1044:0.0000026153)100:0.0108353104,adnata_MP501:0.0021861273)98:0.0027123782)97:0.0000022079,((((NEW_sp_nov_JV2988:0.0000026153,subcapitata_MP1042:0.0022710085)100:0.0046891013,calcicola_EO12814:0.0094028215)97:0.0000026153,(areolata_EO12502:0.0000026153,(((artemisioides_MP551:0.0000026153,conferta_MP887_ITS:0.0000026153)96:0.0000026153,(remota_EO10386:0.0000026153,remota_MP1263:0.0067691739)100:0.0022170810)91:0.0000026153,rugata_EO12516:0.0022090750)100:0.0022096696)100:0.0022180192)100:0.0145428099,muscosa_MP775:0.0309717729)93:0.0072609359)87:0.0065191242,(florifera_EO12536:0.0021193014,(florifera_EO12768:0.0000029139,NEW_sp_schlebuschii_RH31:0.0067066444)100:0.0008504617)100:0.0111912862)84:0.0007096188,diosmifolia_CM19:0.0146986070)66:0.0000029813,(hirta_EO12812:0.0105989321,fausta_MP663:0.0000026153)100:0.0065556733)67:0.0006627633,(((ovina_EO12487:0.0000026153,peziza_MP719_ITS:0.0000026153)100:0.0066473378,tomentosa_MP961:0.0069311583)100:0.0045449374,(polycoma_FR:0.0090351177,selaginifolia_EO12488:0.0112306581)98:0.0000026153)98:0.0044326521)64:0.0001093290,((obtusata_EO12458:0.0044758237,(petrophila_EO7592:0.0022966237,petrophila_RT2065:0.0000026153)100:0.0089659070)99:0.0000026153,oliveri_MP1278:0.0045330011)100:0.0181404653)81:0.0013413702,((sonderiana_MP997:0.0033378028,sonderiana_MP756:0.0000026153)100:0.0049789633,monadelphia_FO2_ITS:0.0092144104)97:0.0031863042)82:0.0000026439,(cumuliflora_EO12699:0.0086018134,genistifolia_CM15:0.0076478178)100:0.0028894301)82:0.0000028510,petiolaris_EO12783:0.0053800377)98:0.0010901904,uysii_ANA:0.0097306277)99:0.0013568924,(((bruniifolia_EO12460:0.0023119561,ustulescens_RT1553:0.0022036638)100:0.0089910664,((((chiroptera_MP814:0.0000026153,(equisetifolia_ANA_ITS:0.0000026153,multiflexuosa_EO12445:0.0000026153)100:0.0044054561)97:0.0044321796,equisetifolia_MP829:0.0091237490)100:0.0026572363,hermani_EO12498:0.0175767282)92:0.0022947827,jonasiana_MP985:0.0140553390)100:0.0086322035)96:0.0016878897,pauciovulata_TdV258b:0.0292326223)67:0.0002897532)37:0.0008360483,((((leptopus_ANA:0.0000026153,tenuis_ANA:0.0000026153)80:0.0000026153,tenuis_EO12491:0.0000026153)100:0.0153703780,(serrata_MP818:0.0226978944,sparsa_BG602:0.0108041692)55:0.0026071383)55:0.0027586844,(oligantha_TdV86:0.0187016487,(strigosa_MP673:0.0119804761,velatiflora_EO12547:0.0071468102)98:0.0036131791)52:0.0000026181)94:0.0022742917)49:0.0000026730,vlokii_JP378:0.0177855388)31:0.0000027569)35:0.0008696536,((esteriana_EO12858:0.0144738006,phacelanthera_EO12489:0.0185168570)98:0.0025220936,humifusa_MP616:0.0158198494)79:0.0000025208)93:0.0012611901,((NEW_sp_aff_inconstans_RH43:0.0000026153,stylaris_ANA:0.0000026153)100:0.0000026153,(simulans_ANA:0.0000026153,simulans_BG603:0.0011262131)98:0.0010861840)100:0.0138528661)38:0.0012840826)16:0.0000022982,(((((((((((((((((((bakeri_EO12828:0.0000020322,purgatoriensis_EO12846:0.0000022287)100:0.0000027421,intervallaris_MP556_ITS:0.0000026153)100:0.0023574671,(hottentotica_EO:0.0000026153,humidicola_EO11353:0.0021648452)100:0.0021678513)100:0.0095584706,walkeri_MP1237:0.0000026153)96:0.0000027421,(gerhardii_EO12700:0.0044728533,(patersonii_MP741:0.0000026153,patersonii_a_ANA:0.0025706837)100:0.0105234624)100:0.0043493543)99:0.0021308412,sacciflora_EO12864:0.0089255262)98:0.0035881935,nana_ANA:0.0109460404)38:0.0000026173,(((daphniflora_MP567:0.0000026153,infundibuliformis_MP1238:0.0000026153)98:0.0000026153,denticulata_MP799:0.0000026153)98:0.0000026153,infundibuliformis_ANA:0.0000026153)98:0.0021575562)17:0.0000025252,vallis_aranearum_ANA:0.0000026153)15:0.0000022401,(blandfordii_MM4208:0.0021764882,cylindrica_MP1240:0.0000026153)99:0.0021727459)13:0.0000022401,fastigiata_MP830:0.0066543642)17:0.0000022401,krugeri_EO12807:0.0045777075)81:0.0000023344,((((tenella_EO12839:0.0000029123,autumnalis_MP665:0.0000026153)93:0.0000029123,subdivaricata_MP671:0.0000026153)83:0.0000029123,sitiens_MP827:0.0000026153)100:0.0113119832,((((capensis_MP1047:0.0000026153,laeta_MP1045:0.0000026153)99:0.0000026153,eburnea_MP1037:0.0000026153)95:0.0000026153,elimensis_ANA:0.0000026153)99:0.0064823179,walkeri_ANA:0.0046132713)100:0.0138914062)89:0.0026183224)100:0.0126384854,((((flexistyla_EO12818:0.0067725746,(cyathiformis_a_ANA:0.0000026153,cyathiformis_d_ANA:0.0000026153)100:0.0022361509)96:0.0000020864,quadrangularis_MP620:0.0000026153)94:0.0000020343,gracilis_BG622:0.0087901247)100:0.0231776791,multumbellifera_MP822:0.0140064332)100:0.0040617523)100:0.0022018037,(distorta_EO12500:0.0290626597,turgida_S1962_ITS:0.0151797491)99:0.0010076819)100:0.0047047970,((physodes_ANA:0.0000026153,physodes_MP979:0.0000026153)100:0.0021655388,(urna_viridis_ANA:0.0000026153,urna_viridis_MP946:0.0000026153)97:0.0000026153)100:0.0090454106)100:0.0017807824,(((alexandri_EO12449:0.0169081500,bolusiae_ANA:0.0037052048)100:0.0118106332,fairii_CM12_ITS:0.0090911242)81:0.0021614015,((((canescens_ANA:0.0000026153,(caterviflora_EO12785:0.0000026153,recurvata_EO12467_ITS:0.0000026153)100:0.0000026153)100:0.0021664062,((haematocodon_MP1033:0.0000026153,mollis_CM5_ITS:0.0000026153)99:0.0000026153,hirtiflora_MP958:0.0021961287)100:0.0065741066)100:0.0022152581,((clavisepala_ANA:0.0000026153,clavisepala_MP1063:0.0000026153)100:0.0196516295,ferrea_EO12494:0.0152308086)95:0.0002897425)94:0.0000026890,(empetrina_EO12786:0.0044956933,pyxidiflora_ANA:0.0066754011)85:0.0045278509)82:0.0021168191)99:0.0047317701)99:0.0073800669,((baccans_BG645:0.0185773182,((depressa_MP942:0.0000026153,depressa_MP977:0.0000026153)100:0.0045755699,sociorum_cf_MP1055:0.0022260560)100:0.0044116840)100:0.0023944205,((brachialis_MP734:0.0112197391,(halicacaba_ANA:0.0000026153,halicacaba_MP1036:0.0000026153)100:0.0044106593)98:0.0000026153,(glutinosa_MP687:0.0000026153,glutinosa_MP701:0.0021969487)100:0.0135058278)100:0.0019806112)100:0.0095950004)98:0.0017520935,((((((((((bibax_EO12862:0.0032254231,viridimontana_vir_AH1286:0.0012901155)100:0.0008995971,hansfordii_MP1239:0.0090886357)91:0.0003838278,oreotragus_ANA:0.0109983464)74:0.0000020382,(coventryi_EO12832:0.0031073098,hendricksei_EO12524:0.0022846638)93:0.0014721717)62:0.0000022287,(plena_MP1282:0.0000020244,colorans_EO12717:0.0000026153)100:0.0038190754)61:0.0000022287,((latituba_MP1374:0.0000027881,trichophora_EO12701:0.0000026153)100:0.0019917845,(perspicua_per_MP821:0.0000026153,propendens_EO12464:0.0021741673)99:0.0000026153)99:0.0019764728)98:0.0013442820,(((chrysocodon_EO12845:0.0000023639,(chrysocodon_ANA:0.0000026153,stagnalis_sta_MP668:0.0000026153)99:0.0000026153)99:0.0008472176,stagnalis_min_EO12740:0.0000026153)100:0.0059612415,(((leucotrachela_ANA:0.0021248706,((((paludicola_AH2680:0.0000028058,salteri_S2065:0.0067377146)100:0.0029440051,((((annectens_CM8:0.0022467701,cyrilliflora_CM10:0.0021798280)99:0.0000026153,heleogena_MP1064:0.0000026153)100:0.0021808002,fontana_MP1069:0.0088177013)85:0.0000026153,verticillata_ANA:0.0022049892)92:0.0000026153)91:0.0009269928,pageana_ANA:0.0000026153)52:0.0005380925,(campanularis_EO11352:0.0067996675,macowanii_mac_MP810:0.0065923131)91:0.0000029892)76:0.0014664369)43:0.0003138505,((conspicua_CS1:0.0000026153,curviflora_MP765:0.0021896611)100:0.0044980046,curviflora_dif_EO12742:0.0022923008)100:0.0087886553)35:0.0000023639,annectens_ANA:0.0000026153)89:0.0002473091)85:0.0006497167)97:0.0000027693,(parviflora_EO12492:0.0022010420,(pillansii_pil_MP813:0.0091110007,ribisaria_RT2059:0.0066717319)100:0.0021755576)100:0.0021695453)100:0.0135741817,((((((NEW_sp_fredii_RH142:0.0000026153,trichophylla_EO10906:0.0000026153)100:0.0039481602,transparens_MP893:0.0045131137)100:0.0033459881,dodii_EO11417:0.0048514227)100:0.0110298428,bergiana_MP768:0.0307944636)99:0.0042944180,(chionophila_MP790:0.0140957383,(((curvirostris_MP817:0.0022019405,(curvirostris_MP941:0.0000026153,lateralis_MP727:0.0022040574)97:0.0000026153)100:0.0022042853,(haemastoma_MP871:0.0022856034,(praecox_MP795:0.0000026153,(savileae_MP975:0.0000026153,ventricosa_MP713:0.0000026153)100:0.0098206406)97:0.0000026153)100:0.0024044504)96:0.0000026153,lateralis_MP721:0.0022111833)100:0.0127301008)98:0.0113339908)93:0.0000023306,(duthieae_ANA:0.0090171329,regerminans_MP576:0.0112927846)100:0.0043812228)97:0.0000026153)99:0.0034321211,oxycoccifolia_MP1275:0.0245503890)99:0.0017046919)100:0.0059896652)60:0.0021663139,(NEW_pilaarkopensis_RH139:0.0041761212,aneimena_EO12757:0.0327397548)65:0.0025811016)31:0.0000023092,((anguliger_MP597:0.0112156159,((((atromontana_EO12544:0.0023607475,phaeocarpa_SM2003:0.0045265663)100:0.0000026153,montis_hominis_EO11827:0.0000026153)100:0.0000026153,bolusanthus_DEB1720:0.0113222250)92:0.0022681653,thamnoides_MP1211:0.0045190556)97:0.0022057185)93:0.0000026153,(nutans_BG599:0.0206550696,uberiflora_BG586:0.0045726786)82:0.0000026153)87:0.0044616288)41:0.0000020062,(((((((((((cerinthoides_ANA:0.0039196606,(sparrmanii_ANA:0.0021798818,sparrmanii_BG608:0.0021940822)99:0.0000026153)100:0.0039083825,(pectinifolia_BG601:0.0061677931,((cerinthoides_MP653:0.0044345664,strigilifolia_MP619:0.0043804026)99:0.0000026153,strigilifolia_ANA:0.0000026153)99:0.0000026153)99:0.0000024487)100:0.0101675713,solandri_EO12753:0.0195229785)100:0.0015819278,(ingeana_EO11805:0.0000022240,ingeana_EO12759:0.0000026153)100:0.0093963878)100:0.0154669923,((NEW_sp_aff_umbratica_JV826:0.0000026153,sp_nov_MP1291:0.0000026153)100:0.0136904807,umbratica_EO12760:0.0066727653)100:0.0073436058)99:0.0014645339,(inordinata_EO11823:0.0094123617,nubigena_MP868:0.0090664367)100:0.0046747397)81:0.0017478183,((((gibbosa_ANA:0.0000026153,gibbosa_ANA_b:0.0000026153)98:0.0000026153,gibbosa_BG623:0.0022156280)100:0.0092309277,(glandulosa_fou_ANA:0.0000026153,glandulosa_gla_MP1227:0.0045842728)100:0.0132615022)100:0.0046102388,gibbosa_GS23:0.0090392656)79:0.0022370410)74:0.0000021975,(((opulenta_JP316:0.0173540552,lithophila_MP1301:0.0207861143)89:0.0000022797,(angulosa_S2105:0.0021772964,(axillaris_MP1052:0.0000026153,axillaris_MP594:0.0000026153)100:0.0000026153)100:0.0227743615)88:0.0000023096,(orientalis_EO12608:0.0000026153,unilateralis_MP1205:0.0044273280)99:0.0044348872)76:0.0000029425)88:0.0013627255,((((dolfiana_EO12546:0.0000029123,dolfiana_MP1297:0.0000026153)100:0.0029291762,lignosa_EO11763:0.0052078367)100:0.0101497244,(arcuata_MP523:0.0000026181,demissa_EO12540:0.0045508354)100:0.0057603128)98:0.0000027996,umbelliflora_RT2182:0.0134929042)91:0.0037598318)84:0.0004902959,(insignis_MP1290:0.0099973659,(nabea_BG609:0.0000026595,nabea_ANA:0.0000026153)100:0.0142170148)81:0.0006342354)77:0.0000022287,(((((((((croceovirens_JP387:0.0000022037,discolor_spe_MP1217:0.0000026153)97:0.0000021526,unicolor_geo_JP273:0.0000026153)94:0.0000021526,unicolor_uni_MP1249:0.0021847573)99:0.0022851637,unicolor_mut_MP1245:0.0000026153)98:0.0045984324,(((((gigantea_EO12821:0.0027772153,versicolor_mon_EO12705:0.0068146700)91:0.0000025158,(prolata_EO11935:0.0000026153,(prolata_EO12748:0.0000026153,versicolor_ver_MP1232:0.0000026153)86:0.0000026153)100:0.0066209112)89:0.0000028045,amidae_EO12272:0.0000026153)92:0.0000023652,recta_ANA:0.0000026153)92:0.0000023652,(ardens_MP1076:0.0021911435,(blenna_ANA:0.0000026153,blenna_MP883:0.0021740381)98:0.0000026153)100:0.0021694009)96:0.0000023652)98:0.0017788051,(diaphana_BG611:0.0021892454,discolor_heb_MP1214:0.0000026153)100:0.0022040356)100:0.0017705297,(((oblongiflora_ANA:0.0000026153,spectabilis_MP929:0.0000026153)98:0.0000026153,oblongiflora_EO12813:0.0022961732)100:0.0087833498,physantha_MP1242:0.0022966492)98:0.0000026153)100:0.0017705271,((adunca_MP1254:0.0091841163,sp_pachysa_EO12720:0.0092134626)41:0.0000026153,((eustacei_MP1259:0.0044237449,((glomiflora_EO12548:0.0000026153,glomiflora_MP1251:0.0022005432)96:0.0000026153,zwartbergensis_MP608:0.0000026153)98:0.0000026153)100:0.0067257548,lambertii_ANA:0.0110725421)38:0.0000026153)97:0.0000026153)100:0.0035526534,((adunca_EO12746:0.0000026153,viridiflora_MP1246:0.0044953208)100:0.0043843696,fimbriata_MP606:0.0202928953)86:0.0000026153)92:0.0053159668)86:0.0059157581)67:0.0009971544,(((cameronii_ANA:0.0000026153,cubica_MP623:0.0065807873)100:0.0022743343,tetrathecoides_MP1252:0.0099604736)100:0.0067061039,nervata_EO12541:0.0048534566)88:0.0020018329)48:0.0010254454,((((((arborea_Miehe:0.0022872043,arborea_EO12619:0.0023114539)99:0.0046347298,arborea_l_ANA:0.0000026153)63:0.0067507406,arborea_m_ANA:0.0089286611)100:0.0028362046,(lusitanica_PJ_NR:0.0000020420,lusitanica_f_ANA_ITS:0.0000026153)100:0.0153742389)100:0.0030276717,(kingaensis_kin_BB2521:0.0106326626,kingaensis_rug_BB2981:0.0000026153)100:0.0129183919)95:0.0007273477,((trimera_MsnA:0.0000026487,trimera_ken_BG94:0.0000026153)100:0.0085021812,(((canaliculata_BG590:0.0107352620,zebrensis_EO12787:0.0123531550)100:0.0019050368,nemerosa_MP1208:0.0334196844)100:0.0021375136,(((deflexa_MP1247:0.0048431996,pubigera_MP572:0.0186277063)99:0.0017405361,(densifolia_BG591:0.0110964612,wendlandiana_EO12731:0.0022319144)100:0.0000026916)97:0.0021751731,vallis_fluminis_EO12761:0.0000026153)100:0.0115993077)100:0.0090616150)84:0.0000026487)87:0.0012748367)45:0.0000025639,(((NEW_zizikammensis_RH42:0.0135878836,passerinae_MP1302:0.0149954221)79:0.0061001786,chamissonis_RT2188:0.0165913098)87:0.0048639832,(((quadrifida_MP1250:0.0185681164,rosacea_gla_BG628:0.0023505487)100:0.0043788204,zeyheriana_EO:0.0120396748)100:0.0086679379,sagittata_EO12737:0.0320527070)80:0.0006757611)65:0.0028779449)47:0.0000027100,((((((((((((flanaganii_MP631_NR:0.0070432380,cordata_MP571:0.0000026153)82:0.0000029084,hispidula_MP801:0.0000026153)87:0.0000029084,lowryensis_ANA:0.0000026153)98:0.0022466185,turneri_EO12736:0.0047609201)87:0.0000029084,grata_MP879:0.0000026153)84:0.0000029084,(NEW_sp_arida_RH218:0.0000026153,NEW_sp_arida_RH220:0.0000026153)100:0.0044302074)88:0.0000023647,tradouwensis_MP903:0.0089189987)96:0.0023700092,(((copiosa_BG610:0.0102466442,natalitia_EO12514:0.0000026153)100:0.0000025345,leucopelta_SB9309:0.0000026153)100:0.0036647674,leucopelta_EO12598:0.0044178697)100:0.0215679583)99:0.0094218586,((albens_ANA:0.0000026153,(astroites_EO12758:0.0000026153,((georgica_ANA:0.0000026153,heleophila_ANA:0.0000026153)99:0.0000026153,heleophila_EO12539:0.0000026153)99:0.0000026153)98:0.0000026153)99:0.0093506265,albens_MP585:0.0134688066)100:0.0207938744)59:0.0000023925,((((((NEW_macrophylla_RH180:0.0000026153,NEW_sp_romana_RH182:0.0022064632)100:0.0022117351,ocellata_MP574:0.0022082277)100:0.0000026153,(NEW_sp_hessaquae_RH181:0.0000026153,NEW_sp_hessaquae_RH193b:0.0000026153)100:0.0158379404)100:0.0044881816,modesta_ANA:0.0022822286)100:0.0021267478,melanthera_MP610:0.0000026153)100:0.0000026181,platycalyx_MP1243:0.0120857141)98:0.0057334247)56:0.0000027760,((NEW_mucronata_RH187:0.0071478387,condensata_MP890:0.0112463370)100:0.0134423102,longimontana_MP587:0.0065737669)96:0.0046982235)57:0.0000027760,(garciae_MP1253:0.0238657461,klotzschii_EO12762:0.0167798494)77:0.0021449837)98:0.0059969497)73:0.0083778161)100:0.0119463611,((((cinerea_MP967:0.0000024441,(cinerea_Popp:0.0000026153,cinerea_a_ANA:0.0000026153)100:0.0021813593)100:0.0297529729,(maderensis_AH:0.0022053528,maderensis_b_ANA:0.0022956311)100:0.0364046162)100:0.0156524592,((australis_PPF:0.0000026153,australis_PPM:0.0000026153)98:0.0000026153,australis_b_ANA:0.0000026153)100:0.0372231955)100:0.0023210715,((umbellata_EO12620:0.0000029590,umbellata_a_ANA:0.0000026153)94:0.0000029590,(umbellata_DS:0.0007484098,umbellata_b_ANA:0.0000026153)100:0.0014976977)100:0.0403110415)98:0.0070959230)100:0.0224782438,((spiculifolia_AS57234:0.0000022479,spiculifolia_b_ANA:0.0000026153)100:0.0595646739,(sicula_boc_DM:0.0073294501,(sicula_sic_AM:0.0000026153,sicula_sic_c_ANA:0.0000026153)100:0.0023054417)100:0.0305522156)90:0.0056757961)42:0.0010943970,(((carnea_ATsn5:0.0000025686,carnea_b_ANA:0.0000026153)100:0.0297490577,terminalis_a_ANA:0.0386755874)78:0.0051603472,(((((((vagans_PPJ:0.0000027925,(vagans_MP972:0.0000026153,vagans_a_ANA:0.0000026153)67:0.0000026153)100:0.0172411323,manipuliflora_EO12697:0.0116041923)87:0.0000021017,((azorica_b_ANA:0.0043982137,platycodon_pla_c_ANA:0.0000026153)100:0.0000026153,(platycodon_mad_EO12695:0.0044607642,(scoparia_AH:0.0000026153,scoparia_EO12618:0.0000026153)100:0.0000026153)100:0.0022203561)100:0.0331055257)90:0.0030812619,(manipuliflora_AJH:0.0000026153,manipuliflora_a_ANA:0.0000026153)100:0.0099757495)100:0.0166246024,(((andevalensis_EO12623:0.0096186316,((mackayana_KKN5:0.0000026153,mackayana_PPK:0.0022754892)100:0.0000028169,mackayana_b_ANA:0.0000026153)100:0.0043950713)100:0.0098512654,(tetralix_MP966:0.0000026153,tetralix_c_ANA:0.0000026153)100:0.0235007136)100:0.0126172760,((ciliaris_EO12622:0.0000026153,ciliaris_KKN1:0.0000026153)98:0.0000026153,ciliaris_c_ANA:0.0000026153)100:0.0305945350)100:0.0186734012)70:0.0030337881,multiflora_a_ANA:0.0498616297)98:0.0082200767,(((erigena_EO12616:0.0023279255,erigena_Pim:0.0023854848)79:0.0000026153,erigena_a_ANA:0.0000026153)82:0.0022702939,erigena_EO12623:0.0000026153)100:0.0212462346)70:0.0090092284)32:0.0035563310)99:0.0738607076,((Corema_album_ANA:0.0384896718,Empetrum_nig:0.0160834385)100:0.0945883563,(Daboecia_cantabrica_ANA:0.0000026153,Daboecia_cantabrica_PPA:0.0044680747)100:0.1865190953)99:0.0488444390)100:0.1911565459,Calluna_vulgaris_ANA:0.0000026153);

ALISIM COMMAND
--------------
To simulate an alignment of the same length as the original alignment, using the tree and model parameters estimated from this analysis, you can use the following command:

--alisim simulated_MSA -t iqtree_nuclear_MF_MERGE_v2_20240810.treefile -p /scratch/mskset001/Erica_sanger_2024/20240810_ree_albescens/nuclear.best_model.nex

To mimic the alignment used to produce this analysis, i.e. simulate an alignment of the same length as the original alignment, using the tree and model parameters estimated from this analysis *and* copying the same gap positions as the original alignment, you can use the following command:

iqtree -s <alignment.phy> --alisim mimicked_MSA

To simulate any number of alignments in either of the two commandlines above, use the --num-alignments options, for example mimic 100 alignments you would use the command line:

iqtree -s <alignment.phy> --alisim mimicked_MSA --num-alignments 100

For more information on using AliSim, please visit: www.iqtree.org/doc/AliSim

TIME STAMP
----------

Date and time: Wed Mar 26 21:01:15 2025
Total CPU time used: 481299.2229 seconds (133h:41m:39s)
Total wall-clock time used: 244176.3084 seconds (67h:49m:36s)
