# Supplementary material for: ﻿An integrative approach to alpha taxonomy in Erica L. (Ericaceae) with three new species from the Western Cape, South Africa
Source: PhytoKeys. 2025 Jun 4;257:95–117. doi: 10.3897/phytokeys.257.139457 (PMC12159662; doi:10.3897/phytokeys.257.139457)
Supplement: Supplementary material 3 — Full phylogenetic data and results [file phytokeys-257-095_article-139457__-s003.zip › SUPPLEMENTARY_MATERIALS_PHYLOGENETIC-May2025/Phylogenetic analysis results/nuclear/iqtree_nuclear_MF_MERGE_v2_20240810.log]

IQ-TREE multicore version 2.3.4 COVID-edition for Linux x86 64-bit built May 12 2024
Developed by Bui Quang Minh, James Barbetti, Nguyen Lam Tung, Olga Chernomor,
Heiko Schmidt, Dominik Schrempf, Michael Woodhams, Ly Trong Nhan, Thomas Wong

Host:    srvrochpc100.uct.ac.za (AVX512, FMA3, 375 GB RAM)
Command: iqtree2 -p /scratch/mskset001/Erica_sanger_2024/20240810_ree_albescens/nuclear --prefix iqtree_nuclear_MF_MERGE_v2_20240810 -T AUTO --threads-max 20 -m MFP+MERGE -B 10000 --nmax 3000 --alrt 10000 --ntop 50 --nstop 200 --allnni
Seed:    178421 (Using SPRNG - Scalable Parallel Random Number Generator)
Time:    Mon Mar 24 01:11:39 2025
Kernel:  AVX+FMA - auto-detect threads (20 CPU cores detected)

Reading 2 alignment files in directory /scratch/mskset001/Erica_sanger_2024/20240810_ree_albescens/nuclear
Reading alignment file /scratch/mskset001/Erica_sanger_2024/20240810_ree_albescens/nuclear/Erica_complete_alignments_20240809_21_ETS-out.fas ... Fasta format detected
Reading fasta file: done in 0.0021451 secs using 88.57% CPU
Alignment most likely contains DNA/RNA sequences
WARNING: 7 sites contain only gaps or ambiguous characters.
Alignment has 191 sequences with 1178 columns, 827 distinct patterns
429 parsimony-informative, 191 singleton sites, 558 constant sites
                          Gap/Ambiguity  Composition  p-value
Analyzing sequences: done in 3.89852e-05 secs using 851.6% CPU
   1  Calluna_vulgaris_BG643     33.28%    passed      8.87%
   2  abbotti_KG1005             35.06%    passed     91.06%
   3  abietina_abi_ANA           50.68%    passed     78.60%
   4  abietina_abi_MP1013        51.53%    passed     82.73%
   5  abietina_atr_MP1029        50.25%    passed     84.01%
   6  abietina_aur_MP1320        38.12%    passed     86.08%
   7  abietina_aur_MP499         50.93%    passed     95.78%
   8  abietina_aur_MP717         50.68%    passed     79.30%
   9  abietina_dia_MP1015        50.51%    passed     86.48%
  10  abietina_per_MP1071        54.24%    passed     85.72%
  11  abietina_pet_EO            50.42%    passed     97.14%
  12  algida_MP645               49.07%    passed     99.49%
  13  alopecurus_MP630           48.73%    passed     95.51%
  14  arborea_Miehe              43.80%    passed     94.66%
  15  arborescens_FM747          49.32%    passed     94.96%
  16  aristata_EO12830           36.84%    passed     70.12%
  17  aspalathifolia_DB1408      48.73%    passed     96.80%
  18  atherstonei_EO12261        49.41%    passed     99.06%
  19  axilliflora_MP916          50.76%    passed     96.16%
  20  bakeri_EO12828             39.73%    passed     70.12%
  21  banksii_ban_EO12873        39.47%    passed     97.15%
  22  baueri_gou_AH862           33.28%    passed     93.91%
  23  benguelensis_ben_A1        61.97%    passed     93.97%
  24  bibax_EO12862              32.34%    passed     83.01%
  25  boutonii_EO12666           49.32%    passed     95.15%
  26  brachyphylla_EO12810       49.15%    passed     93.05%
  27  brevifolia_MP1008          34.55%    passed     89.36%
  28  bruniades_EO12465          38.71%    passed     82.32%
  29  bruniifolia_EO12460        37.95%    passed     79.31%
  30  cabernetea_EO12882         36.42%    passed     81.97%
  31  caffra_ANA                 50.76%    passed     98.79%
  32  caffra_C_MP528             31.83%    passed     88.02%
  33  caffrorum_DB1445           49.49%    passed     98.24%
  34  capitata_ANA               40.66%    passed     79.63%
  35  carnea_ATsn5               31.75%    passed     94.77%
  36  cerinthoides_ANA           49.49%    passed     95.14%
  37  chrysocodon_EO12845        36.50%    passed     85.99%
  38  cinerea_MP967              34.21%    passed     99.13%
  39  coarctata_ANA              38.54%    passed     93.83%
  40  coarctata_MP590            35.23%    passed     86.29%
  41  coccinea_coc_MP1020        38.62%    passed     89.34%
  42  coccinea_coc_MP1053        38.46%    passed     93.57%
  43  coccinea_uni_EO12849       34.63%    passed     92.20%
  44  corifolia_MP823            36.42%    passed     89.53%
  45  coventryi_EO12832          40.32%    passed     61.12%
  46  cristata_MP820             31.49%    passed     93.75%
  47  croceovirens_JP387         31.92%    passed     99.65%
  48  cruenta_MP745_NR           50.93%    passed     99.79%
  49  cruenta_MP999_NR           32.17%    passed     97.48%
  50  cryptoclada_EO12684        49.32%    passed     97.03%
  51  cumuliflora_EO12699        45.84%    passed     98.03%
  52  desmantha_MP562            37.52%    passed     82.16%
  53  diosmifolia_CM19           38.96%    passed     95.36%
  54  dolfiana_EO12546           33.11%    passed     96.25%
  55  doliiformis_MP710          50.51%    passed     92.20%
  56  dominans_MP648             49.49%    passed     98.53%
  57  dracomontana_EO12130       49.32%    passed     95.99%
  58  drakensbergensis_DB1443    49.75%    passed     97.46%
  59  eremioides_EO12854         43.12%    passed     97.42%
  60  esteriana_EO12858          32.34%    passed     96.80%
  61  evansii_MP641              50.25%    passed     94.16%
  62  filago_BG68                48.98%    passed     89.24%
  63  filamentosa_EO12728        32.26%    passed     87.58%
  64  filiformis_EO12881         36.50%    passed     85.75%
  65  flanaganii_MP631_NR        52.63%    passed     87.72%
  66  flavicoma_EO12823          40.07%    passed     98.37%
  67  flexistyla_EO12818         34.63%    passed     77.68%
  68  florifera_EO12536          36.59%    passed     84.81%
  69  florifera_EO12768          38.96%    passed     83.68%
  70  frigida_MP650              49.83%    passed     99.74%
  71  galioides_FN745            49.49%    passed     97.48%
  72  genistifolia_CM15          32.26%    passed     99.32%
  73  gigantea_EO12821           37.01%    passed     99.87%
  74  glandulifera_EO12852       34.21%    passed     99.68%
  75  glaphyra_MP647             49.49%    passed     99.16%
  76  gnaphaloides_MP511         42.87%    passed     98.22%
  77  goudotiana_EO12636         49.15%    passed     96.23%
  78  goudotiana_cf_EO12659      49.41%    passed     91.96%
  79  hebeclada_EO12686          50.00%    passed     78.61%
  80  hexandra_RC465             49.15%    passed     86.97%
  81  hibbertii_MP982            50.76%    passed     92.30%
  82  hillburtii_EO12593         49.49%    passed     99.68%
  83  hirta_EO12812              43.38%    passed     89.76%
  84  holtii_TO                  49.66%    passed     77.50%
  85  humbertii_EO12638          49.15%    passed     86.89%
  86  imbricata_EO12834          40.83%    passed     81.27%
  87  imbricata_MP1279           38.88%    passed     78.29%
  88  imbricata_MP1295           44.14%    passed     92.63%
  89  imbricata_MP508            42.95%    passed     82.05%
  90  imbricata_MP512            39.39%    passed     77.91%
  91  imbricata_MP688            39.56%    passed     83.06%
  92  inflata_MP784              31.41%    passed     83.73%
  93  ingeana_EO11805            31.49%    passed     88.28%
  94  insignis_MP1290            32.68%    passed     98.94%
  95  intermedia_MM5082          34.13%    passed     92.03%
  96  intermedia_alb_MP1248      44.82%    passed     99.24%
  97  irbyana_EO12840            34.38%    passed     69.88%
  98  irregularis_EO12803        32.43%    passed     95.85%
  99  irrorata_EO12856           34.97%    passed     98.51%
 100  johnstoniana_RC464         49.32%    passed     94.49%
 101  junonia_jun_Moelens        37.52%    passed     99.93%
 102  junonia_min_Moelens        40.83%    passed     99.66%
 103  kingaensis_kin_BB2521      53.90%    passed     98.76%
 104  lasciva_EO12837            38.79%    passed     88.20%
 105  lasciva_MP906              38.54%    passed     89.03%
 106  latiflora_EO12865          32.77%    passed     89.25%
 107  latituba_MP1374            27.67%    passed     89.44%
 108  leucotrachela_ANA          38.96%    passed     84.94%
 109  lusitanica_PJ_NR           31.75%    passed     98.99%
 110  macroloma_EO12866          19.95%    passed     82.74%
 111  mannii_usa_BB2331          49.66%    passed     96.52%
 112  mauritiensis_EO12811       49.32%    passed     93.24%
 113  melastoma_mel_MP773        34.47%    passed     93.71%
 114  melastoma_min_EO12820      39.73%    passed     73.56%
 115  monadelphia_FO             39.47%    passed     93.15%
 116  multumbellifera_MP822      42.19%    passed     73.16%
 117  myriadenia_EO12679         49.41%    passed     92.56%
 118  nabea_BG609                31.32%    passed     97.71%
 119  nematophylla_EO12747       32.34%    passed     83.46%
 120  nevillei_ANA               54.33%    passed     86.59%
 121  nevillei_MP1056            51.10%    passed     87.94%
 122  obliqua_RT2079             33.70%    passed     73.31%
 123  occulta_EO                 48.73%    passed     95.72%
 124  opulenta_JP316             34.47%    passed     94.35%
 125  palliiflora_EO12533        39.13%    passed     84.46%
 126  paludicola_AH2680          34.38%    passed     93.95%
 127  parilis_ANA                50.85%    passed     94.97%
 128  parilis_MP751              51.53%    passed     96.89%
 129  parkeri_EO12682            50.17%    passed     91.40%
 130  pauciovulata_TdV258b       31.66%    passed     94.56%
 131  pectinifolia_BG601         31.58%    passed     90.37%
 132  penicilliformis_MP1078     39.64%    passed     79.21%
 133  penicilliformis_MP889      33.70%    passed     95.94%
 134  perrieri_EO12635           49.41%    passed     94.84%
 135  petiolaris_EO12783         34.55%    passed     96.40%
 136  phillipsii_MP1357_NR       32.43%    passed     77.69%
 137  phillipsii_MP794           51.53%    passed     93.69%
 138  pinea_MP693                50.25%    passed     93.39%
 139  pinea_MP789                32.26%    passed     83.93%
 140  placentiflora_EO12477      33.19%    passed     90.79%
 141  placentiflora_MP1241       39.81%    passed     98.82%
 142  plena_MP1282               32.00%    passed     93.53%
 143  plukenetii_bre_MP769       39.56%    passed     94.10%
 144  pogonanthera_EO12835       34.13%    passed     87.87%
 145  psittacina_IJ1237          48.98%    passed     99.64%
 146  purgatoriensis_EO12846     53.14%    passed     35.91%
 147  pycnantha_MP1011           35.82%    passed     63.55%
 148  quadrisulcata_ANA          50.42%    passed     97.04%
 149  quadrisulcata_MP1031       50.25%    passed     95.69%
 150  rakotozafyana_EO12661      55.09%    passed     66.71%
 151  reenensis_MP661            49.58%    passed     99.48%
 152  regia_mar_MP930            53.99%    passed     97.27%
 153  regia_reg_ANA              50.00%    passed     98.80%
 154  regia_reg_MP922            54.16%    passed     94.41%
 155  retorta_RT2096             33.70%    passed     86.88%
 156  reunionensis_FN744         49.41%    passed     88.49%
 157  revoluta_BT13679           49.24%    passed     97.11%
 158  rivularis_BB13936          49.41%    passed     98.67%
 159  rubens_EO12853             46.01%    passed     92.27%
 160  rubiginosa_RT1554          35.06%    passed     91.36%
 161  sacciflora_EO12864         33.96%    passed     93.26%
 162  scytophylla_MP1021         49.07%    passed     90.69%
 163  sonderiana_MP997           41.26%    passed     98.96%
 164  sp_mad3_EO12632            49.41%    passed     92.60%
 165  sp_mad5_EO12641            49.24%    passed     93.40%
 166  sp_mitrastylus2_EO12691    49.49%    passed     91.04%
 167  spiculifolia_AS57234       31.49%    passed     99.29%
 168  stokoei_MP825_NR           50.76%    passed     91.21%
 169  straussiana_MP638          49.66%    passed     97.98%
 170  swaziensis_LL1181          49.49%    passed     94.90%
 171  tenella_EO12839            37.52%    passed     67.81%
 172  thomae_MP807               50.42%    passed     98.15%
 173  trimera_MsnA               32.85%    passed     91.27%
 174  umbellata_EO12620          53.06%    passed     72.28%
 175  ustulescens_RT1553         59.59%    passed     64.57%
 176  utriculosa_EOsn            32.60%    passed     99.50%
 177  vagans_PPJ                 31.41%    passed     90.13%
 178  venustiflora_gla_MP1284    34.72%    passed     92.92%
 179  vestita_ANA                50.42%    passed     94.61%
 180  vestita_EO12702            32.17%    passed     85.60%
 181  vestita_MP1079             51.61%    passed     95.92%
 182  viridimontana_vir_AH1286   33.02%    passed     89.54%
 183  viscaria_lon_ANA           55.69%    passed     92.40%
 184  viscaria_lon_MP1270        50.42%    passed     97.76%
 185  viscaria_lon_MP504         50.34%    passed     94.59%
 186  viscaria_mac_MP808         33.53%    passed     74.19%
 187  viscaria_pen_EO12466       36.08%    passed     76.05%
 188  viscaria_vis_MdV4          32.34%    passed     75.69%
 189  vlokii_JP378               32.60%    passed     95.41%
 190  whyteana_BG75              49.58%    passed     92.30%
 191  woodii_DB1444              49.24%    passed     98.03%
WARNING: 39 sequences contain more than 50% gaps/ambiguity
****  TOTAL                      42.33%  0 sequences failed composition chi2 test (p-value<5%; df=3)
Reading alignment file /scratch/mskset001/Erica_sanger_2024/20240810_ree_albescens/nuclear/Erica_complete_alignments_20240809_Erica_ITS_edit_mes8-out.fas ... Fasta format detected
Reading fasta file: done in 0.00997024 secs using 727.7% CPU
Alignment most likely contains DNA/RNA sequences
WARNING: 23 sites contain only gaps or ambiguous characters.
Alignment has 748 sequences with 1209 columns, 954 distinct patterns
422 parsimony-informative, 112 singleton sites, 675 constant sites
                            Gap/Ambiguity  Composition  p-value
Analyzing sequences: done in 0.000105809 secs using 1012% CPU
   1  Calluna_vulgaris_ANA         26.05%    failed      1.71%
   2  Calluna_vulgaris_BG643       31.68%    failed      0.99%
   3  Corema_album_ANA             29.69%    passed     31.34%
   4  Daboecia_cantabrica_ANA      25.48%    passed     69.98%
   5  Daboecia_cantabrica_PPA      35.48%    passed     38.30%
   6  Empetrum_nig                 31.10%    passed     50.15%
   7  NEW_macrophylla_RH180        29.94%    passed     95.08%
   8  NEW_mucronata_RH187          27.63%    passed     96.35%
   9  NEW_omninoglabra_RH77        27.30%    passed     98.06%
  10  NEW_pilaarkopensis_RH139     27.21%    passed     97.46%
  11  NEW_sp_aff_inconstans_RH43   27.21%    passed     92.44%
  12  NEW_sp_aff_umbratica_JV826   27.13%    passed     99.95%
  13  NEW_sp_arida_RH218           27.46%    passed     99.06%
  14  NEW_sp_arida_RH220           28.37%    passed     98.82%
  15  NEW_sp_fredii_RH142          27.63%    passed     97.70%
  16  NEW_sp_hessaquae_RH181       27.30%    passed     99.02%
  17  NEW_sp_hessaquae_RH193b      27.96%    passed     99.48%
  18  NEW_sp_napierensis_RDH184a   27.46%    passed     93.47%
  19  NEW_sp_napierensis_RDH184b   27.46%    passed     98.72%
  20  NEW_sp_nov_JV2988            27.13%    passed     90.53%
  21  NEW_sp_romana_RH182          27.21%    passed     98.39%
  22  NEW_sp_schlebuschii_RH31     27.13%    passed     91.12%
  23  NEW_sp_soporata_RH183        27.87%    passed     99.64%
  24  NEW_sp_soporata_RH203        28.62%    passed     99.88%
  25  NEW_zizikammensis_RH42       29.53%    passed     94.69%
  26  abbotti_KG1005               38.21%    passed     85.38%
  27  abietina_abi_ANA             26.14%    passed     95.15%
  28  abietina_abi_MP1013          35.81%    passed     91.95%
  29  abietina_atr_MP1029          42.93%    passed     90.53%
  30  abietina_aur_MP1320          38.05%    passed     63.37%
  31  abietina_aur_MP499           27.71%    passed     95.58%
  32  abietina_aur_MP514           26.96%    passed     97.11%
  33  abietina_aur_MP717           41.85%    passed     72.74%
  34  abietina_con_CM6             26.96%    passed     97.62%
  35  abietina_dia_CM11            27.54%    passed     94.36%
  36  abietina_dia_MP1015          35.90%    passed     93.11%
  37  abietina_per_MP1071          27.13%    passed     93.72%
  38  abietina_pet_EO              34.66%    passed     92.76%
  39  accommodata_EO11382          26.72%    passed     93.80%
  40  acuta_MP506                  26.55%    passed     90.44%
  41  adnata_MP501                 27.63%    passed     96.39%
  42  adunca_EO12746               26.72%    passed     99.81%
  43  adunca_MP1254                34.90%    passed     92.22%
  44  agglutinans_EO7679           26.88%    passed     99.97%
  45  albens_ANA                   25.97%    passed     96.71%
  46  albens_MP585                 28.04%    passed     89.41%
  47  albertyniae_MP927            26.88%    passed     97.95%
  48  albescens_MP898              26.96%    passed     97.14%
  49  alexandri_EO12449            26.88%    passed     88.77%
  50  alfredii_FR                  35.73%    passed     92.62%
  51  algida_MP645                 26.80%    passed     98.16%
  52  alopecurus_MP630             26.63%    passed     99.26%
  53  amidae_EO12272               26.88%    passed     97.34%
  54  amoena_MP1032                32.18%    passed     91.55%
  55  ampullacea_MP1277            30.11%    passed     99.65%
  56  andevalensis_EO12623         41.27%    passed     90.27%
  57  aneimena_EO12757             32.84%    passed     83.59%
  58  anguliger_MP597              26.88%    passed     83.98%
  59  angulosa_S2105               26.80%    passed     98.93%
  60  annectens_ANA                26.63%    passed     95.05%
  61  annectens_CM8                35.73%    passed     95.78%
  62  arachnocalyx_EO12453         26.88%    passed     93.20%
  63  arborea_EO12619              39.87%    passed     95.79%
  64  arborea_Miehe                29.69%    passed     98.56%
  65  arborea_l_ANA                26.72%    passed     93.06%
  66  arborea_m_ANA                26.05%    passed     95.56%
  67  arborescens_FM747            32.34%    passed     91.31%
  68  arcuata_MP523                26.88%    passed     98.11%
  69  ardens_MP1076                27.21%    passed     93.26%
  70  areolata_EO12502             27.21%    passed     91.16%
  71  argentea_EO12475             26.72%    passed     98.40%
  72  aristata_EO12830             26.96%    passed    100.00%
  73  artemisioides_MP551          26.88%    passed     93.20%
  74  aspalathifolia_DB1408        33.58%    passed     75.26%
  75  astroites_EO12758            27.13%    passed     97.92%
  76  atherstonei_EO12261          33.50%    passed     92.99%
  77  atromontana_EO12544          35.57%    passed     95.85%
  78  atrovinosa_MP864             26.63%    passed     93.32%
  79  australis_PPF                36.06%    passed     91.17%
  80  australis_PPM                35.98%    passed     92.18%
  81  australis_b_ANA              26.14%    passed     96.11%
  82  autumnalis_MP665             27.05%    passed     93.50%
  83  axillaris_MP1052             27.13%    passed     98.23%
  84  axillaris_MP594              26.96%    passed     99.41%
  85  axilliflora_MP916            26.96%    passed     93.65%
  86  azorica_b_ANA                26.14%    passed     96.56%
  87  baccans_BG645                34.82%    passed     91.51%
  88  bakeri_EO12828               27.05%    passed     94.31%
  89  banksii_ban_EO12873          28.87%    passed     96.58%
  90  banksii_com_ANA              25.81%    passed     95.84%
  91  banksii_com_MP824            35.65%    passed     93.21%
  92  banksii_pur_NB1753           26.88%    passed     99.09%
  93  barbigeroides_MP735          29.78%    passed     99.58%
  94  baroniana_cf_Lar8            33.33%    passed     90.39%
  95  baueri_bau_MP1233            27.21%    passed     99.84%
  96  baueri_gou_AH862             38.96%    passed     87.05%
  97  benguelensis_ben_A1          43.67%    passed     64.98%
  98  benguelensis_ben_DB1174      26.30%    passed     97.96%
  99  benguelensis_ben_QL12641     34.66%    passed     93.74%
 100  benthamiana_MP560            26.88%    passed     98.43%
 101  bergiana_MP768               27.79%    passed     80.15%
 102  bibax_EO12862                38.05%    passed     71.19%
 103  bicolor_MP1098               40.45%    passed     91.91%
 104  blandfordii_MM4208           26.96%    passed     97.53%
 105  blenna_ANA                   25.31%    passed     94.83%
 106  blenna_MP883                 26.30%    passed     93.49%
 107  bodkinii_MP1281              32.42%    passed     98.54%
 108  bodkinii_TdV204              35.65%    passed     93.42%
 109  bojeri_MP1087                28.87%    passed     92.59%
 110  bokkeveldia_EO12769          26.80%    passed     99.92%
 111  bolusanthus_DEB1720          27.05%    passed     99.14%
 112  bolusiae_ANA                 25.72%    passed     84.05%
 113  boutonii_EO12666             32.34%    passed     83.24%
 114  brachialis_MP734             27.38%    passed     96.80%
 115  brachyphylla_EO12809         40.45%    passed     93.60%
 116  brachyphylla_EO12810         34.41%    passed     82.13%
 117  brachysepala_EO12727         27.13%    passed     98.06%
 118  bracteolaris_MP577           26.88%    passed     99.31%
 119  brevifolia_EO12459           26.88%    passed     93.10%
 120  brevifolia_MP1008            27.21%    passed     96.57%
 121  bruniades_EO12465            26.80%    passed     84.51%
 122  bruniifolia_EO12460          28.04%    passed     99.19%
 123  cabernetea_EO12882           29.28%    passed     97.45%
 124  caespitosa_MP642             27.05%    passed     98.38%
 125  caffra_ANA                   30.60%    passed     97.42%
 126  caffra_C_MP528               26.88%    passed     95.10%
 127  caffra_D_MP655               26.96%    passed     95.60%
 128  caffrorum_DB1445             44.25%    passed     76.41%
 129  caffrorum_MP644              28.54%    passed     99.59%
 130  calcareophila_EO30159        26.80%    passed     99.46%
 131  calcicola_EO12814            41.44%    passed     84.95%
 132  caledonica_JW103             36.72%    passed     89.55%
 133  calycina_EO12532             31.93%    passed     95.57%
 134  cameronii_ANA                26.22%    passed     99.71%
 135  campanularis_EO11352         34.82%    passed     93.49%
 136  canaliculata_BG590           26.88%    passed     99.29%
 137  canescens_ANA                25.89%    passed     95.25%
 138  capensis_MP1047              42.85%    passed     39.67%
 139  capillaris_MP1066            26.96%    passed     98.78%
 140  capitata_ANA                 25.97%    passed     94.26%
 141  capitata_MP1044              44.58%    passed     67.25%
 142  caprina_EO12772              26.80%    passed     96.93%
 143  carnea_ATsn5                 36.06%    passed     59.50%
 144  carnea_b_ANA                 30.60%    passed     67.20%
 145  caterviflora_EO12785         35.73%    passed     92.97%
 146  cereris_MP863                26.63%    passed     95.66%
 147  cerinthoides_ANA             30.11%    passed     95.31%
 148  cerinthoides_MP653           27.96%    passed     88.34%
 149  cernua_EO12474               26.72%    passed     98.08%
 150  cetrata_EO12064              34.74%    passed     94.02%
 151  chamissonis_RT2188           35.65%    passed     97.06%
 152  chartacea_EO11408            35.15%    passed     78.36%
 153  chionodes_EO11699            35.73%    passed     98.74%
 154  chionophila_MP790            26.88%    passed     97.94%
 155  chiroptera_MP814             35.73%    passed     96.81%
 156  chrysocodon_ANA              25.81%    passed     92.75%
 157  chrysocodon_EO12845          26.80%    passed     95.20%
 158  ciliaris_EO12622             28.70%    passed     87.12%
 159  ciliaris_KKN1                43.42%    passed     88.59%
 160  ciliaris_c_ANA               26.14%    passed     88.76%
 161  cinerea_MP967                27.13%    passed     99.50%
 162  cinerea_Popp                 36.97%    passed     93.65%
 163  cinerea_a_ANA                30.11%    passed     97.57%
 164  clavisepala_ANA              25.81%    passed     80.22%
 165  clavisepala_MP1063           26.80%    passed     83.52%
 166  coacervata_MP761             26.80%    passed     98.33%
 167  coarctata_ANA                25.89%    passed     99.35%
 168  coarctata_MP590              26.80%    passed     99.66%
 169  coccinea_coc_MP1020          38.71%    passed     96.80%
 170  coccinea_coc_MP1053          41.60%    passed     95.26%
 171  coccinea_coc_MP598           26.80%    passed     94.54%
 172  coccinea_uni_EO12849         43.51%    passed     86.05%
 173  collina_EO12613_ITS          34.74%    passed     94.69%
 174  colorans_EO12717             26.88%    passed     98.38%
 175  condensata_MP890             26.80%    passed     97.43%
 176  conferta_MP887_ITS           26.88%    passed     93.20%
 177  conspicua_CS1                26.96%    passed     96.72%
 178  cooperi_EO12588              27.30%    passed     98.51%
 179  copiosa_BG610                27.87%    passed     97.62%
 180  cordata_MP571                27.13%    passed     98.57%
 181  corifolia_ANA                26.05%    passed     99.61%
 182  corifolia_MP823              28.70%    passed     99.87%
 183  corydalis_AH2536             27.96%    passed     97.90%
 184  corydalis_MP1005             27.63%    passed     99.96%
 185  coventryi_EO12832            33.83%    passed     87.73%
 186  cristata_MP820               28.29%    passed     94.36%
 187  croceovirens_JP387           38.88%    passed     93.83%
 188  cruenta_MP745_NR             27.05%    passed     97.42%
 189  cruenta_MP999_NR             38.30%    passed     94.36%
 190  cryptoclada_EO12684          33.09%    passed     92.80%
 191  cubica_MP623                 26.96%    passed     99.54%
 192  cumuliflora_EO12699          37.22%    passed     98.40%
 193  curtophylla_EO12750          26.88%    passed     98.68%
 194  curviflora_MP765             26.96%    passed     97.11%
 195  curviflora_dif_EO12742       35.65%    passed     87.44%
 196  curvifolia_MP700             26.88%    passed     96.47%
 197  curvirostris_MP817           27.05%    passed     98.05%
 198  curvirostris_MP941           27.13%    passed     97.17%
 199  cyathiformis_a_ANA           27.79%    passed     94.38%
 200  cyathiformis_d_ANA           27.21%    passed     96.60%
 201  cylindrica_MP1240            37.72%    passed     62.00%
 202  cyrilliflora_CM10            27.21%    passed     97.30%
 203  daphniflora_MP567            31.60%    passed     87.73%
 204  deflexa_MP1247               27.05%    passed     99.14%
 205  demissa_EO12540              34.90%    passed     85.35%
 206  densifolia_BG591             27.13%    passed     92.35%
 207  denticulata_MP799            27.05%    passed     95.97%
 208  depressa_MP942               27.46%    passed     99.02%
 209  depressa_MP977               27.46%    passed     99.35%
 210  desmantha_MP562              26.88%    passed     91.21%
 211  dianthifolia_MP583           26.39%    passed     92.80%
 212  diaphana_BG611               26.80%    passed     98.11%
 213  diosmifolia_CM19             32.34%    passed     94.92%
 214  discolor_heb_MP1214          27.21%    passed     97.55%
 215  discolor_spe_MP1217          27.21%    passed     97.02%
 216  dispar_EO12749               31.18%    passed     96.92%
 217  dissimulans_EO12596          40.03%    passed     78.07%
 218  distorta_EO12500             26.80%    passed     75.06%
 219  dodii_EO11417                35.15%    passed     95.81%
 220  dolfiana_EO12546             38.21%    passed     91.81%
 221  dolfiana_MP1297              41.44%    passed     87.71%
 222  doliiformis_MP710            31.60%    passed     95.07%
 223  doliiformis_MP797            35.81%    passed     95.98%
 224  dominans_MP648               26.88%    passed     97.53%
 225  dracomontana_EO12130         26.72%    passed     96.45%
 226  drakensbergensis_DB1443      39.12%    passed     95.61%
 227  dregei_EO12711               26.88%    passed     99.09%
 228  duthieae_ANA                 25.89%    passed     98.57%
 229  eburnea_MP1037               30.11%    passed     62.11%
 230  ecklonii_EO12739             26.80%    passed     99.76%
 231  elimensis_ANA                28.12%    passed     70.15%
 232  elimensis_EO12843_NR         26.96%    passed     98.61%
 233  empetrina_EO12786            34.66%    passed     81.50%
 234  equisetifolia_ANA_ITS        26.05%    passed     99.83%
 235  equisetifolia_MP829          28.37%    passed     98.86%
 236  erasmia_MP874                27.05%    passed     99.54%
 237  eremioides_EO12854           38.13%    passed     91.27%
 238  eremioides_MP533             26.88%    passed     96.64%
 239  ericoides_MP742              26.80%    passed     98.44%
 240  erigena_EO12616              38.13%    passed     86.19%
 241  erigena_EO12623              28.37%    passed     63.35%
 242  erigena_Pim                  46.40%    passed     74.77%
 243  erigena_a_ANA                29.86%    passed     78.35%
 244  erinus_MP907                 26.80%    passed     99.44%
 245  eriophoros_EO12478           26.80%    passed     98.48%
 246  esterhuyseniae_EO11831       34.82%    passed     88.15%
 247  esteriana_EO12545            34.66%    passed     78.33%
 248  esteriana_EO12858            38.13%    passed     85.68%
 249  eugenea_EO12485_ITS          27.30%    passed     99.51%
 250  eustacei_MP1259              27.21%    passed     99.14%
 251  evansii_MP641                26.88%    passed     98.42%
 252  excavata_GK1532              35.07%    passed     86.09%
 253  exleeana_EO12499             26.72%    passed     98.19%
 254  extrusa_EO12880              29.03%    passed     98.93%
 255  fairii_CM12_ITS              26.96%    passed     98.55%
 256  fascicularis_fac_MP809       27.71%    passed     94.50%
 257  fastigiata_MP830             30.02%    passed     90.51%
 258  fausta_MP663                 29.53%    passed     94.71%
 259  ferrea_EO12494               26.22%    passed     94.70%
 260  filago_BG68                  27.30%    passed     98.35%
 261  filago_BG93                  27.21%    passed     98.73%
 262  filamentosa_EO12728          26.88%    passed     90.02%
 263  filiformis_EO12881           27.54%    passed     97.10%
 264  fillipendula_fil_MP914       27.05%    passed     99.68%
 265  fillipendula_min_MP926       26.80%    passed     99.68%
 266  fimbriata_MP606              26.72%    passed     99.98%
 267  flacca_MP840                 26.63%    passed     98.15%
 268  flanaganii_MP631_NR          35.81%    passed     97.88%
 269  flavicoma_EO12823            26.88%    passed     99.09%
 270  flexistyla_EO12818           26.72%    passed     93.53%
 271  floccifera_MP987             34.33%    passed     80.11%
 272  florifera_EO12768            28.45%    passed     92.61%
 273  fontana_MP1069               27.13%    passed     95.35%
 274  frigida_MP650                26.96%    passed     97.88%
 275  frigida_MP658                27.05%    passed     96.95%
 276  galioides_FN745              35.32%    passed     87.34%
 277  garciae_MP1253               34.16%    passed     95.74%
 278  genistifolia_CM15            39.45%    passed     94.10%
 279  georgica_ANA                 30.19%    passed     94.41%
 280  gerhardii_EO12700            35.65%    passed     81.53%
 281  gibbosa_ANA                  27.63%    passed     96.43%
 282  gibbosa_ANA_b                25.89%    passed     96.37%
 283  gibbosa_BG623                26.96%    passed     94.93%
 284  gibbosa_GS23                 31.93%    passed     97.60%
 285  gigantea_EO12821             26.72%    passed     98.98%
 286  glabella_la_EO11224          26.72%    passed     99.80%
 287  glandulifera_EO12852         38.13%    passed     77.01%
 288  glandulipila_MP521           27.54%    passed     91.31%
 289  glandulosa_fou_ANA           26.05%    passed     99.68%
 290  glandulosa_gla_MP1227        35.15%    passed     92.77%
 291  glaphyra_MP647               27.21%    passed     99.46%
 292  glauca_ele_MP973             32.59%    passed     94.18%
 293  glauca_gla_MP850             27.05%    passed     98.94%
 294  globiceps_con_EO12519        31.51%    passed     95.46%
 295  globiceps_gra_MP988          34.90%    passed     80.03%
 296  glomiflora_EO12548           34.90%    passed     90.35%
 297  glomiflora_MP1251            27.21%    passed     97.10%
 298  glutinosa_MP687              26.88%    passed     97.28%
 299  glutinosa_MP701              26.96%    passed     96.95%
 300  gnaphaloides_MP511           26.88%    passed     99.43%
 301  goatcheriana_dra_EO12694     28.54%    passed     96.67%
 302  goatcheriana_goa_MP865       26.88%    passed     95.85%
 303  goatcheriana_pet_MP990       30.44%    passed     94.05%
 304  goudotiana_EO12636           34.16%    passed     83.06%
 305  goudotiana_cf_EO12659        43.26%    passed     68.00%
 306  gracilipes_MM5014            35.73%    passed     96.28%
 307  gracilis_BG622               26.63%    passed     94.70%
 308  grata_MP879                  26.88%    passed     99.00%
 309  greyi_EO12501                26.63%    passed     94.83%
 310  grisbrookii_EO12716_ITS      27.87%    passed     94.14%
 311  gysbertii_MP826              26.96%    passed     98.32%
 312  haemastoma_MP871             38.30%    passed     85.23%
 313  haematocodon_MP1033          34.57%    passed     88.24%
 314  halicacaba_ANA               25.97%    passed     98.15%
 315  halicacaba_MP1036            38.13%    passed     93.58%
 316  hanekomii_EO11172            31.51%    passed     97.29%
 317  hansfordii_MP1239            37.63%    passed     51.45%
 318  hebeclada_EO12686            27.13%    passed     98.32%
 319  heleogena_MP1064             27.21%    passed     97.84%
 320  heleophila_ANA               30.19%    passed     94.41%
 321  heleophila_EO12539           34.82%    passed     84.75%
 322  hendricksei_EO12524          31.51%    passed     85.64%
 323  hermani_EO12498              26.88%    passed     99.43%
 324  hexandra_RC465               26.22%    passed     98.47%
 325  hibbertii_MP982              27.05%    passed     95.96%
 326  hillburtii_EO12593           34.49%    passed     90.19%
 327  hirta_EO12812                41.94%    passed     70.69%
 328  hirtiflora_MP958             26.96%    passed     95.43%
 329  hispidula_MP801              26.88%    passed     98.72%
 330  hispiduloides_EO11544        34.74%    passed     87.94%
 331  holosericea_EO12842          27.21%    passed     99.27%
 332  holosericea_MP1004           43.34%    passed     58.45%
 333  holtii_TO                    27.30%    passed     96.72%
 334  hottentotica_EO              35.98%    passed     76.38%
 335  humbertii_EO12638            34.24%    passed     74.33%
 336  humidicola_EO11353           26.96%    passed     91.65%
 337  humifusa_MP616               26.88%    passed     98.63%
 338  humifusa_MP846               26.88%    passed     97.60%
 339  imbricata_EO12834            41.11%    passed     93.70%
 340  imbricata_MP1276             38.63%    passed     97.19%
 341  imbricata_MP1279             39.87%    passed     79.08%
 342  imbricata_MP1295             41.19%    passed     94.29%
 343  imbricata_MP508              26.88%    passed     93.44%
 344  imbricata_MP512              38.54%    passed     92.04%
 345  imbricata_MP688              32.75%    passed     93.80%
 346  inaequalis_MP539             26.72%    passed     98.15%
 347  incarnata_EO12771            26.80%    passed     87.60%
 348  inflata_ANA                  25.81%    passed     93.92%
 349  inflata_MP784                27.46%    passed     95.48%
 350  infundibuliformis_ANA        25.81%    passed     92.25%
 351  infundibuliformis_MP1238     37.80%    passed     55.82%
 352  ingeana_EO11805              34.99%    passed     93.99%
 353  ingeana_EO12759              34.49%    passed     96.97%
 354  innovans_MP918               26.88%    passed     98.11%
 355  inordinata_EO11823           34.90%    passed     85.61%
 356  insignis_MP1290              39.87%    passed     89.91%
 357  intermedia_MM5082            36.06%    passed     98.86%
 358  intermedia_alb_MP1248        43.18%    passed     79.46%
 359  interrupta_MP911             26.63%    passed     98.09%
 360  intervallaris_MP556_ITS      27.05%    passed     95.25%
 361  intonsa_EO12860              37.97%    passed     64.89%
 362  ioniana_EO12781              45.41%    passed     68.04%
 363  irbyana_EO12840              26.88%    passed     99.89%
 364  irregularis_EO12803          37.88%    passed     86.60%
 365  irrorata_EO12856             38.13%    passed     77.01%
 366  isaloensis_DB1253            34.49%    passed     67.63%
 367  jacksoniana_EO12791          27.38%    passed     95.63%
 368  jasminiflora_EO12612         36.48%    passed     90.28%
 369  johnstoniana_RC464           34.90%    passed     96.95%
 370  jonasiana_MP985              27.13%    passed     97.17%
 371  juniperina_SV952             28.37%    passed     95.71%
 372  junonia_jun_Moelens          29.78%    passed     89.98%
 373  junonia_min_MP866            27.79%    passed     98.64%
 374  junonia_min_Moelens          27.05%    passed     97.05%
 375  karooica_MP1285              56.74%    passed     74.47%
 376  karwyderi_EO12718            29.36%    passed     98.87%
 377  kingaensis_kin_BB2521        41.19%    passed     60.99%
 378  kingaensis_rug_BB2981        26.80%    passed     99.84%
 379  klotzschii_EO12762           26.96%    passed     94.09%
 380  krugeri_EO12807              41.85%    passed     54.83%
 381  labialis_MP696               26.96%    passed     98.95%
 382  lachnaeifolia_MP994          27.05%    passed     89.63%
 383  laeta_MP1045                 34.49%    passed     66.37%
 384  lambertii_ANA                25.48%    passed     98.50%
 385  lanata_MP1220                29.94%    passed     92.91%
 386  lanceolifera_RC463           37.39%    passed     98.61%
 387  lanuginosa_EO12521           31.60%    passed     95.45%
 388  lasciva_EO12837              41.52%    passed     93.72%
 389  lasciva_MP906                26.80%    passed     94.36%
 390  lateralis_MP721              26.96%    passed     96.22%
 391  lateralis_MP727              27.30%    passed     96.21%
 392  lateriflora_EO12482          26.55%    passed     98.68%
 393  latiflora_EO12865            38.30%    passed     67.87%
 394  latituba_MP1374              39.21%    passed     87.37%
 395  lavandulifolia_EO12506       26.88%    passed     99.18%
 396  lehmannii_MP625              26.80%    passed     99.44%
 397  leonis_RTsn                  27.63%    passed     96.58%
 398  lepidota_MP541               26.39%    passed     89.61%
 399  leptopus_ANA                 25.89%    passed     98.49%
 400  leptopus_MP746               26.88%    passed     82.09%
 401  leucanthera_EO12452          26.96%    passed     85.98%
 402  leucodesmia_MP724            26.80%    passed     99.29%
 403  leucopelta_EO12598           44.17%    passed     73.80%
 404  leucopelta_SB9309            27.46%    passed     93.65%
 405  leucosiphon_MP776            26.55%    passed     87.21%
 406  leucotrachela_ANA            25.81%    passed     95.14%
 407  lignosa_EO11763              34.90%    passed     94.58%
 408  lithophila_MP1301            26.63%    passed     98.25%
 409  loganii_MP1258               30.19%    passed     94.69%
 410  longimontana_MP587           26.72%    passed     96.89%
 411  lowryensis_ANA               25.97%    passed     99.55%
 412  lucida_MP690                 26.88%    passed     88.83%
 413  lusitanica_PJ_NR             28.54%    passed     86.63%
 414  lusitanica_f_ANA_ITS         29.11%    passed     87.69%
 415  lutea_MP672                  27.05%    passed     99.41%
 416  mackayana_KKN5               30.77%    passed     69.37%
 417  mackayana_PPK                36.06%    passed     81.74%
 418  mackayana_b_ANA              26.05%    passed     85.02%
 419  macowanii_mac_MP810          26.88%    passed     97.64%
 420  macroloma_EO12866            38.13%    passed     69.33%
 421  macrotrema_MM4625            32.67%    passed     95.18%
 422  madagascariensis_MP1086      30.36%    passed     84.53%
 423  maderensis_AH                27.46%    passed     99.85%
 424  maderensis_b_ANA             33.50%    passed     92.82%
 425  maderi_MP757                 26.88%    passed     96.86%
 426  madida_MP573                 28.12%    passed     91.17%
 427  magistrati_EO11750           35.48%    passed     96.05%
 428  magnisylvae_EO10708          26.80%    passed     91.66%
 429  malmesburiensis_EO12575      30.52%    passed     97.73%
 430  mammosaP_MP951               26.80%    passed     99.10%
 431  mammosaR_MP510               27.63%    passed     98.90%
 432  mammosaW_EO12784             36.23%    passed     96.71%
 433  manipuliflora_AJH            42.93%    passed     58.41%
 434  manipuliflora_EO12697        27.38%    passed     80.93%
 435  manipuliflora_a_ANA          26.22%    passed     90.78%
 436  mannii_usa_BB2331            41.27%    passed     70.61%
 437  margaritacea_ANA             27.63%    passed     96.12%
 438  marifolia_CM4                42.43%    passed     78.68%
 439  massonii_MP811               26.96%    passed     99.31%
 440  mauritiensis_CB2632          35.57%    passed     86.16%
 441  mauritiensis_EO12811         38.71%    passed     88.22%
 442  maximilianii_EO12484         26.80%    passed     98.03%
 443  melanthera_MP610             26.72%    passed     95.41%
 444  melastoma_mel_MP773          27.05%    passed     84.72%
 445  melastoma_min_EO12820        26.96%    passed     97.52%
 446  microdonta_A5                35.24%    passed     93.20%
 447  mira_MP1257                  27.21%    passed     95.63%
 448  modesta_ANA                  25.89%    passed     97.35%
 449  mollis_CM5_ITS               27.63%    passed     94.79%
 450  monadelphia_FO               42.85%    passed     86.29%
 451  monadelphia_FO2_ITS          29.03%    passed     96.62%
 452  monsoniana_MP986             29.61%    passed     98.65%
 453  montis_hominis_EO11827       34.99%    passed     92.25%
 454  multiflexuosa_EO12445        35.81%    passed     97.11%
 455  multiflora_a_ANA             30.52%    passed     98.75%
 456  multumbellifera_MP822        26.88%    passed     97.90%
 457  muscosa_MP775                27.05%    passed     97.57%
 458  myriadenia_EO12679           27.63%    passed     91.21%
 459  nabea_ANA                    25.97%    passed     98.34%
 460  nabea_BG609                  34.33%    passed     83.79%
 461  nana_ANA                     25.89%    passed     88.97%
 462  natalitia_EO12514            27.46%    passed     93.89%
 463  nematophylla_EO12747         29.28%    passed     79.45%
 464  nemerosa_MP1208              26.80%    passed     99.75%
 465  nervata_EO12541              34.74%    passed     82.76%
 466  nevillei_ANA                 25.97%    passed     96.01%
 467  nevillei_MP1056              28.37%    passed     97.23%
 468  niveniana_MP1267             43.92%    passed     54.73%
 469  nubigena_MP868               26.96%    passed     98.11%
 470  nudiflora_MP802              26.96%    passed     99.10%
 471  nutans_BG599                 26.80%    passed     98.27%
 472  oatesii_ANA                  25.81%    passed     99.58%
 473  oatesii_SB9774               36.56%    passed     89.14%
 474  obliqua_RT2079               27.79%    passed     91.96%
 475  oblongiflora_ANA             25.81%    passed     94.53%
 476  oblongiflora_EO12813         44.17%    passed     68.91%
 477  obtusata_EO12458             26.72%    passed     98.45%
 478  occulta_EO                   26.72%    passed     85.94%
 479  ocellata_MP574               26.96%    passed     96.32%
 480  odorata_MP561                26.88%    passed     99.65%
 481  oligantha_TdV86              34.90%    passed     92.38%
 482  oliveri_MP1278               37.88%    passed     92.56%
 483  opulenta_JP316               39.21%    passed     91.34%
 484  oreotragus_ANA               25.89%    passed     95.14%
 485  oreotragus_JP363             38.30%    passed     95.01%
 486  oresigena_MP759              27.46%    passed     90.06%
 487  orientalis_EO12608           27.38%    passed     97.86%
 488  ovina_EO12487                26.96%    passed     98.53%
 489  oxycoccifolia_MP1275         46.32%    passed     61.91%
 490  oxysepala_MP780              26.80%    passed     98.35%
 491  pageana_ANA                  30.77%    passed     93.55%
 492  palliiflora_EO12533          31.51%    passed     98.18%
 493  paludicola_AH2680            28.95%    passed     86.97%
 494  paniculata_MP1274            41.19%    passed     67.73%
 495  pannosa_EO12490              26.72%    passed     95.77%
 496  parilis_ANA                  25.97%    passed     93.71%
 497  parilis_MP751                27.05%    passed     97.27%
 498  parkeri_EO12682              27.54%    passed     95.28%
 499  parviflora_EO12492           26.80%    passed     99.63%
 500  parviporandra_MP877          26.80%    passed     99.66%
 501  passerinae_MP1302            32.59%    passed     91.02%
 502  patens_EO12457               26.80%    passed     92.96%
 503  patersonii_MP741             27.05%    passed     88.84%
 504  patersonii_a_ANA             25.81%    passed     88.14%
 505  paucifolia_cil_EO12528       31.51%    passed     89.03%
 506  pauciovulata_TdV258b         26.30%    passed     99.85%
 507  pectinifolia_BG601           26.80%    passed     98.81%
 508  peltata_MP1231               27.87%    passed     93.31%
 509  penduliflora_MP923           26.80%    passed     99.40%
 510  penicilliformis_MP1078       38.71%    passed     97.62%
 511  penicilliformis_MP889        26.88%    passed     91.89%
 512  perlata_MP960                32.59%    passed     95.55%
 513  perplexa_EO12788             35.57%    passed     95.86%
 514  perrieri_EO12635             27.13%    passed     93.88%
 515  perspicua_per_MP821          26.96%    passed     97.99%
 516  petiolaris_EO12783           32.51%    passed     93.04%
 517  petricola_MP996              36.06%    passed     87.50%
 518  petrophila_EO7592            35.32%    passed     92.76%
 519  petrophila_RT2065            26.96%    passed     95.96%
 520  peziza_MP719_ITS             26.96%    passed     98.80%
 521  phacelanthera_EO12489        29.45%    passed     98.08%
 522  phaeocarpa_SM2003            28.12%    passed     98.05%
 523  phillipsii_MP1357_NR         39.95%    passed     89.77%
 524  phillipsii_MP794             27.13%    passed     94.24%
 525  physantha_MP1242             42.43%    passed     79.67%
 526  physodes_ANA                 25.89%    passed     96.87%
 527  physodes_MP979               31.60%    passed     90.91%
 528  physophylla_EO11418          34.33%    passed     75.66%
 529  pillansii_pil_MP813          26.88%    passed     95.22%
 530  pilosiflora_pil_MP1262       35.73%    passed     94.01%
 531  pinea_MP693                  41.85%    passed     74.66%
 532  pinea_MP789                  26.88%    passed     94.63%
 533  piquetbergensis_MM5532       38.88%    passed     94.01%
 534  placentiflora_EO12477        26.88%    passed     89.32%
 535  placentiflora_EO12833        42.85%    passed     68.34%
 536  placentiflora_MP1241         38.63%    passed     97.19%
 537  planifolia_MP1012            26.39%    passed     97.01%
 538  planifolia_MP939             26.72%    passed     95.84%
 539  platycalyx_MP1243            34.99%    passed     88.76%
 540  platycodon_mad_EO12695       29.45%    passed     97.42%
 541  platycodon_pla_c_ANA         35.24%    passed     67.91%
 542  pleiotricha_RC461            27.71%    passed     95.82%
 543  plena_MP1282                 38.05%    passed     65.80%
 544  plukenetii_bre_MP769         27.05%    passed     97.46%
 545  plukenetii_lin_MP912         27.13%    passed     98.57%
 546  plukenetii_pen_MP915         26.96%    passed     99.64%
 547  plukenetii_plu_EO            32.09%    passed     95.54%
 548  plumigera_EO11341            35.57%    passed     97.09%
 549  plumosa_EO12480              26.80%    passed     93.86%
 550  podophylla_MP582             26.80%    passed     97.43%
 551  pogonanthera_EO12835         39.29%    passed     92.98%
 552  polycoma_FR                  27.13%    passed     99.04%
 553  praecox_MP795                27.05%    passed     97.88%
 554  prolata_EO11935              34.82%    passed     97.17%
 555  prolata_EO12748              26.88%    passed     96.92%
 556  propendens_EO12464           26.80%    passed     97.56%
 557  propinqua_MP1019             27.05%    passed     99.52%
 558  psittacina_IJ1237            33.00%    passed     80.06%
 559  pubescens_EO12503            26.63%    passed     90.42%
 560  pubigera_MP572               26.96%    passed     97.88%
 561  pulchella_MP736              26.96%    passed     98.11%
 562  pulvinata_MP1304             50.70%    passed     76.30%
 563  purgatoriensis_EO12846       29.28%    passed     89.86%
 564  pycnantha_MP1011             42.51%    passed     64.22%
 565  pyxidiflora_ANA              25.56%    passed     95.27%
 566  quadrangularis_MP620         26.72%    passed     95.73%
 567  quadrifida_MP1250            26.80%    passed     96.93%
 568  quadrisulcata_ANA            25.97%    passed     96.78%
 569  quadrisulcata_MP1031         34.41%    passed     94.90%
 570  radicans_sch_MP1018          35.65%    passed     94.57%
 571  rakotozafyana_EO12661        35.65%    passed     97.62%
 572  recta_ANA                    26.05%    passed     97.63%
 573  recurvata_EO12467_ITS        26.96%    passed     96.35%
 574  recurvifolia_EO12475a        26.72%    passed     99.00%
 575  reenensis_MP661              27.38%    passed     96.66%
 576  regerminans_MP576            26.88%    passed     99.37%
 577  regia_mar_MP930              26.88%    passed     93.16%
 578  regia_reg_ANA                26.05%    passed     89.15%
 579  regia_reg_MP922              26.88%    passed     93.20%
 580  remota_EO10386               35.24%    passed     97.69%
 581  remota_MP1263                30.85%    passed     80.99%
 582  retorta_ANA                  25.89%    passed     97.04%
 583  retorta_RT2096               27.05%    passed     98.02%
 584  reunionensis_FN744           37.55%    passed     88.98%
 585  revoluta_BT13679             44.75%    passed     89.85%
 586  rhodopis_BAB13               26.88%    passed     97.10%
 587  rhopalantha_MP909_ITS        28.54%    passed     89.91%
 588  ribisaria_RT2059             26.96%    passed     96.44%
 589  rigidula_MP534               30.27%    passed     99.09%
 590  riparia_MP908                28.54%    passed     89.91%
 591  rivularis_BB13936            44.75%    passed     89.85%
 592  rosacea_gla_BG628            26.80%    passed     97.26%
 593  rubens_EO12479               26.72%    passed     95.35%
 594  rubens_EO12853               37.97%    passed     94.68%
 595  rubiginosa_RT1554            27.13%    passed     99.73%
 596  rugata_EO12516               26.80%    passed     93.18%
 597  russakiana_MP684             27.71%    passed     99.28%
 598  rusticula_EO12471            26.72%    passed     93.71%
 599  sacciflora_EO12864           38.13%    passed     61.58%
 600  sagittata_EO12737            26.63%    passed     95.92%
 601  salteri_S2065                35.65%    passed     75.84%
 602  savileae_MP975               26.96%    passed     98.72%
 603  saxicola_EO12515             26.05%    passed     94.47%
 604  scoparia_AH                  33.25%    passed     94.11%
 605  scoparia_EO12618             34.16%    passed     62.15%
 606  scytophylla_MP1021           35.73%    passed     98.60%
 607  selaginifolia_EO12488        26.55%    passed     85.61%
 608  senilis_EO12483              26.72%    passed     97.18%
 609  serrata_MP818                29.03%    passed     99.51%
 610  sessiliflora_MP604           27.79%    passed     99.00%
 611  setacea_MP589                26.30%    passed     96.46%
 612  shannonii_TdV262             35.07%    passed     83.81%
 613  sicula_boc_DM                42.76%    passed     87.31%
 614  sicula_sic_AM                37.14%    passed     78.32%
 615  sicula_sic_c_ANA             25.97%    passed     84.95%
 616  silvatica_A2                 42.85%    passed     78.46%
 617  silvatica_DB1184             27.13%    passed     98.24%
 618  silvatica_QL12629            27.30%    passed     98.92%
 619  simii_RC466                  35.73%    passed     93.07%
 620  simii_SB9385                 29.03%    passed     99.02%
 621  similis_MP804                26.88%    passed     99.18%
 622  simulans_ANA                 26.05%    passed     93.89%
 623  simulans_BG603               26.80%    passed     92.74%
 624  sitiens_MP827                27.54%    passed     92.34%
 625  sociorum_cf_MP1055           30.19%    passed     88.67%
 626  solandri_EO12753             34.90%    passed     94.46%
 627  sonderiana_MP756             26.63%    passed     91.54%
 628  sonderiana_MP997             38.30%    passed     91.73%
 629  sp_mad3_EO12632              42.43%    passed     55.98%
 630  sp_mad5_EO12641              34.16%    passed     88.09%
 631  sp_mitrastylus2_EO12691      27.46%    passed     95.19%
 632  sp_muscosa_EO12639           32.34%    passed     86.08%
 633  sp_nov_MP1291                42.93%    passed     71.62%
 634  sp_pachysa_EO12720           35.73%    passed     94.57%
 635  sparrmanii_ANA               25.81%    passed     96.94%
 636  sparrmanii_BG608             26.96%    passed     98.62%
 637  sparsa_BG602                 26.80%    passed     98.21%
 638  spectabilis_MP929            26.72%    passed     96.78%
 639  sperata_MP931                27.30%    passed     96.90%
 640  sphaerocephala_MP848         26.72%    passed     97.84%
 641  spiculifolia_AS57234         34.57%    passed     99.18%
 642  spiculifolia_b_ANA           33.75%    passed     99.58%
 643  spinifera_EO12640            43.84%    passed     49.10%
 644  spumosa_MP978                34.57%    passed     82.15%
 645  squarrosa_EO11742            34.99%    passed     81.07%
 646  stagnalis_min_EO12740        26.80%    passed     96.94%
 647  stagnalis_sta_MP668          31.43%    passed     91.25%
 648  steinbergiana_EO12763        27.30%    passed     98.78%
 649  stokoeanthus_EO4790          35.48%    passed     98.71%
 650  stokoei_MP825_NR             27.13%    passed     98.36%
 651  straussiana_MP638            35.73%    passed     98.71%
 652  strigilifolia_ANA            25.81%    passed     98.94%
 653  strigilifolia_MP619          27.30%    passed     98.68%
 654  strigosa_MP673               26.63%    passed     96.68%
 655  stylaris_ANA                 25.89%    passed     93.24%
 656  subcapitata_MP1042           34.57%    passed     95.67%
 657  subdivaricata_MP671          27.46%    passed     94.50%
 658  subulata_MdV2                31.60%    passed     98.89%
 659  subverticillaris_EO12625     33.83%    passed     86.86%
 660  swaziensis_LL1181            32.67%    passed     94.30%
 661  tegulifolia_MP557            29.11%    passed     97.25%
 662  tenella_EO12839              26.88%    passed     92.17%
 663  tenuis_ANA                   25.89%    passed     98.49%
 664  tenuis_EO12491               26.80%    passed     98.78%
 665  terminalis_a_ANA             30.77%    passed     78.10%
 666  tetralix_MP966               34.66%    passed     93.79%
 667  tetralix_c_ANA               26.22%    passed     80.92%
 668  tetrathecoides_MP1252        32.92%    passed     89.87%
 669  thamnoides_MP1211            30.44%    passed     91.23%
 670  thimifolia_CM7               26.39%    passed     93.23%
 671  thodei_MP656                 32.59%    passed     90.87%
 672  thomae_MP807                 27.13%    passed     98.38%
 673  thomensis_EO12615            34.33%    passed     94.89%
 674  thunbergii_AH2612            26.80%    passed     99.01%
 675  thunbergii_EO12473           26.30%    passed     99.46%
 676  tomentosa_MP961              31.60%    passed     89.93%
 677  toringbergensis_ANA          25.81%    passed     97.51%
 678  totta_MP525                  26.72%    passed     99.53%
 679  tradouwensis_MP903           26.96%    passed     98.74%
 680  transparens_MP893            27.46%    passed     98.33%
 681  trichophora_EO12701          29.45%    passed     94.98%
 682  trichophylla_EO10906         35.32%    passed     96.16%
 683  trichroma_EO12517            27.05%    passed     96.83%
 684  triflora_MP564               27.71%    passed     90.01%
 685  trimera_MsnA                 35.24%    passed     93.98%
 686  trimera_ken_BG94             26.96%    passed     97.70%
 687  tristis_MP932                26.88%    passed     99.05%
 688  tumida_MP755                 26.88%    passed     95.22%
 689  turgida_S1962_ITS            35.24%    passed     78.91%
 690  turneri_EO12736              38.30%    passed     94.78%
 691  tysonii_EO12583              33.00%    passed     92.34%
 692  uberiflora_BG586             27.21%    passed     94.14%
 693  umbellata_DS                 34.41%    passed     87.34%
 694  umbellata_EO12620            27.63%    passed     99.38%
 695  umbellata_a_ANA              30.60%    passed     98.89%
 696  umbellata_b_ANA              35.24%    passed     88.99%
 697  umbelliflora_RT2182          27.96%    passed     99.46%
 698  umbratica_EO12760            34.49%    passed     83.56%
 699  unicolor_geo_JP273           26.80%    passed     97.72%
 700  unicolor_mut_MP1245          34.33%    passed     96.64%
 701  unicolor_uni_MP1249          26.80%    passed     98.35%
 702  unilateralis_MP1205          27.96%    passed     98.77%
 703  urceolata_MP955              26.88%    passed     99.09%
 704  urna_viridis_ANA             26.05%    passed     97.44%
 705  urna_viridis_MP946           26.96%    passed     99.01%
 706  ustulescens_RT1553           28.29%    passed     99.41%
 707  utriculosa_EOsn              38.30%    passed     94.54%
 708  uysii_ANA                    24.90%    passed     94.82%
 709  vagans_MP972                 32.01%    passed     90.25%
 710  vagans_PPJ                   36.15%    passed     97.71%
 711  vagans_a_ANA                 30.52%    passed     98.89%
 712  vallis_aranearum_ANA         25.81%    passed     94.29%
 713  vallis_fluminis_EO12761      26.96%    passed     97.97%
 714  velatiflora_EO12547          34.90%    passed     80.98%
 715  velatiflora_MP1213           27.21%    passed     93.49%
 716  ventricosa_MP713             27.38%    passed     97.09%
 717  venustiflora_gla_MP1284      28.54%    passed     95.33%
 718  verecunda_ANA                25.81%    passed     94.21%
 719  verecunda_CS5                26.96%    passed     94.30%
 720  vernicosa_MP928              27.38%    passed     99.79%
 721  versicolor_mon_EO12705       35.57%    passed     91.29%
 722  versicolor_ver_MP1232        26.96%    passed     96.72%
 723  verticillata_ANA             30.11%    passed     90.42%
 724  vestita_ANA                  25.97%    passed     96.24%
 725  vestita_EO12702              43.18%    passed     62.66%
 726  vestita_MP1079               39.95%    passed     81.87%
 727  villosa_EO11394              34.82%    passed     70.68%
 728  viridiflora_MP1246           28.54%    passed     99.86%
 729  viridimontana_vir_AH1286     38.30%    passed     70.08%
 730  viscaria_lon_ANA             26.14%    passed     89.49%
 731  viscaria_lon_MP1270          38.13%    passed     58.37%
 732  viscaria_lon_MP504           31.60%    passed     89.32%
 733  viscaria_lon_MP678           31.60%    passed     86.40%
 734  viscaria_mac_MP808           26.96%    passed     95.38%
 735  viscaria_pen_EO12466         27.05%    passed     91.69%
 736  viscaria_vis_MdV4            32.67%    passed     85.35%
 737  vlokii_JP378                 38.38%    passed     86.34%
 738  vogelpoelii_cf_EO12815       26.72%    passed     99.22%
 739  walkeri_ANA                  30.69%    passed     70.69%
 740  walkeri_MP1237               43.67%    passed     52.93%
 741  wendlandiana_EO12731         36.23%    passed     96.60%
 742  whyteana_A4                  29.94%    passed     96.28%
 743  whyteana_BG75                57.90%    passed     91.25%
 744  woodii_DB1444                41.03%    passed     83.63%
 745  woodii_RC513_ITS             43.18%    passed     87.78%
 746  zebrensis_EO12787            26.88%    passed     99.49%
 747  zeyheriana_EO                39.95%    passed     93.47%
 748  zwartbergensis_MP608         26.72%    passed     98.98%
WARNING: 3 sequences contain more than 50% gaps/ambiguity
****  TOTAL                        30.72%  2 sequences failed composition chi2 test (p-value<5%; df=3)
Subset	Type	Seqs	Sites	Infor	Invar	Model	Name
1		191	1178	429	558		Erica_complete_alignments_20240809_21_ETS-out.fas
2		748	1209	422	675		Erica_complete_alignments_20240809_Erica_ITS_edit_mes8-out.fas
Degree of missing data: 0.368
Info: multi-threading strategy over partitions

NOTE: conferta_MP887_ITS is identical to artemisioides_MP551 but kept for subsequent analysis
NOTE: heleophila_ANA is identical to georgica_ANA but kept for subsequent analysis
NOTE: tenuis_ANA is identical to leptopus_ANA but kept for subsequent analysis
NOTE: riparia_MP908 is identical to rhopalantha_MP909_ITS but kept for subsequent analysis


Create initial parsimony tree by phylogenetic likelihood library (PLL)... 0.109 seconds
Measuring multi-threading efficiency up to 20 CPU cores
Increase to 10 rounds for branch lengths
17 trees examined
Threads: 1 / Time: 20.884 sec / Speedup: 1.000 / Efficiency: 100% / LogL: -76293
Threads: 2 / Time: 17.545 sec / Speedup: 1.190 / Efficiency: 60% / LogL: -76293
Threads: 3 / Time: 65.733 sec / Speedup: 0.318 / Efficiency: 11% / LogL: -76293
BEST NUMBER OF THREADS: 2

Perform fast likelihood tree search using GTR+I+G model...
Estimate model parameters (epsilon = 5.000)
Initial log-likelihood: -37751.428
Current log-likelihood at step 1: -35459.823
Current log-likelihood at step 2: -35341.078
Current log-likelihood at step 3: -35337.452
Parameters optimization took 2 rounds (5.815 sec)

Perform nearest neighbor interchange...
Estimate model parameters (epsilon = 1.000)
Initial log-likelihood: -35277.686
Current log-likelihood at step 1: -35275.862
Current log-likelihood at step 2: -35274.732
Current log-likelihood at step 3: -35274.012
Partition-specific rates:  1.243 0.764
Parameters optimization took 2 rounds (2.706 sec)

Time for fast ML tree search: 30.736 seconds

NOTE: ModelFinder requires 352 MB RAM!

PartitionFinder's parameters:
Fast Relaxed Algorithm
Percentage: 10.000
Maximum pairs: 20

Selecting individual models for 2 charsets using BIC...
Full partition model BIC score: 82324.466 (LnL: -35266.666  df:1516)
Merging models to increase model fit (about 2 total partition schemes)...
ModelFinder2	Fast Relaxed Algorithm	Step 1	1 Subsets	BIC 82324.466	deltaBIC 0.000

No. Model        Score       Charset
   1 GTR+F+R3     28039.549   Erica_complete_alignments_20240809_21_ETS-out.fas
   2 SYM+R5       42377.483   Erica_complete_alignments_20240809_Erica_ITS_edit_mes8-out.fas
Best partition model BIC score: 82055.759 (LnL: -35112.868  df:1521)
Partition information was printed to iqtree_nuclear_MF_MERGE_v2_20240810.best_scheme.nex
Partition information in Raxml format was printed to iqtree_nuclear_MF_MERGE_v2_20240810.best_scheme

All model information printed to iqtree_nuclear_MF_MERGE_v2_20240810.model.gz
CPU time for ModelFinder: 606.617 seconds (0h:10m:6s)
Wall-clock time for ModelFinder: 568.985 seconds (0h:9m:28s)
Generating 10000 samples for ultrafast bootstrap (seed: 178421)...

NOTE: 200 MB RAM (0 GB) is required!
Estimate model parameters (epsilon = 0.100)
Initial log-likelihood: -35535.161
Current log-likelihood at step 1: -35248.936
Current log-likelihood at step 2: -35149.883
Current log-likelihood at step 3: -35128.297
Current log-likelihood at step 4: -35121.174
Current log-likelihood at step 5: -35118.851
Current log-likelihood at step 6: -35117.952
Current log-likelihood at step 7: -35117.548
Current log-likelihood at step 8: -35117.314
Current log-likelihood at step 9: -35117.159
Current log-likelihood at step 10: -35117.035
Current log-likelihood at step 11: -35116.931
Current log-likelihood at step 12: -35116.839
Partition-specific rates:  1.460 0.552
Parameters optimization took 11 rounds (21.756 sec)

Wrote distance file to... 
Computing ML distances based on estimated model parameters...
Calculating distance matrix: done in 0.0123124 secs using 192% CPU
Computing ML distances took 0.012880 sec (of wall-clock time) 0.024170 sec (of CPU time)
WARNING: Some pairwise ML distances are too long (saturated)
Setting up auxiliary I and S matrices: done in 0.00267439 secs using 277.6% CPU
Computing RapidNJ tree took 0.074305 sec (of wall-clock time) 0.092422 sec (of CPU time)
Log-likelihood of RapidNJ tree: -69054.790
--------------------------------------------------------------------
|             INITIALIZING CANDIDATE TREE SET                      |
--------------------------------------------------------------------
Generating 98 parsimony trees... 12.271 second
Computing log-likelihood of 98 initial trees ... 14.429 seconds
Current best score: -35116.839

Do NNI search on 50 best initial trees
Estimate model parameters (epsilon = 0.100)
Initial log-likelihood: -35110.591
Current log-likelihood at step 1: -35110.501
Parameters optimization took 0 rounds (1.913 sec)

BETTER TREE FOUND at iteration 1: -35110.501
Estimate model parameters (epsilon = 0.100)
Initial log-likelihood: -34879.056
Current log-likelihood at step 1: -34877.664
Current log-likelihood at step 2: -34877.528
Current log-likelihood at step 3: -34877.476
Parameters optimization took 2 rounds (5.203 sec)

BETTER TREE FOUND at iteration 2: -34877.476
Iteration 10 / LogL: -34944.877 / Time: 0h:24m:39s
Iteration 20 / LogL: -34923.457 / Time: 0h:42m:31s
Iteration 30 / LogL: -34999.114 / Time: 0h:58m:34s (4h:51m:7s left)
Iteration 40 / LogL: -34984.847 / Time: 1h:19m:52s (4h:52m:24s left)
Iteration 50 / LogL: -35015.924 / Time: 1h:33m:35s (4h:20m:53s left)
Finish initializing candidate tree set (20)
Current best tree score: -34877.476 / CPU time: 5021.090
Number of iterations: 50
--------------------------------------------------------------------
|               OPTIMIZING CANDIDATE TREE SET                      |
--------------------------------------------------------------------
Estimate model parameters (epsilon = 0.100)
Initial log-likelihood: -34865.166
Current log-likelihood at step 1: -34864.179
Current log-likelihood at step 2: -34864.115
Parameters optimization took 1 rounds (2.853 sec)

BETTER TREE FOUND at iteration 52: -34864.115
Iteration 60 / LogL: -34930.449 / Time: 1h:51m:11s (5h:30m:59s left)
Estimate model parameters (epsilon = 0.100)
Initial log-likelihood: -34843.365
Current log-likelihood at step 1: -34842.522
Current log-likelihood at step 2: -34842.470
Parameters optimization took 1 rounds (3.572 sec)

BETTER TREE FOUND at iteration 64: -34842.470
Iteration 70 / LogL: -34897.275 / Time: 2h:11m:15s (5h:42m:21s left)
Iteration 80 / LogL: -34881.093 / Time: 2h:21m:2s (5h:6m:24s left)
Estimate model parameters (epsilon = 0.100)
Initial log-likelihood: -34828.584
Current log-likelihood at step 1: -34828.519
Parameters optimization took 0 rounds (1.591 sec)

BETTER TREE FOUND at iteration 81: -34828.519
Iteration 90 / LogL: -34909.165 / Time: 2h:33m:32s (5h:9m:8s left)
Iteration 100 / LogL: -34854.672 / Time: 2h:46m:12s (4h:46m:33s left)
Log-likelihood cutoff on original alignment: -35019.467
NOTE: Bootstrap correlation coefficient of split occurrence frequencies: 0.000
NOTE: UFBoot does not converge, continue at least 100 more iterations
Iteration 110 / LogL: -34845.084 / Time: 3h:7m:3s (4h:38m:34s left)
Estimate model parameters (epsilon = 0.100)
Initial log-likelihood: -34826.168
Current log-likelihood at step 1: -34826.121
Parameters optimization took 0 rounds (1.590 sec)

BETTER TREE FOUND at iteration 120: -34826.121
Iteration 120 / LogL: -34826.121 / Time: 3h:20m:27s (5h:20m:57s left)
Iteration 130 / LogL: -34838.092 / Time: 3h:29m:50s (4h:55m:6s left)
Estimate model parameters (epsilon = 0.100)
Initial log-likelihood: -34819.882
Current log-likelihood at step 1: -34819.835
Parameters optimization took 0 rounds (1.392 sec)

BETTER TREE FOUND at iteration 133: -34819.835
Iteration 140 / LogL: -34900.783 / Time: 3h:41m:1s (4h:53m:43s left)
Estimate model parameters (epsilon = 0.100)
Initial log-likelihood: -34816.000
Current log-likelihood at step 1: -34815.958
Parameters optimization took 0 rounds (1.603 sec)

BETTER TREE FOUND at iteration 141: -34815.958
Estimate model parameters (epsilon = 0.100)
Initial log-likelihood: -34815.042
Current log-likelihood at step 1: -34815.006
Parameters optimization took 0 rounds (1.618 sec)

BETTER TREE FOUND at iteration 147: -34815.006
Iteration 150 / LogL: -34848.261 / Time: 3h:57m:30s (5h:1m:29s left)
Log-likelihood cutoff on original alignment: -35019.467
Estimate model parameters (epsilon = 0.100)
Initial log-likelihood: -34810.677
Current log-likelihood at step 1: -34810.624
Parameters optimization took 0 rounds (1.789 sec)

BETTER TREE FOUND at iteration 154: -34810.624
Iteration 160 / LogL: -34842.961 / Time: 4h:10m:38s (4h:54m:14s left)
Iteration 170 / LogL: -34830.844 / Time: 4h:22m:34s (4h:35m:33s left)
Iteration 180 / LogL: -34848.704 / Time: 4h:33m:22s (4h:16m:31s left)
Estimate model parameters (epsilon = 0.100)
Initial log-likelihood: -34793.990
Current log-likelihood at step 1: -34793.862
Current log-likelihood at step 2: -34793.844
Parameters optimization took 1 rounds (2.837 sec)

BETTER TREE FOUND at iteration 189: -34793.844
Iteration 190 / LogL: -34814.187 / Time: 4h:51m:9s (4h:56m:34s left)
Iteration 200 / LogL: -34819.288 / Time: 5h:3m:53s (4h:39m:36s left)
Log-likelihood cutoff on original alignment: -34980.746
NOTE: Bootstrap correlation coefficient of split occurrence frequencies: 0.974
NOTE: UFBoot does not converge, continue at least 100 more iterations
Iteration 210 / LogL: -34811.383 / Time: 5h:21m:50s (4h:27m:30s left)
Iteration 220 / LogL: -34814.676 / Time: 5h:32m:1s (4h:8m:54s left)
Estimate model parameters (epsilon = 0.100)
Initial log-likelihood: -34790.931
Current log-likelihood at step 1: -34790.876
Parameters optimization took 0 rounds (1.643 sec)

BETTER TREE FOUND at iteration 226: -34790.876
Iteration 230 / LogL: -34872.887 / Time: 5h:46m:22s (4h:48m:20s left)
Iteration 240 / LogL: -34866.266 / Time: 6h:7m:2s (4h:38m:16s left)
Estimate model parameters (epsilon = 0.100)
Initial log-likelihood: -34789.369
Current log-likelihood at step 1: -34789.245
Current log-likelihood at step 2: -34789.225
Parameters optimization took 1 rounds (2.778 sec)

BETTER TREE FOUND at iteration 242: -34789.225
Iteration 250 / LogL: -34789.526 / Time: 6h:17m:46s (4h:43m:59s left)
Log-likelihood cutoff on original alignment: -34975.641
Iteration 260 / LogL: -34824.092 / Time: 6h:34m:11s (4h:30m:20s left)
Iteration 270 / LogL: -34794.517 / Time: 6h:52m:23s (4h:17m:37s left)
Iteration 280 / LogL: -34849.026 / Time: 7h:5m:40s (4h:1m:39s left)
Iteration 290 / LogL: -34806.481 / Time: 7h:16m:44s (3h:44m:43s left)
Iteration 300 / LogL: -34811.838 / Time: 7h:30m:47s (3h:29m:34s left)
Log-likelihood cutoff on original alignment: -34975.641
NOTE: Bootstrap correlation coefficient of split occurrence frequencies: 0.980
NOTE: UFBoot does not converge, continue at least 100 more iterations
Iteration 310 / LogL: -34842.051 / Time: 7h:51m:13s (3h:17m:14s left)
Estimate model parameters (epsilon = 0.100)
Initial log-likelihood: -34787.853
Current log-likelihood at step 1: -34787.792
Parameters optimization took 0 rounds (1.812 sec)

BETTER TREE FOUND at iteration 311: -34787.792
Estimate model parameters (epsilon = 0.100)
Initial log-likelihood: -34786.733
Current log-likelihood at step 1: -34786.690
Parameters optimization took 0 rounds (1.796 sec)

BETTER TREE FOUND at iteration 320: -34786.690
Iteration 320 / LogL: -34786.690 / Time: 8h:16m:56s (5h:5m:36s left)
Iteration 330 / LogL: -34832.823 / Time: 8h:35m:23s (4h:52m:9s left)
Estimate model parameters (epsilon = 0.100)
Initial log-likelihood: -34784.301
Current log-likelihood at step 1: -34784.267
Parameters optimization took 0 rounds (1.809 sec)

BETTER TREE FOUND at iteration 331: -34784.267
Iteration 340 / LogL: -34789.040 / Time: 8h:47m:15s (4h:51m:43s left)
Iteration 350 / LogL: -34799.782 / Time: 9h:3m:23s (4h:36m:53s left)
Log-likelihood cutoff on original alignment: -34974.812
Iteration 360 / LogL: -34819.973 / Time: 9h:22m:6s (4h:23m:13s left)
Estimate model parameters (epsilon = 0.100)
Initial log-likelihood: -34782.980
Current log-likelihood at step 1: -34782.938
Parameters optimization took 0 rounds (1.634 sec)

BETTER TREE FOUND at iteration 367: -34782.938
Iteration 370 / LogL: -34839.785 / Time: 9h:34m:28s (5h:1m:38s left)
Iteration 380 / LogL: -34806.814 / Time: 9h:52m:59s (4h:47m:54s left)
Iteration 390 / LogL: -34855.085 / Time: 10h:20m:25s (4h:37m:59s left)
Estimate model parameters (epsilon = 0.100)
Initial log-likelihood: -34779.193
Current log-likelihood at step 1: -34779.175
Parameters optimization took 0 rounds (1.497 sec)

BETTER TREE FOUND at iteration 394: -34779.175
Iteration 400 / LogL: -34791.593 / Time: 10h:27m:23s (5h:0m:26s left)
Log-likelihood cutoff on original alignment: -34973.853
NOTE: Bootstrap correlation coefficient of split occurrence frequencies: 0.987
NOTE: UFBoot does not converge, continue at least 100 more iterations
Estimate model parameters (epsilon = 0.100)
Initial log-likelihood: -34775.908
Current log-likelihood at step 1: -34775.872
Parameters optimization took 0 rounds (1.789 sec)

BETTER TREE FOUND at iteration 403: -34775.872
Iteration 410 / LogL: -34804.689 / Time: 10h:37m:19s (4h:56m:16s left)
Iteration 420 / LogL: -34820.957 / Time: 10h:57m:35s (4h:43m:3s left)
Iteration 430 / LogL: -34818.185 / Time: 11h:17m:42s (4h:29m:28s left)
Iteration 440 / LogL: -34804.983 / Time: 11h:33m:47s (4h:14m:4s left)
Iteration 450 / LogL: -34787.372 / Time: 11h:43m:41s (3h:56m:33s left)
Log-likelihood cutoff on original alignment: -34971.984
Iteration 460 / LogL: -34784.246 / Time: 12h:1m:6s (3h:41m:42s left)
Iteration 470 / LogL: -34788.675 / Time: 12h:21m:0s (3h:27m:26s left)
Iteration 480 / LogL: -34819.088 / Time: 12h:33m:7s (3h:10m:57s left)
Iteration 490 / LogL: -34803.815 / Time: 12h:48m:18s (2h:55m:21s left)
Iteration 500 / LogL: -34808.177 / Time: 13h:2m:14s (2h:39m:30s left)
Log-likelihood cutoff on original alignment: -34967.851
NOTE: Bootstrap correlation coefficient of split occurrence frequencies: 0.979
NOTE: UFBoot does not converge, continue at least 100 more iterations
Iteration 510 / LogL: -34855.336 / Time: 13h:20m:31s (2h:24m:31s left)
Iteration 520 / LogL: -34829.440 / Time: 13h:33m:52s (2h:8m:38s left)
Iteration 530 / LogL: -34846.789 / Time: 13h:46m:37s (1h:52m:45s left)
Iteration 540 / LogL: -34801.281 / Time: 14h:2m:14s (1h:37m:20s left)
Iteration 550 / LogL: -34790.390 / Time: 14h:14m:31s (1h:21m:34s left)
Log-likelihood cutoff on original alignment: -34967.851
Iteration 560 / LogL: -34795.948 / Time: 14h:24m:15s (1h:5m:45s left)
Iteration 570 / LogL: -34788.180 / Time: 14h:52m:58s (0h:51m:14s left)
Estimate model parameters (epsilon = 0.100)
Initial log-likelihood: -34775.627
Current log-likelihood at step 1: -34775.599
Parameters optimization took 0 rounds (1.659 sec)

BETTER TREE FOUND at iteration 576: -34775.599
Iteration 580 / LogL: -34808.583 / Time: 15h:6m:2s (5h:3m:29s left)
Iteration 590 / LogL: -34791.382 / Time: 15h:20m:43s (4h:47m:45s left)
Iteration 600 / LogL: -34795.379 / Time: 15h:33m:20s (4h:31m:27s left)
Log-likelihood cutoff on original alignment: -34967.851
NOTE: Bootstrap correlation coefficient of split occurrence frequencies: 0.983
NOTE: UFBoot does not converge, continue at least 100 more iterations
Estimate model parameters (epsilon = 0.100)
Initial log-likelihood: -34773.001
Current log-likelihood at step 1: -34772.979
Parameters optimization took 0 rounds (1.650 sec)

BETTER TREE FOUND at iteration 602: -34772.979
Iteration 610 / LogL: -34835.046 / Time: 15h:46m:17s (4h:55m:20s left)
Estimate model parameters (epsilon = 0.100)
Initial log-likelihood: -34770.108
Current log-likelihood at step 1: -34769.984
Current log-likelihood at step 2: -34769.967
Parameters optimization took 1 rounds (2.865 sec)

BETTER TREE FOUND at iteration 612: -34769.967
Iteration 620 / LogL: -34780.831 / Time: 16h:5m:32s (4h:56m:32s left)
Iteration 630 / LogL: -34799.531 / Time: 16h:21m:35s (4h:41m:16s left)
Iteration 640 / LogL: -34802.441 / Time: 16h:37m:9s (4h:25m:51s left)
Iteration 650 / LogL: -34808.360 / Time: 16h:59m:42s (4h:12m:9s left)
Log-likelihood cutoff on original alignment: -34967.851
Iteration 660 / LogL: -34826.255 / Time: 17h:22m:18s (3h:58m:13s left)
Iteration 670 / LogL: -34812.641 / Time: 17h:35m:17s (3h:41m:58s left)
Estimate model parameters (epsilon = 0.100)
Initial log-likelihood: -34767.819
Current log-likelihood at step 1: -34767.800
Parameters optimization took 0 rounds (1.573 sec)

BETTER TREE FOUND at iteration 674: -34767.800
Iteration 680 / LogL: -34798.374 / Time: 17h:48m:46s (5h:2m:39s left)
Iteration 690 / LogL: -34867.657 / Time: 18h:9m:5s (4h:48m:18s left)
Iteration 700 / LogL: -34778.904 / Time: 18h:23m:49s (4h:32m:24s left)
Log-likelihood cutoff on original alignment: -34967.851
NOTE: Bootstrap correlation coefficient of split occurrence frequencies: 0.976
NOTE: UFBoot does not converge, continue at least 100 more iterations
Iteration 710 / LogL: -34776.210 / Time: 18h:32m:8s (4h:15m:3s left)
Iteration 720 / LogL: -34810.471 / Time: 18h:46m:45s (3h:59m:18s left)
Iteration 730 / LogL: -34825.719 / Time: 19h:4m:34s (3h:44m:12s left)
Iteration 740 / LogL: -34818.380 / Time: 19h:17m:26s (3h:28m:9s left)
Iteration 750 / LogL: -34775.970 / Time: 19h:28m:11s (3h:11m:49s left)
Log-likelihood cutoff on original alignment: -34967.851
Iteration 760 / LogL: -34805.475 / Time: 19h:49m:38s (2h:57m:15s left)
Iteration 770 / LogL: -34794.074 / Time: 20h:1m:8s (2h:41m:9s left)
Iteration 780 / LogL: -34803.011 / Time: 20h:20m:9s (2h:26m:5s left)
Iteration 790 / LogL: -34797.381 / Time: 20h:46m:24s (2h:11m:41s left)
Iteration 800 / LogL: -34771.517 / Time: 20h:59m:20s (1h:55m:45s left)
Log-likelihood cutoff on original alignment: -34967.851
NOTE: Bootstrap correlation coefficient of split occurrence frequencies: 0.979
NOTE: UFBoot does not converge, continue at least 100 more iterations
Iteration 810 / LogL: -34817.252 / Time: 21h:18m:11s (2h:21m:8s left)
Iteration 820 / LogL: -34882.567 / Time: 21h:38m:22s (2h:5m:53s left)
Iteration 830 / LogL: -34807.534 / Time: 21h:53m:4s (1h:50m:4s left)
Iteration 840 / LogL: -34812.781 / Time: 22h:5m:11s (1h:34m:5s left)
Iteration 850 / LogL: -34779.974 / Time: 22h:26m:18s (1h:18m:43s left)
Log-likelihood cutoff on original alignment: -34967.851
Iteration 860 / LogL: -34802.504 / Time: 22h:42m:50s (1h:3m:1s left)
Iteration 870 / LogL: -34788.201 / Time: 22h:56m:41s (0h:47m:11s left)
Iteration 880 / LogL: -34814.932 / Time: 23h:9m:8s (0h:31m:23s left)
Iteration 890 / LogL: -34807.056 / Time: 23h:20m:11s (0h:15m:38s left)
Iteration 900 / LogL: -34908.802 / Time: 23h:32m:1s (0h:0m:0s left)
Log-likelihood cutoff on original alignment: -34967.851
NOTE: Bootstrap correlation coefficient of split occurrence frequencies: 0.981
NOTE: UFBoot does not converge, continue at least 100 more iterations
Iteration 910 / LogL: -34776.525 / Time: 23h:50m:11s (2h:20m:39s left)
Iteration 920 / LogL: -34822.863 / Time: 24h:6m:59s (2h:5m:8s left)
Iteration 930 / LogL: -34789.683 / Time: 24h:22m:33s (1h:49m:29s left)
Iteration 940 / LogL: -34789.736 / Time: 24h:41m:18s (1h:34m:2s left)
Iteration 950 / LogL: -34809.058 / Time: 25h:6m:1s (1h:18m:50s left)
Log-likelihood cutoff on original alignment: -34967.851
Iteration 960 / LogL: -34806.549 / Time: 25h:22m:50s (1h:3m:7s left)
Iteration 970 / LogL: -34823.161 / Time: 25h:40m:57s (0h:47m:24s left)
Iteration 980 / LogL: -34833.832 / Time: 25h:52m:28s (0h:31m:31s left)
Iteration 990 / LogL: -34791.797 / Time: 26h:10m:23s (0h:15m:46s left)
Iteration 1000 / LogL: -34808.767 / Time: 26h:30m:9s (0h:0m:0s left)
Log-likelihood cutoff on original alignment: -34967.851
NOTE: Bootstrap correlation coefficient of split occurrence frequencies: 0.981
NOTE: UFBoot does not converge, continue at least 100 more iterations
Estimate model parameters (epsilon = 0.100)
Initial log-likelihood: -34765.096
Current log-likelihood at step 1: -34765.031
Parameters optimization took 0 rounds (1.706 sec)

BETTER TREE FOUND at iteration 1006: -34765.031
Iteration 1010 / LogL: -34810.821 / Time: 26h:45m:52s (5h:10m:6s left)
Iteration 1020 / LogL: -34784.265 / Time: 27h:7m:33s (4h:55m:20s left)
Iteration 1030 / LogL: -34820.026 / Time: 27h:30m:54s (4h:40m:44s left)
Iteration 1040 / LogL: -34780.614 / Time: 27h:53m:30s (4h:25m:51s left)
Iteration 1050 / LogL: -34792.357 / Time: 28h:8m:19s (4h:9m:39s left)
Log-likelihood cutoff on original alignment: -34967.851
Iteration 1060 / LogL: -34775.957 / Time: 28h:27m:2s (3h:54m:2s left)
Iteration 1070 / LogL: -34770.079 / Time: 28h:46m:35s (3h:38m:27s left)
Iteration 1080 / LogL: -34809.450 / Time: 29h:5m:37s (3h:22m:44s left)
Iteration 1090 / LogL: -35074.547 / Time: 29h:24m:47s (3h:6m:58s left)
Estimate model parameters (epsilon = 0.100)
Initial log-likelihood: -34763.175
Current log-likelihood at step 1: -34763.112
Parameters optimization took 0 rounds (1.637 sec)

BETTER TREE FOUND at iteration 1097: -34763.112
Iteration 1100 / LogL: -34808.310 / Time: 29h:40m:8s (5h:17m:23s left)
Log-likelihood cutoff on original alignment: -34967.851
NOTE: Bootstrap correlation coefficient of split occurrence frequencies: 0.975
NOTE: UFBoot does not converge, continue at least 100 more iterations
Iteration 1110 / LogL: -34807.102 / Time: 30h:5m:52s (5h:2m:54s left)
Iteration 1120 / LogL: -34771.876 / Time: 30h:19m:50s (4h:46m:21s left)
Iteration 1130 / LogL: -34835.327 / Time: 30h:38m:2s (4h:30m:28s left)
Iteration 1140 / LogL: -34806.210 / Time: 31h:5m:35s (4h:15m:50s left)
Estimate model parameters (epsilon = 0.100)
Initial log-likelihood: -34758.257
Current log-likelihood at step 1: -34758.175
Parameters optimization took 0 rounds (1.657 sec)

BETTER TREE FOUND at iteration 1144: -34758.175
Estimate model parameters (epsilon = 0.100)
Initial log-likelihood: -34755.465
Current log-likelihood at step 1: -34755.434
Parameters optimization took 0 rounds (1.410 sec)

BETTER TREE FOUND at iteration 1149: -34755.434
Iteration 1150 / LogL: -34875.092 / Time: 31h:28m:28s (5h:25m:25s left)
Log-likelihood cutoff on original alignment: -34967.851
Iteration 1160 / LogL: -34765.195 / Time: 31h:43m:3s (5h:8m:47s left)
Iteration 1170 / LogL: -34813.285 / Time: 32h:0m:33s (4h:52m:37s left)
Iteration 1180 / LogL: -34786.871 / Time: 32h:14m:36s (4h:35m:57s left)
Iteration 1190 / LogL: -34763.034 / Time: 32h:23m:24s (4h:18m:36s left)
Iteration 1200 / LogL: -34784.085 / Time: 32h:38m:23s (4h:2m:11s left)
Log-likelihood cutoff on original alignment: -34967.851
NOTE: Bootstrap correlation coefficient of split occurrence frequencies: 0.985
NOTE: UFBoot does not converge, continue at least 100 more iterations
Iteration 1210 / LogL: -34799.575 / Time: 32h:50m:58s (3h:45m:30s left)
Iteration 1220 / LogL: -34778.436 / Time: 33h:7m:24s (3h:29m:18s left)
Iteration 1230 / LogL: -34798.149 / Time: 33h:30m:34s (3h:13m:45s left)
Iteration 1240 / LogL: -34764.710 / Time: 33h:44m:59s (2h:57m:18s left)
Iteration 1250 / LogL: -34787.110 / Time: 33h:57m:48s (2h:40m:46s left)
Log-likelihood cutoff on original alignment: -34967.851
Iteration 1260 / LogL: -34801.197 / Time: 34h:17m:26s (2h:24m:46s left)
Iteration 1270 / LogL: -34791.924 / Time: 34h:31m:56s (2h:8m:23s left)
Iteration 1280 / LogL: -34835.080 / Time: 35h:3m:23s (1h:52m:57s left)
Iteration 1290 / LogL: -34767.037 / Time: 35h:20m:44s (1h:36m:38s left)
Estimate model parameters (epsilon = 0.100)
Initial log-likelihood: -34753.623
Current log-likelihood at step 1: -34753.584
Parameters optimization took 0 rounds (1.649 sec)

BETTER TREE FOUND at iteration 1300: -34753.584
Iteration 1300 / LogL: -34753.584 / Time: 35h:32m:10s (5h:26m:49s left)
Log-likelihood cutoff on original alignment: -34967.851
NOTE: Bootstrap correlation coefficient of split occurrence frequencies: 0.987
NOTE: UFBoot does not converge, continue at least 100 more iterations
Iteration 1310 / LogL: -34783.666 / Time: 35h:49m:52s (5h:10m:40s left)
Iteration 1320 / LogL: -34770.690 / Time: 36h:12m:17s (4h:55m:9s left)
Iteration 1330 / LogL: -34795.506 / Time: 36h:21m:15s (4h:37m:48s left)
Iteration 1340 / LogL: -34809.930 / Time: 36h:45m:31s (4h:22m:24s left)
Iteration 1350 / LogL: -34787.301 / Time: 36h:59m:5s (4h:5m:41s left)
Log-likelihood cutoff on original alignment: -34967.851
Iteration 1360 / LogL: -34781.860 / Time: 37h:13m:32s (3h:49m:6s left)
Iteration 1370 / LogL: -34855.892 / Time: 37h:34m:28s (3h:33m:11s left)
Iteration 1380 / LogL: -34776.832 / Time: 37h:48m:24s (3h:16m:34s left)
Iteration 1390 / LogL: -34783.487 / Time: 38h:2m:14s (2h:59m:59s left)
Iteration 1400 / LogL: -34887.278 / Time: 38h:13m:50s (2h:43m:17s left)
Log-likelihood cutoff on original alignment: -34967.851
NOTE: Bootstrap correlation coefficient of split occurrence frequencies: 0.984
NOTE: UFBoot does not converge, continue at least 100 more iterations
Iteration 1410 / LogL: -34782.893 / Time: 38h:40m:42s (2h:27m:37s left)
Iteration 1420 / LogL: -34788.274 / Time: 39h:0m:5s (2h:11m:23s left)
Iteration 1430 / LogL: -34760.362 / Time: 39h:14m:7s (1h:54m:51s left)
Iteration 1440 / LogL: -34791.690 / Time: 39h:44m:4s (1h:39m:0s left)
Iteration 1450 / LogL: -34768.417 / Time: 39h:59m:51s (1h:22m:29s left)
Log-likelihood cutoff on original alignment: -34967.851
Iteration 1460 / LogL: -34764.779 / Time: 40h:15m:22s (1h:5m:57s left)
Iteration 1470 / LogL: -34761.810 / Time: 40h:34m:45s (0h:49m:31s left)
Iteration 1480 / LogL: -34849.938 / Time: 40h:49m:19s (0h:32m:59s left)
Iteration 1490 / LogL: -34778.432 / Time: 41h:5m:13s (0h:16m:29s left)
Iteration 1500 / LogL: -34758.006 / Time: 41h:22m:40s (0h:0m:0s left)
Log-likelihood cutoff on original alignment: -34967.851
NOTE: Bootstrap correlation coefficient of split occurrence frequencies: 0.983
NOTE: UFBoot does not converge, continue at least 100 more iterations
Iteration 1510 / LogL: -34784.931 / Time: 41h:45m:18s (2h:28m:51s left)
Iteration 1520 / LogL: -34776.401 / Time: 42h:12m:3s (2h:12m:51s left)
Estimate model parameters (epsilon = 0.100)
Initial log-likelihood: -34752.423
Current log-likelihood at step 1: -34752.374
Parameters optimization took 0 rounds (1.460 sec)

BETTER TREE FOUND at iteration 1525: -34752.374
Iteration 1530 / LogL: -34796.630 / Time: 42h:34m:3s (5h:24m:31s left)
Iteration 1540 / LogL: -34755.026 / Time: 42h:52m:45s (5h:8m:7s left)
Iteration 1550 / LogL: -34766.159 / Time: 43h:12m:1s (4h:51m:45s left)
Log-likelihood cutoff on original alignment: -34967.851
Iteration 1560 / LogL: -34767.702 / Time: 43h:35m:18s (4h:35m:47s left)
Estimate model parameters (epsilon = 0.100)
Initial log-likelihood: -34751.204
Current log-likelihood at step 1: -34751.121
Parameters optimization took 0 rounds (1.620 sec)

BETTER TREE FOUND at iteration 1563: -34751.121
Iteration 1570 / LogL: -34807.303 / Time: 44h:0m:34s (5h:23m:38s left)
Iteration 1580 / LogL: -34776.809 / Time: 44h:26m:9s (5h:7m:53s left)
Iteration 1590 / LogL: -34763.370 / Time: 44h:44m:12s (4h:51m:12s left)
Estimate model parameters (epsilon = 0.100)
Initial log-likelihood: -34750.881
Current log-likelihood at step 1: -34750.780
Current log-likelihood at step 2: -34750.769
Parameters optimization took 1 rounds (2.836 sec)

BETTER TREE FOUND at iteration 1596: -34750.769
Iteration 1600 / LogL: -34923.759 / Time: 45h:2m:7s (5h:30m:3s left)
Log-likelihood cutoff on original alignment: -34947.587
NOTE: Bootstrap correlation coefficient of split occurrence frequencies: 0.984
NOTE: UFBoot does not converge, continue at least 100 more iterations
Iteration 1610 / LogL: -34791.782 / Time: 45h:19m:30s (5h:13m:16s left)
Iteration 1620 / LogL: -34827.552 / Time: 45h:37m:31s (4h:56m:33s left)
Iteration 1630 / LogL: -34779.119 / Time: 45h:47m:44s (4h:39m:2s left)
Iteration 1640 / LogL: -34821.443 / Time: 46h:7m:26s (4h:22m:30s left)
Iteration 1650 / LogL: -34781.385 / Time: 46h:25m:16s (4h:5m:45s left)
Log-likelihood cutoff on original alignment: -34947.587
Iteration 1660 / LogL: -34757.773 / Time: 46h:43m:19s (3h:49m:1s left)
Iteration 1670 / LogL: -34787.424 / Time: 46h:51m:17s (3h:31m:31s left)
Iteration 1680 / LogL: -34769.467 / Time: 47h:9m:18s (3h:14m:49s left)
Iteration 1690 / LogL: -34845.367 / Time: 47h:29m:19s (2h:58m:13s left)
Estimate model parameters (epsilon = 0.100)
Initial log-likelihood: -34750.612
Current log-likelihood at step 1: -34750.564
Parameters optimization took 0 rounds (1.673 sec)

BETTER TREE FOUND at iteration 1695: -34750.564
Iteration 1700 / LogL: -34800.137 / Time: 47h:43m:21s (5h:27m:32s left)
Log-likelihood cutoff on original alignment: -34947.587
NOTE: Bootstrap correlation coefficient of split occurrence frequencies: 0.984
NOTE: UFBoot does not converge, continue at least 100 more iterations
Iteration 1710 / LogL: -34782.953 / Time: 47h:58m:45s (5h:10m:36s left)
Iteration 1720 / LogL: -34840.793 / Time: 48h:15m:50s (4h:53m:50s left)
Iteration 1730 / LogL: -34756.942 / Time: 48h:30m:16s (4h:36m:49s left)
Iteration 1740 / LogL: -34782.976 / Time: 48h:54m:58s (4h:20m:45s left)
Iteration 1750 / LogL: -34826.373 / Time: 49h:11m:36s (4h:3m:54s left)
Log-likelihood cutoff on original alignment: -34947.587
Iteration 1760 / LogL: -34771.217 / Time: 49h:27m:7s (3h:46m:59s left)
Iteration 1770 / LogL: -34817.232 / Time: 49h:48m:6s (3h:30m:28s left)
Iteration 1780 / LogL: -34776.554 / Time: 49h:56m:48s (3h:13m:6s left)
Estimate model parameters (epsilon = 0.100)
Initial log-likelihood: -34749.830
Current log-likelihood at step 1: -34749.794
Parameters optimization took 0 rounds (1.643 sec)

BETTER TREE FOUND at iteration 1784: -34749.794
Iteration 1790 / LogL: -34760.779 / Time: 50h:19m:1s (5h:26m:21s left)
Estimate model parameters (epsilon = 0.100)
Initial log-likelihood: -34749.683
Current log-likelihood at step 1: -34749.580
Current log-likelihood at step 2: -34749.576
Parameters optimization took 1 rounds (2.861 sec)

BETTER TREE FOUND at iteration 1800: -34749.576
Iteration 1800 / LogL: -34749.576 / Time: 50h:48m:59s (5h:37m:54s left)
Log-likelihood cutoff on original alignment: -34947.587
NOTE: Bootstrap correlation coefficient of split occurrence frequencies: 0.984
NOTE: UFBoot does not converge, continue at least 100 more iterations
Iteration 1810 / LogL: -34762.443 / Time: 51h:3m:3s (5h:20m:43s left)
Iteration 1820 / LogL: -34780.098 / Time: 51h:26m:47s (5h:4m:30s left)
Iteration 1830 / LogL: -34814.860 / Time: 51h:44m:47s (4h:47m:41s left)
Iteration 1840 / LogL: -34877.424 / Time: 52h:0m:56s (4h:30m:42s left)
Iteration 1850 / LogL: -34767.652 / Time: 52h:25m:39s (4h:14m:25s left)
Log-likelihood cutoff on original alignment: -34947.587
Iteration 1860 / LogL: -34814.970 / Time: 52h:48m:2s (3h:57m:52s left)
Iteration 1870 / LogL: -34787.125 / Time: 53h:2m:45s (3h:40m:43s left)
Iteration 1880 / LogL: -34814.173 / Time: 53h:17m:6s (3h:23m:34s left)
Iteration 1890 / LogL: -34766.574 / Time: 53h:27m:9s (3h:6m:12s left)
Iteration 1900 / LogL: -34793.897 / Time: 53h:38m:46s (2h:48m:59s left)
Log-likelihood cutoff on original alignment: -34947.587
NOTE: Bootstrap correlation coefficient of split occurrence frequencies: 0.985
NOTE: UFBoot does not converge, continue at least 100 more iterations
Iteration 1910 / LogL: -34759.149 / Time: 53h:55m:8s (2h:32m:4s left)
Iteration 1920 / LogL: -34759.033 / Time: 54h:13m:17s (2h:15m:13s left)
Iteration 1930 / LogL: -34812.632 / Time: 54h:27m:40s (1h:58m:14s left)
Iteration 1940 / LogL: -34792.024 / Time: 54h:51m:23s (1h:41m:33s left)
Iteration 1950 / LogL: -34763.780 / Time: 55h:10m:49s (1h:24m:41s left)
Log-likelihood cutoff on original alignment: -34947.587
Iteration 1960 / LogL: -34804.363 / Time: 55h:34m:33s (1h:7m:53s left)
Iteration 1970 / LogL: -34862.533 / Time: 55h:46m:59s (0h:50m:51s left)
Iteration 1980 / LogL: -34775.660 / Time: 56h:4m:22s (0h:33m:54s left)
Iteration 1990 / LogL: -34750.300 / Time: 56h:26m:1s (0h:16m:58s left)
Iteration 2000 / LogL: -34858.946 / Time: 56h:37m:14s (0h:0m:0s left)
Log-likelihood cutoff on original alignment: -34947.587
NOTE: Bootstrap correlation coefficient of split occurrence frequencies: 0.986
NOTE: UFBoot does not converge, continue at least 100 more iterations
Iteration 2010 / LogL: -34756.794 / Time: 56h:49m:37s (2h:32m:19s left)
Iteration 2020 / LogL: -34760.661 / Time: 57h:3m:30s (2h:15m:16s left)
Iteration 2030 / LogL: -34780.274 / Time: 57h:14m:51s (1h:58m:10s left)
Iteration 2040 / LogL: -34867.548 / Time: 57h:31m:59s (1h:41m:17s left)
Iteration 2050 / LogL: -34765.297 / Time: 57h:46m:38s (1h:24m:21s left)
Log-likelihood cutoff on original alignment: -34947.587
Iteration 2060 / LogL: -34762.399 / Time: 58h:3m:6s (1h:7m:28s left)
Iteration 2070 / LogL: -34789.064 / Time: 58h:19m:45s (0h:50m:36s left)
Iteration 2080 / LogL: -34772.253 / Time: 58h:39m:26s (0h:33m:45s left)
Iteration 2090 / LogL: -34765.773 / Time: 58h:56m:27s (0h:16m:53s left)
Iteration 2100 / LogL: -34778.492 / Time: 59h:7m:42s (0h:0m:0s left)
Log-likelihood cutoff on original alignment: -34947.587
NOTE: Bootstrap correlation coefficient of split occurrence frequencies: 0.987
NOTE: UFBoot does not converge, continue at least 100 more iterations
Iteration 2110 / LogL: -34831.739 / Time: 59h:24m:48s (2h:31m:43s left)
Iteration 2120 / LogL: -34763.253 / Time: 59h:37m:8s (2h:14m:41s left)
Estimate model parameters (epsilon = 0.100)
Initial log-likelihood: -34749.383
Current log-likelihood at step 1: -34749.301
Parameters optimization took 0 rounds (1.670 sec)

BETTER TREE FOUND at iteration 2125: -34749.301
Iteration 2130 / LogL: -34807.631 / Time: 59h:53m:16s (5h:28m:14s left)
Iteration 2140 / LogL: -34813.725 / Time: 60h:7m:19s (5h:11m:10s left)
Iteration 2150 / LogL: -34813.686 / Time: 60h:23m:37s (4h:54m:18s left)
Log-likelihood cutoff on original alignment: -34947.587
Iteration 2160 / LogL: -34751.223 / Time: 60h:47m:36s (4h:38m:2s left)
Iteration 2170 / LogL: -34773.774 / Time: 61h:0m:27s (4h:20m:54s left)
Iteration 2180 / LogL: -34814.191 / Time: 61h:17m:15s (4h:4m:4s left)
Iteration 2190 / LogL: -34782.090 / Time: 61h:26m:56s (3h:46m:47s left)
Iteration 2200 / LogL: -34776.311 / Time: 61h:41m:37s (3h:29m:52s left)
Log-likelihood cutoff on original alignment: -34947.587
NOTE: Bootstrap correlation coefficient of split occurrence frequencies: 0.989
NOTE: UFBoot does not converge, continue at least 100 more iterations
Iteration 2210 / LogL: -34785.496 / Time: 62h:0m:27s (3h:13m:11s left)
Iteration 2220 / LogL: -34751.836 / Time: 62h:17m:2s (2h:56m:22s left)
Iteration 2230 / LogL: -34760.359 / Time: 62h:37m:30s (2h:39m:44s left)
Iteration 2240 / LogL: -34756.679 / Time: 62h:50m:49s (2h:22m:47s left)
Iteration 2250 / LogL: -34754.747 / Time: 63h:6m:22s (2h:5m:57s left)
Log-likelihood cutoff on original alignment: -34947.587
Iteration 2260 / LogL: -34792.949 / Time: 63h:13m:45s (1h:48m:53s left)
Iteration 2270 / LogL: -34770.873 / Time: 63h:40m:53s (1h:32m:23s left)
Iteration 2280 / LogL: -34773.499 / Time: 63h:54m:6s (1h:15m:31s left)
Iteration 2290 / LogL: -34757.400 / Time: 64h:10m:30s (0h:58m:43s left)
Iteration 2300 / LogL: -34849.163 / Time: 64h:29m:39s (0h:41m:58s left)
Log-likelihood cutoff on original alignment: -34947.587
NOTE: Bootstrap correlation coefficient of split occurrence frequencies: 0.990
NOTE: UFBoot does not converge, continue at least 100 more iterations
Iteration 2310 / LogL: -34786.147 / Time: 64h:52m:35s (2h:31m:21s left)
Iteration 2320 / LogL: -34768.738 / Time: 65h:10m:51s (2h:14m:35s left)
Iteration 2330 / LogL: -34818.324 / Time: 65h:38m:28s (1h:58m:5s left)
Iteration 2340 / LogL: -34774.277 / Time: 66h:2m:12s (1h:41m:23s left)
Iteration 2350 / LogL: -34764.650 / Time: 66h:15m:55s (1h:24m:25s left)
Log-likelihood cutoff on original alignment: -34947.587
Iteration 2360 / LogL: -34818.699 / Time: 66h:31m:55s (1h:7m:31s left)
Iteration 2370 / LogL: -34787.222 / Time: 66h:44m:45s (0h:50m:35s left)
Iteration 2380 / LogL: -34809.334 / Time: 67h:7m:24s (0h:33m:46s left)
Iteration 2390 / LogL: -34770.863 / Time: 67h:32m:10s (0h:16m:55s left)
Iteration 2400 / LogL: -34785.392 / Time: 67h:46m:43s (0h:0m:0s left)
Log-likelihood cutoff on original alignment: -34947.587
NOTE: Bootstrap correlation coefficient of split occurrence frequencies: 0.992
TREE SEARCH COMPLETED AFTER 2400 ITERATIONS / Time: 67h:47m:8s

--------------------------------------------------------------------
|                    FINALIZING TREE SEARCH                        |
--------------------------------------------------------------------
Performs final model parameters optimization
Estimate model parameters (epsilon = 0.010)
Initial log-likelihood: -34749.301
Current log-likelihood at step 1: -34749.293
Partition-specific rates:  1.458 0.554
Parameters optimization took 0 rounds (1.385 sec)

Partition information was printed to iqtree_nuclear_MF_MERGE_v2_20240810.best_model.nex
BEST SCORE FOUND : -34749.293

Testing tree branches by SH-like aLRT with 10000 replicates...
115.863 sec.
Creating bootstrap support values...
Split supports printed to NEXUS file iqtree_nuclear_MF_MERGE_v2_20240810.splits.nex
Total tree length: 7.366

Total number of iterations: 2400
CPU time used for tree search: 480404.331 sec (133h:26m:44s)
Wall-clock time used for tree search: 243433.999 sec (67h:37m:13s)
Total CPU time used: 481299.223 sec (133h:41m:39s)
Total wall-clock time used: 244170.391 sec (67h:49m:30s)

Computing bootstrap consensus tree...
Reading input file iqtree_nuclear_MF_MERGE_v2_20240810.splits.nex...
749 taxa and 10549 splits.
Consensus tree written to iqtree_nuclear_MF_MERGE_v2_20240810.contree
Reading input trees file iqtree_nuclear_MF_MERGE_v2_20240810.contree
Log-likelihood of consensus tree: -34747.671

Analysis results written to: 
  IQ-TREE report:                iqtree_nuclear_MF_MERGE_v2_20240810.iqtree
  Maximum-likelihood tree:       iqtree_nuclear_MF_MERGE_v2_20240810.treefile
  Likelihood distances:          iqtree_nuclear_MF_MERGE_v2_20240810.mldist
  Best partitioning scheme:      iqtree_nuclear_MF_MERGE_v2_20240810.best_scheme.nex

Ultrafast bootstrap approximation results written to:
  Split support values:          iqtree_nuclear_MF_MERGE_v2_20240810.splits.nex
  Consensus tree:                iqtree_nuclear_MF_MERGE_v2_20240810.contree
  Screen log file:               iqtree_nuclear_MF_MERGE_v2_20240810.log

Date and Time: Wed Mar 26 21:01:16 2025
