# Supplementary material for: ﻿An integrative approach to alpha taxonomy in Erica L. (Ericaceae) with three new species from the Western Cape, South Africa
Source: PhytoKeys. 2025 Jun 4;257:95–117. doi: 10.3897/phytokeys.257.139457 (PMC12159662; doi:10.3897/phytokeys.257.139457)
Supplement: Supplementary material 3 — Full phylogenetic data and results [file phytokeys-257-095_article-139457__-s003.zip › SUPPLEMENTARY_MATERIALS_PHYLOGENETIC-May2025/Phylogenetic analysis results/nuclear/iqtree_nuclear_MF_MERGE_v2_20240810.mldist]

749
Calluna_vulgaris_BG643     0.0000000 0.0000010 0.0000010 0.0000010 0.0000010 0.0000010 0.0000010 0.0000010 0.0000010 0.0000010 0.0000010 0.0000010 0.0000010 0.0000010 0.0000010 0.0000010 0.0000010 0.0000010 0.0000010 0.0000010 0.0000010 0.0000010 0.0000010 0.0000010 0.0000010 0.0000010 0.0000010 0.0000010 0.0000010 0.0000010 0.0000010 0.0000010 0.0000010 0.0000010 0.0000010 0.0000010 0.0000010 0.0000010 0.0000010 0.0000010 0.0000010 0.0000010 0.0000010 0.0000010 0.0000010 0.0000010 0.0000010 0.0000010 0.0000010 0.0000010 0.0000010 0.0000010 0.0000010 0.0000010 0.0000010 0.0000010 0.0000010 0.0000010 0.0000010 0.0000010 0.0000010 0.0000010 0.0000010 0.0000010 0.0000010 0.0000010 0.0000010 9.0000000 0.0000010 0.0000010 0.0000010 0.0000010 0.0000010 0.0000010 0.0000010 0.0000010 0.0000010 0.0000010 0.0000010 0.0000010 0.0000010 0.0000010 0.0000010 0.0000010 0.0000010 0.0000010 0.0000010 0.0000010 0.0000010 0.0000010 0.0000010 0.0000010 0.0000010 0.0000010 0.0000010 0.0000010 0.0000010 0.0000010 0.0000010 0.0000010 0.0000010 0.0000010 0.0000010 0.0000010 0.0000010 0.0000010 0.0000010 0.0000010 0.0000010 0.0000010 0.0000010 0.0000010 0.0000010 0.0000010 0.0000010 0.0000010 0.0000010 0.0000010 0.0000010 0.0000010 0.0000010 0.0000010 0.0000010 0.0000010 0.0000010 0.0000010 0.0000010 0.0000010 0.0000010 0.0000010 0.0000010 0.0000010 0.0000010 0.0000010 0.0000010 0.0000010 0.0000010 0.0000010 0.0000010 0.0000010 0.0000010 0.0000010 0.0000010 0.0000010 0.0000010 0.0000010 0.0000010 0.0000010 0.0000010 0.0000010 0.0000010 0.0000010 0.0000010 0.0000010 0.0000010 0.0000010 0.0000010 0.0000010 0.0000010 0.0000010 0.0000010 0.0000010 0.0000010 0.0000010 0.0000010 0.0000010 0.0000010 0.0000010 0.0000010 0.0000010 0.0000010 0.0000010 0.0000010 0.0000010 0.0000010 0.0000010 0.0000010 0.0000010 0.0000010 0.0000010 0.0000010 0.0000010 0.0000010 0.0000010 0.0000010 0.0000010 0.0000010 0.0000010 0.0000010 0.0000010 0.0000010 9.0000000 9.0000000 9.0000000 9.0000000 9.0000000 9.0000000 9.0000000 9.0000000 9.0000000 9.0000000 9.0000000 9.0000000 9.0000000 9.0000000 9.0000000 9.0000000 9.0000000 9.0000000 9.0000000 9.0000000 9.0000000 9.0000000 9.0000000 9.0000000 9.0000000 9.0000000 9.0000000 9.0000000 9.0000000 9.0000000 9.0000000 9.0000000 9.0000000 9.0000000 9.0000000 9.0000000 9.0000000 9.0000000 9.0000000 9.0000000 9.0000000 9.0000000 9.0000000 9.0000000 9.0000000 9.0000000 9.0000000 9.0000000 9.0000000 9.0000000 9.0000000 9.0000000 9.0000000 9.0000000 9.0000000 9.0000000 9.0000000 9.0000000 9.0000000 9.0000000 9.0000000 9.0000000 9.0000000 9.0000000 9.0000000 9.0000000 9.0000000 9.0000000 9.0000000 9.0000000 9.0000000 9.0000000 9.0000000 9.0000000 9.0000000 9.0000000 9.0000000 9.0000000 9.0000000 9.0000000 9.0000000 9.0000000 9.0000000 9.0000000 9.0000000 9.0000000 9.0000000 9.0000000 9.0000000 9.0000000 9.0000000 9.0000000 9.0000000 9.0000000 9.0000000 9.0000000 9.0000000 9.0000000 9.0000000 9.0000000 9.0000000 9.0000000 9.0000000 9.0000000 9.0000000 9.0000000 9.0000000 9.0000000 9.0000000 9.0000000 9.0000000 9.0000000 9.0000000 9.0000000 9.0000000 9.0000000 9.0000000 9.0000000 9.0000000 9.0000000 9.0000000 9.0000000 9.0000000 9.0000000 9.0000000 9.0000000 9.0000000 9.0000000 9.0000000 9.0000000 9.0000000 9.0000000 9.0000000 9.0000000 9.0000000 9.0000000 9.0000000 9.0000000 9.0000000 9.0000000 9.0000000 9.0000000 9.0000000 9.0000000 9.0000000 9.0000000 9.0000000 9.0000000 9.0000000 9.0000000 9.0000000 9.0000000 9.0000000 9.0000000 9.0000000 9.0000000 9.0000000 9.0000000 9.0000000 9.0000000 9.0000000 9.0000000 9.0000000 9.0000000 9.0000000 9.0000000 9.0000000 9.0000000 9.0000000 9.0000000 9.0000000 9.0000000 9.0000000 9.0000000 9.0000000 9.0000000 9.0000000 9.0000000 9.0000000 9.0000000 9.0000000 9.0000000 9.0000000 9.0000000 9.0000000 9.0000000 9.0000000 9.0000000 9.0000000 9.0000000 9.0000000 9.0000000 9.0000000 9.0000000 9.0000000 9.0000000 9.0000000 9.0000000 9.0000000 9.0000000 9.0000000 9.0000000 9.0000000 9.0000000 9.0000000 9.0000000 9.0000000 9.0000000 9.0000000 9.0000000 9.0000000 9.0000000 9.0000000 9.0000000 9.0000000 9.0000000 9.0000000 9.0000000 9.0000000 9.0000000 9.0000000 9.0000000 9.0000000 9.0000000 9.0000000 9.0000000 9.0000000 9.0000000 9.0000000 9.0000000 9.0000000 9.0000000 9.0000000 9.0000000 9.0000000 9.0000000 9.0000000 9.0000000 9.0000000 9.0000000 9.0000000 9.0000000 9.0000000 9.0000000 9.0000000 9.0000000 9.0000000 9.0000000 9.0000000 9.0000000 9.0000000 9.0000000 9.0000000 9.0000000 9.0000000 9.0000000 9.0000000 9.0000000 9.0000000 9.0000000 9.0000000 9.0000000 9.0000000 9.0000000 9.0000000 9.0000000 9.0000000 9.0000000 9.0000000 9.0000000 9.0000000 9.0000000 9.0000000 9.0000000 9.0000000 9.0000000 9.0000000 9.0000000 9.0000000 9.0000000 9.0000000 9.0000000 9.0000000 9.0000000 9.0000000 9.0000000 9.0000000 9.0000000 9.0000000 9.0000000 9.0000000 9.0000000 9.0000000 9.0000000 9.0000000 9.0000000 9.0000000 9.0000000 9.0000000 9.0000000 9.0000000 9.0000000 9.0000000 9.0000000 9.0000000 9.0000000 9.0000000 9.0000000 9.0000000 9.0000000 9.0000000 9.0000000 9.0000000 9.0000000 9.0000000 9.0000000 9.0000000 9.0000000 9.0000000 9.0000000 9.0000000 9.0000000 9.0000000 9.0000000 9.0000000 9.0000000 9.0000000 9.0000000 9.0000000 9.0000000 9.0000000 9.0000000 9.0000000 9.0000000 9.0000000 9.0000000 9.0000000 9.0000000 9.0000000 9.0000000 9.0000000 9.0000000 9.0000000 9.0000000 9.0000000 9.0000000 9.0000000 9.0000000 9.0000000 9.0000000 9.0000000 9.0000000 9.0000000 9.0000000 9.0000000 9.0000000 9.0000000 9.0000000 9.0000000 9.0000000 9.0000000 9.0000000 9.0000000 9.0000000 9.0000000 9.0000000 9.0000000 9.0000000 9.0000000 9.0000000 9.0000000 9.0000000 9.0000000 9.0000000 9.0000000 9.0000000 9.0000000 9.0000000 9.0000000 9.0000000 9.0000000 9.0000000 9.0000000 9.0000000 9.0000000 9.0000000 9.0000000 9.0000000 9.0000000 9.0000000 9.0000000 9.0000000 9.0000000 9.0000000 9.0000000 9.0000000 9.0000000 9.0000000 9.0000000 9.0000000 9.0000000 9.0000000 9.0000000 9.0000000 9.0000000 9.0000000 9.0000000 9.0000000 9.0000000 9.0000000 9.0000000 9.0000000 9.0000000 9.0000000 9.0000000 9.0000000 9.0000000 9.0000000 9.0000000 9.0000000 9.0000000 9.0000000 9.0000000 9.0000000 9.0000000 9.0000000 9.0000000 9.0000000 9.0000000 9.0000000 9.0000000 9.0000000 9.0000000 9.0000000 9.0000000 9.0000000 9.0000000 9.0000000 9.0000000 9.0000000 9.0000000 9.0000000 9.0000000 9.0000000 9.0000000 9.0000000 9.0000000 9.0000000 9.0000000 9.0000000 9.0000000 9.0000000 9.0000000 9.0000000 9.0000000 9.0000000 9.0000000 9.0000000 9.0000000 9.0000000 9.0000000 9.0000000 9.0000000 9.0000000 9.0000000 9.0000000 9.0000000 9.0000000 9.0000000 9.0000000 9.0000000 9.0000000 9.0000000 9.0000000 9.0000000 9.0000000 9.0000000 9.0000000 9.0000000 9.0000000 9.0000000 9.0000000 9.0000000 9.0000000 9.0000000 9.0000000 9.0000000 9.0000000 9.0000000 9.0000000 9.0000000 9.0000000 9.0000000 9.0000000 9.0000000 9.0000000 9.0000000 9.0000000 9.0000000 9.0000000 9.0000000 9.0000000 9.0000000 9.0000000 9.0000000 9.0000000 9.0000000 9.0000000 9.0000000 9.0000000 9.0000000 9.0000000 9.0000000 9.0000000 9.0000000 9.0000000 9.0000000 9.0000000 9.0000000 9.0000000 9.0000000 9.0000000 9.0000000 9.0000000 9.0000000 9.0000000 9.0000000 9.0000000 9.0000000 9.0000000 9.0000000 9.0000000 9.0000000 9.0000000 9.0000000 9.0000000 9.0000000 9.0000000 9.0000000 9.0000000 9.0000000 9.0000000 9.0000000 9.0000000 9.0000000 9.0000000 9.0000000 9.0000000 9.0000000 9.0000000 9.0000000 9.0000000 9.0000000 9.0000000 9.0000000 9.0000000 9.0000000 9.0000000 
abbotti_KG1005             0.0000010 0.0000000 0.0000010 0.0000010 0.0000010 0.0000010 0.0000010 0.0000010 0.0000010 0.0000010 0.0000010 0.0000010 0.0000010 0.0000010 0.0000010 0.0000010 0.0000010 0.0000010 0.0000010 0.0000010 0.0000010 0.0000010 0.0000010 0.0000010 0.0000010 0.0000010 0.0000010 0.0000010 0.0000010 0.0000010 0.0000010 0.0000010 0.0000010 0.0000010 0.0000010 0.0000010 0.0000010 0.0000010 0.0000010 0.0000010 0.0000010 0.0000010 0.0000010 0.0000010 0.0000010 0.0000010 0.0000010 0.0000010 0.0000010 0.0000010 0.0000010 0.0000010 0.0000010 0.0000010 0.0000010 0.0000010 0.0000010 0.0000010 0.0000010 0.0000010 0.0000010 0.0000010 0.0000010 0.0000010 0.0000010 0.0000010 0.0000010 9.0000000 0.0000010 0.0000010 0.0000010 0.0000010 0.0000010 0.0000010 0.0000010 0.0000010 0.0000010 0.0000010 0.0000010 0.0000010 0.0000010 0.0000010 0.0000010 0.0000010 0.0000010 0.0000010 0.0000010 0.0000010 0.0000010 0.0000010 0.0000010 0.0000010 0.0000010 0.0000010 0.0000010 0.0000010 0.0000010 0.0000010 0.0000010 0.0000010 0.0000010 0.0000010 0.0000010 0.0000010 0.0000010 0.0000010 0.0000010 0.0000010 0.0000010 0.0000010 0.0000010 0.0000010 0.0000010 0.0000010 0.0000010 0.0000010 0.0000010 0.0000010 0.0000010 0.0000010 0.0000010 0.0000010 0.0000010 0.0000010 0.0000010 0.0000010 0.0000010 0.0000010 0.0000010 0.0000010 0.0000010 0.0000010 0.0000010 0.0000010 0.0000010 0.0000010 0.0000010 0.0000010 0.0000010 0.0000010 0.0000010 0.0000010 0.0000010 0.0000010 0.0000010 0.0000010 0.0000010 0.0000010 0.0000010 0.0000010 0.0000010 0.0000010 0.0000010 0.0000010 0.0000010 0.0000010 0.0000010 0.0000010 0.0000010 0.0000010 0.0000010 0.0000010 0.0000010 0.0000010 0.0000010 0.0000010 0.0000010 0.0000010 0.0000010 0.0000010 0.0000010 0.0000010 0.0000010 0.0000010 0.0000010 0.0000010 0.0000010 0.0000010 0.0000010 0.0000010 0.0000010 0.0000010 0.0000010 0.0000010 0.0000010 0.0000010 0.0000010 0.0000010 0.0000010 0.0000010 0.0000010 9.0000000 9.0000000 9.0000000 9.0000000 9.0000000 9.0000000 9.0000000 9.0000000 9.0000000 9.0000000 9.0000000 9.0000000 9.0000000 9.0000000 9.0000000 9.0000000 9.0000000 9.0000000 9.0000000 9.0000000 9.0000000 9.0000000 9.0000000 9.0000000 9.0000000 9.0000000 9.0000000 9.0000000 9.0000000 9.0000000 9.0000000 9.0000000 9.0000000 9.0000000 9.0000000 9.0000000 9.0000000 9.0000000 9.0000000 9.0000000 9.0000000 9.0000000 9.0000000 9.0000000 9.0000000 9.0000000 9.0000000 9.0000000 9.0000000 9.0000000 9.0000000 9.0000000 9.0000000 9.0000000 9.0000000 9.0000000 9.0000000 9.0000000 9.0000000 9.0000000 9.0000000 9.0000000 9.0000000 9.0000000 9.0000000 9.0000000 9.0000000 9.0000000 9.0000000 9.0000000 9.0000000 9.0000000 9.0000000 9.0000000 9.0000000 9.0000000 9.0000000 9.0000000 9.0000000 9.0000000 9.0000000 9.0000000 9.0000000 9.0000000 9.0000000 9.0000000 9.0000000 9.0000000 9.0000000 9.0000000 9.0000000 9.0000000 9.0000000 9.0000000 9.0000000 9.0000000 9.0000000 9.0000000 9.0000000 9.0000000 9.0000000 9.0000000 9.0000000 9.0000000 9.0000000 9.0000000 9.0000000 9.0000000 9.0000000 9.0000000 9.0000000 9.0000000 9.0000000 9.0000000 9.0000000 9.0000000 9.0000000 9.0000000 9.0000000 9.0000000 9.0000000 9.0000000 9.0000000 9.0000000 9.0000000 9.0000000 9.0000000 9.0000000 9.0000000 9.0000000 9.0000000 9.0000000 9.0000000 9.0000000 9.0000000 9.0000000 9.0000000 9.0000000 9.0000000 9.0000000 9.0000000 9.0000000 9.0000000 9.0000000 9.0000000 9.0000000 9.0000000 9.0000000 9.0000000 9.0000000 9.0000000 9.0000000 9.0000000 9.0000000 9.0000000 9.0000000 9.0000000 9.0000000 9.0000000 9.0000000 9.0000000 9.0000000 9.0000000 9.0000000 9.0000000 9.0000000 9.0000000 9.0000000 9.0000000 9.0000000 9.0000000 9.0000000 9.0000000 9.0000000 9.0000000 9.0000000 9.0000000 9.0000000 9.0000000 9.0000000 9.0000000 9.0000000 9.0000000 9.0000000 9.0000000 9.0000000 9.0000000 9.0000000 9.0000000 9.0000000 9.0000000 9.0000000 9.0000000 9.0000000 9.0000000 9.0000000 9.0000000 9.0000000 9.0000000 9.0000000 9.0000000 9.0000000 9.0000000 9.0000000 9.0000000 9.0000000 9.0000000 9.0000000 9.0000000 9.0000000 9.0000000 9.0000000 9.0000000 9.0000000 9.0000000 9.0000000 9.0000000 9.0000000 9.0000000 9.0000000 9.0000000 9.0000000 9.0000000 9.0000000 9.0000000 9.0000000 9.0000000 9.0000000 9.0000000 9.0000000 9.0000000 9.0000000 9.0000000 9.0000000 9.0000000 9.0000000 9.0000000 9.0000000 9.0000000 9.0000000 9.0000000 9.0000000 9.0000000 9.0000000 9.0000000 9.0000000 9.0000000 9.0000000 9.0000000 9.0000000 9.0000000 9.0000000 9.0000000 9.0000000 9.0000000 9.0000000 9.0000000 9.0000000 9.0000000 9.0000000 9.0000000 9.0000000 9.0000000 9.0000000 9.0000000 9.0000000 9.0000000 9.0000000 9.0000000 9.0000000 9.0000000 9.0000000 9.0000000 9.0000000 9.0000000 9.0000000 9.0000000 9.0000000 9.0000000 9.0000000 9.0000000 9.0000000 9.0000000 9.0000000 9.0000000 9.0000000 9.0000000 9.0000000 9.0000000 9.0000000 9.0000000 9.0000000 9.0000000 9.0000000 9.0000000 9.0000000 9.0000000 9.0000000 9.0000000 9.0000000 9.0000000 9.0000000 9.0000000 9.0000000 9.0000000 9.0000000 9.0000000 9.0000000 9.0000000 9.0000000 9.0000000 9.0000000 9.0000000 9.0000000 9.0000000 9.0000000 9.0000000 9.0000000 9.0000000 9.0000000 9.0000000 9.0000000 9.0000000 9.0000000 9.0000000 9.0000000 9.0000000 9.0000000 9.0000000 9.0000000 9.0000000 9.0000000 9.0000000 9.0000000 9.0000000 9.0000000 9.0000000 9.0000000 9.0000000 9.0000000 9.0000000 9.0000000 9.0000000 9.0000000 9.0000000 9.0000000 9.0000000 9.0000000 9.0000000 9.0000000 9.0000000 9.0000000 9.0000000 9.0000000 9.0000000 9.0000000 9.0000000 9.0000000 9.0000000 9.0000000 9.0000000 9.0000000 9.0000000 9.0000000 9.0000000 9.0000000 9.0000000 9.0000000 9.0000000 9.0000000 9.0000000 9.0000000 9.0000000 9.0000000 9.0000000 9.0000000 9.0000000 9.0000000 9.0000000 9.0000000 9.0000000 9.0000000 9.0000000 9.0000000 9.0000000 9.0000000 9.0000000 9.0000000 9.0000000 9.0000000 9.0000000 9.0000000 9.0000000 9.0000000 9.0000000 9.0000000 9.0000000 9.0000000 9.0000000 9.0000000 9.0000000 9.0000000 9.0000000 9.0000000 9.0000000 9.0000000 9.0000000 9.0000000 9.0000000 9.0000000 9.0000000 9.0000000 9.0000000 9.0000000 9.0000000 9.0000000 9.0000000 9.0000000 9.0000000 9.0000000 9.0000000 9.0000000 9.0000000 9.0000000 9.0000000 9.0000000 9.0000000 9.0000000 9.0000000 9.0000000 9.0000000 9.0000000 9.0000000 9.0000000 9.0000000 9.0000000 9.0000000 9.0000000 9.0000000 9.0000000 9.0000000 9.0000000 9.0000000 9.0000000 9.0000000 9.0000000 9.0000000 9.0000000 9.0000000 9.0000000 9.0000000 9.0000000 9.0000000 9.0000000 9.0000000 9.0000000 9.0000000 9.0000000 9.0000000 9.0000000 9.0000000 9.0000000 9.0000000 9.0000000 9.0000000 9.0000000 9.0000000 9.0000000 9.0000000 9.0000000 9.0000000 9.0000000 9.0000000 9.0000000 9.0000000 9.0000000 9.0000000 9.0000000 9.0000000 9.0000000 9.0000000 9.0000000 9.0000000 9.0000000 9.0000000 9.0000000 9.0000000 9.0000000 9.0000000 9.0000000 9.0000000 9.0000000 9.0000000 9.0000000 9.0000000 9.0000000 9.0000000 9.0000000 9.0000000 9.0000000 9.0000000 9.0000000 9.0000000 9.0000000 9.0000000 9.0000000 9.0000000 9.0000000 9.0000000 9.0000000 9.0000000 9.0000000 9.0000000 9.0000000 9.0000000 9.0000000 9.0000000 9.0000000 9.0000000 9.0000000 9.0000000 9.0000000 9.0000000 9.0000000 9.0000000 9.0000000 9.0000000 9.0000000 9.0000000 9.0000000 9.0000000 9.0000000 9.0000000 9.0000000 9.0000000 9.0000000 9.0000000 9.0000000 9.0000000 9.0000000 9.0000000 9.0000000 9.0000000 9.0000000 9.0000000 9.0000000 9.0000000 9.0000000 9.0000000 9.0000000 9.0000000 9.0000000 9.0000000 9.0000000 9.0000000 9.0000000 9.0000000 9.0000000 
abietina_abi_ANA           0.0000010 0.0000010 0.0000000 0.0000010 0.0000010 0.0000010 0.0000010 0.0000010 0.0000010 0.0000010 0.0000010 0.0000010 0.0000010 0.0000010 0.0000010 0.0000010 0.0000010 0.0000010 0.0000010 0.0000010 0.0000010 0.0000010 0.0000010 0.0000010 0.0000010 0.0000010 0.0000010 0.0000010 0.0000010 0.0000010 0.0000010 0.0000010 0.0000010 0.0000010 0.0000010 0.0000010 0.0000010 0.0000010 0.0000010 0.0000010 0.0000010 0.0000010 0.0000010 0.0000010 0.0000010 0.0000010 0.0000010 0.0000010 0.0000010 0.0000010 0.0000010 0.0000010 0.0000010 0.0000010 0.0000010 0.0000010 0.0000010 0.0000010 0.0000010 0.0000010 0.0000010 0.0000010 0.0000010 0.0000010 0.0000010 0.0000010 0.0000010 9.0000000 0.0000010 0.0000010 0.0000010 0.0000010 0.0000010 0.0000010 0.0000010 0.0000010 0.0000010 0.0000010 0.0000010 0.0000010 0.0000010 0.0000010 0.0000010 0.0000010 0.0000010 0.0000010 0.0000010 0.0000010 0.0000010 0.0000010 0.0000010 0.0000010 0.0000010 0.0000010 0.0000010 0.0000010 0.0000010 0.0000010 0.0000010 0.0000010 0.0000010 0.0000010 0.0000010 0.0000010 0.0000010 0.0000010 0.0000010 0.0000010 0.0000010 0.0000010 0.0000010 0.0000010 0.0000010 0.0000010 0.0000010 0.0000010 0.0000010 0.0000010 0.0000010 0.0000010 0.0000010 0.0000010 0.0000010 0.0000010 0.0000010 0.0000010 0.0000010 0.0000010 0.0000010 0.0000010 0.0000010 0.0000010 0.0000010 0.0000010 0.0000010 0.0000010 0.0000010 0.0000010 0.0000010 0.0000010 0.0000010 0.0000010 0.0000010 0.0000010 0.0000010 0.0000010 0.0000010 0.0000010 0.0000010 0.0000010 0.0000010 0.0000010 0.0000010 0.0000010 0.0000010 0.0000010 0.0000010 0.0000010 0.0000010 0.0000010 0.0000010 0.0000010 0.0000010 0.0000010 0.0000010 0.0000010 0.0000010 0.0000010 0.0000010 0.0000010 0.0000010 0.0000010 0.0000010 0.0000010 0.0000010 0.0000010 0.0000010 0.0000010 0.0000010 0.0000010 0.0000010 0.0000010 0.0000010 0.0000010 0.0000010 0.0000010 0.0000010 0.0000010 0.0000010 0.0000010 0.0000010 9.0000000 9.0000000 9.0000000 9.0000000 9.0000000 9.0000000 9.0000000 9.0000000 9.0000000 9.0000000 9.0000000 9.0000000 9.0000000 9.0000000 9.0000000 9.0000000 9.0000000 9.0000000 9.0000000 9.0000000 9.0000000 9.0000000 9.0000000 9.0000000 9.0000000 9.0000000 9.0000000 9.0000000 9.0000000 9.0000000 9.0000000 9.0000000 9.0000000 9.0000000 9.0000000 9.0000000 9.0000000 9.0000000 9.0000000 9.0000000 9.0000000 9.0000000 9.0000000 9.0000000 9.0000000 9.0000000 9.0000000 9.0000000 9.0000000 9.0000000 9.0000000 9.0000000 9.0000000 9.0000000 9.0000000 9.0000000 9.0000000 9.0000000 9.0000000 9.0000000 9.0000000 9.0000000 9.0000000 9.0000000 9.0000000 9.0000000 9.0000000 9.0000000 9.0000000 9.0000000 9.0000000 9.0000000 9.0000000 9.0000000 9.0000000 9.0000000 9.0000000 9.0000000 9.0000000 9.0000000 9.0000000 9.0000000 9.0000000 9.0000000 9.0000000 9.0000000 9.0000000 9.0000000 9.0000000 9.0000000 9.0000000 9.0000000 9.0000000 9.0000000 9.0000000 9.0000000 9.0000000 9.0000000 9.0000000 9.0000000 9.0000000 9.0000000 9.0000000 9.0000000 9.0000000 9.0000000 9.0000000 9.0000000 9.0000000 9.0000000 9.0000000 9.0000000 9.0000000 9.0000000 9.0000000 9.0000000 9.0000000 9.0000000 9.0000000 9.0000000 9.0000000 9.0000000 9.0000000 9.0000000 9.0000000 9.0000000 9.0000000 9.0000000 9.0000000 9.0000000 9.0000000 9.0000000 9.0000000 9.0000000 9.0000000 9.0000000 9.0000000 9.0000000 9.0000000 9.0000000 9.0000000 9.0000000 9.0000000 9.0000000 9.0000000 9.0000000 9.0000000 9.0000000 9.0000000 9.0000000 9.0000000 9.0000000 9.0000000 9.0000000 9.0000000 9.0000000 9.0000000 9.0000000 9.0000000 9.0000000 9.0000000 9.0000000 9.0000000 9.0000000 9.0000000 9.0000000 9.0000000 9.0000000 9.0000000 9.0000000 9.0000000 9.0000000 9.0000000 9.0000000 9.0000000 9.0000000 9.0000000 9.0000000 9.0000000 9.0000000 9.0000000 9.0000000 9.0000000 9.0000000 9.0000000 9.0000000 9.0000000 9.0000000 9.0000000 9.0000000 9.0000000 9.0000000 9.0000000 9.0000000 9.0000000 9.0000000 9.0000000 9.0000000 9.0000000 9.0000000 9.0000000 9.0000000 9.0000000 9.0000000 9.0000000 9.0000000 9.0000000 9.0000000 9.0000000 9.0000000 9.0000000 9.0000000 9.0000000 9.0000000 9.0000000 9.0000000 9.0000000 9.0000000 9.0000000 9.0000000 9.0000000 9.0000000 9.0000000 9.0000000 9.0000000 9.0000000 9.0000000 9.0000000 9.0000000 9.0000000 9.0000000 9.0000000 9.0000000 9.0000000 9.0000000 9.0000000 9.0000000 9.0000000 9.0000000 9.0000000 9.0000000 9.0000000 9.0000000 9.0000000 9.0000000 9.0000000 9.0000000 9.0000000 9.0000000 9.0000000 9.0000000 9.0000000 9.0000000 9.0000000 9.0000000 9.0000000 9.0000000 9.0000000 9.0000000 9.0000000 9.0000000 9.0000000 9.0000000 9.0000000 9.0000000 9.0000000 9.0000000 9.0000000 9.0000000 9.0000000 9.0000000 9.0000000 9.0000000 9.0000000 9.0000000 9.0000000 9.0000000 9.0000000 9.0000000 9.0000000 9.0000000 9.0000000 9.0000000 9.0000000 9.0000000 9.0000000 9.0000000 9.0000000 9.0000000 9.0000000 9.0000000 9.0000000 9.0000000 9.0000000 9.0000000 9.0000000 9.0000000 9.0000000 9.0000000 9.0000000 9.0000000 9.0000000 9.0000000 9.0000000 9.0000000 9.0000000 9.0000000 9.0000000 9.0000000 9.0000000 9.0000000 9.0000000 9.0000000 9.0000000 9.0000000 9.0000000 9.0000000 9.0000000 9.0000000 9.0000000 9.0000000 9.0000000 9.0000000 9.0000000 9.0000000 9.0000000 9.0000000 9.0000000 9.0000000 9.0000000 9.0000000 9.0000000 9.0000000 9.0000000 9.0000000 9.0000000 9.0000000 9.0000000 9.0000000 9.0000000 9.0000000 9.0000000 9.0000000 9.0000000 9.0000000 9.0000000 9.0000000 9.0000000 9.0000000 9.0000000 9.0000000 9.0000000 9.0000000 9.0000000 9.0000000 9.0000000 9.0000000 9.0000000 9.0000000 9.0000000 9.0000000 9.0000000 9.0000000 9.0000000 9.0000000 9.0000000 9.0000000 9.0000000 9.0000000 9.0000000 9.0000000 9.0000000 9.0000000 9.0000000 9.0000000 9.0000000 9.0000000 9.0000000 9.0000000 9.0000000 9.0000000 9.0000000 9.0000000 9.0000000 9.0000000 9.0000000 9.0000000 9.0000000 9.0000000 9.0000000 9.0000000 9.0000000 9.0000000 9.0000000 9.0000000 9.0000000 9.0000000 9.0000000 9.0000000 9.0000000 9.0000000 9.0000000 9.0000000 9.0000000 9.0000000 9.0000000 9.0000000 9.0000000 9.0000000 9.0000000 9.0000000 9.0000000 9.0000000 9.0000000 9.0000000 9.0000000 9.0000000 9.0000000 9.0000000 9.0000000 9.0000000 9.0000000 9.0000000 9.0000000 9.0000000 9.0000000 9.0000000 9.0000000 9.0000000 9.0000000 9.0000000 9.0000000 9.0000000 9.0000000 9.0000000 9.0000000 9.0000000 9.0000000 9.0000000 9.0000000 9.0000000 9.0000000 9.0000000 9.0000000 9.0000000 9.0000000 9.0000000 9.0000000 9.0000000 9.0000000 9.0000000 9.0000000 9.0000000 9.0000000 9.0000000 9.0000000 9.0000000 9.0000000 9.0000000 9.0000000 9.0000000 9.0000000 9.0000000 9.0000000 9.0000000 9.0000000 9.0000000 9.0000000 9.0000000 9.0000000 9.0000000 9.0000000 9.0000000 9.0000000 9.0000000 9.0000000 9.0000000 9.0000000 9.0000000 9.0000000 9.0000000 9.0000000 9.0000000 9.0000000 9.0000000 9.0000000 9.0000000 9.0000000 9.0000000 9.0000000 9.0000000 9.0000000 9.0000000 9.0000000 9.0000000 9.0000000 9.0000000 9.0000000 9.0000000 9.0000000 9.0000000 9.0000000 9.0000000 9.0000000 9.0000000 9.0000000 9.0000000 9.0000000 9.0000000 9.0000000 9.0000000 9.0000000 9.0000000 9.0000000 9.0000000 9.0000000 9.0000000 9.0000000 9.0000000 9.0000000 9.0000000 9.0000000 9.0000000 9.0000000 9.0000000 9.0000000 9.0000000 9.0000000 9.0000000 9.0000000 9.0000000 9.0000000 9.0000000 9.0000000 9.0000000 9.0000000 9.0000000 9.0000000 9.0000000 9.0000000 9.0000000 9.0000000 9.0000000 9.0000000 9.0000000 9.0000000 9.0000000 9.0000000 9.0000000 9.0000000 9.0000000 9.0000000 9.0000000 9.0000000 9.0000000 9.0000000 9.0000000 9.0000000 
abietina_abi_MP1013        0.0000010 0.0000010 0.0000010 0.0000000 0.0000010 0.0000010 0.0000010 0.0000010 0.0000010 0.0000010 0.0000010 0.0000010 0.0000010 0.0000010 0.0000010 0.0000010 0.0000010 0.0000010 0.0000010 0.0000010 0.0000010 0.0000010 0.0000010 0.0000010 0.0000010 0.0000010 0.0000010 0.0000010 0.0000010 0.0000010 0.0000010 0.0000010 0.0000010 0.0000010 0.0000010 0.0000010 0.0000010 0.0000010 0.0000010 0.0000010 0.0000010 0.0000010 0.0000010 0.0000010 0.0000010 0.0000010 0.0000010 0.0000010 0.0000010 0.0000010 0.0000010 0.0000010 0.0000010 0.0000010 0.0000010 0.0000010 0.0000010 0.0000010 0.0000010 0.0000010 0.0000010 0.0000010 0.0000010 0.0000010 0.0000010 0.0000010 0.0000010 9.0000000 0.0000010 0.0000010 0.0000010 0.0000010 0.0000010 0.0000010 0.0000010 0.0000010 0.0000010 0.0000010 0.0000010 0.0000010 0.0000010 0.0000010 0.0000010 0.0000010 0.0000010 0.0000010 0.0000010 0.0000010 0.0000010 0.0000010 0.0000010 0.0000010 0.0000010 0.0000010 0.0000010 0.0000010 0.0000010 0.0000010 0.0000010 0.0000010 0.0000010 0.0000010 0.0000010 0.0000010 0.0000010 0.0000010 0.0000010 0.0000010 0.0000010 0.0000010 0.0000010 0.0000010 0.0000010 0.0000010 0.0000010 0.0000010 0.0000010 0.0000010 0.0000010 0.0000010 0.0000010 0.0000010 0.0000010 0.0000010 0.0000010 0.0000010 0.0000010 0.0000010 0.0000010 0.0000010 0.0000010 0.0000010 0.0000010 0.0000010 0.0000010 0.0000010 0.0000010 0.0000010 0.0000010 0.0000010 0.0000010 0.0000010 0.0000010 0.0000010 0.0000010 0.0000010 0.0000010 0.0000010 0.0000010 0.0000010 0.0000010 0.0000010 0.0000010 0.0000010 0.0000010 0.0000010 0.0000010 0.0000010 0.0000010 0.0000010 0.0000010 0.0000010 0.0000010 0.0000010 0.0000010 0.0000010 0.0000010 0.0000010 0.0000010 0.0000010 0.0000010 0.0000010 0.0000010 0.0000010 0.0000010 0.0000010 0.0000010 0.0000010 0.0000010 0.0000010 0.0000010 0.0000010 0.0000010 0.0000010 0.0000010 0.0000010 0.0000010 0.0000010 0.0000010 0.0000010 0.0000010 9.0000000 9.0000000 9.0000000 9.0000000 9.0000000 9.0000000 9.0000000 9.0000000 9.0000000 9.0000000 9.0000000 9.0000000 9.0000000 9.0000000 9.0000000 9.0000000 9.0000000 9.0000000 9.0000000 9.0000000 9.0000000 9.0000000 9.0000000 9.0000000 9.0000000 9.0000000 9.0000000 9.0000000 9.0000000 9.0000000 9.0000000 9.0000000 9.0000000 9.0000000 9.0000000 9.0000000 9.0000000 9.0000000 9.0000000 9.0000000 9.0000000 9.0000000 9.0000000 9.0000000 9.0000000 9.0000000 9.0000000 9.0000000 9.0000000 9.0000000 9.0000000 9.0000000 9.0000000 9.0000000 9.0000000 9.0000000 9.0000000 9.0000000 9.0000000 9.0000000 9.0000000 9.0000000 9.0000000 9.0000000 9.0000000 9.0000000 9.0000000 9.0000000 9.0000000 9.0000000 9.0000000 9.0000000 9.0000000 9.0000000 9.0000000 9.0000000 9.0000000 9.0000000 9.0000000 9.0000000 9.0000000 9.0000000 9.0000000 9.0000000 9.0000000 9.0000000 9.0000000 9.0000000 9.0000000 9.0000000 9.0000000 9.0000000 9.0000000 9.0000000 9.0000000 9.0000000 9.0000000 9.0000000 9.0000000 9.0000000 9.0000000 9.0000000 9.0000000 9.0000000 9.0000000 9.0000000 9.0000000 9.0000000 9.0000000 9.0000000 9.0000000 9.0000000 9.0000000 9.0000000 9.0000000 9.0000000 9.0000000 9.0000000 9.0000000 9.0000000 9.0000000 9.0000000 9.0000000 9.0000000 9.0000000 9.0000000 9.0000000 9.0000000 9.0000000 9.0000000 9.0000000 9.0000000 9.0000000 9.0000000 9.0000000 9.0000000 9.0000000 9.0000000 9.0000000 9.0000000 9.0000000 9.0000000 9.0000000 9.0000000 9.0000000 9.0000000 9.0000000 9.0000000 9.0000000 9.0000000 9.0000000 9.0000000 9.0000000 9.0000000 9.0000000 9.0000000 9.0000000 9.0000000 9.0000000 9.0000000 9.0000000 9.0000000 9.0000000 9.0000000 9.0000000 9.0000000 9.0000000 9.0000000 9.0000000 9.0000000 9.0000000 9.0000000 9.0000000 9.0000000 9.0000000 9.0000000 9.0000000 9.0000000 9.0000000 9.0000000 9.0000000 9.0000000 9.0000000 9.0000000 9.0000000 9.0000000 9.0000000 9.0000000 9.0000000 9.0000000 9.0000000 9.0000000 9.0000000 9.0000000 9.0000000 9.0000000 9.0000000 9.0000000 9.0000000 9.0000000 9.0000000 9.0000000 9.0000000 9.0000000 9.0000000 9.0000000 9.0000000 9.0000000 9.0000000 9.0000000 9.0000000 9.0000000 9.0000000 9.0000000 9.0000000 9.0000000 9.0000000 9.0000000 9.0000000 9.0000000 9.0000000 9.0000000 9.0000000 9.0000000 9.0000000 9.0000000 9.0000000 9.0000000 9.0000000 9.0000000 9.0000000 9.0000000 9.0000000 9.0000000 9.0000000 9.0000000 9.0000000 9.0000000 9.0000000 9.0000000 9.0000000 9.0000000 9.0000000 9.0000000 9.0000000 9.0000000 9.0000000 9.0000000 9.0000000 9.0000000 9.0000000 9.0000000 9.0000000 9.0000000 9.0000000 9.0000000 9.0000000 9.0000000 9.0000000 9.0000000 9.0000000 9.0000000 9.0000000 9.0000000 9.0000000 9.0000000 9.0000000 9.0000000 9.0000000 9.0000000 9.0000000 9.0000000 9.0000000 9.0000000 9.0000000 9.0000000 9.0000000 9.0000000 9.0000000 9.0000000 9.0000000 9.0000000 9.0000000 9.0000000 9.0000000 9.0000000 9.0000000 9.0000000 9.0000000 9.0000000 9.0000000 9.0000000 9.0000000 9.0000000 9.0000000 9.0000000 9.0000000 9.0000000 9.0000000 9.0000000 9.0000000 9.0000000 9.0000000 9.0000000 9.0000000 9.0000000 9.0000000 9.0000000 9.0000000 9.0000000 9.0000000 9.0000000 9.0000000 9.0000000 9.0000000 9.0000000 9.0000000 9.0000000 9.0000000 9.0000000 9.0000000 9.0000000 9.0000000 9.0000000 9.0000000 9.0000000 9.0000000 9.0000000 9.0000000 9.0000000 9.0000000 9.0000000 9.0000000 9.0000000 9.0000000 9.0000000 9.0000000 9.0000000 9.0000000 9.0000000 9.0000000 9.0000000 9.0000000 9.0000000 9.0000000 9.0000000 9.0000000 9.0000000 9.0000000 9.0000000 9.0000000 9.0000000 9.0000000 9.0000000 9.0000000 9.0000000 9.0000000 9.0000000 9.0000000 9.0000000 9.0000000 9.0000000 9.0000000 9.0000000 9.0000000 9.0000000 9.0000000 9.0000000 9.0000000 9.0000000 9.0000000 9.0000000 9.0000000 9.0000000 9.0000000 9.0000000 9.0000000 9.0000000 9.0000000 9.0000000 9.0000000 9.0000000 9.0000000 9.0000000 9.0000000 9.0000000 9.0000000 9.0000000 9.0000000 9.0000000 9.0000000 9.0000000 9.0000000 9.0000000 9.0000000 9.0000000 9.0000000 9.0000000 9.0000000 9.0000000 9.0000000 9.0000000 9.0000000 9.0000000 9.0000000 9.0000000 9.0000000 9.0000000 9.0000000 9.0000000 9.0000000 9.0000000 9.0000000 9.0000000 9.0000000 9.0000000 9.0000000 9.0000000 9.0000000 9.0000000 9.0000000 9.0000000 9.0000000 9.0000000 9.0000000 9.0000000 9.0000000 9.0000000 9.0000000 9.0000000 9.0000000 9.0000000 9.0000000 9.0000000 9.0000000 9.0000000 9.0000000 9.0000000 9.0000000 9.0000000 9.0000000 9.0000000 9.0000000 9.0000000 9.0000000 9.0000000 9.0000000 9.0000000 9.0000000 9.0000000 9.0000000 9.0000000 9.0000000 9.0000000 9.0000000 9.0000000 9.0000000 9.0000000 9.0000000 9.0000000 9.0000000 9.0000000 9.0000000 9.0000000 9.0000000 9.0000000 9.0000000 9.0000000 9.0000000 9.0000000 9.0000000 9.0000000 9.0000000 9.0000000 9.0000000 9.0000000 9.0000000 9.0000000 9.0000000 9.0000000 9.0000000 9.0000000 9.0000000 9.0000000 9.0000000 9.0000000 9.0000000 9.0000000 9.0000000 9.0000000 9.0000000 9.0000000 9.0000000 9.0000000 9.0000000 9.0000000 9.0000000 9.0000000 9.0000000 9.0000000 9.0000000 9.0000000 9.0000000 9.0000000 9.0000000 9.0000000 9.0000000 9.0000000 9.0000000 9.0000000 9.0000000 9.0000000 9.0000000 9.0000000 9.0000000 9.0000000 9.0000000 9.0000000 9.0000000 9.0000000 9.0000000 9.0000000 9.0000000 9.0000000 9.0000000 9.0000000 9.0000000 9.0000000 9.0000000 9.0000000 9.0000000 9.0000000 9.0000000 9.0000000 9.0000000 9.0000000 9.0000000 9.0000000 9.0000000 9.0000000 9.0000000 9.0000000 9.0000000 9.0000000 9.0000000 9.0000000 9.0000000 9.0000000 9.0000000 9.0000000 9.0000000 9.0000000 9.0000000 9.0000000 9.0000000 9.0000000 9.0000000 9.0000000 
abietina_atr_MP1029        0.0000010 0.0000010 0.0000010 0.0000010 0.0000000 0.0000010 0.0000010 0.0000010 0.0000010 0.0000010 0.0000010 0.0000010 0.0000010 0.0000010 0.0000010 0.0000010 0.0000010 0.0000010 0.0000010 0.0000010 0.0000010 0.0000010 0.0000010 0.0000010 0.0000010 0.0000010 0.0000010 0.0000010 0.0000010 0.0000010 0.0000010 0.0000010 0.0000010 0.0000010 0.0000010 0.0000010 0.0000010 0.0000010 0.0000010 0.0000010 0.0000010 0.0000010 0.0000010 0.0000010 0.0000010 0.0000010 0.0000010 0.0000010 0.0000010 0.0000010 0.0000010 0.0000010 0.0000010 0.0000010 0.0000010 0.0000010 0.0000010 0.0000010 0.0000010 0.0000010 0.0000010 0.0000010 0.0000010 0.0000010 0.0000010 0.0000010 0.0000010 9.0000000 0.0000010 0.0000010 0.0000010 0.0000010 0.0000010 0.0000010 0.0000010 0.0000010 0.0000010 0.0000010 0.0000010 0.0000010 0.0000010 0.0000010 0.0000010 0.0000010 0.0000010 0.0000010 0.0000010 0.0000010 0.0000010 0.0000010 0.0000010 0.0000010 0.0000010 0.0000010 0.0000010 0.0000010 0.0000010 0.0000010 0.0000010 0.0000010 0.0000010 0.0000010 0.0000010 0.0000010 0.0000010 0.0000010 0.0000010 0.0000010 0.0000010 0.0000010 0.0000010 0.0000010 0.0000010 0.0000010 0.0000010 0.0000010 0.0000010 0.0000010 0.0000010 0.0000010 0.0000010 0.0000010 0.0000010 0.0000010 0.0000010 0.0000010 0.0000010 0.0000010 0.0000010 0.0000010 0.0000010 0.0000010 0.0000010 0.0000010 0.0000010 0.0000010 0.0000010 0.0000010 0.0000010 0.0000010 0.0000010 0.0000010 0.0000010 0.0000010 0.0000010 0.0000010 0.0000010 0.0000010 0.0000010 0.0000010 0.0000010 0.0000010 0.0000010 0.0000010 0.0000010 0.0000010 0.0000010 0.0000010 0.0000010 0.0000010 0.0000010 0.0000010 0.0000010 0.0000010 0.0000010 0.0000010 0.0000010 0.0000010 0.0000010 0.0000010 0.0000010 0.0000010 0.0000010 0.0000010 0.0000010 0.0000010 0.0000010 0.0000010 0.0000010 0.0000010 0.0000010 0.0000010 0.0000010 0.0000010 0.0000010 0.0000010 0.0000010 0.0000010 0.0000010 0.0000010 0.0000010 9.0000000 9.0000000 9.0000000 9.0000000 9.0000000 9.0000000 9.0000000 9.0000000 9.0000000 9.0000000 9.0000000 9.0000000 9.0000000 9.0000000 9.0000000 9.0000000 9.0000000 9.0000000 9.0000000 9.0000000 9.0000000 9.0000000 9.0000000 9.0000000 9.0000000 9.0000000 9.0000000 9.0000000 9.0000000 9.0000000 9.0000000 9.0000000 9.0000000 9.0000000 9.0000000 9.0000000 9.0000000 9.0000000 9.0000000 9.0000000 9.0000000 9.0000000 9.0000000 9.0000000 9.0000000 9.0000000 9.0000000 9.0000000 9.0000000 9.0000000 9.0000000 9.0000000 9.0000000 9.0000000 9.0000000 9.0000000 9.0000000 9.0000000 9.0000000 9.0000000 9.0000000 9.0000000 9.0000000 9.0000000 9.0000000 9.0000000 9.0000000 9.0000000 9.0000000 9.0000000 9.0000000 9.0000000 9.0000000 9.0000000 9.0000000 9.0000000 9.0000000 9.0000000 9.0000000 9.0000000 9.0000000 9.0000000 9.0000000 9.0000000 9.0000000 9.0000000 9.0000000 9.0000000 9.0000000 9.0000000 9.0000000 9.0000000 9.0000000 9.0000000 9.0000000 9.0000000 9.0000000 9.0000000 9.0000000 9.0000000 9.0000000 9.0000000 9.0000000 9.0000000 9.0000000 9.0000000 9.0000000 9.0000000 9.0000000 9.0000000 9.0000000 9.0000000 9.0000000 9.0000000 9.0000000 9.0000000 9.0000000 9.0000000 9.0000000 9.0000000 9.0000000 9.0000000 9.0000000 9.0000000 9.0000000 9.0000000 9.0000000 9.0000000 9.0000000 9.0000000 9.0000000 9.0000000 9.0000000 9.0000000 9.0000000 9.0000000 9.0000000 9.0000000 9.0000000 9.0000000 9.0000000 9.0000000 9.0000000 9.0000000 9.0000000 9.0000000 9.0000000 9.0000000 9.0000000 9.0000000 9.0000000 9.0000000 9.0000000 9.0000000 9.0000000 9.0000000 9.0000000 9.0000000 9.0000000 9.0000000 9.0000000 9.0000000 9.0000000 9.0000000 9.0000000 9.0000000 9.0000000 9.0000000 9.0000000 9.0000000 9.0000000 9.0000000 9.0000000 9.0000000 9.0000000 9.0000000 9.0000000 9.0000000 9.0000000 9.0000000 9.0000000 9.0000000 9.0000000 9.0000000 9.0000000 9.0000000 9.0000000 9.0000000 9.0000000 9.0000000 9.0000000 9.0000000 9.0000000 9.0000000 9.0000000 9.0000000 9.0000000 9.0000000 9.0000000 9.0000000 9.0000000 9.0000000 9.0000000 9.0000000 9.0000000 9.0000000 9.0000000 9.0000000 9.0000000 9.0000000 9.0000000 9.0000000 9.0000000 9.0000000 9.0000000 9.0000000 9.0000000 9.0000000 9.0000000 9.0000000 9.0000000 9.0000000 9.0000000 9.0000000 9.0000000 9.0000000 9.0000000 9.0000000 9.0000000 9.0000000 9.0000000 9.0000000 9.0000000 9.0000000 9.0000000 9.0000000 9.0000000 9.0000000 9.0000000 9.0000000 9.0000000 9.0000000 9.0000000 9.0000000 9.0000000 9.0000000 9.0000000 9.0000000 9.0000000 9.0000000 9.0000000 9.0000000 9.0000000 9.0000000 9.0000000 9.0000000 9.0000000 9.0000000 9.0000000 9.0000000 9.0000000 9.0000000 9.0000000 9.0000000 9.0000000 9.0000000 9.0000000 9.0000000 9.0000000 9.0000000 9.0000000 9.0000000 9.0000000 9.0000000 9.0000000 9.0000000 9.0000000 9.0000000 9.0000000 9.0000000 9.0000000 9.0000000 9.0000000 9.0000000 9.0000000 9.0000000 9.0000000 9.0000000 9.0000000 9.0000000 9.0000000 9.0000000 9.0000000 9.0000000 9.0000000 9.0000000 9.0000000 9.0000000 9.0000000 9.0000000 9.0000000 9.0000000 9.0000000 9.0000000 9.0000000 9.0000000 9.0000000 9.0000000 9.0000000 9.0000000 9.0000000 9.0000000 9.0000000 9.0000000 9.0000000 9.0000000 9.0000000 9.0000000 9.0000000 9.0000000 9.0000000 9.0000000 9.0000000 9.0000000 9.0000000 9.0000000 9.0000000 9.0000000 9.0000000 9.0000000 9.0000000 9.0000000 9.0000000 9.0000000 9.0000000 9.0000000 9.0000000 9.0000000 9.0000000 9.0000000 9.0000000 9.0000000 9.0000000 9.0000000 9.0000000 9.0000000 9.0000000 9.0000000 9.0000000 9.0000000 9.0000000 9.0000000 9.0000000 9.0000000 9.0000000 9.0000000 9.0000000 9.0000000 9.0000000 9.0000000 9.0000000 9.0000000 9.0000000 9.0000000 9.0000000 9.0000000 9.0000000 9.0000000 9.0000000 9.0000000 9.0000000 9.0000000 9.0000000 9.0000000 9.0000000 9.0000000 9.0000000 9.0000000 9.0000000 9.0000000 9.0000000 9.0000000 9.0000000 9.0000000 9.0000000 9.0000000 9.0000000 9.0000000 9.0000000 9.0000000 9.0000000 9.0000000 9.0000000 9.0000000 9.0000000 9.0000000 9.0000000 9.0000000 9.0000000 9.0000000 9.0000000 9.0000000 9.0000000 9.0000000 9.0000000 9.0000000 9.0000000 9.0000000 9.0000000 9.0000000 9.0000000 9.0000000 9.0000000 9.0000000 9.0000000 9.0000000 9.0000000 9.0000000 9.0000000 9.0000000 9.0000000 9.0000000 9.0000000 9.0000000 9.0000000 9.0000000 9.0000000 9.0000000 9.0000000 9.0000000 9.0000000 9.0000000 9.0000000 9.0000000 9.0000000 9.0000000 9.0000000 9.0000000 9.0000000 9.0000000 9.0000000 9.0000000 9.0000000 9.0000000 9.0000000 9.0000000 9.0000000 9.0000000 9.0000000 9.0000000 9.0000000 9.0000000 9.0000000 9.0000000 9.0000000 9.0000000 9.0000000 9.0000000 9.0000000 9.0000000 9.0000000 9.0000000 9.0000000 9.0000000 9.0000000 9.0000000 9.0000000 9.0000000 9.0000000 9.0000000 9.0000000 9.0000000 9.0000000 9.0000000 9.0000000 9.0000000 9.0000000 9.0000000 9.0000000 9.0000000 9.0000000 9.0000000 9.0000000 9.0000000 9.0000000 9.0000000 9.0000000 9.0000000 9.0000000 9.0000000 9.0000000 9.0000000 9.0000000 9.0000000 9.0000000 9.0000000 9.0000000 9.0000000 9.0000000 9.0000000 9.0000000 9.0000000 9.0000000 9.0000000 9.0000000 9.0000000 9.0000000 9.0000000 9.0000000 9.0000000 9.0000000 9.0000000 9.0000000 9.0000000 9.0000000 9.0000000 9.0000000 9.0000000 9.0000000 9.0000000 9.0000000 9.0000000 9.0000000 9.0000000 9.0000000 9.0000000 9.0000000 9.0000000 9.0000000 9.0000000 9.0000000 9.0000000 9.0000000 9.0000000 9.0000000 9.0000000 9.0000000 9.0000000 9.0000000 9.0000000 9.0000000 9.0000000 9.0000000 9.0000000 9.0000000 9.0000000 9.0000000 9.0000000 9.0000000 9.0000000 9.0000000 9.0000000 9.0000000 9.0000000 9.0000000 9.0000000 9.0000000 9.0000000 
abietina_aur_MP1320        0.0000010 0.0000010 0.0000010 0.0000010 0.0000010 0.0000000 0.0000010 0.0000010 0.0000010 0.0000010 0.0000010 0.0000010 0.0000010 0.0000010 0.0000010 0.0000010 0.0000010 0.0000010 0.0000010 0.0000010 0.0000010 0.0000010 0.0000010 0.0000010 0.0000010 0.0000010 0.0000010 0.0000010 0.0000010 0.0000010 0.0000010 0.0000010 0.0000010 0.0000010 0.0000010 0.0000010 0.0000010 0.0000010 0.0000010 0.0000010 0.0000010 0.0000010 0.0000010 0.0000010 0.0000010 0.0000010 0.0000010 0.0000010 0.0000010 0.0000010 0.0000010 0.0000010 0.0000010 0.0000010 0.0000010 0.0000010 0.0000010 0.0000010 0.0000010 0.0000010 0.0000010 0.0000010 0.0000010 0.0000010 0.0000010 0.0000010 0.0000010 9.0000000 0.0000010 0.0000010 0.0000010 0.0000010 0.0000010 0.0000010 0.0000010 0.0000010 0.0000010 0.0000010 0.0000010 0.0000010 0.0000010 0.0000010 0.0000010 0.0000010 0.0000010 0.0000010 0.0000010 0.0000010 0.0000010 0.0000010 0.0000010 0.0000010 0.0000010 0.0000010 0.0000010 0.0000010 0.0000010 0.0000010 0.0000010 0.0000010 0.0000010 0.0000010 0.0000010 0.0000010 0.0000010 0.0000010 0.0000010 0.0000010 0.0000010 0.0000010 0.0000010 0.0000010 0.0000010 0.0000010 0.0000010 0.0000010 0.0000010 0.0000010 0.0000010 0.0000010 0.0000010 0.0000010 0.0000010 0.0000010 0.0000010 0.0000010 0.0000010 0.0000010 0.0000010 0.0000010 0.0000010 0.0000010 0.0000010 0.0000010 0.0000010 0.0000010 0.0000010 0.0000010 0.0000010 0.0000010 0.0000010 0.0000010 0.0000010 0.0000010 0.0000010 0.0000010 0.0000010 0.0000010 0.0000010 0.0000010 0.0000010 0.0000010 0.0000010 0.0000010 0.0000010 0.0000010 0.0000010 0.0000010 0.0000010 0.0000010 0.0000010 0.0000010 0.0000010 0.0000010 0.0000010 0.0000010 0.0000010 0.0000010 0.0000010 0.0000010 0.0000010 0.0000010 0.0000010 0.0000010 0.0000010 0.0000010 0.0000010 0.0000010 0.0000010 0.0000010 0.0000010 0.0000010 0.0000010 0.0000010 0.0000010 0.0000010 0.0000010 0.0000010 0.0000010 0.0000010 0.0000010 9.0000000 9.0000000 9.0000000 9.0000000 9.0000000 9.0000000 9.0000000 9.0000000 9.0000000 9.0000000 9.0000000 9.0000000 9.0000000 9.0000000 9.0000000 9.0000000 9.0000000 9.0000000 9.0000000 9.0000000 9.0000000 9.0000000 9.0000000 9.0000000 9.0000000 9.0000000 9.0000000 9.0000000 9.0000000 9.0000000 9.0000000 9.0000000 9.0000000 9.0000000 9.0000000 9.0000000 9.0000000 9.0000000 9.0000000 9.0000000 9.0000000 9.0000000 9.0000000 9.0000000 9.0000000 9.0000000 9.0000000 9.0000000 9.0000000 9.0000000 9.0000000 9.0000000 9.0000000 9.0000000 9.0000000 9.0000000 9.0000000 9.0000000 9.0000000 9.0000000 9.0000000 9.0000000 9.0000000 9.0000000 9.0000000 9.0000000 9.0000000 9.0000000 9.0000000 9.0000000 9.0000000 9.0000000 9.0000000 9.0000000 9.0000000 9.0000000 9.0000000 9.0000000 9.0000000 9.0000000 9.0000000 9.0000000 9.0000000 9.0000000 9.0000000 9.0000000 9.0000000 9.0000000 9.0000000 9.0000000 9.0000000 9.0000000 9.0000000 9.0000000 9.0000000 9.0000000 9.0000000 9.0000000 9.0000000 9.0000000 9.0000000 9.0000000 9.0000000 9.0000000 9.0000000 9.0000000 9.0000000 9.0000000 9.0000000 9.0000000 9.0000000 9.0000000 9.0000000 9.0000000 9.0000000 9.0000000 9.0000000 9.0000000 9.0000000 9.0000000 9.0000000 9.0000000 9.0000000 9.0000000 9.0000000 9.0000000 9.0000000 9.0000000 9.0000000 9.0000000 9.0000000 9.0000000 9.0000000 9.0000000 9.0000000 9.0000000 9.0000000 9.0000000 9.0000000 9.0000000 9.0000000 9.0000000 9.0000000 9.0000000 9.0000000 9.0000000 9.0000000 9.0000000 9.0000000 9.0000000 9.0000000 9.0000000 9.0000000 9.0000000 9.0000000 9.0000000 9.0000000 9.0000000 9.0000000 9.0000000 9.0000000 9.0000000 9.0000000 9.0000000 9.0000000 9.0000000 9.0000000 9.0000000 9.0000000 9.0000000 9.0000000 9.0000000 9.0000000 9.0000000 9.0000000 9.0000000 9.0000000 9.0000000 9.0000000 9.0000000 9.0000000 9.0000000 9.0000000 9.0000000 9.0000000 9.0000000 9.0000000 9.0000000 9.0000000 9.0000000 9.0000000 9.0000000 9.0000000 9.0000000 9.0000000 9.0000000 9.0000000 9.0000000 9.0000000 9.0000000 9.0000000 9.0000000 9.0000000 9.0000000 9.0000000 9.0000000 9.0000000 9.0000000 9.0000000 9.0000000 9.0000000 9.0000000 9.0000000 9.0000000 9.0000000 9.0000000 9.0000000 9.0000000 9.0000000 9.0000000 9.0000000 9.0000000 9.0000000 9.0000000 9.0000000 9.0000000 9.0000000 9.0000000 9.0000000 9.0000000 9.0000000 9.0000000 9.0000000 9.0000000 9.0000000 9.0000000 9.0000000 9.0000000 9.0000000 9.0000000 9.0000000 9.0000000 9.0000000 9.0000000 9.0000000 9.0000000 9.0000000 9.0000000 9.0000000 9.0000000 9.0000000 9.0000000 9.0000000 9.0000000 9.0000000 9.0000000 9.0000000 9.0000000 9.0000000 9.0000000 9.0000000 9.0000000 9.0000000 9.0000000 9.0000000 9.0000000 9.0000000 9.0000000 9.0000000 9.0000000 9.0000000 9.0000000 9.0000000 9.0000000 9.0000000 9.0000000 9.0000000 9.0000000 9.0000000 9.0000000 9.0000000 9.0000000 9.0000000 9.0000000 9.0000000 9.0000000 9.0000000 9.0000000 9.0000000 9.0000000 9.0000000 9.0000000 9.0000000 9.0000000 9.0000000 9.0000000 9.0000000 9.0000000 9.0000000 9.0000000 9.0000000 9.0000000 9.0000000 9.0000000 9.0000000 9.0000000 9.0000000 9.0000000 9.0000000 9.0000000 9.0000000 9.0000000 9.0000000 9.0000000 9.0000000 9.0000000 9.0000000 9.0000000 9.0000000 9.0000000 9.0000000 9.0000000 9.0000000 9.0000000 9.0000000 9.0000000 9.0000000 9.0000000 9.0000000 9.0000000 9.0000000 9.0000000 9.0000000 9.0000000 9.0000000 9.0000000 9.0000000 9.0000000 9.0000000 9.0000000 9.0000000 9.0000000 9.0000000 9.0000000 9.0000000 9.0000000 9.0000000 9.0000000 9.0000000 9.0000000 9.0000000 9.0000000 9.0000000 9.0000000 9.0000000 9.0000000 9.0000000 9.0000000 9.0000000 9.0000000 9.0000000 9.0000000 9.0000000 9.0000000 9.0000000 9.0000000 9.0000000 9.0000000 9.0000000 9.0000000 9.0000000 9.0000000 9.0000000 9.0000000 9.0000000 9.0000000 9.0000000 9.0000000 9.0000000 9.0000000 9.0000000 9.0000000 9.0000000 9.0000000 9.0000000 9.0000000 9.0000000 9.0000000 9.0000000 9.0000000 9.0000000 9.0000000 9.0000000 9.0000000 9.0000000 9.0000000 9.0000000 9.0000000 9.0000000 9.0000000 9.0000000 9.0000000 9.0000000 9.0000000 9.0000000 9.0000000 9.0000000 9.0000000 9.0000000 9.0000000 9.0000000 9.0000000 9.0000000 9.0000000 9.0000000 9.0000000 9.0000000 9.0000000 9.0000000 9.0000000 9.0000000 9.0000000 9.0000000 9.0000000 9.0000000 9.0000000 9.0000000 9.0000000 9.0000000 9.0000000 9.0000000 9.0000000 9.0000000 9.0000000 9.0000000 9.0000000 9.0000000 9.0000000 9.0000000 9.0000000 9.0000000 9.0000000 9.0000000 9.0000000 9.0000000 9.0000000 9.0000000 9.0000000 9.0000000 9.0000000 9.0000000 9.0000000 9.0000000 9.0000000 9.0000000 9.0000000 9.0000000 9.0000000 9.0000000 9.0000000 9.0000000 9.0000000 9.0000000 9.0000000 9.0000000 9.0000000 9.0000000 9.0000000 9.0000000 9.0000000 9.0000000 9.0000000 9.0000000 9.0000000 9.0000000 9.0000000 9.0000000 9.0000000 9.0000000 9.0000000 9.0000000 9.0000000 9.0000000 9.0000000 9.0000000 9.0000000 9.0000000 9.0000000 9.0000000 9.0000000 9.0000000 9.0000000 9.0000000 9.0000000 9.0000000 9.0000000 9.0000000 9.0000000 9.0000000 9.0000000 9.0000000 9.0000000 9.0000000 9.0000000 9.0000000 9.0000000 9.0000000 9.0000000 9.0000000 9.0000000 9.0000000 9.0000000 9.0000000 9.0000000 9.0000000 9.0000000 9.0000000 9.0000000 9.0000000 9.0000000 9.0000000 9.0000000 9.0000000 9.0000000 9.0000000 9.0000000 9.0000000 9.0000000 9.0000000 9.0000000 9.0000000 9.0000000 9.0000000 9.0000000 9.0000000 9.0000000 9.0000000 9.0000000 9.0000000 9.0000000 9.0000000 9.0000000 9.0000000 9.0000000 9.0000000 9.0000000 9.0000000 9.0000000 9.0000000 9.0000000 9.0000000 9.0000000 9.0000000 9.0000000 9.0000000 9.0000000 9.0000000 9.0000000 
abietina_aur_MP499         0.0000010 0.0000010 0.0000010 0.0000010 0.0000010 0.0000010 0.0000000 0.0000010 0.0000010 0.0000010 0.0000010 0.0000010 0.0000010 0.0000010 0.0000010 0.0000010 0.0000010 0.0000010 0.0000010 0.0000010 0.0000010 0.0000010 0.0000010 0.0000010 0.0000010 0.0000010 0.0000010 0.0000010 0.0000010 0.0000010 0.0000010 0.0000010 0.0000010 0.0000010 0.0000010 0.0000010 0.0000010 0.0000010 0.0000010 0.0000010 0.0000010 0.0000010 0.0000010 0.0000010 0.0000010 0.0000010 0.0000010 0.0000010 0.0000010 0.0000010 0.0000010 0.0000010 0.0000010 0.0000010 0.0000010 0.0000010 0.0000010 0.0000010 0.0000010 0.0000010 0.0000010 0.0000010 0.0000010 0.0000010 0.0000010 0.0000010 0.0000010 9.0000000 0.0000010 0.0000010 0.0000010 0.0000010 0.0000010 0.0000010 0.0000010 0.0000010 0.0000010 0.0000010 0.0000010 0.0000010 0.0000010 0.0000010 0.0000010 0.0000010 0.0000010 0.0000010 0.0000010 0.0000010 0.0000010 0.0000010 0.0000010 0.0000010 0.0000010 0.0000010 0.0000010 0.0000010 0.0000010 0.0000010 0.0000010 0.0000010 0.0000010 0.0000010 0.0000010 0.0000010 0.0000010 0.0000010 0.0000010 0.0000010 0.0000010 0.0000010 0.0000010 0.0000010 0.0000010 0.0000010 0.0000010 0.0000010 0.0000010 0.0000010 0.0000010 0.0000010 0.0000010 0.0000010 0.0000010 0.0000010 0.0000010 0.0000010 0.0000010 0.0000010 0.0000010 0.0000010 0.0000010 0.0000010 0.0000010 0.0000010 0.0000010 0.0000010 0.0000010 0.0000010 0.0000010 0.0000010 0.0000010 0.0000010 0.0000010 0.0000010 0.0000010 0.0000010 0.0000010 0.0000010 0.0000010 0.0000010 0.0000010 0.0000010 0.0000010 0.0000010 0.0000010 0.0000010 0.0000010 0.0000010 0.0000010 0.0000010 0.0000010 0.0000010 0.0000010 0.0000010 0.0000010 0.0000010 0.0000010 0.0000010 0.0000010 0.0000010 0.0000010 0.0000010 0.0000010 0.0000010 0.0000010 0.0000010 0.0000010 0.0000010 0.0000010 0.0000010 0.0000010 0.0000010 0.0000010 0.0000010 0.0000010 0.0000010 0.0000010 0.0000010 0.0000010 0.0000010 0.0000010 9.0000000 9.0000000 9.0000000 9.0000000 9.0000000 9.0000000 9.0000000 9.0000000 9.0000000 9.0000000 9.0000000 9.0000000 9.0000000 9.0000000 9.0000000 9.0000000 9.0000000 9.0000000 9.0000000 9.0000000 9.0000000 9.0000000 9.0000000 9.0000000 9.0000000 9.0000000 9.0000000 9.0000000 9.0000000 9.0000000 9.0000000 9.0000000 9.0000000 9.0000000 9.0000000 9.0000000 9.0000000 9.0000000 9.0000000 9.0000000 9.0000000 9.0000000 9.0000000 9.0000000 9.0000000 9.0000000 9.0000000 9.0000000 9.0000000 9.0000000 9.0000000 9.0000000 9.0000000 9.0000000 9.0000000 9.0000000 9.0000000 9.0000000 9.0000000 9.0000000 9.0000000 9.0000000 9.0000000 9.0000000 9.0000000 9.0000000 9.0000000 9.0000000 9.0000000 9.0000000 9.0000000 9.0000000 9.0000000 9.0000000 9.0000000 9.0000000 9.0000000 9.0000000 9.0000000 9.0000000 9.0000000 9.0000000 9.0000000 9.0000000 9.0000000 9.0000000 9.0000000 9.0000000 9.0000000 9.0000000 9.0000000 9.0000000 9.0000000 9.0000000 9.0000000 9.0000000 9.0000000 9.0000000 9.0000000 9.0000000 9.0000000 9.0000000 9.0000000 9.0000000 9.0000000 9.0000000 9.0000000 9.0000000 9.0000000 9.0000000 9.0000000 9.0000000 9.0000000 9.0000000 9.0000000 9.0000000 9.0000000 9.0000000 9.0000000 9.0000000 9.0000000 9.0000000 9.0000000 9.0000000 9.0000000 9.0000000 9.0000000 9.0000000 9.0000000 9.0000000 9.0000000 9.0000000 9.0000000 9.0000000 9.0000000 9.0000000 9.0000000 9.0000000 9.0000000 9.0000000 9.0000000 9.0000000 9.0000000 9.0000000 9.0000000 9.0000000 9.0000000 9.0000000 9.0000000 9.0000000 9.0000000 9.0000000 9.0000000 9.0000000 9.0000000 9.0000000 9.0000000 9.0000000 9.0000000 9.0000000 9.0000000 9.0000000 9.0000000 9.0000000 9.0000000 9.0000000 9.0000000 9.0000000 9.0000000 9.0000000 9.0000000 9.0000000 9.0000000 9.0000000 9.0000000 9.0000000 9.0000000 9.0000000 9.0000000 9.0000000 9.0000000 9.0000000 9.0000000 9.0000000 9.0000000 9.0000000 9.0000000 9.0000000 9.0000000 9.0000000 9.0000000 9.0000000 9.0000000 9.0000000 9.0000000 9.0000000 9.0000000 9.0000000 9.0000000 9.0000000 9.0000000 9.0000000 9.0000000 9.0000000 9.0000000 9.0000000 9.0000000 9.0000000 9.0000000 9.0000000 9.0000000 9.0000000 9.0000000 9.0000000 9.0000000 9.0000000 9.0000000 9.0000000 9.0000000 9.0000000 9.0000000 9.0000000 9.0000000 9.0000000 9.0000000 9.0000000 9.0000000 9.0000000 9.0000000 9.0000000 9.0000000 9.0000000 9.0000000 9.0000000 9.0000000 9.0000000 9.0000000 9.0000000 9.0000000 9.0000000 9.0000000 9.0000000 9.0000000 9.0000000 9.0000000 9.0000000 9.0000000 9.0000000 9.0000000 9.0000000 9.0000000 9.0000000 9.0000000 9.0000000 9.0000000 9.0000000 9.0000000 9.0000000 9.0000000 9.0000000 9.0000000 9.0000000 9.0000000 9.0000000 9.0000000 9.0000000 9.0000000 9.0000000 9.0000000 9.0000000 9.0000000 9.0000000 9.0000000 9.0000000 9.0000000 9.0000000 9.0000000 9.0000000 9.0000000 9.0000000 9.0000000 9.0000000 9.0000000 9.0000000 9.0000000 9.0000000 9.0000000 9.0000000 9.0000000 9.0000000 9.0000000 9.0000000 9.0000000 9.0000000 9.0000000 9.0000000 9.0000000 9.0000000 9.0000000 9.0000000 9.0000000 9.0000000 9.0000000 9.0000000 9.0000000 9.0000000 9.0000000 9.0000000 9.0000000 9.0000000 9.0000000 9.0000000 9.0000000 9.0000000 9.0000000 9.0000000 9.0000000 9.0000000 9.0000000 9.0000000 9.0000000 9.0000000 9.0000000 9.0000000 9.0000000 9.0000000 9.0000000 9.0000000 9.0000000 9.0000000 9.0000000 9.0000000 9.0000000 9.0000000 9.0000000 9.0000000 9.0000000 9.0000000 9.0000000 9.0000000 9.0000000 9.0000000 9.0000000 9.0000000 9.0000000 9.0000000 9.0000000 9.0000000 9.0000000 9.0000000 9.0000000 9.0000000 9.0000000 9.0000000 9.0000000 9.0000000 9.0000000 9.0000000 9.0000000 9.0000000 9.0000000 9.0000000 9.0000000 9.0000000 9.0000000 9.0000000 9.0000000 9.0000000 9.0000000 9.0000000 9.0000000 9.0000000 9.0000000 9.0000000 9.0000000 9.0000000 9.0000000 9.0000000 9.0000000 9.0000000 9.0000000 9.0000000 9.0000000 9.0000000 9.0000000 9.0000000 9.0000000 9.0000000 9.0000000 9.0000000 9.0000000 9.0000000 9.0000000 9.0000000 9.0000000 9.0000000 9.0000000 9.0000000 9.0000000 9.0000000 9.0000000 9.0000000 9.0000000 9.0000000 9.0000000 9.0000000 9.0000000 9.0000000 9.0000000 9.0000000 9.0000000 9.0000000 9.0000000 9.0000000 9.0000000 9.0000000 9.0000000 9.0000000 9.0000000 9.0000000 9.0000000 9.0000000 9.0000000 9.0000000 9.0000000 9.0000000 9.0000000 9.0000000 9.0000000 9.0000000 9.0000000 9.0000000 9.0000000 9.0000000 9.0000000 9.0000000 9.0000000 9.0000000 9.0000000 9.0000000 9.0000000 9.0000000 9.0000000 9.0000000 9.0000000 9.0000000 9.0000000 9.0000000 9.0000000 9.0000000 9.0000000 9.0000000 9.0000000 9.0000000 9.0000000 9.0000000 9.0000000 9.0000000 9.0000000 9.0000000 9.0000000 9.0000000 9.0000000 9.0000000 9.0000000 9.0000000 9.0000000 9.0000000 9.0000000 9.0000000 9.0000000 9.0000000 9.0000000 9.0000000 9.0000000 9.0000000 9.0000000 9.0000000 9.0000000 9.0000000 9.0000000 9.0000000 9.0000000 9.0000000 9.0000000 9.0000000 9.0000000 9.0000000 9.0000000 9.0000000 9.0000000 9.0000000 9.0000000 9.0000000 9.0000000 9.0000000 9.0000000 9.0000000 9.0000000 9.0000000 9.0000000 9.0000000 9.0000000 9.0000000 9.0000000 9.0000000 9.0000000 9.0000000 9.0000000 9.0000000 9.0000000 9.0000000 9.0000000 9.0000000 9.0000000 9.0000000 9.0000000 9.0000000 9.0000000 9.0000000 9.0000000 9.0000000 9.0000000 9.0000000 9.0000000 9.0000000 9.0000000 9.0000000 9.0000000 9.0000000 9.0000000 9.0000000 9.0000000 9.0000000 9.0000000 9.0000000 9.0000000 9.0000000 9.0000000 9.0000000 9.0000000 9.0000000 9.0000000 9.0000000 9.0000000 9.0000000 9.0000000 9.0000000 9.0000000 9.0000000 9.0000000 9.0000000 9.0000000 9.0000000 9.0000000 9.0000000 9.0000000 9.0000000 
abietina_aur_MP717         0.0000010 0.0000010 0.0000010 0.0000010 0.0000010 0.0000010 0.0000010 0.0000000 0.0000010 0.0000010 0.0000010 0.0000010 0.0000010 0.0000010 0.0000010 0.0000010 0.0000010 0.0000010 0.0000010 0.0000010 0.0000010 0.0000010 0.0000010 0.0000010 0.0000010 0.0000010 0.0000010 0.0000010 0.0000010 0.0000010 0.0000010 0.0000010 0.0000010 0.0000010 0.0000010 0.0000010 0.0000010 0.0000010 0.0000010 0.0000010 0.0000010 0.0000010 0.0000010 0.0000010 0.0000010 0.0000010 0.0000010 0.0000010 0.0000010 0.0000010 0.0000010 0.0000010 0.0000010 0.0000010 0.0000010 0.0000010 0.0000010 0.0000010 0.0000010 0.0000010 0.0000010 0.0000010 0.0000010 0.0000010 0.0000010 0.0000010 0.0000010 9.0000000 0.0000010 0.0000010 0.0000010 0.0000010 0.0000010 0.0000010 0.0000010 0.0000010 0.0000010 0.0000010 0.0000010 0.0000010 0.0000010 0.0000010 0.0000010 0.0000010 0.0000010 0.0000010 0.0000010 0.0000010 0.0000010 0.0000010 0.0000010 0.0000010 0.0000010 0.0000010 0.0000010 0.0000010 0.0000010 0.0000010 0.0000010 0.0000010 0.0000010 0.0000010 0.0000010 0.0000010 0.0000010 0.0000010 0.0000010 0.0000010 0.0000010 0.0000010 0.0000010 0.0000010 0.0000010 0.0000010 0.0000010 0.0000010 0.0000010 0.0000010 0.0000010 0.0000010 0.0000010 0.0000010 0.0000010 0.0000010 0.0000010 0.0000010 0.0000010 0.0000010 0.0000010 0.0000010 0.0000010 0.0000010 0.0000010 0.0000010 0.0000010 0.0000010 0.0000010 0.0000010 0.0000010 0.0000010 0.0000010 0.0000010 0.0000010 0.0000010 0.0000010 0.0000010 0.0000010 0.0000010 0.0000010 0.0000010 0.0000010 0.0000010 0.0000010 0.0000010 0.0000010 0.0000010 0.0000010 0.0000010 0.0000010 0.0000010 0.0000010 0.0000010 0.0000010 0.0000010 0.0000010 0.0000010 0.0000010 0.0000010 0.0000010 0.0000010 0.0000010 0.0000010 0.0000010 0.0000010 0.0000010 0.0000010 0.0000010 0.0000010 0.0000010 0.0000010 0.0000010 0.0000010 0.0000010 0.0000010 0.0000010 0.0000010 0.0000010 0.0000010 0.0000010 0.0000010 0.0000010 9.0000000 9.0000000 9.0000000 9.0000000 9.0000000 9.0000000 9.0000000 9.0000000 9.0000000 9.0000000 9.0000000 9.0000000 9.0000000 9.0000000 9.0000000 9.0000000 9.0000000 9.0000000 9.0000000 9.0000000 9.0000000 9.0000000 9.0000000 9.0000000 9.0000000 9.0000000 9.0000000 9.0000000 9.0000000 9.0000000 9.0000000 9.0000000 9.0000000 9.0000000 9.0000000 9.0000000 9.0000000 9.0000000 9.0000000 9.0000000 9.0000000 9.0000000 9.0000000 9.0000000 9.0000000 9.0000000 9.0000000 9.0000000 9.0000000 9.0000000 9.0000000 9.0000000 9.0000000 9.0000000 9.0000000 9.0000000 9.0000000 9.0000000 9.0000000 9.0000000 9.0000000 9.0000000 9.0000000 9.0000000 9.0000000 9.0000000 9.0000000 9.0000000 9.0000000 9.0000000 9.0000000 9.0000000 9.0000000 9.0000000 9.0000000 9.0000000 9.0000000 9.0000000 9.0000000 9.0000000 9.0000000 9.0000000 9.0000000 9.0000000 9.0000000 9.0000000 9.0000000 9.0000000 9.0000000 9.0000000 9.0000000 9.0000000 9.0000000 9.0000000 9.0000000 9.0000000 9.0000000 9.0000000 9.0000000 9.0000000 9.0000000 9.0000000 9.0000000 9.0000000 9.0000000 9.0000000 9.0000000 9.0000000 9.0000000 9.0000000 9.0000000 9.0000000 9.0000000 9.0000000 9.0000000 9.0000000 9.0000000 9.0000000 9.0000000 9.0000000 9.0000000 9.0000000 9.0000000 9.0000000 9.0000000 9.0000000 9.0000000 9.0000000 9.0000000 9.0000000 9.0000000 9.0000000 9.0000000 9.0000000 9.0000000 9.0000000 9.0000000 9.0000000 9.0000000 9.0000000 9.0000000 9.0000000 9.0000000 9.0000000 9.0000000 9.0000000 9.0000000 9.0000000 9.0000000 9.0000000 9.0000000 9.0000000 9.0000000 9.0000000 9.0000000 9.0000000 9.0000000 9.0000000 9.0000000 9.0000000 9.0000000 9.0000000 9.0000000 9.0000000 9.0000000 9.0000000 9.0000000 9.0000000 9.0000000 9.0000000 9.0000000 9.0000000 9.0000000 9.0000000 9.0000000 9.0000000 9.0000000 9.0000000 9.0000000 9.0000000 9.0000000 9.0000000 9.0000000 9.0000000 9.0000000 9.0000000 9.0000000 9.0000000 9.0000000 9.0000000 9.0000000 9.0000000 9.0000000 9.0000000 9.0000000 9.0000000 9.0000000 9.0000000 9.0000000 9.0000000 9.0000000 9.0000000 9.0000000 9.0000000 9.0000000 9.0000000 9.0000000 9.0000000 9.0000000 9.0000000 9.0000000 9.0000000 9.0000000 9.0000000 9.0000000 9.0000000 9.0000000 9.0000000 9.0000000 9.0000000 9.0000000 9.0000000 9.0000000 9.0000000 9.0000000 9.0000000 9.0000000 9.0000000 9.0000000 9.0000000 9.0000000 9.0000000 9.0000000 9.0000000 9.0000000 9.0000000 9.0000000 9.0000000 9.0000000 9.0000000 9.0000000 9.0000000 9.0000000 9.0000000 9.0000000 9.0000000 9.0000000 9.0000000 9.0000000 9.0000000 9.0000000 9.0000000 9.0000000 9.0000000 9.0000000 9.0000000 9.0000000 9.0000000 9.0000000 9.0000000 9.0000000 9.0000000 9.0000000 9.0000000 9.0000000 9.0000000 9.0000000 9.0000000 9.0000000 9.0000000 9.0000000 9.0000000 9.0000000 9.0000000 9.0000000 9.0000000 9.0000000 9.0000000 9.0000000 9.0000000 9.0000000 9.0000000 9.0000000 9.0000000 9.0000000 9.0000000 9.0000000 9.0000000 9.0000000 9.0000000 9.0000000 9.0000000 9.0000000 9.0000000 9.0000000 9.0000000 9.0000000 9.0000000 9.0000000 9.0000000 9.0000000 9.0000000 9.0000000 9.0000000 9.0000000 9.0000000 9.0000000 9.0000000 9.0000000 9.0000000 9.0000000 9.0000000 9.0000000 9.0000000 9.0000000 9.0000000 9.0000000 9.0000000 9.0000000 9.0000000 9.0000000 9.0000000 9.0000000 9.0000000 9.0000000 9.0000000 9.0000000 9.0000000 9.0000000 9.0000000 9.0000000 9.0000000 9.0000000 9.0000000 9.0000000 9.0000000 9.0000000 9.0000000 9.0000000 9.0000000 9.0000000 9.0000000 9.0000000 9.0000000 9.0000000 9.0000000 9.0000000 9.0000000 9.0000000 9.0000000 9.0000000 9.0000000 9.0000000 9.0000000 9.0000000 9.0000000 9.0000000 9.0000000 9.0000000 9.0000000 9.0000000 9.0000000 9.0000000 9.0000000 9.0000000 9.0000000 9.0000000 9.0000000 9.0000000 9.0000000 9.0000000 9.0000000 9.0000000 9.0000000 9.0000000 9.0000000 9.0000000 9.0000000 9.0000000 9.0000000 9.0000000 9.0000000 9.0000000 9.0000000 9.0000000 9.0000000 9.0000000 9.0000000 9.0000000 9.0000000 9.0000000 9.0000000 9.0000000 9.0000000 9.0000000 9.0000000 9.0000000 9.0000000 9.0000000 9.0000000 9.0000000 9.0000000 9.0000000 9.0000000 9.0000000 9.0000000 9.0000000 9.0000000 9.0000000 9.0000000 9.0000000 9.0000000 9.0000000 9.0000000 9.0000000 9.0000000 9.0000000 9.0000000 9.0000000 9.0000000 9.0000000 9.0000000 9.0000000 9.0000000 9.0000000 9.0000000 9.0000000 9.0000000 9.0000000 9.0000000 9.0000000 9.0000000 9.0000000 9.0000000 9.0000000 9.0000000 9.0000000 9.0000000 9.0000000 9.0000000 9.0000000 9.0000000 9.0000000 9.0000000 9.0000000 9.0000000 9.0000000 9.0000000 9.0000000 9.0000000 9.0000000 9.0000000 9.0000000 9.0000000 9.0000000 9.0000000 9.0000000 9.0000000 9.0000000 9.0000000 9.0000000 9.0000000 9.0000000 9.0000000 9.0000000 9.0000000 9.0000000 9.0000000 9.0000000 9.0000000 9.0000000 9.0000000 9.0000000 9.0000000 9.0000000 9.0000000 9.0000000 9.0000000 9.0000000 9.0000000 9.0000000 9.0000000 9.0000000 9.0000000 9.0000000 9.0000000 9.0000000 9.0000000 9.0000000 9.0000000 9.0000000 9.0000000 9.0000000 9.0000000 9.0000000 9.0000000 9.0000000 9.0000000 9.0000000 9.0000000 9.0000000 9.0000000 9.0000000 9.0000000 9.0000000 9.0000000 9.0000000 9.0000000 9.0000000 9.0000000 9.0000000 9.0000000 9.0000000 9.0000000 9.0000000 9.0000000 9.0000000 9.0000000 9.0000000 9.0000000 9.0000000 9.0000000 9.0000000 9.0000000 9.0000000 9.0000000 9.0000000 9.0000000 9.0000000 9.0000000 9.0000000 9.0000000 9.0000000 9.0000000 9.0000000 9.0000000 9.0000000 9.0000000 9.0000000 9.0000000 9.0000000 9.0000000 9.0000000 9.0000000 9.0000000 9.0000000 9.0000000 9.0000000 9.0000000 9.0000000 9.0000000 9.0000000 9.0000000 9.0000000 9.0000000 9.0000000 9.0000000 9.0000000 
abietina_dia_MP1015        0.0000010 0.0000010 0.0000010 0.0000010 0.0000010 0.0000010 0.0000010 0.0000010 0.0000000 0.0000010 0.0000010 0.0000010 0.0000010 0.0000010 0.0000010 0.0000010 0.0000010 0.0000010 0.0000010 0.0000010 0.0000010 0.0000010 0.0000010 0.0000010 0.0000010 0.0000010 0.0000010 0.0000010 0.0000010 0.0000010 0.0000010 0.0000010 0.0000010 0.0000010 0.0000010 0.0000010 0.0000010 0.0000010 0.0000010 0.0000010 0.0000010 0.0000010 0.0000010 0.0000010 0.0000010 0.0000010 0.0000010 0.0000010 0.0000010 0.0000010 0.0000010 0.0000010 0.0000010 0.0000010 0.0000010 0.0000010 0.0000010 0.0000010 0.0000010 0.0000010 0.0000010 0.0000010 0.0000010 0.0000010 0.0000010 0.0000010 0.0000010 9.0000000 0.0000010 0.0000010 0.0000010 0.0000010 0.0000010 0.0000010 0.0000010 0.0000010 0.0000010 0.0000010 0.0000010 0.0000010 0.0000010 0.0000010 0.0000010 0.0000010 0.0000010 0.0000010 0.0000010 0.0000010 0.0000010 0.0000010 0.0000010 0.0000010 0.0000010 0.0000010 0.0000010 0.0000010 0.0000010 0.0000010 0.0000010 0.0000010 0.0000010 0.0000010 0.0000010 0.0000010 0.0000010 0.0000010 0.0000010 0.0000010 0.0000010 0.0000010 0.0000010 0.0000010 0.0000010 0.0000010 0.0000010 0.0000010 0.0000010 0.0000010 0.0000010 0.0000010 0.0000010 0.0000010 0.0000010 0.0000010 0.0000010 0.0000010 0.0000010 0.0000010 0.0000010 0.0000010 0.0000010 0.0000010 0.0000010 0.0000010 0.0000010 0.0000010 0.0000010 0.0000010 0.0000010 0.0000010 0.0000010 0.0000010 0.0000010 0.0000010 0.0000010 0.0000010 0.0000010 0.0000010 0.0000010 0.0000010 0.0000010 0.0000010 0.0000010 0.0000010 0.0000010 0.0000010 0.0000010 0.0000010 0.0000010 0.0000010 0.0000010 0.0000010 0.0000010 0.0000010 0.0000010 0.0000010 0.0000010 0.0000010 0.0000010 0.0000010 0.0000010 0.0000010 0.0000010 0.0000010 0.0000010 0.0000010 0.0000010 0.0000010 0.0000010 0.0000010 0.0000010 0.0000010 0.0000010 0.0000010 0.0000010 0.0000010 0.0000010 0.0000010 0.0000010 0.0000010 0.0000010 9.0000000 9.0000000 9.0000000 9.0000000 9.0000000 9.0000000 9.0000000 9.0000000 9.0000000 9.0000000 9.0000000 9.0000000 9.0000000 9.0000000 9.0000000 9.0000000 9.0000000 9.0000000 9.0000000 9.0000000 9.0000000 9.0000000 9.0000000 9.0000000 9.0000000 9.0000000 9.0000000 9.0000000 9.0000000 9.0000000 9.0000000 9.0000000 9.0000000 9.0000000 9.0000000 9.0000000 9.0000000 9.0000000 9.0000000 9.0000000 9.0000000 9.0000000 9.0000000 9.0000000 9.0000000 9.0000000 9.0000000 9.0000000 9.0000000 9.0000000 9.0000000 9.0000000 9.0000000 9.0000000 9.0000000 9.0000000 9.0000000 9.0000000 9.0000000 9.0000000 9.0000000 9.0000000 9.0000000 9.0000000 9.0000000 9.0000000 9.0000000 9.0000000 9.0000000 9.0000000 9.0000000 9.0000000 9.0000000 9.0000000 9.0000000 9.0000000 9.0000000 9.0000000 9.0000000 9.0000000 9.0000000 9.0000000 9.0000000 9.0000000 9.0000000 9.0000000 9.0000000 9.0000000 9.0000000 9.0000000 9.0000000 9.0000000 9.0000000 9.0000000 9.0000000 9.0000000 9.0000000 9.0000000 9.0000000 9.0000000 9.0000000 9.0000000 9.0000000 9.0000000 9.0000000 9.0000000 9.0000000 9.0000000 9.0000000 9.0000000 9.0000000 9.0000000 9.0000000 9.0000000 9.0000000 9.0000000 9.0000000 9.0000000 9.0000000 9.0000000 9.0000000 9.0000000 9.0000000 9.0000000 9.0000000 9.0000000 9.0000000 9.0000000 9.0000000 9.0000000 9.0000000 9.0000000 9.0000000 9.0000000 9.0000000 9.0000000 9.0000000 9.0000000 9.0000000 9.0000000 9.0000000 9.0000000 9.0000000 9.0000000 9.0000000 9.0000000 9.0000000 9.0000000 9.0000000 9.0000000 9.0000000 9.0000000 9.0000000 9.0000000 9.0000000 9.0000000 9.0000000 9.0000000 9.0000000 9.0000000 9.0000000 9.0000000 9.0000000 9.0000000 9.0000000 9.0000000 9.0000000 9.0000000 9.0000000 9.0000000 9.0000000 9.0000000 9.0000000 9.0000000 9.0000000 9.0000000 9.0000000 9.0000000 9.0000000 9.0000000 9.0000000 9.0000000 9.0000000 9.0000000 9.0000000 9.0000000 9.0000000 9.0000000 9.0000000 9.0000000 9.0000000 9.0000000 9.0000000 9.0000000 9.0000000 9.0000000 9.0000000 9.0000000 9.0000000 9.0000000 9.0000000 9.0000000 9.0000000 9.0000000 9.0000000 9.0000000 9.0000000 9.0000000 9.0000000 9.0000000 9.0000000 9.0000000 9.0000000 9.0000000 9.0000000 9.0000000 9.0000000 9.0000000 9.0000000 9.0000000 9.0000000 9.0000000 9.0000000 9.0000000 9.0000000 9.0000000 9.0000000 9.0000000 9.0000000 9.0000000 9.0000000 9.0000000 9.0000000 9.0000000 9.0000000 9.0000000 9.0000000 9.0000000 9.0000000 9.0000000 9.0000000 9.0000000 9.0000000 9.0000000 9.0000000 9.0000000 9.0000000 9.0000000 9.0000000 9.0000000 9.0000000 9.0000000 9.0000000 9.0000000 9.0000000 9.0000000 9.0000000 9.0000000 9.0000000 9.0000000 9.0000000 9.0000000 9.0000000 9.0000000 9.0000000 9.0000000 9.0000000 9.0000000 9.0000000 9.0000000 9.0000000 9.0000000 9.0000000 9.0000000 9.0000000 9.0000000 9.0000000 9.0000000 9.0000000 9.0000000 9.0000000 9.0000000 9.0000000 9.0000000 9.0000000 9.0000000 9.0000000 9.0000000 9.0000000 9.0000000 9.0000000 9.0000000 9.0000000 9.0000000 9.0000000 9.0000000 9.0000000 9.0000000 9.0000000 9.0000000 9.0000000 9.0000000 9.0000000 9.0000000 9.0000000 9.0000000 9.0000000 9.0000000 9.0000000 9.0000000 9.0000000 9.0000000 9.0000000 9.0000000 9.0000000 9.0000000 9.0000000 9.0000000 9.0000000 9.0000000 9.0000000 9.0000000 9.0000000 9.0000000 9.0000000 9.0000000 9.0000000 9.0000000 9.0000000 9.0000000 9.0000000 9.0000000 9.0000000 9.0000000 9.0000000 9.0000000 9.0000000 9.0000000 9.0000000 9.0000000 9.0000000 9.0000000 9.0000000 9.0000000 9.0000000 9.0000000 9.0000000 9.0000000 9.0000000 9.0000000 9.0000000 9.0000000 9.0000000 9.0000000 9.0000000 9.0000000 9.0000000 9.0000000 9.0000000 9.0000000 9.0000000 9.0000000 9.0000000 9.0000000 9.0000000 9.0000000 9.0000000 9.0000000 9.0000000 9.0000000 9.0000000 9.0000000 9.0000000 9.0000000 9.0000000 9.0000000 9.0000000 9.0000000 9.0000000 9.0000000 9.0000000 9.0000000 9.0000000 9.0000000 9.0000000 9.0000000 9.0000000 9.0000000 9.0000000 9.0000000 9.0000000 9.0000000 9.0000000 9.0000000 9.0000000 9.0000000 9.0000000 9.0000000 9.0000000 9.0000000 9.0000000 9.0000000 9.0000000 9.0000000 9.0000000 9.0000000 9.0000000 9.0000000 9.0000000 9.0000000 9.0000000 9.0000000 9.0000000 9.0000000 9.0000000 9.0000000 9.0000000 9.0000000 9.0000000 9.0000000 9.0000000 9.0000000 9.0000000 9.0000000 9.0000000 9.0000000 9.0000000 9.0000000 9.0000000 9.0000000 9.0000000 9.0000000 9.0000000 9.0000000 9.0000000 9.0000000 9.0000000 9.0000000 9.0000000 9.0000000 9.0000000 9.0000000 9.0000000 9.0000000 9.0000000 9.0000000 9.0000000 9.0000000 9.0000000 9.0000000 9.0000000 9.0000000 9.0000000 9.0000000 9.0000000 9.0000000 9.0000000 9.0000000 9.0000000 9.0000000 9.0000000 9.0000000 9.0000000 9.0000000 9.0000000 9.0000000 9.0000000 9.0000000 9.0000000 9.0000000 9.0000000 9.0000000 9.0000000 9.0000000 9.0000000 9.0000000 9.0000000 9.0000000 9.0000000 9.0000000 9.0000000 9.0000000 9.0000000 9.0000000 9.0000000 9.0000000 9.0000000 9.0000000 9.0000000 9.0000000 9.0000000 9.0000000 9.0000000 9.0000000 9.0000000 9.0000000 9.0000000 9.0000000 9.0000000 9.0000000 9.0000000 9.0000000 9.0000000 9.0000000 9.0000000 9.0000000 9.0000000 9.0000000 9.0000000 9.0000000 9.0000000 9.0000000 9.0000000 9.0000000 9.0000000 9.0000000 9.0000000 9.0000000 9.0000000 9.0000000 9.0000000 9.0000000 9.0000000 9.0000000 9.0000000 9.0000000 9.0000000 9.0000000 9.0000000 9.0000000 9.0000000 9.0000000 9.0000000 9.0000000 9.0000000 9.0000000 9.0000000 9.0000000 9.0000000 9.0000000 9.0000000 9.0000000 9.0000000 9.0000000 9.0000000 9.0000000 9.0000000 9.0000000 9.0000000 9.0000000 9.0000000 9.0000000 9.0000000 9.0000000 9.0000000 9.0000000 9.0000000 9.0000000 
abietina_per_MP1071        0.0000010 0.0000010 0.0000010 0.0000010 0.0000010 0.0000010 0.0000010 0.0000010 0.0000010 0.0000000 0.0000010 0.0000010 0.0000010 0.0000010 0.0000010 0.0000010 0.0000010 0.0000010 0.0000010 0.0000010 0.0000010 0.0000010 0.0000010 0.0000010 0.0000010 0.0000010 0.0000010 0.0000010 0.0000010 0.0000010 0.0000010 0.0000010 0.0000010 0.0000010 0.0000010 0.0000010 0.0000010 0.0000010 0.0000010 0.0000010 0.0000010 0.0000010 0.0000010 0.0000010 0.0000010 0.0000010 0.0000010 0.0000010 0.0000010 0.0000010 0.0000010 0.0000010 0.0000010 0.0000010 0.0000010 0.0000010 0.0000010 0.0000010 0.0000010 0.0000010 0.0000010 0.0000010 0.0000010 0.0000010 0.0000010 0.0000010 0.0000010 9.0000000 0.0000010 0.0000010 0.0000010 0.0000010 0.0000010 0.0000010 0.0000010 0.0000010 0.0000010 0.0000010 0.0000010 0.0000010 0.0000010 0.0000010 0.0000010 0.0000010 0.0000010 0.0000010 0.0000010 0.0000010 0.0000010 0.0000010 0.0000010 0.0000010 0.0000010 0.0000010 0.0000010 0.0000010 0.0000010 0.0000010 0.0000010 0.0000010 0.0000010 0.0000010 0.0000010 0.0000010 0.0000010 0.0000010 0.0000010 0.0000010 0.0000010 0.0000010 0.0000010 0.0000010 0.0000010 0.0000010 0.0000010 0.0000010 0.0000010 0.0000010 0.0000010 0.0000010 0.0000010 0.0000010 0.0000010 0.0000010 0.0000010 0.0000010 0.0000010 0.0000010 0.0000010 0.0000010 0.0000010 0.0000010 0.0000010 0.0000010 0.0000010 0.0000010 0.0000010 0.0000010 0.0000010 0.0000010 0.0000010 0.0000010 0.0000010 0.0000010 0.0000010 0.0000010 0.0000010 0.0000010 0.0000010 0.0000010 0.0000010 0.0000010 0.0000010 0.0000010 0.0000010 0.0000010 0.0000010 0.0000010 0.0000010 0.0000010 0.0000010 0.0000010 0.0000010 0.0000010 0.0000010 0.0000010 0.0000010 0.0000010 0.0000010 0.0000010 0.0000010 0.0000010 0.0000010 0.0000010 0.0000010 0.0000010 0.0000010 0.0000010 0.0000010 0.0000010 0.0000010 0.0000010 0.0000010 0.0000010 0.0000010 0.0000010 0.0000010 0.0000010 0.0000010 0.0000010 0.0000010 9.0000000 9.0000000 9.0000000 9.0000000 9.0000000 9.0000000 9.0000000 9.0000000 9.0000000 9.0000000 9.0000000 9.0000000 9.0000000 9.0000000 9.0000000 9.0000000 9.0000000 9.0000000 9.0000000 9.0000000 9.0000000 9.0000000 9.0000000 9.0000000 9.0000000 9.0000000 9.0000000 9.0000000 9.0000000 9.0000000 9.0000000 9.0000000 9.0000000 9.0000000 9.0000000 9.0000000 9.0000000 9.0000000 9.0000000 9.0000000 9.0000000 9.0000000 9.0000000 9.0000000 9.0000000 9.0000000 9.0000000 9.0000000 9.0000000 9.0000000 9.0000000 9.0000000 9.0000000 9.0000000 9.0000000 9.0000000 9.0000000 9.0000000 9.0000000 9.0000000 9.0000000 9.0000000 9.0000000 9.0000000 9.0000000 9.0000000 9.0000000 9.0000000 9.0000000 9.0000000 9.0000000 9.0000000 9.0000000 9.0000000 9.0000000 9.0000000 9.0000000 9.0000000 9.0000000 9.0000000 9.0000000 9.0000000 9.0000000 9.0000000 9.0000000 9.0000000 9.0000000 9.0000000 9.0000000 9.0000000 9.0000000 9.0000000 9.0000000 9.0000000 9.0000000 9.0000000 9.0000000 9.0000000 9.0000000 9.0000000 9.0000000 9.0000000 9.0000000 9.0000000 9.0000000 9.0000000 9.0000000 9.0000000 9.0000000 9.0000000 9.0000000 9.0000000 9.0000000 9.0000000 9.0000000 9.0000000 9.0000000 9.0000000 9.0000000 9.0000000 9.0000000 9.0000000 9.0000000 9.0000000 9.0000000 9.0000000 9.0000000 9.0000000 9.0000000 9.0000000 9.0000000 9.0000000 9.0000000 9.0000000 9.0000000 9.0000000 9.0000000 9.0000000 9.0000000 9.0000000 9.0000000 9.0000000 9.0000000 9.0000000 9.0000000 9.0000000 9.0000000 9.0000000 9.0000000 9.0000000 9.0000000 9.0000000 9.0000000 9.0000000 9.0000000 9.0000000 9.0000000 9.0000000 9.0000000 9.0000000 9.0000000 9.0000000 9.0000000 9.0000000 9.0000000 9.0000000 9.0000000 9.0000000 9.0000000 9.0000000 9.0000000 9.0000000 9.0000000 9.0000000 9.0000000 9.0000000 9.0000000 9.0000000 9.0000000 9.0000000 9.0000000 9.0000000 9.0000000 9.0000000 9.0000000 9.0000000 9.0000000 9.0000000 9.0000000 9.0000000 9.0000000 9.0000000 9.0000000 9.0000000 9.0000000 9.0000000 9.0000000 9.0000000 9.0000000 9.0000000 9.0000000 9.0000000 9.0000000 9.0000000 9.0000000 9.0000000 9.0000000 9.0000000 9.0000000 9.0000000 9.0000000 9.0000000 9.0000000 9.0000000 9.0000000 9.0000000 9.0000000 9.0000000 9.0000000 9.0000000 9.0000000 9.0000000 9.0000000 9.0000000 9.0000000 9.0000000 9.0000000 9.0000000 9.0000000 9.0000000 9.0000000 9.0000000 9.0000000 9.0000000 9.0000000 9.0000000 9.0000000 9.0000000 9.0000000 9.0000000 9.0000000 9.0000000 9.0000000 9.0000000 9.0000000 9.0000000 9.0000000 9.0000000 9.0000000 9.0000000 9.0000000 9.0000000 9.0000000 9.0000000 9.0000000 9.0000000 9.0000000 9.0000000 9.0000000 9.0000000 9.0000000 9.0000000 9.0000000 9.0000000 9.0000000 9.0000000 9.0000000 9.0000000 9.0000000 9.0000000 9.0000000 9.0000000 9.0000000 9.0000000 9.0000000 9.0000000 9.0000000 9.0000000 9.0000000 9.0000000 9.0000000 9.0000000 9.0000000 9.0000000 9.0000000 9.0000000 9.0000000 9.0000000 9.0000000 9.0000000 9.0000000 9.0000000 9.0000000 9.0000000 9.0000000 9.0000000 9.0000000 9.0000000 9.0000000 9.0000000 9.0000000 9.0000000 9.0000000 9.0000000 9.0000000 9.0000000 9.0000000 9.0000000 9.0000000 9.0000000 9.0000000 9.0000000 9.0000000 9.0000000 9.0000000 9.0000000 9.0000000 9.0000000 9.0000000 9.0000000 9.0000000 9.0000000 9.0000000 9.0000000 9.0000000 9.0000000 9.0000000 9.0000000 9.0000000 9.0000000 9.0000000 9.0000000 9.0000000 9.0000000 9.0000000 9.0000000 9.0000000 9.0000000 9.0000000 9.0000000 9.0000000 9.0000000 9.0000000 9.0000000 9.0000000 9.0000000 9.0000000 9.0000000 9.0000000 9.0000000 9.0000000 9.0000000 9.0000000 9.0000000 9.0000000 9.0000000 9.0000000 9.0000000 9.0000000 9.0000000 9.0000000 9.0000000 9.0000000 9.0000000 9.0000000 9.0000000 9.0000000 9.0000000 9.0000000 9.0000000 9.0000000 9.0000000 9.0000000 9.0000000 9.0000000 9.0000000 9.0000000 9.0000000 9.0000000 9.0000000 9.0000000 9.0000000 9.0000000 9.0000000 9.0000000 9.0000000 9.0000000 9.0000000 9.0000000 9.0000000 9.0000000 9.0000000 9.0000000 9.0000000 9.0000000 9.0000000 9.0000000 9.0000000 9.0000000 9.0000000 9.0000000 9.0000000 9.0000000 9.0000000 9.0000000 9.0000000 9.0000000 9.0000000 9.0000000 9.0000000 9.0000000 9.0000000 9.0000000 9.0000000 9.0000000 9.0000000 9.0000000 9.0000000 9.0000000 9.0000000 9.0000000 9.0000000 9.0000000 9.0000000 9.0000000 9.0000000 9.0000000 9.0000000 9.0000000 9.0000000 9.0000000 9.0000000 9.0000000 9.0000000 9.0000000 9.0000000 9.0000000 9.0000000 9.0000000 9.0000000 9.0000000 9.0000000 9.0000000 9.0000000 9.0000000 9.0000000 9.0000000 9.0000000 9.0000000 9.0000000 9.0000000 9.0000000 9.0000000 9.0000000 9.0000000 9.0000000 9.0000000 9.0000000 9.0000000 9.0000000 9.0000000 9.0000000 9.0000000 9.0000000 9.0000000 9.0000000 9.0000000 9.0000000 9.0000000 9.0000000 9.0000000 9.0000000 9.0000000 9.0000000 9.0000000 9.0000000 9.0000000 9.0000000 9.0000000 9.0000000 9.0000000 9.0000000 9.0000000 9.0000000 9.0000000 9.0000000 9.0000000 9.0000000 9.0000000 9.0000000 9.0000000 9.0000000 9.0000000 9.0000000 9.0000000 9.0000000 9.0000000 9.0000000 9.0000000 9.0000000 9.0000000 9.0000000 9.0000000 9.0000000 9.0000000 9.0000000 9.0000000 9.0000000 9.0000000 9.0000000 9.0000000 9.0000000 9.0000000 9.0000000 9.0000000 9.0000000 9.0000000 9.0000000 9.0000000 9.0000000 9.0000000 9.0000000 9.0000000 9.0000000 9.0000000 9.0000000 9.0000000 9.0000000 9.0000000 9.0000000 9.0000000 9.0000000 9.0000000 9.0000000 9.0000000 9.0000000 9.0000000 9.0000000 9.0000000 9.0000000 9.0000000 9.0000000 9.0000000 9.0000000 9.0000000 9.0000000 9.0000000 9.0000000 9.0000000 9.0000000 9.0000000 9.0000000 9.0000000 9.0000000 9.0000000 9.0000000 9.0000000 9.0000000 
abietina_pet_EO            0.0000010 0.0000010 0.0000010 0.0000010 0.0000010 0.0000010 0.0000010 0.0000010 0.0000010 0.0000010 0.0000000 0.0000010 0.0000010 0.0000010 0.0000010 0.0000010 0.0000010 0.0000010 0.0000010 0.0000010 0.0000010 0.0000010 0.0000010 0.0000010 0.0000010 0.0000010 0.0000010 0.0000010 0.0000010 0.0000010 0.0000010 0.0000010 0.0000010 0.0000010 0.0000010 0.0000010 0.0000010 0.0000010 0.0000010 0.0000010 0.0000010 0.0000010 0.0000010 0.0000010 0.0000010 0.0000010 0.0000010 0.0000010 0.0000010 0.0000010 0.0000010 0.0000010 0.0000010 0.0000010 0.0000010 0.0000010 0.0000010 0.0000010 0.0000010 0.0000010 0.0000010 0.0000010 0.0000010 0.0000010 0.0000010 0.0000010 0.0000010 9.0000000 0.0000010 0.0000010 0.0000010 0.0000010 0.0000010 0.0000010 0.0000010 0.0000010 0.0000010 0.0000010 0.0000010 0.0000010 0.0000010 0.0000010 0.0000010 0.0000010 0.0000010 0.0000010 0.0000010 0.0000010 0.0000010 0.0000010 0.0000010 0.0000010 0.0000010 0.0000010 0.0000010 0.0000010 0.0000010 0.0000010 0.0000010 0.0000010 0.0000010 0.0000010 0.0000010 0.0000010 0.0000010 0.0000010 0.0000010 0.0000010 0.0000010 0.0000010 0.0000010 0.0000010 0.0000010 0.0000010 0.0000010 0.0000010 0.0000010 0.0000010 0.0000010 0.0000010 0.0000010 0.0000010 0.0000010 0.0000010 0.0000010 0.0000010 0.0000010 0.0000010 0.0000010 0.0000010 0.0000010 0.0000010 0.0000010 0.0000010 0.0000010 0.0000010 0.0000010 0.0000010 0.0000010 0.0000010 0.0000010 0.0000010 0.0000010 0.0000010 0.0000010 0.0000010 0.0000010 0.0000010 0.0000010 0.0000010 0.0000010 0.0000010 0.0000010 0.0000010 0.0000010 0.0000010 0.0000010 0.0000010 0.0000010 0.0000010 0.0000010 0.0000010 0.0000010 0.0000010 0.0000010 0.0000010 0.0000010 0.0000010 0.0000010 0.0000010 0.0000010 0.0000010 0.0000010 0.0000010 0.0000010 0.0000010 0.0000010 0.0000010 0.0000010 0.0000010 0.0000010 0.0000010 0.0000010 0.0000010 0.0000010 0.0000010 0.0000010 0.0000010 0.0000010 0.0000010 0.0000010 9.0000000 9.0000000 9.0000000 9.0000000 9.0000000 9.0000000 9.0000000 9.0000000 9.0000000 9.0000000 9.0000000 9.0000000 9.0000000 9.0000000 9.0000000 9.0000000 9.0000000 9.0000000 9.0000000 9.0000000 9.0000000 9.0000000 9.0000000 9.0000000 9.0000000 9.0000000 9.0000000 9.0000000 9.0000000 9.0000000 9.0000000 9.0000000 9.0000000 9.0000000 9.0000000 9.0000000 9.0000000 9.0000000 9.0000000 9.0000000 9.0000000 9.0000000 9.0000000 9.0000000 9.0000000 9.0000000 9.0000000 9.0000000 9.0000000 9.0000000 9.0000000 9.0000000 9.0000000 9.0000000 9.0000000 9.0000000 9.0000000 9.0000000 9.0000000 9.0000000 9.0000000 9.0000000 9.0000000 9.0000000 9.0000000 9.0000000 9.0000000 9.0000000 9.0000000 9.0000000 9.0000000 9.0000000 9.0000000 9.0000000 9.0000000 9.0000000 9.0000000 9.0000000 9.0000000 9.0000000 9.0000000 9.0000000 9.0000000 9.0000000 9.0000000 9.0000000 9.0000000 9.0000000 9.0000000 9.0000000 9.0000000 9.0000000 9.0000000 9.0000000 9.0000000 9.0000000 9.0000000 9.0000000 9.0000000 9.0000000 9.0000000 9.0000000 9.0000000 9.0000000 9.0000000 9.0000000 9.0000000 9.0000000 9.0000000 9.0000000 9.0000000 9.0000000 9.0000000 9.0000000 9.0000000 9.0000000 9.0000000 9.0000000 9.0000000 9.0000000 9.0000000 9.0000000 9.0000000 9.0000000 9.0000000 9.0000000 9.0000000 9.0000000 9.0000000 9.0000000 9.0000000 9.0000000 9.0000000 9.0000000 9.0000000 9.0000000 9.0000000 9.0000000 9.0000000 9.0000000 9.0000000 9.0000000 9.0000000 9.0000000 9.0000000 9.0000000 9.0000000 9.0000000 9.0000000 9.0000000 9.0000000 9.0000000 9.0000000 9.0000000 9.0000000 9.0000000 9.0000000 9.0000000 9.0000000 9.0000000 9.0000000 9.0000000 9.0000000 9.0000000 9.0000000 9.0000000 9.0000000 9.0000000 9.0000000 9.0000000 9.0000000 9.0000000 9.0000000 9.0000000 9.0000000 9.0000000 9.0000000 9.0000000 9.0000000 9.0000000 9.0000000 9.0000000 9.0000000 9.0000000 9.0000000 9.0000000 9.0000000 9.0000000 9.0000000 9.0000000 9.0000000 9.0000000 9.0000000 9.0000000 9.0000000 9.0000000 9.0000000 9.0000000 9.0000000 9.0000000 9.0000000 9.0000000 9.0000000 9.0000000 9.0000000 9.0000000 9.0000000 9.0000000 9.0000000 9.0000000 9.0000000 9.0000000 9.0000000 9.0000000 9.0000000 9.0000000 9.0000000 9.0000000 9.0000000 9.0000000 9.0000000 9.0000000 9.0000000 9.0000000 9.0000000 9.0000000 9.0000000 9.0000000 9.0000000 9.0000000 9.0000000 9.0000000 9.0000000 9.0000000 9.0000000 9.0000000 9.0000000 9.0000000 9.0000000 9.0000000 9.0000000 9.0000000 9.0000000 9.0000000 9.0000000 9.0000000 9.0000000 9.0000000 9.0000000 9.0000000 9.0000000 9.0000000 9.0000000 9.0000000 9.0000000 9.0000000 9.0000000 9.0000000 9.0000000 9.0000000 9.0000000 9.0000000 9.0000000 9.0000000 9.0000000 9.0000000 9.0000000 9.0000000 9.0000000 9.0000000 9.0000000 9.0000000 9.0000000 9.0000000 9.0000000 9.0000000 9.0000000 9.0000000 9.0000000 9.0000000 9.0000000 9.0000000 9.0000000 9.0000000 9.0000000 9.0000000 9.0000000 9.0000000 9.0000000 9.0000000 9.0000000 9.0000000 9.0000000 9.0000000 9.0000000 9.0000000 9.0000000 9.0000000 9.0000000 9.0000000 9.0000000 9.0000000 9.0000000 9.0000000 9.0000000 9.0000000 9.0000000 9.0000000 9.0000000 9.0000000 9.0000000 9.0000000 9.0000000 9.0000000 9.0000000 9.0000000 9.0000000 9.0000000 9.0000000 9.0000000 9.0000000 9.0000000 9.0000000 9.0000000 9.0000000 9.0000000 9.0000000 9.0000000 9.0000000 9.0000000 9.0000000 9.0000000 9.0000000 9.0000000 9.0000000 9.0000000 9.0000000 9.0000000 9.0000000 9.0000000 9.0000000 9.0000000 9.0000000 9.0000000 9.0000000 9.0000000 9.0000000 9.0000000 9.0000000 9.0000000 9.0000000 9.0000000 9.0000000 9.0000000 9.0000000 9.0000000 9.0000000 9.0000000 9.0000000 9.0000000 9.0000000 9.0000000 9.0000000 9.0000000 9.0000000 9.0000000 9.0000000 9.0000000 9.0000000 9.0000000 9.0000000 9.0000000 9.0000000 9.0000000 9.0000000 9.0000000 9.0000000 9.0000000 9.0000000 9.0000000 9.0000000 9.0000000 9.0000000 9.0000000 9.0000000 9.0000000 9.0000000 9.0000000 9.0000000 9.0000000 9.0000000 9.0000000 9.0000000 9.0000000 9.0000000 9.0000000 9.0000000 9.0000000 9.0000000 9.0000000 9.0000000 9.0000000 9.0000000 9.0000000 9.0000000 9.0000000 9.0000000 9.0000000 9.0000000 9.0000000 9.0000000 9.0000000 9.0000000 9.0000000 9.0000000 9.0000000 9.0000000 9.0000000 9.0000000 9.0000000 9.0000000 9.0000000 9.0000000 9.0000000 9.0000000 9.0000000 9.0000000 9.0000000 9.0000000 9.0000000 9.0000000 9.0000000 9.0000000 9.0000000 9.0000000 9.0000000 9.0000000 9.0000000 9.0000000 9.0000000 9.0000000 9.0000000 9.0000000 9.0000000 9.0000000 9.0000000 9.0000000 9.0000000 9.0000000 9.0000000 9.0000000 9.0000000 9.0000000 9.0000000 9.0000000 9.0000000 9.0000000 9.0000000 9.0000000 9.0000000 9.0000000 9.0000000 9.0000000 9.0000000 9.0000000 9.0000000 9.0000000 9.0000000 9.0000000 9.0000000 9.0000000 9.0000000 9.0000000 9.0000000 9.0000000 9.0000000 9.0000000 9.0000000 9.0000000 9.0000000 9.0000000 9.0000000 9.0000000 9.0000000 9.0000000 9.0000000 9.0000000 9.0000000 9.0000000 9.0000000 9.0000000 9.0000000 9.0000000 9.0000000 9.0000000 9.0000000 9.0000000 9.0000000 9.0000000 9.0000000 9.0000000 9.0000000 9.0000000 9.0000000 9.0000000 9.0000000 9.0000000 9.0000000 9.0000000 9.0000000 9.0000000 9.0000000 9.0000000 9.0000000 9.0000000 9.0000000 9.0000000 9.0000000 9.0000000 9.0000000 9.0000000 9.0000000 9.0000000 9.0000000 9.0000000 9.0000000 9.0000000 9.0000000 9.0000000 9.0000000 9.0000000 9.0000000 9.0000000 9.0000000 9.0000000 9.0000000 9.0000000 9.0000000 9.0000000 9.0000000 9.0000000 9.0000000 9.0000000 9.0000000 9.0000000 9.0000000 9.0000000 9.0000000 9.0000000 9.0000000 9.0000000 9.0000000 9.0000000 9.0000000 9.0000000 9.0000000 9.0000000 9.0000000 
algida_MP645               0.0000010 0.0000010 0.0000010 0.0000010 0.0000010 0.0000010 0.0000010 0.0000010 0.0000010 0.0000010 0.0000010 0.0000000 0.0000010 0.0000010 0.0000010 0.0000010 0.0000010 0.0000010 0.0000010 0.0000010 0.0000010 0.0000010 0.0000010 0.0000010 0.0000010 0.0000010 0.0000010 0.0000010 0.0000010 0.0000010 0.0000010 0.0000010 0.0000010 0.0000010 0.0000010 0.0000010 0.0000010 0.0000010 0.0000010 0.0000010 0.0000010 0.0000010 0.0000010 0.0000010 0.0000010 0.0000010 0.0000010 0.0000010 0.0000010 0.0000010 0.0000010 0.0000010 0.0000010 0.0000010 0.0000010 0.0000010 0.0000010 0.0000010 0.0000010 0.0000010 0.0000010 0.0000010 0.0000010 0.0000010 0.0000010 0.0000010 0.0000010 9.0000000 0.0000010 0.0000010 0.0000010 0.0000010 0.0000010 0.0000010 0.0000010 0.0000010 0.0000010 0.0000010 0.0000010 0.0000010 0.0000010 0.0000010 0.0000010 0.0000010 0.0000010 0.0000010 0.0000010 0.0000010 0.0000010 0.0000010 0.0000010 0.0000010 0.0000010 0.0000010 0.0000010 0.0000010 0.0000010 0.0000010 0.0000010 0.0000010 0.0000010 0.0000010 0.0000010 0.0000010 0.0000010 0.0000010 0.0000010 0.0000010 0.0000010 0.0000010 0.0000010 0.0000010 0.0000010 0.0000010 0.0000010 0.0000010 0.0000010 0.0000010 0.0000010 0.0000010 0.0000010 0.0000010 0.0000010 0.0000010 0.0000010 0.0000010 0.0000010 0.0000010 0.0000010 0.0000010 0.0000010 0.0000010 0.0000010 0.0000010 0.0000010 0.0000010 0.0000010 0.0000010 0.0000010 0.0000010 0.0000010 0.0000010 0.0000010 0.0000010 0.0000010 0.0000010 0.0000010 0.0000010 0.0000010 0.0000010 0.0000010 0.0000010 0.0000010 0.0000010 0.0000010 0.0000010 0.0000010 0.0000010 0.0000010 0.0000010 0.0000010 0.0000010 0.0000010 0.0000010 0.0000010 0.0000010 0.0000010 0.0000010 0.0000010 0.0000010 0.0000010 0.0000010 0.0000010 0.0000010 0.0000010 0.0000010 0.0000010 0.0000010 0.0000010 0.0000010 0.0000010 0.0000010 0.0000010 0.0000010 0.0000010 0.0000010 0.0000010 0.0000010 0.0000010 0.0000010 0.0000010 9.0000000 9.0000000 9.0000000 9.0000000 9.0000000 9.0000000 9.0000000 9.0000000 9.0000000 9.0000000 9.0000000 9.0000000 9.0000000 9.0000000 9.0000000 9.0000000 9.0000000 9.0000000 9.0000000 9.0000000 9.0000000 9.0000000 9.0000000 9.0000000 9.0000000 9.0000000 9.0000000 9.0000000 9.0000000 9.0000000 9.0000000 9.0000000 9.0000000 9.0000000 9.0000000 9.0000000 9.0000000 9.0000000 9.0000000 9.0000000 9.0000000 9.0000000 9.0000000 9.0000000 9.0000000 9.0000000 9.0000000 9.0000000 9.0000000 9.0000000 9.0000000 9.0000000 9.0000000 9.0000000 9.0000000 9.0000000 9.0000000 9.0000000 9.0000000 9.0000000 9.0000000 9.0000000 9.0000000 9.0000000 9.0000000 9.0000000 9.0000000 9.0000000 9.0000000 9.0000000 9.0000000 9.0000000 9.0000000 9.0000000 9.0000000 9.0000000 9.0000000 9.0000000 9.0000000 9.0000000 9.0000000 9.0000000 9.0000000 9.0000000 9.0000000 9.0000000 9.0000000 9.0000000 9.0000000 9.0000000 9.0000000 9.0000000 9.0000000 9.0000000 9.0000000 9.0000000 9.0000000 9.0000000 9.0000000 9.0000000 9.0000000 9.0000000 9.0000000 9.0000000 9.0000000 9.0000000 9.0000000 9.0000000 9.0000000 9.0000000 9.0000000 9.0000000 9.0000000 9.0000000 9.0000000 9.0000000 9.0000000 9.0000000 9.0000000 9.0000000 9.0000000 9.0000000 9.0000000 9.0000000 9.0000000 9.0000000 9.0000000 9.0000000 9.0000000 9.0000000 9.0000000 9.0000000 9.0000000 9.0000000 9.0000000 9.0000000 9.0000000 9.0000000 9.0000000 9.0000000 9.0000000 9.0000000 9.0000000 9.0000000 9.0000000 9.0000000 9.0000000 9.0000000 9.0000000 9.0000000 9.0000000 9.0000000 9.0000000 9.0000000 9.0000000 9.0000000 9.0000000 9.0000000 9.0000000 9.0000000 9.0000000 9.0000000 9.0000000 9.0000000 9.0000000 9.0000000 9.0000000 9.0000000 9.0000000 9.0000000 9.0000000 9.0000000 9.0000000 9.0000000 9.0000000 9.0000000 9.0000000 9.0000000 9.0000000 9.0000000 9.0000000 9.0000000 9.0000000 9.0000000 9.0000000 9.0000000 9.0000000 9.0000000 9.0000000 9.0000000 9.0000000 9.0000000 9.0000000 9.0000000 9.0000000 9.0000000 9.0000000 9.0000000 9.0000000 9.0000000 9.0000000 9.0000000 9.0000000 9.0000000 9.0000000 9.0000000 9.0000000 9.0000000 9.0000000 9.0000000 9.0000000 9.0000000 9.0000000 9.0000000 9.0000000 9.0000000 9.0000000 9.0000000 9.0000000 9.0000000 9.0000000 9.0000000 9.0000000 9.0000000 9.0000000 9.0000000 9.0000000 9.0000000 9.0000000 9.0000000 9.0000000 9.0000000 9.0000000 9.0000000 9.0000000 9.0000000 9.0000000 9.0000000 9.0000000 9.0000000 9.0000000 9.0000000 9.0000000 9.0000000 9.0000000 9.0000000 9.0000000 9.0000000 9.0000000 9.0000000 9.0000000 9.0000000 9.0000000 9.0000000 9.0000000 9.0000000 9.0000000 9.0000000 9.0000000 9.0000000 9.0000000 9.0000000 9.0000000 9.0000000 9.0000000 9.0000000 9.0000000 9.0000000 9.0000000 9.0000000 9.0000000 9.0000000 9.0000000 9.0000000 9.0000000 9.0000000 9.0000000 9.0000000 9.0000000 9.0000000 9.0000000 9.0000000 9.0000000 9.0000000 9.0000000 9.0000000 9.0000000 9.0000000 9.0000000 9.0000000 9.0000000 9.0000000 9.0000000 9.0000000 9.0000000 9.0000000 9.0000000 9.0000000 9.0000000 9.0000000 9.0000000 9.0000000 9.0000000 9.0000000 9.0000000 9.0000000 9.0000000 9.0000000 9.0000000 9.0000000 9.0000000 9.0000000 9.0000000 9.0000000 9.0000000 9.0000000 9.0000000 9.0000000 9.0000000 9.0000000 9.0000000 9.0000000 9.0000000 9.0000000 9.0000000 9.0000000 9.0000000 9.0000000 9.0000000 9.0000000 9.0000000 9.0000000 9.0000000 9.0000000 9.0000000 9.0000000 9.0000000 9.0000000 9.0000000 9.0000000 9.0000000 9.0000000 9.0000000 9.0000000 9.0000000 9.0000000 9.0000000 9.0000000 9.0000000 9.0000000 9.0000000 9.0000000 9.0000000 9.0000000 9.0000000 9.0000000 9.0000000 9.0000000 9.0000000 9.0000000 9.0000000 9.0000000 9.0000000 9.0000000 9.0000000 9.0000000 9.0000000 9.0000000 9.0000000 9.0000000 9.0000000 9.0000000 9.0000000 9.0000000 9.0000000 9.0000000 9.0000000 9.0000000 9.0000000 9.0000000 9.0000000 9.0000000 9.0000000 9.0000000 9.0000000 9.0000000 9.0000000 9.0000000 9.0000000 9.0000000 9.0000000 9.0000000 9.0000000 9.0000000 9.0000000 9.0000000 9.0000000 9.0000000 9.0000000 9.0000000 9.0000000 9.0000000 9.0000000 9.0000000 9.0000000 9.0000000 9.0000000 9.0000000 9.0000000 9.0000000 9.0000000 9.0000000 9.0000000 9.0000000 9.0000000 9.0000000 9.0000000 9.0000000 9.0000000 9.0000000 9.0000000 9.0000000 9.0000000 9.0000000 9.0000000 9.0000000 9.0000000 9.0000000 9.0000000 9.0000000 9.0000000 9.0000000 9.0000000 9.0000000 9.0000000 9.0000000 9.0000000 9.0000000 9.0000000 9.0000000 9.0000000 9.0000000 9.0000000 9.0000000 9.0000000 9.0000000 9.0000000 9.0000000 9.0000000 9.0000000 9.0000000 9.0000000 9.0000000 9.0000000 9.0000000 9.0000000 9.0000000 9.0000000 9.0000000 9.0000000 9.0000000 9.0000000 9.0000000 9.0000000 9.0000000 9.0000000 9.0000000 9.0000000 9.0000000 9.0000000 9.0000000 9.0000000 9.0000000 9.0000000 9.0000000 9.0000000 9.0000000 9.0000000 9.0000000 9.0000000 9.0000000 9.0000000 9.0000000 9.0000000 9.0000000 9.0000000 9.0000000 9.0000000 9.0000000 9.0000000 9.0000000 9.0000000 9.0000000 9.0000000 9.0000000 9.0000000 9.0000000 9.0000000 9.0000000 9.0000000 9.0000000 9.0000000 9.0000000 9.0000000 9.0000000 9.0000000 9.0000000 9.0000000 9.0000000 9.0000000 9.0000000 9.0000000 9.0000000 9.0000000 9.0000000 9.0000000 9.0000000 9.0000000 9.0000000 9.0000000 9.0000000 9.0000000 9.0000000 9.0000000 9.0000000 9.0000000 9.0000000 9.0000000 9.0000000 9.0000000 9.0000000 9.0000000 9.0000000 9.0000000 9.0000000 9.0000000 9.0000000 9.0000000 9.0000000 9.0000000 9.0000000 9.0000000 9.0000000 9.0000000 9.0000000 9.0000000 9.0000000 9.0000000 9.0000000 9.0000000 9.0000000 9.0000000 9.0000000 9.0000000 9.0000000 9.0000000 9.0000000 9.0000000 
alopecurus_MP630           0.0000010 0.0000010 0.0000010 0.0000010 0.0000010 0.0000010 0.0000010 0.0000010 0.0000010 0.0000010 0.0000010 0.0000010 0.0000000 0.0000010 0.0000010 0.0000010 0.0000010 0.0000010 0.0000010 0.0000010 0.0000010 0.0000010 0.0000010 0.0000010 0.0000010 0.0000010 0.0000010 0.0000010 0.0000010 0.0000010 0.0000010 0.0000010 0.0000010 0.0000010 0.0000010 0.0000010 0.0000010 0.0000010 0.0000010 0.0000010 0.0000010 0.0000010 0.0000010 0.0000010 0.0000010 0.0000010 0.0000010 0.0000010 0.0000010 0.0000010 0.0000010 0.0000010 0.0000010 0.0000010 0.0000010 0.0000010 0.0000010 0.0000010 0.0000010 0.0000010 0.0000010 0.0000010 0.0000010 0.0000010 0.0000010 0.0000010 0.0000010 9.0000000 0.0000010 0.0000010 0.0000010 0.0000010 0.0000010 0.0000010 0.0000010 0.0000010 0.0000010 0.0000010 0.0000010 0.0000010 0.0000010 0.0000010 0.0000010 0.0000010 0.0000010 0.0000010 0.0000010 0.0000010 0.0000010 0.0000010 0.0000010 0.0000010 0.0000010 0.0000010 0.0000010 0.0000010 0.0000010 0.0000010 0.0000010 0.0000010 0.0000010 0.0000010 0.0000010 0.0000010 0.0000010 0.0000010 0.0000010 0.0000010 0.0000010 0.0000010 0.0000010 0.0000010 0.0000010 0.0000010 0.0000010 0.0000010 0.0000010 0.0000010 0.0000010 0.0000010 0.0000010 0.0000010 0.0000010 0.0000010 0.0000010 0.0000010 0.0000010 0.0000010 0.0000010 0.0000010 0.0000010 0.0000010 0.0000010 0.0000010 0.0000010 0.0000010 0.0000010 0.0000010 0.0000010 0.0000010 0.0000010 0.0000010 0.0000010 0.0000010 0.0000010 0.0000010 0.0000010 0.0000010 0.0000010 0.0000010 0.0000010 0.0000010 0.0000010 0.0000010 0.0000010 0.0000010 0.0000010 0.0000010 0.0000010 0.0000010 0.0000010 0.0000010 0.0000010 0.0000010 0.0000010 0.0000010 0.0000010 0.0000010 0.0000010 0.0000010 0.0000010 0.0000010 0.0000010 0.0000010 0.0000010 0.0000010 0.0000010 0.0000010 0.0000010 0.0000010 0.0000010 0.0000010 0.0000010 0.0000010 0.0000010 0.0000010 0.0000010 0.0000010 0.0000010 0.0000010 0.0000010 9.0000000 9.0000000 9.0000000 9.0000000 9.0000000 9.0000000 9.0000000 9.0000000 9.0000000 9.0000000 9.0000000 9.0000000 9.0000000 9.0000000 9.0000000 9.0000000 9.0000000 9.0000000 9.0000000 9.0000000 9.0000000 9.0000000 9.0000000 9.0000000 9.0000000 9.0000000 9.0000000 9.0000000 9.0000000 9.0000000 9.0000000 9.0000000 9.0000000 9.0000000 9.0000000 9.0000000 9.0000000 9.0000000 9.0000000 9.0000000 9.0000000 9.0000000 9.0000000 9.0000000 9.0000000 9.0000000 9.0000000 9.0000000 9.0000000 9.0000000 9.0000000 9.0000000 9.0000000 9.0000000 9.0000000 9.0000000 9.0000000 9.0000000 9.0000000 9.0000000 9.0000000 9.0000000 9.0000000 9.0000000 9.0000000 9.0000000 9.0000000 9.0000000 9.0000000 9.0000000 9.0000000 9.0000000 9.0000000 9.0000000 9.0000000 9.0000000 9.0000000 9.0000000 9.0000000 9.0000000 9.0000000 9.0000000 9.0000000 9.0000000 9.0000000 9.0000000 9.0000000 9.0000000 9.0000000 9.0000000 9.0000000 9.0000000 9.0000000 9.0000000 9.0000000 9.0000000 9.0000000 9.0000000 9.0000000 9.0000000 9.0000000 9.0000000 9.0000000 9.0000000 9.0000000 9.0000000 9.0000000 9.0000000 9.0000000 9.0000000 9.0000000 9.0000000 9.0000000 9.0000000 9.0000000 9.0000000 9.0000000 9.0000000 9.0000000 9.0000000 9.0000000 9.0000000 9.0000000 9.0000000 9.0000000 9.0000000 9.0000000 9.0000000 9.0000000 9.0000000 9.0000000 9.0000000 9.0000000 9.0000000 9.0000000 9.0000000 9.0000000 9.0000000 9.0000000 9.0000000 9.0000000 9.0000000 9.0000000 9.0000000 9.0000000 9.0000000 9.0000000 9.0000000 9.0000000 9.0000000 9.0000000 9.0000000 9.0000000 9.0000000 9.0000000 9.0000000 9.0000000 9.0000000 9.0000000 9.0000000 9.0000000 9.0000000 9.0000000 9.0000000 9.0000000 9.0000000 9.0000000 9.0000000 9.0000000 9.0000000 9.0000000 9.0000000 9.0000000 9.0000000 9.0000000 9.0000000 9.0000000 9.0000000 9.0000000 9.0000000 9.0000000 9.0000000 9.0000000 9.0000000 9.0000000 9.0000000 9.0000000 9.0000000 9.0000000 9.0000000 9.0000000 9.0000000 9.0000000 9.0000000 9.0000000 9.0000000 9.0000000 9.0000000 9.0000000 9.0000000 9.0000000 9.0000000 9.0000000 9.0000000 9.0000000 9.0000000 9.0000000 9.0000000 9.0000000 9.0000000 9.0000000 9.0000000 9.0000000 9.0000000 9.0000000 9.0000000 9.0000000 9.0000000 9.0000000 9.0000000 9.0000000 9.0000000 9.0000000 9.0000000 9.0000000 9.0000000 9.0000000 9.0000000 9.0000000 9.0000000 9.0000000 9.0000000 9.0000000 9.0000000 9.0000000 9.0000000 9.0000000 9.0000000 9.0000000 9.0000000 9.0000000 9.0000000 9.0000000 9.0000000 9.0000000 9.0000000 9.0000000 9.0000000 9.0000000 9.0000000 9.0000000 9.0000000 9.0000000 9.0000000 9.0000000 9.0000000 9.0000000 9.0000000 9.0000000 9.0000000 9.0000000 9.0000000 9.0000000 9.0000000 9.0000000 9.0000000 9.0000000 9.0000000 9.0000000 9.0000000 9.0000000 9.0000000 9.0000000 9.0000000 9.0000000 9.0000000 9.0000000 9.0000000 9.0000000 9.0000000 9.0000000 9.0000000 9.0000000 9.0000000 9.0000000 9.0000000 9.0000000 9.0000000 9.0000000 9.0000000 9.0000000 9.0000000 9.0000000 9.0000000 9.0000000 9.0000000 9.0000000 9.0000000 9.0000000 9.0000000 9.0000000 9.0000000 9.0000000 9.0000000 9.0000000 9.0000000 9.0000000 9.0000000 9.0000000 9.0000000 9.0000000 9.0000000 9.0000000 9.0000000 9.0000000 9.0000000 9.0000000 9.0000000 9.0000000 9.0000000 9.0000000 9.0000000 9.0000000 9.0000000 9.0000000 9.0000000 9.0000000 9.0000000 9.0000000 9.0000000 9.0000000 9.0000000 9.0000000 9.0000000 9.0000000 9.0000000 9.0000000 9.0000000 9.0000000 9.0000000 9.0000000 9.0000000 9.0000000 9.0000000 9.0000000 9.0000000 9.0000000 9.0000000 9.0000000 9.0000000 9.0000000 9.0000000 9.0000000 9.0000000 9.0000000 9.0000000 9.0000000 9.0000000 9.0000000 9.0000000 9.0000000 9.0000000 9.0000000 9.0000000 9.0000000 9.0000000 9.0000000 9.0000000 9.0000000 9.0000000 9.0000000 9.0000000 9.0000000 9.0000000 9.0000000 9.0000000 9.0000000 9.0000000 9.0000000 9.0000000 9.0000000 9.0000000 9.0000000 9.0000000 9.0000000 9.0000000 9.0000000 9.0000000 9.0000000 9.0000000 9.0000000 9.0000000 9.0000000 9.0000000 9.0000000 9.0000000 9.0000000 9.0000000 9.0000000 9.0000000 9.0000000 9.0000000 9.0000000 9.0000000 9.0000000 9.0000000 9.0000000 9.0000000 9.0000000 9.0000000 9.0000000 9.0000000 9.0000000 9.0000000 9.0000000 9.0000000 9.0000000 9.0000000 9.0000000 9.0000000 9.0000000 9.0000000 9.0000000 9.0000000 9.0000000 9.0000000 9.0000000 9.0000000 9.0000000 9.0000000 9.0000000 9.0000000 9.0000000 9.0000000 9.0000000 9.0000000 9.0000000 9.0000000 9.0000000 9.0000000 9.0000000 9.0000000 9.0000000 9.0000000 9.0000000 9.0000000 9.0000000 9.0000000 9.0000000 9.0000000 9.0000000 9.0000000 9.0000000 9.0000000 9.0000000 9.0000000 9.0000000 9.0000000 9.0000000 9.0000000 9.0000000 9.0000000 9.0000000 9.0000000 9.0000000 9.0000000 9.0000000 9.0000000 9.0000000 9.0000000 9.0000000 9.0000000 9.0000000 9.0000000 9.0000000 9.0000000 9.0000000 9.0000000 9.0000000 9.0000000 9.0000000 9.0000000 9.0000000 9.0000000 9.0000000 9.0000000 9.0000000 9.0000000 9.0000000 9.0000000 9.0000000 9.0000000 9.0000000 9.0000000 9.0000000 9.0000000 9.0000000 9.0000000 9.0000000 9.0000000 9.0000000 9.0000000 9.0000000 9.0000000 9.0000000 9.0000000 9.0000000 9.0000000 9.0000000 9.0000000 9.0000000 9.0000000 9.0000000 9.0000000 9.0000000 9.0000000 9.0000000 9.0000000 9.0000000 9.0000000 9.0000000 9.0000000 9.0000000 9.0000000 9.0000000 9.0000000 9.0000000 9.0000000 9.0000000 9.0000000 9.0000000 9.0000000 9.0000000 9.0000000 9.0000000 9.0000000 9.0000000 9.0000000 9.0000000 9.0000000 9.0000000 9.0000000 9.0000000 9.0000000 9.0000000 9.0000000 9.0000000 9.0000000 9.0000000 9.0000000 9.0000000 9.0000000 9.0000000 9.0000000 9.0000000 9.0000000 9.0000000 9.0000000 
arborea_Miehe              0.0000010 0.0000010 0.0000010 0.0000010 0.0000010 0.0000010 0.0000010 0.0000010 0.0000010 0.0000010 0.0000010 0.0000010 0.0000010 0.0000000 0.0000010 0.0000010 0.0000010 0.0000010 0.0000010 0.0000010 0.0000010 0.0000010 0.0000010 0.0000010 0.0000010 0.0000010 0.0000010 0.0000010 0.0000010 0.0000010 0.0000010 0.0000010 0.0000010 0.0000010 0.0000010 0.0000010 0.0000010 0.0000010 0.0000010 0.0000010 0.0000010 0.0000010 0.0000010 0.0000010 0.0000010 0.0000010 0.0000010 0.0000010 0.0000010 0.0000010 0.0000010 0.0000010 0.0000010 0.0000010 0.0000010 0.0000010 0.0000010 0.0000010 0.0000010 0.0000010 0.0000010 0.0000010 0.0000010 0.0000010 0.0000010 0.0000010 0.0000010 9.0000000 0.0000010 0.0000010 0.0000010 0.0000010 0.0000010 0.0000010 0.0000010 0.0000010 0.0000010 0.0000010 0.0000010 0.0000010 0.0000010 0.0000010 0.0000010 0.0000010 0.0000010 0.0000010 0.0000010 0.0000010 0.0000010 0.0000010 0.0000010 0.0000010 0.0000010 0.0000010 0.0000010 0.0000010 0.0000010 0.0000010 0.0000010 0.0000010 0.0000010 0.0000010 0.0000010 0.0000010 0.0000010 0.0000010 0.0000010 0.0000010 0.0000010 0.0000010 0.0000010 0.0000010 0.0000010 0.0000010 0.0000010 0.0000010 0.0000010 0.0000010 0.0000010 0.0000010 0.0000010 0.0000010 0.0000010 0.0000010 0.0000010 0.0000010 0.0000010 0.0000010 0.0000010 0.0000010 0.0000010 0.0000010 0.0000010 0.0000010 0.0000010 0.0000010 0.0000010 0.0000010 0.0000010 0.0000010 0.0000010 0.0000010 0.0000010 0.0000010 0.0000010 0.0000010 0.0000010 0.0000010 0.0000010 0.0000010 0.0000010 0.0000010 0.0000010 0.0000010 0.0000010 0.0000010 0.0000010 0.0000010 0.0000010 0.0000010 0.0000010 0.0000010 0.0000010 0.0000010 0.0000010 0.0000010 0.0000010 0.0000010 0.0000010 0.0000010 0.0000010 0.0000010 0.0000010 0.0000010 0.0000010 0.0000010 0.0000010 0.0000010 0.0000010 0.0000010 0.0000010 0.0000010 0.0000010 0.0000010 0.0000010 0.0000010 0.0000010 0.0000010 0.0000010 0.0000010 0.0000010 9.0000000 9.0000000 9.0000000 9.0000000 9.0000000 9.0000000 9.0000000 9.0000000 9.0000000 9.0000000 9.0000000 9.0000000 9.0000000 9.0000000 9.0000000 9.0000000 9.0000000 9.0000000 9.0000000 9.0000000 9.0000000 9.0000000 9.0000000 9.0000000 9.0000000 9.0000000 9.0000000 9.0000000 9.0000000 9.0000000 9.0000000 9.0000000 9.0000000 9.0000000 9.0000000 9.0000000 9.0000000 9.0000000 9.0000000 9.0000000 9.0000000 9.0000000 9.0000000 9.0000000 9.0000000 9.0000000 9.0000000 9.0000000 9.0000000 9.0000000 9.0000000 9.0000000 9.0000000 9.0000000 9.0000000 9.0000000 9.0000000 9.0000000 9.0000000 9.0000000 9.0000000 9.0000000 9.0000000 9.0000000 9.0000000 9.0000000 9.0000000 9.0000000 9.0000000 9.0000000 9.0000000 9.0000000 9.0000000 9.0000000 9.0000000 9.0000000 9.0000000 9.0000000 9.0000000 9.0000000 9.0000000 9.0000000 9.0000000 9.0000000 9.0000000 9.0000000 9.0000000 9.0000000 9.0000000 9.0000000 9.0000000 9.0000000 9.0000000 9.0000000 9.0000000 9.0000000 9.0000000 9.0000000 9.0000000 9.0000000 9.0000000 9.0000000 9.0000000 9.0000000 9.0000000 9.0000000 9.0000000 9.0000000 9.0000000 9.0000000 9.0000000 9.0000000 9.0000000 9.0000000 9.0000000 9.0000000 9.0000000 9.0000000 9.0000000 9.0000000 9.0000000 9.0000000 9.0000000 9.0000000 9.0000000 9.0000000 9.0000000 9.0000000 9.0000000 9.0000000 9.0000000 9.0000000 9.0000000 9.0000000 9.0000000 9.0000000 9.0000000 9.0000000 9.0000000 9.0000000 9.0000000 9.0000000 9.0000000 9.0000000 9.0000000 9.0000000 9.0000000 9.0000000 9.0000000 9.0000000 9.0000000 9.0000000 9.0000000 9.0000000 9.0000000 9.0000000 9.0000000 9.0000000 9.0000000 9.0000000 9.0000000 9.0000000 9.0000000 9.0000000 9.0000000 9.0000000 9.0000000 9.0000000 9.0000000 9.0000000 9.0000000 9.0000000 9.0000000 9.0000000 9.0000000 9.0000000 9.0000000 9.0000000 9.0000000 9.0000000 9.0000000 9.0000000 9.0000000 9.0000000 9.0000000 9.0000000 9.0000000 9.0000000 9.0000000 9.0000000 9.0000000 9.0000000 9.0000000 9.0000000 9.0000000 9.0000000 9.0000000 9.0000000 9.0000000 9.0000000 9.0000000 9.0000000 9.0000000 9.0000000 9.0000000 9.0000000 9.0000000 9.0000000 9.0000000 9.0000000 9.0000000 9.0000000 9.0000000 9.0000000 9.0000000 9.0000000 9.0000000 9.0000000 9.0000000 9.0000000 9.0000000 9.0000000 9.0000000 9.0000000 9.0000000 9.0000000 9.0000000 9.0000000 9.0000000 9.0000000 9.0000000 9.0000000 9.0000000 9.0000000 9.0000000 9.0000000 9.0000000 9.0000000 9.0000000 9.0000000 9.0000000 9.0000000 9.0000000 9.0000000 9.0000000 9.0000000 9.0000000 9.0000000 9.0000000 9.0000000 9.0000000 9.0000000 9.0000000 9.0000000 9.0000000 9.0000000 9.0000000 9.0000000 9.0000000 9.0000000 9.0000000 9.0000000 9.0000000 9.0000000 9.0000000 9.0000000 9.0000000 9.0000000 9.0000000 9.0000000 9.0000000 9.0000000 9.0000000 9.0000000 9.0000000 9.0000000 9.0000000 9.0000000 9.0000000 9.0000000 9.0000000 9.0000000 9.0000000 9.0000000 9.0000000 9.0000000 9.0000000 9.0000000 9.0000000 9.0000000 9.0000000 9.0000000 9.0000000 9.0000000 9.0000000 9.0000000 9.0000000 9.0000000 9.0000000 9.0000000 9.0000000 9.0000000 9.0000000 9.0000000 9.0000000 9.0000000 9.0000000 9.0000000 9.0000000 9.0000000 9.0000000 9.0000000 9.0000000 9.0000000 9.0000000 9.0000000 9.0000000 9.0000000 9.0000000 9.0000000 9.0000000 9.0000000 9.0000000 9.0000000 9.0000000 9.0000000 9.0000000 9.0000000 9.0000000 9.0000000 9.0000000 9.0000000 9.0000000 9.0000000 9.0000000 9.0000000 9.0000000 9.0000000 9.0000000 9.0000000 9.0000000 9.0000000 9.0000000 9.0000000 9.0000000 9.0000000 9.0000000 9.0000000 9.0000000 9.0000000 9.0000000 9.0000000 9.0000000 9.0000000 9.0000000 9.0000000 9.0000000 9.0000000 9.0000000 9.0000000 9.0000000 9.0000000 9.0000000 9.0000000 9.0000000 9.0000000 9.0000000 9.0000000 9.0000000 9.0000000 9.0000000 9.0000000 9.0000000 9.0000000 9.0000000 9.0000000 9.0000000 9.0000000 9.0000000 9.0000000 9.0000000 9.0000000 9.0000000 9.0000000 9.0000000 9.0000000 9.0000000 9.0000000 9.0000000 9.0000000 9.0000000 9.0000000 9.0000000 9.0000000 9.0000000 9.0000000 9.0000000 9.0000000 9.0000000 9.0000000 9.0000000 9.0000000 9.0000000 9.0000000 9.0000000 9.0000000 9.0000000 9.0000000 9.0000000 9.0000000 9.0000000 9.0000000 9.0000000 9.0000000 9.0000000 9.0000000 9.0000000 9.0000000 9.0000000 9.0000000 9.0000000 9.0000000 9.0000000 9.0000000 9.0000000 9.0000000 9.0000000 9.0000000 9.0000000 9.0000000 9.0000000 9.0000000 9.0000000 9.0000000 9.0000000 9.0000000 9.0000000 9.0000000 9.0000000 9.0000000 9.0000000 9.0000000 9.0000000 9.0000000 9.0000000 9.0000000 9.0000000 9.0000000 9.0000000 9.0000000 9.0000000 9.0000000 9.0000000 9.0000000 9.0000000 9.0000000 9.0000000 9.0000000 9.0000000 9.0000000 9.0000000 9.0000000 9.0000000 9.0000000 9.0000000 9.0000000 9.0000000 9.0000000 9.0000000 9.0000000 9.0000000 9.0000000 9.0000000 9.0000000 9.0000000 9.0000000 9.0000000 9.0000000 9.0000000 9.0000000 9.0000000 9.0000000 9.0000000 9.0000000 9.0000000 9.0000000 9.0000000 9.0000000 9.0000000 9.0000000 9.0000000 9.0000000 9.0000000 9.0000000 9.0000000 9.0000000 9.0000000 9.0000000 9.0000000 9.0000000 9.0000000 9.0000000 9.0000000 9.0000000 9.0000000 9.0000000 9.0000000 9.0000000 9.0000000 9.0000000 9.0000000 9.0000000 9.0000000 9.0000000 9.0000000 9.0000000 9.0000000 9.0000000 9.0000000 9.0000000 9.0000000 9.0000000 9.0000000 9.0000000 9.0000000 9.0000000 9.0000000 9.0000000 9.0000000 9.0000000 9.0000000 9.0000000 9.0000000 9.0000000 9.0000000 9.0000000 9.0000000 9.0000000 9.0000000 9.0000000 9.0000000 9.0000000 9.0000000 9.0000000 9.0000000 9.0000000 9.0000000 9.0000000 9.0000000 9.0000000 9.0000000 9.0000000 9.0000000 9.0000000 9.0000000 9.0000000 9.0000000 9.0000000 
arborescens_FM747          0.0000010 0.0000010 0.0000010 0.0000010 0.0000010 0.0000010 0.0000010 0.0000010 0.0000010 0.0000010 0.0000010 0.0000010 0.0000010 0.0000010 0.0000000 0.0000010 0.0000010 0.0000010 0.0000010 0.0000010 0.0000010 0.0000010 0.0000010 0.0000010 0.0000010 0.0000010 0.0000010 0.0000010 0.0000010 0.0000010 0.0000010 0.0000010 0.0000010 0.0000010 0.0000010 0.0000010 0.0000010 0.0000010 0.0000010 0.0000010 0.0000010 0.0000010 0.0000010 0.0000010 0.0000010 0.0000010 0.0000010 0.0000010 0.0000010 0.0000010 0.0000010 0.0000010 0.0000010 0.0000010 0.0000010 0.0000010 0.0000010 0.0000010 0.0000010 0.0000010 0.0000010 0.0000010 0.0000010 0.0000010 0.0000010 0.0000010 0.0000010 9.0000000 0.0000010 0.0000010 0.0000010 0.0000010 0.0000010 0.0000010 0.0000010 0.0000010 0.0000010 0.0000010 0.0000010 0.0000010 0.0000010 0.0000010 0.0000010 0.0000010 0.0000010 0.0000010 0.0000010 0.0000010 0.0000010 0.0000010 0.0000010 0.0000010 0.0000010 0.0000010 0.0000010 0.0000010 0.0000010 0.0000010 0.0000010 0.0000010 0.0000010 0.0000010 0.0000010 0.0000010 0.0000010 0.0000010 0.0000010 0.0000010 0.0000010 0.0000010 0.0000010 0.0000010 0.0000010 0.0000010 0.0000010 0.0000010 0.0000010 0.0000010 0.0000010 0.0000010 0.0000010 0.0000010 0.0000010 0.0000010 0.0000010 0.0000010 0.0000010 0.0000010 0.0000010 0.0000010 0.0000010 0.0000010 0.0000010 0.0000010 0.0000010 0.0000010 0.0000010 0.0000010 0.0000010 0.0000010 0.0000010 0.0000010 0.0000010 0.0000010 0.0000010 0.0000010 0.0000010 0.0000010 0.0000010 0.0000010 0.0000010 0.0000010 0.0000010 0.0000010 0.0000010 0.0000010 0.0000010 0.0000010 0.0000010 0.0000010 0.0000010 0.0000010 0.0000010 0.0000010 0.0000010 0.0000010 0.0000010 0.0000010 0.0000010 0.0000010 0.0000010 0.0000010 0.0000010 0.0000010 0.0000010 0.0000010 0.0000010 0.0000010 0.0000010 0.0000010 0.0000010 0.0000010 0.0000010 0.0000010 0.0000010 0.0000010 0.0000010 0.0000010 0.0000010 0.0000010 0.0000010 9.0000000 9.0000000 9.0000000 9.0000000 9.0000000 9.0000000 9.0000000 9.0000000 9.0000000 9.0000000 9.0000000 9.0000000 9.0000000 9.0000000 9.0000000 9.0000000 9.0000000 9.0000000 9.0000000 9.0000000 9.0000000 9.0000000 9.0000000 9.0000000 9.0000000 9.0000000 9.0000000 9.0000000 9.0000000 9.0000000 9.0000000 9.0000000 9.0000000 9.0000000 9.0000000 9.0000000 9.0000000 9.0000000 9.0000000 9.0000000 9.0000000 9.0000000 9.0000000 9.0000000 9.0000000 9.0000000 9.0000000 9.0000000 9.0000000 9.0000000 9.0000000 9.0000000 9.0000000 9.0000000 9.0000000 9.0000000 9.0000000 9.0000000 9.0000000 9.0000000 9.0000000 9.0000000 9.0000000 9.0000000 9.0000000 9.0000000 9.0000000 9.0000000 9.0000000 9.0000000 9.0000000 9.0000000 9.0000000 9.0000000 9.0000000 9.0000000 9.0000000 9.0000000 9.0000000 9.0000000 9.0000000 9.0000000 9.0000000 9.0000000 9.0000000 9.0000000 9.0000000 9.0000000 9.0000000 9.0000000 9.0000000 9.0000000 9.0000000 9.0000000 9.0000000 9.0000000 9.0000000 9.0000000 9.0000000 9.0000000 9.0000000 9.0000000 9.0000000 9.0000000 9.0000000 9.0000000 9.0000000 9.0000000 9.0000000 9.0000000 9.0000000 9.0000000 9.0000000 9.0000000 9.0000000 9.0000000 9.0000000 9.0000000 9.0000000 9.0000000 9.0000000 9.0000000 9.0000000 9.0000000 9.0000000 9.0000000 9.0000000 9.0000000 9.0000000 9.0000000 9.0000000 9.0000000 9.0000000 9.0000000 9.0000000 9.0000000 9.0000000 9.0000000 9.0000000 9.0000000 9.0000000 9.0000000 9.0000000 9.0000000 9.0000000 9.0000000 9.0000000 9.0000000 9.0000000 9.0000000 9.0000000 9.0000000 9.0000000 9.0000000 9.0000000 9.0000000 9.0000000 9.0000000 9.0000000 9.0000000 9.0000000 9.0000000 9.0000000 9.0000000 9.0000000 9.0000000 9.0000000 9.0000000 9.0000000 9.0000000 9.0000000 9.0000000 9.0000000 9.0000000 9.0000000 9.0000000 9.0000000 9.0000000 9.0000000 9.0000000 9.0000000 9.0000000 9.0000000 9.0000000 9.0000000 9.0000000 9.0000000 9.0000000 9.0000000 9.0000000 9.0000000 9.0000000 9.0000000 9.0000000 9.0000000 9.0000000 9.0000000 9.0000000 9.0000000 9.0000000 9.0000000 9.0000000 9.0000000 9.0000000 9.0000000 9.0000000 9.0000000 9.0000000 9.0000000 9.0000000 9.0000000 9.0000000 9.0000000 9.0000000 9.0000000 9.0000000 9.0000000 9.0000000 9.0000000 9.0000000 9.0000000 9.0000000 9.0000000 9.0000000 9.0000000 9.0000000 9.0000000 9.0000000 9.0000000 9.0000000 9.0000000 9.0000000 9.0000000 9.0000000 9.0000000 9.0000000 9.0000000 9.0000000 9.0000000 9.0000000 9.0000000 9.0000000 9.0000000 9.0000000 9.0000000 9.0000000 9.0000000 9.0000000 9.0000000 9.0000000 9.0000000 9.0000000 9.0000000 9.0000000 9.0000000 9.0000000 9.0000000 9.0000000 9.0000000 9.0000000 9.0000000 9.0000000 9.0000000 9.0000000 9.0000000 9.0000000 9.0000000 9.0000000 9.0000000 9.0000000 9.0000000 9.0000000 9.0000000 9.0000000 9.0000000 9.0000000 9.0000000 9.0000000 9.0000000 9.0000000 9.0000000 9.0000000 9.0000000 9.0000000 9.0000000 9.0000000 9.0000000 9.0000000 9.0000000 9.0000000 9.0000000 9.0000000 9.0000000 9.0000000 9.0000000 9.0000000 9.0000000 9.0000000 9.0000000 9.0000000 9.0000000 9.0000000 9.0000000 9.0000000 9.0000000 9.0000000 9.0000000 9.0000000 9.0000000 9.0000000 9.0000000 9.0000000 9.0000000 9.0000000 9.0000000 9.0000000 9.0000000 9.0000000 9.0000000 9.0000000 9.0000000 9.0000000 9.0000000 9.0000000 9.0000000 9.0000000 9.0000000 9.0000000 9.0000000 9.0000000 9.0000000 9.0000000 9.0000000 9.0000000 9.0000000 9.0000000 9.0000000 9.0000000 9.0000000 9.0000000 9.0000000 9.0000000 9.0000000 9.0000000 9.0000000 9.0000000 9.0000000 9.0000000 9.0000000 9.0000000 9.0000000 9.0000000 9.0000000 9.0000000 9.0000000 9.0000000 9.0000000 9.0000000 9.0000000 9.0000000 9.0000000 9.0000000 9.0000000 9.0000000 9.0000000 9.0000000 9.0000000 9.0000000 9.0000000 9.0000000 9.0000000 9.0000000 9.0000000 9.0000000 9.0000000 9.0000000 9.0000000 9.0000000 9.0000000 9.0000000 9.0000000 9.0000000 9.0000000 9.0000000 9.0000000 9.0000000 9.0000000 9.0000000 9.0000000 9.0000000 9.0000000 9.0000000 9.0000000 9.0000000 9.0000000 9.0000000 9.0000000 9.0000000 9.0000000 9.0000000 9.0000000 9.0000000 9.0000000 9.0000000 9.0000000 9.0000000 9.0000000 9.0000000 9.0000000 9.0000000 9.0000000 9.0000000 9.0000000 9.0000000 9.0000000 9.0000000 9.0000000 9.0000000 9.0000000 9.0000000 9.0000000 9.0000000 9.0000000 9.0000000 9.0000000 9.0000000 9.0000000 9.0000000 9.0000000 9.0000000 9.0000000 9.0000000 9.0000000 9.0000000 9.0000000 9.0000000 9.0000000 9.0000000 9.0000000 9.0000000 9.0000000 9.0000000 9.0000000 9.0000000 9.0000000 9.0000000 9.0000000 9.0000000 9.0000000 9.0000000 9.0000000 9.0000000 9.0000000 9.0000000 9.0000000 9.0000000 9.0000000 9.0000000 9.0000000 9.0000000 9.0000000 9.0000000 9.0000000 9.0000000 9.0000000 9.0000000 9.0000000 9.0000000 9.0000000 9.0000000 9.0000000 9.0000000 9.0000000 9.0000000 9.0000000 9.0000000 9.0000000 9.0000000 9.0000000 9.0000000 9.0000000 9.0000000 9.0000000 9.0000000 9.0000000 9.0000000 9.0000000 9.0000000 9.0000000 9.0000000 9.0000000 9.0000000 9.0000000 9.0000000 9.0000000 9.0000000 9.0000000 9.0000000 9.0000000 9.0000000 9.0000000 9.0000000 9.0000000 9.0000000 9.0000000 9.0000000 9.0000000 9.0000000 9.0000000 9.0000000 9.0000000 9.0000000 9.0000000 9.0000000 9.0000000 9.0000000 9.0000000 9.0000000 9.0000000 9.0000000 9.0000000 9.0000000 9.0000000 9.0000000 9.0000000 9.0000000 9.0000000 9.0000000 9.0000000 9.0000000 9.0000000 9.0000000 9.0000000 9.0000000 9.0000000 9.0000000 9.0000000 9.0000000 9.0000000 9.0000000 9.0000000 9.0000000 9.0000000 9.0000000 9.0000000 9.0000000 9.0000000 9.0000000 9.0000000 9.0000000 9.0000000 9.0000000 9.0000000 9.0000000 9.0000000 9.0000000 9.0000000 9.0000000 
aristata_EO12830           0.0000010 0.0000010 0.0000010 0.0000010 0.0000010 0.0000010 0.0000010 0.0000010 0.0000010 0.0000010 0.0000010 0.0000010 0.0000010 0.0000010 0.0000010 0.0000000 0.0000010 0.0000010 0.0000010 0.0000010 0.0000010 0.0000010 0.0000010 0.0000010 0.0000010 0.0000010 0.0000010 0.0000010 0.0000010 0.0000010 0.0000010 0.0000010 0.0000010 0.0000010 0.0000010 0.0000010 0.0000010 0.0000010 0.0000010 0.0000010 0.0000010 0.0000010 0.0000010 0.0000010 0.0000010 0.0000010 0.0000010 0.0000010 0.0000010 0.0000010 0.0000010 0.0000010 0.0000010 0.0000010 0.0000010 0.0000010 0.0000010 0.0000010 0.0000010 0.0000010 0.0000010 0.0000010 0.0000010 0.0000010 0.0000010 0.0000010 0.0000010 9.0000000 0.0000010 0.0000010 0.0000010 0.0000010 0.0000010 0.0000010 0.0000010 0.0000010 0.0000010 0.0000010 0.0000010 0.0000010 0.0000010 0.0000010 0.0000010 0.0000010 0.0000010 0.0000010 0.0000010 0.0000010 0.0000010 0.0000010 0.0000010 0.0000010 0.0000010 0.0000010 0.0000010 0.0000010 0.0000010 0.0000010 0.0000010 0.0000010 0.0000010 0.0000010 0.0000010 0.0000010 0.0000010 0.0000010 0.0000010 0.0000010 0.0000010 0.0000010 0.0000010 0.0000010 0.0000010 0.0000010 0.0000010 0.0000010 0.0000010 0.0000010 0.0000010 0.0000010 0.0000010 0.0000010 0.0000010 0.0000010 0.0000010 0.0000010 0.0000010 0.0000010 0.0000010 0.0000010 0.0000010 0.0000010 0.0000010 0.0000010 0.0000010 0.0000010 0.0000010 0.0000010 0.0000010 0.0000010 0.0000010 0.0000010 0.0000010 0.0000010 0.0000010 0.0000010 0.0000010 0.0000010 0.0000010 0.0000010 0.0000010 0.0000010 0.0000010 0.0000010 0.0000010 0.0000010 0.0000010 0.0000010 0.0000010 0.0000010 0.0000010 0.0000010 0.0000010 0.0000010 0.0000010 0.0000010 0.0000010 0.0000010 0.0000010 0.0000010 0.0000010 0.0000010 0.0000010 0.0000010 0.0000010 0.0000010 0.0000010 0.0000010 0.0000010 0.0000010 0.0000010 0.0000010 0.0000010 0.0000010 0.0000010 0.0000010 0.0000010 0.0000010 0.0000010 0.0000010 0.0000010 9.0000000 9.0000000 9.0000000 9.0000000 9.0000000 9.0000000 9.0000000 9.0000000 9.0000000 9.0000000 9.0000000 9.0000000 9.0000000 9.0000000 9.0000000 9.0000000 9.0000000 9.0000000 9.0000000 9.0000000 9.0000000 9.0000000 9.0000000 9.0000000 9.0000000 9.0000000 9.0000000 9.0000000 9.0000000 9.0000000 9.0000000 9.0000000 9.0000000 9.0000000 9.0000000 9.0000000 9.0000000 9.0000000 9.0000000 9.0000000 9.0000000 9.0000000 9.0000000 9.0000000 9.0000000 9.0000000 9.0000000 9.0000000 9.0000000 9.0000000 9.0000000 9.0000000 9.0000000 9.0000000 9.0000000 9.0000000 9.0000000 9.0000000 9.0000000 9.0000000 9.0000000 9.0000000 9.0000000 9.0000000 9.0000000 9.0000000 9.0000000 9.0000000 9.0000000 9.0000000 9.0000000 9.0000000 9.0000000 9.0000000 9.0000000 9.0000000 9.0000000 9.0000000 9.0000000 9.0000000 9.0000000 9.0000000 9.0000000 9.0000000 9.0000000 9.0000000 9.0000000 9.0000000 9.0000000 9.0000000 9.0000000 9.0000000 9.0000000 9.0000000 9.0000000 9.0000000 9.0000000 9.0000000 9.0000000 9.0000000 9.0000000 9.0000000 9.0000000 9.0000000 9.0000000 9.0000000 9.0000000 9.0000000 9.0000000 9.0000000 9.0000000 9.0000000 9.0000000 9.0000000 9.0000000 9.0000000 9.0000000 9.0000000 9.0000000 9.0000000 9.0000000 9.0000000 9.0000000 9.0000000 9.0000000 9.0000000 9.0000000 9.0000000 9.0000000 9.0000000 9.0000000 9.0000000 9.0000000 9.0000000 9.0000000 9.0000000 9.0000000 9.0000000 9.0000000 9.0000000 9.0000000 9.0000000 9.0000000 9.0000000 9.0000000 9.0000000 9.0000000 9.0000000 9.0000000 9.0000000 9.0000000 9.0000000 9.0000000 9.0000000 9.0000000 9.0000000 9.0000000 9.0000000 9.0000000 9.0000000 9.0000000 9.0000000 9.0000000 9.0000000 9.0000000 9.0000000 9.0000000 9.0000000 9.0000000 9.0000000 9.0000000 9.0000000 9.0000000 9.0000000 9.0000000 9.0000000 9.0000000 9.0000000 9.0000000 9.0000000 9.0000000 9.0000000 9.0000000 9.0000000 9.0000000 9.0000000 9.0000000 9.0000000 9.0000000 9.0000000 9.0000000 9.0000000 9.0000000 9.0000000 9.0000000 9.0000000 9.0000000 9.0000000 9.0000000 9.0000000 9.0000000 9.0000000 9.0000000 9.0000000 9.0000000 9.0000000 9.0000000 9.0000000 9.0000000 9.0000000 9.0000000 9.0000000 9.0000000 9.0000000 9.0000000 9.0000000 9.0000000 9.0000000 9.0000000 9.0000000 9.0000000 9.0000000 9.0000000 9.0000000 9.0000000 9.0000000 9.0000000 9.0000000 9.0000000 9.0000000 9.0000000 9.0000000 9.0000000 9.0000000 9.0000000 9.0000000 9.0000000 9.0000000 9.0000000 9.0000000 9.0000000 9.0000000 9.0000000 9.0000000 9.0000000 9.0000000 9.0000000 9.0000000 9.0000000 9.0000000 9.0000000 9.0000000 9.0000000 9.0000000 9.0000000 9.0000000 9.0000000 9.0000000 9.0000000 9.0000000 9.0000000 9.0000000 9.0000000 9.0000000 9.0000000 9.0000000 9.0000000 9.0000000 9.0000000 9.0000000 9.0000000 9.0000000 9.0000000 9.0000000 9.0000000 9.0000000 9.0000000 9.0000000 9.0000000 9.0000000 9.0000000 9.0000000 9.0000000 9.0000000 9.0000000 9.0000000 9.0000000 9.0000000 9.0000000 9.0000000 9.0000000 9.0000000 9.0000000 9.0000000 9.0000000 9.0000000 9.0000000 9.0000000 9.0000000 9.0000000 9.0000000 9.0000000 9.0000000 9.0000000 9.0000000 9.0000000 9.0000000 9.0000000 9.0000000 9.0000000 9.0000000 9.0000000 9.0000000 9.0000000 9.0000000 9.0000000 9.0000000 9.0000000 9.0000000 9.0000000 9.0000000 9.0000000 9.0000000 9.0000000 9.0000000 9.0000000 9.0000000 9.0000000 9.0000000 9.0000000 9.0000000 9.0000000 9.0000000 9.0000000 9.0000000 9.0000000 9.0000000 9.0000000 9.0000000 9.0000000 9.0000000 9.0000000 9.0000000 9.0000000 9.0000000 9.0000000 9.0000000 9.0000000 9.0000000 9.0000000 9.0000000 9.0000000 9.0000000 9.0000000 9.0000000 9.0000000 9.0000000 9.0000000 9.0000000 9.0000000 9.0000000 9.0000000 9.0000000 9.0000000 9.0000000 9.0000000 9.0000000 9.0000000 9.0000000 9.0000000 9.0000000 9.0000000 9.0000000 9.0000000 9.0000000 9.0000000 9.0000000 9.0000000 9.0000000 9.0000000 9.0000000 9.0000000 9.0000000 9.0000000 9.0000000 9.0000000 9.0000000 9.0000000 9.0000000 9.0000000 9.0000000 9.0000000 9.0000000 9.0000000 9.0000000 9.0000000 9.0000000 9.0000000 9.0000000 9.0000000 9.0000000 9.0000000 9.0000000 9.0000000 9.0000000 9.0000000 9.0000000 9.0000000 9.0000000 9.0000000 9.0000000 9.0000000 9.0000000 9.0000000 9.0000000 9.0000000 9.0000000 9.0000000 9.0000000 9.0000000 9.0000000 9.0000000 9.0000000 9.0000000 9.0000000 9.0000000 9.0000000 9.0000000 9.0000000 9.0000000 9.0000000 9.0000000 9.0000000 9.0000000 9.0000000 9.0000000 9.0000000 9.0000000 9.0000000 9.0000000 9.0000000 9.0000000 9.0000000 9.0000000 9.0000000 9.0000000 9.0000000 9.0000000 9.0000000 9.0000000 9.0000000 9.0000000 9.0000000 9.0000000 9.0000000 9.0000000 9.0000000 9.0000000 9.0000000 9.0000000 9.0000000 9.0000000 9.0000000 9.0000000 9.0000000 9.0000000 9.0000000 9.0000000 9.0000000 9.0000000 9.0000000 9.0000000 9.0000000 9.0000000 9.0000000 9.0000000 9.0000000 9.0000000 9.0000000 9.0000000 9.0000000 9.0000000 9.0000000 9.0000000 9.0000000 9.0000000 9.0000000 9.0000000 9.0000000 9.0000000 9.0000000 9.0000000 9.0000000 9.0000000 9.0000000 9.0000000 9.0000000 9.0000000 9.0000000 9.0000000 9.0000000 9.0000000 9.0000000 9.0000000 9.0000000 9.0000000 9.0000000 9.0000000 9.0000000 9.0000000 9.0000000 9.0000000 9.0000000 9.0000000 9.0000000 9.0000000 9.0000000 9.0000000 9.0000000 9.0000000 9.0000000 9.0000000 9.0000000 9.0000000 9.0000000 9.0000000 9.0000000 9.0000000 9.0000000 9.0000000 9.0000000 9.0000000 9.0000000 9.0000000 9.0000000 9.0000000 9.0000000 9.0000000 9.0000000 9.0000000 9.0000000 9.0000000 9.0000000 9.0000000 9.0000000 9.0000000 9.0000000 9.0000000 9.0000000 9.0000000 9.0000000 9.0000000 9.0000000 9.0000000 9.0000000 9.0000000 9.0000000 9.0000000 
aspalathifolia_DB1408      0.0000010 0.0000010 0.0000010 0.0000010 0.0000010 0.0000010 0.0000010 0.0000010 0.0000010 0.0000010 0.0000010 0.0000010 0.0000010 0.0000010 0.0000010 0.0000010 0.0000000 0.0000010 0.0000010 0.0000010 0.0000010 0.0000010 0.0000010 0.0000010 0.0000010 0.0000010 0.0000010 0.0000010 0.0000010 0.0000010 0.0000010 0.0000010 0.0000010 0.0000010 0.0000010 0.0000010 0.0000010 0.0000010 0.0000010 0.0000010 0.0000010 0.0000010 0.0000010 0.0000010 0.0000010 0.0000010 0.0000010 0.0000010 0.0000010 0.0000010 0.0000010 0.0000010 0.0000010 0.0000010 0.0000010 0.0000010 0.0000010 0.0000010 0.0000010 0.0000010 0.0000010 0.0000010 0.0000010 0.0000010 0.0000010 0.0000010 0.0000010 9.0000000 0.0000010 0.0000010 0.0000010 0.0000010 0.0000010 0.0000010 0.0000010 0.0000010 0.0000010 0.0000010 0.0000010 0.0000010 0.0000010 0.0000010 0.0000010 0.0000010 0.0000010 0.0000010 0.0000010 0.0000010 0.0000010 0.0000010 0.0000010 0.0000010 0.0000010 0.0000010 0.0000010 0.0000010 0.0000010 0.0000010 0.0000010 0.0000010 0.0000010 0.0000010 0.0000010 0.0000010 0.0000010 0.0000010 0.0000010 0.0000010 0.0000010 0.0000010 0.0000010 0.0000010 0.0000010 0.0000010 0.0000010 0.0000010 0.0000010 0.0000010 0.0000010 0.0000010 0.0000010 0.0000010 0.0000010 0.0000010 0.0000010 0.0000010 0.0000010 0.0000010 0.0000010 0.0000010 0.0000010 0.0000010 0.0000010 0.0000010 0.0000010 0.0000010 0.0000010 0.0000010 0.0000010 0.0000010 0.0000010 0.0000010 0.0000010 0.0000010 0.0000010 0.0000010 0.0000010 0.0000010 0.0000010 0.0000010 0.0000010 0.0000010 0.0000010 0.0000010 0.0000010 0.0000010 0.0000010 0.0000010 0.0000010 0.0000010 0.0000010 0.0000010 0.0000010 0.0000010 0.0000010 0.0000010 0.0000010 0.0000010 0.0000010 0.0000010 0.0000010 0.0000010 0.0000010 0.0000010 0.0000010 0.0000010 0.0000010 0.0000010 0.0000010 0.0000010 0.0000010 0.0000010 0.0000010 0.0000010 0.0000010 0.0000010 0.0000010 0.0000010 0.0000010 0.0000010 0.0000010 9.0000000 9.0000000 9.0000000 9.0000000 9.0000000 9.0000000 9.0000000 9.0000000 9.0000000 9.0000000 9.0000000 9.0000000 9.0000000 9.0000000 9.0000000 9.0000000 9.0000000 9.0000000 9.0000000 9.0000000 9.0000000 9.0000000 9.0000000 9.0000000 9.0000000 9.0000000 9.0000000 9.0000000 9.0000000 9.0000000 9.0000000 9.0000000 9.0000000 9.0000000 9.0000000 9.0000000 9.0000000 9.0000000 9.0000000 9.0000000 9.0000000 9.0000000 9.0000000 9.0000000 9.0000000 9.0000000 9.0000000 9.0000000 9.0000000 9.0000000 9.0000000 9.0000000 9.0000000 9.0000000 9.0000000 9.0000000 9.0000000 9.0000000 9.0000000 9.0000000 9.0000000 9.0000000 9.0000000 9.0000000 9.0000000 9.0000000 9.0000000 9.0000000 9.0000000 9.0000000 9.0000000 9.0000000 9.0000000 9.0000000 9.0000000 9.0000000 9.0000000 9.0000000 9.0000000 9.0000000 9.0000000 9.0000000 9.0000000 9.0000000 9.0000000 9.0000000 9.0000000 9.0000000 9.0000000 9.0000000 9.0000000 9.0000000 9.0000000 9.0000000 9.0000000 9.0000000 9.0000000 9.0000000 9.0000000 9.0000000 9.0000000 9.0000000 9.0000000 9.0000000 9.0000000 9.0000000 9.0000000 9.0000000 9.0000000 9.0000000 9.0000000 9.0000000 9.0000000 9.0000000 9.0000000 9.0000000 9.0000000 9.0000000 9.0000000 9.0000000 9.0000000 9.0000000 9.0000000 9.0000000 9.0000000 9.0000000 9.0000000 9.0000000 9.0000000 9.0000000 9.0000000 9.0000000 9.0000000 9.0000000 9.0000000 9.0000000 9.0000000 9.0000000 9.0000000 9.0000000 9.0000000 9.0000000 9.0000000 9.0000000 9.0000000 9.0000000 9.0000000 9.0000000 9.0000000 9.0000000 9.0000000 9.0000000 9.0000000 9.0000000 9.0000000 9.0000000 9.0000000 9.0000000 9.0000000 9.0000000 9.0000000 9.0000000 9.0000000 9.0000000 9.0000000 9.0000000 9.0000000 9.0000000 9.0000000 9.0000000 9.0000000 9.0000000 9.0000000 9.0000000 9.0000000 9.0000000 9.0000000 9.0000000 9.0000000 9.0000000 9.0000000 9.0000000 9.0000000 9.0000000 9.0000000 9.0000000 9.0000000 9.0000000 9.0000000 9.0000000 9.0000000 9.0000000 9.0000000 9.0000000 9.0000000 9.0000000 9.0000000 9.0000000 9.0000000 9.0000000 9.0000000 9.0000000 9.0000000 9.0000000 9.0000000 9.0000000 9.0000000 9.0000000 9.0000000 9.0000000 9.0000000 9.0000000 9.0000000 9.0000000 9.0000000 9.0000000 9.0000000 9.0000000 9.0000000 9.0000000 9.0000000 9.0000000 9.0000000 9.0000000 9.0000000 9.0000000 9.0000000 9.0000000 9.0000000 9.0000000 9.0000000 9.0000000 9.0000000 9.0000000 9.0000000 9.0000000 9.0000000 9.0000000 9.0000000 9.0000000 9.0000000 9.0000000 9.0000000 9.0000000 9.0000000 9.0000000 9.0000000 9.0000000 9.0000000 9.0000000 9.0000000 9.0000000 9.0000000 9.0000000 9.0000000 9.0000000 9.0000000 9.0000000 9.0000000 9.0000000 9.0000000 9.0000000 9.0000000 9.0000000 9.0000000 9.0000000 9.0000000 9.0000000 9.0000000 9.0000000 9.0000000 9.0000000 9.0000000 9.0000000 9.0000000 9.0000000 9.0000000 9.0000000 9.0000000 9.0000000 9.0000000 9.0000000 9.0000000 9.0000000 9.0000000 9.0000000 9.0000000 9.0000000 9.0000000 9.0000000 9.0000000 9.0000000 9.0000000 9.0000000 9.0000000 9.0000000 9.0000000 9.0000000 9.0000000 9.0000000 9.0000000 9.0000000 9.0000000 9.0000000 9.0000000 9.0000000 9.0000000 9.0000000 9.0000000 9.0000000 9.0000000 9.0000000 9.0000000 9.0000000 9.0000000 9.0000000 9.0000000 9.0000000 9.0000000 9.0000000 9.0000000 9.0000000 9.0000000 9.0000000 9.0000000 9.0000000 9.0000000 9.0000000 9.0000000 9.0000000 9.0000000 9.0000000 9.0000000 9.0000000 9.0000000 9.0000000 9.0000000 9.0000000 9.0000000 9.0000000 9.0000000 9.0000000 9.0000000 9.0000000 9.0000000 9.0000000 9.0000000 9.0000000 9.0000000 9.0000000 9.0000000 9.0000000 9.0000000 9.0000000 9.0000000 9.0000000 9.0000000 9.0000000 9.0000000 9.0000000 9.0000000 9.0000000 9.0000000 9.0000000 9.0000000 9.0000000 9.0000000 9.0000000 9.0000000 9.0000000 9.0000000 9.0000000 9.0000000 9.0000000 9.0000000 9.0000000 9.0000000 9.0000000 9.0000000 9.0000000 9.0000000 9.0000000 9.0000000 9.0000000 9.0000000 9.0000000 9.0000000 9.0000000 9.0000000 9.0000000 9.0000000 9.0000000 9.0000000 9.0000000 9.0000000 9.0000000 9.0000000 9.0000000 9.0000000 9.0000000 9.0000000 9.0000000 9.0000000 9.0000000 9.0000000 9.0000000 9.0000000 9.0000000 9.0000000 9.0000000 9.0000000 9.0000000 9.0000000 9.0000000 9.0000000 9.0000000 9.0000000 9.0000000 9.0000000 9.0000000 9.0000000 9.0000000 9.0000000 9.0000000 9.0000000 9.0000000 9.0000000 9.0000000 9.0000000 9.0000000 9.0000000 9.0000000 9.0000000 9.0000000 9.0000000 9.0000000 9.0000000 9.0000000 9.0000000 9.0000000 9.0000000 9.0000000 9.0000000 9.0000000 9.0000000 9.0000000 9.0000000 9.0000000 9.0000000 9.0000000 9.0000000 9.0000000 9.0000000 9.0000000 9.0000000 9.0000000 9.0000000 9.0000000 9.0000000 9.0000000 9.0000000 9.0000000 9.0000000 9.0000000 9.0000000 9.0000000 9.0000000 9.0000000 9.0000000 9.0000000 9.0000000 9.0000000 9.0000000 9.0000000 9.0000000 9.0000000 9.0000000 9.0000000 9.0000000 9.0000000 9.0000000 9.0000000 9.0000000 9.0000000 9.0000000 9.0000000 9.0000000 9.0000000 9.0000000 9.0000000 9.0000000 9.0000000 9.0000000 9.0000000 9.0000000 9.0000000 9.0000000 9.0000000 9.0000000 9.0000000 9.0000000 9.0000000 9.0000000 9.0000000 9.0000000 9.0000000 9.0000000 9.0000000 9.0000000 9.0000000 9.0000000 9.0000000 9.0000000 9.0000000 9.0000000 9.0000000 9.0000000 9.0000000 9.0000000 9.0000000 9.0000000 9.0000000 9.0000000 9.0000000 9.0000000 9.0000000 9.0000000 9.0000000 9.0000000 9.0000000 9.0000000 9.0000000 9.0000000 9.0000000 9.0000000 9.0000000 9.0000000 9.0000000 9.0000000 9.0000000 9.0000000 9.0000000 9.0000000 9.0000000 9.0000000 9.0000000 9.0000000 9.0000000 9.0000000 9.0000000 9.0000000 9.0000000 9.0000000 9.0000000 9.0000000 9.0000000 9.0000000 9.0000000 
atherstonei_EO12261        0.0000010 0.0000010 0.0000010 0.0000010 0.0000010 0.0000010 0.0000010 0.0000010 0.0000010 0.0000010 0.0000010 0.0000010 0.0000010 0.0000010 0.0000010 0.0000010 0.0000010 0.0000000 0.0000010 0.0000010 0.0000010 0.0000010 0.0000010 0.0000010 0.0000010 0.0000010 0.0000010 0.0000010 0.0000010 0.0000010 0.0000010 0.0000010 0.0000010 0.0000010 0.0000010 0.0000010 0.0000010 0.0000010 0.0000010 0.0000010 0.0000010 0.0000010 0.0000010 0.0000010 0.0000010 0.0000010 0.0000010 0.0000010 0.0000010 0.0000010 0.0000010 0.0000010 0.0000010 0.0000010 0.0000010 0.0000010 0.0000010 0.0000010 0.0000010 0.0000010 0.0000010 0.0000010 0.0000010 0.0000010 0.0000010 0.0000010 0.0000010 9.0000000 0.0000010 0.0000010 0.0000010 0.0000010 0.0000010 0.0000010 0.0000010 0.0000010 0.0000010 0.0000010 0.0000010 0.0000010 0.0000010 0.0000010 0.0000010 0.0000010 0.0000010 0.0000010 0.0000010 0.0000010 0.0000010 0.0000010 0.0000010 0.0000010 0.0000010 0.0000010 0.0000010 0.0000010 0.0000010 0.0000010 0.0000010 0.0000010 0.0000010 0.0000010 0.0000010 0.0000010 0.0000010 0.0000010 0.0000010 0.0000010 0.0000010 0.0000010 0.0000010 0.0000010 0.0000010 0.0000010 0.0000010 0.0000010 0.0000010 0.0000010 0.0000010 0.0000010 0.0000010 0.0000010 0.0000010 0.0000010 0.0000010 0.0000010 0.0000010 0.0000010 0.0000010 0.0000010 0.0000010 0.0000010 0.0000010 0.0000010 0.0000010 0.0000010 0.0000010 0.0000010 0.0000010 0.0000010 0.0000010 0.0000010 0.0000010 0.0000010 0.0000010 0.0000010 0.0000010 0.0000010 0.0000010 0.0000010 0.0000010 0.0000010 0.0000010 0.0000010 0.0000010 0.0000010 0.0000010 0.0000010 0.0000010 0.0000010 0.0000010 0.0000010 0.0000010 0.0000010 0.0000010 0.0000010 0.0000010 0.0000010 0.0000010 0.0000010 0.0000010 0.0000010 0.0000010 0.0000010 0.0000010 0.0000010 0.0000010 0.0000010 0.0000010 0.0000010 0.0000010 0.0000010 0.0000010 0.0000010 0.0000010 0.0000010 0.0000010 0.0000010 0.0000010 0.0000010 0.0000010 9.0000000 9.0000000 9.0000000 9.0000000 9.0000000 9.0000000 9.0000000 9.0000000 9.0000000 9.0000000 9.0000000 9.0000000 9.0000000 9.0000000 9.0000000 9.0000000 9.0000000 9.0000000 9.0000000 9.0000000 9.0000000 9.0000000 9.0000000 9.0000000 9.0000000 9.0000000 9.0000000 9.0000000 9.0000000 9.0000000 9.0000000 9.0000000 9.0000000 9.0000000 9.0000000 9.0000000 9.0000000 9.0000000 9.0000000 9.0000000 9.0000000 9.0000000 9.0000000 9.0000000 9.0000000 9.0000000 9.0000000 9.0000000 9.0000000 9.0000000 9.0000000 9.0000000 9.0000000 9.0000000 9.0000000 9.0000000 9.0000000 9.0000000 9.0000000 9.0000000 9.0000000 9.0000000 9.0000000 9.0000000 9.0000000 9.0000000 9.0000000 9.0000000 9.0000000 9.0000000 9.0000000 9.0000000 9.0000000 9.0000000 9.0000000 9.0000000 9.0000000 9.0000000 9.0000000 9.0000000 9.0000000 9.0000000 9.0000000 9.0000000 9.0000000 9.0000000 9.0000000 9.0000000 9.0000000 9.0000000 9.0000000 9.0000000 9.0000000 9.0000000 9.0000000 9.0000000 9.0000000 9.0000000 9.0000000 9.0000000 9.0000000 9.0000000 9.0000000 9.0000000 9.0000000 9.0000000 9.0000000 9.0000000 9.0000000 9.0000000 9.0000000 9.0000000 9.0000000 9.0000000 9.0000000 9.0000000 9.0000000 9.0000000 9.0000000 9.0000000 9.0000000 9.0000000 9.0000000 9.0000000 9.0000000 9.0000000 9.0000000 9.0000000 9.0000000 9.0000000 9.0000000 9.0000000 9.0000000 9.0000000 9.0000000 9.0000000 9.0000000 9.0000000 9.0000000 9.0000000 9.0000000 9.0000000 9.0000000 9.0000000 9.0000000 9.0000000 9.0000000 9.0000000 9.0000000 9.0000000 9.0000000 9.0000000 9.0000000 9.0000000 9.0000000 9.0000000 9.0000000 9.0000000 9.0000000 9.0000000 9.0000000 9.0000000 9.0000000 9.0000000 9.0000000 9.0000000 9.0000000 9.0000000 9.0000000 9.0000000 9.0000000 9.0000000 9.0000000 9.0000000 9.0000000 9.0000000 9.0000000 9.0000000 9.0000000 9.0000000 9.0000000 9.0000000 9.0000000 9.0000000 9.0000000 9.0000000 9.0000000 9.0000000 9.0000000 9.0000000 9.0000000 9.0000000 9.0000000 9.0000000 9.0000000 9.0000000 9.0000000 9.0000000 9.0000000 9.0000000 9.0000000 9.0000000 9.0000000 9.0000000 9.0000000 9.0000000 9.0000000 9.0000000 9.0000000 9.0000000 9.0000000 9.0000000 9.0000000 9.0000000 9.0000000 9.0000000 9.0000000 9.0000000 9.0000000 9.0000000 9.0000000 9.0000000 9.0000000 9.0000000 9.0000000 9.0000000 9.0000000 9.0000000 9.0000000 9.0000000 9.0000000 9.0000000 9.0000000 9.0000000 9.0000000 9.0000000 9.0000000 9.0000000 9.0000000 9.0000000 9.0000000 9.0000000 9.0000000 9.0000000 9.0000000 9.0000000 9.0000000 9.0000000 9.0000000 9.0000000 9.0000000 9.0000000 9.0000000 9.0000000 9.0000000 9.0000000 9.0000000 9.0000000 9.0000000 9.0000000 9.0000000 9.0000000 9.0000000 9.0000000 9.0000000 9.0000000 9.0000000 9.0000000 9.0000000 9.0000000 9.0000000 9.0000000 9.0000000 9.0000000 9.0000000 9.0000000 9.0000000 9.0000000 9.0000000 9.0000000 9.0000000 9.0000000 9.0000000 9.0000000 9.0000000 9.0000000 9.0000000 9.0000000 9.0000000 9.0000000 9.0000000 9.0000000 9.0000000 9.0000000 9.0000000 9.0000000 9.0000000 9.0000000 9.0000000 9.0000000 9.0000000 9.0000000 9.0000000 9.0000000 9.0000000 9.0000000 9.0000000 9.0000000 9.0000000 9.0000000 9.0000000 9.0000000 9.0000000 9.0000000 9.0000000 9.0000000 9.0000000 9.0000000 9.0000000 9.0000000 9.0000000 9.0000000 9.0000000 9.0000000 9.0000000 9.0000000 9.0000000 9.0000000 9.0000000 9.0000000 9.0000000 9.0000000 9.0000000 9.0000000 9.0000000 9.0000000 9.0000000 9.0000000 9.0000000 9.0000000 9.0000000 9.0000000 9.0000000 9.0000000 9.0000000 9.0000000 9.0000000 9.0000000 9.0000000 9.0000000 9.0000000 9.0000000 9.0000000 9.0000000 9.0000000 9.0000000 9.0000000 9.0000000 9.0000000 9.0000000 9.0000000 9.0000000 9.0000000 9.0000000 9.0000000 9.0000000 9.0000000 9.0000000 9.0000000 9.0000000 9.0000000 9.0000000 9.0000000 9.0000000 9.0000000 9.0000000 9.0000000 9.0000000 9.0000000 9.0000000 9.0000000 9.0000000 9.0000000 9.0000000 9.0000000 9.0000000 9.0000000 9.0000000 9.0000000 9.0000000 9.0000000 9.0000000 9.0000000 9.0000000 9.0000000 9.0000000 9.0000000 9.0000000 9.0000000 9.0000000 9.0000000 9.0000000 9.0000000 9.0000000 9.0000000 9.0000000 9.0000000 9.0000000 9.0000000 9.0000000 9.0000000 9.0000000 9.0000000 9.0000000 9.0000000 9.0000000 9.0000000 9.0000000 9.0000000 9.0000000 9.0000000 9.0000000 9.0000000 9.0000000 9.0000000 9.0000000 9.0000000 9.0000000 9.0000000 9.0000000 9.0000000 9.0000000 9.0000000 9.0000000 9.0000000 9.0000000 9.0000000 9.0000000 9.0000000 9.0000000 9.0000000 9.0000000 9.0000000 9.0000000 9.0000000 9.0000000 9.0000000 9.0000000 9.0000000 9.0000000 9.0000000 9.0000000 9.0000000 9.0000000 9.0000000 9.0000000 9.0000000 9.0000000 9.0000000 9.0000000 9.0000000 9.0000000 9.0000000 9.0000000 9.0000000 9.0000000 9.0000000 9.0000000 9.0000000 9.0000000 9.0000000 9.0000000 9.0000000 9.0000000 9.0000000 9.0000000 9.0000000 9.0000000 9.0000000 9.0000000 9.0000000 9.0000000 9.0000000 9.0000000 9.0000000 9.0000000 9.0000000 9.0000000 9.0000000 9.0000000 9.0000000 9.0000000 9.0000000 9.0000000 9.0000000 9.0000000 9.0000000 9.0000000 9.0000000 9.0000000 9.0000000 9.0000000 9.0000000 9.0000000 9.0000000 9.0000000 9.0000000 9.0000000 9.0000000 9.0000000 9.0000000 9.0000000 9.0000000 9.0000000 9.0000000 9.0000000 9.0000000 9.0000000 9.0000000 9.0000000 9.0000000 9.0000000 9.0000000 9.0000000 9.0000000 9.0000000 9.0000000 9.0000000 9.0000000 9.0000000 9.0000000 9.0000000 9.0000000 9.0000000 9.0000000 9.0000000 9.0000000 9.0000000 9.0000000 9.0000000 9.0000000 9.0000000 9.0000000 9.0000000 9.0000000 9.0000000 9.0000000 9.0000000 9.0000000 9.0000000 9.0000000 9.0000000 9.0000000 9.0000000 9.0000000 9.0000000 9.0000000 9.0000000 
axilliflora_MP916          0.0000010 0.0000010 0.0000010 0.0000010 0.0000010 0.0000010 0.0000010 0.0000010 0.0000010 0.0000010 0.0000010 0.0000010 0.0000010 0.0000010 0.0000010 0.0000010 0.0000010 0.0000010 0.0000000 0.0000010 0.0000010 0.0000010 0.0000010 0.0000010 0.0000010 0.0000010 0.0000010 0.0000010 0.0000010 0.0000010 0.0000010 0.0000010 0.0000010 0.0000010 0.0000010 0.0000010 0.0000010 0.0000010 0.0000010 0.0000010 0.0000010 0.0000010 0.0000010 0.0000010 0.0000010 0.0000010 0.0000010 0.0000010 0.0000010 0.0000010 0.0000010 0.0000010 0.0000010 0.0000010 0.0000010 0.0000010 0.0000010 0.0000010 0.0000010 0.0000010 0.0000010 0.0000010 0.0000010 0.0000010 0.0000010 0.0000010 0.0000010 9.0000000 0.0000010 0.0000010 0.0000010 0.0000010 0.0000010 0.0000010 0.0000010 0.0000010 0.0000010 0.0000010 0.0000010 0.0000010 0.0000010 0.0000010 0.0000010 0.0000010 0.0000010 0.0000010 0.0000010 0.0000010 0.0000010 0.0000010 0.0000010 0.0000010 0.0000010 0.0000010 0.0000010 0.0000010 0.0000010 0.0000010 0.0000010 0.0000010 0.0000010 0.0000010 0.0000010 0.0000010 0.0000010 0.0000010 0.0000010 0.0000010 0.0000010 0.0000010 0.0000010 0.0000010 0.0000010 0.0000010 0.0000010 0.0000010 0.0000010 0.0000010 0.0000010 0.0000010 0.0000010 0.0000010 0.0000010 0.0000010 0.0000010 0.0000010 0.0000010 0.0000010 0.0000010 0.0000010 0.0000010 0.0000010 0.0000010 0.0000010 0.0000010 0.0000010 0.0000010 0.0000010 0.0000010 0.0000010 0.0000010 0.0000010 0.0000010 0.0000010 0.0000010 0.0000010 0.0000010 0.0000010 0.0000010 0.0000010 0.0000010 0.0000010 0.0000010 0.0000010 0.0000010 0.0000010 0.0000010 0.0000010 0.0000010 0.0000010 0.0000010 0.0000010 0.0000010 0.0000010 0.0000010 0.0000010 0.0000010 0.0000010 0.0000010 0.0000010 0.0000010 0.0000010 0.0000010 0.0000010 0.0000010 0.0000010 0.0000010 0.0000010 0.0000010 0.0000010 0.0000010 0.0000010 0.0000010 0.0000010 0.0000010 0.0000010 0.0000010 0.0000010 0.0000010 0.0000010 0.0000010 9.0000000 9.0000000 9.0000000 9.0000000 9.0000000 9.0000000 9.0000000 9.0000000 9.0000000 9.0000000 9.0000000 9.0000000 9.0000000 9.0000000 9.0000000 9.0000000 9.0000000 9.0000000 9.0000000 9.0000000 9.0000000 9.0000000 9.0000000 9.0000000 9.0000000 9.0000000 9.0000000 9.0000000 9.0000000 9.0000000 9.0000000 9.0000000 9.0000000 9.0000000 9.0000000 9.0000000 9.0000000 9.0000000 9.0000000 9.0000000 9.0000000 9.0000000 9.0000000 9.0000000 9.0000000 9.0000000 9.0000000 9.0000000 9.0000000 9.0000000 9.0000000 9.0000000 9.0000000 9.0000000 9.0000000 9.0000000 9.0000000 9.0000000 9.0000000 9.0000000 9.0000000 9.0000000 9.0000000 9.0000000 9.0000000 9.0000000 9.0000000 9.0000000 9.0000000 9.0000000 9.0000000 9.0000000 9.0000000 9.0000000 9.0000000 9.0000000 9.0000000 9.0000000 9.0000000 9.0000000 9.0000000 9.0000000 9.0000000 9.0000000 9.0000000 9.0000000 9.0000000 9.0000000 9.0000000 9.0000000 9.0000000 9.0000000 9.0000000 9.0000000 9.0000000 9.0000000 9.0000000 9.0000000 9.0000000 9.0000000 9.0000000 9.0000000 9.0000000 9.0000000 9.0000000 9.0000000 9.0000000 9.0000000 9.0000000 9.0000000 9.0000000 9.0000000 9.0000000 9.0000000 9.0000000 9.0000000 9.0000000 9.0000000 9.0000000 9.0000000 9.0000000 9.0000000 9.0000000 9.0000000 9.0000000 9.0000000 9.0000000 9.0000000 9.0000000 9.0000000 9.0000000 9.0000000 9.0000000 9.0000000 9.0000000 9.0000000 9.0000000 9.0000000 9.0000000 9.0000000 9.0000000 9.0000000 9.0000000 9.0000000 9.0000000 9.0000000 9.0000000 9.0000000 9.0000000 9.0000000 9.0000000 9.0000000 9.0000000 9.0000000 9.0000000 9.0000000 9.0000000 9.0000000 9.0000000 9.0000000 9.0000000 9.0000000 9.0000000 9.0000000 9.0000000 9.0000000 9.0000000 9.0000000 9.0000000 9.0000000 9.0000000 9.0000000 9.0000000 9.0000000 9.0000000 9.0000000 9.0000000 9.0000000 9.0000000 9.0000000 9.0000000 9.0000000 9.0000000 9.0000000 9.0000000 9.0000000 9.0000000 9.0000000 9.0000000 9.0000000 9.0000000 9.0000000 9.0000000 9.0000000 9.0000000 9.0000000 9.0000000 9.0000000 9.0000000 9.0000000 9.0000000 9.0000000 9.0000000 9.0000000 9.0000000 9.0000000 9.0000000 9.0000000 9.0000000 9.0000000 9.0000000 9.0000000 9.0000000 9.0000000 9.0000000 9.0000000 9.0000000 9.0000000 9.0000000 9.0000000 9.0000000 9.0000000 9.0000000 9.0000000 9.0000000 9.0000000 9.0000000 9.0000000 9.0000000 9.0000000 9.0000000 9.0000000 9.0000000 9.0000000 9.0000000 9.0000000 9.0000000 9.0000000 9.0000000 9.0000000 9.0000000 9.0000000 9.0000000 9.0000000 9.0000000 9.0000000 9.0000000 9.0000000 9.0000000 9.0000000 9.0000000 9.0000000 9.0000000 9.0000000 9.0000000 9.0000000 9.0000000 9.0000000 9.0000000 9.0000000 9.0000000 9.0000000 9.0000000 9.0000000 9.0000000 9.0000000 9.0000000 9.0000000 9.0000000 9.0000000 9.0000000 9.0000000 9.0000000 9.0000000 9.0000000 9.0000000 9.0000000 9.0000000 9.0000000 9.0000000 9.0000000 9.0000000 9.0000000 9.0000000 9.0000000 9.0000000 9.0000000 9.0000000 9.0000000 9.0000000 9.0000000 9.0000000 9.0000000 9.0000000 9.0000000 9.0000000 9.0000000 9.0000000 9.0000000 9.0000000 9.0000000 9.0000000 9.0000000 9.0000000 9.0000000 9.0000000 9.0000000 9.0000000 9.0000000 9.0000000 9.0000000 9.0000000 9.0000000 9.0000000 9.0000000 9.0000000 9.0000000 9.0000000 9.0000000 9.0000000 9.0000000 9.0000000 9.0000000 9.0000000 9.0000000 9.0000000 9.0000000 9.0000000 9.0000000 9.0000000 9.0000000 9.0000000 9.0000000 9.0000000 9.0000000 9.0000000 9.0000000 9.0000000 9.0000000 9.0000000 9.0000000 9.0000000 9.0000000 9.0000000 9.0000000 9.0000000 9.0000000 9.0000000 9.0000000 9.0000000 9.0000000 9.0000000 9.0000000 9.0000000 9.0000000 9.0000000 9.0000000 9.0000000 9.0000000 9.0000000 9.0000000 9.0000000 9.0000000 9.0000000 9.0000000 9.0000000 9.0000000 9.0000000 9.0000000 9.0000000 9.0000000 9.0000000 9.0000000 9.0000000 9.0000000 9.0000000 9.0000000 9.0000000 9.0000000 9.0000000 9.0000000 9.0000000 9.0000000 9.0000000 9.0000000 9.0000000 9.0000000 9.0000000 9.0000000 9.0000000 9.0000000 9.0000000 9.0000000 9.0000000 9.0000000 9.0000000 9.0000000 9.0000000 9.0000000 9.0000000 9.0000000 9.0000000 9.0000000 9.0000000 9.0000000 9.0000000 9.0000000 9.0000000 9.0000000 9.0000000 9.0000000 9.0000000 9.0000000 9.0000000 9.0000000 9.0000000 9.0000000 9.0000000 9.0000000 9.0000000 9.0000000 9.0000000 9.0000000 9.0000000 9.0000000 9.0000000 9.0000000 9.0000000 9.0000000 9.0000000 9.0000000 9.0000000 9.0000000 9.0000000 9.0000000 9.0000000 9.0000000 9.0000000 9.0000000 9.0000000 9.0000000 9.0000000 9.0000000 9.0000000 9.0000000 9.0000000 9.0000000 9.0000000 9.0000000 9.0000000 9.0000000 9.0000000 9.0000000 9.0000000 9.0000000 9.0000000 9.0000000 9.0000000 9.0000000 9.0000000 9.0000000 9.0000000 9.0000000 9.0000000 9.0000000 9.0000000 9.0000000 9.0000000 9.0000000 9.0000000 9.0000000 9.0000000 9.0000000 9.0000000 9.0000000 9.0000000 9.0000000 9.0000000 9.0000000 9.0000000 9.0000000 9.0000000 9.0000000 9.0000000 9.0000000 9.0000000 9.0000000 9.0000000 9.0000000 9.0000000 9.0000000 9.0000000 9.0000000 9.0000000 9.0000000 9.0000000 9.0000000 9.0000000 9.0000000 9.0000000 9.0000000 9.0000000 9.0000000 9.0000000 9.0000000 9.0000000 9.0000000 9.0000000 9.0000000 9.0000000 9.0000000 9.0000000 9.0000000 9.0000000 9.0000000 9.0000000 9.0000000 9.0000000 9.0000000 9.0000000 9.0000000 9.0000000 9.0000000 9.0000000 9.0000000 9.0000000 9.0000000 9.0000000 9.0000000 9.0000000 9.0000000 9.0000000 9.0000000 9.0000000 9.0000000 9.0000000 9.0000000 9.0000000 9.0000000 9.0000000 9.0000000 9.0000000 9.0000000 9.0000000 9.0000000 9.0000000 9.0000000 9.0000000 9.0000000 9.0000000 9.0000000 9.0000000 9.0000000 9.0000000 9.0000000 9.0000000 9.0000000 9.0000000 
bakeri_EO12828             0.0000010 0.0000010 0.0000010 0.0000010 0.0000010 0.0000010 0.0000010 0.0000010 0.0000010 0.0000010 0.0000010 0.0000010 0.0000010 0.0000010 0.0000010 0.0000010 0.0000010 0.0000010 0.0000010 0.0000000 0.0000010 0.0000010 0.0000010 0.0000010 0.0000010 0.0000010 0.0000010 0.0000010 0.0000010 0.0000010 0.0000010 0.0000010 0.0000010 0.0000010 0.0000010 0.0000010 0.0000010 0.0000010 0.0000010 0.0000010 0.0000010 0.0000010 0.0000010 0.0000010 0.0000010 0.0000010 0.0000010 0.0000010 0.0000010 0.0000010 0.0000010 0.0000010 0.0000010 0.0000010 0.0000010 0.0000010 0.0000010 0.0000010 0.0000010 0.0000010 0.0000010 0.0000010 0.0000010 0.0000010 0.0000010 0.0000010 0.0000010 9.0000000 0.0000010 0.0000010 0.0000010 0.0000010 0.0000010 0.0000010 0.0000010 0.0000010 0.0000010 0.0000010 0.0000010 0.0000010 0.0000010 0.0000010 0.0000010 0.0000010 0.0000010 0.0000010 0.0000010 0.0000010 0.0000010 0.0000010 0.0000010 0.0000010 0.0000010 0.0000010 0.0000010 0.0000010 0.0000010 0.0000010 0.0000010 0.0000010 0.0000010 0.0000010 0.0000010 0.0000010 0.0000010 0.0000010 0.0000010 0.0000010 0.0000010 0.0000010 0.0000010 0.0000010 0.0000010 0.0000010 0.0000010 0.0000010 0.0000010 0.0000010 0.0000010 0.0000010 0.0000010 0.0000010 0.0000010 0.0000010 0.0000010 0.0000010 0.0000010 0.0000010 0.0000010 0.0000010 0.0000010 0.0000010 0.0000010 0.0000010 0.0000010 0.0000010 0.0000010 0.0000010 0.0000010 0.0000010 0.0000010 0.0000010 0.0000010 0.0000010 0.0000010 0.0000010 0.0000010 0.0000010 0.0000010 0.0000010 0.0000010 0.0000010 0.0000010 0.0000010 0.0000010 0.0000010 0.0000010 0.0000010 0.0000010 0.0000010 0.0000010 0.0000010 0.0000010 0.0000010 0.0000010 0.0000010 0.0000010 0.0000010 0.0000010 0.0000010 0.0000010 0.0000010 0.0000010 0.0000010 0.0000010 0.0000010 0.0000010 0.0000010 0.0000010 0.0000010 0.0000010 0.0000010 0.0000010 0.0000010 0.0000010 0.0000010 0.0000010 0.0000010 0.0000010 0.0000010 0.0000010 9.0000000 9.0000000 9.0000000 9.0000000 9.0000000 9.0000000 9.0000000 9.0000000 9.0000000 9.0000000 9.0000000 9.0000000 9.0000000 9.0000000 9.0000000 9.0000000 9.0000000 9.0000000 9.0000000 9.0000000 9.0000000 9.0000000 9.0000000 9.0000000 9.0000000 9.0000000 9.0000000 9.0000000 9.0000000 9.0000000 9.0000000 9.0000000 9.0000000 9.0000000 9.0000000 9.0000000 9.0000000 9.0000000 9.0000000 9.0000000 9.0000000 9.0000000 9.0000000 9.0000000 9.0000000 9.0000000 9.0000000 9.0000000 9.0000000 9.0000000 9.0000000 9.0000000 9.0000000 9.0000000 9.0000000 9.0000000 9.0000000 9.0000000 9.0000000 9.0000000 9.0000000 9.0000000 9.0000000 9.0000000 9.0000000 9.0000000 9.0000000 9.0000000 9.0000000 9.0000000 9.0000000 9.0000000 9.0000000 9.0000000 9.0000000 9.0000000 9.0000000 9.0000000 9.0000000 9.0000000 9.0000000 9.0000000 9.0000000 9.0000000 9.0000000 9.0000000 9.0000000 9.0000000 9.0000000 9.0000000 9.0000000 9.0000000 9.0000000 9.0000000 9.0000000 9.0000000 9.0000000 9.0000000 9.0000000 9.0000000 9.0000000 9.0000000 9.0000000 9.0000000 9.0000000 9.0000000 9.0000000 9.0000000 9.0000000 9.0000000 9.0000000 9.0000000 9.0000000 9.0000000 9.0000000 9.0000000 9.0000000 9.0000000 9.0000000 9.0000000 9.0000000 9.0000000 9.0000000 9.0000000 9.0000000 9.0000000 9.0000000 9.0000000 9.0000000 9.0000000 9.0000000 9.0000000 9.0000000 9.0000000 9.0000000 9.0000000 9.0000000 9.0000000 9.0000000 9.0000000 9.0000000 9.0000000 9.0000000 9.0000000 9.0000000 9.0000000 9.0000000 9.0000000 9.0000000 9.0000000 9.0000000 9.0000000 9.0000000 9.0000000 9.0000000 9.0000000 9.0000000 9.0000000 9.0000000 9.0000000 9.0000000 9.0000000 9.0000000 9.0000000 9.0000000 9.0000000 9.0000000 9.0000000 9.0000000 9.0000000 9.0000000 9.0000000 9.0000000 9.0000000 9.0000000 9.0000000 9.0000000 9.0000000 9.0000000 9.0000000 9.0000000 9.0000000 9.0000000 9.0000000 9.0000000 9.0000000 9.0000000 9.0000000 9.0000000 9.0000000 9.0000000 9.0000000 9.0000000 9.0000000 9.0000000 9.0000000 9.0000000 9.0000000 9.0000000 9.0000000 9.0000000 9.0000000 9.0000000 9.0000000 9.0000000 9.0000000 9.0000000 9.0000000 9.0000000 9.0000000 9.0000000 9.0000000 9.0000000 9.0000000 9.0000000 9.0000000 9.0000000 9.0000000 9.0000000 9.0000000 9.0000000 9.0000000 9.0000000 9.0000000 9.0000000 9.0000000 9.0000000 9.0000000 9.0000000 9.0000000 9.0000000 9.0000000 9.0000000 9.0000000 9.0000000 9.0000000 9.0000000 9.0000000 9.0000000 9.0000000 9.0000000 9.0000000 9.0000000 9.0000000 9.0000000 9.0000000 9.0000000 9.0000000 9.0000000 9.0000000 9.0000000 9.0000000 9.0000000 9.0000000 9.0000000 9.0000000 9.0000000 9.0000000 9.0000000 9.0000000 9.0000000 9.0000000 9.0000000 9.0000000 9.0000000 9.0000000 9.0000000 9.0000000 9.0000000 9.0000000 9.0000000 9.0000000 9.0000000 9.0000000 9.0000000 9.0000000 9.0000000 9.0000000 9.0000000 9.0000000 9.0000000 9.0000000 9.0000000 9.0000000 9.0000000 9.0000000 9.0000000 9.0000000 9.0000000 9.0000000 9.0000000 9.0000000 9.0000000 9.0000000 9.0000000 9.0000000 9.0000000 9.0000000 9.0000000 9.0000000 9.0000000 9.0000000 9.0000000 9.0000000 9.0000000 9.0000000 9.0000000 9.0000000 9.0000000 9.0000000 9.0000000 9.0000000 9.0000000 9.0000000 9.0000000 9.0000000 9.0000000 9.0000000 9.0000000 9.0000000 9.0000000 9.0000000 9.0000000 9.0000000 9.0000000 9.0000000 9.0000000 9.0000000 9.0000000 9.0000000 9.0000000 9.0000000 9.0000000 9.0000000 9.0000000 9.0000000 9.0000000 9.0000000 9.0000000 9.0000000 9.0000000 9.0000000 9.0000000 9.0000000 9.0000000 9.0000000 9.0000000 9.0000000 9.0000000 9.0000000 9.0000000 9.0000000 9.0000000 9.0000000 9.0000000 9.0000000 9.0000000 9.0000000 9.0000000 9.0000000 9.0000000 9.0000000 9.0000000 9.0000000 9.0000000 9.0000000 9.0000000 9.0000000 9.0000000 9.0000000 9.0000000 9.0000000 9.0000000 9.0000000 9.0000000 9.0000000 9.0000000 9.0000000 9.0000000 9.0000000 9.0000000 9.0000000 9.0000000 9.0000000 9.0000000 9.0000000 9.0000000 9.0000000 9.0000000 9.0000000 9.0000000 9.0000000 9.0000000 9.0000000 9.0000000 9.0000000 9.0000000 9.0000000 9.0000000 9.0000000 9.0000000 9.0000000 9.0000000 9.0000000 9.0000000 9.0000000 9.0000000 9.0000000 9.0000000 9.0000000 9.0000000 9.0000000 9.0000000 9.0000000 9.0000000 9.0000000 9.0000000 9.0000000 9.0000000 9.0000000 9.0000000 9.0000000 9.0000000 9.0000000 9.0000000 9.0000000 9.0000000 9.0000000 9.0000000 9.0000000 9.0000000 9.0000000 9.0000000 9.0000000 9.0000000 9.0000000 9.0000000 9.0000000 9.0000000 9.0000000 9.0000000 9.0000000 9.0000000 9.0000000 9.0000000 9.0000000 9.0000000 9.0000000 9.0000000 9.0000000 9.0000000 9.0000000 9.0000000 9.0000000 9.0000000 9.0000000 9.0000000 9.0000000 9.0000000 9.0000000 9.0000000 9.0000000 9.0000000 9.0000000 9.0000000 9.0000000 9.0000000 9.0000000 9.0000000 9.0000000 9.0000000 9.0000000 9.0000000 9.0000000 9.0000000 9.0000000 9.0000000 9.0000000 9.0000000 9.0000000 9.0000000 9.0000000 9.0000000 9.0000000 9.0000000 9.0000000 9.0000000 9.0000000 9.0000000 9.0000000 9.0000000 9.0000000 9.0000000 9.0000000 9.0000000 9.0000000 9.0000000 9.0000000 9.0000000 9.0000000 9.0000000 9.0000000 9.0000000 9.0000000 9.0000000 9.0000000 9.0000000 9.0000000 9.0000000 9.0000000 9.0000000 9.0000000 9.0000000 9.0000000 9.0000000 9.0000000 9.0000000 9.0000000 9.0000000 9.0000000 9.0000000 9.0000000 9.0000000 9.0000000 9.0000000 9.0000000 9.0000000 9.0000000 9.0000000 9.0000000 9.0000000 9.0000000 9.0000000 9.0000000 9.0000000 9.0000000 9.0000000 9.0000000 9.0000000 9.0000000 9.0000000 9.0000000 9.0000000 9.0000000 9.0000000 9.0000000 9.0000000 9.0000000 9.0000000 9.0000000 9.0000000 9.0000000 9.0000000 9.0000000 9.0000000 9.0000000 9.0000000 9.0000000 
banksii_ban_EO12873        0.0000010 0.0000010 0.0000010 0.0000010 0.0000010 0.0000010 0.0000010 0.0000010 0.0000010 0.0000010 0.0000010 0.0000010 0.0000010 0.0000010 0.0000010 0.0000010 0.0000010 0.0000010 0.0000010 0.0000010 0.0000000 0.0000010 0.0000010 0.0000010 0.0000010 0.0000010 0.0000010 0.0000010 0.0000010 0.0000010 0.0000010 0.0000010 0.0000010 0.0000010 0.0000010 0.0000010 0.0000010 0.0000010 0.0000010 0.0000010 0.0000010 0.0000010 0.0000010 0.0000010 0.0000010 0.0000010 0.0000010 0.0000010 0.0000010 0.0000010 0.0000010 0.0000010 0.0000010 0.0000010 0.0000010 0.0000010 0.0000010 0.0000010 0.0000010 0.0000010 0.0000010 0.0000010 0.0000010 0.0000010 0.0000010 0.0000010 0.0000010 9.0000000 0.0000010 0.0000010 0.0000010 0.0000010 0.0000010 0.0000010 0.0000010 0.0000010 0.0000010 0.0000010 0.0000010 0.0000010 0.0000010 0.0000010 0.0000010 0.0000010 0.0000010 0.0000010 0.0000010 0.0000010 0.0000010 0.0000010 0.0000010 0.0000010 0.0000010 0.0000010 0.0000010 0.0000010 0.0000010 0.0000010 0.0000010 0.0000010 0.0000010 0.0000010 0.0000010 0.0000010 0.0000010 0.0000010 0.0000010 0.0000010 0.0000010 0.0000010 0.0000010 0.0000010 0.0000010 0.0000010 0.0000010 0.0000010 0.0000010 0.0000010 0.0000010 0.0000010 0.0000010 0.0000010 0.0000010 0.0000010 0.0000010 0.0000010 0.0000010 0.0000010 0.0000010 0.0000010 0.0000010 0.0000010 0.0000010 0.0000010 0.0000010 0.0000010 0.0000010 0.0000010 0.0000010 0.0000010 0.0000010 0.0000010 0.0000010 0.0000010 0.0000010 0.0000010 0.0000010 0.0000010 0.0000010 0.0000010 0.0000010 0.0000010 0.0000010 0.0000010 0.0000010 0.0000010 0.0000010 0.0000010 0.0000010 0.0000010 0.0000010 0.0000010 0.0000010 0.0000010 0.0000010 0.0000010 0.0000010 0.0000010 0.0000010 0.0000010 0.0000010 0.0000010 0.0000010 0.0000010 0.0000010 0.0000010 0.0000010 0.0000010 0.0000010 0.0000010 0.0000010 0.0000010 0.0000010 0.0000010 0.0000010 0.0000010 0.0000010 0.0000010 0.0000010 0.0000010 0.0000010 9.0000000 9.0000000 9.0000000 9.0000000 9.0000000 9.0000000 9.0000000 9.0000000 9.0000000 9.0000000 9.0000000 9.0000000 9.0000000 9.0000000 9.0000000 9.0000000 9.0000000 9.0000000 9.0000000 9.0000000 9.0000000 9.0000000 9.0000000 9.0000000 9.0000000 9.0000000 9.0000000 9.0000000 9.0000000 9.0000000 9.0000000 9.0000000 9.0000000 9.0000000 9.0000000 9.0000000 9.0000000 9.0000000 9.0000000 9.0000000 9.0000000 9.0000000 9.0000000 9.0000000 9.0000000 9.0000000 9.0000000 9.0000000 9.0000000 9.0000000 9.0000000 9.0000000 9.0000000 9.0000000 9.0000000 9.0000000 9.0000000 9.0000000 9.0000000 9.0000000 9.0000000 9.0000000 9.0000000 9.0000000 9.0000000 9.0000000 9.0000000 9.0000000 9.0000000 9.0000000 9.0000000 9.0000000 9.0000000 9.0000000 9.0000000 9.0000000 9.0000000 9.0000000 9.0000000 9.0000000 9.0000000 9.0000000 9.0000000 9.0000000 9.0000000 9.0000000 9.0000000 9.0000000 9.0000000 9.0000000 9.0000000 9.0000000 9.0000000 9.0000000 9.0000000 9.0000000 9.0000000 9.0000000 9.0000000 9.0000000 9.0000000 9.0000000 9.0000000 9.0000000 9.0000000 9.0000000 9.0000000 9.0000000 9.0000000 9.0000000 9.0000000 9.0000000 9.0000000 9.0000000 9.0000000 9.0000000 9.0000000 9.0000000 9.0000000 9.0000000 9.0000000 9.0000000 9.0000000 9.0000000 9.0000000 9.0000000 9.0000000 9.0000000 9.0000000 9.0000000 9.0000000 9.0000000 9.0000000 9.0000000 9.0000000 9.0000000 9.0000000 9.0000000 9.0000000 9.0000000 9.0000000 9.0000000 9.0000000 9.0000000 9.0000000 9.0000000 9.0000000 9.0000000 9.0000000 9.0000000 9.0000000 9.0000000 9.0000000 9.0000000 9.0000000 9.0000000 9.0000000 9.0000000 9.0000000 9.0000000 9.0000000 9.0000000 9.0000000 9.0000000 9.0000000 9.0000000 9.0000000 9.0000000 9.0000000 9.0000000 9.0000000 9.0000000 9.0000000 9.0000000 9.0000000 9.0000000 9.0000000 9.0000000 9.0000000 9.0000000 9.0000000 9.0000000 9.0000000 9.0000000 9.0000000 9.0000000 9.0000000 9.0000000 9.0000000 9.0000000 9.0000000 9.0000000 9.0000000 9.0000000 9.0000000 9.0000000 9.0000000 9.0000000 9.0000000 9.0000000 9.0000000 9.0000000 9.0000000 9.0000000 9.0000000 9.0000000 9.0000000 9.0000000 9.0000000 9.0000000 9.0000000 9.0000000 9.0000000 9.0000000 9.0000000 9.0000000 9.0000000 9.0000000 9.0000000 9.0000000 9.0000000 9.0000000 9.0000000 9.0000000 9.0000000 9.0000000 9.0000000 9.0000000 9.0000000 9.0000000 9.0000000 9.0000000 9.0000000 9.0000000 9.0000000 9.0000000 9.0000000 9.0000000 9.0000000 9.0000000 9.0000000 9.0000000 9.0000000 9.0000000 9.0000000 9.0000000 9.0000000 9.0000000 9.0000000 9.0000000 9.0000000 9.0000000 9.0000000 9.0000000 9.0000000 9.0000000 9.0000000 9.0000000 9.0000000 9.0000000 9.0000000 9.0000000 9.0000000 9.0000000 9.0000000 9.0000000 9.0000000 9.0000000 9.0000000 9.0000000 9.0000000 9.0000000 9.0000000 9.0000000 9.0000000 9.0000000 9.0000000 9.0000000 9.0000000 9.0000000 9.0000000 9.0000000 9.0000000 9.0000000 9.0000000 9.0000000 9.0000000 9.0000000 9.0000000 9.0000000 9.0000000 9.0000000 9.0000000 9.0000000 9.0000000 9.0000000 9.0000000 9.0000000 9.0000000 9.0000000 9.0000000 9.0000000 9.0000000 9.0000000 9.0000000 9.0000000 9.0000000 9.0000000 9.0000000 9.0000000 9.0000000 9.0000000 9.0000000 9.0000000 9.0000000 9.0000000 9.0000000 9.0000000 9.0000000 9.0000000 9.0000000 9.0000000 9.0000000 9.0000000 9.0000000 9.0000000 9.0000000 9.0000000 9.0000000 9.0000000 9.0000000 9.0000000 9.0000000 9.0000000 9.0000000 9.0000000 9.0000000 9.0000000 9.0000000 9.0000000 9.0000000 9.0000000 9.0000000 9.0000000 9.0000000 9.0000000 9.0000000 9.0000000 9.0000000 9.0000000 9.0000000 9.0000000 9.0000000 9.0000000 9.0000000 9.0000000 9.0000000 9.0000000 9.0000000 9.0000000 9.0000000 9.0000000 9.0000000 9.0000000 9.0000000 9.0000000 9.0000000 9.0000000 9.0000000 9.0000000 9.0000000 9.0000000 9.0000000 9.0000000 9.0000000 9.0000000 9.0000000 9.0000000 9.0000000 9.0000000 9.0000000 9.0000000 9.0000000 9.0000000 9.0000000 9.0000000 9.0000000 9.0000000 9.0000000 9.0000000 9.0000000 9.0000000 9.0000000 9.0000000 9.0000000 9.0000000 9.0000000 9.0000000 9.0000000 9.0000000 9.0000000 9.0000000 9.0000000 9.0000000 9.0000000 9.0000000 9.0000000 9.0000000 9.0000000 9.0000000 9.0000000 9.0000000 9.0000000 9.0000000 9.0000000 9.0000000 9.0000000 9.0000000 9.0000000 9.0000000 9.0000000 9.0000000 9.0000000 9.0000000 9.0000000 9.0000000 9.0000000 9.0000000 9.0000000 9.0000000 9.0000000 9.0000000 9.0000000 9.0000000 9.0000000 9.0000000 9.0000000 9.0000000 9.0000000 9.0000000 9.0000000 9.0000000 9.0000000 9.0000000 9.0000000 9.0000000 9.0000000 9.0000000 9.0000000 9.0000000 9.0000000 9.0000000 9.0000000 9.0000000 9.0000000 9.0000000 9.0000000 9.0000000 9.0000000 9.0000000 9.0000000 9.0000000 9.0000000 9.0000000 9.0000000 9.0000000 9.0000000 9.0000000 9.0000000 9.0000000 9.0000000 9.0000000 9.0000000 9.0000000 9.0000000 9.0000000 9.0000000 9.0000000 9.0000000 9.0000000 9.0000000 9.0000000 9.0000000 9.0000000 9.0000000 9.0000000 9.0000000 9.0000000 9.0000000 9.0000000 9.0000000 9.0000000 9.0000000 9.0000000 9.0000000 9.0000000 9.0000000 9.0000000 9.0000000 9.0000000 9.0000000 9.0000000 9.0000000 9.0000000 9.0000000 9.0000000 9.0000000 9.0000000 9.0000000 9.0000000 9.0000000 9.0000000 9.0000000 9.0000000 9.0000000 9.0000000 9.0000000 9.0000000 9.0000000 9.0000000 9.0000000 9.0000000 9.0000000 9.0000000 9.0000000 9.0000000 9.0000000 9.0000000 9.0000000 9.0000000 9.0000000 9.0000000 9.0000000 9.0000000 9.0000000 9.0000000 9.0000000 9.0000000 9.0000000 9.0000000 9.0000000 9.0000000 9.0000000 9.0000000 9.0000000 9.0000000 9.0000000 9.0000000 9.0000000 9.0000000 9.0000000 9.0000000 9.0000000 9.0000000 9.0000000 9.0000000 9.0000000 9.0000000 
baueri_gou_AH862           0.0000010 0.0000010 0.0000010 0.0000010 0.0000010 0.0000010 0.0000010 0.0000010 0.0000010 0.0000010 0.0000010 0.0000010 0.0000010 0.0000010 0.0000010 0.0000010 0.0000010 0.0000010 0.0000010 0.0000010 0.0000010 0.0000000 0.0000010 0.0000010 0.0000010 0.0000010 0.0000010 0.0000010 0.0000010 0.0000010 0.0000010 0.0000010 0.0000010 0.0000010 0.0000010 0.0000010 0.0000010 0.0000010 0.0000010 0.0000010 0.0000010 0.0000010 0.0000010 0.0000010 0.0000010 0.0000010 0.0000010 0.0000010 0.0000010 0.0000010 0.0000010 0.0000010 0.0000010 0.0000010 0.0000010 0.0000010 0.0000010 0.0000010 0.0000010 0.0000010 0.0000010 0.0000010 0.0000010 0.0000010 0.0000010 0.0000010 0.0000010 9.0000000 0.0000010 0.0000010 0.0000010 0.0000010 0.0000010 0.0000010 0.0000010 0.0000010 0.0000010 0.0000010 0.0000010 0.0000010 0.0000010 0.0000010 0.0000010 0.0000010 0.0000010 0.0000010 0.0000010 0.0000010 0.0000010 0.0000010 0.0000010 0.0000010 0.0000010 0.0000010 0.0000010 0.0000010 0.0000010 0.0000010 0.0000010 0.0000010 0.0000010 0.0000010 0.0000010 0.0000010 0.0000010 0.0000010 0.0000010 0.0000010 0.0000010 0.0000010 0.0000010 0.0000010 0.0000010 0.0000010 0.0000010 0.0000010 0.0000010 0.0000010 0.0000010 0.0000010 0.0000010 0.0000010 0.0000010 0.0000010 0.0000010 0.0000010 0.0000010 0.0000010 0.0000010 0.0000010 0.0000010 0.0000010 0.0000010 0.0000010 0.0000010 0.0000010 0.0000010 0.0000010 0.0000010 0.0000010 0.0000010 0.0000010 0.0000010 0.0000010 0.0000010 0.0000010 0.0000010 0.0000010 0.0000010 0.0000010 0.0000010 0.0000010 0.0000010 0.0000010 0.0000010 0.0000010 0.0000010 0.0000010 0.0000010 0.0000010 0.0000010 0.0000010 0.0000010 0.0000010 0.0000010 0.0000010 0.0000010 0.0000010 0.0000010 0.0000010 0.0000010 0.0000010 0.0000010 0.0000010 0.0000010 0.0000010 0.0000010 0.0000010 0.0000010 0.0000010 0.0000010 0.0000010 0.0000010 0.0000010 0.0000010 0.0000010 0.0000010 0.0000010 0.0000010 0.0000010 0.0000010 9.0000000 9.0000000 9.0000000 9.0000000 9.0000000 9.0000000 9.0000000 9.0000000 9.0000000 9.0000000 9.0000000 9.0000000 9.0000000 9.0000000 9.0000000 9.0000000 9.0000000 9.0000000 9.0000000 9.0000000 9.0000000 9.0000000 9.0000000 9.0000000 9.0000000 9.0000000 9.0000000 9.0000000 9.0000000 9.0000000 9.0000000 9.0000000 9.0000000 9.0000000 9.0000000 9.0000000 9.0000000 9.0000000 9.0000000 9.0000000 9.0000000 9.0000000 9.0000000 9.0000000 9.0000000 9.0000000 9.0000000 9.0000000 9.0000000 9.0000000 9.0000000 9.0000000 9.0000000 9.0000000 9.0000000 9.0000000 9.0000000 9.0000000 9.0000000 9.0000000 9.0000000 9.0000000 9.0000000 9.0000000 9.0000000 9.0000000 9.0000000 9.0000000 9.0000000 9.0000000 9.0000000 9.0000000 9.0000000 9.0000000 9.0000000 9.0000000 9.0000000 9.0000000 9.0000000 9.0000000 9.0000000 9.0000000 9.0000000 9.0000000 9.0000000 9.0000000 9.0000000 9.0000000 9.0000000 9.0000000 9.0000000 9.0000000 9.0000000 9.0000000 9.0000000 9.0000000 9.0000000 9.0000000 9.0000000 9.0000000 9.0000000 9.0000000 9.0000000 9.0000000 9.0000000 9.0000000 9.0000000 9.0000000 9.0000000 9.0000000 9.0000000 9.0000000 9.0000000 9.0000000 9.0000000 9.0000000 9.0000000 9.0000000 9.0000000 9.0000000 9.0000000 9.0000000 9.0000000 9.0000000 9.0000000 9.0000000 9.0000000 9.0000000 9.0000000 9.0000000 9.0000000 9.0000000 9.0000000 9.0000000 9.0000000 9.0000000 9.0000000 9.0000000 9.0000000 9.0000000 9.0000000 9.0000000 9.0000000 9.0000000 9.0000000 9.0000000 9.0000000 9.0000000 9.0000000 9.0000000 9.0000000 9.0000000 9.0000000 9.0000000 9.0000000 9.0000000 9.0000000 9.0000000 9.0000000 9.0000000 9.0000000 9.0000000 9.0000000 9.0000000 9.0000000 9.0000000 9.0000000 9.0000000 9.0000000 9.0000000 9.0000000 9.0000000 9.0000000 9.0000000 9.0000000 9.0000000 9.0000000 9.0000000 9.0000000 9.0000000 9.0000000 9.0000000 9.0000000 9.0000000 9.0000000 9.0000000 9.0000000 9.0000000 9.0000000 9.0000000 9.0000000 9.0000000 9.0000000 9.0000000 9.0000000 9.0000000 9.0000000 9.0000000 9.0000000 9.0000000 9.0000000 9.0000000 9.0000000 9.0000000 9.0000000 9.0000000 9.0000000 9.0000000 9.0000000 9.0000000 9.0000000 9.0000000 9.0000000 9.0000000 9.0000000 9.0000000 9.0000000 9.0000000 9.0000000 9.0000000 9.0000000 9.0000000 9.0000000 9.0000000 9.0000000 9.0000000 9.0000000 9.0000000 9.0000000 9.0000000 9.0000000 9.0000000 9.0000000 9.0000000 9.0000000 9.0000000 9.0000000 9.0000000 9.0000000 9.0000000 9.0000000 9.0000000 9.0000000 9.0000000 9.0000000 9.0000000 9.0000000 9.0000000 9.0000000 9.0000000 9.0000000 9.0000000 9.0000000 9.0000000 9.0000000 9.0000000 9.0000000 9.0000000 9.0000000 9.0000000 9.0000000 9.0000000 9.0000000 9.0000000 9.0000000 9.0000000 9.0000000 9.0000000 9.0000000 9.0000000 9.0000000 9.0000000 9.0000000 9.0000000 9.0000000 9.0000000 9.0000000 9.0000000 9.0000000 9.0000000 9.0000000 9.0000000 9.0000000 9.0000000 9.0000000 9.0000000 9.0000000 9.0000000 9.0000000 9.0000000 9.0000000 9.0000000 9.0000000 9.0000000 9.0000000 9.0000000 9.0000000 9.0000000 9.0000000 9.0000000 9.0000000 9.0000000 9.0000000 9.0000000 9.0000000 9.0000000 9.0000000 9.0000000 9.0000000 9.0000000 9.0000000 9.0000000 9.0000000 9.0000000 9.0000000 9.0000000 9.0000000 9.0000000 9.0000000 9.0000000 9.0000000 9.0000000 9.0000000 9.0000000 9.0000000 9.0000000 9.0000000 9.0000000 9.0000000 9.0000000 9.0000000 9.0000000 9.0000000 9.0000000 9.0000000 9.0000000 9.0000000 9.0000000 9.0000000 9.0000000 9.0000000 9.0000000 9.0000000 9.0000000 9.0000000 9.0000000 9.0000000 9.0000000 9.0000000 9.0000000 9.0000000 9.0000000 9.0000000 9.0000000 9.0000000 9.0000000 9.0000000 9.0000000 9.0000000 9.0000000 9.0000000 9.0000000 9.0000000 9.0000000 9.0000000 9.0000000 9.0000000 9.0000000 9.0000000 9.0000000 9.0000000 9.0000000 9.0000000 9.0000000 9.0000000 9.0000000 9.0000000 9.0000000 9.0000000 9.0000000 9.0000000 9.0000000 9.0000000 9.0000000 9.0000000 9.0000000 9.0000000 9.0000000 9.0000000 9.0000000 9.0000000 9.0000000 9.0000000 9.0000000 9.0000000 9.0000000 9.0000000 9.0000000 9.0000000 9.0000000 9.0000000 9.0000000 9.0000000 9.0000000 9.0000000 9.0000000 9.0000000 9.0000000 9.0000000 9.0000000 9.0000000 9.0000000 9.0000000 9.0000000 9.0000000 9.0000000 9.0000000 9.0000000 9.0000000 9.0000000 9.0000000 9.0000000 9.0000000 9.0000000 9.0000000 9.0000000 9.0000000 9.0000000 9.0000000 9.0000000 9.0000000 9.0000000 9.0000000 9.0000000 9.0000000 9.0000000 9.0000000 9.0000000 9.0000000 9.0000000 9.0000000 9.0000000 9.0000000 9.0000000 9.0000000 9.0000000 9.0000000 9.0000000 9.0000000 9.0000000 9.0000000 9.0000000 9.0000000 9.0000000 9.0000000 9.0000000 9.0000000 9.0000000 9.0000000 9.0000000 9.0000000 9.0000000 9.0000000 9.0000000 9.0000000 9.0000000 9.0000000 9.0000000 9.0000000 9.0000000 9.0000000 9.0000000 9.0000000 9.0000000 9.0000000 9.0000000 9.0000000 9.0000000 9.0000000 9.0000000 9.0000000 9.0000000 9.0000000 9.0000000 9.0000000 9.0000000 9.0000000 9.0000000 9.0000000 9.0000000 9.0000000 9.0000000 9.0000000 9.0000000 9.0000000 9.0000000 9.0000000 9.0000000 9.0000000 9.0000000 9.0000000 9.0000000 9.0000000 9.0000000 9.0000000 9.0000000 9.0000000 9.0000000 9.0000000 9.0000000 9.0000000 9.0000000 9.0000000 9.0000000 9.0000000 9.0000000 9.0000000 9.0000000 9.0000000 9.0000000 9.0000000 9.0000000 9.0000000 9.0000000 9.0000000 9.0000000 9.0000000 9.0000000 9.0000000 9.0000000 9.0000000 9.0000000 9.0000000 9.0000000 9.0000000 9.0000000 9.0000000 9.0000000 9.0000000 9.0000000 9.0000000 9.0000000 9.0000000 9.0000000 9.0000000 9.0000000 9.0000000 9.0000000 9.0000000 9.0000000 9.0000000 9.0000000 9.0000000 9.0000000 9.0000000 9.0000000 9.0000000 9.0000000 
benguelensis_ben_A1        0.0000010 0.0000010 0.0000010 0.0000010 0.0000010 0.0000010 0.0000010 0.0000010 0.0000010 0.0000010 0.0000010 0.0000010 0.0000010 0.0000010 0.0000010 0.0000010 0.0000010 0.0000010 0.0000010 0.0000010 0.0000010 0.0000010 0.0000000 0.0000010 0.0000010 0.0000010 0.0000010 0.0000010 0.0000010 0.0000010 0.0000010 0.0000010 0.0000010 0.0000010 0.0000010 0.0000010 0.0000010 0.0000010 0.0000010 0.0000010 0.0000010 0.0000010 0.0000010 0.0000010 0.0000010 0.0000010 0.0000010 0.0000010 0.0000010 0.0000010 0.0000010 0.0000010 0.0000010 0.0000010 0.0000010 0.0000010 0.0000010 0.0000010 0.0000010 0.0000010 0.0000010 0.0000010 0.0000010 0.0000010 0.0000010 0.0000010 0.0000010 9.0000000 0.0000010 0.0000010 0.0000010 0.0000010 0.0000010 0.0000010 0.0000010 0.0000010 0.0000010 0.0000010 0.0000010 0.0000010 0.0000010 0.0000010 0.0000010 0.0000010 0.0000010 0.0000010 0.0000010 0.0000010 0.0000010 0.0000010 0.0000010 0.0000010 0.0000010 0.0000010 0.0000010 0.0000010 0.0000010 0.0000010 0.0000010 0.0000010 0.0000010 0.0000010 0.0000010 0.0000010 0.0000010 0.0000010 0.0000010 0.0000010 0.0000010 0.0000010 0.0000010 0.0000010 0.0000010 0.0000010 0.0000010 0.0000010 0.0000010 0.0000010 0.0000010 0.0000010 0.0000010 0.0000010 0.0000010 0.0000010 0.0000010 0.0000010 0.0000010 0.0000010 0.0000010 0.0000010 0.0000010 0.0000010 0.0000010 0.0000010 0.0000010 0.0000010 0.0000010 0.0000010 0.0000010 0.0000010 0.0000010 0.0000010 0.0000010 0.0000010 0.0000010 0.0000010 0.0000010 0.0000010 0.0000010 0.0000010 0.0000010 0.0000010 0.0000010 0.0000010 0.0000010 0.0000010 0.0000010 0.0000010 0.0000010 0.0000010 0.0000010 0.0000010 0.0000010 0.0000010 0.0000010 0.0000010 0.0000010 0.0000010 0.0000010 0.0000010 0.0000010 0.0000010 0.0000010 0.0000010 0.0000010 0.0000010 0.0000010 0.0000010 0.0000010 0.0000010 0.0000010 0.0000010 0.0000010 0.0000010 0.0000010 0.0000010 0.0000010 0.0000010 0.0000010 0.0000010 0.0000010 9.0000000 9.0000000 9.0000000 9.0000000 9.0000000 9.0000000 9.0000000 9.0000000 9.0000000 9.0000000 9.0000000 9.0000000 9.0000000 9.0000000 9.0000000 9.0000000 9.0000000 9.0000000 9.0000000 9.0000000 9.0000000 9.0000000 9.0000000 9.0000000 9.0000000 9.0000000 9.0000000 9.0000000 9.0000000 9.0000000 9.0000000 9.0000000 9.0000000 9.0000000 9.0000000 9.0000000 9.0000000 9.0000000 9.0000000 9.0000000 9.0000000 9.0000000 9.0000000 9.0000000 9.0000000 9.0000000 9.0000000 9.0000000 9.0000000 9.0000000 9.0000000 9.0000000 9.0000000 9.0000000 9.0000000 9.0000000 9.0000000 9.0000000 9.0000000 9.0000000 9.0000000 9.0000000 9.0000000 9.0000000 9.0000000 9.0000000 9.0000000 9.0000000 9.0000000 9.0000000 9.0000000 9.0000000 9.0000000 9.0000000 9.0000000 9.0000000 9.0000000 9.0000000 9.0000000 9.0000000 9.0000000 9.0000000 9.0000000 9.0000000 9.0000000 9.0000000 9.0000000 9.0000000 9.0000000 9.0000000 9.0000000 9.0000000 9.0000000 9.0000000 9.0000000 9.0000000 9.0000000 9.0000000 9.0000000 9.0000000 9.0000000 9.0000000 9.0000000 9.0000000 9.0000000 9.0000000 9.0000000 9.0000000 9.0000000 9.0000000 9.0000000 9.0000000 9.0000000 9.0000000 9.0000000 9.0000000 9.0000000 9.0000000 9.0000000 9.0000000 9.0000000 9.0000000 9.0000000 9.0000000 9.0000000 9.0000000 9.0000000 9.0000000 9.0000000 9.0000000 9.0000000 9.0000000 9.0000000 9.0000000 9.0000000 9.0000000 9.0000000 9.0000000 9.0000000 9.0000000 9.0000000 9.0000000 9.0000000 9.0000000 9.0000000 9.0000000 9.0000000 9.0000000 9.0000000 9.0000000 9.0000000 9.0000000 9.0000000 9.0000000 9.0000000 9.0000000 9.0000000 9.0000000 9.0000000 9.0000000 9.0000000 9.0000000 9.0000000 9.0000000 9.0000000 9.0000000 9.0000000 9.0000000 9.0000000 9.0000000 9.0000000 9.0000000 9.0000000 9.0000000 9.0000000 9.0000000 9.0000000 9.0000000 9.0000000 9.0000000 9.0000000 9.0000000 9.0000000 9.0000000 9.0000000 9.0000000 9.0000000 9.0000000 9.0000000 9.0000000 9.0000000 9.0000000 9.0000000 9.0000000 9.0000000 9.0000000 9.0000000 9.0000000 9.0000000 9.0000000 9.0000000 9.0000000 9.0000000 9.0000000 9.0000000 9.0000000 9.0000000 9.0000000 9.0000000 9.0000000 9.0000000 9.0000000 9.0000000 9.0000000 9.0000000 9.0000000 9.0000000 9.0000000 9.0000000 9.0000000 9.0000000 9.0000000 9.0000000 9.0000000 9.0000000 9.0000000 9.0000000 9.0000000 9.0000000 9.0000000 9.0000000 9.0000000 9.0000000 9.0000000 9.0000000 9.0000000 9.0000000 9.0000000 9.0000000 9.0000000 9.0000000 9.0000000 9.0000000 9.0000000 9.0000000 9.0000000 9.0000000 9.0000000 9.0000000 9.0000000 9.0000000 9.0000000 9.0000000 9.0000000 9.0000000 9.0000000 9.0000000 9.0000000 9.0000000 9.0000000 9.0000000 9.0000000 9.0000000 9.0000000 9.0000000 9.0000000 9.0000000 9.0000000 9.0000000 9.0000000 9.0000000 9.0000000 9.0000000 9.0000000 9.0000000 9.0000000 9.0000000 9.0000000 9.0000000 9.0000000 9.0000000 9.0000000 9.0000000 9.0000000 9.0000000 9.0000000 9.0000000 9.0000000 9.0000000 9.0000000 9.0000000 9.0000000 9.0000000 9.0000000 9.0000000 9.0000000 9.0000000 9.0000000 9.0000000 9.0000000 9.0000000 9.0000000 9.0000000 9.0000000 9.0000000 9.0000000 9.0000000 9.0000000 9.0000000 9.0000000 9.0000000 9.0000000 9.0000000 9.0000000 9.0000000 9.0000000 9.0000000 9.0000000 9.0000000 9.0000000 9.0000000 9.0000000 9.0000000 9.0000000 9.0000000 9.0000000 9.0000000 9.0000000 9.0000000 9.0000000 9.0000000 9.0000000 9.0000000 9.0000000 9.0000000 9.0000000 9.0000000 9.0000000 9.0000000 9.0000000 9.0000000 9.0000000 9.0000000 9.0000000 9.0000000 9.0000000 9.0000000 9.0000000 9.0000000 9.0000000 9.0000000 9.0000000 9.0000000 9.0000000 9.0000000 9.0000000 9.0000000 9.0000000 9.0000000 9.0000000 9.0000000 9.0000000 9.0000000 9.0000000 9.0000000 9.0000000 9.0000000 9.0000000 9.0000000 9.0000000 9.0000000 9.0000000 9.0000000 9.0000000 9.0000000 9.0000000 9.0000000 9.0000000 9.0000000 9.0000000 9.0000000 9.0000000 9.0000000 9.0000000 9.0000000 9.0000000 9.0000000 9.0000000 9.0000000 9.0000000 9.0000000 9.0000000 9.0000000 9.0000000 9.0000000 9.0000000 9.0000000 9.0000000 9.0000000 9.0000000 9.0000000 9.0000000 9.0000000 9.0000000 9.0000000 9.0000000 9.0000000 9.0000000 9.0000000 9.0000000 9.0000000 9.0000000 9.0000000 9.0000000 9.0000000 9.0000000 9.0000000 9.0000000 9.0000000 9.0000000 9.0000000 9.0000000 9.0000000 9.0000000 9.0000000 9.0000000 9.0000000 9.0000000 9.0000000 9.0000000 9.0000000 9.0000000 9.0000000 9.0000000 9.0000000 9.0000000 9.0000000 9.0000000 9.0000000 9.0000000 9.0000000 9.0000000 9.0000000 9.0000000 9.0000000 9.0000000 9.0000000 9.0000000 9.0000000 9.0000000 9.0000000 9.0000000 9.0000000 9.0000000 9.0000000 9.0000000 9.0000000 9.0000000 9.0000000 9.0000000 9.0000000 9.0000000 9.0000000 9.0000000 9.0000000 9.0000000 9.0000000 9.0000000 9.0000000 9.0000000 9.0000000 9.0000000 9.0000000 9.0000000 9.0000000 9.0000000 9.0000000 9.0000000 9.0000000 9.0000000 9.0000000 9.0000000 9.0000000 9.0000000 9.0000000 9.0000000 9.0000000 9.0000000 9.0000000 9.0000000 9.0000000 9.0000000 9.0000000 9.0000000 9.0000000 9.0000000 9.0000000 9.0000000 9.0000000 9.0000000 9.0000000 9.0000000 9.0000000 9.0000000 9.0000000 9.0000000 9.0000000 9.0000000 9.0000000 9.0000000 9.0000000 9.0000000 9.0000000 9.0000000 9.0000000 9.0000000 9.0000000 9.0000000 9.0000000 9.0000000 9.0000000 9.0000000 9.0000000 9.0000000 9.0000000 9.0000000 9.0000000 9.0000000 9.0000000 9.0000000 9.0000000 9.0000000 9.0000000 9.0000000 9.0000000 9.0000000 9.0000000 9.0000000 9.0000000 9.0000000 9.0000000 9.0000000 9.0000000 9.0000000 9.0000000 9.0000000 9.0000000 9.0000000 9.0000000 9.0000000 9.0000000 9.0000000 9.0000000 9.0000000 9.0000000 9.0000000 9.0000000 9.0000000 
bibax_EO12862              0.0000010 0.0000010 0.0000010 0.0000010 0.0000010 0.0000010 0.0000010 0.0000010 0.0000010 0.0000010 0.0000010 0.0000010 0.0000010 0.0000010 0.0000010 0.0000010 0.0000010 0.0000010 0.0000010 0.0000010 0.0000010 0.0000010 0.0000010 0.0000000 0.0000010 0.0000010 0.0000010 0.0000010 0.0000010 0.0000010 0.0000010 0.0000010 0.0000010 0.0000010 0.0000010 0.0000010 0.0000010 0.0000010 0.0000010 0.0000010 0.0000010 0.0000010 0.0000010 0.0000010 0.0000010 0.0000010 0.0000010 0.0000010 0.0000010 0.0000010 0.0000010 0.0000010 0.0000010 0.0000010 0.0000010 0.0000010 0.0000010 0.0000010 0.0000010 0.0000010 0.0000010 0.0000010 0.0000010 0.0000010 0.0000010 0.0000010 0.0000010 9.0000000 0.0000010 0.0000010 0.0000010 0.0000010 0.0000010 0.0000010 0.0000010 0.0000010 0.0000010 0.0000010 0.0000010 0.0000010 0.0000010 0.0000010 0.0000010 0.0000010 0.0000010 0.0000010 0.0000010 0.0000010 0.0000010 0.0000010 0.0000010 0.0000010 0.0000010 0.0000010 0.0000010 0.0000010 0.0000010 0.0000010 0.0000010 0.0000010 0.0000010 0.0000010 0.0000010 0.0000010 0.0000010 0.0000010 0.0000010 0.0000010 0.0000010 0.0000010 0.0000010 0.0000010 0.0000010 0.0000010 0.0000010 0.0000010 0.0000010 0.0000010 0.0000010 0.0000010 0.0000010 0.0000010 0.0000010 0.0000010 0.0000010 0.0000010 0.0000010 0.0000010 0.0000010 0.0000010 0.0000010 0.0000010 0.0000010 0.0000010 0.0000010 0.0000010 0.0000010 0.0000010 0.0000010 0.0000010 0.0000010 0.0000010 0.0000010 0.0000010 0.0000010 0.0000010 0.0000010 0.0000010 0.0000010 0.0000010 0.0000010 0.0000010 0.0000010 0.0000010 0.0000010 0.0000010 0.0000010 0.0000010 0.0000010 0.0000010 0.0000010 0.0000010 0.0000010 0.0000010 0.0000010 0.0000010 0.0000010 0.0000010 0.0000010 0.0000010 0.0000010 0.0000010 0.0000010 0.0000010 0.0000010 0.0000010 0.0000010 0.0000010 0.0000010 0.0000010 0.0000010 0.0000010 0.0000010 0.0000010 0.0000010 0.0000010 0.0000010 0.0000010 0.0000010 0.0000010 0.0000010 9.0000000 9.0000000 9.0000000 9.0000000 9.0000000 9.0000000 9.0000000 9.0000000 9.0000000 9.0000000 9.0000000 9.0000000 9.0000000 9.0000000 9.0000000 9.0000000 9.0000000 9.0000000 9.0000000 9.0000000 9.0000000 9.0000000 9.0000000 9.0000000 9.0000000 9.0000000 9.0000000 9.0000000 9.0000000 9.0000000 9.0000000 9.0000000 9.0000000 9.0000000 9.0000000 9.0000000 9.0000000 9.0000000 9.0000000 9.0000000 9.0000000 9.0000000 9.0000000 9.0000000 9.0000000 9.0000000 9.0000000 9.0000000 9.0000000 9.0000000 9.0000000 9.0000000 9.0000000 9.0000000 9.0000000 9.0000000 9.0000000 9.0000000 9.0000000 9.0000000 9.0000000 9.0000000 9.0000000 9.0000000 9.0000000 9.0000000 9.0000000 9.0000000 9.0000000 9.0000000 9.0000000 9.0000000 9.0000000 9.0000000 9.0000000 9.0000000 9.0000000 9.0000000 9.0000000 9.0000000 9.0000000 9.0000000 9.0000000 9.0000000 9.0000000 9.0000000 9.0000000 9.0000000 9.0000000 9.0000000 9.0000000 9.0000000 9.0000000 9.0000000 9.0000000 9.0000000 9.0000000 9.0000000 9.0000000 9.0000000 9.0000000 9.0000000 9.0000000 9.0000000 9.0000000 9.0000000 9.0000000 9.0000000 9.0000000 9.0000000 9.0000000 9.0000000 9.0000000 9.0000000 9.0000000 9.0000000 9.0000000 9.0000000 9.0000000 9.0000000 9.0000000 9.0000000 9.0000000 9.0000000 9.0000000 9.0000000 9.0000000 9.0000000 9.0000000 9.0000000 9.0000000 9.0000000 9.0000000 9.0000000 9.0000000 9.0000000 9.0000000 9.0000000 9.0000000 9.0000000 9.0000000 9.0000000 9.0000000 9.0000000 9.0000000 9.0000000 9.0000000 9.0000000 9.0000000 9.0000000 9.0000000 9.0000000 9.0000000 9.0000000 9.0000000 9.0000000 9.0000000 9.0000000 9.0000000 9.0000000 9.0000000 9.0000000 9.0000000 9.0000000 9.0000000 9.0000000 9.0000000 9.0000000 9.0000000 9.0000000 9.0000000 9.0000000 9.0000000 9.0000000 9.0000000 9.0000000 9.0000000 9.0000000 9.0000000 9.0000000 9.0000000 9.0000000 9.0000000 9.0000000 9.0000000 9.0000000 9.0000000 9.0000000 9.0000000 9.0000000 9.0000000 9.0000000 9.0000000 9.0000000 9.0000000 9.0000000 9.0000000 9.0000000 9.0000000 9.0000000 9.0000000 9.0000000 9.0000000 9.0000000 9.0000000 9.0000000 9.0000000 9.0000000 9.0000000 9.0000000 9.0000000 9.0000000 9.0000000 9.0000000 9.0000000 9.0000000 9.0000000 9.0000000 9.0000000 9.0000000 9.0000000 9.0000000 9.0000000 9.0000000 9.0000000 9.0000000 9.0000000 9.0000000 9.0000000 9.0000000 9.0000000 9.0000000 9.0000000 9.0000000 9.0000000 9.0000000 9.0000000 9.0000000 9.0000000 9.0000000 9.0000000 9.0000000 9.0000000 9.0000000 9.0000000 9.0000000 9.0000000 9.0000000 9.0000000 9.0000000 9.0000000 9.0000000 9.0000000 9.0000000 9.0000000 9.0000000 9.0000000 9.0000000 9.0000000 9.0000000 9.0000000 9.0000000 9.0000000 9.0000000 9.0000000 9.0000000 9.0000000 9.0000000 9.0000000 9.0000000 9.0000000 9.0000000 9.0000000 9.0000000 9.0000000 9.0000000 9.0000000 9.0000000 9.0000000 9.0000000 9.0000000 9.0000000 9.0000000 9.0000000 9.0000000 9.0000000 9.0000000 9.0000000 9.0000000 9.0000000 9.0000000 9.0000000 9.0000000 9.0000000 9.0000000 9.0000000 9.0000000 9.0000000 9.0000000 9.0000000 9.0000000 9.0000000 9.0000000 9.0000000 9.0000000 9.0000000 9.0000000 9.0000000 9.0000000 9.0000000 9.0000000 9.0000000 9.0000000 9.0000000 9.0000000 9.0000000 9.0000000 9.0000000 9.0000000 9.0000000 9.0000000 9.0000000 9.0000000 9.0000000 9.0000000 9.0000000 9.0000000 9.0000000 9.0000000 9.0000000 9.0000000 9.0000000 9.0000000 9.0000000 9.0000000 9.0000000 9.0000000 9.0000000 9.0000000 9.0000000 9.0000000 9.0000000 9.0000000 9.0000000 9.0000000 9.0000000 9.0000000 9.0000000 9.0000000 9.0000000 9.0000000 9.0000000 9.0000000 9.0000000 9.0000000 9.0000000 9.0000000 9.0000000 9.0000000 9.0000000 9.0000000 9.0000000 9.0000000 9.0000000 9.0000000 9.0000000 9.0000000 9.0000000 9.0000000 9.0000000 9.0000000 9.0000000 9.0000000 9.0000000 9.0000000 9.0000000 9.0000000 9.0000000 9.0000000 9.0000000 9.0000000 9.0000000 9.0000000 9.0000000 9.0000000 9.0000000 9.0000000 9.0000000 9.0000000 9.0000000 9.0000000 9.0000000 9.0000000 9.0000000 9.0000000 9.0000000 9.0000000 9.0000000 9.0000000 9.0000000 9.0000000 9.0000000 9.0000000 9.0000000 9.0000000 9.0000000 9.0000000 9.0000000 9.0000000 9.0000000 9.0000000 9.0000000 9.0000000 9.0000000 9.0000000 9.0000000 9.0000000 9.0000000 9.0000000 9.0000000 9.0000000 9.0000000 9.0000000 9.0000000 9.0000000 9.0000000 9.0000000 9.0000000 9.0000000 9.0000000 9.0000000 9.0000000 9.0000000 9.0000000 9.0000000 9.0000000 9.0000000 9.0000000 9.0000000 9.0000000 9.0000000 9.0000000 9.0000000 9.0000000 9.0000000 9.0000000 9.0000000 9.0000000 9.0000000 9.0000000 9.0000000 9.0000000 9.0000000 9.0000000 9.0000000 9.0000000 9.0000000 9.0000000 9.0000000 9.0000000 9.0000000 9.0000000 9.0000000 9.0000000 9.0000000 9.0000000 9.0000000 9.0000000 9.0000000 9.0000000 9.0000000 9.0000000 9.0000000 9.0000000 9.0000000 9.0000000 9.0000000 9.0000000 9.0000000 9.0000000 9.0000000 9.0000000 9.0000000 9.0000000 9.0000000 9.0000000 9.0000000 9.0000000 9.0000000 9.0000000 9.0000000 9.0000000 9.0000000 9.0000000 9.0000000 9.0000000 9.0000000 9.0000000 9.0000000 9.0000000 9.0000000 9.0000000 9.0000000 9.0000000 9.0000000 9.0000000 9.0000000 9.0000000 9.0000000 9.0000000 9.0000000 9.0000000 9.0000000 9.0000000 9.0000000 9.0000000 9.0000000 9.0000000 9.0000000 9.0000000 9.0000000 9.0000000 9.0000000 9.0000000 9.0000000 9.0000000 9.0000000 9.0000000 9.0000000 9.0000000 9.0000000 9.0000000 9.0000000 9.0000000 9.0000000 9.0000000 9.0000000 9.0000000 9.0000000 9.0000000 9.0000000 9.0000000 9.0000000 9.0000000 9.0000000 9.0000000 9.0000000 9.0000000 9.0000000 9.0000000 9.0000000 9.0000000 9.0000000 9.0000000 9.0000000 9.0000000 9.0000000 9.0000000 
boutonii_EO12666           0.0000010 0.0000010 0.0000010 0.0000010 0.0000010 0.0000010 0.0000010 0.0000010 0.0000010 0.0000010 0.0000010 0.0000010 0.0000010 0.0000010 0.0000010 0.0000010 0.0000010 0.0000010 0.0000010 0.0000010 0.0000010 0.0000010 0.0000010 0.0000010 0.0000000 0.0000010 0.0000010 0.0000010 0.0000010 0.0000010 0.0000010 0.0000010 0.0000010 0.0000010 0.0000010 0.0000010 0.0000010 0.0000010 0.0000010 0.0000010 0.0000010 0.0000010 0.0000010 0.0000010 0.0000010 0.0000010 0.0000010 0.0000010 0.0000010 0.0000010 0.0000010 0.0000010 0.0000010 0.0000010 0.0000010 0.0000010 0.0000010 0.0000010 0.0000010 0.0000010 0.0000010 0.0000010 0.0000010 0.0000010 0.0000010 0.0000010 0.0000010 9.0000000 0.0000010 0.0000010 0.0000010 0.0000010 0.0000010 0.0000010 0.0000010 0.0000010 0.0000010 0.0000010 0.0000010 0.0000010 0.0000010 0.0000010 0.0000010 0.0000010 0.0000010 0.0000010 0.0000010 0.0000010 0.0000010 0.0000010 0.0000010 0.0000010 0.0000010 0.0000010 0.0000010 0.0000010 0.0000010 0.0000010 0.0000010 0.0000010 0.0000010 0.0000010 0.0000010 0.0000010 0.0000010 0.0000010 0.0000010 0.0000010 0.0000010 0.0000010 0.0000010 0.0000010 0.0000010 0.0000010 0.0000010 0.0000010 0.0000010 0.0000010 0.0000010 0.0000010 0.0000010 0.0000010 0.0000010 0.0000010 0.0000010 0.0000010 0.0000010 0.0000010 0.0000010 0.0000010 0.0000010 0.0000010 0.0000010 0.0000010 0.0000010 0.0000010 0.0000010 0.0000010 0.0000010 0.0000010 0.0000010 0.0000010 0.0000010 0.0000010 0.0000010 0.0000010 0.0000010 0.0000010 0.0000010 0.0000010 0.0000010 0.0000010 0.0000010 0.0000010 0.0000010 0.0000010 0.0000010 0.0000010 0.0000010 0.0000010 0.0000010 0.0000010 0.0000010 0.0000010 0.0000010 0.0000010 0.0000010 0.0000010 0.0000010 0.0000010 0.0000010 0.0000010 0.0000010 0.0000010 0.0000010 0.0000010 0.0000010 0.0000010 0.0000010 0.0000010 0.0000010 0.0000010 0.0000010 0.0000010 0.0000010 0.0000010 0.0000010 0.0000010 0.0000010 0.0000010 0.0000010 9.0000000 9.0000000 9.0000000 9.0000000 9.0000000 9.0000000 9.0000000 9.0000000 9.0000000 9.0000000 9.0000000 9.0000000 9.0000000 9.0000000 9.0000000 9.0000000 9.0000000 9.0000000 9.0000000 9.0000000 9.0000000 9.0000000 9.0000000 9.0000000 9.0000000 9.0000000 9.0000000 9.0000000 9.0000000 9.0000000 9.0000000 9.0000000 9.0000000 9.0000000 9.0000000 9.0000000 9.0000000 9.0000000 9.0000000 9.0000000 9.0000000 9.0000000 9.0000000 9.0000000 9.0000000 9.0000000 9.0000000 9.0000000 9.0000000 9.0000000 9.0000000 9.0000000 9.0000000 9.0000000 9.0000000 9.0000000 9.0000000 9.0000000 9.0000000 9.0000000 9.0000000 9.0000000 9.0000000 9.0000000 9.0000000 9.0000000 9.0000000 9.0000000 9.0000000 9.0000000 9.0000000 9.0000000 9.0000000 9.0000000 9.0000000 9.0000000 9.0000000 9.0000000 9.0000000 9.0000000 9.0000000 9.0000000 9.0000000 9.0000000 9.0000000 9.0000000 9.0000000 9.0000000 9.0000000 9.0000000 9.0000000 9.0000000 9.0000000 9.0000000 9.0000000 9.0000000 9.0000000 9.0000000 9.0000000 9.0000000 9.0000000 9.0000000 9.0000000 9.0000000 9.0000000 9.0000000 9.0000000 9.0000000 9.0000000 9.0000000 9.0000000 9.0000000 9.0000000 9.0000000 9.0000000 9.0000000 9.0000000 9.0000000 9.0000000 9.0000000 9.0000000 9.0000000 9.0000000 9.0000000 9.0000000 9.0000000 9.0000000 9.0000000 9.0000000 9.0000000 9.0000000 9.0000000 9.0000000 9.0000000 9.0000000 9.0000000 9.0000000 9.0000000 9.0000000 9.0000000 9.0000000 9.0000000 9.0000000 9.0000000 9.0000000 9.0000000 9.0000000 9.0000000 9.0000000 9.0000000 9.0000000 9.0000000 9.0000000 9.0000000 9.0000000 9.0000000 9.0000000 9.0000000 9.0000000 9.0000000 9.0000000 9.0000000 9.0000000 9.0000000 9.0000000 9.0000000 9.0000000 9.0000000 9.0000000 9.0000000 9.0000000 9.0000000 9.0000000 9.0000000 9.0000000 9.0000000 9.0000000 9.0000000 9.0000000 9.0000000 9.0000000 9.0000000 9.0000000 9.0000000 9.0000000 9.0000000 9.0000000 9.0000000 9.0000000 9.0000000 9.0000000 9.0000000 9.0000000 9.0000000 9.0000000 9.0000000 9.0000000 9.0000000 9.0000000 9.0000000 9.0000000 9.0000000 9.0000000 9.0000000 9.0000000 9.0000000 9.0000000 9.0000000 9.0000000 9.0000000 9.0000000 9.0000000 9.0000000 9.0000000 9.0000000 9.0000000 9.0000000 9.0000000 9.0000000 9.0000000 9.0000000 9.0000000 9.0000000 9.0000000 9.0000000 9.0000000 9.0000000 9.0000000 9.0000000 9.0000000 9.0000000 9.0000000 9.0000000 9.0000000 9.0000000 9.0000000 9.0000000 9.0000000 9.0000000 9.0000000 9.0000000 9.0000000 9.0000000 9.0000000 9.0000000 9.0000000 9.0000000 9.0000000 9.0000000 9.0000000 9.0000000 9.0000000 9.0000000 9.0000000 9.0000000 9.0000000 9.0000000 9.0000000 9.0000000 9.0000000 9.0000000 9.0000000 9.0000000 9.0000000 9.0000000 9.0000000 9.0000000 9.0000000 9.0000000 9.0000000 9.0000000 9.0000000 9.0000000 9.0000000 9.0000000 9.0000000 9.0000000 9.0000000 9.0000000 9.0000000 9.0000000 9.0000000 9.0000000 9.0000000 9.0000000 9.0000000 9.0000000 9.0000000 9.0000000 9.0000000 9.0000000 9.0000000 9.0000000 9.0000000 9.0000000 9.0000000 9.0000000 9.0000000 9.0000000 9.0000000 9.0000000 9.0000000 9.0000000 9.0000000 9.0000000 9.0000000 9.0000000 9.0000000 9.0000000 9.0000000 9.0000000 9.0000000 9.0000000 9.0000000 9.0000000 9.0000000 9.0000000 9.0000000 9.0000000 9.0000000 9.0000000 9.0000000 9.0000000 9.0000000 9.0000000 9.0000000 9.0000000 9.0000000 9.0000000 9.0000000 9.0000000 9.0000000 9.0000000 9.0000000 9.0000000 9.0000000 9.0000000 9.0000000 9.0000000 9.0000000 9.0000000 9.0000000 9.0000000 9.0000000 9.0000000 9.0000000 9.0000000 9.0000000 9.0000000 9.0000000 9.0000000 9.0000000 9.0000000 9.0000000 9.0000000 9.0000000 9.0000000 9.0000000 9.0000000 9.0000000 9.0000000 9.0000000 9.0000000 9.0000000 9.0000000 9.0000000 9.0000000 9.0000000 9.0000000 9.0000000 9.0000000 9.0000000 9.0000000 9.0000000 9.0000000 9.0000000 9.0000000 9.0000000 9.0000000 9.0000000 9.0000000 9.0000000 9.0000000 9.0000000 9.0000000 9.0000000 9.0000000 9.0000000 9.0000000 9.0000000 9.0000000 9.0000000 9.0000000 9.0000000 9.0000000 9.0000000 9.0000000 9.0000000 9.0000000 9.0000000 9.0000000 9.0000000 9.0000000 9.0000000 9.0000000 9.0000000 9.0000000 9.0000000 9.0000000 9.0000000 9.0000000 9.0000000 9.0000000 9.0000000 9.0000000 9.0000000 9.0000000 9.0000000 9.0000000 9.0000000 9.0000000 9.0000000 9.0000000 9.0000000 9.0000000 9.0000000 9.0000000 9.0000000 9.0000000 9.0000000 9.0000000 9.0000000 9.0000000 9.0000000 9.0000000 9.0000000 9.0000000 9.0000000 9.0000000 9.0000000 9.0000000 9.0000000 9.0000000 9.0000000 9.0000000 9.0000000 9.0000000 9.0000000 9.0000000 9.0000000 9.0000000 9.0000000 9.0000000 9.0000000 9.0000000 9.0000000 9.0000000 9.0000000 9.0000000 9.0000000 9.0000000 9.0000000 9.0000000 9.0000000 9.0000000 9.0000000 9.0000000 9.0000000 9.0000000 9.0000000 9.0000000 9.0000000 9.0000000 9.0000000 9.0000000 9.0000000 9.0000000 9.0000000 9.0000000 9.0000000 9.0000000 9.0000000 9.0000000 9.0000000 9.0000000 9.0000000 9.0000000 9.0000000 9.0000000 9.0000000 9.0000000 9.0000000 9.0000000 9.0000000 9.0000000 9.0000000 9.0000000 9.0000000 9.0000000 9.0000000 9.0000000 9.0000000 9.0000000 9.0000000 9.0000000 9.0000000 9.0000000 9.0000000 9.0000000 9.0000000 9.0000000 9.0000000 9.0000000 9.0000000 9.0000000 9.0000000 9.0000000 9.0000000 9.0000000 9.0000000 9.0000000 9.0000000 9.0000000 9.0000000 9.0000000 9.0000000 9.0000000 9.0000000 9.0000000 9.0000000 9.0000000 9.0000000 9.0000000 9.0000000 9.0000000 9.0000000 9.0000000 9.0000000 9.0000000 9.0000000 9.0000000 9.0000000 9.0000000 9.0000000 9.0000000 9.0000000 9.0000000 9.0000000 9.0000000 9.0000000 9.0000000 9.0000000 9.0000000 9.0000000 9.0000000 9.0000000 9.0000000 9.0000000 
brachyphylla_EO12810       0.0000010 0.0000010 0.0000010 0.0000010 0.0000010 0.0000010 0.0000010 0.0000010 0.0000010 0.0000010 0.0000010 0.0000010 0.0000010 0.0000010 0.0000010 0.0000010 0.0000010 0.0000010 0.0000010 0.0000010 0.0000010 0.0000010 0.0000010 0.0000010 0.0000010 0.0000000 0.0000010 0.0000010 0.0000010 0.0000010 0.0000010 0.0000010 0.0000010 0.0000010 0.0000010 0.0000010 0.0000010 0.0000010 0.0000010 0.0000010 0.0000010 0.0000010 0.0000010 0.0000010 0.0000010 0.0000010 0.0000010 0.0000010 0.0000010 0.0000010 0.0000010 0.0000010 0.0000010 0.0000010 0.0000010 0.0000010 0.0000010 0.0000010 0.0000010 0.0000010 0.0000010 0.0000010 0.0000010 0.0000010 0.0000010 0.0000010 0.0000010 9.0000000 0.0000010 0.0000010 0.0000010 0.0000010 0.0000010 0.0000010 0.0000010 0.0000010 0.0000010 0.0000010 0.0000010 0.0000010 0.0000010 0.0000010 0.0000010 0.0000010 0.0000010 0.0000010 0.0000010 0.0000010 0.0000010 0.0000010 0.0000010 0.0000010 0.0000010 0.0000010 0.0000010 0.0000010 0.0000010 0.0000010 0.0000010 0.0000010 0.0000010 0.0000010 0.0000010 0.0000010 0.0000010 0.0000010 0.0000010 0.0000010 0.0000010 0.0000010 0.0000010 0.0000010 0.0000010 0.0000010 0.0000010 0.0000010 0.0000010 0.0000010 0.0000010 0.0000010 0.0000010 0.0000010 0.0000010 0.0000010 0.0000010 0.0000010 0.0000010 0.0000010 0.0000010 0.0000010 0.0000010 0.0000010 0.0000010 0.0000010 0.0000010 0.0000010 0.0000010 0.0000010 0.0000010 0.0000010 0.0000010 0.0000010 0.0000010 0.0000010 0.0000010 0.0000010 0.0000010 0.0000010 0.0000010 0.0000010 0.0000010 0.0000010 0.0000010 0.0000010 0.0000010 0.0000010 0.0000010 0.0000010 0.0000010 0.0000010 0.0000010 0.0000010 0.0000010 0.0000010 0.0000010 0.0000010 0.0000010 0.0000010 0.0000010 0.0000010 0.0000010 0.0000010 0.0000010 0.0000010 0.0000010 0.0000010 0.0000010 0.0000010 0.0000010 0.0000010 0.0000010 0.0000010 0.0000010 0.0000010 0.0000010 0.0000010 0.0000010 0.0000010 0.0000010 0.0000010 0.0000010 9.0000000 9.0000000 9.0000000 9.0000000 9.0000000 9.0000000 9.0000000 9.0000000 9.0000000 9.0000000 9.0000000 9.0000000 9.0000000 9.0000000 9.0000000 9.0000000 9.0000000 9.0000000 9.0000000 9.0000000 9.0000000 9.0000000 9.0000000 9.0000000 9.0000000 9.0000000 9.0000000 9.0000000 9.0000000 9.0000000 9.0000000 9.0000000 9.0000000 9.0000000 9.0000000 9.0000000 9.0000000 9.0000000 9.0000000 9.0000000 9.0000000 9.0000000 9.0000000 9.0000000 9.0000000 9.0000000 9.0000000 9.0000000 9.0000000 9.0000000 9.0000000 9.0000000 9.0000000 9.0000000 9.0000000 9.0000000 9.0000000 9.0000000 9.0000000 9.0000000 9.0000000 9.0000000 9.0000000 9.0000000 9.0000000 9.0000000 9.0000000 9.0000000 9.0000000 9.0000000 9.0000000 9.0000000 9.0000000 9.0000000 9.0000000 9.0000000 9.0000000 9.0000000 9.0000000 9.0000000 9.0000000 9.0000000 9.0000000 9.0000000 9.0000000 9.0000000 9.0000000 9.0000000 9.0000000 9.0000000 9.0000000 9.0000000 9.0000000 9.0000000 9.0000000 9.0000000 9.0000000 9.0000000 9.0000000 9.0000000 9.0000000 9.0000000 9.0000000 9.0000000 9.0000000 9.0000000 9.0000000 9.0000000 9.0000000 9.0000000 9.0000000 9.0000000 9.0000000 9.0000000 9.0000000 9.0000000 9.0000000 9.0000000 9.0000000 9.0000000 9.0000000 9.0000000 9.0000000 9.0000000 9.0000000 9.0000000 9.0000000 9.0000000 9.0000000 9.0000000 9.0000000 9.0000000 9.0000000 9.0000000 9.0000000 9.0000000 9.0000000 9.0000000 9.0000000 9.0000000 9.0000000 9.0000000 9.0000000 9.0000000 9.0000000 9.0000000 9.0000000 9.0000000 9.0000000 9.0000000 9.0000000 9.0000000 9.0000000 9.0000000 9.0000000 9.0000000 9.0000000 9.0000000 9.0000000 9.0000000 9.0000000 9.0000000 9.0000000 9.0000000 9.0000000 9.0000000 9.0000000 9.0000000 9.0000000 9.0000000 9.0000000 9.0000000 9.0000000 9.0000000 9.0000000 9.0000000 9.0000000 9.0000000 9.0000000 9.0000000 9.0000000 9.0000000 9.0000000 9.0000000 9.0000000 9.0000000 9.0000000 9.0000000 9.0000000 9.0000000 9.0000000 9.0000000 9.0000000 9.0000000 9.0000000 9.0000000 9.0000000 9.0000000 9.0000000 9.0000000 9.0000000 9.0000000 9.0000000 9.0000000 9.0000000 9.0000000 9.0000000 9.0000000 9.0000000 9.0000000 9.0000000 9.0000000 9.0000000 9.0000000 9.0000000 9.0000000 9.0000000 9.0000000 9.0000000 9.0000000 9.0000000 9.0000000 9.0000000 9.0000000 9.0000000 9.0000000 9.0000000 9.0000000 9.0000000 9.0000000 9.0000000 9.0000000 9.0000000 9.0000000 9.0000000 9.0000000 9.0000000 9.0000000 9.0000000 9.0000000 9.0000000 9.0000000 9.0000000 9.0000000 9.0000000 9.0000000 9.0000000 9.0000000 9.0000000 9.0000000 9.0000000 9.0000000 9.0000000 9.0000000 9.0000000 9.0000000 9.0000000 9.0000000 9.0000000 9.0000000 9.0000000 9.0000000 9.0000000 9.0000000 9.0000000 9.0000000 9.0000000 9.0000000 9.0000000 9.0000000 9.0000000 9.0000000 9.0000000 9.0000000 9.0000000 9.0000000 9.0000000 9.0000000 9.0000000 9.0000000 9.0000000 9.0000000 9.0000000 9.0000000 9.0000000 9.0000000 9.0000000 9.0000000 9.0000000 9.0000000 9.0000000 9.0000000 9.0000000 9.0000000 9.0000000 9.0000000 9.0000000 9.0000000 9.0000000 9.0000000 9.0000000 9.0000000 9.0000000 9.0000000 9.0000000 9.0000000 9.0000000 9.0000000 9.0000000 9.0000000 9.0000000 9.0000000 9.0000000 9.0000000 9.0000000 9.0000000 9.0000000 9.0000000 9.0000000 9.0000000 9.0000000 9.0000000 9.0000000 9.0000000 9.0000000 9.0000000 9.0000000 9.0000000 9.0000000 9.0000000 9.0000000 9.0000000 9.0000000 9.0000000 9.0000000 9.0000000 9.0000000 9.0000000 9.0000000 9.0000000 9.0000000 9.0000000 9.0000000 9.0000000 9.0000000 9.0000000 9.0000000 9.0000000 9.0000000 9.0000000 9.0000000 9.0000000 9.0000000 9.0000000 9.0000000 9.0000000 9.0000000 9.0000000 9.0000000 9.0000000 9.0000000 9.0000000 9.0000000 9.0000000 9.0000000 9.0000000 9.0000000 9.0000000 9.0000000 9.0000000 9.0000000 9.0000000 9.0000000 9.0000000 9.0000000 9.0000000 9.0000000 9.0000000 9.0000000 9.0000000 9.0000000 9.0000000 9.0000000 9.0000000 9.0000000 9.0000000 9.0000000 9.0000000 9.0000000 9.0000000 9.0000000 9.0000000 9.0000000 9.0000000 9.0000000 9.0000000 9.0000000 9.0000000 9.0000000 9.0000000 9.0000000 9.0000000 9.0000000 9.0000000 9.0000000 9.0000000 9.0000000 9.0000000 9.0000000 9.0000000 9.0000000 9.0000000 9.0000000 9.0000000 9.0000000 9.0000000 9.0000000 9.0000000 9.0000000 9.0000000 9.0000000 9.0000000 9.0000000 9.0000000 9.0000000 9.0000000 9.0000000 9.0000000 9.0000000 9.0000000 9.0000000 9.0000000 9.0000000 9.0000000 9.0000000 9.0000000 9.0000000 9.0000000 9.0000000 9.0000000 9.0000000 9.0000000 9.0000000 9.0000000 9.0000000 9.0000000 9.0000000 9.0000000 9.0000000 9.0000000 9.0000000 9.0000000 9.0000000 9.0000000 9.0000000 9.0000000 9.0000000 9.0000000 9.0000000 9.0000000 9.0000000 9.0000000 9.0000000 9.0000000 9.0000000 9.0000000 9.0000000 9.0000000 9.0000000 9.0000000 9.0000000 9.0000000 9.0000000 9.0000000 9.0000000 9.0000000 9.0000000 9.0000000 9.0000000 9.0000000 9.0000000 9.0000000 9.0000000 9.0000000 9.0000000 9.0000000 9.0000000 9.0000000 9.0000000 9.0000000 9.0000000 9.0000000 9.0000000 9.0000000 9.0000000 9.0000000 9.0000000 9.0000000 9.0000000 9.0000000 9.0000000 9.0000000 9.0000000 9.0000000 9.0000000 9.0000000 9.0000000 9.0000000 9.0000000 9.0000000 9.0000000 9.0000000 9.0000000 9.0000000 9.0000000 9.0000000 9.0000000 9.0000000 9.0000000 9.0000000 9.0000000 9.0000000 9.0000000 9.0000000 9.0000000 9.0000000 9.0000000 9.0000000 9.0000000 9.0000000 9.0000000 9.0000000 9.0000000 9.0000000 9.0000000 9.0000000 9.0000000 9.0000000 9.0000000 9.0000000 9.0000000 9.0000000 9.0000000 9.0000000 9.0000000 9.0000000 9.0000000 9.0000000 9.0000000 9.0000000 9.0000000 9.0000000 9.0000000 9.0000000 9.0000000 9.0000000 9.0000000 9.0000000 
brevifolia_MP1008          0.0000010 0.0000010 0.0000010 0.0000010 0.0000010 0.0000010 0.0000010 0.0000010 0.0000010 0.0000010 0.0000010 0.0000010 0.0000010 0.0000010 0.0000010 0.0000010 0.0000010 0.0000010 0.0000010 0.0000010 0.0000010 0.0000010 0.0000010 0.0000010 0.0000010 0.0000010 0.0000000 0.0000010 0.0000010 0.0000010 0.0000010 0.0000010 0.0000010 0.0000010 0.0000010 0.0000010 0.0000010 0.0000010 0.0000010 0.0000010 0.0000010 0.0000010 0.0000010 0.0000010 0.0000010 0.0000010 0.0000010 0.0000010 0.0000010 0.0000010 0.0000010 0.0000010 0.0000010 0.0000010 0.0000010 0.0000010 0.0000010 0.0000010 0.0000010 0.0000010 0.0000010 0.0000010 0.0000010 0.0000010 0.0000010 0.0000010 0.0000010 9.0000000 0.0000010 0.0000010 0.0000010 0.0000010 0.0000010 0.0000010 0.0000010 0.0000010 0.0000010 0.0000010 0.0000010 0.0000010 0.0000010 0.0000010 0.0000010 0.0000010 0.0000010 0.0000010 0.0000010 0.0000010 0.0000010 0.0000010 0.0000010 0.0000010 0.0000010 0.0000010 0.0000010 0.0000010 0.0000010 0.0000010 0.0000010 0.0000010 0.0000010 0.0000010 0.0000010 0.0000010 0.0000010 0.0000010 0.0000010 0.0000010 0.0000010 0.0000010 0.0000010 0.0000010 0.0000010 0.0000010 0.0000010 0.0000010 0.0000010 0.0000010 0.0000010 0.0000010 0.0000010 0.0000010 0.0000010 0.0000010 0.0000010 0.0000010 0.0000010 0.0000010 0.0000010 0.0000010 0.0000010 0.0000010 0.0000010 0.0000010 0.0000010 0.0000010 0.0000010 0.0000010 0.0000010 0.0000010 0.0000010 0.0000010 0.0000010 0.0000010 0.0000010 0.0000010 0.0000010 0.0000010 0.0000010 0.0000010 0.0000010 0.0000010 0.0000010 0.0000010 0.0000010 0.0000010 0.0000010 0.0000010 0.0000010 0.0000010 0.0000010 0.0000010 0.0000010 0.0000010 0.0000010 0.0000010 0.0000010 0.0000010 0.0000010 0.0000010 0.0000010 0.0000010 0.0000010 0.0000010 0.0000010 0.0000010 0.0000010 0.0000010 0.0000010 0.0000010 0.0000010 0.0000010 0.0000010 0.0000010 0.0000010 0.0000010 0.0000010 0.0000010 0.0000010 0.0000010 0.0000010 9.0000000 9.0000000 9.0000000 9.0000000 9.0000000 9.0000000 9.0000000 9.0000000 9.0000000 9.0000000 9.0000000 9.0000000 9.0000000 9.0000000 9.0000000 9.0000000 9.0000000 9.0000000 9.0000000 9.0000000 9.0000000 9.0000000 9.0000000 9.0000000 9.0000000 9.0000000 9.0000000 9.0000000 9.0000000 9.0000000 9.0000000 9.0000000 9.0000000 9.0000000 9.0000000 9.0000000 9.0000000 9.0000000 9.0000000 9.0000000 9.0000000 9.0000000 9.0000000 9.0000000 9.0000000 9.0000000 9.0000000 9.0000000 9.0000000 9.0000000 9.0000000 9.0000000 9.0000000 9.0000000 9.0000000 9.0000000 9.0000000 9.0000000 9.0000000 9.0000000 9.0000000 9.0000000 9.0000000 9.0000000 9.0000000 9.0000000 9.0000000 9.0000000 9.0000000 9.0000000 9.0000000 9.0000000 9.0000000 9.0000000 9.0000000 9.0000000 9.0000000 9.0000000 9.0000000 9.0000000 9.0000000 9.0000000 9.0000000 9.0000000 9.0000000 9.0000000 9.0000000 9.0000000 9.0000000 9.0000000 9.0000000 9.0000000 9.0000000 9.0000000 9.0000000 9.0000000 9.0000000 9.0000000 9.0000000 9.0000000 9.0000000 9.0000000 9.0000000 9.0000000 9.0000000 9.0000000 9.0000000 9.0000000 9.0000000 9.0000000 9.0000000 9.0000000 9.0000000 9.0000000 9.0000000 9.0000000 9.0000000 9.0000000 9.0000000 9.0000000 9.0000000 9.0000000 9.0000000 9.0000000 9.0000000 9.0000000 9.0000000 9.0000000 9.0000000 9.0000000 9.0000000 9.0000000 9.0000000 9.0000000 9.0000000 9.0000000 9.0000000 9.0000000 9.0000000 9.0000000 9.0000000 9.0000000 9.0000000 9.0000000 9.0000000 9.0000000 9.0000000 9.0000000 9.0000000 9.0000000 9.0000000 9.0000000 9.0000000 9.0000000 9.0000000 9.0000000 9.0000000 9.0000000 9.0000000 9.0000000 9.0000000 9.0000000 9.0000000 9.0000000 9.0000000 9.0000000 9.0000000 9.0000000 9.0000000 9.0000000 9.0000000 9.0000000 9.0000000 9.0000000 9.0000000 9.0000000 9.0000000 9.0000000 9.0000000 9.0000000 9.0000000 9.0000000 9.0000000 9.0000000 9.0000000 9.0000000 9.0000000 9.0000000 9.0000000 9.0000000 9.0000000 9.0000000 9.0000000 9.0000000 9.0000000 9.0000000 9.0000000 9.0000000 9.0000000 9.0000000 9.0000000 9.0000000 9.0000000 9.0000000 9.0000000 9.0000000 9.0000000 9.0000000 9.0000000 9.0000000 9.0000000 9.0000000 9.0000000 9.0000000 9.0000000 9.0000000 9.0000000 9.0000000 9.0000000 9.0000000 9.0000000 9.0000000 9.0000000 9.0000000 9.0000000 9.0000000 9.0000000 9.0000000 9.0000000 9.0000000 9.0000000 9.0000000 9.0000000 9.0000000 9.0000000 9.0000000 9.0000000 9.0000000 9.0000000 9.0000000 9.0000000 9.0000000 9.0000000 9.0000000 9.0000000 9.0000000 9.0000000 9.0000000 9.0000000 9.0000000 9.0000000 9.0000000 9.0000000 9.0000000 9.0000000 9.0000000 9.0000000 9.0000000 9.0000000 9.0000000 9.0000000 9.0000000 9.0000000 9.0000000 9.0000000 9.0000000 9.0000000 9.0000000 9.0000000 9.0000000 9.0000000 9.0000000 9.0000000 9.0000000 9.0000000 9.0000000 9.0000000 9.0000000 9.0000000 9.0000000 9.0000000 9.0000000 9.0000000 9.0000000 9.0000000 9.0000000 9.0000000 9.0000000 9.0000000 9.0000000 9.0000000 9.0000000 9.0000000 9.0000000 9.0000000 9.0000000 9.0000000 9.0000000 9.0000000 9.0000000 9.0000000 9.0000000 9.0000000 9.0000000 9.0000000 9.0000000 9.0000000 9.0000000 9.0000000 9.0000000 9.0000000 9.0000000 9.0000000 9.0000000 9.0000000 9.0000000 9.0000000 9.0000000 9.0000000 9.0000000 9.0000000 9.0000000 9.0000000 9.0000000 9.0000000 9.0000000 9.0000000 9.0000000 9.0000000 9.0000000 9.0000000 9.0000000 9.0000000 9.0000000 9.0000000 9.0000000 9.0000000 9.0000000 9.0000000 9.0000000 9.0000000 9.0000000 9.0000000 9.0000000 9.0000000 9.0000000 9.0000000 9.0000000 9.0000000 9.0000000 9.0000000 9.0000000 9.0000000 9.0000000 9.0000000 9.0000000 9.0000000 9.0000000 9.0000000 9.0000000 9.0000000 9.0000000 9.0000000 9.0000000 9.0000000 9.0000000 9.0000000 9.0000000 9.0000000 9.0000000 9.0000000 9.0000000 9.0000000 9.0000000 9.0000000 9.0000000 9.0000000 9.0000000 9.0000000 9.0000000 9.0000000 9.0000000 9.0000000 9.0000000 9.0000000 9.0000000 9.0000000 9.0000000 9.0000000 9.0000000 9.0000000 9.0000000 9.0000000 9.0000000 9.0000000 9.0000000 9.0000000 9.0000000 9.0000000 9.0000000 9.0000000 9.0000000 9.0000000 9.0000000 9.0000000 9.0000000 9.0000000 9.0000000 9.0000000 9.0000000 9.0000000 9.0000000 9.0000000 9.0000000 9.0000000 9.0000000 9.0000000 9.0000000 9.0000000 9.0000000 9.0000000 9.0000000 9.0000000 9.0000000 9.0000000 9.0000000 9.0000000 9.0000000 9.0000000 9.0000000 9.0000000 9.0000000 9.0000000 9.0000000 9.0000000 9.0000000 9.0000000 9.0000000 9.0000000 9.0000000 9.0000000 9.0000000 9.0000000 9.0000000 9.0000000 9.0000000 9.0000000 9.0000000 9.0000000 9.0000000 9.0000000 9.0000000 9.0000000 9.0000000 9.0000000 9.0000000 9.0000000 9.0000000 9.0000000 9.0000000 9.0000000 9.0000000 9.0000000 9.0000000 9.0000000 9.0000000 9.0000000 9.0000000 9.0000000 9.0000000 9.0000000 9.0000000 9.0000000 9.0000000 9.0000000 9.0000000 9.0000000 9.0000000 9.0000000 9.0000000 9.0000000 9.0000000 9.0000000 9.0000000 9.0000000 9.0000000 9.0000000 9.0000000 9.0000000 9.0000000 9.0000000 9.0000000 9.0000000 9.0000000 9.0000000 9.0000000 9.0000000 9.0000000 9.0000000 9.0000000 9.0000000 9.0000000 9.0000000 9.0000000 9.0000000 9.0000000 9.0000000 9.0000000 9.0000000 9.0000000 9.0000000 9.0000000 9.0000000 9.0000000 9.0000000 9.0000000 9.0000000 9.0000000 9.0000000 9.0000000 9.0000000 9.0000000 9.0000000 9.0000000 9.0000000 9.0000000 9.0000000 9.0000000 9.0000000 9.0000000 9.0000000 9.0000000 9.0000000 9.0000000 9.0000000 9.0000000 9.0000000 9.0000000 9.0000000 9.0000000 9.0000000 9.0000000 9.0000000 9.0000000 9.0000000 9.0000000 9.0000000 9.0000000 9.0000000 9.0000000 9.0000000 9.0000000 9.0000000 9.0000000 9.0000000 9.0000000 9.0000000 9.0000000 
bruniades_EO12465          0.0000010 0.0000010 0.0000010 0.0000010 0.0000010 0.0000010 0.0000010 0.0000010 0.0000010 0.0000010 0.0000010 0.0000010 0.0000010 0.0000010 0.0000010 0.0000010 0.0000010 0.0000010 0.0000010 0.0000010 0.0000010 0.0000010 0.0000010 0.0000010 0.0000010 0.0000010 0.0000010 0.0000000 0.0000010 0.0000010 0.0000010 0.0000010 0.0000010 0.0000010 0.0000010 0.0000010 0.0000010 0.0000010 0.0000010 0.0000010 0.0000010 0.0000010 0.0000010 0.0000010 0.0000010 0.0000010 0.0000010 0.0000010 0.0000010 0.0000010 0.0000010 0.0000010 0.0000010 0.0000010 0.0000010 0.0000010 0.0000010 0.0000010 0.0000010 0.0000010 0.0000010 0.0000010 0.0000010 0.0000010 0.0000010 0.0000010 0.0000010 9.0000000 0.0000010 0.0000010 0.0000010 0.0000010 0.0000010 0.0000010 0.0000010 0.0000010 0.0000010 0.0000010 0.0000010 0.0000010 0.0000010 0.0000010 0.0000010 0.0000010 0.0000010 0.0000010 0.0000010 0.0000010 0.0000010 0.0000010 0.0000010 0.0000010 0.0000010 0.0000010 0.0000010 0.0000010 0.0000010 0.0000010 0.0000010 0.0000010 0.0000010 0.0000010 0.0000010 0.0000010 0.0000010 0.0000010 0.0000010 0.0000010 0.0000010 0.0000010 0.0000010 0.0000010 0.0000010 0.0000010 0.0000010 0.0000010 0.0000010 0.0000010 0.0000010 0.0000010 0.0000010 0.0000010 0.0000010 0.0000010 0.0000010 0.0000010 0.0000010 0.0000010 0.0000010 0.0000010 0.0000010 0.0000010 0.0000010 0.0000010 0.0000010 0.0000010 0.0000010 0.0000010 0.0000010 0.0000010 0.0000010 0.0000010 0.0000010 0.0000010 0.0000010 0.0000010 0.0000010 0.0000010 0.0000010 0.0000010 0.0000010 0.0000010 0.0000010 0.0000010 0.0000010 0.0000010 0.0000010 0.0000010 0.0000010 0.0000010 0.0000010 0.0000010 0.0000010 0.0000010 0.0000010 0.0000010 0.0000010 0.0000010 0.0000010 0.0000010 0.0000010 0.0000010 0.0000010 0.0000010 0.0000010 0.0000010 0.0000010 0.0000010 0.0000010 0.0000010 0.0000010 0.0000010 0.0000010 0.0000010 0.0000010 0.0000010 0.0000010 0.0000010 0.0000010 0.0000010 0.0000010 9.0000000 9.0000000 9.0000000 9.0000000 9.0000000 9.0000000 9.0000000 9.0000000 9.0000000 9.0000000 9.0000000 9.0000000 9.0000000 9.0000000 9.0000000 9.0000000 9.0000000 9.0000000 9.0000000 9.0000000 9.0000000 9.0000000 9.0000000 9.0000000 9.0000000 9.0000000 9.0000000 9.0000000 9.0000000 9.0000000 9.0000000 9.0000000 9.0000000 9.0000000 9.0000000 9.0000000 9.0000000 9.0000000 9.0000000 9.0000000 9.0000000 9.0000000 9.0000000 9.0000000 9.0000000 9.0000000 9.0000000 9.0000000 9.0000000 9.0000000 9.0000000 9.0000000 9.0000000 9.0000000 9.0000000 9.0000000 9.0000000 9.0000000 9.0000000 9.0000000 9.0000000 9.0000000 9.0000000 9.0000000 9.0000000 9.0000000 9.0000000 9.0000000 9.0000000 9.0000000 9.0000000 9.0000000 9.0000000 9.0000000 9.0000000 9.0000000 9.0000000 9.0000000 9.0000000 9.0000000 9.0000000 9.0000000 9.0000000 9.0000000 9.0000000 9.0000000 9.0000000 9.0000000 9.0000000 9.0000000 9.0000000 9.0000000 9.0000000 9.0000000 9.0000000 9.0000000 9.0000000 9.0000000 9.0000000 9.0000000 9.0000000 9.0000000 9.0000000 9.0000000 9.0000000 9.0000000 9.0000000 9.0000000 9.0000000 9.0000000 9.0000000 9.0000000 9.0000000 9.0000000 9.0000000 9.0000000 9.0000000 9.0000000 9.0000000 9.0000000 9.0000000 9.0000000 9.0000000 9.0000000 9.0000000 9.0000000 9.0000000 9.0000000 9.0000000 9.0000000 9.0000000 9.0000000 9.0000000 9.0000000 9.0000000 9.0000000 9.0000000 9.0000000 9.0000000 9.0000000 9.0000000 9.0000000 9.0000000 9.0000000 9.0000000 9.0000000 9.0000000 9.0000000 9.0000000 9.0000000 9.0000000 9.0000000 9.0000000 9.0000000 9.0000000 9.0000000 9.0000000 9.0000000 9.0000000 9.0000000 9.0000000 9.0000000 9.0000000 9.0000000 9.0000000 9.0000000 9.0000000 9.0000000 9.0000000 9.0000000 9.0000000 9.0000000 9.0000000 9.0000000 9.0000000 9.0000000 9.0000000 9.0000000 9.0000000 9.0000000 9.0000000 9.0000000 9.0000000 9.0000000 9.0000000 9.0000000 9.0000000 9.0000000 9.0000000 9.0000000 9.0000000 9.0000000 9.0000000 9.0000000 9.0000000 9.0000000 9.0000000 9.0000000 9.0000000 9.0000000 9.0000000 9.0000000 9.0000000 9.0000000 9.0000000 9.0000000 9.0000000 9.0000000 9.0000000 9.0000000 9.0000000 9.0000000 9.0000000 9.0000000 9.0000000 9.0000000 9.0000000 9.0000000 9.0000000 9.0000000 9.0000000 9.0000000 9.0000000 9.0000000 9.0000000 9.0000000 9.0000000 9.0000000 9.0000000 9.0000000 9.0000000 9.0000000 9.0000000 9.0000000 9.0000000 9.0000000 9.0000000 9.0000000 9.0000000 9.0000000 9.0000000 9.0000000 9.0000000 9.0000000 9.0000000 9.0000000 9.0000000 9.0000000 9.0000000 9.0000000 9.0000000 9.0000000 9.0000000 9.0000000 9.0000000 9.0000000 9.0000000 9.0000000 9.0000000 9.0000000 9.0000000 9.0000000 9.0000000 9.0000000 9.0000000 9.0000000 9.0000000 9.0000000 9.0000000 9.0000000 9.0000000 9.0000000 9.0000000 9.0000000 9.0000000 9.0000000 9.0000000 9.0000000 9.0000000 9.0000000 9.0000000 9.0000000 9.0000000 9.0000000 9.0000000 9.0000000 9.0000000 9.0000000 9.0000000 9.0000000 9.0000000 9.0000000 9.0000000 9.0000000 9.0000000 9.0000000 9.0000000 9.0000000 9.0000000 9.0000000 9.0000000 9.0000000 9.0000000 9.0000000 9.0000000 9.0000000 9.0000000 9.0000000 9.0000000 9.0000000 9.0000000 9.0000000 9.0000000 9.0000000 9.0000000 9.0000000 9.0000000 9.0000000 9.0000000 9.0000000 9.0000000 9.0000000 9.0000000 9.0000000 9.0000000 9.0000000 9.0000000 9.0000000 9.0000000 9.0000000 9.0000000 9.0000000 9.0000000 9.0000000 9.0000000 9.0000000 9.0000000 9.0000000 9.0000000 9.0000000 9.0000000 9.0000000 9.0000000 9.0000000 9.0000000 9.0000000 9.0000000 9.0000000 9.0000000 9.0000000 9.0000000 9.0000000 9.0000000 9.0000000 9.0000000 9.0000000 9.0000000 9.0000000 9.0000000 9.0000000 9.0000000 9.0000000 9.0000000 9.0000000 9.0000000 9.0000000 9.0000000 9.0000000 9.0000000 9.0000000 9.0000000 9.0000000 9.0000000 9.0000000 9.0000000 9.0000000 9.0000000 9.0000000 9.0000000 9.0000000 9.0000000 9.0000000 9.0000000 9.0000000 9.0000000 9.0000000 9.0000000 9.0000000 9.0000000 9.0000000 9.0000000 9.0000000 9.0000000 9.0000000 9.0000000 9.0000000 9.0000000 9.0000000 9.0000000 9.0000000 9.0000000 9.0000000 9.0000000 9.0000000 9.0000000 9.0000000 9.0000000 9.0000000 9.0000000 9.0000000 9.0000000 9.0000000 9.0000000 9.0000000 9.0000000 9.0000000 9.0000000 9.0000000 9.0000000 9.0000000 9.0000000 9.0000000 9.0000000 9.0000000 9.0000000 9.0000000 9.0000000 9.0000000 9.0000000 9.0000000 9.0000000 9.0000000 9.0000000 9.0000000 9.0000000 9.0000000 9.0000000 9.0000000 9.0000000 9.0000000 9.0000000 9.0000000 9.0000000 9.0000000 9.0000000 9.0000000 9.0000000 9.0000000 9.0000000 9.0000000 9.0000000 9.0000000 9.0000000 9.0000000 9.0000000 9.0000000 9.0000000 9.0000000 9.0000000 9.0000000 9.0000000 9.0000000 9.0000000 9.0000000 9.0000000 9.0000000 9.0000000 9.0000000 9.0000000 9.0000000 9.0000000 9.0000000 9.0000000 9.0000000 9.0000000 9.0000000 9.0000000 9.0000000 9.0000000 9.0000000 9.0000000 9.0000000 9.0000000 9.0000000 9.0000000 9.0000000 9.0000000 9.0000000 9.0000000 9.0000000 9.0000000 9.0000000 9.0000000 9.0000000 9.0000000 9.0000000 9.0000000 9.0000000 9.0000000 9.0000000 9.0000000 9.0000000 9.0000000 9.0000000 9.0000000 9.0000000 9.0000000 9.0000000 9.0000000 9.0000000 9.0000000 9.0000000 9.0000000 9.0000000 9.0000000 9.0000000 9.0000000 9.0000000 9.0000000 9.0000000 9.0000000 9.0000000 9.0000000 9.0000000 9.0000000 9.0000000 9.0000000 9.0000000 9.0000000 9.0000000 9.0000000 9.0000000 9.0000000 9.0000000 9.0000000 9.0000000 9.0000000 9.0000000 9.0000000 9.0000000 9.0000000 9.0000000 9.0000000 9.0000000 9.0000000 9.0000000 9.0000000 9.0000000 9.0000000 9.0000000 9.0000000 9.0000000 9.0000000 9.0000000 9.0000000 9.0000000 9.0000000 9.0000000 
bruniifolia_EO12460        0.0000010 0.0000010 0.0000010 0.0000010 0.0000010 0.0000010 0.0000010 0.0000010 0.0000010 0.0000010 0.0000010 0.0000010 0.0000010 0.0000010 0.0000010 0.0000010 0.0000010 0.0000010 0.0000010 0.0000010 0.0000010 0.0000010 0.0000010 0.0000010 0.0000010 0.0000010 0.0000010 0.0000010 0.0000000 0.0000010 0.0000010 0.0000010 0.0000010 0.0000010 0.0000010 0.0000010 0.0000010 0.0000010 0.0000010 0.0000010 0.0000010 0.0000010 0.0000010 0.0000010 0.0000010 0.0000010 0.0000010 0.0000010 0.0000010 0.0000010 0.0000010 0.0000010 0.0000010 0.0000010 0.0000010 0.0000010 0.0000010 0.0000010 0.0000010 0.0000010 0.0000010 0.0000010 0.0000010 0.0000010 0.0000010 0.0000010 0.0000010 9.0000000 0.0000010 0.0000010 0.0000010 0.0000010 0.0000010 0.0000010 0.0000010 0.0000010 0.0000010 0.0000010 0.0000010 0.0000010 0.0000010 0.0000010 0.0000010 0.0000010 0.0000010 0.0000010 0.0000010 0.0000010 0.0000010 0.0000010 0.0000010 0.0000010 0.0000010 0.0000010 0.0000010 0.0000010 0.0000010 0.0000010 0.0000010 0.0000010 0.0000010 0.0000010 0.0000010 0.0000010 0.0000010 0.0000010 0.0000010 0.0000010 0.0000010 0.0000010 0.0000010 0.0000010 0.0000010 0.0000010 0.0000010 0.0000010 0.0000010 0.0000010 0.0000010 0.0000010 0.0000010 0.0000010 0.0000010 0.0000010 0.0000010 0.0000010 0.0000010 0.0000010 0.0000010 0.0000010 0.0000010 0.0000010 0.0000010 0.0000010 0.0000010 0.0000010 0.0000010 0.0000010 0.0000010 0.0000010 0.0000010 0.0000010 0.0000010 0.0000010 0.0000010 0.0000010 0.0000010 0.0000010 0.0000010 0.0000010 0.0000010 0.0000010 0.0000010 0.0000010 0.0000010 0.0000010 0.0000010 0.0000010 0.0000010 0.0000010 0.0000010 0.0000010 0.0000010 0.0000010 0.0000010 0.0000010 0.0000010 0.0000010 0.0000010 0.0000010 0.0000010 0.0000010 0.0000010 0.0000010 0.0000010 0.0000010 0.0000010 0.0000010 0.0000010 0.0000010 0.0000010 0.0000010 0.0000010 0.0000010 0.0000010 0.0000010 0.0000010 0.0000010 0.0000010 0.0000010 0.0000010 9.0000000 9.0000000 9.0000000 9.0000000 9.0000000 9.0000000 9.0000000 9.0000000 9.0000000 9.0000000 9.0000000 9.0000000 9.0000000 9.0000000 9.0000000 9.0000000 9.0000000 9.0000000 9.0000000 9.0000000 9.0000000 9.0000000 9.0000000 9.0000000 9.0000000 9.0000000 9.0000000 9.0000000 9.0000000 9.0000000 9.0000000 9.0000000 9.0000000 9.0000000 9.0000000 9.0000000 9.0000000 9.0000000 9.0000000 9.0000000 9.0000000 9.0000000 9.0000000 9.0000000 9.0000000 9.0000000 9.0000000 9.0000000 9.0000000 9.0000000 9.0000000 9.0000000 9.0000000 9.0000000 9.0000000 9.0000000 9.0000000 9.0000000 9.0000000 9.0000000 9.0000000 9.0000000 9.0000000 9.0000000 9.0000000 9.0000000 9.0000000 9.0000000 9.0000000 9.0000000 9.0000000 9.0000000 9.0000000 9.0000000 9.0000000 9.0000000 9.0000000 9.0000000 9.0000000 9.0000000 9.0000000 9.0000000 9.0000000 9.0000000 9.0000000 9.0000000 9.0000000 9.0000000 9.0000000 9.0000000 9.0000000 9.0000000 9.0000000 9.0000000 9.0000000 9.0000000 9.0000000 9.0000000 9.0000000 9.0000000 9.0000000 9.0000000 9.0000000 9.0000000 9.0000000 9.0000000 9.0000000 9.0000000 9.0000000 9.0000000 9.0000000 9.0000000 9.0000000 9.0000000 9.0000000 9.0000000 9.0000000 9.0000000 9.0000000 9.0000000 9.0000000 9.0000000 9.0000000 9.0000000 9.0000000 9.0000000 9.0000000 9.0000000 9.0000000 9.0000000 9.0000000 9.0000000 9.0000000 9.0000000 9.0000000 9.0000000 9.0000000 9.0000000 9.0000000 9.0000000 9.0000000 9.0000000 9.0000000 9.0000000 9.0000000 9.0000000 9.0000000 9.0000000 9.0000000 9.0000000 9.0000000 9.0000000 9.0000000 9.0000000 9.0000000 9.0000000 9.0000000 9.0000000 9.0000000 9.0000000 9.0000000 9.0000000 9.0000000 9.0000000 9.0000000 9.0000000 9.0000000 9.0000000 9.0000000 9.0000000 9.0000000 9.0000000 9.0000000 9.0000000 9.0000000 9.0000000 9.0000000 9.0000000 9.0000000 9.0000000 9.0000000 9.0000000 9.0000000 9.0000000 9.0000000 9.0000000 9.0000000 9.0000000 9.0000000 9.0000000 9.0000000 9.0000000 9.0000000 9.0000000 9.0000000 9.0000000 9.0000000 9.0000000 9.0000000 9.0000000 9.0000000 9.0000000 9.0000000 9.0000000 9.0000000 9.0000000 9.0000000 9.0000000 9.0000000 9.0000000 9.0000000 9.0000000 9.0000000 9.0000000 9.0000000 9.0000000 9.0000000 9.0000000 9.0000000 9.0000000 9.0000000 9.0000000 9.0000000 9.0000000 9.0000000 9.0000000 9.0000000 9.0000000 9.0000000 9.0000000 9.0000000 9.0000000 9.0000000 9.0000000 9.0000000 9.0000000 9.0000000 9.0000000 9.0000000 9.0000000 9.0000000 9.0000000 9.0000000 9.0000000 9.0000000 9.0000000 9.0000000 9.0000000 9.0000000 9.0000000 9.0000000 9.0000000 9.0000000 9.0000000 9.0000000 9.0000000 9.0000000 9.0000000 9.0000000 9.0000000 9.0000000 9.0000000 9.0000000 9.0000000 9.0000000 9.0000000 9.0000000 9.0000000 9.0000000 9.0000000 9.0000000 9.0000000 9.0000000 9.0000000 9.0000000 9.0000000 9.0000000 9.0000000 9.0000000 9.0000000 9.0000000 9.0000000 9.0000000 9.0000000 9.0000000 9.0000000 9.0000000 9.0000000 9.0000000 9.0000000 9.0000000 9.0000000 9.0000000 9.0000000 9.0000000 9.0000000 9.0000000 9.0000000 9.0000000 9.0000000 9.0000000 9.0000000 9.0000000 9.0000000 9.0000000 9.0000000 9.0000000 9.0000000 9.0000000 9.0000000 9.0000000 9.0000000 9.0000000 9.0000000 9.0000000 9.0000000 9.0000000 9.0000000 9.0000000 9.0000000 9.0000000 9.0000000 9.0000000 9.0000000 9.0000000 9.0000000 9.0000000 9.0000000 9.0000000 9.0000000 9.0000000 9.0000000 9.0000000 9.0000000 9.0000000 9.0000000 9.0000000 9.0000000 9.0000000 9.0000000 9.0000000 9.0000000 9.0000000 9.0000000 9.0000000 9.0000000 9.0000000 9.0000000 9.0000000 9.0000000 9.0000000 9.0000000 9.0000000 9.0000000 9.0000000 9.0000000 9.0000000 9.0000000 9.0000000 9.0000000 9.0000000 9.0000000 9.0000000 9.0000000 9.0000000 9.0000000 9.0000000 9.0000000 9.0000000 9.0000000 9.0000000 9.0000000 9.0000000 9.0000000 9.0000000 9.0000000 9.0000000 9.0000000 9.0000000 9.0000000 9.0000000 9.0000000 9.0000000 9.0000000 9.0000000 9.0000000 9.0000000 9.0000000 9.0000000 9.0000000 9.0000000 9.0000000 9.0000000 9.0000000 9.0000000 9.0000000 9.0000000 9.0000000 9.0000000 9.0000000 9.0000000 9.0000000 9.0000000 9.0000000 9.0000000 9.0000000 9.0000000 9.0000000 9.0000000 9.0000000 9.0000000 9.0000000 9.0000000 9.0000000 9.0000000 9.0000000 9.0000000 9.0000000 9.0000000 9.0000000 9.0000000 9.0000000 9.0000000 9.0000000 9.0000000 9.0000000 9.0000000 9.0000000 9.0000000 9.0000000 9.0000000 9.0000000 9.0000000 9.0000000 9.0000000 9.0000000 9.0000000 9.0000000 9.0000000 9.0000000 9.0000000 9.0000000 9.0000000 9.0000000 9.0000000 9.0000000 9.0000000 9.0000000 9.0000000 9.0000000 9.0000000 9.0000000 9.0000000 9.0000000 9.0000000 9.0000000 9.0000000 9.0000000 9.0000000 9.0000000 9.0000000 9.0000000 9.0000000 9.0000000 9.0000000 9.0000000 9.0000000 9.0000000 9.0000000 9.0000000 9.0000000 9.0000000 9.0000000 9.0000000 9.0000000 9.0000000 9.0000000 9.0000000 9.0000000 9.0000000 9.0000000 9.0000000 9.0000000 9.0000000 9.0000000 9.0000000 9.0000000 9.0000000 9.0000000 9.0000000 9.0000000 9.0000000 9.0000000 9.0000000 9.0000000 9.0000000 9.0000000 9.0000000 9.0000000 9.0000000 9.0000000 9.0000000 9.0000000 9.0000000 9.0000000 9.0000000 9.0000000 9.0000000 9.0000000 9.0000000 9.0000000 9.0000000 9.0000000 9.0000000 9.0000000 9.0000000 9.0000000 9.0000000 9.0000000 9.0000000 9.0000000 9.0000000 9.0000000 9.0000000 9.0000000 9.0000000 9.0000000 9.0000000 9.0000000 9.0000000 9.0000000 9.0000000 9.0000000 9.0000000 9.0000000 9.0000000 9.0000000 9.0000000 9.0000000 9.0000000 9.0000000 9.0000000 9.0000000 9.0000000 9.0000000 9.0000000 9.0000000 9.0000000 9.0000000 9.0000000 9.0000000 9.0000000 9.0000000 9.0000000 9.0000000 9.0000000 9.0000000 9.0000000 
cabernetea_EO12882         0.0000010 0.0000010 0.0000010 0.0000010 0.0000010 0.0000010 0.0000010 0.0000010 0.0000010 0.0000010 0.0000010 0.0000010 0.0000010 0.0000010 0.0000010 0.0000010 0.0000010 0.0000010 0.0000010 0.0000010 0.0000010 0.0000010 0.0000010 0.0000010 0.0000010 0.0000010 0.0000010 0.0000010 0.0000010 0.0000000 0.0000010 0.0000010 0.0000010 0.0000010 0.0000010 0.0000010 0.0000010 0.0000010 0.0000010 0.0000010 0.0000010 0.0000010 0.0000010 0.0000010 0.0000010 0.0000010 0.0000010 0.0000010 0.0000010 0.0000010 0.0000010 0.0000010 0.0000010 0.0000010 0.0000010 0.0000010 0.0000010 0.0000010 0.0000010 0.0000010 0.0000010 0.0000010 0.0000010 0.0000010 0.0000010 0.0000010 0.0000010 9.0000000 0.0000010 0.0000010 0.0000010 0.0000010 0.0000010 0.0000010 0.0000010 0.0000010 0.0000010 0.0000010 0.0000010 0.0000010 0.0000010 0.0000010 0.0000010 0.0000010 0.0000010 0.0000010 0.0000010 0.0000010 0.0000010 0.0000010 0.0000010 0.0000010 0.0000010 0.0000010 0.0000010 0.0000010 0.0000010 0.0000010 0.0000010 0.0000010 0.0000010 0.0000010 0.0000010 0.0000010 0.0000010 0.0000010 0.0000010 0.0000010 0.0000010 0.0000010 0.0000010 0.0000010 0.0000010 0.0000010 0.0000010 0.0000010 0.0000010 0.0000010 0.0000010 0.0000010 0.0000010 0.0000010 0.0000010 0.0000010 0.0000010 0.0000010 0.0000010 0.0000010 0.0000010 0.0000010 0.0000010 0.0000010 0.0000010 0.0000010 0.0000010 0.0000010 0.0000010 0.0000010 0.0000010 0.0000010 0.0000010 0.0000010 0.0000010 0.0000010 0.0000010 0.0000010 0.0000010 0.0000010 0.0000010 0.0000010 0.0000010 0.0000010 0.0000010 0.0000010 0.0000010 0.0000010 0.0000010 0.0000010 0.0000010 0.0000010 0.0000010 0.0000010 0.0000010 0.0000010 0.0000010 0.0000010 0.0000010 0.0000010 0.0000010 0.0000010 0.0000010 0.0000010 0.0000010 0.0000010 0.0000010 0.0000010 0.0000010 0.0000010 0.0000010 0.0000010 0.0000010 0.0000010 0.0000010 0.0000010 0.0000010 0.0000010 0.0000010 0.0000010 0.0000010 0.0000010 0.0000010 9.0000000 9.0000000 9.0000000 9.0000000 9.0000000 9.0000000 9.0000000 9.0000000 9.0000000 9.0000000 9.0000000 9.0000000 9.0000000 9.0000000 9.0000000 9.0000000 9.0000000 9.0000000 9.0000000 9.0000000 9.0000000 9.0000000 9.0000000 9.0000000 9.0000000 9.0000000 9.0000000 9.0000000 9.0000000 9.0000000 9.0000000 9.0000000 9.0000000 9.0000000 9.0000000 9.0000000 9.0000000 9.0000000 9.0000000 9.0000000 9.0000000 9.0000000 9.0000000 9.0000000 9.0000000 9.0000000 9.0000000 9.0000000 9.0000000 9.0000000 9.0000000 9.0000000 9.0000000 9.0000000 9.0000000 9.0000000 9.0000000 9.0000000 9.0000000 9.0000000 9.0000000 9.0000000 9.0000000 9.0000000 9.0000000 9.0000000 9.0000000 9.0000000 9.0000000 9.0000000 9.0000000 9.0000000 9.0000000 9.0000000 9.0000000 9.0000000 9.0000000 9.0000000 9.0000000 9.0000000 9.0000000 9.0000000 9.0000000 9.0000000 9.0000000 9.0000000 9.0000000 9.0000000 9.0000000 9.0000000 9.0000000 9.0000000 9.0000000 9.0000000 9.0000000 9.0000000 9.0000000 9.0000000 9.0000000 9.0000000 9.0000000 9.0000000 9.0000000 9.0000000 9.0000000 9.0000000 9.0000000 9.0000000 9.0000000 9.0000000 9.0000000 9.0000000 9.0000000 9.0000000 9.0000000 9.0000000 9.0000000 9.0000000 9.0000000 9.0000000 9.0000000 9.0000000 9.0000000 9.0000000 9.0000000 9.0000000 9.0000000 9.0000000 9.0000000 9.0000000 9.0000000 9.0000000 9.0000000 9.0000000 9.0000000 9.0000000 9.0000000 9.0000000 9.0000000 9.0000000 9.0000000 9.0000000 9.0000000 9.0000000 9.0000000 9.0000000 9.0000000 9.0000000 9.0000000 9.0000000 9.0000000 9.0000000 9.0000000 9.0000000 9.0000000 9.0000000 9.0000000 9.0000000 9.0000000 9.0000000 9.0000000 9.0000000 9.0000000 9.0000000 9.0000000 9.0000000 9.0000000 9.0000000 9.0000000 9.0000000 9.0000000 9.0000000 9.0000000 9.0000000 9.0000000 9.0000000 9.0000000 9.0000000 9.0000000 9.0000000 9.0000000 9.0000000 9.0000000 9.0000000 9.0000000 9.0000000 9.0000000 9.0000000 9.0000000 9.0000000 9.0000000 9.0000000 9.0000000 9.0000000 9.0000000 9.0000000 9.0000000 9.0000000 9.0000000 9.0000000 9.0000000 9.0000000 9.0000000 9.0000000 9.0000000 9.0000000 9.0000000 9.0000000 9.0000000 9.0000000 9.0000000 9.0000000 9.0000000 9.0000000 9.0000000 9.0000000 9.0000000 9.0000000 9.0000000 9.0000000 9.0000000 9.0000000 9.0000000 9.0000000 9.0000000 9.0000000 9.0000000 9.0000000 9.0000000 9.0000000 9.0000000 9.0000000 9.0000000 9.0000000 9.0000000 9.0000000 9.0000000 9.0000000 9.0000000 9.0000000 9.0000000 9.0000000 9.0000000 9.0000000 9.0000000 9.0000000 9.0000000 9.0000000 9.0000000 9.0000000 9.0000000 9.0000000 9.0000000 9.0000000 9.0000000 9.0000000 9.0000000 9.0000000 9.0000000 9.0000000 9.0000000 9.0000000 9.0000000 9.0000000 9.0000000 9.0000000 9.0000000 9.0000000 9.0000000 9.0000000 9.0000000 9.0000000 9.0000000 9.0000000 9.0000000 9.0000000 9.0000000 9.0000000 9.0000000 9.0000000 9.0000000 9.0000000 9.0000000 9.0000000 9.0000000 9.0000000 9.0000000 9.0000000 9.0000000 9.0000000 9.0000000 9.0000000 9.0000000 9.0000000 9.0000000 9.0000000 9.0000000 9.0000000 9.0000000 9.0000000 9.0000000 9.0000000 9.0000000 9.0000000 9.0000000 9.0000000 9.0000000 9.0000000 9.0000000 9.0000000 9.0000000 9.0000000 9.0000000 9.0000000 9.0000000 9.0000000 9.0000000 9.0000000 9.0000000 9.0000000 9.0000000 9.0000000 9.0000000 9.0000000 9.0000000 9.0000000 9.0000000 9.0000000 9.0000000 9.0000000 9.0000000 9.0000000 9.0000000 9.0000000 9.0000000 9.0000000 9.0000000 9.0000000 9.0000000 9.0000000 9.0000000 9.0000000 9.0000000 9.0000000 9.0000000 9.0000000 9.0000000 9.0000000 9.0000000 9.0000000 9.0000000 9.0000000 9.0000000 9.0000000 9.0000000 9.0000000 9.0000000 9.0000000 9.0000000 9.0000000 9.0000000 9.0000000 9.0000000 9.0000000 9.0000000 9.0000000 9.0000000 9.0000000 9.0000000 9.0000000 9.0000000 9.0000000 9.0000000 9.0000000 9.0000000 9.0000000 9.0000000 9.0000000 9.0000000 9.0000000 9.0000000 9.0000000 9.0000000 9.0000000 9.0000000 9.0000000 9.0000000 9.0000000 9.0000000 9.0000000 9.0000000 9.0000000 9.0000000 9.0000000 9.0000000 9.0000000 9.0000000 9.0000000 9.0000000 9.0000000 9.0000000 9.0000000 9.0000000 9.0000000 9.0000000 9.0000000 9.0000000 9.0000000 9.0000000 9.0000000 9.0000000 9.0000000 9.0000000 9.0000000 9.0000000 9.0000000 9.0000000 9.0000000 9.0000000 9.0000000 9.0000000 9.0000000 9.0000000 9.0000000 9.0000000 9.0000000 9.0000000 9.0000000 9.0000000 9.0000000 9.0000000 9.0000000 9.0000000 9.0000000 9.0000000 9.0000000 9.0000000 9.0000000 9.0000000 9.0000000 9.0000000 9.0000000 9.0000000 9.0000000 9.0000000 9.0000000 9.0000000 9.0000000 9.0000000 9.0000000 9.0000000 9.0000000 9.0000000 9.0000000 9.0000000 9.0000000 9.0000000 9.0000000 9.0000000 9.0000000 9.0000000 9.0000000 9.0000000 9.0000000 9.0000000 9.0000000 9.0000000 9.0000000 9.0000000 9.0000000 9.0000000 9.0000000 9.0000000 9.0000000 9.0000000 9.0000000 9.0000000 9.0000000 9.0000000 9.0000000 9.0000000 9.0000000 9.0000000 9.0000000 9.0000000 9.0000000 9.0000000 9.0000000 9.0000000 9.0000000 9.0000000 9.0000000 9.0000000 9.0000000 9.0000000 9.0000000 9.0000000 9.0000000 9.0000000 9.0000000 9.0000000 9.0000000 9.0000000 9.0000000 9.0000000 9.0000000 9.0000000 9.0000000 9.0000000 9.0000000 9.0000000 9.0000000 9.0000000 9.0000000 9.0000000 9.0000000 9.0000000 9.0000000 9.0000000 9.0000000 9.0000000 9.0000000 9.0000000 9.0000000 9.0000000 9.0000000 9.0000000 9.0000000 9.0000000 9.0000000 9.0000000 9.0000000 9.0000000 9.0000000 9.0000000 9.0000000 9.0000000 9.0000000 9.0000000 9.0000000 9.0000000 9.0000000 9.0000000 9.0000000 9.0000000 9.0000000 9.0000000 9.0000000 9.0000000 9.0000000 9.0000000 9.0000000 9.0000000 9.0000000 9.0000000 9.0000000 9.0000000 9.0000000 
caffra_ANA                 0.0000010 0.0000010 0.0000010 0.0000010 0.0000010 0.0000010 0.0000010 0.0000010 0.0000010 0.0000010 0.0000010 0.0000010 0.0000010 0.0000010 0.0000010 0.0000010 0.0000010 0.0000010 0.0000010 0.0000010 0.0000010 0.0000010 0.0000010 0.0000010 0.0000010 0.0000010 0.0000010 0.0000010 0.0000010 0.0000010 0.0000000 0.0000010 0.0000010 0.0000010 0.0000010 0.0000010 0.0000010 0.0000010 0.0000010 0.0000010 0.0000010 0.0000010 0.0000010 0.0000010 0.0000010 0.0000010 0.0000010 0.0000010 0.0000010 0.0000010 0.0000010 0.0000010 0.0000010 0.0000010 0.0000010 0.0000010 0.0000010 0.0000010 0.0000010 0.0000010 0.0000010 0.0000010 0.0000010 0.0000010 0.0000010 0.0000010 0.0000010 9.0000000 0.0000010 0.0000010 0.0000010 0.0000010 0.0000010 0.0000010 0.0000010 0.0000010 0.0000010 0.0000010 0.0000010 0.0000010 0.0000010 0.0000010 0.0000010 0.0000010 0.0000010 0.0000010 0.0000010 0.0000010 0.0000010 0.0000010 0.0000010 0.0000010 0.0000010 0.0000010 0.0000010 0.0000010 0.0000010 0.0000010 0.0000010 0.0000010 0.0000010 0.0000010 0.0000010 0.0000010 0.0000010 0.0000010 0.0000010 0.0000010 0.0000010 0.0000010 0.0000010 0.0000010 0.0000010 0.0000010 0.0000010 0.0000010 0.0000010 0.0000010 0.0000010 0.0000010 0.0000010 0.0000010 0.0000010 0.0000010 0.0000010 0.0000010 0.0000010 0.0000010 0.0000010 0.0000010 0.0000010 0.0000010 0.0000010 0.0000010 0.0000010 0.0000010 0.0000010 0.0000010 0.0000010 0.0000010 0.0000010 0.0000010 0.0000010 0.0000010 0.0000010 0.0000010 0.0000010 0.0000010 0.0000010 0.0000010 0.0000010 0.0000010 0.0000010 0.0000010 0.0000010 0.0000010 0.0000010 0.0000010 0.0000010 0.0000010 0.0000010 0.0000010 0.0000010 0.0000010 0.0000010 0.0000010 0.0000010 0.0000010 0.0000010 0.0000010 0.0000010 0.0000010 0.0000010 0.0000010 0.0000010 0.0000010 0.0000010 0.0000010 0.0000010 0.0000010 0.0000010 0.0000010 0.0000010 0.0000010 0.0000010 0.0000010 0.0000010 0.0000010 0.0000010 0.0000010 0.0000010 9.0000000 9.0000000 9.0000000 9.0000000 9.0000000 9.0000000 9.0000000 9.0000000 9.0000000 9.0000000 9.0000000 9.0000000 9.0000000 9.0000000 9.0000000 9.0000000 9.0000000 9.0000000 9.0000000 9.0000000 9.0000000 9.0000000 9.0000000 9.0000000 9.0000000 9.0000000 9.0000000 9.0000000 9.0000000 9.0000000 9.0000000 9.0000000 9.0000000 9.0000000 9.0000000 9.0000000 9.0000000 9.0000000 9.0000000 9.0000000 9.0000000 9.0000000 9.0000000 9.0000000 9.0000000 9.0000000 9.0000000 9.0000000 9.0000000 9.0000000 9.0000000 9.0000000 9.0000000 9.0000000 9.0000000 9.0000000 9.0000000 9.0000000 9.0000000 9.0000000 9.0000000 9.0000000 9.0000000 9.0000000 9.0000000 9.0000000 9.0000000 9.0000000 9.0000000 9.0000000 9.0000000 9.0000000 9.0000000 9.0000000 9.0000000 9.0000000 9.0000000 9.0000000 9.0000000 9.0000000 9.0000000 9.0000000 9.0000000 9.0000000 9.0000000 9.0000000 9.0000000 9.0000000 9.0000000 9.0000000 9.0000000 9.0000000 9.0000000 9.0000000 9.0000000 9.0000000 9.0000000 9.0000000 9.0000000 9.0000000 9.0000000 9.0000000 9.0000000 9.0000000 9.0000000 9.0000000 9.0000000 9.0000000 9.0000000 9.0000000 9.0000000 9.0000000 9.0000000 9.0000000 9.0000000 9.0000000 9.0000000 9.0000000 9.0000000 9.0000000 9.0000000 9.0000000 9.0000000 9.0000000 9.0000000 9.0000000 9.0000000 9.0000000 9.0000000 9.0000000 9.0000000 9.0000000 9.0000000 9.0000000 9.0000000 9.0000000 9.0000000 9.0000000 9.0000000 9.0000000 9.0000000 9.0000000 9.0000000 9.0000000 9.0000000 9.0000000 9.0000000 9.0000000 9.0000000 9.0000000 9.0000000 9.0000000 9.0000000 9.0000000 9.0000000 9.0000000 9.0000000 9.0000000 9.0000000 9.0000000 9.0000000 9.0000000 9.0000000 9.0000000 9.0000000 9.0000000 9.0000000 9.0000000 9.0000000 9.0000000 9.0000000 9.0000000 9.0000000 9.0000000 9.0000000 9.0000000 9.0000000 9.0000000 9.0000000 9.0000000 9.0000000 9.0000000 9.0000000 9.0000000 9.0000000 9.0000000 9.0000000 9.0000000 9.0000000 9.0000000 9.0000000 9.0000000 9.0000000 9.0000000 9.0000000 9.0000000 9.0000000 9.0000000 9.0000000 9.0000000 9.0000000 9.0000000 9.0000000 9.0000000 9.0000000 9.0000000 9.0000000 9.0000000 9.0000000 9.0000000 9.0000000 9.0000000 9.0000000 9.0000000 9.0000000 9.0000000 9.0000000 9.0000000 9.0000000 9.0000000 9.0000000 9.0000000 9.0000000 9.0000000 9.0000000 9.0000000 9.0000000 9.0000000 9.0000000 9.0000000 9.0000000 9.0000000 9.0000000 9.0000000 9.0000000 9.0000000 9.0000000 9.0000000 9.0000000 9.0000000 9.0000000 9.0000000 9.0000000 9.0000000 9.0000000 9.0000000 9.0000000 9.0000000 9.0000000 9.0000000 9.0000000 9.0000000 9.0000000 9.0000000 9.0000000 9.0000000 9.0000000 9.0000000 9.0000000 9.0000000 9.0000000 9.0000000 9.0000000 9.0000000 9.0000000 9.0000000 9.0000000 9.0000000 9.0000000 9.0000000 9.0000000 9.0000000 9.0000000 9.0000000 9.0000000 9.0000000 9.0000000 9.0000000 9.0000000 9.0000000 9.0000000 9.0000000 9.0000000 9.0000000 9.0000000 9.0000000 9.0000000 9.0000000 9.0000000 9.0000000 9.0000000 9.0000000 9.0000000 9.0000000 9.0000000 9.0000000 9.0000000 9.0000000 9.0000000 9.0000000 9.0000000 9.0000000 9.0000000 9.0000000 9.0000000 9.0000000 9.0000000 9.0000000 9.0000000 9.0000000 9.0000000 9.0000000 9.0000000 9.0000000 9.0000000 9.0000000 9.0000000 9.0000000 9.0000000 9.0000000 9.0000000 9.0000000 9.0000000 9.0000000 9.0000000 9.0000000 9.0000000 9.0000000 9.0000000 9.0000000 9.0000000 9.0000000 9.0000000 9.0000000 9.0000000 9.0000000 9.0000000 9.0000000 9.0000000 9.0000000 9.0000000 9.0000000 9.0000000 9.0000000 9.0000000 9.0000000 9.0000000 9.0000000 9.0000000 9.0000000 9.0000000 9.0000000 9.0000000 9.0000000 9.0000000 9.0000000 9.0000000 9.0000000 9.0000000 9.0000000 9.0000000 9.0000000 9.0000000 9.0000000 9.0000000 9.0000000 9.0000000 9.0000000 9.0000000 9.0000000 9.0000000 9.0000000 9.0000000 9.0000000 9.0000000 9.0000000 9.0000000 9.0000000 9.0000000 9.0000000 9.0000000 9.0000000 9.0000000 9.0000000 9.0000000 9.0000000 9.0000000 9.0000000 9.0000000 9.0000000 9.0000000 9.0000000 9.0000000 9.0000000 9.0000000 9.0000000 9.0000000 9.0000000 9.0000000 9.0000000 9.0000000 9.0000000 9.0000000 9.0000000 9.0000000 9.0000000 9.0000000 9.0000000 9.0000000 9.0000000 9.0000000 9.0000000 9.0000000 9.0000000 9.0000000 9.0000000 9.0000000 9.0000000 9.0000000 9.0000000 9.0000000 9.0000000 9.0000000 9.0000000 9.0000000 9.0000000 9.0000000 9.0000000 9.0000000 9.0000000 9.0000000 9.0000000 9.0000000 9.0000000 9.0000000 9.0000000 9.0000000 9.0000000 9.0000000 9.0000000 9.0000000 9.0000000 9.0000000 9.0000000 9.0000000 9.0000000 9.0000000 9.0000000 9.0000000 9.0000000 9.0000000 9.0000000 9.0000000 9.0000000 9.0000000 9.0000000 9.0000000 9.0000000 9.0000000 9.0000000 9.0000000 9.0000000 9.0000000 9.0000000 9.0000000 9.0000000 9.0000000 9.0000000 9.0000000 9.0000000 9.0000000 9.0000000 9.0000000 9.0000000 9.0000000 9.0000000 9.0000000 9.0000000 9.0000000 9.0000000 9.0000000 9.0000000 9.0000000 9.0000000 9.0000000 9.0000000 9.0000000 9.0000000 9.0000000 9.0000000 9.0000000 9.0000000 9.0000000 9.0000000 9.0000000 9.0000000 9.0000000 9.0000000 9.0000000 9.0000000 9.0000000 9.0000000 9.0000000 9.0000000 9.0000000 9.0000000 9.0000000 9.0000000 9.0000000 9.0000000 9.0000000 9.0000000 9.0000000 9.0000000 9.0000000 9.0000000 9.0000000 9.0000000 9.0000000 9.0000000 9.0000000 9.0000000 9.0000000 9.0000000 9.0000000 9.0000000 9.0000000 9.0000000 9.0000000 9.0000000 9.0000000 9.0000000 9.0000000 9.0000000 9.0000000 9.0000000 9.0000000 9.0000000 9.0000000 9.0000000 9.0000000 9.0000000 9.0000000 9.0000000 9.0000000 9.0000000 9.0000000 9.0000000 9.0000000 9.0000000 9.0000000 9.0000000 9.0000000 9.0000000 9.0000000 9.0000000 9.0000000 9.0000000 
caffra_C_MP528             0.0000010 0.0000010 0.0000010 0.0000010 0.0000010 0.0000010 0.0000010 0.0000010 0.0000010 0.0000010 0.0000010 0.0000010 0.0000010 0.0000010 0.0000010 0.0000010 0.0000010 0.0000010 0.0000010 0.0000010 0.0000010 0.0000010 0.0000010 0.0000010 0.0000010 0.0000010 0.0000010 0.0000010 0.0000010 0.0000010 0.0000010 0.0000000 0.0000010 0.0000010 0.0000010 0.0000010 0.0000010 0.0000010 0.0000010 0.0000010 0.0000010 0.0000010 0.0000010 0.0000010 0.0000010 0.0000010 0.0000010 0.0000010 0.0000010 0.0000010 0.0000010 0.0000010 0.0000010 0.0000010 0.0000010 0.0000010 0.0000010 0.0000010 0.0000010 0.0000010 0.0000010 0.0000010 0.0000010 0.0000010 0.0000010 0.0000010 0.0000010 9.0000000 0.0000010 0.0000010 0.0000010 0.0000010 0.0000010 0.0000010 0.0000010 0.0000010 0.0000010 0.0000010 0.0000010 0.0000010 0.0000010 0.0000010 0.0000010 0.0000010 0.0000010 0.0000010 0.0000010 0.0000010 0.0000010 0.0000010 0.0000010 0.0000010 0.0000010 0.0000010 0.0000010 0.0000010 0.0000010 0.0000010 0.0000010 0.0000010 0.0000010 0.0000010 0.0000010 0.0000010 0.0000010 0.0000010 0.0000010 0.0000010 0.0000010 0.0000010 0.0000010 0.0000010 0.0000010 0.0000010 0.0000010 0.0000010 0.0000010 0.0000010 0.0000010 0.0000010 0.0000010 0.0000010 0.0000010 0.0000010 0.0000010 0.0000010 0.0000010 0.0000010 0.0000010 0.0000010 0.0000010 0.0000010 0.0000010 0.0000010 0.0000010 0.0000010 0.0000010 0.0000010 0.0000010 0.0000010 0.0000010 0.0000010 0.0000010 0.0000010 0.0000010 0.0000010 0.0000010 0.0000010 0.0000010 0.0000010 0.0000010 0.0000010 0.0000010 0.0000010 0.0000010 0.0000010 0.0000010 0.0000010 0.0000010 0.0000010 0.0000010 0.0000010 0.0000010 0.0000010 0.0000010 0.0000010 0.0000010 0.0000010 0.0000010 0.0000010 0.0000010 0.0000010 0.0000010 0.0000010 0.0000010 0.0000010 0.0000010 0.0000010 0.0000010 0.0000010 0.0000010 0.0000010 0.0000010 0.0000010 0.0000010 0.0000010 0.0000010 0.0000010 0.0000010 0.0000010 0.0000010 9.0000000 9.0000000 9.0000000 9.0000000 9.0000000 9.0000000 9.0000000 9.0000000 9.0000000 9.0000000 9.0000000 9.0000000 9.0000000 9.0000000 9.0000000 9.0000000 9.0000000 9.0000000 9.0000000 9.0000000 9.0000000 9.0000000 9.0000000 9.0000000 9.0000000 9.0000000 9.0000000 9.0000000 9.0000000 9.0000000 9.0000000 9.0000000 9.0000000 9.0000000 9.0000000 9.0000000 9.0000000 9.0000000 9.0000000 9.0000000 9.0000000 9.0000000 9.0000000 9.0000000 9.0000000 9.0000000 9.0000000 9.0000000 9.0000000 9.0000000 9.0000000 9.0000000 9.0000000 9.0000000 9.0000000 9.0000000 9.0000000 9.0000000 9.0000000 9.0000000 9.0000000 9.0000000 9.0000000 9.0000000 9.0000000 9.0000000 9.0000000 9.0000000 9.0000000 9.0000000 9.0000000 9.0000000 9.0000000 9.0000000 9.0000000 9.0000000 9.0000000 9.0000000 9.0000000 9.0000000 9.0000000 9.0000000 9.0000000 9.0000000 9.0000000 9.0000000 9.0000000 9.0000000 9.0000000 9.0000000 9.0000000 9.0000000 9.0000000 9.0000000 9.0000000 9.0000000 9.0000000 9.0000000 9.0000000 9.0000000 9.0000000 9.0000000 9.0000000 9.0000000 9.0000000 9.0000000 9.0000000 9.0000000 9.0000000 9.0000000 9.0000000 9.0000000 9.0000000 9.0000000 9.0000000 9.0000000 9.0000000 9.0000000 9.0000000 9.0000000 9.0000000 9.0000000 9.0000000 9.0000000 9.0000000 9.0000000 9.0000000 9.0000000 9.0000000 9.0000000 9.0000000 9.0000000 9.0000000 9.0000000 9.0000000 9.0000000 9.0000000 9.0000000 9.0000000 9.0000000 9.0000000 9.0000000 9.0000000 9.0000000 9.0000000 9.0000000 9.0000000 9.0000000 9.0000000 9.0000000 9.0000000 9.0000000 9.0000000 9.0000000 9.0000000 9.0000000 9.0000000 9.0000000 9.0000000 9.0000000 9.0000000 9.0000000 9.0000000 9.0000000 9.0000000 9.0000000 9.0000000 9.0000000 9.0000000 9.0000000 9.0000000 9.0000000 9.0000000 9.0000000 9.0000000 9.0000000 9.0000000 9.0000000 9.0000000 9.0000000 9.0000000 9.0000000 9.0000000 9.0000000 9.0000000 9.0000000 9.0000000 9.0000000 9.0000000 9.0000000 9.0000000 9.0000000 9.0000000 9.0000000 9.0000000 9.0000000 9.0000000 9.0000000 9.0000000 9.0000000 9.0000000 9.0000000 9.0000000 9.0000000 9.0000000 9.0000000 9.0000000 9.0000000 9.0000000 9.0000000 9.0000000 9.0000000 9.0000000 9.0000000 9.0000000 9.0000000 9.0000000 9.0000000 9.0000000 9.0000000 9.0000000 9.0000000 9.0000000 9.0000000 9.0000000 9.0000000 9.0000000 9.0000000 9.0000000 9.0000000 9.0000000 9.0000000 9.0000000 9.0000000 9.0000000 9.0000000 9.0000000 9.0000000 9.0000000 9.0000000 9.0000000 9.0000000 9.0000000 9.0000000 9.0000000 9.0000000 9.0000000 9.0000000 9.0000000 9.0000000 9.0000000 9.0000000 9.0000000 9.0000000 9.0000000 9.0000000 9.0000000 9.0000000 9.0000000 9.0000000 9.0000000 9.0000000 9.0000000 9.0000000 9.0000000 9.0000000 9.0000000 9.0000000 9.0000000 9.0000000 9.0000000 9.0000000 9.0000000 9.0000000 9.0000000 9.0000000 9.0000000 9.0000000 9.0000000 9.0000000 9.0000000 9.0000000 9.0000000 9.0000000 9.0000000 9.0000000 9.0000000 9.0000000 9.0000000 9.0000000 9.0000000 9.0000000 9.0000000 9.0000000 9.0000000 9.0000000 9.0000000 9.0000000 9.0000000 9.0000000 9.0000000 9.0000000 9.0000000 9.0000000 9.0000000 9.0000000 9.0000000 9.0000000 9.0000000 9.0000000 9.0000000 9.0000000 9.0000000 9.0000000 9.0000000 9.0000000 9.0000000 9.0000000 9.0000000 9.0000000 9.0000000 9.0000000 9.0000000 9.0000000 9.0000000 9.0000000 9.0000000 9.0000000 9.0000000 9.0000000 9.0000000 9.0000000 9.0000000 9.0000000 9.0000000 9.0000000 9.0000000 9.0000000 9.0000000 9.0000000 9.0000000 9.0000000 9.0000000 9.0000000 9.0000000 9.0000000 9.0000000 9.0000000 9.0000000 9.0000000 9.0000000 9.0000000 9.0000000 9.0000000 9.0000000 9.0000000 9.0000000 9.0000000 9.0000000 9.0000000 9.0000000 9.0000000 9.0000000 9.0000000 9.0000000 9.0000000 9.0000000 9.0000000 9.0000000 9.0000000 9.0000000 9.0000000 9.0000000 9.0000000 9.0000000 9.0000000 9.0000000 9.0000000 9.0000000 9.0000000 9.0000000 9.0000000 9.0000000 9.0000000 9.0000000 9.0000000 9.0000000 9.0000000 9.0000000 9.0000000 9.0000000 9.0000000 9.0000000 9.0000000 9.0000000 9.0000000 9.0000000 9.0000000 9.0000000 9.0000000 9.0000000 9.0000000 9.0000000 9.0000000 9.0000000 9.0000000 9.0000000 9.0000000 9.0000000 9.0000000 9.0000000 9.0000000 9.0000000 9.0000000 9.0000000 9.0000000 9.0000000 9.0000000 9.0000000 9.0000000 9.0000000 9.0000000 9.0000000 9.0000000 9.0000000 9.0000000 9.0000000 9.0000000 9.0000000 9.0000000 9.0000000 9.0000000 9.0000000 9.0000000 9.0000000 9.0000000 9.0000000 9.0000000 9.0000000 9.0000000 9.0000000 9.0000000 9.0000000 9.0000000 9.0000000 9.0000000 9.0000000 9.0000000 9.0000000 9.0000000 9.0000000 9.0000000 9.0000000 9.0000000 9.0000000 9.0000000 9.0000000 9.0000000 9.0000000 9.0000000 9.0000000 9.0000000 9.0000000 9.0000000 9.0000000 9.0000000 9.0000000 9.0000000 9.0000000 9.0000000 9.0000000 9.0000000 9.0000000 9.0000000 9.0000000 9.0000000 9.0000000 9.0000000 9.0000000 9.0000000 9.0000000 9.0000000 9.0000000 9.0000000 9.0000000 9.0000000 9.0000000 9.0000000 9.0000000 9.0000000 9.0000000 9.0000000 9.0000000 9.0000000 9.0000000 9.0000000 9.0000000 9.0000000 9.0000000 9.0000000 9.0000000 9.0000000 9.0000000 9.0000000 9.0000000 9.0000000 9.0000000 9.0000000 9.0000000 9.0000000 9.0000000 9.0000000 9.0000000 9.0000000 9.0000000 9.0000000 9.0000000 9.0000000 9.0000000 9.0000000 9.0000000 9.0000000 9.0000000 9.0000000 9.0000000 9.0000000 9.0000000 9.0000000 9.0000000 9.0000000 9.0000000 9.0000000 9.0000000 9.0000000 9.0000000 9.0000000 9.0000000 9.0000000 9.0000000 9.0000000 9.0000000 9.0000000 9.0000000 9.0000000 9.0000000 9.0000000 9.0000000 9.0000000 9.0000000 9.0000000 9.0000000 9.0000000 9.0000000 9.0000000 9.0000000 9.0000000 9.0000000 9.0000000 
caffrorum_DB1445           0.0000010 0.0000010 0.0000010 0.0000010 0.0000010 0.0000010 0.0000010 0.0000010 0.0000010 0.0000010 0.0000010 0.0000010 0.0000010 0.0000010 0.0000010 0.0000010 0.0000010 0.0000010 0.0000010 0.0000010 0.0000010 0.0000010 0.0000010 0.0000010 0.0000010 0.0000010 0.0000010 0.0000010 0.0000010 0.0000010 0.0000010 0.0000010 0.0000000 0.0000010 0.0000010 0.0000010 0.0000010 0.0000010 0.0000010 0.0000010 0.0000010 0.0000010 0.0000010 0.0000010 0.0000010 0.0000010 0.0000010 0.0000010 0.0000010 0.0000010 0.0000010 0.0000010 0.0000010 0.0000010 0.0000010 0.0000010 0.0000010 0.0000010 0.0000010 0.0000010 0.0000010 0.0000010 0.0000010 0.0000010 0.0000010 0.0000010 0.0000010 9.0000000 0.0000010 0.0000010 0.0000010 0.0000010 0.0000010 0.0000010 0.0000010 0.0000010 0.0000010 0.0000010 0.0000010 0.0000010 0.0000010 0.0000010 0.0000010 0.0000010 0.0000010 0.0000010 0.0000010 0.0000010 0.0000010 0.0000010 0.0000010 0.0000010 0.0000010 0.0000010 0.0000010 0.0000010 0.0000010 0.0000010 0.0000010 0.0000010 0.0000010 0.0000010 0.0000010 0.0000010 0.0000010 0.0000010 0.0000010 0.0000010 0.0000010 0.0000010 0.0000010 0.0000010 0.0000010 0.0000010 0.0000010 0.0000010 0.0000010 0.0000010 0.0000010 0.0000010 0.0000010 0.0000010 0.0000010 0.0000010 0.0000010 0.0000010 0.0000010 0.0000010 0.0000010 0.0000010 0.0000010 0.0000010 0.0000010 0.0000010 0.0000010 0.0000010 0.0000010 0.0000010 0.0000010 0.0000010 0.0000010 0.0000010 0.0000010 0.0000010 0.0000010 0.0000010 0.0000010 0.0000010 0.0000010 0.0000010 0.0000010 0.0000010 0.0000010 0.0000010 0.0000010 0.0000010 0.0000010 0.0000010 0.0000010 0.0000010 0.0000010 0.0000010 0.0000010 0.0000010 0.0000010 0.0000010 0.0000010 0.0000010 0.0000010 0.0000010 0.0000010 0.0000010 0.0000010 0.0000010 0.0000010 0.0000010 0.0000010 0.0000010 0.0000010 0.0000010 0.0000010 0.0000010 0.0000010 0.0000010 0.0000010 0.0000010 0.0000010 0.0000010 0.0000010 0.0000010 0.0000010 9.0000000 9.0000000 9.0000000 9.0000000 9.0000000 9.0000000 9.0000000 9.0000000 9.0000000 9.0000000 9.0000000 9.0000000 9.0000000 9.0000000 9.0000000 9.0000000 9.0000000 9.0000000 9.0000000 9.0000000 9.0000000 9.0000000 9.0000000 9.0000000 9.0000000 9.0000000 9.0000000 9.0000000 9.0000000 9.0000000 9.0000000 9.0000000 9.0000000 9.0000000 9.0000000 9.0000000 9.0000000 9.0000000 9.0000000 9.0000000 9.0000000 9.0000000 9.0000000 9.0000000 9.0000000 9.0000000 9.0000000 9.0000000 9.0000000 9.0000000 9.0000000 9.0000000 9.0000000 9.0000000 9.0000000 9.0000000 9.0000000 9.0000000 9.0000000 9.0000000 9.0000000 9.0000000 9.0000000 9.0000000 9.0000000 9.0000000 9.0000000 9.0000000 9.0000000 9.0000000 9.0000000 9.0000000 9.0000000 9.0000000 9.0000000 9.0000000 9.0000000 9.0000000 9.0000000 9.0000000 9.0000000 9.0000000 9.0000000 9.0000000 9.0000000 9.0000000 9.0000000 9.0000000 9.0000000 9.0000000 9.0000000 9.0000000 9.0000000 9.0000000 9.0000000 9.0000000 9.0000000 9.0000000 9.0000000 9.0000000 9.0000000 9.0000000 9.0000000 9.0000000 9.0000000 9.0000000 9.0000000 9.0000000 9.0000000 9.0000000 9.0000000 9.0000000 9.0000000 9.0000000 9.0000000 9.0000000 9.0000000 9.0000000 9.0000000 9.0000000 9.0000000 9.0000000 9.0000000 9.0000000 9.0000000 9.0000000 9.0000000 9.0000000 9.0000000 9.0000000 9.0000000 9.0000000 9.0000000 9.0000000 9.0000000 9.0000000 9.0000000 9.0000000 9.0000000 9.0000000 9.0000000 9.0000000 9.0000000 9.0000000 9.0000000 9.0000000 9.0000000 9.0000000 9.0000000 9.0000000 9.0000000 9.0000000 9.0000000 9.0000000 9.0000000 9.0000000 9.0000000 9.0000000 9.0000000 9.0000000 9.0000000 9.0000000 9.0000000 9.0000000 9.0000000 9.0000000 9.0000000 9.0000000 9.0000000 9.0000000 9.0000000 9.0000000 9.0000000 9.0000000 9.0000000 9.0000000 9.0000000 9.0000000 9.0000000 9.0000000 9.0000000 9.0000000 9.0000000 9.0000000 9.0000000 9.0000000 9.0000000 9.0000000 9.0000000 9.0000000 9.0000000 9.0000000 9.0000000 9.0000000 9.0000000 9.0000000 9.0000000 9.0000000 9.0000000 9.0000000 9.0000000 9.0000000 9.0000000 9.0000000 9.0000000 9.0000000 9.0000000 9.0000000 9.0000000 9.0000000 9.0000000 9.0000000 9.0000000 9.0000000 9.0000000 9.0000000 9.0000000 9.0000000 9.0000000 9.0000000 9.0000000 9.0000000 9.0000000 9.0000000 9.0000000 9.0000000 9.0000000 9.0000000 9.0000000 9.0000000 9.0000000 9.0000000 9.0000000 9.0000000 9.0000000 9.0000000 9.0000000 9.0000000 9.0000000 9.0000000 9.0000000 9.0000000 9.0000000 9.0000000 9.0000000 9.0000000 9.0000000 9.0000000 9.0000000 9.0000000 9.0000000 9.0000000 9.0000000 9.0000000 9.0000000 9.0000000 9.0000000 9.0000000 9.0000000 9.0000000 9.0000000 9.0000000 9.0000000 9.0000000 9.0000000 9.0000000 9.0000000 9.0000000 9.0000000 9.0000000 9.0000000 9.0000000 9.0000000 9.0000000 9.0000000 9.0000000 9.0000000 9.0000000 9.0000000 9.0000000 9.0000000 9.0000000 9.0000000 9.0000000 9.0000000 9.0000000 9.0000000 9.0000000 9.0000000 9.0000000 9.0000000 9.0000000 9.0000000 9.0000000 9.0000000 9.0000000 9.0000000 9.0000000 9.0000000 9.0000000 9.0000000 9.0000000 9.0000000 9.0000000 9.0000000 9.0000000 9.0000000 9.0000000 9.0000000 9.0000000 9.0000000 9.0000000 9.0000000 9.0000000 9.0000000 9.0000000 9.0000000 9.0000000 9.0000000 9.0000000 9.0000000 9.0000000 9.0000000 9.0000000 9.0000000 9.0000000 9.0000000 9.0000000 9.0000000 9.0000000 9.0000000 9.0000000 9.0000000 9.0000000 9.0000000 9.0000000 9.0000000 9.0000000 9.0000000 9.0000000 9.0000000 9.0000000 9.0000000 9.0000000 9.0000000 9.0000000 9.0000000 9.0000000 9.0000000 9.0000000 9.0000000 9.0000000 9.0000000 9.0000000 9.0000000 9.0000000 9.0000000 9.0000000 9.0000000 9.0000000 9.0000000 9.0000000 9.0000000 9.0000000 9.0000000 9.0000000 9.0000000 9.0000000 9.0000000 9.0000000 9.0000000 9.0000000 9.0000000 9.0000000 9.0000000 9.0000000 9.0000000 9.0000000 9.0000000 9.0000000 9.0000000 9.0000000 9.0000000 9.0000000 9.0000000 9.0000000 9.0000000 9.0000000 9.0000000 9.0000000 9.0000000 9.0000000 9.0000000 9.0000000 9.0000000 9.0000000 9.0000000 9.0000000 9.0000000 9.0000000 9.0000000 9.0000000 9.0000000 9.0000000 9.0000000 9.0000000 9.0000000 9.0000000 9.0000000 9.0000000 9.0000000 9.0000000 9.0000000 9.0000000 9.0000000 9.0000000 9.0000000 9.0000000 9.0000000 9.0000000 9.0000000 9.0000000 9.0000000 9.0000000 9.0000000 9.0000000 9.0000000 9.0000000 9.0000000 9.0000000 9.0000000 9.0000000 9.0000000 9.0000000 9.0000000 9.0000000 9.0000000 9.0000000 9.0000000 9.0000000 9.0000000 9.0000000 9.0000000 9.0000000 9.0000000 9.0000000 9.0000000 9.0000000 9.0000000 9.0000000 9.0000000 9.0000000 9.0000000 9.0000000 9.0000000 9.0000000 9.0000000 9.0000000 9.0000000 9.0000000 9.0000000 9.0000000 9.0000000 9.0000000 9.0000000 9.0000000 9.0000000 9.0000000 9.0000000 9.0000000 9.0000000 9.0000000 9.0000000 9.0000000 9.0000000 9.0000000 9.0000000 9.0000000 9.0000000 9.0000000 9.0000000 9.0000000 9.0000000 9.0000000 9.0000000 9.0000000 9.0000000 9.0000000 9.0000000 9.0000000 9.0000000 9.0000000 9.0000000 9.0000000 9.0000000 9.0000000 9.0000000 9.0000000 9.0000000 9.0000000 9.0000000 9.0000000 9.0000000 9.0000000 9.0000000 9.0000000 9.0000000 9.0000000 9.0000000 9.0000000 9.0000000 9.0000000 9.0000000 9.0000000 9.0000000 9.0000000 9.0000000 9.0000000 9.0000000 9.0000000 9.0000000 9.0000000 9.0000000 9.0000000 9.0000000 9.0000000 9.0000000 9.0000000 9.0000000 9.0000000 9.0000000 9.0000000 9.0000000 9.0000000 9.0000000 9.0000000 9.0000000 9.0000000 9.0000000 9.0000000 9.0000000 9.0000000 9.0000000 9.0000000 9.0000000 9.0000000 9.0000000 9.0000000 9.0000000 9.0000000 9.0000000 9.0000000 9.0000000 9.0000000 9.0000000 9.0000000 9.0000000 9.0000000 
capitata_ANA               0.0000010 0.0000010 0.0000010 0.0000010 0.0000010 0.0000010 0.0000010 0.0000010 0.0000010 0.0000010 0.0000010 0.0000010 0.0000010 0.0000010 0.0000010 0.0000010 0.0000010 0.0000010 0.0000010 0.0000010 0.0000010 0.0000010 0.0000010 0.0000010 0.0000010 0.0000010 0.0000010 0.0000010 0.0000010 0.0000010 0.0000010 0.0000010 0.0000010 0.0000000 0.0000010 0.0000010 0.0000010 0.0000010 0.0000010 0.0000010 0.0000010 0.0000010 0.0000010 0.0000010 0.0000010 0.0000010 0.0000010 0.0000010 0.0000010 0.0000010 0.0000010 0.0000010 0.0000010 0.0000010 0.0000010 0.0000010 0.0000010 0.0000010 0.0000010 0.0000010 0.0000010 0.0000010 0.0000010 0.0000010 0.0000010 0.0000010 0.0000010 9.0000000 0.0000010 0.0000010 0.0000010 0.0000010 0.0000010 0.0000010 0.0000010 0.0000010 0.0000010 0.0000010 0.0000010 0.0000010 0.0000010 0.0000010 0.0000010 0.0000010 0.0000010 0.0000010 0.0000010 0.0000010 0.0000010 0.0000010 0.0000010 0.0000010 0.0000010 0.0000010 0.0000010 0.0000010 0.0000010 0.0000010 0.0000010 0.0000010 0.0000010 0.0000010 0.0000010 0.0000010 0.0000010 0.0000010 0.0000010 0.0000010 0.0000010 0.0000010 0.0000010 0.0000010 0.0000010 0.0000010 0.0000010 0.0000010 0.0000010 0.0000010 0.0000010 0.0000010 0.0000010 0.0000010 0.0000010 0.0000010 0.0000010 0.0000010 0.0000010 0.0000010 0.0000010 0.0000010 0.0000010 0.0000010 0.0000010 0.0000010 0.0000010 0.0000010 0.0000010 0.0000010 0.0000010 0.0000010 0.0000010 0.0000010 0.0000010 0.0000010 0.0000010 0.0000010 0.0000010 0.0000010 0.0000010 0.0000010 0.0000010 0.0000010 0.0000010 0.0000010 0.0000010 0.0000010 0.0000010 0.0000010 0.0000010 0.0000010 0.0000010 0.0000010 0.0000010 0.0000010 0.0000010 0.0000010 0.0000010 0.0000010 0.0000010 0.0000010 0.0000010 0.0000010 0.0000010 0.0000010 0.0000010 0.0000010 0.0000010 0.0000010 0.0000010 0.0000010 0.0000010 0.0000010 0.0000010 0.0000010 0.0000010 0.0000010 0.0000010 0.0000010 0.0000010 0.0000010 0.0000010 9.0000000 9.0000000 9.0000000 9.0000000 9.0000000 9.0000000 9.0000000 9.0000000 9.0000000 9.0000000 9.0000000 9.0000000 9.0000000 9.0000000 9.0000000 9.0000000 9.0000000 9.0000000 9.0000000 9.0000000 9.0000000 9.0000000 9.0000000 9.0000000 9.0000000 9.0000000 9.0000000 9.0000000 9.0000000 9.0000000 9.0000000 9.0000000 9.0000000 9.0000000 9.0000000 9.0000000 9.0000000 9.0000000 9.0000000 9.0000000 9.0000000 9.0000000 9.0000000 9.0000000 9.0000000 9.0000000 9.0000000 9.0000000 9.0000000 9.0000000 9.0000000 9.0000000 9.0000000 9.0000000 9.0000000 9.0000000 9.0000000 9.0000000 9.0000000 9.0000000 9.0000000 9.0000000 9.0000000 9.0000000 9.0000000 9.0000000 9.0000000 9.0000000 9.0000000 9.0000000 9.0000000 9.0000000 9.0000000 9.0000000 9.0000000 9.0000000 9.0000000 9.0000000 9.0000000 9.0000000 9.0000000 9.0000000 9.0000000 9.0000000 9.0000000 9.0000000 9.0000000 9.0000000 9.0000000 9.0000000 9.0000000 9.0000000 9.0000000 9.0000000 9.0000000 9.0000000 9.0000000 9.0000000 9.0000000 9.0000000 9.0000000 9.0000000 9.0000000 9.0000000 9.0000000 9.0000000 9.0000000 9.0000000 9.0000000 9.0000000 9.0000000 9.0000000 9.0000000 9.0000000 9.0000000 9.0000000 9.0000000 9.0000000 9.0000000 9.0000000 9.0000000 9.0000000 9.0000000 9.0000000 9.0000000 9.0000000 9.0000000 9.0000000 9.0000000 9.0000000 9.0000000 9.0000000 9.0000000 9.0000000 9.0000000 9.0000000 9.0000000 9.0000000 9.0000000 9.0000000 9.0000000 9.0000000 9.0000000 9.0000000 9.0000000 9.0000000 9.0000000 9.0000000 9.0000000 9.0000000 9.0000000 9.0000000 9.0000000 9.0000000 9.0000000 9.0000000 9.0000000 9.0000000 9.0000000 9.0000000 9.0000000 9.0000000 9.0000000 9.0000000 9.0000000 9.0000000 9.0000000 9.0000000 9.0000000 9.0000000 9.0000000 9.0000000 9.0000000 9.0000000 9.0000000 9.0000000 9.0000000 9.0000000 9.0000000 9.0000000 9.0000000 9.0000000 9.0000000 9.0000000 9.0000000 9.0000000 9.0000000 9.0000000 9.0000000 9.0000000 9.0000000 9.0000000 9.0000000 9.0000000 9.0000000 9.0000000 9.0000000 9.0000000 9.0000000 9.0000000 9.0000000 9.0000000 9.0000000 9.0000000 9.0000000 9.0000000 9.0000000 9.0000000 9.0000000 9.0000000 9.0000000 9.0000000 9.0000000 9.0000000 9.0000000 9.0000000 9.0000000 9.0000000 9.0000000 9.0000000 9.0000000 9.0000000 9.0000000 9.0000000 9.0000000 9.0000000 9.0000000 9.0000000 9.0000000 9.0000000 9.0000000 9.0000000 9.0000000 9.0000000 9.0000000 9.0000000 9.0000000 9.0000000 9.0000000 9.0000000 9.0000000 9.0000000 9.0000000 9.0000000 9.0000000 9.0000000 9.0000000 9.0000000 9.0000000 9.0000000 9.0000000 9.0000000 9.0000000 9.0000000 9.0000000 9.0000000 9.0000000 9.0000000 9.0000000 9.0000000 9.0000000 9.0000000 9.0000000 9.0000000 9.0000000 9.0000000 9.0000000 9.0000000 9.0000000 9.0000000 9.0000000 9.0000000 9.0000000 9.0000000 9.0000000 9.0000000 9.0000000 9.0000000 9.0000000 9.0000000 9.0000000 9.0000000 9.0000000 9.0000000 9.0000000 9.0000000 9.0000000 9.0000000 9.0000000 9.0000000 9.0000000 9.0000000 9.0000000 9.0000000 9.0000000 9.0000000 9.0000000 9.0000000 9.0000000 9.0000000 9.0000000 9.0000000 9.0000000 9.0000000 9.0000000 9.0000000 9.0000000 9.0000000 9.0000000 9.0000000 9.0000000 9.0000000 9.0000000 9.0000000 9.0000000 9.0000000 9.0000000 9.0000000 9.0000000 9.0000000 9.0000000 9.0000000 9.0000000 9.0000000 9.0000000 9.0000000 9.0000000 9.0000000 9.0000000 9.0000000 9.0000000 9.0000000 9.0000000 9.0000000 9.0000000 9.0000000 9.0000000 9.0000000 9.0000000 9.0000000 9.0000000 9.0000000 9.0000000 9.0000000 9.0000000 9.0000000 9.0000000 9.0000000 9.0000000 9.0000000 9.0000000 9.0000000 9.0000000 9.0000000 9.0000000 9.0000000 9.0000000 9.0000000 9.0000000 9.0000000 9.0000000 9.0000000 9.0000000 9.0000000 9.0000000 9.0000000 9.0000000 9.0000000 9.0000000 9.0000000 9.0000000 9.0000000 9.0000000 9.0000000 9.0000000 9.0000000 9.0000000 9.0000000 9.0000000 9.0000000 9.0000000 9.0000000 9.0000000 9.0000000 9.0000000 9.0000000 9.0000000 9.0000000 9.0000000 9.0000000 9.0000000 9.0000000 9.0000000 9.0000000 9.0000000 9.0000000 9.0000000 9.0000000 9.0000000 9.0000000 9.0000000 9.0000000 9.0000000 9.0000000 9.0000000 9.0000000 9.0000000 9.0000000 9.0000000 9.0000000 9.0000000 9.0000000 9.0000000 9.0000000 9.0000000 9.0000000 9.0000000 9.0000000 9.0000000 9.0000000 9.0000000 9.0000000 9.0000000 9.0000000 9.0000000 9.0000000 9.0000000 9.0000000 9.0000000 9.0000000 9.0000000 9.0000000 9.0000000 9.0000000 9.0000000 9.0000000 9.0000000 9.0000000 9.0000000 9.0000000 9.0000000 9.0000000 9.0000000 9.0000000 9.0000000 9.0000000 9.0000000 9.0000000 9.0000000 9.0000000 9.0000000 9.0000000 9.0000000 9.0000000 9.0000000 9.0000000 9.0000000 9.0000000 9.0000000 9.0000000 9.0000000 9.0000000 9.0000000 9.0000000 9.0000000 9.0000000 9.0000000 9.0000000 9.0000000 9.0000000 9.0000000 9.0000000 9.0000000 9.0000000 9.0000000 9.0000000 9.0000000 9.0000000 9.0000000 9.0000000 9.0000000 9.0000000 9.0000000 9.0000000 9.0000000 9.0000000 9.0000000 9.0000000 9.0000000 9.0000000 9.0000000 9.0000000 9.0000000 9.0000000 9.0000000 9.0000000 9.0000000 9.0000000 9.0000000 9.0000000 9.0000000 9.0000000 9.0000000 9.0000000 9.0000000 9.0000000 9.0000000 9.0000000 9.0000000 9.0000000 9.0000000 9.0000000 9.0000000 9.0000000 9.0000000 9.0000000 9.0000000 9.0000000 9.0000000 9.0000000 9.0000000 9.0000000 9.0000000 9.0000000 9.0000000 9.0000000 9.0000000 9.0000000 9.0000000 9.0000000 9.0000000 9.0000000 9.0000000 9.0000000 9.0000000 9.0000000 9.0000000 9.0000000 9.0000000 9.0000000 9.0000000 9.0000000 9.0000000 9.0000000 9.0000000 9.0000000 9.0000000 9.0000000 9.0000000 9.0000000 9.0000000 9.0000000 9.0000000 9.0000000 9.0000000 9.0000000 9.0000000 9.0000000 
carnea_ATsn5               0.0000010 0.0000010 0.0000010 0.0000010 0.0000010 0.0000010 0.0000010 0.0000010 0.0000010 0.0000010 0.0000010 0.0000010 0.0000010 0.0000010 0.0000010 0.0000010 0.0000010 0.0000010 0.0000010 0.0000010 0.0000010 0.0000010 0.0000010 0.0000010 0.0000010 0.0000010 0.0000010 0.0000010 0.0000010 0.0000010 0.0000010 0.0000010 0.0000010 0.0000010 0.0000000 0.0000010 0.0000010 0.0000010 0.0000010 0.0000010 0.0000010 0.0000010 0.0000010 0.0000010 0.0000010 0.0000010 0.0000010 0.0000010 0.0000010 0.0000010 0.0000010 0.0000010 0.0000010 0.0000010 0.0000010 0.0000010 0.0000010 0.0000010 0.0000010 0.0000010 0.0000010 0.0000010 0.0000010 0.0000010 0.0000010 0.0000010 0.0000010 9.0000000 0.0000010 0.0000010 0.0000010 0.0000010 0.0000010 0.0000010 0.0000010 0.0000010 0.0000010 0.0000010 0.0000010 0.0000010 0.0000010 0.0000010 0.0000010 0.0000010 0.0000010 0.0000010 0.0000010 0.0000010 0.0000010 0.0000010 0.0000010 0.0000010 0.0000010 0.0000010 0.0000010 0.0000010 0.0000010 0.0000010 0.0000010 0.0000010 0.0000010 0.0000010 0.0000010 0.0000010 0.0000010 0.0000010 0.0000010 0.0000010 0.0000010 0.0000010 0.0000010 0.0000010 0.0000010 0.0000010 0.0000010 0.0000010 0.0000010 0.0000010 0.0000010 0.0000010 0.0000010 0.0000010 0.0000010 0.0000010 0.0000010 0.0000010 0.0000010 0.0000010 0.0000010 0.0000010 0.0000010 0.0000010 0.0000010 0.0000010 0.0000010 0.0000010 0.0000010 0.0000010 0.0000010 0.0000010 0.0000010 0.0000010 0.0000010 0.0000010 0.0000010 0.0000010 0.0000010 0.0000010 0.0000010 0.0000010 0.0000010 0.0000010 0.0000010 0.0000010 0.0000010 0.0000010 0.0000010 0.0000010 0.0000010 0.0000010 0.0000010 0.0000010 0.0000010 0.0000010 0.0000010 0.0000010 0.0000010 0.0000010 0.0000010 0.0000010 0.0000010 0.0000010 0.0000010 0.0000010 0.0000010 0.0000010 0.0000010 0.0000010 0.0000010 0.0000010 0.0000010 0.0000010 0.0000010 0.0000010 0.0000010 0.0000010 0.0000010 0.0000010 0.0000010 0.0000010 0.0000010 9.0000000 9.0000000 9.0000000 9.0000000 9.0000000 9.0000000 9.0000000 9.0000000 9.0000000 9.0000000 9.0000000 9.0000000 9.0000000 9.0000000 9.0000000 9.0000000 9.0000000 9.0000000 9.0000000 9.0000000 9.0000000 9.0000000 9.0000000 9.0000000 9.0000000 9.0000000 9.0000000 9.0000000 9.0000000 9.0000000 9.0000000 9.0000000 9.0000000 9.0000000 9.0000000 9.0000000 9.0000000 9.0000000 9.0000000 9.0000000 9.0000000 9.0000000 9.0000000 9.0000000 9.0000000 9.0000000 9.0000000 9.0000000 9.0000000 9.0000000 9.0000000 9.0000000 9.0000000 9.0000000 9.0000000 9.0000000 9.0000000 9.0000000 9.0000000 9.0000000 9.0000000 9.0000000 9.0000000 9.0000000 9.0000000 9.0000000 9.0000000 9.0000000 9.0000000 9.0000000 9.0000000 9.0000000 9.0000000 9.0000000 9.0000000 9.0000000 9.0000000 9.0000000 9.0000000 9.0000000 9.0000000 9.0000000 9.0000000 9.0000000 9.0000000 9.0000000 9.0000000 9.0000000 9.0000000 9.0000000 9.0000000 9.0000000 9.0000000 9.0000000 9.0000000 9.0000000 9.0000000 9.0000000 9.0000000 9.0000000 9.0000000 9.0000000 9.0000000 9.0000000 9.0000000 9.0000000 9.0000000 9.0000000 9.0000000 9.0000000 9.0000000 9.0000000 9.0000000 9.0000000 9.0000000 9.0000000 9.0000000 9.0000000 9.0000000 9.0000000 9.0000000 9.0000000 9.0000000 9.0000000 9.0000000 9.0000000 9.0000000 9.0000000 9.0000000 9.0000000 9.0000000 9.0000000 9.0000000 9.0000000 9.0000000 9.0000000 9.0000000 9.0000000 9.0000000 9.0000000 9.0000000 9.0000000 9.0000000 9.0000000 9.0000000 9.0000000 9.0000000 9.0000000 9.0000000 9.0000000 9.0000000 9.0000000 9.0000000 9.0000000 9.0000000 9.0000000 9.0000000 9.0000000 9.0000000 9.0000000 9.0000000 9.0000000 9.0000000 9.0000000 9.0000000 9.0000000 9.0000000 9.0000000 9.0000000 9.0000000 9.0000000 9.0000000 9.0000000 9.0000000 9.0000000 9.0000000 9.0000000 9.0000000 9.0000000 9.0000000 9.0000000 9.0000000 9.0000000 9.0000000 9.0000000 9.0000000 9.0000000 9.0000000 9.0000000 9.0000000 9.0000000 9.0000000 9.0000000 9.0000000 9.0000000 9.0000000 9.0000000 9.0000000 9.0000000 9.0000000 9.0000000 9.0000000 9.0000000 9.0000000 9.0000000 9.0000000 9.0000000 9.0000000 9.0000000 9.0000000 9.0000000 9.0000000 9.0000000 9.0000000 9.0000000 9.0000000 9.0000000 9.0000000 9.0000000 9.0000000 9.0000000 9.0000000 9.0000000 9.0000000 9.0000000 9.0000000 9.0000000 9.0000000 9.0000000 9.0000000 9.0000000 9.0000000 9.0000000 9.0000000 9.0000000 9.0000000 9.0000000 9.0000000 9.0000000 9.0000000 9.0000000 9.0000000 9.0000000 9.0000000 9.0000000 9.0000000 9.0000000 9.0000000 9.0000000 9.0000000 9.0000000 9.0000000 9.0000000 9.0000000 9.0000000 9.0000000 9.0000000 9.0000000 9.0000000 9.0000000 9.0000000 9.0000000 9.0000000 9.0000000 9.0000000 9.0000000 9.0000000 9.0000000 9.0000000 9.0000000 9.0000000 9.0000000 9.0000000 9.0000000 9.0000000 9.0000000 9.0000000 9.0000000 9.0000000 9.0000000 9.0000000 9.0000000 9.0000000 9.0000000 9.0000000 9.0000000 9.0000000 9.0000000 9.0000000 9.0000000 9.0000000 9.0000000 9.0000000 9.0000000 9.0000000 9.0000000 9.0000000 9.0000000 9.0000000 9.0000000 9.0000000 9.0000000 9.0000000 9.0000000 9.0000000 9.0000000 9.0000000 9.0000000 9.0000000 9.0000000 9.0000000 9.0000000 9.0000000 9.0000000 9.0000000 9.0000000 9.0000000 9.0000000 9.0000000 9.0000000 9.0000000 9.0000000 9.0000000 9.0000000 9.0000000 9.0000000 9.0000000 9.0000000 9.0000000 9.0000000 9.0000000 9.0000000 9.0000000 9.0000000 9.0000000 9.0000000 9.0000000 9.0000000 9.0000000 9.0000000 9.0000000 9.0000000 9.0000000 9.0000000 9.0000000 9.0000000 9.0000000 9.0000000 9.0000000 9.0000000 9.0000000 9.0000000 9.0000000 9.0000000 9.0000000 9.0000000 9.0000000 9.0000000 9.0000000 9.0000000 9.0000000 9.0000000 9.0000000 9.0000000 9.0000000 9.0000000 9.0000000 9.0000000 9.0000000 9.0000000 9.0000000 9.0000000 9.0000000 9.0000000 9.0000000 9.0000000 9.0000000 9.0000000 9.0000000 9.0000000 9.0000000 9.0000000 9.0000000 9.0000000 9.0000000 9.0000000 9.0000000 9.0000000 9.0000000 9.0000000 9.0000000 9.0000000 9.0000000 9.0000000 9.0000000 9.0000000 9.0000000 9.0000000 9.0000000 9.0000000 9.0000000 9.0000000 9.0000000 9.0000000 9.0000000 9.0000000 9.0000000 9.0000000 9.0000000 9.0000000 9.0000000 9.0000000 9.0000000 9.0000000 9.0000000 9.0000000 9.0000000 9.0000000 9.0000000 9.0000000 9.0000000 9.0000000 9.0000000 9.0000000 9.0000000 9.0000000 9.0000000 9.0000000 9.0000000 9.0000000 9.0000000 9.0000000 9.0000000 9.0000000 9.0000000 9.0000000 9.0000000 9.0000000 9.0000000 9.0000000 9.0000000 9.0000000 9.0000000 9.0000000 9.0000000 9.0000000 9.0000000 9.0000000 9.0000000 9.0000000 9.0000000 9.0000000 9.0000000 9.0000000 9.0000000 9.0000000 9.0000000 9.0000000 9.0000000 9.0000000 9.0000000 9.0000000 9.0000000 9.0000000 9.0000000 9.0000000 9.0000000 9.0000000 9.0000000 9.0000000 9.0000000 9.0000000 9.0000000 9.0000000 9.0000000 9.0000000 9.0000000 9.0000000 9.0000000 9.0000000 9.0000000 9.0000000 9.0000000 9.0000000 9.0000000 9.0000000 9.0000000 9.0000000 9.0000000 9.0000000 9.0000000 9.0000000 9.0000000 9.0000000 9.0000000 9.0000000 9.0000000 9.0000000 9.0000000 9.0000000 9.0000000 9.0000000 9.0000000 9.0000000 9.0000000 9.0000000 9.0000000 9.0000000 9.0000000 9.0000000 9.0000000 9.0000000 9.0000000 9.0000000 9.0000000 9.0000000 9.0000000 9.0000000 9.0000000 9.0000000 9.0000000 9.0000000 9.0000000 9.0000000 9.0000000 9.0000000 9.0000000 9.0000000 9.0000000 9.0000000 9.0000000 9.0000000 9.0000000 9.0000000 9.0000000 9.0000000 9.0000000 9.0000000 9.0000000 9.0000000 9.0000000 9.0000000 9.0000000 9.0000000 9.0000000 9.0000000 9.0000000 9.0000000 9.0000000 9.0000000 9.0000000 9.0000000 9.0000000 9.0000000 9.0000000 9.0000000 9.0000000 9.0000000 
cerinthoides_ANA           0.0000010 0.0000010 0.0000010 0.0000010 0.0000010 0.0000010 0.0000010 0.0000010 0.0000010 0.0000010 0.0000010 0.0000010 0.0000010 0.0000010 0.0000010 0.0000010 0.0000010 0.0000010 0.0000010 0.0000010 0.0000010 0.0000010 0.0000010 0.0000010 0.0000010 0.0000010 0.0000010 0.0000010 0.0000010 0.0000010 0.0000010 0.0000010 0.0000010 0.0000010 0.0000010 0.0000000 0.0000010 0.0000010 0.0000010 0.0000010 0.0000010 0.0000010 0.0000010 0.0000010 0.0000010 0.0000010 0.0000010 0.0000010 0.0000010 0.0000010 0.0000010 0.0000010 0.0000010 0.0000010 0.0000010 0.0000010 0.0000010 0.0000010 0.0000010 0.0000010 0.0000010 0.0000010 0.0000010 0.0000010 0.0000010 0.0000010 0.0000010 9.0000000 0.0000010 0.0000010 0.0000010 0.0000010 0.0000010 0.0000010 0.0000010 0.0000010 0.0000010 0.0000010 0.0000010 0.0000010 0.0000010 0.0000010 0.0000010 0.0000010 0.0000010 0.0000010 0.0000010 0.0000010 0.0000010 0.0000010 0.0000010 0.0000010 0.0000010 0.0000010 0.0000010 0.0000010 0.0000010 0.0000010 0.0000010 0.0000010 0.0000010 0.0000010 0.0000010 0.0000010 0.0000010 0.0000010 0.0000010 0.0000010 0.0000010 0.0000010 0.0000010 0.0000010 0.0000010 0.0000010 0.0000010 0.0000010 0.0000010 0.0000010 0.0000010 0.0000010 0.0000010 0.0000010 0.0000010 0.0000010 0.0000010 0.0000010 0.0000010 0.0000010 0.0000010 0.0000010 0.0000010 0.0000010 0.0000010 0.0000010 0.0000010 0.0000010 0.0000010 0.0000010 0.0000010 0.0000010 0.0000010 0.0000010 0.0000010 0.0000010 0.0000010 0.0000010 0.0000010 0.0000010 0.0000010 0.0000010 0.0000010 0.0000010 0.0000010 0.0000010 0.0000010 0.0000010 0.0000010 0.0000010 0.0000010 0.0000010 0.0000010 0.0000010 0.0000010 0.0000010 0.0000010 0.0000010 0.0000010 0.0000010 0.0000010 0.0000010 0.0000010 0.0000010 0.0000010 0.0000010 0.0000010 0.0000010 0.0000010 0.0000010 0.0000010 0.0000010 0.0000010 0.0000010 0.0000010 0.0000010 0.0000010 0.0000010 0.0000010 0.0000010 0.0000010 0.0000010 0.0000010 9.0000000 9.0000000 9.0000000 9.0000000 9.0000000 9.0000000 9.0000000 9.0000000 9.0000000 9.0000000 9.0000000 9.0000000 9.0000000 9.0000000 9.0000000 9.0000000 9.0000000 9.0000000 9.0000000 9.0000000 9.0000000 9.0000000 9.0000000 9.0000000 9.0000000 9.0000000 9.0000000 9.0000000 9.0000000 9.0000000 9.0000000 9.0000000 9.0000000 9.0000000 9.0000000 9.0000000 9.0000000 9.0000000 9.0000000 9.0000000 9.0000000 9.0000000 9.0000000 9.0000000 9.0000000 9.0000000 9.0000000 9.0000000 9.0000000 9.0000000 9.0000000 9.0000000 9.0000000 9.0000000 9.0000000 9.0000000 9.0000000 9.0000000 9.0000000 9.0000000 9.0000000 9.0000000 9.0000000 9.0000000 9.0000000 9.0000000 9.0000000 9.0000000 9.0000000 9.0000000 9.0000000 9.0000000 9.0000000 9.0000000 9.0000000 9.0000000 9.0000000 9.0000000 9.0000000 9.0000000 9.0000000 9.0000000 9.0000000 9.0000000 9.0000000 9.0000000 9.0000000 9.0000000 9.0000000 9.0000000 9.0000000 9.0000000 9.0000000 9.0000000 9.0000000 9.0000000 9.0000000 9.0000000 9.0000000 9.0000000 9.0000000 9.0000000 9.0000000 9.0000000 9.0000000 9.0000000 9.0000000 9.0000000 9.0000000 9.0000000 9.0000000 9.0000000 9.0000000 9.0000000 9.0000000 9.0000000 9.0000000 9.0000000 9.0000000 9.0000000 9.0000000 9.0000000 9.0000000 9.0000000 9.0000000 9.0000000 9.0000000 9.0000000 9.0000000 9.0000000 9.0000000 9.0000000 9.0000000 9.0000000 9.0000000 9.0000000 9.0000000 9.0000000 9.0000000 9.0000000 9.0000000 9.0000000 9.0000000 9.0000000 9.0000000 9.0000000 9.0000000 9.0000000 9.0000000 9.0000000 9.0000000 9.0000000 9.0000000 9.0000000 9.0000000 9.0000000 9.0000000 9.0000000 9.0000000 9.0000000 9.0000000 9.0000000 9.0000000 9.0000000 9.0000000 9.0000000 9.0000000 9.0000000 9.0000000 9.0000000 9.0000000 9.0000000 9.0000000 9.0000000 9.0000000 9.0000000 9.0000000 9.0000000 9.0000000 9.0000000 9.0000000 9.0000000 9.0000000 9.0000000 9.0000000 9.0000000 9.0000000 9.0000000 9.0000000 9.0000000 9.0000000 9.0000000 9.0000000 9.0000000 9.0000000 9.0000000 9.0000000 9.0000000 9.0000000 9.0000000 9.0000000 9.0000000 9.0000000 9.0000000 9.0000000 9.0000000 9.0000000 9.0000000 9.0000000 9.0000000 9.0000000 9.0000000 9.0000000 9.0000000 9.0000000 9.0000000 9.0000000 9.0000000 9.0000000 9.0000000 9.0000000 9.0000000 9.0000000 9.0000000 9.0000000 9.0000000 9.0000000 9.0000000 9.0000000 9.0000000 9.0000000 9.0000000 9.0000000 9.0000000 9.0000000 9.0000000 9.0000000 9.0000000 9.0000000 9.0000000 9.0000000 9.0000000 9.0000000 9.0000000 9.0000000 9.0000000 9.0000000 9.0000000 9.0000000 9.0000000 9.0000000 9.0000000 9.0000000 9.0000000 9.0000000 9.0000000 9.0000000 9.0000000 9.0000000 9.0000000 9.0000000 9.0000000 9.0000000 9.0000000 9.0000000 9.0000000 9.0000000 9.0000000 9.0000000 9.0000000 9.0000000 9.0000000 9.0000000 9.0000000 9.0000000 9.0000000 9.0000000 9.0000000 9.0000000 9.0000000 9.0000000 9.0000000 9.0000000 9.0000000 9.0000000 9.0000000 9.0000000 9.0000000 9.0000000 9.0000000 9.0000000 9.0000000 9.0000000 9.0000000 9.0000000 9.0000000 9.0000000 9.0000000 9.0000000 9.0000000 9.0000000 9.0000000 9.0000000 9.0000000 9.0000000 9.0000000 9.0000000 9.0000000 9.0000000 9.0000000 9.0000000 9.0000000 9.0000000 9.0000000 9.0000000 9.0000000 9.0000000 9.0000000 9.0000000 9.0000000 9.0000000 9.0000000 9.0000000 9.0000000 9.0000000 9.0000000 9.0000000 9.0000000 9.0000000 9.0000000 9.0000000 9.0000000 9.0000000 9.0000000 9.0000000 9.0000000 9.0000000 9.0000000 9.0000000 9.0000000 9.0000000 9.0000000 9.0000000 9.0000000 9.0000000 9.0000000 9.0000000 9.0000000 9.0000000 9.0000000 9.0000000 9.0000000 9.0000000 9.0000000 9.0000000 9.0000000 9.0000000 9.0000000 9.0000000 9.0000000 9.0000000 9.0000000 9.0000000 9.0000000 9.0000000 9.0000000 9.0000000 9.0000000 9.0000000 9.0000000 9.0000000 9.0000000 9.0000000 9.0000000 9.0000000 9.0000000 9.0000000 9.0000000 9.0000000 9.0000000 9.0000000 9.0000000 9.0000000 9.0000000 9.0000000 9.0000000 9.0000000 9.0000000 9.0000000 9.0000000 9.0000000 9.0000000 9.0000000 9.0000000 9.0000000 9.0000000 9.0000000 9.0000000 9.0000000 9.0000000 9.0000000 9.0000000 9.0000000 9.0000000 9.0000000 9.0000000 9.0000000 9.0000000 9.0000000 9.0000000 9.0000000 9.0000000 9.0000000 9.0000000 9.0000000 9.0000000 9.0000000 9.0000000 9.0000000 9.0000000 9.0000000 9.0000000 9.0000000 9.0000000 9.0000000 9.0000000 9.0000000 9.0000000 9.0000000 9.0000000 9.0000000 9.0000000 9.0000000 9.0000000 9.0000000 9.0000000 9.0000000 9.0000000 9.0000000 9.0000000 9.0000000 9.0000000 9.0000000 9.0000000 9.0000000 9.0000000 9.0000000 9.0000000 9.0000000 9.0000000 9.0000000 9.0000000 9.0000000 9.0000000 9.0000000 9.0000000 9.0000000 9.0000000 9.0000000 9.0000000 9.0000000 9.0000000 9.0000000 9.0000000 9.0000000 9.0000000 9.0000000 9.0000000 9.0000000 9.0000000 9.0000000 9.0000000 9.0000000 9.0000000 9.0000000 9.0000000 9.0000000 9.0000000 9.0000000 9.0000000 9.0000000 9.0000000 9.0000000 9.0000000 9.0000000 9.0000000 9.0000000 9.0000000 9.0000000 9.0000000 9.0000000 9.0000000 9.0000000 9.0000000 9.0000000 9.0000000 9.0000000 9.0000000 9.0000000 9.0000000 9.0000000 9.0000000 9.0000000 9.0000000 9.0000000 9.0000000 9.0000000 9.0000000 9.0000000 9.0000000 9.0000000 9.0000000 9.0000000 9.0000000 9.0000000 9.0000000 9.0000000 9.0000000 9.0000000 9.0000000 9.0000000 9.0000000 9.0000000 9.0000000 9.0000000 9.0000000 9.0000000 9.0000000 9.0000000 9.0000000 9.0000000 9.0000000 9.0000000 9.0000000 9.0000000 9.0000000 9.0000000 9.0000000 9.0000000 9.0000000 9.0000000 9.0000000 9.0000000 9.0000000 9.0000000 9.0000000 9.0000000 9.0000000 9.0000000 9.0000000 9.0000000 9.0000000 9.0000000 9.0000000 9.0000000 9.0000000 9.0000000 9.0000000 
chrysocodon_EO12845        0.0000010 0.0000010 0.0000010 0.0000010 0.0000010 0.0000010 0.0000010 0.0000010 0.0000010 0.0000010 0.0000010 0.0000010 0.0000010 0.0000010 0.0000010 0.0000010 0.0000010 0.0000010 0.0000010 0.0000010 0.0000010 0.0000010 0.0000010 0.0000010 0.0000010 0.0000010 0.0000010 0.0000010 0.0000010 0.0000010 0.0000010 0.0000010 0.0000010 0.0000010 0.0000010 0.0000010 0.0000000 0.0000010 0.0000010 0.0000010 0.0000010 0.0000010 0.0000010 0.0000010 0.0000010 0.0000010 0.0000010 0.0000010 0.0000010 0.0000010 0.0000010 0.0000010 0.0000010 0.0000010 0.0000010 0.0000010 0.0000010 0.0000010 0.0000010 0.0000010 0.0000010 0.0000010 0.0000010 0.0000010 0.0000010 0.0000010 0.0000010 9.0000000 0.0000010 0.0000010 0.0000010 0.0000010 0.0000010 0.0000010 0.0000010 0.0000010 0.0000010 0.0000010 0.0000010 0.0000010 0.0000010 0.0000010 0.0000010 0.0000010 0.0000010 0.0000010 0.0000010 0.0000010 0.0000010 0.0000010 0.0000010 0.0000010 0.0000010 0.0000010 0.0000010 0.0000010 0.0000010 0.0000010 0.0000010 0.0000010 0.0000010 0.0000010 0.0000010 0.0000010 0.0000010 0.0000010 0.0000010 0.0000010 0.0000010 0.0000010 0.0000010 0.0000010 0.0000010 0.0000010 0.0000010 0.0000010 0.0000010 0.0000010 0.0000010 0.0000010 0.0000010 0.0000010 0.0000010 0.0000010 0.0000010 0.0000010 0.0000010 0.0000010 0.0000010 0.0000010 0.0000010 0.0000010 0.0000010 0.0000010 0.0000010 0.0000010 0.0000010 0.0000010 0.0000010 0.0000010 0.0000010 0.0000010 0.0000010 0.0000010 0.0000010 0.0000010 0.0000010 0.0000010 0.0000010 0.0000010 0.0000010 0.0000010 0.0000010 0.0000010 0.0000010 0.0000010 0.0000010 0.0000010 0.0000010 0.0000010 0.0000010 0.0000010 0.0000010 0.0000010 0.0000010 0.0000010 0.0000010 0.0000010 0.0000010 0.0000010 0.0000010 0.0000010 0.0000010 0.0000010 0.0000010 0.0000010 0.0000010 0.0000010 0.0000010 0.0000010 0.0000010 0.0000010 0.0000010 0.0000010 0.0000010 0.0000010 0.0000010 0.0000010 0.0000010 0.0000010 0.0000010 9.0000000 9.0000000 9.0000000 9.0000000 9.0000000 9.0000000 9.0000000 9.0000000 9.0000000 9.0000000 9.0000000 9.0000000 9.0000000 9.0000000 9.0000000 9.0000000 9.0000000 9.0000000 9.0000000 9.0000000 9.0000000 9.0000000 9.0000000 9.0000000 9.0000000 9.0000000 9.0000000 9.0000000 9.0000000 9.0000000 9.0000000 9.0000000 9.0000000 9.0000000 9.0000000 9.0000000 9.0000000 9.0000000 9.0000000 9.0000000 9.0000000 9.0000000 9.0000000 9.0000000 9.0000000 9.0000000 9.0000000 9.0000000 9.0000000 9.0000000 9.0000000 9.0000000 9.0000000 9.0000000 9.0000000 9.0000000 9.0000000 9.0000000 9.0000000 9.0000000 9.0000000 9.0000000 9.0000000 9.0000000 9.0000000 9.0000000 9.0000000 9.0000000 9.0000000 9.0000000 9.0000000 9.0000000 9.0000000 9.0000000 9.0000000 9.0000000 9.0000000 9.0000000 9.0000000 9.0000000 9.0000000 9.0000000 9.0000000 9.0000000 9.0000000 9.0000000 9.0000000 9.0000000 9.0000000 9.0000000 9.0000000 9.0000000 9.0000000 9.0000000 9.0000000 9.0000000 9.0000000 9.0000000 9.0000000 9.0000000 9.0000000 9.0000000 9.0000000 9.0000000 9.0000000 9.0000000 9.0000000 9.0000000 9.0000000 9.0000000 9.0000000 9.0000000 9.0000000 9.0000000 9.0000000 9.0000000 9.0000000 9.0000000 9.0000000 9.0000000 9.0000000 9.0000000 9.0000000 9.0000000 9.0000000 9.0000000 9.0000000 9.0000000 9.0000000 9.0000000 9.0000000 9.0000000 9.0000000 9.0000000 9.0000000 9.0000000 9.0000000 9.0000000 9.0000000 9.0000000 9.0000000 9.0000000 9.0000000 9.0000000 9.0000000 9.0000000 9.0000000 9.0000000 9.0000000 9.0000000 9.0000000 9.0000000 9.0000000 9.0000000 9.0000000 9.0000000 9.0000000 9.0000000 9.0000000 9.0000000 9.0000000 9.0000000 9.0000000 9.0000000 9.0000000 9.0000000 9.0000000 9.0000000 9.0000000 9.0000000 9.0000000 9.0000000 9.0000000 9.0000000 9.0000000 9.0000000 9.0000000 9.0000000 9.0000000 9.0000000 9.0000000 9.0000000 9.0000000 9.0000000 9.0000000 9.0000000 9.0000000 9.0000000 9.0000000 9.0000000 9.0000000 9.0000000 9.0000000 9.0000000 9.0000000 9.0000000 9.0000000 9.0000000 9.0000000 9.0000000 9.0000000 9.0000000 9.0000000 9.0000000 9.0000000 9.0000000 9.0000000 9.0000000 9.0000000 9.0000000 9.0000000 9.0000000 9.0000000 9.0000000 9.0000000 9.0000000 9.0000000 9.0000000 9.0000000 9.0000000 9.0000000 9.0000000 9.0000000 9.0000000 9.0000000 9.0000000 9.0000000 9.0000000 9.0000000 9.0000000 9.0000000 9.0000000 9.0000000 9.0000000 9.0000000 9.0000000 9.0000000 9.0000000 9.0000000 9.0000000 9.0000000 9.0000000 9.0000000 9.0000000 9.0000000 9.0000000 9.0000000 9.0000000 9.0000000 9.0000000 9.0000000 9.0000000 9.0000000 9.0000000 9.0000000 9.0000000 9.0000000 9.0000000 9.0000000 9.0000000 9.0000000 9.0000000 9.0000000 9.0000000 9.0000000 9.0000000 9.0000000 9.0000000 9.0000000 9.0000000 9.0000000 9.0000000 9.0000000 9.0000000 9.0000000 9.0000000 9.0000000 9.0000000 9.0000000 9.0000000 9.0000000 9.0000000 9.0000000 9.0000000 9.0000000 9.0000000 9.0000000 9.0000000 9.0000000 9.0000000 9.0000000 9.0000000 9.0000000 9.0000000 9.0000000 9.0000000 9.0000000 9.0000000 9.0000000 9.0000000 9.0000000 9.0000000 9.0000000 9.0000000 9.0000000 9.0000000 9.0000000 9.0000000 9.0000000 9.0000000 9.0000000 9.0000000 9.0000000 9.0000000 9.0000000 9.0000000 9.0000000 9.0000000 9.0000000 9.0000000 9.0000000 9.0000000 9.0000000 9.0000000 9.0000000 9.0000000 9.0000000 9.0000000 9.0000000 9.0000000 9.0000000 9.0000000 9.0000000 9.0000000 9.0000000 9.0000000 9.0000000 9.0000000 9.0000000 9.0000000 9.0000000 9.0000000 9.0000000 9.0000000 9.0000000 9.0000000 9.0000000 9.0000000 9.0000000 9.0000000 9.0000000 9.0000000 9.0000000 9.0000000 9.0000000 9.0000000 9.0000000 9.0000000 9.0000000 9.0000000 9.0000000 9.0000000 9.0000000 9.0000000 9.0000000 9.0000000 9.0000000 9.0000000 9.0000000 9.0000000 9.0000000 9.0000000 9.0000000 9.0000000 9.0000000 9.0000000 9.0000000 9.0000000 9.0000000 9.0000000 9.0000000 9.0000000 9.0000000 9.0000000 9.0000000 9.0000000 9.0000000 9.0000000 9.0000000 9.0000000 9.0000000 9.0000000 9.0000000 9.0000000 9.0000000 9.0000000 9.0000000 9.0000000 9.0000000 9.0000000 9.0000000 9.0000000 9.0000000 9.0000000 9.0000000 9.0000000 9.0000000 9.0000000 9.0000000 9.0000000 9.0000000 9.0000000 9.0000000 9.0000000 9.0000000 9.0000000 9.0000000 9.0000000 9.0000000 9.0000000 9.0000000 9.0000000 9.0000000 9.0000000 9.0000000 9.0000000 9.0000000 9.0000000 9.0000000 9.0000000 9.0000000 9.0000000 9.0000000 9.0000000 9.0000000 9.0000000 9.0000000 9.0000000 9.0000000 9.0000000 9.0000000 9.0000000 9.0000000 9.0000000 9.0000000 9.0000000 9.0000000 9.0000000 9.0000000 9.0000000 9.0000000 9.0000000 9.0000000 9.0000000 9.0000000 9.0000000 9.0000000 9.0000000 9.0000000 9.0000000 9.0000000 9.0000000 9.0000000 9.0000000 9.0000000 9.0000000 9.0000000 9.0000000 9.0000000 9.0000000 9.0000000 9.0000000 9.0000000 9.0000000 9.0000000 9.0000000 9.0000000 9.0000000 9.0000000 9.0000000 9.0000000 9.0000000 9.0000000 9.0000000 9.0000000 9.0000000 9.0000000 9.0000000 9.0000000 9.0000000 9.0000000 9.0000000 9.0000000 9.0000000 9.0000000 9.0000000 9.0000000 9.0000000 9.0000000 9.0000000 9.0000000 9.0000000 9.0000000 9.0000000 9.0000000 9.0000000 9.0000000 9.0000000 9.0000000 9.0000000 9.0000000 9.0000000 9.0000000 9.0000000 9.0000000 9.0000000 9.0000000 9.0000000 9.0000000 9.0000000 9.0000000 9.0000000 9.0000000 9.0000000 9.0000000 9.0000000 9.0000000 9.0000000 9.0000000 9.0000000 9.0000000 9.0000000 9.0000000 9.0000000 9.0000000 9.0000000 9.0000000 9.0000000 9.0000000 9.0000000 9.0000000 9.0000000 9.0000000 9.0000000 9.0000000 9.0000000 9.0000000 9.0000000 9.0000000 9.0000000 9.0000000 9.0000000 9.0000000 9.0000000 9.0000000 9.0000000 9.0000000 9.0000000 
cinerea_MP967              0.0000010 0.0000010 0.0000010 0.0000010 0.0000010 0.0000010 0.0000010 0.0000010 0.0000010 0.0000010 0.0000010 0.0000010 0.0000010 0.0000010 0.0000010 0.0000010 0.0000010 0.0000010 0.0000010 0.0000010 0.0000010 0.0000010 0.0000010 0.0000010 0.0000010 0.0000010 0.0000010 0.0000010 0.0000010 0.0000010 0.0000010 0.0000010 0.0000010 0.0000010 0.0000010 0.0000010 0.0000010 0.0000000 0.0000010 0.0000010 0.0000010 0.0000010 0.0000010 0.0000010 0.0000010 0.0000010 0.0000010 0.0000010 0.0000010 0.0000010 0.0000010 0.0000010 0.0000010 0.0000010 0.0000010 0.0000010 0.0000010 0.0000010 0.0000010 0.0000010 0.0000010 0.0000010 0.0000010 0.0000010 0.0000010 0.0000010 0.0000010 9.0000000 0.0000010 0.0000010 0.0000010 0.0000010 0.0000010 0.0000010 0.0000010 0.0000010 0.0000010 0.0000010 0.0000010 0.0000010 0.0000010 0.0000010 0.0000010 0.0000010 0.0000010 0.0000010 0.0000010 0.0000010 0.0000010 0.0000010 0.0000010 0.0000010 0.0000010 0.0000010 0.0000010 0.0000010 0.0000010 0.0000010 0.0000010 0.0000010 0.0000010 0.0000010 0.0000010 0.0000010 0.0000010 0.0000010 0.0000010 0.0000010 0.0000010 0.0000010 0.0000010 0.0000010 0.0000010 0.0000010 0.0000010 0.0000010 0.0000010 0.0000010 0.0000010 0.0000010 0.0000010 0.0000010 0.0000010 0.0000010 0.0000010 0.0000010 0.0000010 0.0000010 0.0000010 0.0000010 0.0000010 0.0000010 0.0000010 0.0000010 0.0000010 0.0000010 0.0000010 0.0000010 0.0000010 0.0000010 0.0000010 0.0000010 0.0000010 0.0000010 0.0000010 0.0000010 0.0000010 0.0000010 0.0000010 0.0000010 0.0000010 0.0000010 0.0000010 0.0000010 0.0000010 0.0000010 0.0000010 0.0000010 0.0000010 0.0000010 0.0000010 0.0000010 0.0000010 0.0000010 0.0000010 0.0000010 0.0000010 0.0000010 0.0000010 0.0000010 0.0000010 0.0000010 0.0000010 0.0000010 0.0000010 0.0000010 0.0000010 0.0000010 0.0000010 0.0000010 0.0000010 0.0000010 0.0000010 0.0000010 0.0000010 0.0000010 0.0000010 0.0000010 0.0000010 0.0000010 0.0000010 9.0000000 9.0000000 9.0000000 9.0000000 9.0000000 9.0000000 9.0000000 9.0000000 9.0000000 9.0000000 9.0000000 9.0000000 9.0000000 9.0000000 9.0000000 9.0000000 9.0000000 9.0000000 9.0000000 9.0000000 9.0000000 9.0000000 9.0000000 9.0000000 9.0000000 9.0000000 9.0000000 9.0000000 9.0000000 9.0000000 9.0000000 9.0000000 9.0000000 9.0000000 9.0000000 9.0000000 9.0000000 9.0000000 9.0000000 9.0000000 9.0000000 9.0000000 9.0000000 9.0000000 9.0000000 9.0000000 9.0000000 9.0000000 9.0000000 9.0000000 9.0000000 9.0000000 9.0000000 9.0000000 9.0000000 9.0000000 9.0000000 9.0000000 9.0000000 9.0000000 9.0000000 9.0000000 9.0000000 9.0000000 9.0000000 9.0000000 9.0000000 9.0000000 9.0000000 9.0000000 9.0000000 9.0000000 9.0000000 9.0000000 9.0000000 9.0000000 9.0000000 9.0000000 9.0000000 9.0000000 9.0000000 9.0000000 9.0000000 9.0000000 9.0000000 9.0000000 9.0000000 9.0000000 9.0000000 9.0000000 9.0000000 9.0000000 9.0000000 9.0000000 9.0000000 9.0000000 9.0000000 9.0000000 9.0000000 9.0000000 9.0000000 9.0000000 9.0000000 9.0000000 9.0000000 9.0000000 9.0000000 9.0000000 9.0000000 9.0000000 9.0000000 9.0000000 9.0000000 9.0000000 9.0000000 9.0000000 9.0000000 9.0000000 9.0000000 9.0000000 9.0000000 9.0000000 9.0000000 9.0000000 9.0000000 9.0000000 9.0000000 9.0000000 9.0000000 9.0000000 9.0000000 9.0000000 9.0000000 9.0000000 9.0000000 9.0000000 9.0000000 9.0000000 9.0000000 9.0000000 9.0000000 9.0000000 9.0000000 9.0000000 9.0000000 9.0000000 9.0000000 9.0000000 9.0000000 9.0000000 9.0000000 9.0000000 9.0000000 9.0000000 9.0000000 9.0000000 9.0000000 9.0000000 9.0000000 9.0000000 9.0000000 9.0000000 9.0000000 9.0000000 9.0000000 9.0000000 9.0000000 9.0000000 9.0000000 9.0000000 9.0000000 9.0000000 9.0000000 9.0000000 9.0000000 9.0000000 9.0000000 9.0000000 9.0000000 9.0000000 9.0000000 9.0000000 9.0000000 9.0000000 9.0000000 9.0000000 9.0000000 9.0000000 9.0000000 9.0000000 9.0000000 9.0000000 9.0000000 9.0000000 9.0000000 9.0000000 9.0000000 9.0000000 9.0000000 9.0000000 9.0000000 9.0000000 9.0000000 9.0000000 9.0000000 9.0000000 9.0000000 9.0000000 9.0000000 9.0000000 9.0000000 9.0000000 9.0000000 9.0000000 9.0000000 9.0000000 9.0000000 9.0000000 9.0000000 9.0000000 9.0000000 9.0000000 9.0000000 9.0000000 9.0000000 9.0000000 9.0000000 9.0000000 9.0000000 9.0000000 9.0000000 9.0000000 9.0000000 9.0000000 9.0000000 9.0000000 9.0000000 9.0000000 9.0000000 9.0000000 9.0000000 9.0000000 9.0000000 9.0000000 9.0000000 9.0000000 9.0000000 9.0000000 9.0000000 9.0000000 9.0000000 9.0000000 9.0000000 9.0000000 9.0000000 9.0000000 9.0000000 9.0000000 9.0000000 9.0000000 9.0000000 9.0000000 9.0000000 9.0000000 9.0000000 9.0000000 9.0000000 9.0000000 9.0000000 9.0000000 9.0000000 9.0000000 9.0000000 9.0000000 9.0000000 9.0000000 9.0000000 9.0000000 9.0000000 9.0000000 9.0000000 9.0000000 9.0000000 9.0000000 9.0000000 9.0000000 9.0000000 9.0000000 9.0000000 9.0000000 9.0000000 9.0000000 9.0000000 9.0000000 9.0000000 9.0000000 9.0000000 9.0000000 9.0000000 9.0000000 9.0000000 9.0000000 9.0000000 9.0000000 9.0000000 9.0000000 9.0000000 9.0000000 9.0000000 9.0000000 9.0000000 9.0000000 9.0000000 9.0000000 9.0000000 9.0000000 9.0000000 9.0000000 9.0000000 9.0000000 9.0000000 9.0000000 9.0000000 9.0000000 9.0000000 9.0000000 9.0000000 9.0000000 9.0000000 9.0000000 9.0000000 9.0000000 9.0000000 9.0000000 9.0000000 9.0000000 9.0000000 9.0000000 9.0000000 9.0000000 9.0000000 9.0000000 9.0000000 9.0000000 9.0000000 9.0000000 9.0000000 9.0000000 9.0000000 9.0000000 9.0000000 9.0000000 9.0000000 9.0000000 9.0000000 9.0000000 9.0000000 9.0000000 9.0000000 9.0000000 9.0000000 9.0000000 9.0000000 9.0000000 9.0000000 9.0000000 9.0000000 9.0000000 9.0000000 9.0000000 9.0000000 9.0000000 9.0000000 9.0000000 9.0000000 9.0000000 9.0000000 9.0000000 9.0000000 9.0000000 9.0000000 9.0000000 9.0000000 9.0000000 9.0000000 9.0000000 9.0000000 9.0000000 9.0000000 9.0000000 9.0000000 9.0000000 9.0000000 9.0000000 9.0000000 9.0000000 9.0000000 9.0000000 9.0000000 9.0000000 9.0000000 9.0000000 9.0000000 9.0000000 9.0000000 9.0000000 9.0000000 9.0000000 9.0000000 9.0000000 9.0000000 9.0000000 9.0000000 9.0000000 9.0000000 9.0000000 9.0000000 9.0000000 9.0000000 9.0000000 9.0000000 9.0000000 9.0000000 9.0000000 9.0000000 9.0000000 9.0000000 9.0000000 9.0000000 9.0000000 9.0000000 9.0000000 9.0000000 9.0000000 9.0000000 9.0000000 9.0000000 9.0000000 9.0000000 9.0000000 9.0000000 9.0000000 9.0000000 9.0000000 9.0000000 9.0000000 9.0000000 9.0000000 9.0000000 9.0000000 9.0000000 9.0000000 9.0000000 9.0000000 9.0000000 9.0000000 9.0000000 9.0000000 9.0000000 9.0000000 9.0000000 9.0000000 9.0000000 9.0000000 9.0000000 9.0000000 9.0000000 9.0000000 9.0000000 9.0000000 9.0000000 9.0000000 9.0000000 9.0000000 9.0000000 9.0000000 9.0000000 9.0000000 9.0000000 9.0000000 9.0000000 9.0000000 9.0000000 9.0000000 9.0000000 9.0000000 9.0000000 9.0000000 9.0000000 9.0000000 9.0000000 9.0000000 9.0000000 9.0000000 9.0000000 9.0000000 9.0000000 9.0000000 9.0000000 9.0000000 9.0000000 9.0000000 9.0000000 9.0000000 9.0000000 9.0000000 9.0000000 9.0000000 9.0000000 9.0000000 9.0000000 9.0000000 9.0000000 9.0000000 9.0000000 9.0000000 9.0000000 9.0000000 9.0000000 9.0000000 9.0000000 9.0000000 9.0000000 9.0000000 9.0000000 9.0000000 9.0000000 9.0000000 9.0000000 9.0000000 9.0000000 9.0000000 9.0000000 9.0000000 9.0000000 9.0000000 9.0000000 9.0000000 9.0000000 9.0000000 9.0000000 9.0000000 9.0000000 9.0000000 9.0000000 9.0000000 9.0000000 9.0000000 9.0000000 9.0000000 9.0000000 9.0000000 9.0000000 9.0000000 9.0000000 9.0000000 9.0000000 9.0000000 
coarctata_ANA              0.0000010 0.0000010 0.0000010 0.0000010 0.0000010 0.0000010 0.0000010 0.0000010 0.0000010 0.0000010 0.0000010 0.0000010 0.0000010 0.0000010 0.0000010 0.0000010 0.0000010 0.0000010 0.0000010 0.0000010 0.0000010 0.0000010 0.0000010 0.0000010 0.0000010 0.0000010 0.0000010 0.0000010 0.0000010 0.0000010 0.0000010 0.0000010 0.0000010 0.0000010 0.0000010 0.0000010 0.0000010 0.0000010 0.0000000 0.0000010 0.0000010 0.0000010 0.0000010 0.0000010 0.0000010 0.0000010 0.0000010 0.0000010 0.0000010 0.0000010 0.0000010 0.0000010 0.0000010 0.0000010 0.0000010 0.0000010 0.0000010 0.0000010 0.0000010 0.0000010 0.0000010 0.0000010 0.0000010 0.0000010 0.0000010 0.0000010 0.0000010 9.0000000 0.0000010 0.0000010 0.0000010 0.0000010 0.0000010 0.0000010 0.0000010 0.0000010 0.0000010 0.0000010 0.0000010 0.0000010 0.0000010 0.0000010 0.0000010 0.0000010 0.0000010 0.0000010 0.0000010 0.0000010 0.0000010 0.0000010 0.0000010 0.0000010 0.0000010 0.0000010 0.0000010 0.0000010 0.0000010 0.0000010 0.0000010 0.0000010 0.0000010 0.0000010 0.0000010 0.0000010 0.0000010 0.0000010 0.0000010 0.0000010 0.0000010 0.0000010 0.0000010 0.0000010 0.0000010 0.0000010 0.0000010 0.0000010 0.0000010 0.0000010 0.0000010 0.0000010 0.0000010 0.0000010 0.0000010 0.0000010 0.0000010 0.0000010 0.0000010 0.0000010 0.0000010 0.0000010 0.0000010 0.0000010 0.0000010 0.0000010 0.0000010 0.0000010 0.0000010 0.0000010 0.0000010 0.0000010 0.0000010 0.0000010 0.0000010 0.0000010 0.0000010 0.0000010 0.0000010 0.0000010 0.0000010 0.0000010 0.0000010 0.0000010 0.0000010 0.0000010 0.0000010 0.0000010 0.0000010 0.0000010 0.0000010 0.0000010 0.0000010 0.0000010 0.0000010 0.0000010 0.0000010 0.0000010 0.0000010 0.0000010 0.0000010 0.0000010 0.0000010 0.0000010 0.0000010 0.0000010 0.0000010 0.0000010 0.0000010 0.0000010 0.0000010 0.0000010 0.0000010 0.0000010 0.0000010 0.0000010 0.0000010 0.0000010 0.0000010 0.0000010 0.0000010 0.0000010 0.0000010 9.0000000 9.0000000 9.0000000 9.0000000 9.0000000 9.0000000 9.0000000 9.0000000 9.0000000 9.0000000 9.0000000 9.0000000 9.0000000 9.0000000 9.0000000 9.0000000 9.0000000 9.0000000 9.0000000 9.0000000 9.0000000 9.0000000 9.0000000 9.0000000 9.0000000 9.0000000 9.0000000 9.0000000 9.0000000 9.0000000 9.0000000 9.0000000 9.0000000 9.0000000 9.0000000 9.0000000 9.0000000 9.0000000 9.0000000 9.0000000 9.0000000 9.0000000 9.0000000 9.0000000 9.0000000 9.0000000 9.0000000 9.0000000 9.0000000 9.0000000 9.0000000 9.0000000 9.0000000 9.0000000 9.0000000 9.0000000 9.0000000 9.0000000 9.0000000 9.0000000 9.0000000 9.0000000 9.0000000 9.0000000 9.0000000 9.0000000 9.0000000 9.0000000 9.0000000 9.0000000 9.0000000 9.0000000 9.0000000 9.0000000 9.0000000 9.0000000 9.0000000 9.0000000 9.0000000 9.0000000 9.0000000 9.0000000 9.0000000 9.0000000 9.0000000 9.0000000 9.0000000 9.0000000 9.0000000 9.0000000 9.0000000 9.0000000 9.0000000 9.0000000 9.0000000 9.0000000 9.0000000 9.0000000 9.0000000 9.0000000 9.0000000 9.0000000 9.0000000 9.0000000 9.0000000 9.0000000 9.0000000 9.0000000 9.0000000 9.0000000 9.0000000 9.0000000 9.0000000 9.0000000 9.0000000 9.0000000 9.0000000 9.0000000 9.0000000 9.0000000 9.0000000 9.0000000 9.0000000 9.0000000 9.0000000 9.0000000 9.0000000 9.0000000 9.0000000 9.0000000 9.0000000 9.0000000 9.0000000 9.0000000 9.0000000 9.0000000 9.0000000 9.0000000 9.0000000 9.0000000 9.0000000 9.0000000 9.0000000 9.0000000 9.0000000 9.0000000 9.0000000 9.0000000 9.0000000 9.0000000 9.0000000 9.0000000 9.0000000 9.0000000 9.0000000 9.0000000 9.0000000 9.0000000 9.0000000 9.0000000 9.0000000 9.0000000 9.0000000 9.0000000 9.0000000 9.0000000 9.0000000 9.0000000 9.0000000 9.0000000 9.0000000 9.0000000 9.0000000 9.0000000 9.0000000 9.0000000 9.0000000 9.0000000 9.0000000 9.0000000 9.0000000 9.0000000 9.0000000 9.0000000 9.0000000 9.0000000 9.0000000 9.0000000 9.0000000 9.0000000 9.0000000 9.0000000 9.0000000 9.0000000 9.0000000 9.0000000 9.0000000 9.0000000 9.0000000 9.0000000 9.0000000 9.0000000 9.0000000 9.0000000 9.0000000 9.0000000 9.0000000 9.0000000 9.0000000 9.0000000 9.0000000 9.0000000 9.0000000 9.0000000 9.0000000 9.0000000 9.0000000 9.0000000 9.0000000 9.0000000 9.0000000 9.0000000 9.0000000 9.0000000 9.0000000 9.0000000 9.0000000 9.0000000 9.0000000 9.0000000 9.0000000 9.0000000 9.0000000 9.0000000 9.0000000 9.0000000 9.0000000 9.0000000 9.0000000 9.0000000 9.0000000 9.0000000 9.0000000 9.0000000 9.0000000 9.0000000 9.0000000 9.0000000 9.0000000 9.0000000 9.0000000 9.0000000 9.0000000 9.0000000 9.0000000 9.0000000 9.0000000 9.0000000 9.0000000 9.0000000 9.0000000 9.0000000 9.0000000 9.0000000 9.0000000 9.0000000 9.0000000 9.0000000 9.0000000 9.0000000 9.0000000 9.0000000 9.0000000 9.0000000 9.0000000 9.0000000 9.0000000 9.0000000 9.0000000 9.0000000 9.0000000 9.0000000 9.0000000 9.0000000 9.0000000 9.0000000 9.0000000 9.0000000 9.0000000 9.0000000 9.0000000 9.0000000 9.0000000 9.0000000 9.0000000 9.0000000 9.0000000 9.0000000 9.0000000 9.0000000 9.0000000 9.0000000 9.0000000 9.0000000 9.0000000 9.0000000 9.0000000 9.0000000 9.0000000 9.0000000 9.0000000 9.0000000 9.0000000 9.0000000 9.0000000 9.0000000 9.0000000 9.0000000 9.0000000 9.0000000 9.0000000 9.0000000 9.0000000 9.0000000 9.0000000 9.0000000 9.0000000 9.0000000 9.0000000 9.0000000 9.0000000 9.0000000 9.0000000 9.0000000 9.0000000 9.0000000 9.0000000 9.0000000 9.0000000 9.0000000 9.0000000 9.0000000 9.0000000 9.0000000 9.0000000 9.0000000 9.0000000 9.0000000 9.0000000 9.0000000 9.0000000 9.0000000 9.0000000 9.0000000 9.0000000 9.0000000 9.0000000 9.0000000 9.0000000 9.0000000 9.0000000 9.0000000 9.0000000 9.0000000 9.0000000 9.0000000 9.0000000 9.0000000 9.0000000 9.0000000 9.0000000 9.0000000 9.0000000 9.0000000 9.0000000 9.0000000 9.0000000 9.0000000 9.0000000 9.0000000 9.0000000 9.0000000 9.0000000 9.0000000 9.0000000 9.0000000 9.0000000 9.0000000 9.0000000 9.0000000 9.0000000 9.0000000 9.0000000 9.0000000 9.0000000 9.0000000 9.0000000 9.0000000 9.0000000 9.0000000 9.0000000 9.0000000 9.0000000 9.0000000 9.0000000 9.0000000 9.0000000 9.0000000 9.0000000 9.0000000 9.0000000 9.0000000 9.0000000 9.0000000 9.0000000 9.0000000 9.0000000 9.0000000 9.0000000 9.0000000 9.0000000 9.0000000 9.0000000 9.0000000 9.0000000 9.0000000 9.0000000 9.0000000 9.0000000 9.0000000 9.0000000 9.0000000 9.0000000 9.0000000 9.0000000 9.0000000 9.0000000 9.0000000 9.0000000 9.0000000 9.0000000 9.0000000 9.0000000 9.0000000 9.0000000 9.0000000 9.0000000 9.0000000 9.0000000 9.0000000 9.0000000 9.0000000 9.0000000 9.0000000 9.0000000 9.0000000 9.0000000 9.0000000 9.0000000 9.0000000 9.0000000 9.0000000 9.0000000 9.0000000 9.0000000 9.0000000 9.0000000 9.0000000 9.0000000 9.0000000 9.0000000 9.0000000 9.0000000 9.0000000 9.0000000 9.0000000 9.0000000 9.0000000 9.0000000 9.0000000 9.0000000 9.0000000 9.0000000 9.0000000 9.0000000 9.0000000 9.0000000 9.0000000 9.0000000 9.0000000 9.0000000 9.0000000 9.0000000 9.0000000 9.0000000 9.0000000 9.0000000 9.0000000 9.0000000 9.0000000 9.0000000 9.0000000 9.0000000 9.0000000 9.0000000 9.0000000 9.0000000 9.0000000 9.0000000 9.0000000 9.0000000 9.0000000 9.0000000 9.0000000 9.0000000 9.0000000 9.0000000 9.0000000 9.0000000 9.0000000 9.0000000 9.0000000 9.0000000 9.0000000 9.0000000 9.0000000 9.0000000 9.0000000 9.0000000 9.0000000 9.0000000 9.0000000 9.0000000 9.0000000 9.0000000 9.0000000 9.0000000 9.0000000 9.0000000 9.0000000 9.0000000 9.0000000 9.0000000 9.0000000 9.0000000 9.0000000 9.0000000 9.0000000 9.0000000 9.0000000 9.0000000 9.0000000 9.0000000 9.0000000 9.0000000 9.0000000 9.0000000 9.0000000 
coarctata_MP590            0.0000010 0.0000010 0.0000010 0.0000010 0.0000010 0.0000010 0.0000010 0.0000010 0.0000010 0.0000010 0.0000010 0.0000010 0.0000010 0.0000010 0.0000010 0.0000010 0.0000010 0.0000010 0.0000010 0.0000010 0.0000010 0.0000010 0.0000010 0.0000010 0.0000010 0.0000010 0.0000010 0.0000010 0.0000010 0.0000010 0.0000010 0.0000010 0.0000010 0.0000010 0.0000010 0.0000010 0.0000010 0.0000010 0.0000010 0.0000000 0.0000010 0.0000010 0.0000010 0.0000010 0.0000010 0.0000010 0.0000010 0.0000010 0.0000010 0.0000010 0.0000010 0.0000010 0.0000010 0.0000010 0.0000010 0.0000010 0.0000010 0.0000010 0.0000010 0.0000010 0.0000010 0.0000010 0.0000010 0.0000010 0.0000010 0.0000010 0.0000010 9.0000000 0.0000010 0.0000010 0.0000010 0.0000010 0.0000010 0.0000010 0.0000010 0.0000010 0.0000010 0.0000010 0.0000010 0.0000010 0.0000010 0.0000010 0.0000010 0.0000010 0.0000010 0.0000010 0.0000010 0.0000010 0.0000010 0.0000010 0.0000010 0.0000010 0.0000010 0.0000010 0.0000010 0.0000010 0.0000010 0.0000010 0.0000010 0.0000010 0.0000010 0.0000010 0.0000010 0.0000010 0.0000010 0.0000010 0.0000010 0.0000010 0.0000010 0.0000010 0.0000010 0.0000010 0.0000010 0.0000010 0.0000010 0.0000010 0.0000010 0.0000010 0.0000010 0.0000010 0.0000010 0.0000010 0.0000010 0.0000010 0.0000010 0.0000010 0.0000010 0.0000010 0.0000010 0.0000010 0.0000010 0.0000010 0.0000010 0.0000010 0.0000010 0.0000010 0.0000010 0.0000010 0.0000010 0.0000010 0.0000010 0.0000010 0.0000010 0.0000010 0.0000010 0.0000010 0.0000010 0.0000010 0.0000010 0.0000010 0.0000010 0.0000010 0.0000010 0.0000010 0.0000010 0.0000010 0.0000010 0.0000010 0.0000010 0.0000010 0.0000010 0.0000010 0.0000010 0.0000010 0.0000010 0.0000010 0.0000010 0.0000010 0.0000010 0.0000010 0.0000010 0.0000010 0.0000010 0.0000010 0.0000010 0.0000010 0.0000010 0.0000010 0.0000010 0.0000010 0.0000010 0.0000010 0.0000010 0.0000010 0.0000010 0.0000010 0.0000010 0.0000010 0.0000010 0.0000010 0.0000010 9.0000000 9.0000000 9.0000000 9.0000000 9.0000000 9.0000000 9.0000000 9.0000000 9.0000000 9.0000000 9.0000000 9.0000000 9.0000000 9.0000000 9.0000000 9.0000000 9.0000000 9.0000000 9.0000000 9.0000000 9.0000000 9.0000000 9.0000000 9.0000000 9.0000000 9.0000000 9.0000000 9.0000000 9.0000000 9.0000000 9.0000000 9.0000000 9.0000000 9.0000000 9.0000000 9.0000000 9.0000000 9.0000000 9.0000000 9.0000000 9.0000000 9.0000000 9.0000000 9.0000000 9.0000000 9.0000000 9.0000000 9.0000000 9.0000000 9.0000000 9.0000000 9.0000000 9.0000000 9.0000000 9.0000000 9.0000000 9.0000000 9.0000000 9.0000000 9.0000000 9.0000000 9.0000000 9.0000000 9.0000000 9.0000000 9.0000000 9.0000000 9.0000000 9.0000000 9.0000000 9.0000000 9.0000000 9.0000000 9.0000000 9.0000000 9.0000000 9.0000000 9.0000000 9.0000000 9.0000000 9.0000000 9.0000000 9.0000000 9.0000000 9.0000000 9.0000000 9.0000000 9.0000000 9.0000000 9.0000000 9.0000000 9.0000000 9.0000000 9.0000000 9.0000000 9.0000000 9.0000000 9.0000000 9.0000000 9.0000000 9.0000000 9.0000000 9.0000000 9.0000000 9.0000000 9.0000000 9.0000000 9.0000000 9.0000000 9.0000000 9.0000000 9.0000000 9.0000000 9.0000000 9.0000000 9.0000000 9.0000000 9.0000000 9.0000000 9.0000000 9.0000000 9.0000000 9.0000000 9.0000000 9.0000000 9.0000000 9.0000000 9.0000000 9.0000000 9.0000000 9.0000000 9.0000000 9.0000000 9.0000000 9.0000000 9.0000000 9.0000000 9.0000000 9.0000000 9.0000000 9.0000000 9.0000000 9.0000000 9.0000000 9.0000000 9.0000000 9.0000000 9.0000000 9.0000000 9.0000000 9.0000000 9.0000000 9.0000000 9.0000000 9.0000000 9.0000000 9.0000000 9.0000000 9.0000000 9.0000000 9.0000000 9.0000000 9.0000000 9.0000000 9.0000000 9.0000000 9.0000000 9.0000000 9.0000000 9.0000000 9.0000000 9.0000000 9.0000000 9.0000000 9.0000000 9.0000000 9.0000000 9.0000000 9.0000000 9.0000000 9.0000000 9.0000000 9.0000000 9.0000000 9.0000000 9.0000000 9.0000000 9.0000000 9.0000000 9.0000000 9.0000000 9.0000000 9.0000000 9.0000000 9.0000000 9.0000000 9.0000000 9.0000000 9.0000000 9.0000000 9.0000000 9.0000000 9.0000000 9.0000000 9.0000000 9.0000000 9.0000000 9.0000000 9.0000000 9.0000000 9.0000000 9.0000000 9.0000000 9.0000000 9.0000000 9.0000000 9.0000000 9.0000000 9.0000000 9.0000000 9.0000000 9.0000000 9.0000000 9.0000000 9.0000000 9.0000000 9.0000000 9.0000000 9.0000000 9.0000000 9.0000000 9.0000000 9.0000000 9.0000000 9.0000000 9.0000000 9.0000000 9.0000000 9.0000000 9.0000000 9.0000000 9.0000000 9.0000000 9.0000000 9.0000000 9.0000000 9.0000000 9.0000000 9.0000000 9.0000000 9.0000000 9.0000000 9.0000000 9.0000000 9.0000000 9.0000000 9.0000000 9.0000000 9.0000000 9.0000000 9.0000000 9.0000000 9.0000000 9.0000000 9.0000000 9.0000000 9.0000000 9.0000000 9.0000000 9.0000000 9.0000000 9.0000000 9.0000000 9.0000000 9.0000000 9.0000000 9.0000000 9.0000000 9.0000000 9.0000000 9.0000000 9.0000000 9.0000000 9.0000000 9.0000000 9.0000000 9.0000000 9.0000000 9.0000000 9.0000000 9.0000000 9.0000000 9.0000000 9.0000000 9.0000000 9.0000000 9.0000000 9.0000000 9.0000000 9.0000000 9.0000000 9.0000000 9.0000000 9.0000000 9.0000000 9.0000000 9.0000000 9.0000000 9.0000000 9.0000000 9.0000000 9.0000000 9.0000000 9.0000000 9.0000000 9.0000000 9.0000000 9.0000000 9.0000000 9.0000000 9.0000000 9.0000000 9.0000000 9.0000000 9.0000000 9.0000000 9.0000000 9.0000000 9.0000000 9.0000000 9.0000000 9.0000000 9.0000000 9.0000000 9.0000000 9.0000000 9.0000000 9.0000000 9.0000000 9.0000000 9.0000000 9.0000000 9.0000000 9.0000000 9.0000000 9.0000000 9.0000000 9.0000000 9.0000000 9.0000000 9.0000000 9.0000000 9.0000000 9.0000000 9.0000000 9.0000000 9.0000000 9.0000000 9.0000000 9.0000000 9.0000000 9.0000000 9.0000000 9.0000000 9.0000000 9.0000000 9.0000000 9.0000000 9.0000000 9.0000000 9.0000000 9.0000000 9.0000000 9.0000000 9.0000000 9.0000000 9.0000000 9.0000000 9.0000000 9.0000000 9.0000000 9.0000000 9.0000000 9.0000000 9.0000000 9.0000000 9.0000000 9.0000000 9.0000000 9.0000000 9.0000000 9.0000000 9.0000000 9.0000000 9.0000000 9.0000000 9.0000000 9.0000000 9.0000000 9.0000000 9.0000000 9.0000000 9.0000000 9.0000000 9.0000000 9.0000000 9.0000000 9.0000000 9.0000000 9.0000000 9.0000000 9.0000000 9.0000000 9.0000000 9.0000000 9.0000000 9.0000000 9.0000000 9.0000000 9.0000000 9.0000000 9.0000000 9.0000000 9.0000000 9.0000000 9.0000000 9.0000000 9.0000000 9.0000000 9.0000000 9.0000000 9.0000000 9.0000000 9.0000000 9.0000000 9.0000000 9.0000000 9.0000000 9.0000000 9.0000000 9.0000000 9.0000000 9.0000000 9.0000000 9.0000000 9.0000000 9.0000000 9.0000000 9.0000000 9.0000000 9.0000000 9.0000000 9.0000000 9.0000000 9.0000000 9.0000000 9.0000000 9.0000000 9.0000000 9.0000000 9.0000000 9.0000000 9.0000000 9.0000000 9.0000000 9.0000000 9.0000000 9.0000000 9.0000000 9.0000000 9.0000000 9.0000000 9.0000000 9.0000000 9.0000000 9.0000000 9.0000000 9.0000000 9.0000000 9.0000000 9.0000000 9.0000000 9.0000000 9.0000000 9.0000000 9.0000000 9.0000000 9.0000000 9.0000000 9.0000000 9.0000000 9.0000000 9.0000000 9.0000000 9.0000000 9.0000000 9.0000000 9.0000000 9.0000000 9.0000000 9.0000000 9.0000000 9.0000000 9.0000000 9.0000000 9.0000000 9.0000000 9.0000000 9.0000000 9.0000000 9.0000000 9.0000000 9.0000000 9.0000000 9.0000000 9.0000000 9.0000000 9.0000000 9.0000000 9.0000000 9.0000000 9.0000000 9.0000000 9.0000000 9.0000000 9.0000000 9.0000000 9.0000000 9.0000000 9.0000000 9.0000000 9.0000000 9.0000000 9.0000000 9.0000000 9.0000000 9.0000000 9.0000000 9.0000000 9.0000000 9.0000000 9.0000000 9.0000000 9.0000000 9.0000000 9.0000000 9.0000000 9.0000000 9.0000000 9.0000000 9.0000000 9.0000000 9.0000000 9.0000000 9.0000000 9.0000000 9.0000000 9.0000000 
coccinea_coc_MP1020        0.0000010 0.0000010 0.0000010 0.0000010 0.0000010 0.0000010 0.0000010 0.0000010 0.0000010 0.0000010 0.0000010 0.0000010 0.0000010 0.0000010 0.0000010 0.0000010 0.0000010 0.0000010 0.0000010 0.0000010 0.0000010 0.0000010 0.0000010 0.0000010 0.0000010 0.0000010 0.0000010 0.0000010 0.0000010 0.0000010 0.0000010 0.0000010 0.0000010 0.0000010 0.0000010 0.0000010 0.0000010 0.0000010 0.0000010 0.0000010 0.0000000 0.0000010 0.0000010 0.0000010 0.0000010 0.0000010 0.0000010 0.0000010 0.0000010 0.0000010 0.0000010 0.0000010 0.0000010 0.0000010 0.0000010 0.0000010 0.0000010 0.0000010 0.0000010 0.0000010 0.0000010 0.0000010 0.0000010 0.0000010 0.0000010 0.0000010 0.0000010 9.0000000 0.0000010 0.0000010 0.0000010 0.0000010 0.0000010 0.0000010 0.0000010 0.0000010 0.0000010 0.0000010 0.0000010 0.0000010 0.0000010 0.0000010 0.0000010 0.0000010 0.0000010 0.0000010 0.0000010 0.0000010 0.0000010 0.0000010 0.0000010 0.0000010 0.0000010 0.0000010 0.0000010 0.0000010 0.0000010 0.0000010 0.0000010 0.0000010 0.0000010 0.0000010 0.0000010 0.0000010 0.0000010 0.0000010 0.0000010 0.0000010 0.0000010 0.0000010 0.0000010 0.0000010 0.0000010 0.0000010 0.0000010 0.0000010 0.0000010 0.0000010 0.0000010 0.0000010 0.0000010 0.0000010 0.0000010 0.0000010 0.0000010 0.0000010 0.0000010 0.0000010 0.0000010 0.0000010 0.0000010 0.0000010 0.0000010 0.0000010 0.0000010 0.0000010 0.0000010 0.0000010 0.0000010 0.0000010 0.0000010 0.0000010 0.0000010 0.0000010 0.0000010 0.0000010 0.0000010 0.0000010 0.0000010 0.0000010 0.0000010 0.0000010 0.0000010 0.0000010 0.0000010 0.0000010 0.0000010 0.0000010 0.0000010 0.0000010 0.0000010 0.0000010 0.0000010 0.0000010 0.0000010 0.0000010 0.0000010 0.0000010 0.0000010 0.0000010 0.0000010 0.0000010 0.0000010 0.0000010 0.0000010 0.0000010 0.0000010 0.0000010 0.0000010 0.0000010 0.0000010 0.0000010 0.0000010 0.0000010 0.0000010 0.0000010 0.0000010 0.0000010 0.0000010 0.0000010 0.0000010 9.0000000 9.0000000 9.0000000 9.0000000 9.0000000 9.0000000 9.0000000 9.0000000 9.0000000 9.0000000 9.0000000 9.0000000 9.0000000 9.0000000 9.0000000 9.0000000 9.0000000 9.0000000 9.0000000 9.0000000 9.0000000 9.0000000 9.0000000 9.0000000 9.0000000 9.0000000 9.0000000 9.0000000 9.0000000 9.0000000 9.0000000 9.0000000 9.0000000 9.0000000 9.0000000 9.0000000 9.0000000 9.0000000 9.0000000 9.0000000 9.0000000 9.0000000 9.0000000 9.0000000 9.0000000 9.0000000 9.0000000 9.0000000 9.0000000 9.0000000 9.0000000 9.0000000 9.0000000 9.0000000 9.0000000 9.0000000 9.0000000 9.0000000 9.0000000 9.0000000 9.0000000 9.0000000 9.0000000 9.0000000 9.0000000 9.0000000 9.0000000 9.0000000 9.0000000 9.0000000 9.0000000 9.0000000 9.0000000 9.0000000 9.0000000 9.0000000 9.0000000 9.0000000 9.0000000 9.0000000 9.0000000 9.0000000 9.0000000 9.0000000 9.0000000 9.0000000 9.0000000 9.0000000 9.0000000 9.0000000 9.0000000 9.0000000 9.0000000 9.0000000 9.0000000 9.0000000 9.0000000 9.0000000 9.0000000 9.0000000 9.0000000 9.0000000 9.0000000 9.0000000 9.0000000 9.0000000 9.0000000 9.0000000 9.0000000 9.0000000 9.0000000 9.0000000 9.0000000 9.0000000 9.0000000 9.0000000 9.0000000 9.0000000 9.0000000 9.0000000 9.0000000 9.0000000 9.0000000 9.0000000 9.0000000 9.0000000 9.0000000 9.0000000 9.0000000 9.0000000 9.0000000 9.0000000 9.0000000 9.0000000 9.0000000 9.0000000 9.0000000 9.0000000 9.0000000 9.0000000 9.0000000 9.0000000 9.0000000 9.0000000 9.0000000 9.0000000 9.0000000 9.0000000 9.0000000 9.0000000 9.0000000 9.0000000 9.0000000 9.0000000 9.0000000 9.0000000 9.0000000 9.0000000 9.0000000 9.0000000 9.0000000 9.0000000 9.0000000 9.0000000 9.0000000 9.0000000 9.0000000 9.0000000 9.0000000 9.0000000 9.0000000 9.0000000 9.0000000 9.0000000 9.0000000 9.0000000 9.0000000 9.0000000 9.0000000 9.0000000 9.0000000 9.0000000 9.0000000 9.0000000 9.0000000 9.0000000 9.0000000 9.0000000 9.0000000 9.0000000 9.0000000 9.0000000 9.0000000 9.0000000 9.0000000 9.0000000 9.0000000 9.0000000 9.0000000 9.0000000 9.0000000 9.0000000 9.0000000 9.0000000 9.0000000 9.0000000 9.0000000 9.0000000 9.0000000 9.0000000 9.0000000 9.0000000 9.0000000 9.0000000 9.0000000 9.0000000 9.0000000 9.0000000 9.0000000 9.0000000 9.0000000 9.0000000 9.0000000 9.0000000 9.0000000 9.0000000 9.0000000 9.0000000 9.0000000 9.0000000 9.0000000 9.0000000 9.0000000 9.0000000 9.0000000 9.0000000 9.0000000 9.0000000 9.0000000 9.0000000 9.0000000 9.0000000 9.0000000 9.0000000 9.0000000 9.0000000 9.0000000 9.0000000 9.0000000 9.0000000 9.0000000 9.0000000 9.0000000 9.0000000 9.0000000 9.0000000 9.0000000 9.0000000 9.0000000 9.0000000 9.0000000 9.0000000 9.0000000 9.0000000 9.0000000 9.0000000 9.0000000 9.0000000 9.0000000 9.0000000 9.0000000 9.0000000 9.0000000 9.0000000 9.0000000 9.0000000 9.0000000 9.0000000 9.0000000 9.0000000 9.0000000 9.0000000 9.0000000 9.0000000 9.0000000 9.0000000 9.0000000 9.0000000 9.0000000 9.0000000 9.0000000 9.0000000 9.0000000 9.0000000 9.0000000 9.0000000 9.0000000 9.0000000 9.0000000 9.0000000 9.0000000 9.0000000 9.0000000 9.0000000 9.0000000 9.0000000 9.0000000 9.0000000 9.0000000 9.0000000 9.0000000 9.0000000 9.0000000 9.0000000 9.0000000 9.0000000 9.0000000 9.0000000 9.0000000 9.0000000 9.0000000 9.0000000 9.0000000 9.0000000 9.0000000 9.0000000 9.0000000 9.0000000 9.0000000 9.0000000 9.0000000 9.0000000 9.0000000 9.0000000 9.0000000 9.0000000 9.0000000 9.0000000 9.0000000 9.0000000 9.0000000 9.0000000 9.0000000 9.0000000 9.0000000 9.0000000 9.0000000 9.0000000 9.0000000 9.0000000 9.0000000 9.0000000 9.0000000 9.0000000 9.0000000 9.0000000 9.0000000 9.0000000 9.0000000 9.0000000 9.0000000 9.0000000 9.0000000 9.0000000 9.0000000 9.0000000 9.0000000 9.0000000 9.0000000 9.0000000 9.0000000 9.0000000 9.0000000 9.0000000 9.0000000 9.0000000 9.0000000 9.0000000 9.0000000 9.0000000 9.0000000 9.0000000 9.0000000 9.0000000 9.0000000 9.0000000 9.0000000 9.0000000 9.0000000 9.0000000 9.0000000 9.0000000 9.0000000 9.0000000 9.0000000 9.0000000 9.0000000 9.0000000 9.0000000 9.0000000 9.0000000 9.0000000 9.0000000 9.0000000 9.0000000 9.0000000 9.0000000 9.0000000 9.0000000 9.0000000 9.0000000 9.0000000 9.0000000 9.0000000 9.0000000 9.0000000 9.0000000 9.0000000 9.0000000 9.0000000 9.0000000 9.0000000 9.0000000 9.0000000 9.0000000 9.0000000 9.0000000 9.0000000 9.0000000 9.0000000 9.0000000 9.0000000 9.0000000 9.0000000 9.0000000 9.0000000 9.0000000 9.0000000 9.0000000 9.0000000 9.0000000 9.0000000 9.0000000 9.0000000 9.0000000 9.0000000 9.0000000 9.0000000 9.0000000 9.0000000 9.0000000 9.0000000 9.0000000 9.0000000 9.0000000 9.0000000 9.0000000 9.0000000 9.0000000 9.0000000 9.0000000 9.0000000 9.0000000 9.0000000 9.0000000 9.0000000 9.0000000 9.0000000 9.0000000 9.0000000 9.0000000 9.0000000 9.0000000 9.0000000 9.0000000 9.0000000 9.0000000 9.0000000 9.0000000 9.0000000 9.0000000 9.0000000 9.0000000 9.0000000 9.0000000 9.0000000 9.0000000 9.0000000 9.0000000 9.0000000 9.0000000 9.0000000 9.0000000 9.0000000 9.0000000 9.0000000 9.0000000 9.0000000 9.0000000 9.0000000 9.0000000 9.0000000 9.0000000 9.0000000 9.0000000 9.0000000 9.0000000 9.0000000 9.0000000 9.0000000 9.0000000 9.0000000 9.0000000 9.0000000 9.0000000 9.0000000 9.0000000 9.0000000 9.0000000 9.0000000 9.0000000 9.0000000 9.0000000 9.0000000 9.0000000 9.0000000 9.0000000 9.0000000 9.0000000 9.0000000 9.0000000 9.0000000 9.0000000 9.0000000 9.0000000 9.0000000 9.0000000 9.0000000 9.0000000 9.0000000 9.0000000 9.0000000 9.0000000 9.0000000 9.0000000 9.0000000 9.0000000 9.0000000 9.0000000 9.0000000 9.0000000 9.0000000 9.0000000 9.0000000 9.0000000 9.0000000 9.0000000 9.0000000 
coccinea_coc_MP1053        0.0000010 0.0000010 0.0000010 0.0000010 0.0000010 0.0000010 0.0000010 0.0000010 0.0000010 0.0000010 0.0000010 0.0000010 0.0000010 0.0000010 0.0000010 0.0000010 0.0000010 0.0000010 0.0000010 0.0000010 0.0000010 0.0000010 0.0000010 0.0000010 0.0000010 0.0000010 0.0000010 0.0000010 0.0000010 0.0000010 0.0000010 0.0000010 0.0000010 0.0000010 0.0000010 0.0000010 0.0000010 0.0000010 0.0000010 0.0000010 0.0000010 0.0000000 0.0000010 0.0000010 0.0000010 0.0000010 0.0000010 0.0000010 0.0000010 0.0000010 0.0000010 0.0000010 0.0000010 0.0000010 0.0000010 0.0000010 0.0000010 0.0000010 0.0000010 0.0000010 0.0000010 0.0000010 0.0000010 0.0000010 0.0000010 0.0000010 0.0000010 9.0000000 0.0000010 0.0000010 0.0000010 0.0000010 0.0000010 0.0000010 0.0000010 0.0000010 0.0000010 0.0000010 0.0000010 0.0000010 0.0000010 0.0000010 0.0000010 0.0000010 0.0000010 0.0000010 0.0000010 0.0000010 0.0000010 0.0000010 0.0000010 0.0000010 0.0000010 0.0000010 0.0000010 0.0000010 0.0000010 0.0000010 0.0000010 0.0000010 0.0000010 0.0000010 0.0000010 0.0000010 0.0000010 0.0000010 0.0000010 0.0000010 0.0000010 0.0000010 0.0000010 0.0000010 0.0000010 0.0000010 0.0000010 0.0000010 0.0000010 0.0000010 0.0000010 0.0000010 0.0000010 0.0000010 0.0000010 0.0000010 0.0000010 0.0000010 0.0000010 0.0000010 0.0000010 0.0000010 0.0000010 0.0000010 0.0000010 0.0000010 0.0000010 0.0000010 0.0000010 0.0000010 0.0000010 0.0000010 0.0000010 0.0000010 0.0000010 0.0000010 0.0000010 0.0000010 0.0000010 0.0000010 0.0000010 0.0000010 0.0000010 0.0000010 0.0000010 0.0000010 0.0000010 0.0000010 0.0000010 0.0000010 0.0000010 0.0000010 0.0000010 0.0000010 0.0000010 0.0000010 0.0000010 0.0000010 0.0000010 0.0000010 0.0000010 0.0000010 0.0000010 0.0000010 0.0000010 0.0000010 0.0000010 0.0000010 0.0000010 0.0000010 0.0000010 0.0000010 0.0000010 0.0000010 0.0000010 0.0000010 0.0000010 0.0000010 0.0000010 0.0000010 0.0000010 0.0000010 0.0000010 9.0000000 9.0000000 9.0000000 9.0000000 9.0000000 9.0000000 9.0000000 9.0000000 9.0000000 9.0000000 9.0000000 9.0000000 9.0000000 9.0000000 9.0000000 9.0000000 9.0000000 9.0000000 9.0000000 9.0000000 9.0000000 9.0000000 9.0000000 9.0000000 9.0000000 9.0000000 9.0000000 9.0000000 9.0000000 9.0000000 9.0000000 9.0000000 9.0000000 9.0000000 9.0000000 9.0000000 9.0000000 9.0000000 9.0000000 9.0000000 9.0000000 9.0000000 9.0000000 9.0000000 9.0000000 9.0000000 9.0000000 9.0000000 9.0000000 9.0000000 9.0000000 9.0000000 9.0000000 9.0000000 9.0000000 9.0000000 9.0000000 9.0000000 9.0000000 9.0000000 9.0000000 9.0000000 9.0000000 9.0000000 9.0000000 9.0000000 9.0000000 9.0000000 9.0000000 9.0000000 9.0000000 9.0000000 9.0000000 9.0000000 9.0000000 9.0000000 9.0000000 9.0000000 9.0000000 9.0000000 9.0000000 9.0000000 9.0000000 9.0000000 9.0000000 9.0000000 9.0000000 9.0000000 9.0000000 9.0000000 9.0000000 9.0000000 9.0000000 9.0000000 9.0000000 9.0000000 9.0000000 9.0000000 9.0000000 9.0000000 9.0000000 9.0000000 9.0000000 9.0000000 9.0000000 9.0000000 9.0000000 9.0000000 9.0000000 9.0000000 9.0000000 9.0000000 9.0000000 9.0000000 9.0000000 9.0000000 9.0000000 9.0000000 9.0000000 9.0000000 9.0000000 9.0000000 9.0000000 9.0000000 9.0000000 9.0000000 9.0000000 9.0000000 9.0000000 9.0000000 9.0000000 9.0000000 9.0000000 9.0000000 9.0000000 9.0000000 9.0000000 9.0000000 9.0000000 9.0000000 9.0000000 9.0000000 9.0000000 9.0000000 9.0000000 9.0000000 9.0000000 9.0000000 9.0000000 9.0000000 9.0000000 9.0000000 9.0000000 9.0000000 9.0000000 9.0000000 9.0000000 9.0000000 9.0000000 9.0000000 9.0000000 9.0000000 9.0000000 9.0000000 9.0000000 9.0000000 9.0000000 9.0000000 9.0000000 9.0000000 9.0000000 9.0000000 9.0000000 9.0000000 9.0000000 9.0000000 9.0000000 9.0000000 9.0000000 9.0000000 9.0000000 9.0000000 9.0000000 9.0000000 9.0000000 9.0000000 9.0000000 9.0000000 9.0000000 9.0000000 9.0000000 9.0000000 9.0000000 9.0000000 9.0000000 9.0000000 9.0000000 9.0000000 9.0000000 9.0000000 9.0000000 9.0000000 9.0000000 9.0000000 9.0000000 9.0000000 9.0000000 9.0000000 9.0000000 9.0000000 9.0000000 9.0000000 9.0000000 9.0000000 9.0000000 9.0000000 9.0000000 9.0000000 9.0000000 9.0000000 9.0000000 9.0000000 9.0000000 9.0000000 9.0000000 9.0000000 9.0000000 9.0000000 9.0000000 9.0000000 9.0000000 9.0000000 9.0000000 9.0000000 9.0000000 9.0000000 9.0000000 9.0000000 9.0000000 9.0000000 9.0000000 9.0000000 9.0000000 9.0000000 9.0000000 9.0000000 9.0000000 9.0000000 9.0000000 9.0000000 9.0000000 9.0000000 9.0000000 9.0000000 9.0000000 9.0000000 9.0000000 9.0000000 9.0000000 9.0000000 9.0000000 9.0000000 9.0000000 9.0000000 9.0000000 9.0000000 9.0000000 9.0000000 9.0000000 9.0000000 9.0000000 9.0000000 9.0000000 9.0000000 9.0000000 9.0000000 9.0000000 9.0000000 9.0000000 9.0000000 9.0000000 9.0000000 9.0000000 9.0000000 9.0000000 9.0000000 9.0000000 9.0000000 9.0000000 9.0000000 9.0000000 9.0000000 9.0000000 9.0000000 9.0000000 9.0000000 9.0000000 9.0000000 9.0000000 9.0000000 9.0000000 9.0000000 9.0000000 9.0000000 9.0000000 9.0000000 9.0000000 9.0000000 9.0000000 9.0000000 9.0000000 9.0000000 9.0000000 9.0000000 9.0000000 9.0000000 9.0000000 9.0000000 9.0000000 9.0000000 9.0000000 9.0000000 9.0000000 9.0000000 9.0000000 9.0000000 9.0000000 9.0000000 9.0000000 9.0000000 9.0000000 9.0000000 9.0000000 9.0000000 9.0000000 9.0000000 9.0000000 9.0000000 9.0000000 9.0000000 9.0000000 9.0000000 9.0000000 9.0000000 9.0000000 9.0000000 9.0000000 9.0000000 9.0000000 9.0000000 9.0000000 9.0000000 9.0000000 9.0000000 9.0000000 9.0000000 9.0000000 9.0000000 9.0000000 9.0000000 9.0000000 9.0000000 9.0000000 9.0000000 9.0000000 9.0000000 9.0000000 9.0000000 9.0000000 9.0000000 9.0000000 9.0000000 9.0000000 9.0000000 9.0000000 9.0000000 9.0000000 9.0000000 9.0000000 9.0000000 9.0000000 9.0000000 9.0000000 9.0000000 9.0000000 9.0000000 9.0000000 9.0000000 9.0000000 9.0000000 9.0000000 9.0000000 9.0000000 9.0000000 9.0000000 9.0000000 9.0000000 9.0000000 9.0000000 9.0000000 9.0000000 9.0000000 9.0000000 9.0000000 9.0000000 9.0000000 9.0000000 9.0000000 9.0000000 9.0000000 9.0000000 9.0000000 9.0000000 9.0000000 9.0000000 9.0000000 9.0000000 9.0000000 9.0000000 9.0000000 9.0000000 9.0000000 9.0000000 9.0000000 9.0000000 9.0000000 9.0000000 9.0000000 9.0000000 9.0000000 9.0000000 9.0000000 9.0000000 9.0000000 9.0000000 9.0000000 9.0000000 9.0000000 9.0000000 9.0000000 9.0000000 9.0000000 9.0000000 9.0000000 9.0000000 9.0000000 9.0000000 9.0000000 9.0000000 9.0000000 9.0000000 9.0000000 9.0000000 9.0000000 9.0000000 9.0000000 9.0000000 9.0000000 9.0000000 9.0000000 9.0000000 9.0000000 9.0000000 9.0000000 9.0000000 9.0000000 9.0000000 9.0000000 9.0000000 9.0000000 9.0000000 9.0000000 9.0000000 9.0000000 9.0000000 9.0000000 9.0000000 9.0000000 9.0000000 9.0000000 9.0000000 9.0000000 9.0000000 9.0000000 9.0000000 9.0000000 9.0000000 9.0000000 9.0000000 9.0000000 9.0000000 9.0000000 9.0000000 9.0000000 9.0000000 9.0000000 9.0000000 9.0000000 9.0000000 9.0000000 9.0000000 9.0000000 9.0000000 9.0000000 9.0000000 9.0000000 9.0000000 9.0000000 9.0000000 9.0000000 9.0000000 9.0000000 9.0000000 9.0000000 9.0000000 9.0000000 9.0000000 9.0000000 9.0000000 9.0000000 9.0000000 9.0000000 9.0000000 9.0000000 9.0000000 9.0000000 9.0000000 9.0000000 9.0000000 9.0000000 9.0000000 9.0000000 9.0000000 9.0000000 9.0000000 9.0000000 9.0000000 9.0000000 9.0000000 9.0000000 9.0000000 9.0000000 9.0000000 9.0000000 9.0000000 9.0000000 9.0000000 9.0000000 9.0000000 9.0000000 9.0000000 9.0000000 9.0000000 9.0000000 9.0000000 9.0000000 9.0000000 9.0000000 
coccinea_uni_EO12849       0.0000010 0.0000010 0.0000010 0.0000010 0.0000010 0.0000010 0.0000010 0.0000010 0.0000010 0.0000010 0.0000010 0.0000010 0.0000010 0.0000010 0.0000010 0.0000010 0.0000010 0.0000010 0.0000010 0.0000010 0.0000010 0.0000010 0.0000010 0.0000010 0.0000010 0.0000010 0.0000010 0.0000010 0.0000010 0.0000010 0.0000010 0.0000010 0.0000010 0.0000010 0.0000010 0.0000010 0.0000010 0.0000010 0.0000010 0.0000010 0.0000010 0.0000010 0.0000000 0.0000010 0.0000010 0.0000010 0.0000010 0.0000010 0.0000010 0.0000010 0.0000010 0.0000010 0.0000010 0.0000010 0.0000010 0.0000010 0.0000010 0.0000010 0.0000010 0.0000010 0.0000010 0.0000010 0.0000010 0.0000010 0.0000010 0.0000010 0.0000010 9.0000000 0.0000010 0.0000010 0.0000010 0.0000010 0.0000010 0.0000010 0.0000010 0.0000010 0.0000010 0.0000010 0.0000010 0.0000010 0.0000010 0.0000010 0.0000010 0.0000010 0.0000010 0.0000010 0.0000010 0.0000010 0.0000010 0.0000010 0.0000010 0.0000010 0.0000010 0.0000010 0.0000010 0.0000010 0.0000010 0.0000010 0.0000010 0.0000010 0.0000010 0.0000010 0.0000010 0.0000010 0.0000010 0.0000010 0.0000010 0.0000010 0.0000010 0.0000010 0.0000010 0.0000010 0.0000010 0.0000010 0.0000010 0.0000010 0.0000010 0.0000010 0.0000010 0.0000010 0.0000010 0.0000010 0.0000010 0.0000010 0.0000010 0.0000010 0.0000010 0.0000010 0.0000010 0.0000010 0.0000010 0.0000010 0.0000010 0.0000010 0.0000010 0.0000010 0.0000010 0.0000010 0.0000010 0.0000010 0.0000010 0.0000010 0.0000010 0.0000010 0.0000010 0.0000010 0.0000010 0.0000010 0.0000010 0.0000010 0.0000010 0.0000010 0.0000010 0.0000010 0.0000010 0.0000010 0.0000010 0.0000010 0.0000010 0.0000010 0.0000010 0.0000010 0.0000010 0.0000010 0.0000010 0.0000010 0.0000010 0.0000010 0.0000010 0.0000010 0.0000010 0.0000010 0.0000010 0.0000010 0.0000010 0.0000010 0.0000010 0.0000010 0.0000010 0.0000010 0.0000010 0.0000010 0.0000010 0.0000010 0.0000010 0.0000010 0.0000010 0.0000010 0.0000010 0.0000010 0.0000010 9.0000000 9.0000000 9.0000000 9.0000000 9.0000000 9.0000000 9.0000000 9.0000000 9.0000000 9.0000000 9.0000000 9.0000000 9.0000000 9.0000000 9.0000000 9.0000000 9.0000000 9.0000000 9.0000000 9.0000000 9.0000000 9.0000000 9.0000000 9.0000000 9.0000000 9.0000000 9.0000000 9.0000000 9.0000000 9.0000000 9.0000000 9.0000000 9.0000000 9.0000000 9.0000000 9.0000000 9.0000000 9.0000000 9.0000000 9.0000000 9.0000000 9.0000000 9.0000000 9.0000000 9.0000000 9.0000000 9.0000000 9.0000000 9.0000000 9.0000000 9.0000000 9.0000000 9.0000000 9.0000000 9.0000000 9.0000000 9.0000000 9.0000000 9.0000000 9.0000000 9.0000000 9.0000000 9.0000000 9.0000000 9.0000000 9.0000000 9.0000000 9.0000000 9.0000000 9.0000000 9.0000000 9.0000000 9.0000000 9.0000000 9.0000000 9.0000000 9.0000000 9.0000000 9.0000000 9.0000000 9.0000000 9.0000000 9.0000000 9.0000000 9.0000000 9.0000000 9.0000000 9.0000000 9.0000000 9.0000000 9.0000000 9.0000000 9.0000000 9.0000000 9.0000000 9.0000000 9.0000000 9.0000000 9.0000000 9.0000000 9.0000000 9.0000000 9.0000000 9.0000000 9.0000000 9.0000000 9.0000000 9.0000000 9.0000000 9.0000000 9.0000000 9.0000000 9.0000000 9.0000000 9.0000000 9.0000000 9.0000000 9.0000000 9.0000000 9.0000000 9.0000000 9.0000000 9.0000000 9.0000000 9.0000000 9.0000000 9.0000000 9.0000000 9.0000000 9.0000000 9.0000000 9.0000000 9.0000000 9.0000000 9.0000000 9.0000000 9.0000000 9.0000000 9.0000000 9.0000000 9.0000000 9.0000000 9.0000000 9.0000000 9.0000000 9.0000000 9.0000000 9.0000000 9.0000000 9.0000000 9.0000000 9.0000000 9.0000000 9.0000000 9.0000000 9.0000000 9.0000000 9.0000000 9.0000000 9.0000000 9.0000000 9.0000000 9.0000000 9.0000000 9.0000000 9.0000000 9.0000000 9.0000000 9.0000000 9.0000000 9.0000000 9.0000000 9.0000000 9.0000000 9.0000000 9.0000000 9.0000000 9.0000000 9.0000000 9.0000000 9.0000000 9.0000000 9.0000000 9.0000000 9.0000000 9.0000000 9.0000000 9.0000000 9.0000000 9.0000000 9.0000000 9.0000000 9.0000000 9.0000000 9.0000000 9.0000000 9.0000000 9.0000000 9.0000000 9.0000000 9.0000000 9.0000000 9.0000000 9.0000000 9.0000000 9.0000000 9.0000000 9.0000000 9.0000000 9.0000000 9.0000000 9.0000000 9.0000000 9.0000000 9.0000000 9.0000000 9.0000000 9.0000000 9.0000000 9.0000000 9.0000000 9.0000000 9.0000000 9.0000000 9.0000000 9.0000000 9.0000000 9.0000000 9.0000000 9.0000000 9.0000000 9.0000000 9.0000000 9.0000000 9.0000000 9.0000000 9.0000000 9.0000000 9.0000000 9.0000000 9.0000000 9.0000000 9.0000000 9.0000000 9.0000000 9.0000000 9.0000000 9.0000000 9.0000000 9.0000000 9.0000000 9.0000000 9.0000000 9.0000000 9.0000000 9.0000000 9.0000000 9.0000000 9.0000000 9.0000000 9.0000000 9.0000000 9.0000000 9.0000000 9.0000000 9.0000000 9.0000000 9.0000000 9.0000000 9.0000000 9.0000000 9.0000000 9.0000000 9.0000000 9.0000000 9.0000000 9.0000000 9.0000000 9.0000000 9.0000000 9.0000000 9.0000000 9.0000000 9.0000000 9.0000000 9.0000000 9.0000000 9.0000000 9.0000000 9.0000000 9.0000000 9.0000000 9.0000000 9.0000000 9.0000000 9.0000000 9.0000000 9.0000000 9.0000000 9.0000000 9.0000000 9.0000000 9.0000000 9.0000000 9.0000000 9.0000000 9.0000000 9.0000000 9.0000000 9.0000000 9.0000000 9.0000000 9.0000000 9.0000000 9.0000000 9.0000000 9.0000000 9.0000000 9.0000000 9.0000000 9.0000000 9.0000000 9.0000000 9.0000000 9.0000000 9.0000000 9.0000000 9.0000000 9.0000000 9.0000000 9.0000000 9.0000000 9.0000000 9.0000000 9.0000000 9.0000000 9.0000000 9.0000000 9.0000000 9.0000000 9.0000000 9.0000000 9.0000000 9.0000000 9.0000000 9.0000000 9.0000000 9.0000000 9.0000000 9.0000000 9.0000000 9.0000000 9.0000000 9.0000000 9.0000000 9.0000000 9.0000000 9.0000000 9.0000000 9.0000000 9.0000000 9.0000000 9.0000000 9.0000000 9.0000000 9.0000000 9.0000000 9.0000000 9.0000000 9.0000000 9.0000000 9.0000000 9.0000000 9.0000000 9.0000000 9.0000000 9.0000000 9.0000000 9.0000000 9.0000000 9.0000000 9.0000000 9.0000000 9.0000000 9.0000000 9.0000000 9.0000000 9.0000000 9.0000000 9.0000000 9.0000000 9.0000000 9.0000000 9.0000000 9.0000000 9.0000000 9.0000000 9.0000000 9.0000000 9.0000000 9.0000000 9.0000000 9.0000000 9.0000000 9.0000000 9.0000000 9.0000000 9.0000000 9.0000000 9.0000000 9.0000000 9.0000000 9.0000000 9.0000000 9.0000000 9.0000000 9.0000000 9.0000000 9.0000000 9.0000000 9.0000000 9.0000000 9.0000000 9.0000000 9.0000000 9.0000000 9.0000000 9.0000000 9.0000000 9.0000000 9.0000000 9.0000000 9.0000000 9.0000000 9.0000000 9.0000000 9.0000000 9.0000000 9.0000000 9.0000000 9.0000000 9.0000000 9.0000000 9.0000000 9.0000000 9.0000000 9.0000000 9.0000000 9.0000000 9.0000000 9.0000000 9.0000000 9.0000000 9.0000000 9.0000000 9.0000000 9.0000000 9.0000000 9.0000000 9.0000000 9.0000000 9.0000000 9.0000000 9.0000000 9.0000000 9.0000000 9.0000000 9.0000000 9.0000000 9.0000000 9.0000000 9.0000000 9.0000000 9.0000000 9.0000000 9.0000000 9.0000000 9.0000000 9.0000000 9.0000000 9.0000000 9.0000000 9.0000000 9.0000000 9.0000000 9.0000000 9.0000000 9.0000000 9.0000000 9.0000000 9.0000000 9.0000000 9.0000000 9.0000000 9.0000000 9.0000000 9.0000000 9.0000000 9.0000000 9.0000000 9.0000000 9.0000000 9.0000000 9.0000000 9.0000000 9.0000000 9.0000000 9.0000000 9.0000000 9.0000000 9.0000000 9.0000000 9.0000000 9.0000000 9.0000000 9.0000000 9.0000000 9.0000000 9.0000000 9.0000000 9.0000000 9.0000000 9.0000000 9.0000000 9.0000000 9.0000000 9.0000000 9.0000000 9.0000000 9.0000000 9.0000000 9.0000000 9.0000000 9.0000000 9.0000000 9.0000000 9.0000000 9.0000000 9.0000000 9.0000000 9.0000000 9.0000000 9.0000000 9.0000000 9.0000000 9.0000000 9.0000000 9.0000000 9.0000000 9.0000000 9.0000000 9.0000000 9.0000000 9.0000000 9.0000000 9.0000000 9.0000000 9.0000000 
corifolia_MP823            0.0000010 0.0000010 0.0000010 0.0000010 0.0000010 0.0000010 0.0000010 0.0000010 0.0000010 0.0000010 0.0000010 0.0000010 0.0000010 0.0000010 0.0000010 0.0000010 0.0000010 0.0000010 0.0000010 0.0000010 0.0000010 0.0000010 0.0000010 0.0000010 0.0000010 0.0000010 0.0000010 0.0000010 0.0000010 0.0000010 0.0000010 0.0000010 0.0000010 0.0000010 0.0000010 0.0000010 0.0000010 0.0000010 0.0000010 0.0000010 0.0000010 0.0000010 0.0000010 0.0000000 0.0000010 0.0000010 0.0000010 0.0000010 0.0000010 0.0000010 0.0000010 0.0000010 0.0000010 0.0000010 0.0000010 0.0000010 0.0000010 0.0000010 0.0000010 0.0000010 0.0000010 0.0000010 0.0000010 0.0000010 0.0000010 0.0000010 0.0000010 9.0000000 0.0000010 0.0000010 0.0000010 0.0000010 0.0000010 0.0000010 0.0000010 0.0000010 0.0000010 0.0000010 0.0000010 0.0000010 0.0000010 0.0000010 0.0000010 0.0000010 0.0000010 0.0000010 0.0000010 0.0000010 0.0000010 0.0000010 0.0000010 0.0000010 0.0000010 0.0000010 0.0000010 0.0000010 0.0000010 0.0000010 0.0000010 0.0000010 0.0000010 0.0000010 0.0000010 0.0000010 0.0000010 0.0000010 0.0000010 0.0000010 0.0000010 0.0000010 0.0000010 0.0000010 0.0000010 0.0000010 0.0000010 0.0000010 0.0000010 0.0000010 0.0000010 0.0000010 0.0000010 0.0000010 0.0000010 0.0000010 0.0000010 0.0000010 0.0000010 0.0000010 0.0000010 0.0000010 0.0000010 0.0000010 0.0000010 0.0000010 0.0000010 0.0000010 0.0000010 0.0000010 0.0000010 0.0000010 0.0000010 0.0000010 0.0000010 0.0000010 0.0000010 0.0000010 0.0000010 0.0000010 0.0000010 0.0000010 0.0000010 0.0000010 0.0000010 0.0000010 0.0000010 0.0000010 0.0000010 0.0000010 0.0000010 0.0000010 0.0000010 0.0000010 0.0000010 0.0000010 0.0000010 0.0000010 0.0000010 0.0000010 0.0000010 0.0000010 0.0000010 0.0000010 0.0000010 0.0000010 0.0000010 0.0000010 0.0000010 0.0000010 0.0000010 0.0000010 0.0000010 0.0000010 0.0000010 0.0000010 0.0000010 0.0000010 0.0000010 0.0000010 0.0000010 0.0000010 0.0000010 9.0000000 9.0000000 9.0000000 9.0000000 9.0000000 9.0000000 9.0000000 9.0000000 9.0000000 9.0000000 9.0000000 9.0000000 9.0000000 9.0000000 9.0000000 9.0000000 9.0000000 9.0000000 9.0000000 9.0000000 9.0000000 9.0000000 9.0000000 9.0000000 9.0000000 9.0000000 9.0000000 9.0000000 9.0000000 9.0000000 9.0000000 9.0000000 9.0000000 9.0000000 9.0000000 9.0000000 9.0000000 9.0000000 9.0000000 9.0000000 9.0000000 9.0000000 9.0000000 9.0000000 9.0000000 9.0000000 9.0000000 9.0000000 9.0000000 9.0000000 9.0000000 9.0000000 9.0000000 9.0000000 9.0000000 9.0000000 9.0000000 9.0000000 9.0000000 9.0000000 9.0000000 9.0000000 9.0000000 9.0000000 9.0000000 9.0000000 9.0000000 9.0000000 9.0000000 9.0000000 9.0000000 9.0000000 9.0000000 9.0000000 9.0000000 9.0000000 9.0000000 9.0000000 9.0000000 9.0000000 9.0000000 9.0000000 9.0000000 9.0000000 9.0000000 9.0000000 9.0000000 9.0000000 9.0000000 9.0000000 9.0000000 9.0000000 9.0000000 9.0000000 9.0000000 9.0000000 9.0000000 9.0000000 9.0000000 9.0000000 9.0000000 9.0000000 9.0000000 9.0000000 9.0000000 9.0000000 9.0000000 9.0000000 9.0000000 9.0000000 9.0000000 9.0000000 9.0000000 9.0000000 9.0000000 9.0000000 9.0000000 9.0000000 9.0000000 9.0000000 9.0000000 9.0000000 9.0000000 9.0000000 9.0000000 9.0000000 9.0000000 9.0000000 9.0000000 9.0000000 9.0000000 9.0000000 9.0000000 9.0000000 9.0000000 9.0000000 9.0000000 9.0000000 9.0000000 9.0000000 9.0000000 9.0000000 9.0000000 9.0000000 9.0000000 9.0000000 9.0000000 9.0000000 9.0000000 9.0000000 9.0000000 9.0000000 9.0000000 9.0000000 9.0000000 9.0000000 9.0000000 9.0000000 9.0000000 9.0000000 9.0000000 9.0000000 9.0000000 9.0000000 9.0000000 9.0000000 9.0000000 9.0000000 9.0000000 9.0000000 9.0000000 9.0000000 9.0000000 9.0000000 9.0000000 9.0000000 9.0000000 9.0000000 9.0000000 9.0000000 9.0000000 9.0000000 9.0000000 9.0000000 9.0000000 9.0000000 9.0000000 9.0000000 9.0000000 9.0000000 9.0000000 9.0000000 9.0000000 9.0000000 9.0000000 9.0000000 9.0000000 9.0000000 9.0000000 9.0000000 9.0000000 9.0000000 9.0000000 9.0000000 9.0000000 9.0000000 9.0000000 9.0000000 9.0000000 9.0000000 9.0000000 9.0000000 9.0000000 9.0000000 9.0000000 9.0000000 9.0000000 9.0000000 9.0000000 9.0000000 9.0000000 9.0000000 9.0000000 9.0000000 9.0000000 9.0000000 9.0000000 9.0000000 9.0000000 9.0000000 9.0000000 9.0000000 9.0000000 9.0000000 9.0000000 9.0000000 9.0000000 9.0000000 9.0000000 9.0000000 9.0000000 9.0000000 9.0000000 9.0000000 9.0000000 9.0000000 9.0000000 9.0000000 9.0000000 9.0000000 9.0000000 9.0000000 9.0000000 9.0000000 9.0000000 9.0000000 9.0000000 9.0000000 9.0000000 9.0000000 9.0000000 9.0000000 9.0000000 9.0000000 9.0000000 9.0000000 9.0000000 9.0000000 9.0000000 9.0000000 9.0000000 9.0000000 9.0000000 9.0000000 9.0000000 9.0000000 9.0000000 9.0000000 9.0000000 9.0000000 9.0000000 9.0000000 9.0000000 9.0000000 9.0000000 9.0000000 9.0000000 9.0000000 9.0000000 9.0000000 9.0000000 9.0000000 9.0000000 9.0000000 9.0000000 9.0000000 9.0000000 9.0000000 9.0000000 9.0000000 9.0000000 9.0000000 9.0000000 9.0000000 9.0000000 9.0000000 9.0000000 9.0000000 9.0000000 9.0000000 9.0000000 9.0000000 9.0000000 9.0000000 9.0000000 9.0000000 9.0000000 9.0000000 9.0000000 9.0000000 9.0000000 9.0000000 9.0000000 9.0000000 9.0000000 9.0000000 9.0000000 9.0000000 9.0000000 9.0000000 9.0000000 9.0000000 9.0000000 9.0000000 9.0000000 9.0000000 9.0000000 9.0000000 9.0000000 9.0000000 9.0000000 9.0000000 9.0000000 9.0000000 9.0000000 9.0000000 9.0000000 9.0000000 9.0000000 9.0000000 9.0000000 9.0000000 9.0000000 9.0000000 9.0000000 9.0000000 9.0000000 9.0000000 9.0000000 9.0000000 9.0000000 9.0000000 9.0000000 9.0000000 9.0000000 9.0000000 9.0000000 9.0000000 9.0000000 9.0000000 9.0000000 9.0000000 9.0000000 9.0000000 9.0000000 9.0000000 9.0000000 9.0000000 9.0000000 9.0000000 9.0000000 9.0000000 9.0000000 9.0000000 9.0000000 9.0000000 9.0000000 9.0000000 9.0000000 9.0000000 9.0000000 9.0000000 9.0000000 9.0000000 9.0000000 9.0000000 9.0000000 9.0000000 9.0000000 9.0000000 9.0000000 9.0000000 9.0000000 9.0000000 9.0000000 9.0000000 9.0000000 9.0000000 9.0000000 9.0000000 9.0000000 9.0000000 9.0000000 9.0000000 9.0000000 9.0000000 9.0000000 9.0000000 9.0000000 9.0000000 9.0000000 9.0000000 9.0000000 9.0000000 9.0000000 9.0000000 9.0000000 9.0000000 9.0000000 9.0000000 9.0000000 9.0000000 9.0000000 9.0000000 9.0000000 9.0000000 9.0000000 9.0000000 9.0000000 9.0000000 9.0000000 9.0000000 9.0000000 9.0000000 9.0000000 9.0000000 9.0000000 9.0000000 9.0000000 9.0000000 9.0000000 9.0000000 9.0000000 9.0000000 9.0000000 9.0000000 9.0000000 9.0000000 9.0000000 9.0000000 9.0000000 9.0000000 9.0000000 9.0000000 9.0000000 9.0000000 9.0000000 9.0000000 9.0000000 9.0000000 9.0000000 9.0000000 9.0000000 9.0000000 9.0000000 9.0000000 9.0000000 9.0000000 9.0000000 9.0000000 9.0000000 9.0000000 9.0000000 9.0000000 9.0000000 9.0000000 9.0000000 9.0000000 9.0000000 9.0000000 9.0000000 9.0000000 9.0000000 9.0000000 9.0000000 9.0000000 9.0000000 9.0000000 9.0000000 9.0000000 9.0000000 9.0000000 9.0000000 9.0000000 9.0000000 9.0000000 9.0000000 9.0000000 9.0000000 9.0000000 9.0000000 9.0000000 9.0000000 9.0000000 9.0000000 9.0000000 9.0000000 9.0000000 9.0000000 9.0000000 9.0000000 9.0000000 9.0000000 9.0000000 9.0000000 9.0000000 9.0000000 9.0000000 9.0000000 9.0000000 9.0000000 9.0000000 9.0000000 9.0000000 9.0000000 9.0000000 9.0000000 9.0000000 9.0000000 9.0000000 9.0000000 9.0000000 9.0000000 9.0000000 9.0000000 9.0000000 9.0000000 9.0000000 9.0000000 9.0000000 9.0000000 9.0000000 9.0000000 9.0000000 9.0000000 9.0000000 9.0000000 9.0000000 
coventryi_EO12832          0.0000010 0.0000010 0.0000010 0.0000010 0.0000010 0.0000010 0.0000010 0.0000010 0.0000010 0.0000010 0.0000010 0.0000010 0.0000010 0.0000010 0.0000010 0.0000010 0.0000010 0.0000010 0.0000010 0.0000010 0.0000010 0.0000010 0.0000010 0.0000010 0.0000010 0.0000010 0.0000010 0.0000010 0.0000010 0.0000010 0.0000010 0.0000010 0.0000010 0.0000010 0.0000010 0.0000010 0.0000010 0.0000010 0.0000010 0.0000010 0.0000010 0.0000010 0.0000010 0.0000010 0.0000000 0.0000010 0.0000010 0.0000010 0.0000010 0.0000010 0.0000010 0.0000010 0.0000010 0.0000010 0.0000010 0.0000010 0.0000010 0.0000010 0.0000010 0.0000010 0.0000010 0.0000010 0.0000010 0.0000010 0.0000010 0.0000010 0.0000010 9.0000000 0.0000010 0.0000010 0.0000010 0.0000010 0.0000010 0.0000010 0.0000010 0.0000010 0.0000010 0.0000010 0.0000010 0.0000010 0.0000010 0.0000010 0.0000010 0.0000010 0.0000010 0.0000010 0.0000010 0.0000010 0.0000010 0.0000010 0.0000010 0.0000010 0.0000010 0.0000010 0.0000010 0.0000010 0.0000010 0.0000010 0.0000010 0.0000010 0.0000010 0.0000010 0.0000010 0.0000010 0.0000010 0.0000010 0.0000010 0.0000010 0.0000010 0.0000010 0.0000010 0.0000010 0.0000010 0.0000010 0.0000010 0.0000010 0.0000010 0.0000010 0.0000010 0.0000010 0.0000010 0.0000010 0.0000010 0.0000010 0.0000010 0.0000010 0.0000010 0.0000010 0.0000010 0.0000010 0.0000010 0.0000010 0.0000010 0.0000010 0.0000010 0.0000010 0.0000010 0.0000010 0.0000010 0.0000010 0.0000010 0.0000010 0.0000010 0.0000010 0.0000010 0.0000010 0.0000010 0.0000010 0.0000010 0.0000010 0.0000010 0.0000010 0.0000010 0.0000010 0.0000010 0.0000010 0.0000010 0.0000010 0.0000010 0.0000010 0.0000010 0.0000010 0.0000010 0.0000010 0.0000010 0.0000010 0.0000010 0.0000010 0.0000010 0.0000010 0.0000010 0.0000010 0.0000010 0.0000010 0.0000010 0.0000010 0.0000010 0.0000010 0.0000010 0.0000010 0.0000010 0.0000010 0.0000010 0.0000010 0.0000010 0.0000010 0.0000010 0.0000010 0.0000010 0.0000010 0.0000010 9.0000000 9.0000000 9.0000000 9.0000000 9.0000000 9.0000000 9.0000000 9.0000000 9.0000000 9.0000000 9.0000000 9.0000000 9.0000000 9.0000000 9.0000000 9.0000000 9.0000000 9.0000000 9.0000000 9.0000000 9.0000000 9.0000000 9.0000000 9.0000000 9.0000000 9.0000000 9.0000000 9.0000000 9.0000000 9.0000000 9.0000000 9.0000000 9.0000000 9.0000000 9.0000000 9.0000000 9.0000000 9.0000000 9.0000000 9.0000000 9.0000000 9.0000000 9.0000000 9.0000000 9.0000000 9.0000000 9.0000000 9.0000000 9.0000000 9.0000000 9.0000000 9.0000000 9.0000000 9.0000000 9.0000000 9.0000000 9.0000000 9.0000000 9.0000000 9.0000000 9.0000000 9.0000000 9.0000000 9.0000000 9.0000000 9.0000000 9.0000000 9.0000000 9.0000000 9.0000000 9.0000000 9.0000000 9.0000000 9.0000000 9.0000000 9.0000000 9.0000000 9.0000000 9.0000000 9.0000000 9.0000000 9.0000000 9.0000000 9.0000000 9.0000000 9.0000000 9.0000000 9.0000000 9.0000000 9.0000000 9.0000000 9.0000000 9.0000000 9.0000000 9.0000000 9.0000000 9.0000000 9.0000000 9.0000000 9.0000000 9.0000000 9.0000000 9.0000000 9.0000000 9.0000000 9.0000000 9.0000000 9.0000000 9.0000000 9.0000000 9.0000000 9.0000000 9.0000000 9.0000000 9.0000000 9.0000000 9.0000000 9.0000000 9.0000000 9.0000000 9.0000000 9.0000000 9.0000000 9.0000000 9.0000000 9.0000000 9.0000000 9.0000000 9.0000000 9.0000000 9.0000000 9.0000000 9.0000000 9.0000000 9.0000000 9.0000000 9.0000000 9.0000000 9.0000000 9.0000000 9.0000000 9.0000000 9.0000000 9.0000000 9.0000000 9.0000000 9.0000000 9.0000000 9.0000000 9.0000000 9.0000000 9.0000000 9.0000000 9.0000000 9.0000000 9.0000000 9.0000000 9.0000000 9.0000000 9.0000000 9.0000000 9.0000000 9.0000000 9.0000000 9.0000000 9.0000000 9.0000000 9.0000000 9.0000000 9.0000000 9.0000000 9.0000000 9.0000000 9.0000000 9.0000000 9.0000000 9.0000000 9.0000000 9.0000000 9.0000000 9.0000000 9.0000000 9.0000000 9.0000000 9.0000000 9.0000000 9.0000000 9.0000000 9.0000000 9.0000000 9.0000000 9.0000000 9.0000000 9.0000000 9.0000000 9.0000000 9.0000000 9.0000000 9.0000000 9.0000000 9.0000000 9.0000000 9.0000000 9.0000000 9.0000000 9.0000000 9.0000000 9.0000000 9.0000000 9.0000000 9.0000000 9.0000000 9.0000000 9.0000000 9.0000000 9.0000000 9.0000000 9.0000000 9.0000000 9.0000000 9.0000000 9.0000000 9.0000000 9.0000000 9.0000000 9.0000000 9.0000000 9.0000000 9.0000000 9.0000000 9.0000000 9.0000000 9.0000000 9.0000000 9.0000000 9.0000000 9.0000000 9.0000000 9.0000000 9.0000000 9.0000000 9.0000000 9.0000000 9.0000000 9.0000000 9.0000000 9.0000000 9.0000000 9.0000000 9.0000000 9.0000000 9.0000000 9.0000000 9.0000000 9.0000000 9.0000000 9.0000000 9.0000000 9.0000000 9.0000000 9.0000000 9.0000000 9.0000000 9.0000000 9.0000000 9.0000000 9.0000000 9.0000000 9.0000000 9.0000000 9.0000000 9.0000000 9.0000000 9.0000000 9.0000000 9.0000000 9.0000000 9.0000000 9.0000000 9.0000000 9.0000000 9.0000000 9.0000000 9.0000000 9.0000000 9.0000000 9.0000000 9.0000000 9.0000000 9.0000000 9.0000000 9.0000000 9.0000000 9.0000000 9.0000000 9.0000000 9.0000000 9.0000000 9.0000000 9.0000000 9.0000000 9.0000000 9.0000000 9.0000000 9.0000000 9.0000000 9.0000000 9.0000000 9.0000000 9.0000000 9.0000000 9.0000000 9.0000000 9.0000000 9.0000000 9.0000000 9.0000000 9.0000000 9.0000000 9.0000000 9.0000000 9.0000000 9.0000000 9.0000000 9.0000000 9.0000000 9.0000000 9.0000000 9.0000000 9.0000000 9.0000000 9.0000000 9.0000000 9.0000000 9.0000000 9.0000000 9.0000000 9.0000000 9.0000000 9.0000000 9.0000000 9.0000000 9.0000000 9.0000000 9.0000000 9.0000000 9.0000000 9.0000000 9.0000000 9.0000000 9.0000000 9.0000000 9.0000000 9.0000000 9.0000000 9.0000000 9.0000000 9.0000000 9.0000000 9.0000000 9.0000000 9.0000000 9.0000000 9.0000000 9.0000000 9.0000000 9.0000000 9.0000000 9.0000000 9.0000000 9.0000000 9.0000000 9.0000000 9.0000000 9.0000000 9.0000000 9.0000000 9.0000000 9.0000000 9.0000000 9.0000000 9.0000000 9.0000000 9.0000000 9.0000000 9.0000000 9.0000000 9.0000000 9.0000000 9.0000000 9.0000000 9.0000000 9.0000000 9.0000000 9.0000000 9.0000000 9.0000000 9.0000000 9.0000000 9.0000000 9.0000000 9.0000000 9.0000000 9.0000000 9.0000000 9.0000000 9.0000000 9.0000000 9.0000000 9.0000000 9.0000000 9.0000000 9.0000000 9.0000000 9.0000000 9.0000000 9.0000000 9.0000000 9.0000000 9.0000000 9.0000000 9.0000000 9.0000000 9.0000000 9.0000000 9.0000000 9.0000000 9.0000000 9.0000000 9.0000000 9.0000000 9.0000000 9.0000000 9.0000000 9.0000000 9.0000000 9.0000000 9.0000000 9.0000000 9.0000000 9.0000000 9.0000000 9.0000000 9.0000000 9.0000000 9.0000000 9.0000000 9.0000000 9.0000000 9.0000000 9.0000000 9.0000000 9.0000000 9.0000000 9.0000000 9.0000000 9.0000000 9.0000000 9.0000000 9.0000000 9.0000000 9.0000000 9.0000000 9.0000000 9.0000000 9.0000000 9.0000000 9.0000000 9.0000000 9.0000000 9.0000000 9.0000000 9.0000000 9.0000000 9.0000000 9.0000000 9.0000000 9.0000000 9.0000000 9.0000000 9.0000000 9.0000000 9.0000000 9.0000000 9.0000000 9.0000000 9.0000000 9.0000000 9.0000000 9.0000000 9.0000000 9.0000000 9.0000000 9.0000000 9.0000000 9.0000000 9.0000000 9.0000000 9.0000000 9.0000000 9.0000000 9.0000000 9.0000000 9.0000000 9.0000000 9.0000000 9.0000000 9.0000000 9.0000000 9.0000000 9.0000000 9.0000000 9.0000000 9.0000000 9.0000000 9.0000000 9.0000000 9.0000000 9.0000000 9.0000000 9.0000000 9.0000000 9.0000000 9.0000000 9.0000000 9.0000000 9.0000000 9.0000000 9.0000000 9.0000000 9.0000000 9.0000000 9.0000000 9.0000000 9.0000000 9.0000000 9.0000000 9.0000000 9.0000000 9.0000000 9.0000000 9.0000000 9.0000000 9.0000000 9.0000000 9.0000000 9.0000000 9.0000000 9.0000000 9.0000000 9.0000000 9.0000000 9.0000000 9.0000000 9.0000000 9.0000000 9.0000000 9.0000000 
cristata_MP820             0.0000010 0.0000010 0.0000010 0.0000010 0.0000010 0.0000010 0.0000010 0.0000010 0.0000010 0.0000010 0.0000010 0.0000010 0.0000010 0.0000010 0.0000010 0.0000010 0.0000010 0.0000010 0.0000010 0.0000010 0.0000010 0.0000010 0.0000010 0.0000010 0.0000010 0.0000010 0.0000010 0.0000010 0.0000010 0.0000010 0.0000010 0.0000010 0.0000010 0.0000010 0.0000010 0.0000010 0.0000010 0.0000010 0.0000010 0.0000010 0.0000010 0.0000010 0.0000010 0.0000010 0.0000010 0.0000000 0.0000010 0.0000010 0.0000010 0.0000010 0.0000010 0.0000010 0.0000010 0.0000010 0.0000010 0.0000010 0.0000010 0.0000010 0.0000010 0.0000010 0.0000010 0.0000010 0.0000010 0.0000010 0.0000010 0.0000010 0.0000010 9.0000000 0.0000010 0.0000010 0.0000010 0.0000010 0.0000010 0.0000010 0.0000010 0.0000010 0.0000010 0.0000010 0.0000010 0.0000010 0.0000010 0.0000010 0.0000010 0.0000010 0.0000010 0.0000010 0.0000010 0.0000010 0.0000010 0.0000010 0.0000010 0.0000010 0.0000010 0.0000010 0.0000010 0.0000010 0.0000010 0.0000010 0.0000010 0.0000010 0.0000010 0.0000010 0.0000010 0.0000010 0.0000010 0.0000010 0.0000010 0.0000010 0.0000010 0.0000010 0.0000010 0.0000010 0.0000010 0.0000010 0.0000010 0.0000010 0.0000010 0.0000010 0.0000010 0.0000010 0.0000010 0.0000010 0.0000010 0.0000010 0.0000010 0.0000010 0.0000010 0.0000010 0.0000010 0.0000010 0.0000010 0.0000010 0.0000010 0.0000010 0.0000010 0.0000010 0.0000010 0.0000010 0.0000010 0.0000010 0.0000010 0.0000010 0.0000010 0.0000010 0.0000010 0.0000010 0.0000010 0.0000010 0.0000010 0.0000010 0.0000010 0.0000010 0.0000010 0.0000010 0.0000010 0.0000010 0.0000010 0.0000010 0.0000010 0.0000010 0.0000010 0.0000010 0.0000010 0.0000010 0.0000010 0.0000010 0.0000010 0.0000010 0.0000010 0.0000010 0.0000010 0.0000010 0.0000010 0.0000010 0.0000010 0.0000010 0.0000010 0.0000010 0.0000010 0.0000010 0.0000010 0.0000010 0.0000010 0.0000010 0.0000010 0.0000010 0.0000010 0.0000010 0.0000010 0.0000010 0.0000010 9.0000000 9.0000000 9.0000000 9.0000000 9.0000000 9.0000000 9.0000000 9.0000000 9.0000000 9.0000000 9.0000000 9.0000000 9.0000000 9.0000000 9.0000000 9.0000000 9.0000000 9.0000000 9.0000000 9.0000000 9.0000000 9.0000000 9.0000000 9.0000000 9.0000000 9.0000000 9.0000000 9.0000000 9.0000000 9.0000000 9.0000000 9.0000000 9.0000000 9.0000000 9.0000000 9.0000000 9.0000000 9.0000000 9.0000000 9.0000000 9.0000000 9.0000000 9.0000000 9.0000000 9.0000000 9.0000000 9.0000000 9.0000000 9.0000000 9.0000000 9.0000000 9.0000000 9.0000000 9.0000000 9.0000000 9.0000000 9.0000000 9.0000000 9.0000000 9.0000000 9.0000000 9.0000000 9.0000000 9.0000000 9.0000000 9.0000000 9.0000000 9.0000000 9.0000000 9.0000000 9.0000000 9.0000000 9.0000000 9.0000000 9.0000000 9.0000000 9.0000000 9.0000000 9.0000000 9.0000000 9.0000000 9.0000000 9.0000000 9.0000000 9.0000000 9.0000000 9.0000000 9.0000000 9.0000000 9.0000000 9.0000000 9.0000000 9.0000000 9.0000000 9.0000000 9.0000000 9.0000000 9.0000000 9.0000000 9.0000000 9.0000000 9.0000000 9.0000000 9.0000000 9.0000000 9.0000000 9.0000000 9.0000000 9.0000000 9.0000000 9.0000000 9.0000000 9.0000000 9.0000000 9.0000000 9.0000000 9.0000000 9.0000000 9.0000000 9.0000000 9.0000000 9.0000000 9.0000000 9.0000000 9.0000000 9.0000000 9.0000000 9.0000000 9.0000000 9.0000000 9.0000000 9.0000000 9.0000000 9.0000000 9.0000000 9.0000000 9.0000000 9.0000000 9.0000000 9.0000000 9.0000000 9.0000000 9.0000000 9.0000000 9.0000000 9.0000000 9.0000000 9.0000000 9.0000000 9.0000000 9.0000000 9.0000000 9.0000000 9.0000000 9.0000000 9.0000000 9.0000000 9.0000000 9.0000000 9.0000000 9.0000000 9.0000000 9.0000000 9.0000000 9.0000000 9.0000000 9.0000000 9.0000000 9.0000000 9.0000000 9.0000000 9.0000000 9.0000000 9.0000000 9.0000000 9.0000000 9.0000000 9.0000000 9.0000000 9.0000000 9.0000000 9.0000000 9.0000000 9.0000000 9.0000000 9.0000000 9.0000000 9.0000000 9.0000000 9.0000000 9.0000000 9.0000000 9.0000000 9.0000000 9.0000000 9.0000000 9.0000000 9.0000000 9.0000000 9.0000000 9.0000000 9.0000000 9.0000000 9.0000000 9.0000000 9.0000000 9.0000000 9.0000000 9.0000000 9.0000000 9.0000000 9.0000000 9.0000000 9.0000000 9.0000000 9.0000000 9.0000000 9.0000000 9.0000000 9.0000000 9.0000000 9.0000000 9.0000000 9.0000000 9.0000000 9.0000000 9.0000000 9.0000000 9.0000000 9.0000000 9.0000000 9.0000000 9.0000000 9.0000000 9.0000000 9.0000000 9.0000000 9.0000000 9.0000000 9.0000000 9.0000000 9.0000000 9.0000000 9.0000000 9.0000000 9.0000000 9.0000000 9.0000000 9.0000000 9.0000000 9.0000000 9.0000000 9.0000000 9.0000000 9.0000000 9.0000000 9.0000000 9.0000000 9.0000000 9.0000000 9.0000000 9.0000000 9.0000000 9.0000000 9.0000000 9.0000000 9.0000000 9.0000000 9.0000000 9.0000000 9.0000000 9.0000000 9.0000000 9.0000000 9.0000000 9.0000000 9.0000000 9.0000000 9.0000000 9.0000000 9.0000000 9.0000000 9.0000000 9.0000000 9.0000000 9.0000000 9.0000000 9.0000000 9.0000000 9.0000000 9.0000000 9.0000000 9.0000000 9.0000000 9.0000000 9.0000000 9.0000000 9.0000000 9.0000000 9.0000000 9.0000000 9.0000000 9.0000000 9.0000000 9.0000000 9.0000000 9.0000000 9.0000000 9.0000000 9.0000000 9.0000000 9.0000000 9.0000000 9.0000000 9.0000000 9.0000000 9.0000000 9.0000000 9.0000000 9.0000000 9.0000000 9.0000000 9.0000000 9.0000000 9.0000000 9.0000000 9.0000000 9.0000000 9.0000000 9.0000000 9.0000000 9.0000000 9.0000000 9.0000000 9.0000000 9.0000000 9.0000000 9.0000000 9.0000000 9.0000000 9.0000000 9.0000000 9.0000000 9.0000000 9.0000000 9.0000000 9.0000000 9.0000000 9.0000000 9.0000000 9.0000000 9.0000000 9.0000000 9.0000000 9.0000000 9.0000000 9.0000000 9.0000000 9.0000000 9.0000000 9.0000000 9.0000000 9.0000000 9.0000000 9.0000000 9.0000000 9.0000000 9.0000000 9.0000000 9.0000000 9.0000000 9.0000000 9.0000000 9.0000000 9.0000000 9.0000000 9.0000000 9.0000000 9.0000000 9.0000000 9.0000000 9.0000000 9.0000000 9.0000000 9.0000000 9.0000000 9.0000000 9.0000000 9.0000000 9.0000000 9.0000000 9.0000000 9.0000000 9.0000000 9.0000000 9.0000000 9.0000000 9.0000000 9.0000000 9.0000000 9.0000000 9.0000000 9.0000000 9.0000000 9.0000000 9.0000000 9.0000000 9.0000000 9.0000000 9.0000000 9.0000000 9.0000000 9.0000000 9.0000000 9.0000000 9.0000000 9.0000000 9.0000000 9.0000000 9.0000000 9.0000000 9.0000000 9.0000000 9.0000000 9.0000000 9.0000000 9.0000000 9.0000000 9.0000000 9.0000000 9.0000000 9.0000000 9.0000000 9.0000000 9.0000000 9.0000000 9.0000000 9.0000000 9.0000000 9.0000000 9.0000000 9.0000000 9.0000000 9.0000000 9.0000000 9.0000000 9.0000000 9.0000000 9.0000000 9.0000000 9.0000000 9.0000000 9.0000000 9.0000000 9.0000000 9.0000000 9.0000000 9.0000000 9.0000000 9.0000000 9.0000000 9.0000000 9.0000000 9.0000000 9.0000000 9.0000000 9.0000000 9.0000000 9.0000000 9.0000000 9.0000000 9.0000000 9.0000000 9.0000000 9.0000000 9.0000000 9.0000000 9.0000000 9.0000000 9.0000000 9.0000000 9.0000000 9.0000000 9.0000000 9.0000000 9.0000000 9.0000000 9.0000000 9.0000000 9.0000000 9.0000000 9.0000000 9.0000000 9.0000000 9.0000000 9.0000000 9.0000000 9.0000000 9.0000000 9.0000000 9.0000000 9.0000000 9.0000000 9.0000000 9.0000000 9.0000000 9.0000000 9.0000000 9.0000000 9.0000000 9.0000000 9.0000000 9.0000000 9.0000000 9.0000000 9.0000000 9.0000000 9.0000000 9.0000000 9.0000000 9.0000000 9.0000000 9.0000000 9.0000000 9.0000000 9.0000000 9.0000000 9.0000000 9.0000000 9.0000000 9.0000000 9.0000000 9.0000000 9.0000000 9.0000000 9.0000000 9.0000000 9.0000000 9.0000000 9.0000000 9.0000000 9.0000000 9.0000000 9.0000000 9.0000000 9.0000000 9.0000000 9.0000000 9.0000000 9.0000000 9.0000000 9.0000000 9.0000000 9.0000000 9.0000000 9.0000000 9.0000000 9.0000000 
croceovirens_JP387         0.0000010 0.0000010 0.0000010 0.0000010 0.0000010 0.0000010 0.0000010 0.0000010 0.0000010 0.0000010 0.0000010 0.0000010 0.0000010 0.0000010 0.0000010 0.0000010 0.0000010 0.0000010 0.0000010 0.0000010 0.0000010 0.0000010 0.0000010 0.0000010 0.0000010 0.0000010 0.0000010 0.0000010 0.0000010 0.0000010 0.0000010 0.0000010 0.0000010 0.0000010 0.0000010 0.0000010 0.0000010 0.0000010 0.0000010 0.0000010 0.0000010 0.0000010 0.0000010 0.0000010 0.0000010 0.0000010 0.0000000 0.0000010 0.0000010 0.0000010 0.0000010 0.0000010 0.0000010 0.0000010 0.0000010 0.0000010 0.0000010 0.0000010 0.0000010 0.0000010 0.0000010 0.0000010 0.0000010 0.0000010 0.0000010 0.0000010 0.0000010 9.0000000 0.0000010 0.0000010 0.0000010 0.0000010 0.0000010 0.0000010 0.0000010 0.0000010 0.0000010 0.0000010 0.0000010 0.0000010 0.0000010 0.0000010 0.0000010 0.0000010 0.0000010 0.0000010 0.0000010 0.0000010 0.0000010 0.0000010 0.0000010 0.0000010 0.0000010 0.0000010 0.0000010 0.0000010 0.0000010 0.0000010 0.0000010 0.0000010 0.0000010 0.0000010 0.0000010 0.0000010 0.0000010 0.0000010 0.0000010 0.0000010 0.0000010 0.0000010 0.0000010 0.0000010 0.0000010 0.0000010 0.0000010 0.0000010 0.0000010 0.0000010 0.0000010 0.0000010 0.0000010 0.0000010 0.0000010 0.0000010 0.0000010 0.0000010 0.0000010 0.0000010 0.0000010 0.0000010 0.0000010 0.0000010 0.0000010 0.0000010 0.0000010 0.0000010 0.0000010 0.0000010 0.0000010 0.0000010 0.0000010 0.0000010 0.0000010 0.0000010 0.0000010 0.0000010 0.0000010 0.0000010 0.0000010 0.0000010 0.0000010 0.0000010 0.0000010 0.0000010 0.0000010 0.0000010 0.0000010 0.0000010 0.0000010 0.0000010 0.0000010 0.0000010 0.0000010 0.0000010 0.0000010 0.0000010 0.0000010 0.0000010 0.0000010 0.0000010 0.0000010 0.0000010 0.0000010 0.0000010 0.0000010 0.0000010 0.0000010 0.0000010 0.0000010 0.0000010 0.0000010 0.0000010 0.0000010 0.0000010 0.0000010 0.0000010 0.0000010 0.0000010 0.0000010 0.0000010 0.0000010 9.0000000 9.0000000 9.0000000 9.0000000 9.0000000 9.0000000 9.0000000 9.0000000 9.0000000 9.0000000 9.0000000 9.0000000 9.0000000 9.0000000 9.0000000 9.0000000 9.0000000 9.0000000 9.0000000 9.0000000 9.0000000 9.0000000 9.0000000 9.0000000 9.0000000 9.0000000 9.0000000 9.0000000 9.0000000 9.0000000 9.0000000 9.0000000 9.0000000 9.0000000 9.0000000 9.0000000 9.0000000 9.0000000 9.0000000 9.0000000 9.0000000 9.0000000 9.0000000 9.0000000 9.0000000 9.0000000 9.0000000 9.0000000 9.0000000 9.0000000 9.0000000 9.0000000 9.0000000 9.0000000 9.0000000 9.0000000 9.0000000 9.0000000 9.0000000 9.0000000 9.0000000 9.0000000 9.0000000 9.0000000 9.0000000 9.0000000 9.0000000 9.0000000 9.0000000 9.0000000 9.0000000 9.0000000 9.0000000 9.0000000 9.0000000 9.0000000 9.0000000 9.0000000 9.0000000 9.0000000 9.0000000 9.0000000 9.0000000 9.0000000 9.0000000 9.0000000 9.0000000 9.0000000 9.0000000 9.0000000 9.0000000 9.0000000 9.0000000 9.0000000 9.0000000 9.0000000 9.0000000 9.0000000 9.0000000 9.0000000 9.0000000 9.0000000 9.0000000 9.0000000 9.0000000 9.0000000 9.0000000 9.0000000 9.0000000 9.0000000 9.0000000 9.0000000 9.0000000 9.0000000 9.0000000 9.0000000 9.0000000 9.0000000 9.0000000 9.0000000 9.0000000 9.0000000 9.0000000 9.0000000 9.0000000 9.0000000 9.0000000 9.0000000 9.0000000 9.0000000 9.0000000 9.0000000 9.0000000 9.0000000 9.0000000 9.0000000 9.0000000 9.0000000 9.0000000 9.0000000 9.0000000 9.0000000 9.0000000 9.0000000 9.0000000 9.0000000 9.0000000 9.0000000 9.0000000 9.0000000 9.0000000 9.0000000 9.0000000 9.0000000 9.0000000 9.0000000 9.0000000 9.0000000 9.0000000 9.0000000 9.0000000 9.0000000 9.0000000 9.0000000 9.0000000 9.0000000 9.0000000 9.0000000 9.0000000 9.0000000 9.0000000 9.0000000 9.0000000 9.0000000 9.0000000 9.0000000 9.0000000 9.0000000 9.0000000 9.0000000 9.0000000 9.0000000 9.0000000 9.0000000 9.0000000 9.0000000 9.0000000 9.0000000 9.0000000 9.0000000 9.0000000 9.0000000 9.0000000 9.0000000 9.0000000 9.0000000 9.0000000 9.0000000 9.0000000 9.0000000 9.0000000 9.0000000 9.0000000 9.0000000 9.0000000 9.0000000 9.0000000 9.0000000 9.0000000 9.0000000 9.0000000 9.0000000 9.0000000 9.0000000 9.0000000 9.0000000 9.0000000 9.0000000 9.0000000 9.0000000 9.0000000 9.0000000 9.0000000 9.0000000 9.0000000 9.0000000 9.0000000 9.0000000 9.0000000 9.0000000 9.0000000 9.0000000 9.0000000 9.0000000 9.0000000 9.0000000 9.0000000 9.0000000 9.0000000 9.0000000 9.0000000 9.0000000 9.0000000 9.0000000 9.0000000 9.0000000 9.0000000 9.0000000 9.0000000 9.0000000 9.0000000 9.0000000 9.0000000 9.0000000 9.0000000 9.0000000 9.0000000 9.0000000 9.0000000 9.0000000 9.0000000 9.0000000 9.0000000 9.0000000 9.0000000 9.0000000 9.0000000 9.0000000 9.0000000 9.0000000 9.0000000 9.0000000 9.0000000 9.0000000 9.0000000 9.0000000 9.0000000 9.0000000 9.0000000 9.0000000 9.0000000 9.0000000 9.0000000 9.0000000 9.0000000 9.0000000 9.0000000 9.0000000 9.0000000 9.0000000 9.0000000 9.0000000 9.0000000 9.0000000 9.0000000 9.0000000 9.0000000 9.0000000 9.0000000 9.0000000 9.0000000 9.0000000 9.0000000 9.0000000 9.0000000 9.0000000 9.0000000 9.0000000 9.0000000 9.0000000 9.0000000 9.0000000 9.0000000 9.0000000 9.0000000 9.0000000 9.0000000 9.0000000 9.0000000 9.0000000 9.0000000 9.0000000 9.0000000 9.0000000 9.0000000 9.0000000 9.0000000 9.0000000 9.0000000 9.0000000 9.0000000 9.0000000 9.0000000 9.0000000 9.0000000 9.0000000 9.0000000 9.0000000 9.0000000 9.0000000 9.0000000 9.0000000 9.0000000 9.0000000 9.0000000 9.0000000 9.0000000 9.0000000 9.0000000 9.0000000 9.0000000 9.0000000 9.0000000 9.0000000 9.0000000 9.0000000 9.0000000 9.0000000 9.0000000 9.0000000 9.0000000 9.0000000 9.0000000 9.0000000 9.0000000 9.0000000 9.0000000 9.0000000 9.0000000 9.0000000 9.0000000 9.0000000 9.0000000 9.0000000 9.0000000 9.0000000 9.0000000 9.0000000 9.0000000 9.0000000 9.0000000 9.0000000 9.0000000 9.0000000 9.0000000 9.0000000 9.0000000 9.0000000 9.0000000 9.0000000 9.0000000 9.0000000 9.0000000 9.0000000 9.0000000 9.0000000 9.0000000 9.0000000 9.0000000 9.0000000 9.0000000 9.0000000 9.0000000 9.0000000 9.0000000 9.0000000 9.0000000 9.0000000 9.0000000 9.0000000 9.0000000 9.0000000 9.0000000 9.0000000 9.0000000 9.0000000 9.0000000 9.0000000 9.0000000 9.0000000 9.0000000 9.0000000 9.0000000 9.0000000 9.0000000 9.0000000 9.0000000 9.0000000 9.0000000 9.0000000 9.0000000 9.0000000 9.0000000 9.0000000 9.0000000 9.0000000 9.0000000 9.0000000 9.0000000 9.0000000 9.0000000 9.0000000 9.0000000 9.0000000 9.0000000 9.0000000 9.0000000 9.0000000 9.0000000 9.0000000 9.0000000 9.0000000 9.0000000 9.0000000 9.0000000 9.0000000 9.0000000 9.0000000 9.0000000 9.0000000 9.0000000 9.0000000 9.0000000 9.0000000 9.0000000 9.0000000 9.0000000 9.0000000 9.0000000 9.0000000 9.0000000 9.0000000 9.0000000 9.0000000 9.0000000 9.0000000 9.0000000 9.0000000 9.0000000 9.0000000 9.0000000 9.0000000 9.0000000 9.0000000 9.0000000 9.0000000 9.0000000 9.0000000 9.0000000 9.0000000 9.0000000 9.0000000 9.0000000 9.0000000 9.0000000 9.0000000 9.0000000 9.0000000 9.0000000 9.0000000 9.0000000 9.0000000 9.0000000 9.0000000 9.0000000 9.0000000 9.0000000 9.0000000 9.0000000 9.0000000 9.0000000 9.0000000 9.0000000 9.0000000 9.0000000 9.0000000 9.0000000 9.0000000 9.0000000 9.0000000 9.0000000 9.0000000 9.0000000 9.0000000 9.0000000 9.0000000 9.0000000 9.0000000 9.0000000 9.0000000 9.0000000 9.0000000 9.0000000 9.0000000 9.0000000 9.0000000 9.0000000 9.0000000 9.0000000 9.0000000 9.0000000 9.0000000 9.0000000 9.0000000 9.0000000 9.0000000 9.0000000 9.0000000 9.0000000 9.0000000 9.0000000 9.0000000 9.0000000 9.0000000 9.0000000 9.0000000 9.0000000 9.0000000 
cruenta_MP745_NR           0.0000010 0.0000010 0.0000010 0.0000010 0.0000010 0.0000010 0.0000010 0.0000010 0.0000010 0.0000010 0.0000010 0.0000010 0.0000010 0.0000010 0.0000010 0.0000010 0.0000010 0.0000010 0.0000010 0.0000010 0.0000010 0.0000010 0.0000010 0.0000010 0.0000010 0.0000010 0.0000010 0.0000010 0.0000010 0.0000010 0.0000010 0.0000010 0.0000010 0.0000010 0.0000010 0.0000010 0.0000010 0.0000010 0.0000010 0.0000010 0.0000010 0.0000010 0.0000010 0.0000010 0.0000010 0.0000010 0.0000010 0.0000000 0.0000010 0.0000010 0.0000010 0.0000010 0.0000010 0.0000010 0.0000010 0.0000010 0.0000010 0.0000010 0.0000010 0.0000010 0.0000010 0.0000010 0.0000010 0.0000010 0.0000010 0.0000010 0.0000010 9.0000000 0.0000010 0.0000010 0.0000010 0.0000010 0.0000010 0.0000010 0.0000010 0.0000010 0.0000010 0.0000010 0.0000010 0.0000010 0.0000010 0.0000010 0.0000010 0.0000010 0.0000010 0.0000010 0.0000010 0.0000010 0.0000010 0.0000010 0.0000010 0.0000010 0.0000010 0.0000010 0.0000010 0.0000010 0.0000010 0.0000010 0.0000010 0.0000010 0.0000010 0.0000010 0.0000010 0.0000010 0.0000010 0.0000010 0.0000010 0.0000010 0.0000010 0.0000010 0.0000010 0.0000010 0.0000010 0.0000010 0.0000010 0.0000010 0.0000010 0.0000010 0.0000010 0.0000010 0.0000010 0.0000010 0.0000010 0.0000010 0.0000010 0.0000010 0.0000010 0.0000010 0.0000010 0.0000010 0.0000010 0.0000010 0.0000010 0.0000010 0.0000010 0.0000010 0.0000010 0.0000010 0.0000010 0.0000010 0.0000010 0.0000010 0.0000010 0.0000010 0.0000010 0.0000010 0.0000010 0.0000010 0.0000010 0.0000010 0.0000010 0.0000010 0.0000010 0.0000010 0.0000010 0.0000010 0.0000010 0.0000010 0.0000010 0.0000010 0.0000010 0.0000010 0.0000010 0.0000010 0.0000010 0.0000010 0.0000010 0.0000010 0.0000010 0.0000010 0.0000010 0.0000010 0.0000010 0.0000010 0.0000010 0.0000010 0.0000010 0.0000010 0.0000010 0.0000010 0.0000010 0.0000010 0.0000010 0.0000010 0.0000010 0.0000010 0.0000010 0.0000010 0.0000010 0.0000010 0.0000010 9.0000000 9.0000000 9.0000000 9.0000000 9.0000000 9.0000000 9.0000000 9.0000000 9.0000000 9.0000000 9.0000000 9.0000000 9.0000000 9.0000000 9.0000000 9.0000000 9.0000000 9.0000000 9.0000000 9.0000000 9.0000000 9.0000000 9.0000000 9.0000000 9.0000000 9.0000000 9.0000000 9.0000000 9.0000000 9.0000000 9.0000000 9.0000000 9.0000000 9.0000000 9.0000000 9.0000000 9.0000000 9.0000000 9.0000000 9.0000000 9.0000000 9.0000000 9.0000000 9.0000000 9.0000000 9.0000000 9.0000000 9.0000000 9.0000000 9.0000000 9.0000000 9.0000000 9.0000000 9.0000000 9.0000000 9.0000000 9.0000000 9.0000000 9.0000000 9.0000000 9.0000000 9.0000000 9.0000000 9.0000000 9.0000000 9.0000000 9.0000000 9.0000000 9.0000000 9.0000000 9.0000000 9.0000000 9.0000000 9.0000000 9.0000000 9.0000000 9.0000000 9.0000000 9.0000000 9.0000000 9.0000000 9.0000000 9.0000000 9.0000000 9.0000000 9.0000000 9.0000000 9.0000000 9.0000000 9.0000000 9.0000000 9.0000000 9.0000000 9.0000000 9.0000000 9.0000000 9.0000000 9.0000000 9.0000000 9.0000000 9.0000000 9.0000000 9.0000000 9.0000000 9.0000000 9.0000000 9.0000000 9.0000000 9.0000000 9.0000000 9.0000000 9.0000000 9.0000000 9.0000000 9.0000000 9.0000000 9.0000000 9.0000000 9.0000000 9.0000000 9.0000000 9.0000000 9.0000000 9.0000000 9.0000000 9.0000000 9.0000000 9.0000000 9.0000000 9.0000000 9.0000000 9.0000000 9.0000000 9.0000000 9.0000000 9.0000000 9.0000000 9.0000000 9.0000000 9.0000000 9.0000000 9.0000000 9.0000000 9.0000000 9.0000000 9.0000000 9.0000000 9.0000000 9.0000000 9.0000000 9.0000000 9.0000000 9.0000000 9.0000000 9.0000000 9.0000000 9.0000000 9.0000000 9.0000000 9.0000000 9.0000000 9.0000000 9.0000000 9.0000000 9.0000000 9.0000000 9.0000000 9.0000000 9.0000000 9.0000000 9.0000000 9.0000000 9.0000000 9.0000000 9.0000000 9.0000000 9.0000000 9.0000000 9.0000000 9.0000000 9.0000000 9.0000000 9.0000000 9.0000000 9.0000000 9.0000000 9.0000000 9.0000000 9.0000000 9.0000000 9.0000000 9.0000000 9.0000000 9.0000000 9.0000000 9.0000000 9.0000000 9.0000000 9.0000000 9.0000000 9.0000000 9.0000000 9.0000000 9.0000000 9.0000000 9.0000000 9.0000000 9.0000000 9.0000000 9.0000000 9.0000000 9.0000000 9.0000000 9.0000000 9.0000000 9.0000000 9.0000000 9.0000000 9.0000000 9.0000000 9.0000000 9.0000000 9.0000000 9.0000000 9.0000000 9.0000000 9.0000000 9.0000000 9.0000000 9.0000000 9.0000000 9.0000000 9.0000000 9.0000000 9.0000000 9.0000000 9.0000000 9.0000000 9.0000000 9.0000000 9.0000000 9.0000000 9.0000000 9.0000000 9.0000000 9.0000000 9.0000000 9.0000000 9.0000000 9.0000000 9.0000000 9.0000000 9.0000000 9.0000000 9.0000000 9.0000000 9.0000000 9.0000000 9.0000000 9.0000000 9.0000000 9.0000000 9.0000000 9.0000000 9.0000000 9.0000000 9.0000000 9.0000000 9.0000000 9.0000000 9.0000000 9.0000000 9.0000000 9.0000000 9.0000000 9.0000000 9.0000000 9.0000000 9.0000000 9.0000000 9.0000000 9.0000000 9.0000000 9.0000000 9.0000000 9.0000000 9.0000000 9.0000000 9.0000000 9.0000000 9.0000000 9.0000000 9.0000000 9.0000000 9.0000000 9.0000000 9.0000000 9.0000000 9.0000000 9.0000000 9.0000000 9.0000000 9.0000000 9.0000000 9.0000000 9.0000000 9.0000000 9.0000000 9.0000000 9.0000000 9.0000000 9.0000000 9.0000000 9.0000000 9.0000000 9.0000000 9.0000000 9.0000000 9.0000000 9.0000000 9.0000000 9.0000000 9.0000000 9.0000000 9.0000000 9.0000000 9.0000000 9.0000000 9.0000000 9.0000000 9.0000000 9.0000000 9.0000000 9.0000000 9.0000000 9.0000000 9.0000000 9.0000000 9.0000000 9.0000000 9.0000000 9.0000000 9.0000000 9.0000000 9.0000000 9.0000000 9.0000000 9.0000000 9.0000000 9.0000000 9.0000000 9.0000000 9.0000000 9.0000000 9.0000000 9.0000000 9.0000000 9.0000000 9.0000000 9.0000000 9.0000000 9.0000000 9.0000000 9.0000000 9.0000000 9.0000000 9.0000000 9.0000000 9.0000000 9.0000000 9.0000000 9.0000000 9.0000000 9.0000000 9.0000000 9.0000000 9.0000000 9.0000000 9.0000000 9.0000000 9.0000000 9.0000000 9.0000000 9.0000000 9.0000000 9.0000000 9.0000000 9.0000000 9.0000000 9.0000000 9.0000000 9.0000000 9.0000000 9.0000000 9.0000000 9.0000000 9.0000000 9.0000000 9.0000000 9.0000000 9.0000000 9.0000000 9.0000000 9.0000000 9.0000000 9.0000000 9.0000000 9.0000000 9.0000000 9.0000000 9.0000000 9.0000000 9.0000000 9.0000000 9.0000000 9.0000000 9.0000000 9.0000000 9.0000000 9.0000000 9.0000000 9.0000000 9.0000000 9.0000000 9.0000000 9.0000000 9.0000000 9.0000000 9.0000000 9.0000000 9.0000000 9.0000000 9.0000000 9.0000000 9.0000000 9.0000000 9.0000000 9.0000000 9.0000000 9.0000000 9.0000000 9.0000000 9.0000000 9.0000000 9.0000000 9.0000000 9.0000000 9.0000000 9.0000000 9.0000000 9.0000000 9.0000000 9.0000000 9.0000000 9.0000000 9.0000000 9.0000000 9.0000000 9.0000000 9.0000000 9.0000000 9.0000000 9.0000000 9.0000000 9.0000000 9.0000000 9.0000000 9.0000000 9.0000000 9.0000000 9.0000000 9.0000000 9.0000000 9.0000000 9.0000000 9.0000000 9.0000000 9.0000000 9.0000000 9.0000000 9.0000000 9.0000000 9.0000000 9.0000000 9.0000000 9.0000000 9.0000000 9.0000000 9.0000000 9.0000000 9.0000000 9.0000000 9.0000000 9.0000000 9.0000000 9.0000000 9.0000000 9.0000000 9.0000000 9.0000000 9.0000000 9.0000000 9.0000000 9.0000000 9.0000000 9.0000000 9.0000000 9.0000000 9.0000000 9.0000000 9.0000000 9.0000000 9.0000000 9.0000000 9.0000000 9.0000000 9.0000000 9.0000000 9.0000000 9.0000000 9.0000000 9.0000000 9.0000000 9.0000000 9.0000000 9.0000000 9.0000000 9.0000000 9.0000000 9.0000000 9.0000000 9.0000000 9.0000000 9.0000000 9.0000000 9.0000000 9.0000000 9.0000000 9.0000000 9.0000000 9.0000000 9.0000000 9.0000000 9.0000000 9.0000000 9.0000000 9.0000000 9.0000000 9.0000000 9.0000000 9.0000000 9.0000000 9.0000000 9.0000000 9.0000000 9.0000000 9.0000000 9.0000000 
cruenta_MP999_NR           0.0000010 0.0000010 0.0000010 0.0000010 0.0000010 0.0000010 0.0000010 0.0000010 0.0000010 0.0000010 0.0000010 0.0000010 0.0000010 0.0000010 0.0000010 0.0000010 0.0000010 0.0000010 0.0000010 0.0000010 0.0000010 0.0000010 0.0000010 0.0000010 0.0000010 0.0000010 0.0000010 0.0000010 0.0000010 0.0000010 0.0000010 0.0000010 0.0000010 0.0000010 0.0000010 0.0000010 0.0000010 0.0000010 0.0000010 0.0000010 0.0000010 0.0000010 0.0000010 0.0000010 0.0000010 0.0000010 0.0000010 0.0000010 0.0000000 0.0000010 0.0000010 0.0000010 0.0000010 0.0000010 0.0000010 0.0000010 0.0000010 0.0000010 0.0000010 0.0000010 0.0000010 0.0000010 0.0000010 0.0000010 0.0000010 0.0000010 0.0000010 9.0000000 0.0000010 0.0000010 0.0000010 0.0000010 0.0000010 0.0000010 0.0000010 0.0000010 0.0000010 0.0000010 0.0000010 0.0000010 0.0000010 0.0000010 0.0000010 0.0000010 0.0000010 0.0000010 0.0000010 0.0000010 0.0000010 0.0000010 0.0000010 0.0000010 0.0000010 0.0000010 0.0000010 0.0000010 0.0000010 0.0000010 0.0000010 0.0000010 0.0000010 0.0000010 0.0000010 0.0000010 0.0000010 0.0000010 0.0000010 0.0000010 0.0000010 0.0000010 0.0000010 0.0000010 0.0000010 0.0000010 0.0000010 0.0000010 0.0000010 0.0000010 0.0000010 0.0000010 0.0000010 0.0000010 0.0000010 0.0000010 0.0000010 0.0000010 0.0000010 0.0000010 0.0000010 0.0000010 0.0000010 0.0000010 0.0000010 0.0000010 0.0000010 0.0000010 0.0000010 0.0000010 0.0000010 0.0000010 0.0000010 0.0000010 0.0000010 0.0000010 0.0000010 0.0000010 0.0000010 0.0000010 0.0000010 0.0000010 0.0000010 0.0000010 0.0000010 0.0000010 0.0000010 0.0000010 0.0000010 0.0000010 0.0000010 0.0000010 0.0000010 0.0000010 0.0000010 0.0000010 0.0000010 0.0000010 0.0000010 0.0000010 0.0000010 0.0000010 0.0000010 0.0000010 0.0000010 0.0000010 0.0000010 0.0000010 0.0000010 0.0000010 0.0000010 0.0000010 0.0000010 0.0000010 0.0000010 0.0000010 0.0000010 0.0000010 0.0000010 0.0000010 0.0000010 0.0000010 0.0000010 9.0000000 9.0000000 9.0000000 9.0000000 9.0000000 9.0000000 9.0000000 9.0000000 9.0000000 9.0000000 9.0000000 9.0000000 9.0000000 9.0000000 9.0000000 9.0000000 9.0000000 9.0000000 9.0000000 9.0000000 9.0000000 9.0000000 9.0000000 9.0000000 9.0000000 9.0000000 9.0000000 9.0000000 9.0000000 9.0000000 9.0000000 9.0000000 9.0000000 9.0000000 9.0000000 9.0000000 9.0000000 9.0000000 9.0000000 9.0000000 9.0000000 9.0000000 9.0000000 9.0000000 9.0000000 9.0000000 9.0000000 9.0000000 9.0000000 9.0000000 9.0000000 9.0000000 9.0000000 9.0000000 9.0000000 9.0000000 9.0000000 9.0000000 9.0000000 9.0000000 9.0000000 9.0000000 9.0000000 9.0000000 9.0000000 9.0000000 9.0000000 9.0000000 9.0000000 9.0000000 9.0000000 9.0000000 9.0000000 9.0000000 9.0000000 9.0000000 9.0000000 9.0000000 9.0000000 9.0000000 9.0000000 9.0000000 9.0000000 9.0000000 9.0000000 9.0000000 9.0000000 9.0000000 9.0000000 9.0000000 9.0000000 9.0000000 9.0000000 9.0000000 9.0000000 9.0000000 9.0000000 9.0000000 9.0000000 9.0000000 9.0000000 9.0000000 9.0000000 9.0000000 9.0000000 9.0000000 9.0000000 9.0000000 9.0000000 9.0000000 9.0000000 9.0000000 9.0000000 9.0000000 9.0000000 9.0000000 9.0000000 9.0000000 9.0000000 9.0000000 9.0000000 9.0000000 9.0000000 9.0000000 9.0000000 9.0000000 9.0000000 9.0000000 9.0000000 9.0000000 9.0000000 9.0000000 9.0000000 9.0000000 9.0000000 9.0000000 9.0000000 9.0000000 9.0000000 9.0000000 9.0000000 9.0000000 9.0000000 9.0000000 9.0000000 9.0000000 9.0000000 9.0000000 9.0000000 9.0000000 9.0000000 9.0000000 9.0000000 9.0000000 9.0000000 9.0000000 9.0000000 9.0000000 9.0000000 9.0000000 9.0000000 9.0000000 9.0000000 9.0000000 9.0000000 9.0000000 9.0000000 9.0000000 9.0000000 9.0000000 9.0000000 9.0000000 9.0000000 9.0000000 9.0000000 9.0000000 9.0000000 9.0000000 9.0000000 9.0000000 9.0000000 9.0000000 9.0000000 9.0000000 9.0000000 9.0000000 9.0000000 9.0000000 9.0000000 9.0000000 9.0000000 9.0000000 9.0000000 9.0000000 9.0000000 9.0000000 9.0000000 9.0000000 9.0000000 9.0000000 9.0000000 9.0000000 9.0000000 9.0000000 9.0000000 9.0000000 9.0000000 9.0000000 9.0000000 9.0000000 9.0000000 9.0000000 9.0000000 9.0000000 9.0000000 9.0000000 9.0000000 9.0000000 9.0000000 9.0000000 9.0000000 9.0000000 9.0000000 9.0000000 9.0000000 9.0000000 9.0000000 9.0000000 9.0000000 9.0000000 9.0000000 9.0000000 9.0000000 9.0000000 9.0000000 9.0000000 9.0000000 9.0000000 9.0000000 9.0000000 9.0000000 9.0000000 9.0000000 9.0000000 9.0000000 9.0000000 9.0000000 9.0000000 9.0000000 9.0000000 9.0000000 9.0000000 9.0000000 9.0000000 9.0000000 9.0000000 9.0000000 9.0000000 9.0000000 9.0000000 9.0000000 9.0000000 9.0000000 9.0000000 9.0000000 9.0000000 9.0000000 9.0000000 9.0000000 9.0000000 9.0000000 9.0000000 9.0000000 9.0000000 9.0000000 9.0000000 9.0000000 9.0000000 9.0000000 9.0000000 9.0000000 9.0000000 9.0000000 9.0000000 9.0000000 9.0000000 9.0000000 9.0000000 9.0000000 9.0000000 9.0000000 9.0000000 9.0000000 9.0000000 9.0000000 9.0000000 9.0000000 9.0000000 9.0000000 9.0000000 9.0000000 9.0000000 9.0000000 9.0000000 9.0000000 9.0000000 9.0000000 9.0000000 9.0000000 9.0000000 9.0000000 9.0000000 9.0000000 9.0000000 9.0000000 9.0000000 9.0000000 9.0000000 9.0000000 9.0000000 9.0000000 9.0000000 9.0000000 9.0000000 9.0000000 9.0000000 9.0000000 9.0000000 9.0000000 9.0000000 9.0000000 9.0000000 9.0000000 9.0000000 9.0000000 9.0000000 9.0000000 9.0000000 9.0000000 9.0000000 9.0000000 9.0000000 9.0000000 9.0000000 9.0000000 9.0000000 9.0000000 9.0000000 9.0000000 9.0000000 9.0000000 9.0000000 9.0000000 9.0000000 9.0000000 9.0000000 9.0000000 9.0000000 9.0000000 9.0000000 9.0000000 9.0000000 9.0000000 9.0000000 9.0000000 9.0000000 9.0000000 9.0000000 9.0000000 9.0000000 9.0000000 9.0000000 9.0000000 9.0000000 9.0000000 9.0000000 9.0000000 9.0000000 9.0000000 9.0000000 9.0000000 9.0000000 9.0000000 9.0000000 9.0000000 9.0000000 9.0000000 9.0000000 9.0000000 9.0000000 9.0000000 9.0000000 9.0000000 9.0000000 9.0000000 9.0000000 9.0000000 9.0000000 9.0000000 9.0000000 9.0000000 9.0000000 9.0000000 9.0000000 9.0000000 9.0000000 9.0000000 9.0000000 9.0000000 9.0000000 9.0000000 9.0000000 9.0000000 9.0000000 9.0000000 9.0000000 9.0000000 9.0000000 9.0000000 9.0000000 9.0000000 9.0000000 9.0000000 9.0000000 9.0000000 9.0000000 9.0000000 9.0000000 9.0000000 9.0000000 9.0000000 9.0000000 9.0000000 9.0000000 9.0000000 9.0000000 9.0000000 9.0000000 9.0000000 9.0000000 9.0000000 9.0000000 9.0000000 9.0000000 9.0000000 9.0000000 9.0000000 9.0000000 9.0000000 9.0000000 9.0000000 9.0000000 9.0000000 9.0000000 9.0000000 9.0000000 9.0000000 9.0000000 9.0000000 9.0000000 9.0000000 9.0000000 9.0000000 9.0000000 9.0000000 9.0000000 9.0000000 9.0000000 9.0000000 9.0000000 9.0000000 9.0000000 9.0000000 9.0000000 9.0000000 9.0000000 9.0000000 9.0000000 9.0000000 9.0000000 9.0000000 9.0000000 9.0000000 9.0000000 9.0000000 9.0000000 9.0000000 9.0000000 9.0000000 9.0000000 9.0000000 9.0000000 9.0000000 9.0000000 9.0000000 9.0000000 9.0000000 9.0000000 9.0000000 9.0000000 9.0000000 9.0000000 9.0000000 9.0000000 9.0000000 9.0000000 9.0000000 9.0000000 9.0000000 9.0000000 9.0000000 9.0000000 9.0000000 9.0000000 9.0000000 9.0000000 9.0000000 9.0000000 9.0000000 9.0000000 9.0000000 9.0000000 9.0000000 9.0000000 9.0000000 9.0000000 9.0000000 9.0000000 9.0000000 9.0000000 9.0000000 9.0000000 9.0000000 9.0000000 9.0000000 9.0000000 9.0000000 9.0000000 9.0000000 9.0000000 9.0000000 9.0000000 9.0000000 9.0000000 9.0000000 9.0000000 9.0000000 9.0000000 9.0000000 9.0000000 9.0000000 9.0000000 9.0000000 9.0000000 9.0000000 9.0000000 9.0000000 9.0000000 
cryptoclada_EO12684        0.0000010 0.0000010 0.0000010 0.0000010 0.0000010 0.0000010 0.0000010 0.0000010 0.0000010 0.0000010 0.0000010 0.0000010 0.0000010 0.0000010 0.0000010 0.0000010 0.0000010 0.0000010 0.0000010 0.0000010 0.0000010 0.0000010 0.0000010 0.0000010 0.0000010 0.0000010 0.0000010 0.0000010 0.0000010 0.0000010 0.0000010 0.0000010 0.0000010 0.0000010 0.0000010 0.0000010 0.0000010 0.0000010 0.0000010 0.0000010 0.0000010 0.0000010 0.0000010 0.0000010 0.0000010 0.0000010 0.0000010 0.0000010 0.0000010 0.0000000 0.0000010 0.0000010 0.0000010 0.0000010 0.0000010 0.0000010 0.0000010 0.0000010 0.0000010 0.0000010 0.0000010 0.0000010 0.0000010 0.0000010 0.0000010 0.0000010 0.0000010 9.0000000 0.0000010 0.0000010 0.0000010 0.0000010 0.0000010 0.0000010 0.0000010 0.0000010 0.0000010 0.0000010 0.0000010 0.0000010 0.0000010 0.0000010 0.0000010 0.0000010 0.0000010 0.0000010 0.0000010 0.0000010 0.0000010 0.0000010 0.0000010 0.0000010 0.0000010 0.0000010 0.0000010 0.0000010 0.0000010 0.0000010 0.0000010 0.0000010 0.0000010 0.0000010 0.0000010 0.0000010 0.0000010 0.0000010 0.0000010 0.0000010 0.0000010 0.0000010 0.0000010 0.0000010 0.0000010 0.0000010 0.0000010 0.0000010 0.0000010 0.0000010 0.0000010 0.0000010 0.0000010 0.0000010 0.0000010 0.0000010 0.0000010 0.0000010 0.0000010 0.0000010 0.0000010 0.0000010 0.0000010 0.0000010 0.0000010 0.0000010 0.0000010 0.0000010 0.0000010 0.0000010 0.0000010 0.0000010 0.0000010 0.0000010 0.0000010 0.0000010 0.0000010 0.0000010 0.0000010 0.0000010 0.0000010 0.0000010 0.0000010 0.0000010 0.0000010 0.0000010 0.0000010 0.0000010 0.0000010 0.0000010 0.0000010 0.0000010 0.0000010 0.0000010 0.0000010 0.0000010 0.0000010 0.0000010 0.0000010 0.0000010 0.0000010 0.0000010 0.0000010 0.0000010 0.0000010 0.0000010 0.0000010 0.0000010 0.0000010 0.0000010 0.0000010 0.0000010 0.0000010 0.0000010 0.0000010 0.0000010 0.0000010 0.0000010 0.0000010 0.0000010 0.0000010 0.0000010 0.0000010 9.0000000 9.0000000 9.0000000 9.0000000 9.0000000 9.0000000 9.0000000 9.0000000 9.0000000 9.0000000 9.0000000 9.0000000 9.0000000 9.0000000 9.0000000 9.0000000 9.0000000 9.0000000 9.0000000 9.0000000 9.0000000 9.0000000 9.0000000 9.0000000 9.0000000 9.0000000 9.0000000 9.0000000 9.0000000 9.0000000 9.0000000 9.0000000 9.0000000 9.0000000 9.0000000 9.0000000 9.0000000 9.0000000 9.0000000 9.0000000 9.0000000 9.0000000 9.0000000 9.0000000 9.0000000 9.0000000 9.0000000 9.0000000 9.0000000 9.0000000 9.0000000 9.0000000 9.0000000 9.0000000 9.0000000 9.0000000 9.0000000 9.0000000 9.0000000 9.0000000 9.0000000 9.0000000 9.0000000 9.0000000 9.0000000 9.0000000 9.0000000 9.0000000 9.0000000 9.0000000 9.0000000 9.0000000 9.0000000 9.0000000 9.0000000 9.0000000 9.0000000 9.0000000 9.0000000 9.0000000 9.0000000 9.0000000 9.0000000 9.0000000 9.0000000 9.0000000 9.0000000 9.0000000 9.0000000 9.0000000 9.0000000 9.0000000 9.0000000 9.0000000 9.0000000 9.0000000 9.0000000 9.0000000 9.0000000 9.0000000 9.0000000 9.0000000 9.0000000 9.0000000 9.0000000 9.0000000 9.0000000 9.0000000 9.0000000 9.0000000 9.0000000 9.0000000 9.0000000 9.0000000 9.0000000 9.0000000 9.0000000 9.0000000 9.0000000 9.0000000 9.0000000 9.0000000 9.0000000 9.0000000 9.0000000 9.0000000 9.0000000 9.0000000 9.0000000 9.0000000 9.0000000 9.0000000 9.0000000 9.0000000 9.0000000 9.0000000 9.0000000 9.0000000 9.0000000 9.0000000 9.0000000 9.0000000 9.0000000 9.0000000 9.0000000 9.0000000 9.0000000 9.0000000 9.0000000 9.0000000 9.0000000 9.0000000 9.0000000 9.0000000 9.0000000 9.0000000 9.0000000 9.0000000 9.0000000 9.0000000 9.0000000 9.0000000 9.0000000 9.0000000 9.0000000 9.0000000 9.0000000 9.0000000 9.0000000 9.0000000 9.0000000 9.0000000 9.0000000 9.0000000 9.0000000 9.0000000 9.0000000 9.0000000 9.0000000 9.0000000 9.0000000 9.0000000 9.0000000 9.0000000 9.0000000 9.0000000 9.0000000 9.0000000 9.0000000 9.0000000 9.0000000 9.0000000 9.0000000 9.0000000 9.0000000 9.0000000 9.0000000 9.0000000 9.0000000 9.0000000 9.0000000 9.0000000 9.0000000 9.0000000 9.0000000 9.0000000 9.0000000 9.0000000 9.0000000 9.0000000 9.0000000 9.0000000 9.0000000 9.0000000 9.0000000 9.0000000 9.0000000 9.0000000 9.0000000 9.0000000 9.0000000 9.0000000 9.0000000 9.0000000 9.0000000 9.0000000 9.0000000 9.0000000 9.0000000 9.0000000 9.0000000 9.0000000 9.0000000 9.0000000 9.0000000 9.0000000 9.0000000 9.0000000 9.0000000 9.0000000 9.0000000 9.0000000 9.0000000 9.0000000 9.0000000 9.0000000 9.0000000 9.0000000 9.0000000 9.0000000 9.0000000 9.0000000 9.0000000 9.0000000 9.0000000 9.0000000 9.0000000 9.0000000 9.0000000 9.0000000 9.0000000 9.0000000 9.0000000 9.0000000 9.0000000 9.0000000 9.0000000 9.0000000 9.0000000 9.0000000 9.0000000 9.0000000 9.0000000 9.0000000 9.0000000 9.0000000 9.0000000 9.0000000 9.0000000 9.0000000 9.0000000 9.0000000 9.0000000 9.0000000 9.0000000 9.0000000 9.0000000 9.0000000 9.0000000 9.0000000 9.0000000 9.0000000 9.0000000 9.0000000 9.0000000 9.0000000 9.0000000 9.0000000 9.0000000 9.0000000 9.0000000 9.0000000 9.0000000 9.0000000 9.0000000 9.0000000 9.0000000 9.0000000 9.0000000 9.0000000 9.0000000 9.0000000 9.0000000 9.0000000 9.0000000 9.0000000 9.0000000 9.0000000 9.0000000 9.0000000 9.0000000 9.0000000 9.0000000 9.0000000 9.0000000 9.0000000 9.0000000 9.0000000 9.0000000 9.0000000 9.0000000 9.0000000 9.0000000 9.0000000 9.0000000 9.0000000 9.0000000 9.0000000 9.0000000 9.0000000 9.0000000 9.0000000 9.0000000 9.0000000 9.0000000 9.0000000 9.0000000 9.0000000 9.0000000 9.0000000 9.0000000 9.0000000 9.0000000 9.0000000 9.0000000 9.0000000 9.0000000 9.0000000 9.0000000 9.0000000 9.0000000 9.0000000 9.0000000 9.0000000 9.0000000 9.0000000 9.0000000 9.0000000 9.0000000 9.0000000 9.0000000 9.0000000 9.0000000 9.0000000 9.0000000 9.0000000 9.0000000 9.0000000 9.0000000 9.0000000 9.0000000 9.0000000 9.0000000 9.0000000 9.0000000 9.0000000 9.0000000 9.0000000 9.0000000 9.0000000 9.0000000 9.0000000 9.0000000 9.0000000 9.0000000 9.0000000 9.0000000 9.0000000 9.0000000 9.0000000 9.0000000 9.0000000 9.0000000 9.0000000 9.0000000 9.0000000 9.0000000 9.0000000 9.0000000 9.0000000 9.0000000 9.0000000 9.0000000 9.0000000 9.0000000 9.0000000 9.0000000 9.0000000 9.0000000 9.0000000 9.0000000 9.0000000 9.0000000 9.0000000 9.0000000 9.0000000 9.0000000 9.0000000 9.0000000 9.0000000 9.0000000 9.0000000 9.0000000 9.0000000 9.0000000 9.0000000 9.0000000 9.0000000 9.0000000 9.0000000 9.0000000 9.0000000 9.0000000 9.0000000 9.0000000 9.0000000 9.0000000 9.0000000 9.0000000 9.0000000 9.0000000 9.0000000 9.0000000 9.0000000 9.0000000 9.0000000 9.0000000 9.0000000 9.0000000 9.0000000 9.0000000 9.0000000 9.0000000 9.0000000 9.0000000 9.0000000 9.0000000 9.0000000 9.0000000 9.0000000 9.0000000 9.0000000 9.0000000 9.0000000 9.0000000 9.0000000 9.0000000 9.0000000 9.0000000 9.0000000 9.0000000 9.0000000 9.0000000 9.0000000 9.0000000 9.0000000 9.0000000 9.0000000 9.0000000 9.0000000 9.0000000 9.0000000 9.0000000 9.0000000 9.0000000 9.0000000 9.0000000 9.0000000 9.0000000 9.0000000 9.0000000 9.0000000 9.0000000 9.0000000 9.0000000 9.0000000 9.0000000 9.0000000 9.0000000 9.0000000 9.0000000 9.0000000 9.0000000 9.0000000 9.0000000 9.0000000 9.0000000 9.0000000 9.0000000 9.0000000 9.0000000 9.0000000 9.0000000 9.0000000 9.0000000 9.0000000 9.0000000 9.0000000 9.0000000 9.0000000 9.0000000 9.0000000 9.0000000 9.0000000 9.0000000 9.0000000 9.0000000 9.0000000 9.0000000 9.0000000 9.0000000 9.0000000 9.0000000 9.0000000 9.0000000 9.0000000 9.0000000 9.0000000 9.0000000 9.0000000 9.0000000 9.0000000 9.0000000 9.0000000 9.0000000 9.0000000 9.0000000 9.0000000 
cumuliflora_EO12699        0.0000010 0.0000010 0.0000010 0.0000010 0.0000010 0.0000010 0.0000010 0.0000010 0.0000010 0.0000010 0.0000010 0.0000010 0.0000010 0.0000010 0.0000010 0.0000010 0.0000010 0.0000010 0.0000010 0.0000010 0.0000010 0.0000010 0.0000010 0.0000010 0.0000010 0.0000010 0.0000010 0.0000010 0.0000010 0.0000010 0.0000010 0.0000010 0.0000010 0.0000010 0.0000010 0.0000010 0.0000010 0.0000010 0.0000010 0.0000010 0.0000010 0.0000010 0.0000010 0.0000010 0.0000010 0.0000010 0.0000010 0.0000010 0.0000010 0.0000010 0.0000000 0.0000010 0.0000010 0.0000010 0.0000010 0.0000010 0.0000010 0.0000010 0.0000010 0.0000010 0.0000010 0.0000010 0.0000010 0.0000010 0.0000010 0.0000010 0.0000010 9.0000000 0.0000010 0.0000010 0.0000010 0.0000010 0.0000010 0.0000010 0.0000010 0.0000010 0.0000010 0.0000010 0.0000010 0.0000010 0.0000010 0.0000010 0.0000010 0.0000010 0.0000010 0.0000010 0.0000010 0.0000010 0.0000010 0.0000010 0.0000010 0.0000010 0.0000010 0.0000010 0.0000010 0.0000010 0.0000010 0.0000010 0.0000010 0.0000010 0.0000010 0.0000010 0.0000010 0.0000010 0.0000010 0.0000010 0.0000010 0.0000010 0.0000010 0.0000010 0.0000010 0.0000010 0.0000010 0.0000010 0.0000010 0.0000010 0.0000010 0.0000010 0.0000010 0.0000010 0.0000010 0.0000010 0.0000010 0.0000010 0.0000010 0.0000010 0.0000010 0.0000010 0.0000010 0.0000010 0.0000010 0.0000010 0.0000010 0.0000010 0.0000010 0.0000010 0.0000010 0.0000010 0.0000010 0.0000010 0.0000010 0.0000010 0.0000010 0.0000010 0.0000010 0.0000010 0.0000010 0.0000010 0.0000010 0.0000010 0.0000010 0.0000010 0.0000010 0.0000010 0.0000010 0.0000010 0.0000010 0.0000010 0.0000010 0.0000010 0.0000010 0.0000010 0.0000010 0.0000010 0.0000010 0.0000010 0.0000010 0.0000010 0.0000010 0.0000010 0.0000010 0.0000010 0.0000010 0.0000010 0.0000010 0.0000010 0.0000010 0.0000010 0.0000010 0.0000010 0.0000010 0.0000010 0.0000010 0.0000010 0.0000010 0.0000010 0.0000010 0.0000010 0.0000010 0.0000010 0.0000010 9.0000000 9.0000000 9.0000000 9.0000000 9.0000000 9.0000000 9.0000000 9.0000000 9.0000000 9.0000000 9.0000000 9.0000000 9.0000000 9.0000000 9.0000000 9.0000000 9.0000000 9.0000000 9.0000000 9.0000000 9.0000000 9.0000000 9.0000000 9.0000000 9.0000000 9.0000000 9.0000000 9.0000000 9.0000000 9.0000000 9.0000000 9.0000000 9.0000000 9.0000000 9.0000000 9.0000000 9.0000000 9.0000000 9.0000000 9.0000000 9.0000000 9.0000000 9.0000000 9.0000000 9.0000000 9.0000000 9.0000000 9.0000000 9.0000000 9.0000000 9.0000000 9.0000000 9.0000000 9.0000000 9.0000000 9.0000000 9.0000000 9.0000000 9.0000000 9.0000000 9.0000000 9.0000000 9.0000000 9.0000000 9.0000000 9.0000000 9.0000000 9.0000000 9.0000000 9.0000000 9.0000000 9.0000000 9.0000000 9.0000000 9.0000000 9.0000000 9.0000000 9.0000000 9.0000000 9.0000000 9.0000000 9.0000000 9.0000000 9.0000000 9.0000000 9.0000000 9.0000000 9.0000000 9.0000000 9.0000000 9.0000000 9.0000000 9.0000000 9.0000000 9.0000000 9.0000000 9.0000000 9.0000000 9.0000000 9.0000000 9.0000000 9.0000000 9.0000000 9.0000000 9.0000000 9.0000000 9.0000000 9.0000000 9.0000000 9.0000000 9.0000000 9.0000000 9.0000000 9.0000000 9.0000000 9.0000000 9.0000000 9.0000000 9.0000000 9.0000000 9.0000000 9.0000000 9.0000000 9.0000000 9.0000000 9.0000000 9.0000000 9.0000000 9.0000000 9.0000000 9.0000000 9.0000000 9.0000000 9.0000000 9.0000000 9.0000000 9.0000000 9.0000000 9.0000000 9.0000000 9.0000000 9.0000000 9.0000000 9.0000000 9.0000000 9.0000000 9.0000000 9.0000000 9.0000000 9.0000000 9.0000000 9.0000000 9.0000000 9.0000000 9.0000000 9.0000000 9.0000000 9.0000000 9.0000000 9.0000000 9.0000000 9.0000000 9.0000000 9.0000000 9.0000000 9.0000000 9.0000000 9.0000000 9.0000000 9.0000000 9.0000000 9.0000000 9.0000000 9.0000000 9.0000000 9.0000000 9.0000000 9.0000000 9.0000000 9.0000000 9.0000000 9.0000000 9.0000000 9.0000000 9.0000000 9.0000000 9.0000000 9.0000000 9.0000000 9.0000000 9.0000000 9.0000000 9.0000000 9.0000000 9.0000000 9.0000000 9.0000000 9.0000000 9.0000000 9.0000000 9.0000000 9.0000000 9.0000000 9.0000000 9.0000000 9.0000000 9.0000000 9.0000000 9.0000000 9.0000000 9.0000000 9.0000000 9.0000000 9.0000000 9.0000000 9.0000000 9.0000000 9.0000000 9.0000000 9.0000000 9.0000000 9.0000000 9.0000000 9.0000000 9.0000000 9.0000000 9.0000000 9.0000000 9.0000000 9.0000000 9.0000000 9.0000000 9.0000000 9.0000000 9.0000000 9.0000000 9.0000000 9.0000000 9.0000000 9.0000000 9.0000000 9.0000000 9.0000000 9.0000000 9.0000000 9.0000000 9.0000000 9.0000000 9.0000000 9.0000000 9.0000000 9.0000000 9.0000000 9.0000000 9.0000000 9.0000000 9.0000000 9.0000000 9.0000000 9.0000000 9.0000000 9.0000000 9.0000000 9.0000000 9.0000000 9.0000000 9.0000000 9.0000000 9.0000000 9.0000000 9.0000000 9.0000000 9.0000000 9.0000000 9.0000000 9.0000000 9.0000000 9.0000000 9.0000000 9.0000000 9.0000000 9.0000000 9.0000000 9.0000000 9.0000000 9.0000000 9.0000000 9.0000000 9.0000000 9.0000000 9.0000000 9.0000000 9.0000000 9.0000000 9.0000000 9.0000000 9.0000000 9.0000000 9.0000000 9.0000000 9.0000000 9.0000000 9.0000000 9.0000000 9.0000000 9.0000000 9.0000000 9.0000000 9.0000000 9.0000000 9.0000000 9.0000000 9.0000000 9.0000000 9.0000000 9.0000000 9.0000000 9.0000000 9.0000000 9.0000000 9.0000000 9.0000000 9.0000000 9.0000000 9.0000000 9.0000000 9.0000000 9.0000000 9.0000000 9.0000000 9.0000000 9.0000000 9.0000000 9.0000000 9.0000000 9.0000000 9.0000000 9.0000000 9.0000000 9.0000000 9.0000000 9.0000000 9.0000000 9.0000000 9.0000000 9.0000000 9.0000000 9.0000000 9.0000000 9.0000000 9.0000000 9.0000000 9.0000000 9.0000000 9.0000000 9.0000000 9.0000000 9.0000000 9.0000000 9.0000000 9.0000000 9.0000000 9.0000000 9.0000000 9.0000000 9.0000000 9.0000000 9.0000000 9.0000000 9.0000000 9.0000000 9.0000000 9.0000000 9.0000000 9.0000000 9.0000000 9.0000000 9.0000000 9.0000000 9.0000000 9.0000000 9.0000000 9.0000000 9.0000000 9.0000000 9.0000000 9.0000000 9.0000000 9.0000000 9.0000000 9.0000000 9.0000000 9.0000000 9.0000000 9.0000000 9.0000000 9.0000000 9.0000000 9.0000000 9.0000000 9.0000000 9.0000000 9.0000000 9.0000000 9.0000000 9.0000000 9.0000000 9.0000000 9.0000000 9.0000000 9.0000000 9.0000000 9.0000000 9.0000000 9.0000000 9.0000000 9.0000000 9.0000000 9.0000000 9.0000000 9.0000000 9.0000000 9.0000000 9.0000000 9.0000000 9.0000000 9.0000000 9.0000000 9.0000000 9.0000000 9.0000000 9.0000000 9.0000000 9.0000000 9.0000000 9.0000000 9.0000000 9.0000000 9.0000000 9.0000000 9.0000000 9.0000000 9.0000000 9.0000000 9.0000000 9.0000000 9.0000000 9.0000000 9.0000000 9.0000000 9.0000000 9.0000000 9.0000000 9.0000000 9.0000000 9.0000000 9.0000000 9.0000000 9.0000000 9.0000000 9.0000000 9.0000000 9.0000000 9.0000000 9.0000000 9.0000000 9.0000000 9.0000000 9.0000000 9.0000000 9.0000000 9.0000000 9.0000000 9.0000000 9.0000000 9.0000000 9.0000000 9.0000000 9.0000000 9.0000000 9.0000000 9.0000000 9.0000000 9.0000000 9.0000000 9.0000000 9.0000000 9.0000000 9.0000000 9.0000000 9.0000000 9.0000000 9.0000000 9.0000000 9.0000000 9.0000000 9.0000000 9.0000000 9.0000000 9.0000000 9.0000000 9.0000000 9.0000000 9.0000000 9.0000000 9.0000000 9.0000000 9.0000000 9.0000000 9.0000000 9.0000000 9.0000000 9.0000000 9.0000000 9.0000000 9.0000000 9.0000000 9.0000000 9.0000000 9.0000000 9.0000000 9.0000000 9.0000000 9.0000000 9.0000000 9.0000000 9.0000000 9.0000000 9.0000000 9.0000000 9.0000000 9.0000000 9.0000000 9.0000000 9.0000000 9.0000000 9.0000000 9.0000000 9.0000000 9.0000000 9.0000000 9.0000000 9.0000000 9.0000000 9.0000000 9.0000000 9.0000000 9.0000000 9.0000000 9.0000000 9.0000000 9.0000000 9.0000000 9.0000000 9.0000000 9.0000000 9.0000000 9.0000000 
desmantha_MP562            0.0000010 0.0000010 0.0000010 0.0000010 0.0000010 0.0000010 0.0000010 0.0000010 0.0000010 0.0000010 0.0000010 0.0000010 0.0000010 0.0000010 0.0000010 0.0000010 0.0000010 0.0000010 0.0000010 0.0000010 0.0000010 0.0000010 0.0000010 0.0000010 0.0000010 0.0000010 0.0000010 0.0000010 0.0000010 0.0000010 0.0000010 0.0000010 0.0000010 0.0000010 0.0000010 0.0000010 0.0000010 0.0000010 0.0000010 0.0000010 0.0000010 0.0000010 0.0000010 0.0000010 0.0000010 0.0000010 0.0000010 0.0000010 0.0000010 0.0000010 0.0000010 0.0000000 0.0000010 0.0000010 0.0000010 0.0000010 0.0000010 0.0000010 0.0000010 0.0000010 0.0000010 0.0000010 0.0000010 0.0000010 0.0000010 0.0000010 0.0000010 9.0000000 0.0000010 0.0000010 0.0000010 0.0000010 0.0000010 0.0000010 0.0000010 0.0000010 0.0000010 0.0000010 0.0000010 0.0000010 0.0000010 0.0000010 0.0000010 0.0000010 0.0000010 0.0000010 0.0000010 0.0000010 0.0000010 0.0000010 0.0000010 0.0000010 0.0000010 0.0000010 0.0000010 0.0000010 0.0000010 0.0000010 0.0000010 0.0000010 0.0000010 0.0000010 0.0000010 0.0000010 0.0000010 0.0000010 0.0000010 0.0000010 0.0000010 0.0000010 0.0000010 0.0000010 0.0000010 0.0000010 0.0000010 0.0000010 0.0000010 0.0000010 0.0000010 0.0000010 0.0000010 0.0000010 0.0000010 0.0000010 0.0000010 0.0000010 0.0000010 0.0000010 0.0000010 0.0000010 0.0000010 0.0000010 0.0000010 0.0000010 0.0000010 0.0000010 0.0000010 0.0000010 0.0000010 0.0000010 0.0000010 0.0000010 0.0000010 0.0000010 0.0000010 0.0000010 0.0000010 0.0000010 0.0000010 0.0000010 0.0000010 0.0000010 0.0000010 0.0000010 0.0000010 0.0000010 0.0000010 0.0000010 0.0000010 0.0000010 0.0000010 0.0000010 0.0000010 0.0000010 0.0000010 0.0000010 0.0000010 0.0000010 0.0000010 0.0000010 0.0000010 0.0000010 0.0000010 0.0000010 0.0000010 0.0000010 0.0000010 0.0000010 0.0000010 0.0000010 0.0000010 0.0000010 0.0000010 0.0000010 0.0000010 0.0000010 0.0000010 0.0000010 0.0000010 0.0000010 0.0000010 9.0000000 9.0000000 9.0000000 9.0000000 9.0000000 9.0000000 9.0000000 9.0000000 9.0000000 9.0000000 9.0000000 9.0000000 9.0000000 9.0000000 9.0000000 9.0000000 9.0000000 9.0000000 9.0000000 9.0000000 9.0000000 9.0000000 9.0000000 9.0000000 9.0000000 9.0000000 9.0000000 9.0000000 9.0000000 9.0000000 9.0000000 9.0000000 9.0000000 9.0000000 9.0000000 9.0000000 9.0000000 9.0000000 9.0000000 9.0000000 9.0000000 9.0000000 9.0000000 9.0000000 9.0000000 9.0000000 9.0000000 9.0000000 9.0000000 9.0000000 9.0000000 9.0000000 9.0000000 9.0000000 9.0000000 9.0000000 9.0000000 9.0000000 9.0000000 9.0000000 9.0000000 9.0000000 9.0000000 9.0000000 9.0000000 9.0000000 9.0000000 9.0000000 9.0000000 9.0000000 9.0000000 9.0000000 9.0000000 9.0000000 9.0000000 9.0000000 9.0000000 9.0000000 9.0000000 9.0000000 9.0000000 9.0000000 9.0000000 9.0000000 9.0000000 9.0000000 9.0000000 9.0000000 9.0000000 9.0000000 9.0000000 9.0000000 9.0000000 9.0000000 9.0000000 9.0000000 9.0000000 9.0000000 9.0000000 9.0000000 9.0000000 9.0000000 9.0000000 9.0000000 9.0000000 9.0000000 9.0000000 9.0000000 9.0000000 9.0000000 9.0000000 9.0000000 9.0000000 9.0000000 9.0000000 9.0000000 9.0000000 9.0000000 9.0000000 9.0000000 9.0000000 9.0000000 9.0000000 9.0000000 9.0000000 9.0000000 9.0000000 9.0000000 9.0000000 9.0000000 9.0000000 9.0000000 9.0000000 9.0000000 9.0000000 9.0000000 9.0000000 9.0000000 9.0000000 9.0000000 9.0000000 9.0000000 9.0000000 9.0000000 9.0000000 9.0000000 9.0000000 9.0000000 9.0000000 9.0000000 9.0000000 9.0000000 9.0000000 9.0000000 9.0000000 9.0000000 9.0000000 9.0000000 9.0000000 9.0000000 9.0000000 9.0000000 9.0000000 9.0000000 9.0000000 9.0000000 9.0000000 9.0000000 9.0000000 9.0000000 9.0000000 9.0000000 9.0000000 9.0000000 9.0000000 9.0000000 9.0000000 9.0000000 9.0000000 9.0000000 9.0000000 9.0000000 9.0000000 9.0000000 9.0000000 9.0000000 9.0000000 9.0000000 9.0000000 9.0000000 9.0000000 9.0000000 9.0000000 9.0000000 9.0000000 9.0000000 9.0000000 9.0000000 9.0000000 9.0000000 9.0000000 9.0000000 9.0000000 9.0000000 9.0000000 9.0000000 9.0000000 9.0000000 9.0000000 9.0000000 9.0000000 9.0000000 9.0000000 9.0000000 9.0000000 9.0000000 9.0000000 9.0000000 9.0000000 9.0000000 9.0000000 9.0000000 9.0000000 9.0000000 9.0000000 9.0000000 9.0000000 9.0000000 9.0000000 9.0000000 9.0000000 9.0000000 9.0000000 9.0000000 9.0000000 9.0000000 9.0000000 9.0000000 9.0000000 9.0000000 9.0000000 9.0000000 9.0000000 9.0000000 9.0000000 9.0000000 9.0000000 9.0000000 9.0000000 9.0000000 9.0000000 9.0000000 9.0000000 9.0000000 9.0000000 9.0000000 9.0000000 9.0000000 9.0000000 9.0000000 9.0000000 9.0000000 9.0000000 9.0000000 9.0000000 9.0000000 9.0000000 9.0000000 9.0000000 9.0000000 9.0000000 9.0000000 9.0000000 9.0000000 9.0000000 9.0000000 9.0000000 9.0000000 9.0000000 9.0000000 9.0000000 9.0000000 9.0000000 9.0000000 9.0000000 9.0000000 9.0000000 9.0000000 9.0000000 9.0000000 9.0000000 9.0000000 9.0000000 9.0000000 9.0000000 9.0000000 9.0000000 9.0000000 9.0000000 9.0000000 9.0000000 9.0000000 9.0000000 9.0000000 9.0000000 9.0000000 9.0000000 9.0000000 9.0000000 9.0000000 9.0000000 9.0000000 9.0000000 9.0000000 9.0000000 9.0000000 9.0000000 9.0000000 9.0000000 9.0000000 9.0000000 9.0000000 9.0000000 9.0000000 9.0000000 9.0000000 9.0000000 9.0000000 9.0000000 9.0000000 9.0000000 9.0000000 9.0000000 9.0000000 9.0000000 9.0000000 9.0000000 9.0000000 9.0000000 9.0000000 9.0000000 9.0000000 9.0000000 9.0000000 9.0000000 9.0000000 9.0000000 9.0000000 9.0000000 9.0000000 9.0000000 9.0000000 9.0000000 9.0000000 9.0000000 9.0000000 9.0000000 9.0000000 9.0000000 9.0000000 9.0000000 9.0000000 9.0000000 9.0000000 9.0000000 9.0000000 9.0000000 9.0000000 9.0000000 9.0000000 9.0000000 9.0000000 9.0000000 9.0000000 9.0000000 9.0000000 9.0000000 9.0000000 9.0000000 9.0000000 9.0000000 9.0000000 9.0000000 9.0000000 9.0000000 9.0000000 9.0000000 9.0000000 9.0000000 9.0000000 9.0000000 9.0000000 9.0000000 9.0000000 9.0000000 9.0000000 9.0000000 9.0000000 9.0000000 9.0000000 9.0000000 9.0000000 9.0000000 9.0000000 9.0000000 9.0000000 9.0000000 9.0000000 9.0000000 9.0000000 9.0000000 9.0000000 9.0000000 9.0000000 9.0000000 9.0000000 9.0000000 9.0000000 9.0000000 9.0000000 9.0000000 9.0000000 9.0000000 9.0000000 9.0000000 9.0000000 9.0000000 9.0000000 9.0000000 9.0000000 9.0000000 9.0000000 9.0000000 9.0000000 9.0000000 9.0000000 9.0000000 9.0000000 9.0000000 9.0000000 9.0000000 9.0000000 9.0000000 9.0000000 9.0000000 9.0000000 9.0000000 9.0000000 9.0000000 9.0000000 9.0000000 9.0000000 9.0000000 9.0000000 9.0000000 9.0000000 9.0000000 9.0000000 9.0000000 9.0000000 9.0000000 9.0000000 9.0000000 9.0000000 9.0000000 9.0000000 9.0000000 9.0000000 9.0000000 9.0000000 9.0000000 9.0000000 9.0000000 9.0000000 9.0000000 9.0000000 9.0000000 9.0000000 9.0000000 9.0000000 9.0000000 9.0000000 9.0000000 9.0000000 9.0000000 9.0000000 9.0000000 9.0000000 9.0000000 9.0000000 9.0000000 9.0000000 9.0000000 9.0000000 9.0000000 9.0000000 9.0000000 9.0000000 9.0000000 9.0000000 9.0000000 9.0000000 9.0000000 9.0000000 9.0000000 9.0000000 9.0000000 9.0000000 9.0000000 9.0000000 9.0000000 9.0000000 9.0000000 9.0000000 9.0000000 9.0000000 9.0000000 9.0000000 9.0000000 9.0000000 9.0000000 9.0000000 9.0000000 9.0000000 9.0000000 9.0000000 9.0000000 9.0000000 9.0000000 9.0000000 9.0000000 9.0000000 9.0000000 9.0000000 9.0000000 9.0000000 9.0000000 9.0000000 9.0000000 9.0000000 9.0000000 9.0000000 9.0000000 9.0000000 9.0000000 9.0000000 9.0000000 9.0000000 9.0000000 9.0000000 9.0000000 9.0000000 9.0000000 9.0000000 9.0000000 9.0000000 9.0000000 9.0000000 
diosmifolia_CM19           0.0000010 0.0000010 0.0000010 0.0000010 0.0000010 0.0000010 0.0000010 0.0000010 0.0000010 0.0000010 0.0000010 0.0000010 0.0000010 0.0000010 0.0000010 0.0000010 0.0000010 0.0000010 0.0000010 0.0000010 0.0000010 0.0000010 0.0000010 0.0000010 0.0000010 0.0000010 0.0000010 0.0000010 0.0000010 0.0000010 0.0000010 0.0000010 0.0000010 0.0000010 0.0000010 0.0000010 0.0000010 0.0000010 0.0000010 0.0000010 0.0000010 0.0000010 0.0000010 0.0000010 0.0000010 0.0000010 0.0000010 0.0000010 0.0000010 0.0000010 0.0000010 0.0000010 0.0000000 0.0000010 0.0000010 0.0000010 0.0000010 0.0000010 0.0000010 0.0000010 0.0000010 0.0000010 0.0000010 0.0000010 0.0000010 0.0000010 0.0000010 9.0000000 0.0000010 0.0000010 0.0000010 0.0000010 0.0000010 0.0000010 0.0000010 0.0000010 0.0000010 0.0000010 0.0000010 0.0000010 0.0000010 0.0000010 0.0000010 0.0000010 0.0000010 0.0000010 0.0000010 0.0000010 0.0000010 0.0000010 0.0000010 0.0000010 0.0000010 0.0000010 0.0000010 0.0000010 0.0000010 0.0000010 0.0000010 0.0000010 0.0000010 0.0000010 0.0000010 0.0000010 0.0000010 0.0000010 0.0000010 0.0000010 0.0000010 0.0000010 0.0000010 0.0000010 0.0000010 0.0000010 0.0000010 0.0000010 0.0000010 0.0000010 0.0000010 0.0000010 0.0000010 0.0000010 0.0000010 0.0000010 0.0000010 0.0000010 0.0000010 0.0000010 0.0000010 0.0000010 0.0000010 0.0000010 0.0000010 0.0000010 0.0000010 0.0000010 0.0000010 0.0000010 0.0000010 0.0000010 0.0000010 0.0000010 0.0000010 0.0000010 0.0000010 0.0000010 0.0000010 0.0000010 0.0000010 0.0000010 0.0000010 0.0000010 0.0000010 0.0000010 0.0000010 0.0000010 0.0000010 0.0000010 0.0000010 0.0000010 0.0000010 0.0000010 0.0000010 0.0000010 0.0000010 0.0000010 0.0000010 0.0000010 0.0000010 0.0000010 0.0000010 0.0000010 0.0000010 0.0000010 0.0000010 0.0000010 0.0000010 0.0000010 0.0000010 0.0000010 0.0000010 0.0000010 0.0000010 0.0000010 0.0000010 0.0000010 0.0000010 0.0000010 0.0000010 0.0000010 0.0000010 9.0000000 9.0000000 9.0000000 9.0000000 9.0000000 9.0000000 9.0000000 9.0000000 9.0000000 9.0000000 9.0000000 9.0000000 9.0000000 9.0000000 9.0000000 9.0000000 9.0000000 9.0000000 9.0000000 9.0000000 9.0000000 9.0000000 9.0000000 9.0000000 9.0000000 9.0000000 9.0000000 9.0000000 9.0000000 9.0000000 9.0000000 9.0000000 9.0000000 9.0000000 9.0000000 9.0000000 9.0000000 9.0000000 9.0000000 9.0000000 9.0000000 9.0000000 9.0000000 9.0000000 9.0000000 9.0000000 9.0000000 9.0000000 9.0000000 9.0000000 9.0000000 9.0000000 9.0000000 9.0000000 9.0000000 9.0000000 9.0000000 9.0000000 9.0000000 9.0000000 9.0000000 9.0000000 9.0000000 9.0000000 9.0000000 9.0000000 9.0000000 9.0000000 9.0000000 9.0000000 9.0000000 9.0000000 9.0000000 9.0000000 9.0000000 9.0000000 9.0000000 9.0000000 9.0000000 9.0000000 9.0000000 9.0000000 9.0000000 9.0000000 9.0000000 9.0000000 9.0000000 9.0000000 9.0000000 9.0000000 9.0000000 9.0000000 9.0000000 9.0000000 9.0000000 9.0000000 9.0000000 9.0000000 9.0000000 9.0000000 9.0000000 9.0000000 9.0000000 9.0000000 9.0000000 9.0000000 9.0000000 9.0000000 9.0000000 9.0000000 9.0000000 9.0000000 9.0000000 9.0000000 9.0000000 9.0000000 9.0000000 9.0000000 9.0000000 9.0000000 9.0000000 9.0000000 9.0000000 9.0000000 9.0000000 9.0000000 9.0000000 9.0000000 9.0000000 9.0000000 9.0000000 9.0000000 9.0000000 9.0000000 9.0000000 9.0000000 9.0000000 9.0000000 9.0000000 9.0000000 9.0000000 9.0000000 9.0000000 9.0000000 9.0000000 9.0000000 9.0000000 9.0000000 9.0000000 9.0000000 9.0000000 9.0000000 9.0000000 9.0000000 9.0000000 9.0000000 9.0000000 9.0000000 9.0000000 9.0000000 9.0000000 9.0000000 9.0000000 9.0000000 9.0000000 9.0000000 9.0000000 9.0000000 9.0000000 9.0000000 9.0000000 9.0000000 9.0000000 9.0000000 9.0000000 9.0000000 9.0000000 9.0000000 9.0000000 9.0000000 9.0000000 9.0000000 9.0000000 9.0000000 9.0000000 9.0000000 9.0000000 9.0000000 9.0000000 9.0000000 9.0000000 9.0000000 9.0000000 9.0000000 9.0000000 9.0000000 9.0000000 9.0000000 9.0000000 9.0000000 9.0000000 9.0000000 9.0000000 9.0000000 9.0000000 9.0000000 9.0000000 9.0000000 9.0000000 9.0000000 9.0000000 9.0000000 9.0000000 9.0000000 9.0000000 9.0000000 9.0000000 9.0000000 9.0000000 9.0000000 9.0000000 9.0000000 9.0000000 9.0000000 9.0000000 9.0000000 9.0000000 9.0000000 9.0000000 9.0000000 9.0000000 9.0000000 9.0000000 9.0000000 9.0000000 9.0000000 9.0000000 9.0000000 9.0000000 9.0000000 9.0000000 9.0000000 9.0000000 9.0000000 9.0000000 9.0000000 9.0000000 9.0000000 9.0000000 9.0000000 9.0000000 9.0000000 9.0000000 9.0000000 9.0000000 9.0000000 9.0000000 9.0000000 9.0000000 9.0000000 9.0000000 9.0000000 9.0000000 9.0000000 9.0000000 9.0000000 9.0000000 9.0000000 9.0000000 9.0000000 9.0000000 9.0000000 9.0000000 9.0000000 9.0000000 9.0000000 9.0000000 9.0000000 9.0000000 9.0000000 9.0000000 9.0000000 9.0000000 9.0000000 9.0000000 9.0000000 9.0000000 9.0000000 9.0000000 9.0000000 9.0000000 9.0000000 9.0000000 9.0000000 9.0000000 9.0000000 9.0000000 9.0000000 9.0000000 9.0000000 9.0000000 9.0000000 9.0000000 9.0000000 9.0000000 9.0000000 9.0000000 9.0000000 9.0000000 9.0000000 9.0000000 9.0000000 9.0000000 9.0000000 9.0000000 9.0000000 9.0000000 9.0000000 9.0000000 9.0000000 9.0000000 9.0000000 9.0000000 9.0000000 9.0000000 9.0000000 9.0000000 9.0000000 9.0000000 9.0000000 9.0000000 9.0000000 9.0000000 9.0000000 9.0000000 9.0000000 9.0000000 9.0000000 9.0000000 9.0000000 9.0000000 9.0000000 9.0000000 9.0000000 9.0000000 9.0000000 9.0000000 9.0000000 9.0000000 9.0000000 9.0000000 9.0000000 9.0000000 9.0000000 9.0000000 9.0000000 9.0000000 9.0000000 9.0000000 9.0000000 9.0000000 9.0000000 9.0000000 9.0000000 9.0000000 9.0000000 9.0000000 9.0000000 9.0000000 9.0000000 9.0000000 9.0000000 9.0000000 9.0000000 9.0000000 9.0000000 9.0000000 9.0000000 9.0000000 9.0000000 9.0000000 9.0000000 9.0000000 9.0000000 9.0000000 9.0000000 9.0000000 9.0000000 9.0000000 9.0000000 9.0000000 9.0000000 9.0000000 9.0000000 9.0000000 9.0000000 9.0000000 9.0000000 9.0000000 9.0000000 9.0000000 9.0000000 9.0000000 9.0000000 9.0000000 9.0000000 9.0000000 9.0000000 9.0000000 9.0000000 9.0000000 9.0000000 9.0000000 9.0000000 9.0000000 9.0000000 9.0000000 9.0000000 9.0000000 9.0000000 9.0000000 9.0000000 9.0000000 9.0000000 9.0000000 9.0000000 9.0000000 9.0000000 9.0000000 9.0000000 9.0000000 9.0000000 9.0000000 9.0000000 9.0000000 9.0000000 9.0000000 9.0000000 9.0000000 9.0000000 9.0000000 9.0000000 9.0000000 9.0000000 9.0000000 9.0000000 9.0000000 9.0000000 9.0000000 9.0000000 9.0000000 9.0000000 9.0000000 9.0000000 9.0000000 9.0000000 9.0000000 9.0000000 9.0000000 9.0000000 9.0000000 9.0000000 9.0000000 9.0000000 9.0000000 9.0000000 9.0000000 9.0000000 9.0000000 9.0000000 9.0000000 9.0000000 9.0000000 9.0000000 9.0000000 9.0000000 9.0000000 9.0000000 9.0000000 9.0000000 9.0000000 9.0000000 9.0000000 9.0000000 9.0000000 9.0000000 9.0000000 9.0000000 9.0000000 9.0000000 9.0000000 9.0000000 9.0000000 9.0000000 9.0000000 9.0000000 9.0000000 9.0000000 9.0000000 9.0000000 9.0000000 9.0000000 9.0000000 9.0000000 9.0000000 9.0000000 9.0000000 9.0000000 9.0000000 9.0000000 9.0000000 9.0000000 9.0000000 9.0000000 9.0000000 9.0000000 9.0000000 9.0000000 9.0000000 9.0000000 9.0000000 9.0000000 9.0000000 9.0000000 9.0000000 9.0000000 9.0000000 9.0000000 9.0000000 9.0000000 9.0000000 9.0000000 9.0000000 9.0000000 9.0000000 9.0000000 9.0000000 9.0000000 9.0000000 9.0000000 9.0000000 9.0000000 9.0000000 9.0000000 9.0000000 9.0000000 9.0000000 9.0000000 9.0000000 9.0000000 9.0000000 9.0000000 9.0000000 9.0000000 9.0000000 9.0000000 9.0000000 9.0000000
[truncated: 5,232,529 more chars]
