# Supplementary material for: ﻿An integrative approach to alpha taxonomy in Erica L. (Ericaceae) with three new species from the Western Cape, South Africa
Source: PhytoKeys. 2025 Jun 4;257:95–117. doi: 10.3897/phytokeys.257.139457 (PMC12159662; doi:10.3897/phytokeys.257.139457)
Supplement: Supplementary material 3 — Full phylogenetic data and results [file phytokeys-257-095_article-139457__-s003.zip › SUPPLEMENTARY_MATERIALS_PHYLOGENETIC-May2025/Phylogenetic analysis results/nuclear/iqtree_nuclear_MF_MERGE_v2_20240810.splits.nex]

#nexus

BEGIN Taxa;
DIMENSIONS ntax=749;
TAXLABELS
[1] 'Calluna_vulgaris_BG643'
[2] 'abbotti_KG1005'
[3] 'abietina_abi_ANA'
[4] 'abietina_abi_MP1013'
[5] 'abietina_atr_MP1029'
[6] 'abietina_aur_MP1320'
[7] 'abietina_aur_MP499'
[8] 'abietina_aur_MP717'
[9] 'abietina_dia_MP1015'
[10] 'abietina_per_MP1071'
[11] 'abietina_pet_EO'
[12] 'algida_MP645'
[13] 'alopecurus_MP630'
[14] 'arborea_Miehe'
[15] 'arborescens_FM747'
[16] 'aristata_EO12830'
[17] 'aspalathifolia_DB1408'
[18] 'atherstonei_EO12261'
[19] 'axilliflora_MP916'
[20] 'bakeri_EO12828'
[21] 'banksii_ban_EO12873'
[22] 'baueri_gou_AH862'
[23] 'benguelensis_ben_A1'
[24] 'bibax_EO12862'
[25] 'boutonii_EO12666'
[26] 'brachyphylla_EO12810'
[27] 'brevifolia_MP1008'
[28] 'bruniades_EO12465'
[29] 'bruniifolia_EO12460'
[30] 'cabernetea_EO12882'
[31] 'caffra_ANA'
[32] 'caffra_C_MP528'
[33] 'caffrorum_DB1445'
[34] 'capitata_ANA'
[35] 'carnea_ATsn5'
[36] 'cerinthoides_ANA'
[37] 'chrysocodon_EO12845'
[38] 'cinerea_MP967'
[39] 'coarctata_ANA'
[40] 'coarctata_MP590'
[41] 'coccinea_coc_MP1020'
[42] 'coccinea_coc_MP1053'
[43] 'coccinea_uni_EO12849'
[44] 'corifolia_MP823'
[45] 'coventryi_EO12832'
[46] 'cristata_MP820'
[47] 'croceovirens_JP387'
[48] 'cruenta_MP745_NR'
[49] 'cruenta_MP999_NR'
[50] 'cryptoclada_EO12684'
[51] 'cumuliflora_EO12699'
[52] 'desmantha_MP562'
[53] 'diosmifolia_CM19'
[54] 'dolfiana_EO12546'
[55] 'doliiformis_MP710'
[56] 'dominans_MP648'
[57] 'dracomontana_EO12130'
[58] 'drakensbergensis_DB1443'
[59] 'eremioides_EO12854'
[60] 'esteriana_EO12858'
[61] 'evansii_MP641'
[62] 'filago_BG68'
[63] 'filamentosa_EO12728'
[64] 'filiformis_EO12881'
[65] 'flanaganii_MP631_NR'
[66] 'flavicoma_EO12823'
[67] 'flexistyla_EO12818'
[68] 'florifera_EO12536'
[69] 'florifera_EO12768'
[70] 'frigida_MP650'
[71] 'galioides_FN745'
[72] 'genistifolia_CM15'
[73] 'gigantea_EO12821'
[74] 'glandulifera_EO12852'
[75] 'glaphyra_MP647'
[76] 'gnaphaloides_MP511'
[77] 'goudotiana_EO12636'
[78] 'goudotiana_cf_EO12659'
[79] 'hebeclada_EO12686'
[80] 'hexandra_RC465'
[81] 'hibbertii_MP982'
[82] 'hillburtii_EO12593'
[83] 'hirta_EO12812'
[84] 'holtii_TO'
[85] 'humbertii_EO12638'
[86] 'imbricata_EO12834'
[87] 'imbricata_MP1279'
[88] 'imbricata_MP1295'
[89] 'imbricata_MP508'
[90] 'imbricata_MP512'
[91] 'imbricata_MP688'
[92] 'inflata_MP784'
[93] 'ingeana_EO11805'
[94] 'insignis_MP1290'
[95] 'intermedia_MM5082'
[96] 'intermedia_alb_MP1248'
[97] 'irbyana_EO12840'
[98] 'irregularis_EO12803'
[99] 'irrorata_EO12856'
[100] 'johnstoniana_RC464'
[101] 'junonia_jun_Moelens'
[102] 'junonia_min_Moelens'
[103] 'kingaensis_kin_BB2521'
[104] 'lasciva_EO12837'
[105] 'lasciva_MP906'
[106] 'latiflora_EO12865'
[107] 'latituba_MP1374'
[108] 'leucotrachela_ANA'
[109] 'lusitanica_PJ_NR'
[110] 'macroloma_EO12866'
[111] 'mannii_usa_BB2331'
[112] 'mauritiensis_EO12811'
[113] 'melastoma_mel_MP773'
[114] 'melastoma_min_EO12820'
[115] 'monadelphia_FO'
[116] 'multumbellifera_MP822'
[117] 'myriadenia_EO12679'
[118] 'nabea_BG609'
[119] 'nematophylla_EO12747'
[120] 'nevillei_ANA'
[121] 'nevillei_MP1056'
[122] 'obliqua_RT2079'
[123] 'occulta_EO'
[124] 'opulenta_JP316'
[125] 'palliiflora_EO12533'
[126] 'paludicola_AH2680'
[127] 'parilis_ANA'
[128] 'parilis_MP751'
[129] 'parkeri_EO12682'
[130] 'pauciovulata_TdV258b'
[131] 'pectinifolia_BG601'
[132] 'penicilliformis_MP1078'
[133] 'penicilliformis_MP889'
[134] 'perrieri_EO12635'
[135] 'petiolaris_EO12783'
[136] 'phillipsii_MP1357_NR'
[137] 'phillipsii_MP794'
[138] 'pinea_MP693'
[139] 'pinea_MP789'
[140] 'placentiflora_EO12477'
[141] 'placentiflora_MP1241'
[142] 'plena_MP1282'
[143] 'plukenetii_bre_MP769'
[144] 'pogonanthera_EO12835'
[145] 'psittacina_IJ1237'
[146] 'purgatoriensis_EO12846'
[147] 'pycnantha_MP1011'
[148] 'quadrisulcata_ANA'
[149] 'quadrisulcata_MP1031'
[150] 'rakotozafyana_EO12661'
[151] 'reenensis_MP661'
[152] 'regia_mar_MP930'
[153] 'regia_reg_ANA'
[154] 'regia_reg_MP922'
[155] 'retorta_RT2096'
[156] 'reunionensis_FN744'
[157] 'revoluta_BT13679'
[158] 'rivularis_BB13936'
[159] 'rubens_EO12853'
[160] 'rubiginosa_RT1554'
[161] 'sacciflora_EO12864'
[162] 'scytophylla_MP1021'
[163] 'sonderiana_MP997'
[164] 'sp_mad3_EO12632'
[165] 'sp_mad5_EO12641'
[166] 'sp_mitrastylus2_EO12691'
[167] 'spiculifolia_AS57234'
[168] 'stokoei_MP825_NR'
[169] 'straussiana_MP638'
[170] 'swaziensis_LL1181'
[171] 'tenella_EO12839'
[172] 'thomae_MP807'
[173] 'trimera_MsnA'
[174] 'umbellata_EO12620'
[175] 'ustulescens_RT1553'
[176] 'utriculosa_EOsn'
[177] 'vagans_PPJ'
[178] 'venustiflora_gla_MP1284'
[179] 'vestita_ANA'
[180] 'vestita_EO12702'
[181] 'vestita_MP1079'
[182] 'viridimontana_vir_AH1286'
[183] 'viscaria_lon_ANA'
[184] 'viscaria_lon_MP1270'
[185] 'viscaria_lon_MP504'
[186] 'viscaria_mac_MP808'
[187] 'viscaria_pen_EO12466'
[188] 'viscaria_vis_MdV4'
[189] 'vlokii_JP378'
[190] 'whyteana_BG75'
[191] 'woodii_DB1444'
[192] 'Calluna_vulgaris_ANA'
[193] 'Corema_album_ANA'
[194] 'Daboecia_cantabrica_ANA'
[195] 'Daboecia_cantabrica_PPA'
[196] 'Empetrum_nig'
[197] 'NEW_macrophylla_RH180'
[198] 'NEW_mucronata_RH187'
[199] 'NEW_omninoglabra_RH77'
[200] 'NEW_pilaarkopensis_RH139'
[201] 'NEW_sp_aff_inconstans_RH43'
[202] 'NEW_sp_aff_umbratica_JV826'
[203] 'NEW_sp_arida_RH218'
[204] 'NEW_sp_arida_RH220'
[205] 'NEW_sp_fredii_RH142'
[206] 'NEW_sp_hessaquae_RH181'
[207] 'NEW_sp_hessaquae_RH193b'
[208] 'NEW_sp_napierensis_RDH184a'
[209] 'NEW_sp_napierensis_RDH184b'
[210] 'NEW_sp_nov_JV2988'
[211] 'NEW_sp_romana_RH182'
[212] 'NEW_sp_schlebuschii_RH31'
[213] 'NEW_sp_soporata_RH183'
[214] 'NEW_sp_soporata_RH203'
[215] 'NEW_zizikammensis_RH42'
[216] 'abietina_aur_MP514'
[217] 'abietina_con_CM6'
[218] 'abietina_dia_CM11'
[219] 'accommodata_EO11382'
[220] 'acuta_MP506'
[221] 'adnata_MP501'
[222] 'adunca_EO12746'
[223] 'adunca_MP1254'
[224] 'agglutinans_EO7679'
[225] 'albens_ANA'
[226] 'albens_MP585'
[227] 'albertyniae_MP927'
[228] 'albescens_MP898'
[229] 'alexandri_EO12449'
[230] 'alfredii_FR'
[231] 'amidae_EO12272'
[232] 'amoena_MP1032'
[233] 'ampullacea_MP1277'
[234] 'andevalensis_EO12623'
[235] 'aneimena_EO12757'
[236] 'anguliger_MP597'
[237] 'angulosa_S2105'
[238] 'annectens_ANA'
[239] 'annectens_CM8'
[240] 'arachnocalyx_EO12453'
[241] 'arborea_EO12619'
[242] 'arborea_l_ANA'
[243] 'arborea_m_ANA'
[244] 'arcuata_MP523'
[245] 'ardens_MP1076'
[246] 'areolata_EO12502'
[247] 'argentea_EO12475'
[248] 'artemisioides_MP551'
[249] 'astroites_EO12758'
[250] 'atromontana_EO12544'
[251] 'atrovinosa_MP864'
[252] 'australis_PPF'
[253] 'australis_PPM'
[254] 'australis_b_ANA'
[255] 'autumnalis_MP665'
[256] 'axillaris_MP1052'
[257] 'axillaris_MP594'
[258] 'azorica_b_ANA'
[259] 'baccans_BG645'
[260] 'banksii_com_ANA'
[261] 'banksii_com_MP824'
[262] 'banksii_pur_NB1753'
[263] 'barbigeroides_MP735'
[264] 'baroniana_cf_Lar8'
[265] 'baueri_bau_MP1233'
[266] 'benguelensis_ben_DB1174'
[267] 'benguelensis_ben_QL12641'
[268] 'benthamiana_MP560'
[269] 'bergiana_MP768'
[270] 'bicolor_MP1098'
[271] 'blandfordii_MM4208'
[272] 'blenna_ANA'
[273] 'blenna_MP883'
[274] 'bodkinii_MP1281'
[275] 'bodkinii_TdV204'
[276] 'bojeri_MP1087'
[277] 'bokkeveldia_EO12769'
[278] 'bolusanthus_DEB1720'
[279] 'bolusiae_ANA'
[280] 'brachialis_MP734'
[281] 'brachyphylla_EO12809'
[282] 'brachysepala_EO12727'
[283] 'bracteolaris_MP577'
[284] 'brevifolia_EO12459'
[285] 'caespitosa_MP642'
[286] 'caffra_D_MP655'
[287] 'caffrorum_MP644'
[288] 'calcareophila_EO30159'
[289] 'calcicola_EO12814'
[290] 'caledonica_JW103'
[291] 'calycina_EO12532'
[292] 'cameronii_ANA'
[293] 'campanularis_EO11352'
[294] 'canaliculata_BG590'
[295] 'canescens_ANA'
[296] 'capensis_MP1047'
[297] 'capillaris_MP1066'
[298] 'capitata_MP1044'
[299] 'caprina_EO12772'
[300] 'carnea_b_ANA'
[301] 'caterviflora_EO12785'
[302] 'cereris_MP863'
[303] 'cerinthoides_MP653'
[304] 'cernua_EO12474'
[305] 'cetrata_EO12064'
[306] 'chamissonis_RT2188'
[307] 'chartacea_EO11408'
[308] 'chionodes_EO11699'
[309] 'chionophila_MP790'
[310] 'chiroptera_MP814'
[311] 'chrysocodon_ANA'
[312] 'ciliaris_EO12622'
[313] 'ciliaris_KKN1'
[314] 'ciliaris_c_ANA'
[315] 'cinerea_Popp'
[316] 'cinerea_a_ANA'
[317] 'clavisepala_ANA'
[318] 'clavisepala_MP1063'
[319] 'coacervata_MP761'
[320] 'coccinea_coc_MP598'
[321] 'collina_EO12613_ITS'
[322] 'colorans_EO12717'
[323] 'condensata_MP890'
[324] 'conferta_MP887_ITS'
[325] 'conspicua_CS1'
[326] 'cooperi_EO12588'
[327] 'copiosa_BG610'
[328] 'cordata_MP571'
[329] 'corifolia_ANA'
[330] 'corydalis_AH2536'
[331] 'corydalis_MP1005'
[332] 'cubica_MP623'
[333] 'curtophylla_EO12750'
[334] 'curviflora_MP765'
[335] 'curviflora_dif_EO12742'
[336] 'curvifolia_MP700'
[337] 'curvirostris_MP817'
[338] 'curvirostris_MP941'
[339] 'cyathiformis_a_ANA'
[340] 'cyathiformis_d_ANA'
[341] 'cylindrica_MP1240'
[342] 'cyrilliflora_CM10'
[343] 'daphniflora_MP567'
[344] 'deflexa_MP1247'
[345] 'demissa_EO12540'
[346] 'densifolia_BG591'
[347] 'denticulata_MP799'
[348] 'depressa_MP942'
[349] 'depressa_MP977'
[350] 'dianthifolia_MP583'
[351] 'diaphana_BG611'
[352] 'discolor_heb_MP1214'
[353] 'discolor_spe_MP1217'
[354] 'dispar_EO12749'
[355] 'dissimulans_EO12596'
[356] 'distorta_EO12500'
[357] 'dodii_EO11417'
[358] 'dolfiana_MP1297'
[359] 'doliiformis_MP797'
[360] 'dregei_EO12711'
[361] 'duthieae_ANA'
[362] 'eburnea_MP1037'
[363] 'ecklonii_EO12739'
[364] 'elimensis_ANA'
[365] 'elimensis_EO12843_NR'
[366] 'empetrina_EO12786'
[367] 'equisetifolia_ANA_ITS'
[368] 'equisetifolia_MP829'
[369] 'erasmia_MP874'
[370] 'eremioides_MP533'
[371] 'ericoides_MP742'
[372] 'erigena_EO12616'
[373] 'erigena_EO12623'
[374] 'erigena_Pim'
[375] 'erigena_a_ANA'
[376] 'erinus_MP907'
[377] 'eriophoros_EO12478'
[378] 'esterhuyseniae_EO11831'
[379] 'esteriana_EO12545'
[380] 'eugenea_EO12485_ITS'
[381] 'eustacei_MP1259'
[382] 'excavata_GK1532'
[383] 'exleeana_EO12499'
[384] 'extrusa_EO12880'
[385] 'fairii_CM12_ITS'
[386] 'fascicularis_fac_MP809'
[387] 'fastigiata_MP830'
[388] 'fausta_MP663'
[389] 'ferrea_EO12494'
[390] 'filago_BG93'
[391] 'fillipendula_fil_MP914'
[392] 'fillipendula_min_MP926'
[393] 'fimbriata_MP606'
[394] 'flacca_MP840'
[395] 'floccifera_MP987'
[396] 'fontana_MP1069'
[397] 'frigida_MP658'
[398] 'garciae_MP1253'
[399] 'georgica_ANA'
[400] 'gerhardii_EO12700'
[401] 'gibbosa_ANA'
[402] 'gibbosa_ANA_b'
[403] 'gibbosa_BG623'
[404] 'gibbosa_GS23'
[405] 'glabella_la_EO11224'
[406] 'glandulipila_MP521'
[407] 'glandulosa_fou_ANA'
[408] 'glandulosa_gla_MP1227'
[409] 'glauca_ele_MP973'
[410] 'glauca_gla_MP850'
[411] 'globiceps_con_EO12519'
[412] 'globiceps_gra_MP988'
[413] 'glomiflora_EO12548'
[414] 'glomiflora_MP1251'
[415] 'glutinosa_MP687'
[416] 'glutinosa_MP701'
[417] 'goatcheriana_dra_EO12694'
[418] 'goatcheriana_goa_MP865'
[419] 'goatcheriana_pet_MP990'
[420] 'gracilipes_MM5014'
[421] 'gracilis_BG622'
[422] 'grata_MP879'
[423] 'greyi_EO12501'
[424] 'grisbrookii_EO12716_ITS'
[425] 'gysbertii_MP826'
[426] 'haemastoma_MP871'
[427] 'haematocodon_MP1033'
[428] 'halicacaba_ANA'
[429] 'halicacaba_MP1036'
[430] 'hanekomii_EO11172'
[431] 'hansfordii_MP1239'
[432] 'heleogena_MP1064'
[433] 'heleophila_ANA'
[434] 'heleophila_EO12539'
[435] 'hendricksei_EO12524'
[436] 'hermani_EO12498'
[437] 'hirtiflora_MP958'
[438] 'hispidula_MP801'
[439] 'hispiduloides_EO11544'
[440] 'holosericea_EO12842'
[441] 'holosericea_MP1004'
[442] 'hottentotica_EO'
[443] 'humidicola_EO11353'
[444] 'humifusa_MP616'
[445] 'humifusa_MP846'
[446] 'imbricata_MP1276'
[447] 'inaequalis_MP539'
[448] 'incarnata_EO12771'
[449] 'inflata_ANA'
[450] 'infundibuliformis_ANA'
[451] 'infundibuliformis_MP1238'
[452] 'ingeana_EO12759'
[453] 'innovans_MP918'
[454] 'inordinata_EO11823'
[455] 'interrupta_MP911'
[456] 'intervallaris_MP556_ITS'
[457] 'intonsa_EO12860'
[458] 'ioniana_EO12781'
[459] 'isaloensis_DB1253'
[460] 'jacksoniana_EO12791'
[461] 'jasminiflora_EO12612'
[462] 'jonasiana_MP985'
[463] 'juniperina_SV952'
[464] 'junonia_min_MP866'
[465] 'karooica_MP1285'
[466] 'karwyderi_EO12718'
[467] 'kingaensis_rug_BB2981'
[468] 'klotzschii_EO12762'
[469] 'krugeri_EO12807'
[470] 'labialis_MP696'
[471] 'lachnaeifolia_MP994'
[472] 'laeta_MP1045'
[473] 'lambertii_ANA'
[474] 'lanata_MP1220'
[475] 'lanceolifera_RC463'
[476] 'lanuginosa_EO12521'
[477] 'lateralis_MP721'
[478] 'lateralis_MP727'
[479] 'lateriflora_EO12482'
[480] 'lavandulifolia_EO12506'
[481] 'lehmannii_MP625'
[482] 'leonis_RTsn'
[483] 'lepidota_MP541'
[484] 'leptopus_ANA'
[485] 'leptopus_MP746'
[486] 'leucanthera_EO12452'
[487] 'leucodesmia_MP724'
[488] 'leucopelta_EO12598'
[489] 'leucopelta_SB9309'
[490] 'leucosiphon_MP776'
[491] 'lignosa_EO11763'
[492] 'lithophila_MP1301'
[493] 'loganii_MP1258'
[494] 'longimontana_MP587'
[495] 'lowryensis_ANA'
[496] 'lucida_MP690'
[497] 'lusitanica_f_ANA_ITS'
[498] 'lutea_MP672'
[499] 'mackayana_KKN5'
[500] 'mackayana_PPK'
[501] 'mackayana_b_ANA'
[502] 'macowanii_mac_MP810'
[503] 'macrotrema_MM4625'
[504] 'madagascariensis_MP1086'
[505] 'maderensis_AH'
[506] 'maderensis_b_ANA'
[507] 'maderi_MP757'
[508] 'madida_MP573'
[509] 'magistrati_EO11750'
[510] 'magnisylvae_EO10708'
[511] 'malmesburiensis_EO12575'
[512] 'mammosaP_MP951'
[513] 'mammosaR_MP510'
[514] 'mammosaW_EO12784'
[515] 'manipuliflora_AJH'
[516] 'manipuliflora_EO12697'
[517] 'manipuliflora_a_ANA'
[518] 'margaritacea_ANA'
[519] 'marifolia_CM4'
[520] 'massonii_MP811'
[521] 'mauritiensis_CB2632'
[522] 'maximilianii_EO12484'
[523] 'melanthera_MP610'
[524] 'microdonta_A5'
[525] 'mira_MP1257'
[526] 'modesta_ANA'
[527] 'mollis_CM5_ITS'
[528] 'monadelphia_FO2_ITS'
[529] 'monsoniana_MP986'
[530] 'montis_hominis_EO11827'
[531] 'multiflexuosa_EO12445'
[532] 'multiflora_a_ANA'
[533] 'muscosa_MP775'
[534] 'nabea_ANA'
[535] 'nana_ANA'
[536] 'natalitia_EO12514'
[537] 'nemerosa_MP1208'
[538] 'nervata_EO12541'
[539] 'niveniana_MP1267'
[540] 'nubigena_MP868'
[541] 'nudiflora_MP802'
[542] 'nutans_BG599'
[543] 'oatesii_ANA'
[544] 'oatesii_SB9774'
[545] 'oblongiflora_ANA'
[546] 'oblongiflora_EO12813'
[547] 'obtusata_EO12458'
[548] 'ocellata_MP574'
[549] 'odorata_MP561'
[550] 'oligantha_TdV86'
[551] 'oliveri_MP1278'
[552] 'oreotragus_ANA'
[553] 'oreotragus_JP363'
[554] 'oresigena_MP759'
[555] 'orientalis_EO12608'
[556] 'ovina_EO12487'
[557] 'oxycoccifolia_MP1275'
[558] 'oxysepala_MP780'
[559] 'pageana_ANA'
[560] 'paniculata_MP1274'
[561] 'pannosa_EO12490'
[562] 'parviflora_EO12492'
[563] 'parviporandra_MP877'
[564] 'passerinae_MP1302'
[565] 'patens_EO12457'
[566] 'patersonii_MP741'
[567] 'patersonii_a_ANA'
[568] 'paucifolia_cil_EO12528'
[569] 'peltata_MP1231'
[570] 'penduliflora_MP923'
[571] 'perlata_MP960'
[572] 'perplexa_EO12788'
[573] 'perspicua_per_MP821'
[574] 'petricola_MP996'
[575] 'petrophila_EO7592'
[576] 'petrophila_RT2065'
[577] 'peziza_MP719_ITS'
[578] 'phacelanthera_EO12489'
[579] 'phaeocarpa_SM2003'
[580] 'physantha_MP1242'
[581] 'physodes_ANA'
[582] 'physodes_MP979'
[583] 'physophylla_EO11418'
[584] 'pillansii_pil_MP813'
[585] 'pilosiflora_pil_MP1262'
[586] 'piquetbergensis_MM5532'
[587] 'placentiflora_EO12833'
[588] 'planifolia_MP1012'
[589] 'planifolia_MP939'
[590] 'platycalyx_MP1243'
[591] 'platycodon_mad_EO12695'
[592] 'platycodon_pla_c_ANA'
[593] 'pleiotricha_RC461'
[594] 'plukenetii_lin_MP912'
[595] 'plukenetii_pen_MP915'
[596] 'plukenetii_plu_EO'
[597] 'plumigera_EO11341'
[598] 'plumosa_EO12480'
[599] 'podophylla_MP582'
[600] 'polycoma_FR'
[601] 'praecox_MP795'
[602] 'prolata_EO11935'
[603] 'prolata_EO12748'
[604] 'propendens_EO12464'
[605] 'propinqua_MP1019'
[606] 'pubescens_EO12503'
[607] 'pubigera_MP572'
[608] 'pulchella_MP736'
[609] 'pulvinata_MP1304'
[610] 'pyxidiflora_ANA'
[611] 'quadrangularis_MP620'
[612] 'quadrifida_MP1250'
[613] 'radicans_sch_MP1018'
[614] 'recta_ANA'
[615] 'recurvata_EO12467_ITS'
[616] 'recurvifolia_EO12475a'
[617] 'regerminans_MP576'
[618] 'remota_EO10386'
[619] 'remota_MP1263'
[620] 'retorta_ANA'
[621] 'rhodopis_BAB13'
[622] 'rhopalantha_MP909_ITS'
[623] 'ribisaria_RT2059'
[624] 'rigidula_MP534'
[625] 'riparia_MP908'
[626] 'rosacea_gla_BG628'
[627] 'rubens_EO12479'
[628] 'rugata_EO12516'
[629] 'russakiana_MP684'
[630] 'rusticula_EO12471'
[631] 'sagittata_EO12737'
[632] 'salteri_S2065'
[633] 'savileae_MP975'
[634] 'saxicola_EO12515'
[635] 'scoparia_AH'
[636] 'scoparia_EO12618'
[637] 'selaginifolia_EO12488'
[638] 'senilis_EO12483'
[639] 'serrata_MP818'
[640] 'sessiliflora_MP604'
[641] 'setacea_MP589'
[642] 'shannonii_TdV262'
[643] 'sicula_boc_DM'
[644] 'sicula_sic_AM'
[645] 'sicula_sic_c_ANA'
[646] 'silvatica_A2'
[647] 'silvatica_DB1184'
[648] 'silvatica_QL12629'
[649] 'simii_RC466'
[650] 'simii_SB9385'
[651] 'similis_MP804'
[652] 'simulans_ANA'
[653] 'simulans_BG603'
[654] 'sitiens_MP827'
[655] 'sociorum_cf_MP1055'
[656] 'solandri_EO12753'
[657] 'sonderiana_MP756'
[658] 'sp_muscosa_EO12639'
[659] 'sp_nov_MP1291'
[660] 'sp_pachysa_EO12720'
[661] 'sparrmanii_ANA'
[662] 'sparrmanii_BG608'
[663] 'sparsa_BG602'
[664] 'spectabilis_MP929'
[665] 'sperata_MP931'
[666] 'sphaerocephala_MP848'
[667] 'spiculifolia_b_ANA'
[668] 'spinifera_EO12640'
[669] 'spumosa_MP978'
[670] 'squarrosa_EO11742'
[671] 'stagnalis_min_EO12740'
[672] 'stagnalis_sta_MP668'
[673] 'steinbergiana_EO12763'
[674] 'stokoeanthus_EO4790'
[675] 'strigilifolia_ANA'
[676] 'strigilifolia_MP619'
[677] 'strigosa_MP673'
[678] 'stylaris_ANA'
[679] 'subcapitata_MP1042'
[680] 'subdivaricata_MP671'
[681] 'subulata_MdV2'
[682] 'subverticillaris_EO12625'
[683] 'tegulifolia_MP557'
[684] 'tenuis_ANA'
[685] 'tenuis_EO12491'
[686] 'terminalis_a_ANA'
[687] 'tetralix_MP966'
[688] 'tetralix_c_ANA'
[689] 'tetrathecoides_MP1252'
[690] 'thamnoides_MP1211'
[691] 'thimifolia_CM7'
[692] 'thodei_MP656'
[693] 'thomensis_EO12615'
[694] 'thunbergii_AH2612'
[695] 'thunbergii_EO12473'
[696] 'tomentosa_MP961'
[697] 'toringbergensis_ANA'
[698] 'totta_MP525'
[699] 'tradouwensis_MP903'
[700] 'transparens_MP893'
[701] 'trichophora_EO12701'
[702] 'trichophylla_EO10906'
[703] 'trichroma_EO12517'
[704] 'triflora_MP564'
[705] 'trimera_ken_BG94'
[706] 'tristis_MP932'
[707] 'tumida_MP755'
[708] 'turgida_S1962_ITS'
[709] 'turneri_EO12736'
[710] 'tysonii_EO12583'
[711] 'uberiflora_BG586'
[712] 'umbellata_DS'
[713] 'umbellata_a_ANA'
[714] 'umbellata_b_ANA'
[715] 'umbelliflora_RT2182'
[716] 'umbratica_EO12760'
[717] 'unicolor_geo_JP273'
[718] 'unicolor_mut_MP1245'
[719] 'unicolor_uni_MP1249'
[720] 'unilateralis_MP1205'
[721] 'urceolata_MP955'
[722] 'urna_viridis_ANA'
[723] 'urna_viridis_MP946'
[724] 'uysii_ANA'
[725] 'vagans_MP972'
[726] 'vagans_a_ANA'
[727] 'vallis_aranearum_ANA'
[728] 'vallis_fluminis_EO12761'
[729] 'velatiflora_EO12547'
[730] 'velatiflora_MP1213'
[731] 'ventricosa_MP713'
[732] 'verecunda_ANA'
[733] 'verecunda_CS5'
[734] 'vernicosa_MP928'
[735] 'versicolor_mon_EO12705'
[736] 'versicolor_ver_MP1232'
[737] 'verticillata_ANA'
[738] 'villosa_EO11394'
[739] 'viridiflora_MP1246'
[740] 'viscaria_lon_MP678'
[741] 'vogelpoelii_cf_EO12815'
[742] 'walkeri_ANA'
[743] 'walkeri_MP1237'
[744] 'wendlandiana_EO12731'
[745] 'whyteana_A4'
[746] 'woodii_RC513_ITS'
[747] 'zebrensis_EO12787'
[748] 'zeyheriana_EO'
[749] 'zwartbergensis_MP608'
;
END; [Taxa]

BEGIN Splits;
DIMENSIONS ntax=749 nsplits=10549;
FORMAT labels=no weights=yes confidences=no intervals=no;
MATRIX
	100	 2,
	100	 169,
	8	 2 169,
	100	 12,
	100	 326,
	100	 543,
	100	 544,
	100	 543 544,
	100	 326 543 544,
	97	 12 326 543 544,
	100	 13,
	100	 17,
	100	 13 17,
	81	 12 13 17 326 543 544,
	100	 18,
	100	 157,
	90	 18 157,
	100	 158,
	99	 18 157 158,
	77	 12 13 17 18 157 158 326 543 544,
	100	 75,
	100	 355,
	99	 75 355,
	88	 12 13 17 18 75 157 158 326 355 543 544,
	100	 710,
	27	 12 13 17 18 75 157 158 326 355 543 544 710,
	4	 2 12 13 17 18 75 157 158 169 326 355 543 544 710,
	100	 56,
	100	 61,
	100	 145,
	13	 61 145,
	4	 56 61 145,
	69	 2 12 13 17 18 56 61 75 145 157 158 169 326 355 543 544 710,
	100	 62,
	100	 390,
	100	 648,
	90	 390 648,
	100	 647,
	98	 390 647 648,
	100	 646,
	99	 390 646 647 648,
	100	 62 390 646 647 648,
	100	 746,
	100	 62 390 646 647 648 746,
	100	 100,
	100	 475,
	100	 593,
	100	 475 593,
	100	 100 475 593,
	100	 62 100 390 475 593 646 647 648 746,
	100	 191,
	100	 682,
	100	 191 682,
	100	 62 100 191 390 475 593 646 647 648 682 746,
	100	 70,
	100	 151,
	100	 397,
	100	 151 397,
	100	 70 151 397,
	100	 82,
	78	 70 82 151 397,
	76	 62 70 82 100 151 191 390 397 475 593 646 647 648 682 746,
	90	 2 12 13 17 18 56 61 62 70 75 82 100 145 151 157 158 169 191 326 355 390 397 475 543 544 593 646 647 648 682 710 746,
	100	 57,
	100	 190,
	100	 745,
	100	 190 745,
	100	 692,
	94	 190 692 745,
	92	 57 190 692 745,
	100	 84,
	100	 170,
	100	 84 170,
	82	 57 84 170 190 692 745,
	99	 2 12 13 17 18 56 57 61 62 70 75 82 84 100 145 151 157 158 169 170 190 191 326 355 390 397 475 543 544 593 646 647 648 682 692 710 745 746,
	100	 58,
	100	 2 12 13 17 18 56 57 58 61 62 70 75 82 84 100 145 151 157 158 169 170 190 191 326 355 390 397 475 543 544 593 646 647 648 682 692 710 745 746,
	100	 33,
	100	 287,
	100	 33 287,
	92	 2 12 13 17 18 33 56 57 58 61 62 70 75 82 84 100 145 151 157 158 169 170 190 191 287 326 355 390 397 475 543 544 593 646 647 648 682 692 710 745 746,
	100	 15,
	100	 26,
	100	 281,
	100	 26 281,
	100	 15 26 281,
	100	 50,
	100	 77,
	58	 50 77,
	100	 78,
	100	 79,
	89	 78 79,
	100	 117,
	100	 264,
	99	 117 264,
	100	 134,
	100	 117 134 264,
	86	 78 79 117 134 264,
	48	 50 77 78 79 117 134 264,
	100	 85,
	100	 504,
	99	 85 504,
	100	 129,
	100	 166,
	97	 129 166,
	74	 85 129 166 504,
	23	 50 77 78 79 85 117 129 134 166 264 504,
	2	 15 26 50 77 78 79 85 117 129 134 166 264 281 504,
	100	 156,
	100	 668,
	43	 156 668,
	100	 459,
	2	 156 459 668,
	90	 15 26 50 77 78 79 85 117 129 134 156 166 264 281 459 504 668,
	100	 164,
	99	 15 26 50 77 78 79 85 117 129 134 156 164 166 264 281 459 504 668,
	100	 25,
	100	 15 25 26 50 77 78 79 85 117 129 134 156 164 166 264 281 459 504 668,
	100	 71,
	100	 276,
	100	 71 276,
	100	 15 25 26 50 71 77 78 79 85 117 129 134 156 164 166 264 276 281 459 504 668,
	100	 112,
	100	 521,
	100	 112 521,
	100	 150,
	100	 165,
	100	 658,
	100	 165 658,
	100	 150 165 658,
	99	 112 150 165 521 658,
	100	 15 25 26 50 71 77 78 79 85 112 117 129 134 150 156 164 165 166 264 276 281 459 504 521 658 668,
	100	 23,
	100	 266,
	100	 267,
	100	 266 267,
	100	 23 266 267,
	100	 693,
	98	 23 266 267 693,
	100	 80,
	100	 23 80 266 267 693,
	100	 111,
	100	 524,
	100	 111 524,
	100	 649,
	100	 650,
	100	 649 650,
	99	 111 524 649 650,
	100	 23 80 111 266 267 524 649 650 693,
	100	 15 23 25 26 50 71 77 78 79 80 85 111 112 117 129 134 150 156 164 165 166 264 266 267 276 281 459 504 521 524 649 650 658 668 693,
	92	 2 12 13 15 17 18 23 25 26 33 50 56 57 58 61 62 70 71 75 77 78 79 80 82 84 85 100 111 112 117 129 134 145 150 151 156 157 158 164 165 166 169 170 190 191 264 266 267 276 281 287 326 355 390 397 459 475 504 521 524 543 544 593 646 647 648 649 650 658 668 682 692 693 710 745 746,
	100	 22,
	100	 265,
	99	 22 265,
	100	 513,
	21	 22 265 513,
	100	 512,
	21	 22 265 512 513,
	100	 514,
	54	 22 265 512 513 514,
	100	 640,
	99	 22 265 512 513 514 640,
	100	 98,
	100	 274,
	100	 275,
	100	 274 275,
	100	 441,
	98	 274 275 441,
	100	 440,
	100	 274 275 440 441,
	100	 98 274 275 440 441,
	100	 288,
	100	 382,
	100	 288 382,
	100	 605,
	100	 288 382 605,
	100	 391,
	100	 570,
	100	 391 570,
	100	 392,
	100	 391 392 570,
	100	 609,
	100	 391 392 570 609,
	98	 288 382 391 392 570 605 609,
	97	 98 274 275 288 382 391 392 440 441 570 605 609,
	100	 209,
	100	 541,
	100	 209 541,
	100	 511,
	88	 209 511 541,
	100	 360,
	100	 586,
	100	 360 586,
	89	 209 360 511 541 586,
	100	 354,
	86	 209 354 360 511 541 586,
	100	 466,
	100	 209 354 360 466 511 541 586,
	100	 371,
	93	 209 354 360 371 466 511 541 586,
	100	 297,
	93	 209 297 354 360 371 466 511 541 586,
	100	 224,
	10	 209 224 297 354 360 371 466 511 541 586,
	100	 376,
	100	 651,
	96	 376 651,
	100	 613,
	100	 621,
	95	 613 621,
	7	 376 613 621 651,
	38	 209 224 297 354 360 371 376 466 511 541 586 613 621 651,
	100	 263,
	100	 268,
	99	 263 268,
	100	 455,
	95	 263 268 455,
	92	 209 224 263 268 297 354 360 371 376 455 466 511 541 586 613 621 651,
	100	 227,
	100	 412,
	28	 227 412,
	100	 470,
	32	 227 412 470,
	25	 209 224 227 263 268 297 354 360 371 376 412 455 466 470 511 541 586 613 621 651,
	100	 458,
	100	 629,
	100	 458 629,
	32	 209 224 227 263 268 297 354 360 371 376 412 455 458 466 470 511 541 586 613 621 629 651,
	27	 98 209 224 227 263 268 274 275 288 297 354 360 371 376 382 391 392 412 440 441 455 458 466 470 511 541 570 586 605 609 613 621 629 651,
	91	 22 98 209 224 227 263 265 268 274 275 288 297 354 360 371 376 382 391 392 412 440 441 455 458 466 470 511 512 513 514 541 570 586 605 609 613 621 629 640 651,
	100	 66,
	100	 608,
	96	 66 608,
	100	 178,
	100	 363,
	100	 405,
	99	 363 405,
	100	 411,
	100	 453,
	100	 411 453,
	99	 363 405 411 453,
	100	 178 363 405 411 453,
	90	 66 178 363 405 411 453 608,
	82	 22 66 98 178 209 224 227 263 265 268 274 275 288 297 354 360 363 371 376 382 391 392 405 411 412 440 441 453 455 458 466 470 511 512 513 514 541 570 586 605 608 609 613 621 629 640 651,
	100	 39,
	100	 162,
	100	 333,
	100	 162 333,
	100	 420,
	99	 162 333 420,
	99	 39 162 333 420,
	2	 22 39 66 98 162 178 209 224 227 263 265 268 274 275 288 297 333 354 360 363 371 376 382 391 392 405 411 412 420 440 441 453 455 458 466 470 511 512 513 514 541 570 586 605 608 609 613 621 629 640 651,
	100	 282,
	100	 424,
	100	 476,
	100	 424 476,
	5	 282 424 476,
	97	 22 39 66 98 162 178 209 224 227 263 265 268 274 275 282 288 297 333 354 360 363 371 376 382 391 392 405 411 412 420 424 440 441 453 455 458 466 470 476 511 512 513 514 541 570 586 605 608 609 613 621 629 640 651,
	100	 40,
	100	 160,
	100	 40 160,
	100	 594,
	99	 40 160 594,
	100	 143,
	100	 596,
	100	 143 596,
	100	 595,
	96	 143 595 596,
	100	 40 143 160 594 595 596,
	100	 583,
	97	 40 143 160 583 594 595 596,
	97	 22 39 40 66 98 143 160 162 178 209 224 227 263 265 268 274 275 282 288 297 333 354 360 363 371 376 382 391 392 405 411 412 420 424 440 441 453 455 458 466 470 476 511 512 513 514 541 570 583 586 594 595 596 605 608 609 613 621 629 640 651,
	100	 208,
	100	 569,
	94	 208 569,
	100	 730,
	100	 208 569 730,
	58	 22 39 40 66 98 143 160 162 178 208 209 224 227 263 265 268 274 275 282 288 297 333 354 360 363 371 376 382 391 392 405 411 412 420 424 440 441 453 455 458 466 470 476 511 512 513 514 541 569 570 583 586 594 595 596 605 608 609 613 621 629 640 651 730,
	100	 27,
	100	 284,
	99	 27 284,
	100	 41,
	100	 43,
	99	 41 43,
	100	 42,
	100	 115,
	100	 42 115,
	99	 41 42 43 115,
	100	 320,
	98	 41 42 43 115 320,
	100	 622,
	100	 625,
	100	 622 625,
	65	 41 42 43 115 320 622 625,
	100	 88,
	100	 113,
	99	 88 113,
	100	 95,
	100	 132,
	100	 133,
	96	 132 133,
	57	 95 132 133,
	100	 96,
	100	 587,
	44	 96 587,
	88	 95 96 132 133 587,
	98	 88 95 96 113 132 133 587,
	100	 89,
	100	 90,
	100	 89 90,
	100	 91,
	100	 307,
	100	 91 307,
	99	 89 90 91 307,
	100	 114,
	100	 89 90 91 114 307,
	99	 88 89 90 91 95 96 113 114 132 133 307 587,
	65	 41 42 43 88 89 90 91 95 96 113 114 115 132 133 307 320 587 622 625,
	16	 27 41 42 43 88 89 90 91 95 96 113 114 115 132 133 284 307 320 587 622 625,
	100	 140,
	100	 219,
	96	 140 219,
	7	 27 41 42 43 88 89 90 91 95 96 113 114 115 132 133 140 219 284 307 320 587 622 625,
	100	 52,
	100	 634,
	97	 52 634,
	100	 220,
	100	 291,
	100	 490,
	100	 291 490,
	100	 350,
	100	 406,
	100	 641,
	94	 406 641,
	100	 561,
	100	 571,
	100	 561 571,
	94	 406 561 571 641,
	100	 471,
	100	 406 471 561 571 641,
	96	 350 406 471 561 571 641,
	100	 704,
	80	 350 406 471 561 571 641 704,
	100	 560,
	8	 350 406 471 560 561 571 641 704,
	100	 395,
	100	 486,
	80	 395 486,
	100	 483,
	79	 395 483 486,
	100	 510,
	100	 395 483 486 510,
	100	 496,
	99	 395 483 486 496 510,
	100	 460,
	90	 395 460 483 486 496 510,
	5	 350 395 406 460 471 483 486 496 510 560 561 571 641 704,
	100	 529,
	100	 597,
	99	 529 597,
	3	 350 395 406 460 471 483 486 496 510 529 560 561 571 597 641 704,
	100	 572,
	3	 350 395 406 460 471 483 486 496 510 529 560 561 571 572 597 641 704,
	4	 291 350 395 406 460 471 483 486 490 496 510 529 560 561 571 572 597 641 704,
	100	 418,
	100	 606,
	99	 418 606,
	100	 518,
	100	 519,
	100	 518 519,
	99	 418 518 519 606,
	100	 439,
	100	 509,
	99	 439 509,
	100	 565,
	100	 439 509 565,
	96	 418 439 509 518 519 565 606,
	3	 291 350 395 406 418 439 460 471 483 486 490 496 509 510 518 519 529 560 561 565 571 572 597 606 641 704,
	100	 674,
	3	 291 350 395 406 418 439 460 471 483 486 490 496 509 510 518 519 529 560 561 565 571 572 597 606 641 674 704,
	3	 220 291 350 395 406 418 439 460 471 483 486 490 496 509 510 518 519 529 560 561 565 571 572 597 606 641 674 704,
	100	 270,
	100	 665,
	4	 270 665,
	93	 220 270 291 350 395 406 418 439 460 471 483 486 490 496 509 510 518 519 529 560 561 565 571 572 597 606 641 665 674 704,
	100	 417,
	100	 419,
	100	 417 419,
	100	 683,
	100	 417 419 683,
	91	 220 270 291 350 395 406 417 418 419 439 460 471 483 486 490 496 509 510 518 519 529 560 561 565 571 572 597 606 641 665 674 683 704,
	85	 52 220 270 291 350 395 406 417 418 419 439 460 471 483 486 490 496 509 510 518 519 529 560 561 565 571 572 597 606 634 641 665 674 683 704,
	100	 86,
	100	 87,
	100	 86 87,
	100	 104,
	100	 105,
	100	 104 105,
	100	 446,
	100	 104 105 446,
	100	 86 87 104 105 446,
	100	 144,
	99	 86 87 104 105 144 446,
	81	 52 86 87 104 105 144 220 270 291 350 395 406 417 418 419 439 446 460 471 483 486 490 496 509 510 518 519 529 560 561 565 571 572 597 606 634 641 665 674 683 704,
	7	 27 41 42 43 52 86 87 88 89 90 91 95 96 104 105 113 114 115 132 133 140 144 219 220 270 284 291 307 320 350 395 406 417 418 419 439 446 460 471 483 486 490 496 509 510 518 519 529 560 561 565 571 572 587 597 606 622 625 634 641 665 674 683 704,
	100	 141,
	97	 27 41 42 43 52 86 87 88 89 90 91 95 96 104 105 113 114 115 132 133 140 141 144 219 220 270 284 291 307 320 350 395 406 417 418 419 439 446 460 471 483 486 490 496 509 510 518 519 529 560 561 565 571 572 587 597 606 622 625 634 641 665 674 683 704,
	100	 123,
	99	 27 41 42 43 52 86 87 88 89 90 91 95 96 104 105 113 114 115 123 132 133 140 141 144 219 220 270 284 291 307 320 350 395 406 417 418 419 439 446 460 471 483 486 490 496 509 510 518 519 529 560 561 565 571 572 587 597 606 622 625 634 641 665 674 683 704,
	100	 76,
	100	 125,
	100	 76 125,
	100	 599,
	93	 76 125 599,
	100	 176,
	51	 76 125 176 599,
	100	 539,
	100	 568,
	100	 539 568,
	100	 585,
	100	 539 568 585,
	52	 76 125 176 539 568 585 599,
	45	 27 41 42 43 52 76 86 87 88 89 90 91 95 96 104 105 113 114 115 123 125 132 133 140 141 144 176 219 220 270 284 291 307 320 350 395 406 417 418 419 439 446 460 471 483 486 490 496 509 510 518 519 529 539 560 561 565 568 571 572 585 587 597 599 606 622 625 634 641 665 674 683 704,
	100	 383,
	100	 624,
	90	 383 624,
	100	 721,
	100	 383 624 721,
	100	 508,
	97	 383 508 624 721,
	100	 574,
	24	 383 508 574 624 721,
	9	 27 41 42 43 52 76 86 87 88 89 90 91 95 96 104 105 113 114 115 123 125 132 133 140 141 144 176 219 220 270 284 291 307 320 350 383 395 406 417 418 419 439 446 460 471 483 486 490 496 508 509 510 518 519 529 539 560 561 565 568 571 572 574 585 587 597 599 606 622 624 625 634 641 665 674 683 704 721,
	100	 463,
	100	 474,
	100	 481,
	99	 474 481,
	99	 463 474 481,
	11	 27 41 42 43 52 76 86 87 88 89 90 91 95 96 104 105 113 114 115 123 125 132 133 140 141 144 176 219 220 270 284 291 307 320 350 383 395 406 417 418 419 439 446 460 463 471 474 481 483 486 490 496 508 509 510 518 519 529 539 560 561 565 568 571 572 574 585 587 597 599 606 622 624 625 634 641 665 674 683 704 721,
	100	 199,
	100	 213,
	100	 214,
	100	 213 214,
	100	 228,
	100	 213 214 228,
	100	 482,
	100	 706,
	89	 482 706,
	9	 213 214 228 482 706,
	100	 487,
	100	 522,
	96	 487 522,
	100	 734,
	82	 487 522 734,
	100	 563,
	3	 487 522 563 734,
	19	 213 214 228 482 487 522 563 706 734,
	59	 199 213 214 228 482 487 522 563 706 734,
	29	 27 41 42 43 52 76 86 87 88 89 90 91 95 96 104 105 113 114 115 123 125 132 133 140 141 144 176 199 213 214 219 220 228 270 284 291 307 320 350 383 395 406 417 418 419 439 446 460 463 471 474 481 482 483 486 487 490 496 508 509 510 518 519 522 529 539 560 561 563 565 568 571 572 574 585 587 597 599 606 622 624 625 634 641 665 674 683 704 706 721 734,
	100	 31,
	100	 32,
	100	 31 32,
	100	 286,
	100	 31 32 286,
	100	 285,
	100	 465,
	100	 285 465,
	65	 31 32 285 286 465,
	54	 27 31 32 41 42 43 52 76 86 87 88 89 90 91 95 96 104 105 113 114 115 123 125 132 133 140 141 144 176 199 213 214 219 220 228 270 284 285 286 291 307 320 350 383 395 406 417 418 419 439 446 460 463 465 471 474 481 482 483 486 487 490 496 508 509 510 518 519 522 529 539 560 561 563 565 568 571 572 574 585 587 597 599 606 622 624 625 634 641 665 674 683 704 706 721 734,
	95	 22 27 31 32 39 40 41 42 43 52 66 76 86 87 88 89 90 91 95 96 98 104 105 113 114 115 123 125 132 133 140 141 143 144 160 162 176 178 199 208 209 213 214 219 220 224 227 228 263 265 268 270 274 275 282 284 285 286 288 291 297 307 320 333 350 354 360 363 371 376 382 383 391 392 395 405 406 411 412 417 418 419 420 424 439 440 441 446 453 455 458 460 463 465 466 470 471 474 476 481 482 483 486 487 490 496 508 509 510 511 512 513 514 518 519 522 529 539 541 560 561 563 565 568 569 570 571 572 574 583 585 586 587 594 595 596 597 599 605 606 608 609 613 621 622 624 625 629 634 640 641 651 665 674 683 704 706 721 730 734,
	100	 59,
	100	 232,
	100	 691,
	100	 232 691,
	100	 588,
	100	 589,
	100	 588 589,
	100	 232 588 589 691,
	51	 59 232 588 589 691,
	100	 394,
	39	 59 232 394 588 589 691,
	100	 247,
	100	 305,
	100	 630,
	100	 305 630,
	100	 247 305 630,
	100	 299,
	99	 247 299 305 630,
	100	 377,
	100	 638,
	100	 377 638,
	100	 616,
	89	 377 616 638,
	7	 247 299 305 377 616 630 638,
	13	 59 232 247 299 305 377 394 588 589 616 630 638 691,
	100	 74,
	100	 99,
	100	 74 99,
	100	 430,
	99	 74 99 430,
	100	 707,
	100	 74 99 430 707,
	100	 598,
	100	 74 99 430 598 707,
	100	 698,
	98	 74 99 430 598 698 707,
	100	 240,
	100	 302,
	100	 240 302,
	100	 423,
	97	 240 302 423,
	100	 447,
	11	 240 302 423 447,
	8	 74 99 240 302 423 430 447 598 698 707,
	100	 277,
	100	 479,
	100	 277 479,
	100	 525,
	72	 277 479 525,
	100	 319,
	22	 277 319 479 525,
	100	 480,
	100	 503,
	100	 480 503,
	19	 277 319 479 480 503 525,
	100	 370,
	8	 277 319 370 479 480 503 525,
	5	 74 99 240 277 302 319 370 423 430 447 479 480 503 525 598 698 707,
	100	 59 74 99 232 240 247 277 299 302 305 319 370 377 394 423 430 447 479 480 503 525 588 589 598 616 630 638 691 698 707,
	100	 92,
	100	 449,
	98	 92 449,
	100	 251,
	100	 92 251 449,
	100	 304,
	100	 697,
	100	 304 697,
	100	 92 251 304 449 697,
	100	 159,
	100	 627,
	100	 732,
	100	 733,
	100	 732 733,
	100	 627 732 733,
	100	 159 627 732 733,
	100	 448,
	100	 485,
	100	 448 485,
	100	 159 448 485 627 732 733,
	100	 92 159 251 304 448 449 485 627 697 732 733,
	100	 101,
	100	 102,
	100	 101 102,
	100	 464,
	100	 694,
	100	 695,
	100	 694 695,
	100	 464 694 695,
	100	 101 102 464 694 695,
	100	 507,
	100	 558,
	96	 507 558,
	100	 666,
	100	 507 558 666,
	100	 681,
	100	 507 558 666 681,
	91	 101 102 464 507 558 666 681 694 695,
	100	 92 101 102 159 251 304 448 449 464 485 507 558 627 666 681 694 695 697 732 733,
	100	 554,
	97	 92 101 102 159 251 304 448 449 464 485 507 554 558 627 666 681 694 695 697 732 733,
	100	 59 74 92 99 101 102 159 232 240 247 251 277 299 302 304 305 319 370 377 394 423 430 447 448 449 464 479 480 485 503 507 525 554 558 588 589 598 616 627 630 638 666 681 691 694 695 697 698 707 732 733,
	96	 22 27 31 32 39 40 41 42 43 52 59 66 74 76 86 87 88 89 90 91 92 95 96 98 99 101 102 104 105 113 114 115 123 125 132 133 140 141 143 144 159 160 162 176 178 199 208 209 213 214 219 220 224 227 228 232 240 247 251 263 265 268 270 274 275 277 282 284 285 286 288 291 297 299 302 304 305 307 319 320 333 350 354 360 363 370 371 376 377 382 383 391 392 394 395 405 406 411 412 417 418 419 420 423 424 430 439 440 441 446 447 448 449 453 455 458 460 463 464 465 466 470 471 474 476 479 480 481 482 483 485 486 487 490 496 503 507 508 509 510 511 512 513 514 518 519 522 525 529 539 541 554 558 560 561 563 565 568 569 570 571 572 574 583 585 586 587 588 589 594 595 596 597 598 599 605 606 608 609 613 616 621 622 624 625 627 629 630 634 638 640 641 651 665 666 674 681 683 691 694 695 697 698 704 706 707 721 730 732 733 734,
	100	 631,
	13	 22 27 31 32 39 40 41 42 43 52 59 66 74 76 86 87 88 89 90 91 92 95 96 98 99 101 102 104 105 113 114 115 123 125 132 133 140 141 143 144 159 160 162 176 178 199 208 209 213 214 219 220 224 227 228 232 240 247 251 263 265 268 270 274 275 277 282 284 285 286 288 291 297 299 302 304 305 307 319 320 333 350 354 360 363 370 371 376 377 382 383 391 392 394 395 405 406 411 412 417 418 419 420 423 424 430 439 440 441 446 447 448 449 453 455 458 460 463 464 465 466 470 471 474 476 479 480 481 482 483 485 486 487 490 496 503 507 508 509 510 511 512 513 514 518 519 522 525 529 539 541 554 558 560 561 563 565 568 569 570 571 572 574 583 585 586 587 588 589 594 595 596 597 598 599 605 606 608 609 613 616 621 622 624 625 627 629 630 631 634 638 640 641 651 665 666 674 681 683 691 694 695 697 698 704 706 707 721 730 732 733 734,
	13	 2 12 13 15 17 18 22 23 25 26 27 31 32 33 39 40 41 42 43 50 52 56 57 58 59 61 62 66 70 71 74 75 76 77 78 79 80 82 84 85 86 87 88 89 90 91 92 95 96 98 99 100 101 102 104 105 111 112 113 114 115 117 123 125 129 132 133 134 140 141 143 144 145 150 151 156 157 158 159 160 162 164 165 166 169 170 176 178 190 191 199 208 209 213 214 219 220 224 227 228 232 240 247 251 263 264 265 266 267 268 270 274 275 276 277 281 282 284 285 286 287 288 291 297 299 302 304 305 307 319 320 326 333 350 354 355 360 363 370 371 376 377 382 383 390 391 392 394 395 397 405 406 411 412 417 418 419 420 423 424 430 439 440 441 446 447 448 449 453 455 458 459 460 463 464 465 466 470 471 474 475 476 479 480 481 482 483 485 486 487 490 496 503 504 507 508 509 510 511 512 513 514 518 519 521 522 524 525 529 539 541 543 544 554 558 560 561 563 565 568 569 570 571 572 574 583 585 586 587 588 589 593 594 595 596 597 598 599 605 606 608 609 613 616 621 622 624 625 627 629 630 631 634 638 640 641 646 647 648 649 650 651 658 665 666 668 674 681 682 683 691 692 693 694 695 697 698 704 706 707 710 721 730 732 733 734 745 746,
	100	 3,
	100	 4,
	100	 9,
	96	 4 9,
	100	 218,
	91	 4 9 218,
	100	 217,
	87	 4 9 217 218,
	90	 3 4 9 217 218,
	100	 5,
	100	 3 4 5 9 217 218,
	100	 120,
	100	 121,
	100	 120 121,
	100	 3 4 5 9 120 121 217 218,
	100	 148,
	100	 149,
	100	 148 149,
	100	 3 4 5 9 120 121 148 149 217 218,
	100	 55,
	100	 359,
	100	 55 359,
	100	 136,
	100	 137,
	100	 136 137,
	100	 55 136 137 359,
	99	 3 4 5 9 55 120 121 136 137 148 149 217 218 359,
	100	 6,
	100	 7,
	99	 6 7,
	100	 10,
	100	 138,
	100	 10 138,
	100	 139,
	100	 10 138 139,
	100	 81,
	89	 10 81 138 139,
	85	 6 7 10 81 138 139,
	100	 63,
	100	 181,
	100	 63 181,
	100	 119,
	100	 63 119 181,
	100	 180,
	100	 63 119 180 181,
	100	 187,
	96	 63 119 180 181 187,
	100	 186,
	96	 63 119 180 181 186 187,
	100	 188,
	81	 63 119 180 181 186 187 188,
	100	 106,
	56	 63 106 119 180 181 186 187 188,
	63	 6 7 10 63 81 106 119 138 139 180 181 186 187 188,
	100	 183,
	100	 184,
	100	 740,
	100	 184 740,
	100	 185,
	99	 184 185 740,
	96	 183 184 185 740,
	98	 6 7 10 63 81 106 119 138 139 180 181 183 184 185 186 187 188 740,
	100	 19,
	100	 152,
	100	 154,
	99	 152 154,
	99	 19 152 154,
	100	 153,
	100	 19 152 153 154,
	95	 6 7 10 19 63 81 106 119 138 139 152 153 154 180 181 183 184 185 186 187 188 740,
	100	 179,
	100	 6 7 10 19 63 81 106 119 138 139 152 153 154 179 180 181 183 184 185 186 187 188 740,
	100	 216,
	92	 6 7 10 19 63 81 106 119 138 139 152 153 154 179 180 181 183 184 185 186 187 188 216 740,
	100	 8,
	96	 6 7 8 10 19 63 81 106 119 138 139 152 153 154 179 180 181 183 184 185 186 187 188 216 740,
	100	 168,
	89	 6 7 8 10 19 63 81 106 119 138 139 152 153 154 168 179 180 181 183 184 185 186 187 188 216 740,
	89	 3 4 5 6 7 8 9 10 19 55 63 81 106 119 120 121 136 137 138 139 148 149 152 153 154 168 179 180 181 183 184 185 186 187 188 216 217 218 359 740,
	100	 321,
	40	 3 4 5 6 7 8 9 10 19 55 63 81 106 119 120 121 136 137 138 139 148 149 152 153 154 168 179 180 181 183 184 185 186 187 188 216 217 218 321 359 740,
	100	 172,
	40	 3 4 5 6 7 8 9 10 19 55 63 81 106 119 120 121 136 137 138 139 148 149 152 153 154 168 172 179 180 181 183 184 185 186 187 188 216 217 218 321 359 740,
	100	 11,
	100	 127,
	100	 128,
	100	 127 128,
	100	 11 127 128,
	100	 3 4 5 6 7 8 9 10 11 19 55 63 81 106 119 120 121 127 128 136 137 138 139 148 149 152 153 154 168 172 179 180 181 183 184 185 186 187 188 216 217 218 321 359 740,
	100	 48,
	100	 49,
	100	 48 49,
	100	 365,
	100	 48 49 365,
	84	 3 4 5 6 7 8 9 10 11 19 48 49 55 63 81 106 119 120 121 127 128 136 137 138 139 148 149 152 153 154 168 172 179 180 181 183 184 185 186 187 188 216 217 218 321 359 365 740,
	100	 30,
	100	 384,
	100	 30 384,
	100	 64,
	54	 30 64 384,
	100	 3 4 5 6 7 8 9 10 11 19 30 48 49 55 63 64 81 106 119 120 121 127 128 136 137 138 139 148 149 152 153 154 168 172 179 180 181 183 184 185 186 187 188 216 217 218 321 359 365 384 740,
	100	 16,
	100	 97,
	96	 16 97,
	100	 461,
	51	 16 97 461,
	100	 642,
	37	 16 97 461 642,
	100	 233,
	45	 16 97 233 461 642,
	100	 549,
	56	 16 97 233 461 549 642,
	100	 386,
	78	 16 97 233 386 461 549 642,
	100	 155,
	100	 620,
	100	 155 620,
	100	 425,
	100	 457,
	91	 425 457,
	100	 520,
	90	 425 457 520,
	100	 670,
	98	 425 457 520 670,
	100	 155 425 457 520 620 670,
	95	 16 97 155 233 386 425 457 461 520 549 620 642 670,
	100	 110,
	100	 122,
	96	 110 122,
	100	 16 97 110 122 155 233 386 425 457 461 520 549 620 642 670,
	100	 46,
	100	 336,
	100	 703,
	100	 336 703,
	100	 46 336 703,
	100	 16 46 97 110 122 155 233 336 386 425 457 461 520 549 620 642 670 703,
	99	 3 4 5 6 7 8 9 10 11 16 19 30 46 48 49 55 63 64 81 97 106 110 119 120 121 122 127 128 136 137 138 139 148 149 152 153 154 155 168 172 179 180 181 183 184 185 186 187 188 216 217 218 233 321 336 359 365 384 386 425 457 461 520 549 620 642 670 703 740,
	100	 44,
	100	 147,
	98	 44 147,
	100	 369,
	91	 44 147 369,
	100	 741,
	85	 44 147 369 741,
	100	 493,
	83	 44 147 369 493 741,
	100	 329,
	97	 44 147 329 369 493 741,
	100	 498,
	99	 44 147 329 369 493 498 741,
	100	 290,
	85	 44 147 290 329 369 493 498 741,
	100	 380,
	100	 409,
	100	 380 409,
	100	 410,
	100	 380 409 410,
	87	 44 147 290 329 369 380 409 410 493 498 741,
	100	 283,
	100	 673,
	100	 283 673,
	99	 44 147 283 290 329 369 380 409 410 493 498 673 741,
	100	 230,
	100	 44 147 230 283 290 329 369 380 409 410 493 498 673 741,
	72	 3 4 5 6 7 8 9 10 11 16 19 30 44 46 48 49 55 63 64 81 97 106 110 119 120 121 122 127 128 136 137 138 139 147 148 149 152 153 154 155 168 172 179 180 181 183 184 185 186 187 188 216 217 218 230 233 283 290 321 329 336 359 365 369 380 384 386 409 410 425 457 461 493 498 520 549 620 642 670 673 703 740 741,
	100	 379,
	92	 3 4 5 6 7 8 9 10 11 16 19 30 44 46 48 49 55 63 64 81 97 106 110 119 120 121 122 127 128 136 137 138 139 147 148 149 152 153 154 155 168 172 179 180 181 183 184 185 186 187 188 216 217 218 230 233 283 290 321 329 336 359 365 369 379 380 384 386 409 410 425 457 461 493 498 520 549 620 642 670 673 703 740 741,
	100	 21,
	100	 260,
	100	 261,
	100	 260 261,
	100	 21 260 261,
	100	 262,
	100	 330,
	100	 331,
	100	 330 331,
	100	 669,
	98	 330 331 669,
	98	 262 330 331 669,
	99	 21 260 261 262 330 331 669,
	100	 445,
	74	 21 260 261 262 330 331 445 669,
	100	 28,
	100	 738,
	100	 28 738,
	100	 34,
	100	 298,
	100	 34 298,
	100	 221,
	98	 34 221 298,
	97	 28 34 221 298 738,
	100	 210,
	100	 679,
	100	 210 679,
	100	 289,
	97	 210 289 679,
	100	 246,
	100	 248,
	100	 324,
	96	 248 324,
	100	 618,
	100	 619,
	100	 618 619,
	91	 248 324 618 619,
	100	 628,
	100	 248 324 618 619 628,
	100	 246 248 324 618 619 628,
	100	 210 246 248 289 324 618 619 628 679,
	100	 533,
	93	 210 246 248 289 324 533 618 619 628 679,
	87	 28 34 210 221 246 248 289 298 324 533 618 619 628 679 738,
	100	 68,
	100	 69,
	100	 212,
	100	 69 212,
	100	 68 69 212,
	84	 28 34 68 69 210 212 221 246 248 289 298 324 533 618 619 628 679 738,
	100	 53,
	66	 28 34 53 68 69 210 212 221 246 248 289 298 324 533 618 619 628 679 738,
	100	 83,
	100	 388,
	100	 83 388,
	67	 28 34 53 68 69 83 210 212 221 246 248 289 298 324 388 533 618 619 628 679 738,
	100	 163,
	100	 657,
	100	 163 657,
	100	 528,
	97	 163 528 657,
	5	 28 34 53 68 69 83 163 210 212 221 246 248 289 298 324 388 528 533 618 619 628 657 679 738,
	100	 51,
	100	 72,
	100	 51 72,
	4	 28 34 51 53 68 69 72 83 163 210 212 221 246 248 289 298 324 388 528 533 618 619 628 657 679 738,
	100	 135,
	100	 547,
	100	 575,
	100	 576,
	100	 575 576,
	99	 547 575 576,
	100	 551,
	100	 547 551 575 576,
	9	 135 547 551 575 576,
	100	 556,
	100	 577,
	100	 556 577,
	100	 696,
	100	 556 577 696,
	100	 600,
	100	 637,
	98	 600 637,
	98	 556 577 600 637 696,
	4	 135 547 551 556 575 576 577 600 637 696,
	98	 28 34 51 53 68 69 72 83 135 163 210 212 221 246 248 289 298 324 388 528 533 547 551 556 575 576 577 600 618 619 628 637 657 679 696 738,
	100	 724,
	99	 28 34 51 53 68 69 72 83 135 163 210 212 221 246 248 289 298 324 388 528 533 547 551 556 575 576 577 600 618 619 628 637 657 679 696 724 738,
	100	 29,
	100	 175,
	100	 29 175,
	100	 310,
	100	 367,
	100	 531,
	100	 367 531,
	97	 310 367 531,
	100	 368,
	100	 310 367 368 531,
	100	 436,
	92	 310 367 368 436 531,
	100	 462,
	100	 310 367 368 436 462 531,
	96	 29 175 310 367 368 436 462 531,
	100	 130,
	67	 29 130 175 310 367 368 436 462 531,
	37	 28 29 34 51 53 68 69 72 83 130 135 163 175 210 212 221 246 248 289 298 310 324 367 368 388 436 462 528 531 533 547 551 556 575 576 577 600 618 619 628 637 657 679 696 724 738,
	100	 484,
	100	 684,
	80	 484 684,
	100	 685,
	100	 484 684 685,
	100	 639,
	44	 484 639 684 685,
	100	 550,
	100	 663,
	44	 550 663,
	44	 484 550 639 663 684 685,
	100	 677,
	100	 729,
	98	 677 729,
	94	 484 550 639 663 677 684 685 729,
	49	 28 29 34 51 53 68 69 72 83 130 135 163 175 210 212 221 246 248 289 298 310 324 367 368 388 436 462 484 528 531 533 547 550 551 556 575 576 577 600 618 619 628 637 639 657 663 677 679 684 685 696 724 729 738,
	100	 189,
	31	 28 29 34 51 53 68 69 72 83 130 135 163 175 189 210 212 221 246 248 289 298 310 324 367 368 388 436 462 484 528 531 533 547 550 551 556 575 576 577 600 618 619 628 637 639 657 663 677 679 684 685 696 724 729 738,
	35	 21 28 29 34 51 53 68 69 72 83 130 135 163 175 189 210 212 221 246 248 260 261 262 289 298 310 324 330 331 367 368 388 436 445 462 484 528 531 533 547 550 551 556 575 576 577 600 618 619 628 637 639 657 663 669 677 679 684 685 696 724 729 738,
	100	 60,
	100	 578,
	98	 60 578,
	100	 444,
	79	 60 444 578,
	93	 21 28 29 34 51 53 60 68 69 72 83 130 135 163 175 189 210 212 221 246 248 260 261 262 289 298 310 324 330 331 367 368 388 436 444 445 462 484 528 531 533 547 550 551 556 575 576 577 578 600 618 619 628 637 639 657 663 669 677 679 684 685 696 724 729 738,
	100	 308,
	100	 378,
	47	 308 378,
	3	 21 28 29 34 51 53 60 68 69 72 83 130 135 163 175 189 210 212 221 246 248 260 261 262 289 298 308 310 324 330 331 367 368 378 388 436 444 445 462 484 528 531 533 547 550 551 556 575 576 577 578 600 618 619 628 637 639 657 663 669 677 679 684 685 696 724 729 738,
	2	 3 4 5 6 7 8 9 10 11 16 19 21 28 29 30 34 44 46 48 49 51 53 55 60 63 64 68 69 72 81 83 97 106 110 119 120 121 122 127 128 130 135 136 137 138 139 147 148 149 152 153 154 155 163 168 172 175 179 180 181 183 184 185 186 187 188 189 210 212 216 217 218 221 230 233 246 248 260 261 262 283 289 290 298 308 310 321 324 329 330 331 336 359 365 367 368 369 378 379 380 384 386 388 409 410 425 436 444 445 457 461 462 484 493 498 520 528 531 533 547 549 550 551 556 575 576 577 578 600 618 619 620 628 637 639 642 657 663 669 670 673 677 679 684 685 696 703 724 729 738 740 741,
	100	 20,
	100	 146,
	100	 20 146,
	100	 456,
	100	 20 146 456,
	100	 442,
	100	 443,
	100	 442 443,
	100	 20 146 442 443 456,
	100	 743,
	96	 20 146 442 443 456 743,
	100	 400,
	100	 566,
	100	 567,
	100	 566 567,
	100	 400 566 567,
	99	 20 146 400 442 443 456 566 567 743,
	100	 161,
	98	 20 146 161 400 442 443 456 566 567 743,
	100	 469,
	22	 20 146 161 400 442 443 456 469 566 567 743,
	100	 387,
	16	 20 146 161 387 400 442 443 456 469 566 567 743,
	100	 271,
	100	 341,
	99	 271 341,
	9	 20 146 161 271 341 387 400 442 443 456 469 566 567 743,
	100	 727,
	9	 20 146 161 271 341 387 400 442 443 456 469 566 567 727 743,
	100	 343,
	100	 451,
	98	 343 451,
	100	 347,
	98	 343 347 451,
	100	 450,
	98	 343 347 450 451,
	37	 20 146 161 271 341 343 347 387 400 442 443 450 451 456 469 566 567 727 743,
	100	 535,
	81	 20 146 161 271 341 343 347 387 400 442 443 450 451 456 469 535 566 567 727 743,
	100	 171,
	100	 255,
	93	 171 255,
	100	 680,
	83	 171 255 680,
	100	 654,
	100	 171 255 654 680,
	100	 296,
	100	 472,
	99	 296 472,
	100	 362,
	95	 296 362 472,
	100	 364,
	99	 296 362 364 472,
	100	 742,
	100	 296 362 364 472 742,
	89	 171 255 296 362 364 472 654 680 742,
	100	 20 146 161 171 255 271 296 341 343 347 362 364 387 400 442 443 450 451 456 469 472 535 566 567 654 680 727 742 743,
	100	 67,
	100	 339,
	100	 340,
	100	 339 340,
	96	 67 339 340,
	100	 611,
	94	 67 339 340 611,
	100	 421,
	100	 67 339 340 421 611,
	100	 116,
	100	 67 116 339 340 421 611,
	100	 20 67 116 146 161 171 255 271 296 339 340 341 343 347 362 364 387 400 421 442 443 450 451 456 469 472 535 566 567 611 654 680 727 742 743,
	100	 356,
	100	 708,
	99	 356 708,
	100	 20 67 116 146 161 171 255 271 296 339 340 341 343 347 356 362 364 387 400 421 442 443 450 451 456 469 472 535 566 567 611 654 680 708 727 742 743,
	100	 581,
	100	 582,
	100	 581 582,
	100	 722,
	100	 723,
	97	 722 723,
	100	 581 582 722 723,
	100	 20 67 116 146 161 171 255 271 296 339 340 341 343 347 356 362 364 387 400 421 442 443 450 451 456 469 472 535 566 567 581 582 611 654 680 708 722 723 727 742 743,
	100	 229,
	100	 279,
	100	 229 279,
	100	 385,
	100	 610,
	14	 385 610,
	14	 229 279 385 610,
	100	 295,
	100	 301,
	100	 615,
	100	 301 615,
	100	 295 301 615,
	100	 427,
	100	 527,
	99	 427 527,
	100	 437,
	100	 427 437 527,
	100	 295 301 427 437 527 615,
	100	 317,
	100	 318,
	100	 317 318,
	100	 389,
	95	 317 318 389,
	94	 295 301 317 318 389 427 437 527 615,
	100	 366,
	15	 295 301 317 318 366 389 427 437 527 615,
	99	 229 279 295 301 317 318 366 385 389 427 437 527 610 615,
	99	 20 67 116 146 161 171 229 255 271 279 295 296 301 317 318 339 340 341 343 347 356 362 364 366 385 387 389 400 421 427 437 442 443 450 451 456 469 472 527 535 566 567 581 582 610 611 615 654 680 708 722 723 727 742 743,
	100	 259,
	100	 348,
	100	 349,
	100	 348 349,
	100	 655,
	100	 348 349 655,
	100	 259 348 349 655,
	100	 280,
	100	 428,
	100	 429,
	100	 428 429,
	98	 280 428 429,
	100	 415,
	100	 416,
	100	 415 416,
	100	 280 415 416 428 429,
	100	 259 280 348 349 415 416 428 429 655,
	98	 20 67 116 146 161 171 229 255 259 271 279 280 295 296 301 317 318 339 340 341 343 347 348 349 356 362 364 366 385 387 389 400 415 416 421 427 428 429 437 442 443 450 451 456 469 472 527 535 566 567 581 582 610 611 615 654 655 680 708 722 723 727 742 743,
	100	 24,
	100	 182,
	100	 24 182,
	100	 552,
	6	 24 182 552,
	100	 45,
	100	 435,
	93	 45 435,
	4	 24 45 182 435 552,
	100	 142,
	100	 322,
	100	 142 322,
	4	 24 45 142 182 322 435 552,
	100	 107,
	100	 701,
	100	 107 701,
	100	 573,
	100	 604,
	99	 573 604,
	99	 107 573 604 701,
	100	 431,
	5	 107 431 573 604 701,
	98	 24 45 107 142 182 322 431 435 552 573 604 701,
	100	 37,
	100	 311,
	100	 672,
	99	 311 672,
	99	 37 311 672,
	100	 671,
	100	 37 311 671 672,
	100	 108,
	100	 126,
	100	 632,
	100	 126 632,
	100	 239,
	100	 342,
	99	 239 342,
	100	 432,
	100	 239 342 432,
	100	 396,
	85	 239 342 396 432,
	100	 737,
	92	 239 342 396 432 737,
	91	 126 239 342 396 432 632 737,
	100	 559,
	52	 126 239 342 396 432 559 632 737,
	100	 293,
	100	 502,
	91	 293 502,
	76	 126 239 293 342 396 432 502 559 632 737,
	43	 108 126 239 293 342 396 432 502 559 632 737,
	100	 325,
	100	 334,
	100	 325 334,
	100	 335,
	100	 325 334 335,
	35	 108 126 239 293 325 334 335 342 396 432 502 559 632 737,
	100	 238,
	89	 108 126 238 239 293 325 334 335 342 396 432 502 559 632 737,
	85	 37 108 126 238 239 293 311 325 334 335 342 396 432 502 559 632 671 672 737,
	97	 24 37 45 107 108 126 142 182 238 239 293 311 322 325 334 335 342 396 431 432 435 502 552 559 573 604 632 671 672 701 737,
	100	 562,
	100	 584,
	100	 623,
	100	 584 623,
	100	 562 584 623,
	100	 24 37 45 107 108 126 142 182 238 239 293 311 322 325 334 335 342 396 431 432 435 502 552 559 562 573 584 604 623 632 671 672 701 737,
	100	 205,
	100	 702,
	100	 205 702,
	100	 700,
	100	 205 700 702,
	100	 357,
	100	 205 357 700 702,
	100	 269,
	99	 205 269 357 700 702,
	100	 309,
	100	 337,
	100	 338,
	100	 478,
	97	 338 478,
	100	 337 338 478,
	100	 426,
	100	 601,
	100	 633,
	100	 731,
	100	 633 731,
	97	 601 633 731,
	100	 426 601 633 731,
	96	 337 338 426 478 601 633 731,
	100	 477,
	100	 337 338 426 477 478 601 633 731,
	98	 309 337 338 426 477 478 601 633 731,
	93	 205 269 309 337 338 357 426 477 478 601 633 700 702 731,
	100	 361,
	100	 617,
	100	 361 617,
	97	 205 269 309 337 338 357 361 426 477 478 601 617 633 700 702 731,
	99	 24 37 45 107 108 126 142 182 205 238 239 269 293 309 311 322 325 334 335 337 338 342 357 361 396 426 431 432 435 477 478 502 552 559 562 573 584 601 604 617 623 632 633 671 672 700 701 702 731 737,
	100	 557,
	99	 24 37 45 107 108 126 142 182 205 238 239 269 293 309 311 322 325 334 335 337 338 342 357 361 396 426 431 432 435 477 478 502 552 557 559 562 573 584 601 604 617 623 632 633 671 672 700 701 702 731 737,
	100	 20 24 37 45 67 107 108 116 126 142 146 161 171 182 205 229 238 239 255 259 269 271 279 280 293 295 296 301 309 311 317 318 322 325 334 335 337 338 339 340 341 342 343 347 348 349 356 357 361 362 364 366 385 387 389 396 400 415 416 421 426 427 428 429 431 432 435 437 442 443 450 451 456 469 472 477 478 502 527 535 552 557 559 562 566 567 573 581 582 584 601 604 610 611 615 617 623 632 633 654 655 671 672 680 700 701 702 708 722 723 727 731 737 742 743,
	100	 201,
	100	 678,
	100	 201 678,
	100	 652,
	100	 653,
	98	 652 653,
	100	 201 652 653 678,
	100	 553,
	12	 201 553 652 653 678,
	12	 20 24 37 45 67 107 108 116 126 142 146 161 171 182 201 205 229 238 239 255 259 269 271 279 280 293 295 296 301 309 311 317 318 322 325 334 335 337 338 339 340 341 342 343 347 348 349 356 357 361 362 364 366 385 387 389 396 400 415 416 421 426 427 428 429 431 432 435 437 442 443 450 451 456 469 472 477 478 502 527 535 552 553 557 559 562 566 567 573 581 582 584 601 604 610 611 615 617 623 632 633 652 653 654 655 671 672 678 680 700 701 702 708 722 723 727 731 737 742 743,
	60	 3 4 5 6 7 8 9 10 11 16 19 20 21 24 28 29 30 34 37 44 45 46 48 49 51 53 55 60 63 64 67 68 69 72 81 83 97 106 107 108 110 116 119 120 121 122 126 127 128 130 135 136 137 138 139 142 146 147 148 149 152 153 154 155 161 163 168 171 172 175 179 180 181 182 183 184 185 186 187 188 189 201 205 210 212 216 217 218 221 229 230 233 238 239 246 248 255 259 260 261 262 269 271 279 280 283 289 290 293 295 296 298 301 308 309 310 311 317 318 321 322 324 325 329 330 331 334 335 336 337 338 339 340 341 342 343 347 348 349 356 357 359 361 362 364 365 366 367 368 369 378 379 380 384 385 386 387 388 389 396 400 409 410 415 416 421 425 426 427 428 429 431 432 435 436 437 442 443 444 445 450 451 456 457 461 462 469 472 477 478 484 493 498 502 520 527 528 531 533 535 547 549 550 551 552 553 556 557 559 562 566 567 573 575 576 577 578 581 582 584 600 601 604 610 611 615 617 618 619 620 623 628 632 633 637 639 642 652 653 654 655 657 663 669 670 671 672 673 677 678 679 680 684 685 696 700 701 702 703 708 722 723 724 727 729 731 737 738 740 741 742 743,
	100	 36,
	100	 661,
	100	 662,
	99	 661 662,
	100	 36 661 662,
	100	 131,
	100	 303,
	100	 676,
	99	 303 676,
	100	 675,
	99	 303 675 676,
	99	 131 303 675 676,
	100	 36 131 303 661 662 675 676,
	100	 656,
	100	 36 131 303 656 661 662 675 676,
	100	 93,
	100	 452,
	100	 93 452,
	100	 36 93 131 303 452 656 661 662 675 676,
	100	 202,
	100	 659,
	100	 202 659,
	100	 716,
	100	 202 659 716,
	99	 36 93 131 202 303 452 656 659 661 662 675 676 716,
	100	 454,
	100	 540,
	100	 454 540,
	81	 36 93 131 202 303 452 454 540 656 659 661 662 675 676 716,
	100	 401,
	100	 402,
	98	 401 402,
	100	 403,
	100	 401 402 403,
	100	 407,
	100	 408,
	100	 407 408,
	100	 401 402 403 407 408,
	100	 404,
	79	 401 402 403 404 407 408,
	74	 36 93 131 202 303 401 402 403 404 407 408 452 454 540 656 659 661 662 675 676 716,
	100	 124,
	100	 492,
	89	 124 492,
	100	 237,
	100	 256,
	100	 257,
	100	 256 257,
	100	 237 256 257,
	88	 124 237 256 257 492,
	100	 555,
	100	 720,
	99	 555 720,
	76	 124 237 256 257 492 555 720,
	88	 36 93 124 131 202 237 256 257 303 401 402 403 404 407 408 452 454 492 540 555 656 659 661 662 675 676 716 720,
	100	 54,
	100	 358,
	100	 54 358,
	100	 491,
	100	 54 358 491,
	100	 244,
	100	 345,
	100	 244 345,
	98	 54 244 345 358 491,
	5	 36 54 93 124 131 202 237 244 256 257 303 345 358 401 402 403 404 407 408 452 454 491 492 540 555 656 659 661 662 675 676 716 720,
	100	 94,
	1	 36 54 93 94 124 131 202 237 244 256 257 303 345 358 401 402 403 404 407 408 452 454 491 492 540 555 656 659 661 662 675 676 716 720,
	100	 47,
	100	 353,
	97	 47 353,
	100	 717,
	94	 47 353 717,
	100	 719,
	99	 47 353 717 719,
	100	 718,
	98	 47 353 717 718 719,
	100	 73,
	100	 735,
	91	 73 735,
	100	 602,
	100	 603,
	100	 736,
	86	 603 736,
	100	 602 603 736,
	89	 73 602 603 735 736,
	100	 231,
	92	 73 231 602 603 735 736,
	100	 614,
	92	 73 231 602 603 614 735 736,
	100	 245,
	100	 272,
	100	 273,
	98	 272 273,
	100	 245 272 273,
	96	 73 231 245 272 273 602 603 614 735 736,
	98	 47 73 231 245 272 273 353 602 603 614 717 718 719 735 736,
	100	 351,
	100	 352,
	100	 351 352,
	100	 47 73 231 245 272 273 351 352 353 602 603 614 717 718 719 735 736,
	100	 545,
	100	 664,
	98	 545 664,
	100	 546,
	100	 545 546 664,
	100	 580,
	98	 545 546 580 664,
	100	 47 73 231 245 272 273 351 352 353 545 546 580 602 603 614 664 717 718 719 735 736,
	100	 223,
	100	 660,
	41	 223 660,
	100	 381,
	100	 413,
	100	 414,
	96	 413 414,
	100	 749,
	98	 413 414 749,
	100	 381 413 414 749,
	100	 473,
	38	 381 413 414 473 749,
	97	 223 381 413 414 473 660 749,
	100	 47 73 223 231 245 272 273 351 352 353 381 413 414 473 545 546 580 602 603 614 660 664 717 718 719 735 736 749,
	100	 222,
	100	 739,
	100	 222 739,
	100	 393,
	86	 222 393 739,
	92	 47 73 222 223 231 245 272 273 351 352 353 381 393 413 414 473 545 546 580 602 603 614 660 664 717 718 719 735 736 739 749,
	1	 36 47 54 73 93 94 124 131 202 222 223 231 237 244 245 256 257 272 273 303 345 351 352 353 358 381 393 401 402 403 404 407 408 413 414 452 454 473 491 492 540 545 546 555 580 602 603 614 656 659 660 661 662 664 675 676 716 717 718 719 720 735 736 739 749,
	100	 118,
	100	 534,
	100	 118 534,
	100	 715,
	5	 118 534 715,
	86	 36 47 54 73 93 94 118 124 131 202 222 223 231 237 244 245 256 257 272 273 303 345 351 352 353 358 381 393 401 402 403 404 407 408 413 414 452 454 473 491 492 534 540 545 546 555 580 602 603 614 656 659 660 661 662 664 675 676 715 716 717 718 719 720 735 736 739 749,
	26	 3 4 5 6 7 8 9 10 11 16 19 20 21 24 28 29 30 34 36 37 44 45 46 47 48 49 51 53 54 55 60 63 64 67 68 69 72 73 81 83 93 94 97 106 107 108 110 116 118 119 120 121 122 124 126 127 128 130 131 135 136 137 138 139 142 146 147 148 149 152 153 154 155 161 163 168 171 172 175 179 180 181 182 183 184 185 186 187 188 189 201 202 205 210 212 216 217 218 221 222 223 229 230 231 233 237 238 239 244 245 246 248 255 256 257 259 260 261 262 269 271 272 273 279 280 283 289 290 293 295 296 298 301 303 308 309 310 311 317 318 321 322 324 325 329 330 331 334 335 336 337 338 339 340 341 342 343 345 347 348 349 351 352 353 356 357 358 359 361 362 364 365 366 367 368 369 378 379 380 381 384 385 386 387 388 389 393 396 400 401 402 403 404 407 408 409 410 413 414 415 416 421 425 426 427 428 429 431 432 435 436 437 442 443 444 445 450 451 452 454 456 457 461 462 469 472 473 477 478 484 491 492 493 498 502 520 527 528 531 533 534 535 540 545 546 547 549 550 551 552 553 555 556 557 559 562 566 567 573 575 576 577 578 580 581 582 584 600 601 602 603 604 610 611 614 615 617 618 619 620 623 628 632 633 637 639 642 652 653 654 655 656 657 659 660 661 662 663 664 669 670 671 672 673 675 676 677 678 679 680 684 685 696 700 701 702 703 708 715 716 717 718 719 720 722 723 724 727 729 731 735 736 737 738 739 740 741 742 743 749,
	100	 200,
	100	 235,
	65	 200 235,
	24	 3 4 5 6 7 8 9 10 11 16 19 20 21 24 28 29 30 34 36 37 44 45 46 47 48 49 51 53 54 55 60 63 64 67 68 69 72 73 81 83 93 94 97 106 107 108 110 116 118 119 120 121 122 124 126 127 128 130 131 135 136 137 138 139 142 146 147 148 149 152 153 154 155 161 163 168 171 172 175 179 180 181 182 183 184 185 186 187 188 189 200 201 202 205 210 212 216 217 218 221 222 223 229 230 231 233 235 237 238 239 244 245 246 248 255 256 257 259 260 261 262 269 271 272 273 279 280 283 289 290 293 295 296 298 301 303 308 309 310 311 317 318 321 322 324 325 329 330 331 334 335 336 337 338 339 340 341 342 343 345 347 348 349 351 352 353 356 357 358 359 361 362 364 365 366 367 368 369 378 379 380 381 384 385 386 387 388 389 393 396 400 401 402 403 404 407 408 409 410 413 414 415 416 421 425 426 427 428 429 431 432 435 436 437 442 443 444 445 450 451 452 454 456 457 461 462 469 472 473 477 478 484 491 492 493 498 502 520 527 528 531 533 534 535 540 545 546 547 549 550 551 552 553 555 556 557 559 562 566 567 573 575 576 577 578 580 581 582 584 600 601 602 603 604 610 611 614 615 617 618 619 620 623 628 632 633 637 639 642 652 653 654 655 656 657 659 660 661 662 663 664 669 670 671 672 673 675 676 677 678 679 680 684 685 696 700 701 702 703 708 715 716 717 718 719 720 722 723 724 727 729 731 735 736 737 738 739 740 741 742 743 749,
	100	 292,
	100	 332,
	100	 292 332,
	100	 689,
	100	 292 332 689,
	100	 538,
	88	 292 332 538 689,
	4	 3 4 5 6 7 8 9 10 11 16 19 20 21 24 28 29 30 34 36 37 44 45 46 47 48 49 51 53 54 55 60 63 64 67 68 69 72 73 81 83 93 94 97 106 107 108 110 116 118 119 120 121 122 124 126 127 128 130 131 135 136 137 138 139 142 146 147 148 149 152 153 154 155 161 163 168 171 172 175 179 180 181 182 183 184 185 186 187 188 189 200 201 202 205 210 212 216 217 218 221 222 223 229 230 231 233 235 237 238 239 244 245 246 248 255 256 257 259 260 261 262 269 271 272 273 279 280 283 289 290 292 293 295 296 298 301 303 308 309 310 311 317 318 321 322 324 325 329 330 331 332 334 335 336 337 338 339 340 341 342 343 345 347 348 349 351 352 353 356 357 358 359 361 362 364 365 366 367 368 369 378 379 380 381 384 385 386 387 388 389 393 396 400 401 402 403 404 407 408 409 410 413 414 415 416 421 425 426 427 428 429 431 432 435 436 437 442 443 444 445 450 451 452 454 456 457 461 462 469 472 473 477 478 484 491 492 493 498 502 520 527 528 531 533 534 535 538 540 545 546 547 549 550 551 552 553 555 556 557 559 562 566 567 573 575 576 577 578 580 581 582 584 600 601 602 603 604 610 611 614 615 617 618 619 620 623 628 632 633 637 639 642 652 653 654 655 656 657 659 660 661 662 663 664 669 670 671 672 673 675 676 677 678 679 680 684 685 689 696 700 701 702 703 708 715 716 717 718 719 720 722 723 724 727 729 731 735 736 737 738 739 740 741 742 743 749,
	100	 236,
	100	 250,
	100	 579,
	100	 250 579,
	100	 530,
	100	 250 530 579,
	100	 690,
	8	 250 530 579 690,
	100	 278,
	97	 250 278 530 579 690,
	93	 236 250 278 530 579 690,
	100	 542,
	100	 711,
	82	 542 711,
	87	 236 250 278 530 542 579 690 711,
	48	 3 4 5 6 7 8 9 10 11 16 19 20 21 24 28 29 30 34 36 37 44 45 46 47 48 49 51 53 54 55 60 63 64 67 68 69 72 73 81 83 93 94 97 106 107 108 110 116 118 119 120 121 122 124 126 127 128 130 131 135 136 137 138 139 142 146 147 148 149 152 153 154 155 161 163 168 171 172 175 179 180 181 182 183 184 185 186 187 188 189 200 201 202 205 210 212 216 217 218 221 222 223 229 230 231 233 235 236 237 238 239 244 245 246 248 250 255 256 257 259 260 261 262 269 271 272 273 278 279 280 283 289 290 292 293 295 296 298 301 303 308 309 310 311 317 318 321 322 324 325 329 330 331 332 334 335 336 337 338 339 340 341 342 343 345 347 348 349 351 352 353 356 357 358 359 361 362 364 365 366 367 368 369 378 379 380 381 384 385 386 387 388 389 393 396 400 401 402 403 404 407 408 409 410 413 414 415 416 421 425 426 427 428 429 431 432 435 436 437 442 443 444 445 450 451 452 454 456 457 461 462 469 472 473 477 478 484 491 492 493 498 502 520 527 528 530 531 533 534 535 538 540 542 545 546 547 549 550 551 552 553 555 556 557 559 562 566 567 573 575 576 577 578 579 580 581 582 584 600 601 602 603 604 610 611 614 615 617 618 619 620 623 628 632 633 637 639 642 652 653 654 655 656 657 659 660 661 662 663 664 669 670 671 672 673 675 676 677 678 679 680 684 685 689 690 696 700 701 702 703 708 711 715 716 717 718 719 720 722 723 724 727 729 731 735 736 737 738 739 740 741 742 743 749,
	100	 14,
	100	 241,
	99	 14 241,
	100	 242,
	100	 243,
	37	 242 243,
	100	 14 241 242 243,
	100	 109,
	100	 497,
	100	 109 497,
	100	 14 109 241 242 243 497,
	100	 103,
	100	 467,
	100	 103 467,
	95	 14 103 109 241 242 243 467 497,
	100	 173,
	100	 705,
	100	 173 705,
	100	 294,
	100	 747,
	100	 294 747,
	100	 537,
	100	 294 537 747,
	100	 344,
	100	 607,
	99	 344 607,
	100	 346,
	100	 744,
	100	 346 744,
	97	 344 346 607 744,
	100	 728,
	100	 344 346 607 728 744,
	100	 294 344 346 537 607 728 744 747,
	84	 173 294 344 346 537 607 705 728 744 747,
	87	 14 103 109 173 241 242 243 294 344 346 467 497 537 607 705 728 744 747,
	45	 3 4 5 6 7 8 9 10 11 14 16 19 20 21 24 28 29 30 34 36 37 44 45 46 47 48 49 51 53 54 55 60 63 64 67 68 69 72 73 81 83 93 94 97 103 106 107 108 109 110 116 118 119 120 121 122 124 126 127 128 130 131 135 136 137 138 139 142 146 147 148 149 152 153 154 155 161 163 168 171 172 173 175 179 180 181 182 183 184 185 186 187 188 189 200 201 202 205 210 212 216 217 218 221 222 223 229 230 231 233 235 236 237 238 239 241 242 243 244 245 246 248 250 255 256 257 259 260 261 262 269 271 272 273 278 279 280 283 289 290 292 293 294 295 296 298 301 303 308 309 310 311 317 318 321 322 324 325 329 330 331 332 334 335 336 337 338 339 340 341 342 343 344 345 346 347 348 349 351 352 353 356 357 358 359 361 362 364 365 366 367 368 369 378 379 380 381 384 385 386 387 388 389 393 396 400 401 402 403 404 407 408 409 410 413 414 415 416 421 425 426 427 428 429 431 432 435 436 437 442 443 444 445 450 451 452 454 456 457 461 462 467 469 472 473 477 478 484 491 492 493 497 498 502 520 527 528 530 531 533 534 535 537 538 540 542 545 546 547 549 550 551 552 553 555 556 557 559 562 566 567 573 575 576 577 578 579 580 581 582 584 600 601 602 603 604 607 610 611 614 615 617 618 619 620 623 628 632 633 637 639 642 652 653 654 655 656 657 659 660 661 662 663 664 669 670 671 672 673 675 676 677 678 679 680 684 685 689 690 696 700 701 702 703 705 708 711 715 716 717 718 719 720 722 723 724 727 728 729 731 735 736 737 738 739 740 741 742 743 744 747 749,
	100	 215,
	100	 564,
	79	 215 564,
	100	 306,
	87	 215 306 564,
	100	 612,
	100	 626,
	100	 612 626,
	100	 748,
	100	 612 626 748,
	12	 215 306 564 612 626 748,
	5	 1 2 12 13 15 17 18 22 23 25 26 27 31 32 33 35 38 39 40 41 42 43 50 52 56 57 58 59 61 62 65 66 70 71 74 75 76 77 78 79 80 82 84 85 86 87 88 89 90 91 92 95 96 98 99 100 101 102 104 105 111 112 113 114 115 117 123 125 129 132 133 134 140 141 143 144 145 150 151 156 157 158 159 160 162 164 165 166 167 169 170 174 176 177 178 190 191 192 193 194 195 196 197 198 199 203 204 206 207 208 209 211 213 214 219 220 224 225 226 227 228 232 234 240 247 249 251 252 253 254 258 263 264 265 266 267 268 270 274 275 276 277 281 282 284 285 286 287 288 291 297 299 300 302 304 305 307 312 313 314 315 316 319 320 323 326 327 328 333 350 354 355 360 363 370 371 372 373 374 375 376 377 382 383 390 391 392 394 395 397 398 399 405 406 411 412 417 418 419 420 422 423 424 430 433 434 438 439 440 441 446 447 448 449 453 455 458 459 460 463 464 465 466 468 470 471 474 475 476 479 480 481 482 483 485 486 487 488 489 490 494 495 496 499 500 501 503 504 505 506 507 508 509 510 511 512 513 514 515 516 517 518 519 521 522 523 524 525 526 529 532 536 539 541 543 544 548 554 558 560 561 563 565 568 569 570 571 572 574 583 585 586 587 588 589 590 591 592 593 594 595 596 597 598 599 605 606 608 609 613 616 621 622 624 625 627 629 630 631 634 635 636 638 640 641 643 644 645 646 647 648 649 650 651 658 665 666 667 668 674 681 682 683 686 687 688 691 692 693 694 695 697 698 699 704 706 707 709 710 712 713 714 721 725 726 730 732 733 734 745 746,
	100	 65,
	100	 328,
	82	 65 328,
	100	 438,
	87	 65 328 438,
	100	 495,
	98	 65 328 438 495,
	100	 709,
	87	 65 328 438 495 709,
	100	 422,
	84	 65 328 422 438 495 709,
	100	 203,
	100	 204,
	100	 203 204,
	88	 65 203 204 328 422 438 495 709,
	100	 699,
	96	 65 203 204 328 422 438 495 699 709,
	100	 327,
	100	 536,
	100	 327 536,
	100	 489,
	100	 327 489 536,
	100	 488,
	100	 327 488 489 536,
	99	 65 203 204 327 328 422 438 488 489 495 536 699 709,
	100	 225,
	100	 249,
	100	 399,
	100	 433,
	99	 399 433,
	100	 434,
	99	 399 433 434,
	98	 249 399 433 434,
	99	 225 249 399 433 434,
	100	 226,
	100	 225 226 249 399 433 434,
	59	 65 203 204 225 226 249 327 328 399 422 433 434 438 488 489 495 536 699 709,
	100	 197,
	100	 211,
	100	 197 211,
	100	 548,
	100	 197 211 548,
	100	 206,
	100	 207,
	100	 206 207,
	100	 197 206 207 211 548,
	100	 526,
	100	 197 206 207 211 526 548,
	100	 523,
	100	 197 206 207 211 523 526 548,
	100	 590,
	98	 197 206 207 211 523 526 548 590,
	56	 65 197 203 204 206 207 211 225 226 249 327 328 399 422 433 434 438 488 489 495 523 526 536 548 590 699 709,
	100	 198,
	100	 323,
	100	 198 323,
	100	 494,
	96	 198 323 494,
	57	 65 197 198 203 204 206 207 211 225 226 249 323 327 328 399 422 433 434 438 488 489 494 495 523 526 536 548 590 699 709,
	100	 398,
	100	 468,
	77	 398 468,
	98	 65 197 198 203 204 206 207 211 225 226 249 323 327 328 398 399 422 433 434 438 468 488 489 494 495 523 526 536 548 590 699 709,
	12	 1 2 12 13 15 17 18 22 23 25 26 27 31 32 33 35 38 39 40 41 42 43 50 52 56 57 58 59 61 62 66 70 71 74 75 76 77 78 79 80 82 84 85 86 87 88 89 90 91 92 95 96 98 99 100 101 102 104 105 111 112 113 114 115 117 123 125 129 132 133 134 140 141 143 144 145 150 151 156 157 158 159 160 162 164 165 166 167 169 170 174 176 177 178 190 191 192 193 194 195 196 199 208 209 213 214 219 220 224 227 228 232 234 240 247 251 252 253 254 258 263 264 265 266 267 268 270 274 275 276 277 281 282 284 285 286 287 288 291 297 299 300 302 304 305 307 312 313 314 315 316 319 320 326 333 350 354 355 360 363 370 371 372 373 374 375 376 377 382 383 390 391 392 394 395 397 405 406 411 412 417 418 419 420 423 424 430 439 440 441 446 447 448 449 453 455 458 459 460 463 464 465 466 470 471 474 475 476 479 480 481 482 483 485 486 487 490 496 499 500 501 503 504 505 506 507 508 509 510 511 512 513 514 515 516 517 518 519 521 522 524 525 529 532 539 541 543 544 554 558 560 561 563 565 568 569 570 571 572 574 583 585 586 587 588 589 591 592 593 594 595 596 597 598 599 605 606 608 609 613 616 621 622 624 625 627 629 630 631 634 635 636 638 640 641 643 644 645 646 647 648 649 650 651 658 665 666 667 668 674 681 682 683 686 687 688 691 692 693 694 695 697 698 704 706 707 710 712 713 714 721 725 726 730 732 733 734 745 746,
	100	 1 35 38 167 174 177 192 193 194 195 196 234 252 253 254 258 300 312 313 314 315 316 372 373 374 375 499 500 501 505 506 515 516 517 532 591 592 635 636 643 644 645 667 686 687 688 712 713 714 725 726,
	100	 38,
	100	 315,
	100	 316,
	100	 315 316,
	100	 38 315 316,
	100	 505,
	100	 506,
	100	 505 506,
	100	 38 315 316 505 506,
	100	 252,
	100	 253,
	98	 252 253,
	100	 254,
	100	 252 253 254,
	100	 38 252 253 254 315 316 505 506,
	100	 174,
	100	 713,
	94	 174 713,
	100	 712,
	100	 714,
	100	 712 714,
	100	 174 712 713 714,
	98	 38 174 252 253 254 315 316 505 506 712 713 714,
	100	 1 35 167 177 192 193 194 195 196 234 258 300 312 313 314 372 373 374 375 499 500 501 515 516 517 532 591 592 635 636 643 644 645 667 686 687 688 725 726,
	100	 167,
	100	 667,
	100	 167 667,
	100	 643,
	100	 644,
	100	 645,
	100	 644 645,
	100	 643 644 645,
	90	 167 643 644 645 667,
	42	 1 35 177 192 193 194 195 196 234 258 300 312 313 314 372 373 374 375 499 500 501 515 516 517 532 591 592 635 636 686 687 688 725 726,
	100	 35,
	100	 300,
	100	 35 300,
	100	 686,
	78	 35 300 686,
	100	 177,
	100	 725,
	100	 726,
	67	 725 726,
	100	 177 725 726,
	100	 516,
	87	 177 516 725 726,
	100	 258,
	100	 592,
	100	 258 592,
	100	 591,
	100	 635,
	100	 636,
	100	 635 636,
	100	 591 635 636,
	100	 258 591 592 635 636,
	90	 177 258 516 591 592 635 636 725 726,
	100	 515,
	100	 517,
	100	 515 517,
	100	 177 258 515 516 517 591 592 635 636 725 726,
	100	 234,
	100	 499,
	100	 500,
	100	 499 500,
	100	 501,
	100	 499 500 501,
	100	 234 499 500 501,
	100	 687,
	100	 688,
	100	 687 688,
	100	 234 499 500 501 687 688,
	100	 312,
	100	 313,
	98	 312 313,
	100	 314,
	100	 312 313 314,
	100	 234 312 313 314 499 500 501 687 688,
	70	 177 234 258 312 313 314 499 500 501 515 516 517 591 592 635 636 687 688 725 726,
	100	 532,
	98	 177 234 258 312 313 314 499 500 501 515 516 517 532 591 592 635 636 687 688 725 726,
	100	 372,
	100	 374,
	79	 372 374,
	100	 375,
	82	 372 374 375,
	100	 373,
	100	 372 373 374 375,
	70	 177 234 258 312 313 314 372 373 374 375 499 500 501 515 516 517 532 591 592 635 636 687 688 725 726,
	32	 35 177 234 258 300 312 313 314 372 373 374 375 499 500 501 515 516 517 532 591 592 635 636 686 687 688 725 726,
	99	 1 192 193 194 195 196,
	100	 193,
	100	 196,
	100	 193 196,
	100	 194,
	100	 195,
	100	 194 195,
	99	 193 194 195 196,
	100	 1 192,
	100	 192,
	100	 1,
	8	 2 61,
	21	 12 13 17 18 70 75 151 157 158 326 355 397 543 544,
	21	 12 13 17 18 70 75 151 157 158 169 326 355 397 543 544,
	2	 12 13 17 18 56 70 75 151 157 158 169 326 355 397 543 544,
	1	 12 13 17 18 56 70 75 145 151 157 158 169 326 355 397 543 544,
	12	 2 12 13 17 18 56 61 70 75 145 151 157 158 169 326 355 397 543 544,
	21	 62 82 100 191 390 475 593 646 647 648 682 746,
	6	 2 12 13 17 18 56 61 62 70 75 82 100 145 151 157 158 169 191 326 355 390 397 475 543 544 593 646 647 648 682 746,
	25	 77 78 79 117 134 264,
	60	 85 129 166 459 504,
	17	 77 78 79 85 117 129 134 166 264 459 504,
	86	 50 77 78 79 85 117 129 134 166 264 459 504,
	43	 15 26 50 77 78 79 85 117 129 134 166 264 281 459 504,
	62	 22 265 412 512 513 514 640,
	61	 22 227 265 412 512 513 514 640,
	59	 22 98 227 265 274 275 288 382 391 392 412 440 441 512 513 514 570 605 609 640,
	43	 209 297 354 360 371 466 511 541 586 613 621,
	62	 224 376 651,
	30	 22 98 209 224 227 263 265 268 274 275 288 297 354 360 371 376 382 391 392 412 440 441 455 466 511 512 513 514 541 570 586 605 609 613 621 640 651,
	36	 22 98 209 224 227 263 265 268 274 275 288 297 354 360 371 376 382 391 392 412 440 441 455 458 466 511 512 513 514 541 570 586 605 609 613 621 629 640 651,
	34	 22 66 98 178 209 224 227 263 265 268 274 275 282 288 297 354 360 363 371 376 382 391 392 405 411 412 440 441 453 455 458 466 470 511 512 513 514 541 570 586 605 608 609 613 621 629 640 651,
	93	 22 66 98 178 209 224 227 263 265 268 274 275 282 288 297 354 360 363 371 376 382 391 392 405 411 412 424 440 441 453 455 458 466 470 476 511 512 513 514 541 570 586 605 608 609 613 621 629 640 651,
	12	 95 96 132 133,
	12	 88 95 96 113 132 133,
	33	 41 42 43 88 89 90 91 95 96 113 114 115 132 133 307 320 587,
	16	 27 41 42 43 88 89 90 91 95 96 113 114 115 132 133 284 307 320 587,
	6	 27 41 42 43 88 89 90 91 95 96 113 114 115 132 133 140 219 284 307 320 587,
	90	 270 560,
	2	 350 418 518 519 606,
	2	 350 406 418 471 518 519 561 571 606 641,
	2	 350 406 418 471 518 519 561 571 606 641 704,
	2	 270 350 406 418 471 518 519 560 561 571 606 641 704,
	0	 270 350 406 418 471 518 519 560 561 571 572 606 641 704,
	0	 270 350 406 418 471 518 519 529 560 561 571 572 597 606 641 704,
	1	 270 350 395 406 418 460 471 483 486 496 510 518 519 529 560 561 571 572 597 606 641 704,
	2	 270 291 350 395 406 418 460 471 483 486 490 496 510 518 519 529 560 561 571 572 597 606 641 704,
	2	 270 291 350 395 406 418 460 471 483 486 490 496 510 518 519 529 560 561 571 572 597 606 641 674 704,
	2	 220 270 291 350 395 406 418 460 471 483 486 490 496 510 518 519 529 560 561 571 572 597 606 641 674 704,
	2	 220 270 291 350 395 406 418 460 471 483 486 490 496 510 518 519 529 560 561 571 572 597 606 641 665 674 704,
	2	 417 419 439 509 565 683,
	5	 27 41 42 43 52 86 87 88 89 90 91 95 96 104 105 113 114 115 132 133 140 144 219 220 270 284 291 307 320 350 395 406 417 418 419 439 446 460 471 483 486 490 496 509 510 518 519 529 560 561 565 571 572 587 597 606 634 641 665 674 683 704,
	30	 141 622 625,
	14	 213 214 228 487 522 734,
	51	 482 563 706,
	25	 27 41 42 43 52 76 86 87 88 89 90 91 95 96 104 105 113 114 115 123 125 132 133 140 141 144 176 199 213 214 219 220 228 270 284 291 307 320 350 395 406 417 418 419 439 446 460 471 482 483 486 487 490 496 509 510 518 519 522 529 539 560 561 563 565 568 571 572 585 587 597 599 606 622 625 634 641 665 674 683 704 706 734,
	15	 27 41 42 43 52 76 86 87 88 89 90 91 95 96 104 105 113 114 115 123 125 132 133 140 141 144 176 199 213 214 219 220 228 270 284 291 307 320 350 395 406 417 418 419 439 446 460 463 471 474 481 482 483 486 487 490 496 509 510 518 519 522 529 539 560 561 563 565 568 571 572 585 587 597 599 606 622 625 634 641 665 674 683 704 706 734,
	22	 59 232 247 299 305 394 588 589 630 691,
	23	 240 277 302 423 479,
	23	 240 277 302 319 423 479,
	24	 240 277 302 319 423 479 480 503,
	23	 240 277 302 319 370 423 479 480 503,
	70	 240 277 302 319 370 423 479 480 503 525,
	1	 240 277 302 319 370 423 447 479 480 503 525,
	4	 59 232 240 247 277 299 302 305 319 370 394 423 447 479 480 503 525 588 589 630 691,
	5	 74 99 377 430 598 616 638 698 707,
	75	 2 12 13 15 17 18 22 23 25 26 27 31 32 33 39 40 41 42 43 50 52 56 57 58 59 61 62 66 70 71 74 75 76 77 78 79 80 82 84 85 86 87 88 89 90 91 92 95 96 98 99 100 101 102 104 105 111 112 113 114 115 117 123 125 129 132 133 134 140 141 143 144 145 150 151 156 157 158 159 160 162 164 165 166 169 170 176 178 190 191 199 208 209 213 214 219 220 224 227 228 232 240 247 251 263 264 265 266 267 268 270 274 275 276 277 281 282 284 285 286 287 288 291 297 299 302 304 305 307 319 320 326 333 350 354 355 360 363 370 371 376 377 382 383 390 391 392 394 395 397 405 406 411 412 417 418 419 420 423 424 430 439 440 441 446 447 448 449 453 455 458 459 460 463 464 465 466 470 471 474 475 476 479 480 481 482 483 485 486 487 490 496 503 504 507 508 509 510 511 512 513 514 518 519 521 522 524 525 529 539 541 543 544 554 558 560 561 563 565 568 569 570 571 572 574 583 585 586 587 588 589 593 594 595 596 597 598 599 605 606 608 609 613 616 621 622 624 625 627 629 630 634 638 640 641 646 647 648 649 650 651 658 665 666 668 674 681 682 683 691 692 693 694 695 697 698 704 706 707 710 721 730 732 733 734 745 746,
	27	 106 183 184 185 740,
	23	 63 106 119 180 181 183 184 185 186 187 188 740,
	21	 16 97 233,
	5	 16 97 155 233 425 457 520 620 670,
	4	 16 97 155 233 425 457 520 549 620 670,
	7	 16 97 155 233 425 457 520 549 620 642 670,
	10	 16 97 155 233 425 457 461 520 549 620 642 670,
	2	 44 329,
	2	 147 369,
	4	 44 147 329 369,
	6	 44 147 329 369 493,
	5	 44 147 283 329 369 493 498 673 741,
	8	 44 147 283 329 369 380 409 410 493 498 673 741,
	50	 308 553,
	70	 308 378 553,
	29	 3 4 5 6 7 8 9 10 11 16 19 30 44 46 48 49 55 63 64 81 97 106 110 119 120 121 122 127 128 136 137 138 139 147 148 149 152 153 154 155 168 172 179 180 181 183 184 185 186 187 188 216 217 218 230 233 283 290 308 321 329 336 359 365 369 378 379 380 384 386 409 410 425 457 461 493 498 520 549 553 620 642 670 673 703 740 741,
	3	 684 685,
	8	 21 260 261 262 330 331 445 484 550 639 663 669 677 684 685 729,
	64	 28 34 53 68 69 83 210 212 221 246 248 289 298 324 388 533 556 577 600 618 619 628 637 679 696 738,
	81	 28 34 53 68 69 83 210 212 221 246 248 289 298 324 388 533 547 551 556 575 576 577 600 618 619 628 637 679 696 738,
	82	 28 34 53 68 69 83 163 210 212 221 246 248 289 298 324 388 528 533 547 551 556 575 576 577 600 618 619 628 637 657 679 696 738,
	82	 28 34 51 53 68 69 72 83 163 210 212 221 246 248 289 298 324 388 528 533 547 551 556 575 576 577 600 618 619 628 637 657 679 696 738,
	1	 28 29 34 51 53 68 69 72 83 130 135 163 175 189 210 212 221 246 248 289 298 310 324 367 368 388 436 462 528 531 533 547 551 556 575 576 577 600 618 619 628 637 657 679 696 724 738,
	38	 21 28 29 34 51 53 60 68 69 72 83 130 135 163 175 189 201 210 212 221 246 248 260 261 262 289 298 310 324 330 331 367 368 388 436 444 445 462 484 528 531 533 547 550 551 556 575 576 577 578 600 618 619 628 637 639 652 653 657 663 669 677 678 679 684 685 696 724 729 738,
	16	 3 4 5 6 7 8 9 10 11 16 19 21 28 29 30 34 44 46 48 49 51 53 55 60 63 64 68 69 72 81 83 97 106 110 119 120 121 122 127 128 130 135 136 137 138 139 147 148 149 152 153 154 155 163 168 172 175 179 180 181 183 184 185 186 187 188 189 201 210 212 216 217 218 221 230 233 246 248 260 261 262 283 289 290 298 308 310 321 324 329 330 331 336 359 365 367 368 369 378 379 380 384 386 388 409 410 425 436 444 445 457 461 462 484 493 498 520 528 531 533 547 549 550 551 553 556 575 576 577 578 600 618 619 620 628 637 639 642 652 653 657 663 669 670 673 677 678 679 684 685 696 703 724 729 738 740 741,
	7	 20 146 161 343 347 400 442 443 450 451 456 469 566 567 743,
	5	 20 146 161 343 347 400 442 443 450 451 456 469 566 567 727 743,
	8	 20 146 161 343 347 387 400 442 443 450 451 456 469 566 567 727 743,
	81	 229 279 385,
	85	 366 610,
	82	 295 301 317 318 366 389 427 437 527 610 615,
	91	 24 182 431,
	74	 24 182 431 552,
	62	 24 45 182 431 435 552,
	61	 24 45 142 182 322 431 435 552,
	91	 54 244 345 358 491 715,
	84	 36 54 93 124 131 202 237 244 256 257 303 345 358 401 402 403 404 407 408 452 454 491 492 540 555 656 659 661 662 675 676 715 716 720,
	0	 47 73 231 245 272 273 351 352 353 381 413 414 473 545 546 580 602 603 614 664 717 718 719 735 736 749,
	13	 47 73 222 223 231 245 272 273 351 352 353 381 413 414 473 545 546 580 602 603 614 660 664 717 718 719 735 736 739 749,
	2	 36 47 54 73 93 124 131 202 222 223 231 237 244 245 256 257 272 273 303 345 351 352 353 358 381 393 401 402 403 404 407 408 413 414 452 454 473 491 492 540 545 546 555 580 602 603 614 656 659 660 661 662 664 675 676 715 716 717 718 719 720 735 736 739 749,
	81	 94 118 534,
	92	 250 278 530 579,
	1	 200 235 236 250 278 530 542 579 690 711,
	67	 3 4 5 6 7 8 9 10 11 16 19 20 21 24 28 29 30 34 36 37 44 45 46 47 48 49 51 53 54 55 60 63 64 67 68 69 72 73 81 83 93 94 97 106 107 108 110 116 118 119 120 121 122 124 126 127 128 130 131 135 136 137 138 139 142 146 147 148 149 152 153 154 155 161 163 168 171 172 175 179 180 181 182 183 184 185 186 187 188 189 200 201 202 205 210 212 216 217 218 221 222 223 229 230 231 233 235 236 237 238 239 244 245 246 248 250 255 256 257 259 260 261 262 269 271 272 273 278 279 280 283 289 290 293 295 296 298 301 303 308 309 310 311 317 318 321 322 324 325 329 330 331 334 335 336 337 338 339 340 341 342 343 345 347 348 349 351 352 353 356 357 358 359 361 362 364 365 366 367 368 369 378 379 380 381 384 385 386 387 388 389 393 396 400 401 402 403 404 407 408 409 410 413 414 415 416 421 425 426 427 428 429 431 432 435 436 437 442 443 444 445 450 451 452 454 456 457 461 462 469 472 473 477 478 484 491 492 493 498 502 520 527 528 530 531 533 534 535 540 542 545 546 547 549 550 551 552 553 555 556 557 559 562 566 567 573 575 576 577 578 579 580 581 582 584 600 601 602 603 604 610 611 614 615 617 618 619 620 623 628 632 633 637 639 642 652 653 654 655 656 657 659 660 661 662 663 664 669 670 671 672 673 675 676 677 678 679 680 684 685 690 696 700 701 702 703 708 711 715 716 717 718 719 720 722 723 724 727 729 731 735 736 737 738 739 740 741 742 743 749,
	20	 215 306,
	80	 612 626 631 748,
	65	 215 306 564 612 626 631 748,
	4	 3 4 5 6 7 8 9 10 11 16 19 20 21 24 28 29 30 34 36 37 44 45 46 47 48 49 51 53 54 55 60 63 64 67 68 69 72 73 81 83 93 94 97 106 107 108 110 116 118 119 120 121 122 124 126 127 128 130 131 135 136 137 138 139 142 146 147 148 149 152 153 154 155 161 163 168 171 172 175 179 180 181 182 183 184 185 186 187 188 189 200 201 202 205 210 212 215 216 217 218 221 222 223 229 230 231 233 235 236 237 238 239 244 245 246 248 250 255 256 257 259 260 261 262 269 271 272 273 278 279 280 283 289 290 292 293 295 296 298 301 303 306 308 309 310 311 317 318 321 322 324 325 329 330 331 332 334 335 336 337 338 339 340 341 342 343 345 347 348 349 351 352 353 356 357 358 359 361 362 364 365 366 367 368 369 378 379 380 381 384 385 386 387 388 389 393 396 400 401 402 403 404 407 408 409 410 413 414 415 416 421 425 426 427 428 429 431 432 435 436 437 442 443 444 445 450 451 452 454 456 457 461 462 469 472 473 477 478 484 491 492 493 498 502 520 527 528 530 531 533 534 535 538 540 542 545 546 547 549 550 551 552 553 555 556 557 559 562 564 566 567 573 575 576 577 578 579 580 581 582 584 600 601 602 603 604 610 611 612 614 615 617 618 619 620 623 626 628 631 632 633 637 639 642 652 653 654 655 656 657 659 660 661 662 663 664 669 670 671 672 673 675 676 677 678 679 680 684 685 689 690 696 700 701 702 703 708 711 715 716 717 718 719 720 722 723 724 727 729 731 735 736 737 738 739 740 741 742 743 748 749,
	0	 3 4 5 6 7 8 9 10 11 16 19 20 21 24 28 29 30 34 36 37 44 45 46 47 48 49 51 53 54 55 60 63 64 67 68 69 72 73 81 83 93 94 97 106 107 108 110 116 118 119 120 121 122 124 126 127 128 130 131 135 136 137 138 139 142 146 147 148 149 152 153 154 155 161 163 168 171 172 173 175 179 180 181 182 183 184 185 186 187 188 189 200 201 202 205 210 212 215 216 217 218 221 222 223 229 230 231 233 235 236 237 238 239 244 245 246 248 250 255 256 257 259 260 261 262 269 271 272 273 278 279 280 283 289 290 292 293 294 295 296 298 301 303 306 308 309 310 311 317 318 321 322 324 325 329 330 331 332 334 335 336 337 338 339 340 341 342 343 344 345 346 347 348 349 351 352 353 356 357 358 359 361 362 364 365 366 367 368 369 378 379 380 381 384 385 386 387 388 389 393 396 400 401 402 403 404 407 408 409 410 413 414 415 416 421 425 426 427 428 429 431 432 435 436 437 442 443 444 445 450 451 452 454 456 457 461 462 469 472 473 477 478 484 491 492 493 498 502 520 527 528 530 531 533 534 535 537 538 540 542 545 546 547 549 550 551 552 553 555 556 557 559 562 564 566 567 573 575 576 577 578 579 580 581 582 584 600 601 602 603 604 607 610 611 612 614 615 617 618 619 620 623 626 628 631 632 633 637 639 642 652 653 654 655 656 657 659 660 661 662 663 664 669 670 671 672 673 675 676 677 678 679 680 684 685 689 690 696 700 701 702 703 705 708 711 715 716 717 718 719 720 722 723 724 727 728 729 731 735 736 737 738 739 740 741 742 743 744 747 748 749,
	47	 1 2 12 13 15 17 18 22 23 25 26 27 31 32 33 35 38 39 40 41 42 43 50 52 56 57 58 59 61 62 65 66 70 71 74 75 76 77 78 79 80 82 84 85 86 87 88 89 90 91 92 95 96 98 99 100 101 102 104 105 111 112 113 114 115 117 123 125 129 132 133 134 140 141 143 144 145 150 151 156 157 158 159 160 162 164 165 166 167 169 170 174 176 177 178 190 191 192 193 194 195 196 197 198 199 203 204 206 207 208 209 211 213 214 219 220 224 225 226 227 228 232 234 240 247 249 251 252 253 254 258 263 264 265 266 267 268 270 274 275 276 277 281 282 284 285 286 287 288 291 297 299 300 302 304 305 307 312 313 314 315 316 319 320 323 326 327 328 333 350 354 355 360 363 370 371 372 373 374 375 376 377 382 383 390 391 392 394 395 397 398 399 405 406 411 412 417 418 419 420 422 423 424 430 433 434 438 439 440 441 446 447 448 449 453 455 458 459 460 463 464 465 466 468 470 471 474 475 476 479 480 481 482 483 485 486 487 488 489 490 494 495 496 499 500 501 503 504 505 506 507 508 509 510 511 512 513 514 515 516 517 518 519 521 522 523 524 525 526 529 532 536 539 541 543 544 548 554 558 560 561 563 565 568 569 570 571 572 574 583 585 586 587 588 589 590 591 592 593 594 595 596 597 598 599 605 606 608 609 613 616 621 622 624 625 627 629 630 634 635 636 638 640 641 643 644 645 646 647 648 649 650 651 658 665 666 667 668 674 681 682 683 686 687 688 691 692 693 694 695 697 698 699 704 706 707 709 710 712 713 714 721 725 726 730 732 733 734 745 746,
	73	 1 2 12 13 15 17 18 22 23 25 26 27 31 32 33 35 38 39 40 41 42 43 50 52 56 57 58 59 61 62 66 70 71 74 75 76 77 78 79 80 82 84 85 86 87 88 89 90 91 92 95 96 98 99 100 101 102 104 105 111 112 113 114 115 117 123 125 129 132 133 134 140 141 143 144 145 150 151 156 157 158 159 160 162 164 165 166 167 169 170 174 176 177 178 190 191 192 193 194 195 196 199 208 209 213 214 219 220 224 227 228 232 234 240 247 251 252 253 254 258 263 264 265 266 267 268 270 274 275 276 277 281 282 284 285 286 287 288 291 297 299 300 302 304 305 307 312 313 314 315 316 319 320 326 333 350 354 355 360 363 370 371 372 373 374 375 376 377 382 383 390 391 392 394 395 397 405 406 411 412 417 418 419 420 423 424 430 439 440 441 446 447 448 449 453 455 458 459 460 463 464 465 466 470 471 474 475 476 479 480 481 482 483 485 486 487 490 496 499 500 501 503 504 505 506 507 508 509 510 511 512 513 514 515 516 517 518 519 521 522 524 525 529 532 539 541 543 544 554 558 560 561 563 565 568 569 570 571 572 574 583 585 586 587 588 589 591 592 593 594 595 596 597 598 599 605 606 608 609 613 616 621 622 624 625 627 629 630 634 635 636 638 640 641 643 644 645 646 647 648 649 650 651 658 665 666 667 668 674 681 682 683 686 687 688 691 692 693 694 695 697 698 704 706 707 710 712 713 714 721 725 726 730 732 733 734 745 746,
	0	 177 193 194 195 196 234 258 312 313 314 372 373 374 375 499 500 501 515 516 517 532 591 592 635 636 687 688 725 726,
	0	 35 177 193 194 195 196 234 258 300 312 313 314 372 373 374 375 499 500 501 515 516 517 532 591 592 635 636 686 687 688 725 726,
	4	 2 56 169,
	4	 18 75 157 158 355,
	0	 12 18 75 157 158 355,
	0	 12 17 18 75 157 158 355,
	0	 12 17 18 75 157 158 326 355 543 544,
	0	 12 17 18 61 75 145 157 158 326 355 543 544,
	0	 2 12 17 18 56 61 75 145 157 158 169 326 355 543 544,
	0	 2 12 17 18 56 61 75 145 157 158 169 326 355 543 544 710,
	0	 2 12 17 18 56 61 62 70 75 82 100 145 151 157 158 169 191 326 355 390 397 475 543 544 593 646 647 648 682 710 746,
	5	 2 12 13 17 18 56 61 62 70 75 82 84 100 145 151 157 158 169 170 191 326 355 390 397 475 543 544 593 646 647 648 682 710 746,
	54	 50 77 78 79 85 117 129 134 166 264 459 504 668,
	54	 15 26 50 77 78 79 85 117 129 134 166 264 281 459 504 668,
	41	 22 265 640,
	24	 22 265 514 640,
	25	 22 265 512 514 640,
	44	 22 66 98 178 209 224 227 263 265 268 274 275 288 297 354 360 363 371 376 382 391 392 405 411 412 424 440 441 453 455 458 466 470 476 511 512 513 514 541 570 586 605 608 609 613 621 629 640 651,
	30	 22 31 32 39 40 66 98 143 160 162 178 209 224 227 263 265 268 274 275 282 286 288 297 333 354 360 363 371 376 382 391 392 405 411 412 420 424 440 441 453 455 458 466 470 476 511 512 513 514 541 570 583 586 594 595 596 605 608 609 613 621 629 640 651,
	32	 22 31 32 39 40 66 98 143 160 162 178 208 209 224 227 263 265 268 274 275 282 286 288 297 333 354 360 363 371 376 382 391 392 405 411 412 420 424 440 441 453 455 458 466 470 476 511 512 513 514 541 569 570 583 586 594 595 596 605 608 609 613 621 629 640 651 730,
	59	 27 140 219 284,
	1	 350 439 509 565,
	1	 350 406 439 471 509 561 565 571 641,
	0	 350 406 439 471 509 529 561 565 571 597 641,
	0	 350 406 439 471 509 529 561 565 571 572 597 641,
	0	 350 406 439 471 509 529 561 565 571 572 597 641 704,
	0	 270 350 406 439 471 509 529 560 561 565 571 572 597 641 704,
	0	 270 350 395 406 439 460 471 483 486 496 509 510 529 560 561 565 571 572 597 641 704,
	0	 270 291 350 395 406 439 460 471 483 486 490 496 509 510 529 560 561 565 571 572 597 641 704,
	1	 270 291 350 395 406 439 460 471 483 486 490 496 509 510 529 560 561 565 571 572 597 641 674 704,
	0	 220 270 291 350 395 406 439 460 471 483 486 490 496 509 510 529 560 561 565 571 572 597 641 674 704,
	1	 220 270 291 350 395 406 439 460 471 483 486 490 496 509 510 529 560 561 565 571 572 597 641 665 674 704,
	1	 417 418 419 518 519 606 683,
	53	 27 52 86 87 104 105 140 144 219 220 270 284 291 350 395 406 417 418 419 439 446 460 471 483 486 490 496 509 510 518 519 529 560 561 565 571 572 597 606 634 641 665 674 683 704,
	29	 95 587,
	43	 95 132 133 587,
	60	 41 42 43 88 89 90 91 95 96 113 114 115 132 133 141 307 320 587 622 625,
	41	 76 125 539 568 585 599,
	24	 213 214 228 285 465,
	4	 199 213 214 228 285 465,
	0	 199 213 214 228 285 465 482 563 706,
	11	 199 213 214 228 285 465 482 487 522 563 706 734,
	29	 176 199 213 214 228 285 465 482 487 522 563 706 734,
	30	 76 125 176 199 213 214 228 285 465 482 487 522 539 563 568 585 599 706 734,
	18	 76 125 176 199 213 214 228 285 463 465 474 481 482 487 522 539 563 568 585 599 706 734,
	17	 76 125 176 199 213 214 228 285 383 463 465 474 481 482 487 508 522 539 563 568 585 599 624 706 721 734,
	31	 76 125 176 199 213 214 228 285 383 463 465 474 481 482 487 508 522 539 563 568 574 585 599 624 706 721 734,
	29	 27 41 42 43 52 76 86 87 88 89 90 91 95 96 104 105 113 114 115 123 125 132 133 140 141 144 176 199 213 214 219 220 228 270 284 285 291 307 320 350 383 395 406 417 418 419 439 446 460 463 465 471 474 481 482 483 486 487 490 496 508 509 510 518 519 522 529 539 560 561 563 565 568 571 572 574 585 587 597 599 606 622 624 625 634 641 665 674 683 704 706 721 734,
	49	 240 277 302 423 479 525,
	51	 240 277 302 319 423 479 525,
	62	 240 277 302 319 423 479 480 503 525,
	22	 59 232 240 247 277 299 302 305 319 370 377 394 423 479 480 503 525 588 589 616 630 638 691,
	74	 74 99 430 447 598 698 707,
	3	 6 7 10 138 139,
	8	 81 188,
	1	 63 81 119 180 181 186 187 188,
	1	 63 81 106 119 180 181 186 187 188,
	57	 3 4 5 6 7 8 9 10 19 55 63 81 106 119 120 121 136 137 138 139 148 149 152 153 154 168 172 179 180 181 183 184 185 186 187 188 216 217 218 359 740,
	0	 3 4 5 6 7 8 9 10 19 30 55 63 81 106 119 120 121 136 137 138 139 148 149 152 153 154 168 172 179 180 181 183 184 185 186 187 188 216 217 218 359 384 740,
	58	 11 127 128 321,
	16	 3 4 5 6 7 8 9 10 11 19 30 55 63 81 106 119 120 121 127 128 136 137 138 139 148 149 152 153 154 168 172 179 180 181 183 184 185 186 187 188 216 217 218 321 359 384 740,
	16	 48 49 64 365,
	24	 16 97 233 642,
	18	 16 97 233 549 642,
	5	 44 147 369 493,
	6	 3 4 5 6 7 8 9 10 11 16 19 30 44 46 48 49 55 63 64 81 97 106 110 119 120 121 122 127 128 136 137 138 139 147 148 149 152 153 154 155 168 172 179 180 181 183 184 185 186 187 188 216 217 218 230 233 283 290 308 321 329 336 359 365 369 378 379 380 384 386 409 410 425 457 461 493 498 520 549 620 642 670 673 703 740 741,
	18	 20 146 161 387 400 442 443 456 566 567 743,
	7	 20 146 161 271 341 387 400 442 443 456 566 567 743,
	6	 20 146 161 271 341 387 400 442 443 456 566 567 727 743,
	0	 20 146 161 171 255 271 296 341 362 364 387 400 442 443 456 472 566 567 654 680 727 742 743,
	0	 20 146 161 171 255 271 296 341 343 347 362 364 387 400 442 443 450 451 456 472 566 567 654 680 727 742 743,
	3	 20 146 161 171 255 271 296 341 343 347 362 364 387 400 442 443 450 451 456 469 472 566 567 654 680 727 742 743,
	5	 24 142 182 322 431,
	11	 107 552 573 604 701,
	5	 45 107 435 552 573 604 701,
	33	 126 239 293 342 396 432 502 632 737,
	17	 3 4 5 6 7 8 9 10 11 16 19 20 24 30 37 44 45 46 48 49 55 63 64 67 81 97 106 107 108 110 116 119 120 121 122 126 127 128 136 137 138 139 142 146 147 148 149 152 153 154 155 161 168 171 172 179 180 181 182 183 184 185 186 187 188 201 205 216 217 218 229 230 233 238 239 255 259 269 271 279 280 283 290 293 295 296 301 308 309 311 317 318 321 322 325 329 334 335 336 337 338 339 340 341 342 343 347 348 349 356 357 359 361 362 364 365 366 369 378 379 380 384 385 386 387 389 396 400 409 410 415 416 421 425 426 427 428 429 431 432 435 437 442 443 450 451 456 457 461 469 472 477 478 493 498 502 520 527 535 549 552 553 557 559 562 566 567 573 581 582 584 601 604 610 611 615 617 620 623 632 633 642 652 653 654 655 670 671 672 673 678 680 700 701 702 703 708 722 723 727 731 737 740 741 742 743,
	13	 444 445,
	2	 28 29 34 51 53 68 69 72 83 130 135 163 175 210 212 221 246 248 289 298 310 324 367 368 388 436 444 445 462 528 531 533 547 551 556 575 576 577 600 618 619 628 637 657 679 696 724 738,
	15	 189 484 550 639 663 677 684 685 729,
	2	 60 189 484 550 578 639 663 677 684 685 729,
	9	 28 29 34 51 53 60 68 69 72 83 130 135 163 175 189 210 212 221 246 248 289 298 310 324 367 368 388 436 444 445 462 484 528 531 533 547 550 551 556 575 576 577 578 600 618 619 628 637 639 657 663 677 679 684 685 696 724 729 738,
	0	 21 28 29 34 51 53 60 68 69 72 83 130 135 163 175 189 210 212 221 246 248 260 261 262 289 298 310 324 330 331 367 368 388 393 436 444 445 462 484 528 531 533 547 550 551 556 575 576 577 578 600 618 619 628 637 639 657 663 669 677 679 684 685 696 724 729 738,
	0	 3 4 5 6 7 8 9 10 11 16 19 20 21 24 28 29 30 34 37 44 45 46 48 49 51 53 55 60 63 64 67 68 69 72 81 83 97 106 107 108 110 116 119 120 121 122 126 127 128 130 135 136 137 138 139 142 146 147 148 149 152 153 154 155 161 163 168 171 172 175 179 180 181 182 183 184 185 186 187 188 189 201 205 210 212 216 217 218 221 229 230 233 238 239 246 248 255 259 260 261 262 269 271 279 280 283 289 290 293 295 296 298 301 308 309 310 311 317 318 321 322 324 325 329 330 331 334 335 336 337 338 339 340 341 342 343 347 348 349 356 357 359 361 362 364 365 366 367 368 369 378 379 380 384 385 386 387 388 389 393 396 400 409 410 415 416 421 425 426 427 428 429 431 432 435 436 437 442 443 444 445 450 451 456 457 461 462 469 472 477 478 484 493 498 502 520 527 528 531 533 535 547 549 550 551 552 553 556 557 559 562 566 567 573 575 576 577 578 581 582 584 600 601 604 610 611 615 617 618 619 620 623 628 632 633 637 639 642 652 653 654 655 657 663 669 670 671 672 673 677 678 679 680 684 685 696 700 701 702 703 708 722 723 724 727 729 731 737 738 740 741 742 743,
	0	 3 4 5 6 7 8 9 10 11 16 19 20 21 24 28 29 30 34 37 44 45 46 48 49 51 53 55 60 63 64 67 68 69 72 81 83 97 106 107 108 110 116 119 120 121 122 126 127 128 130 135 136 137 138 139 142 146 147 148 149 152 153 154 155 161 163 168 171 172 175 179 180 181 182 183 184 185 186 187 188 189 200 201 205 210 212 216 217 218 221 229 230 233 238 239 246 248 255 259 260 261 262 269 271 279 280 283 289 290 293 295 296 298 301 308 309 310 311 317 318 321 322 324 325 329 330 331 334 335 336 337 338 339 340 341 342 343 347 348 349 356 357 359 361 362 364 365 366 367 368 369 378 379 380 384 385 386 387 388 389 393 396 400 409 410 415 416 421 425 426 427 428 429 431 432 435 436 437 442 443 444 445 450 451 456 457 461 462 469 472 477 478 484 493 498 502 520 527 528 531 533 535 547 549 550 551 552 553 556 557 559 562 566 567 573 575 576 577 578 581 582 584 600 601 604 610 611 615 617 618 619 620 623 628 632 633 637 639 642 652 653 654 655 657 663 669 670 671 672 673 677 678 679 680 684 685 696 700 701 702 703 708 722 723 724 727 729 731 737 738 740 741 742 743,
	13	 236 250 278 530 579 690 711,
	0	 3 4 5 6 7 8 9 10 11 16 19 20 21 24 28 29 30 34 37 44 45 46 48 49 51 53 55 60 63 64 67 68 69 72 81 83 97 106 107 108 110 116 119 120 121 122 126 127 128 130 135 136 137 138 139 142 146 147 148 149 152 153 154 155 161 163 168 171 172 175 179 180 181 182 183 184 185 186 187 188 189 200 201 205 210 212 216 217 218 221 229 230 233 236 238 239 246 248 250 255 259 260 261 262 269 271 278 279 280 283 289 290 293 295 296 298 301 308 309 310 311 317 318 321 322 324 325 329 330 331 334 335 336 337 338 339 340 341 342 343 347 348 349 356 357 359 361 362 364 365 366 367 368 369 378 379 380 384 385 386 387 388 389 393 396 400 409 410 415 416 421 425 426 427 428 429 431 432 435 436 437 442 443 444 445 450 451 456 457 461 462 469 472 477 478 484 493 498 502 520 527 528 530 531 533 535 547 549 550 551 552 553 556 557 559 562 566 567 573 575 576 577 578 579 581 582 584 600 601 604 610 611 615 617 618 619 620 623 628 632 633 637 639 642 652 653 654 655 657 663 669 670 671 672 673 677 678 679 680 684 685 690 696 700 701 702 703 708 711 722 723 724 727 729 731 737 738 740 741 742 743,
	8	 36 54 93 94 124 131 202 237 244 256 257 303 345 358 401 402 403 404 407 408 452 454 491 492 540 555 656 659 661 662 675 676 715 716 720,
	2	 36 47 54 73 93 94 124 131 202 222 223 231 237 244 245 256 257 272 273 303 345 351 352 353 358 381 401 402 403 404 407 408 413 414 452 454 473 491 492 540 545 546 555 580 602 603 614 656 659 660 661 662 664 675 676 715 716 717 718 719 720 735 736 739 749,
	6	 36 47 54 73 93 94 118 124 131 202 222 223 231 237 244 245 256 257 272 273 303 345 351 352 353 358 381 401 402 403 404 407 408 413 414 452 454 473 491 492 534 540 545 546 555 580 602 603 614 656 659 660 661 662 664 675 676 715 716 717 718 719 720 735 736 739 749,
	4	 3 4 5 6 7 8 9 10 11 16 19 20 21 24 28 29 30 34 36 37 44 45 46 47 48 49 51 53 54 55 60 63 64 67 68 69 72 73 81 83 93 94 97 106 107 108 110 116 118 119 120 121 122 124 126 127 128 130 131 135 136 137 138 139 142 146 147 148 149 152 153 154 155 161 163 168 171 172 175 179 180 181 182 183 184 185 186 187 188 189 200 201 202 205 210 212 216 217 218 221 222 223 229 230 231 233 236 237 238 239 244 245 246 248 250 255 256 257 259 260 261 262 269 271 272 273 278 279 280 283 289 290 293 295 296 298 301 303 308 309 310 311 317 318 321 322 324 325 329 330 331 334 335 336 337 338 339 340 341 342 343 345 347 348 349 351 352 353 356 357 358 359 361 362 364 365 366 367 368 369 378 379 380 381 384 385 386 387 388 389 393 396 400 401 402 403 404 407 408 409 410 413 414 415 416 421 425 426 427 428 429 431 432 435 436 437 442 443 444 445 450 451 452 454 456 457 461 462 469 472 473 477 478 484 491 492 493 498 502 520 527 528 530 531 533 534 535 540 545 546 547 549 550 551 552 553 555 556 557 559 562 566 567 573 575 576 577 578 579 580 581 582 584 600 601 602 603 604 610 611 614 615 617 618 619 620 623 628 632 633 637 639 642 652 653 654 655 656 657 659 660 661 662 663 664 669 670 671 672 673 675 676 677 678 679 680 684 685 690 696 700 701 702 703 708 711 715 716 717 718 719 720 722 723 724 727 729 731 735 736 737 738 739 740 741 742 743 749,
	4	 3 4 5 6 7 8 9 10 11 16 19 20 21 24 28 29 30 34 36 37 44 45 46 47 48 49 51 53 54 55 60 63 64 67 68 69 72 73 81 83 93 94 97 106 107 108 110 116 118 119 120 121 122 124 126 127 128 130 131 135 136 137 138 139 142 146 147 148 149 152 153 154 155 161 163 168 171 172 175 179 180 181 182 183 184 185 186 187 188 189 200 201 202 205 210 212 216 217 218 221 222 223 229 230 231 233 236 237 238 239 244 245 246 248 250 255 256 257 259 260 261 262 269 271 272 273 278 279 280 283 289 290 292 293 295 296 298 301 303 308 309 310 311 317 318 321 322 324 325 329 330 331 332 334 335 336 337 338 339 340 341 342 343 345 347 348 349 351 352 353 356 357 358 359 361 362 364 365 366 367 368 369 378 379 380 381 384 385 386 387 388 389 393 396 400 401 402 403 404 407 408 409 410 413 414 415 416 421 425 426 427 428 429 431 432 435 436 437 442 443 444 445 450 451 452 454 456 457 461 462 469 472 473 477 478 484 491 492 493 498 502 520 527 528 530 531 533 534 535 538 540 545 546 547 549 550 551 552 553 555 556 557 559 562 566 567 573 575 576 577 578 579 580 581 582 584 600 601 602 603 604 610 611 614 615 617 618 619 620 623 628 632 633 637 639 642 652 653 654 655 656 657 659 660 661 662 663 664 669 670 671 672 673 675 676 677 678 679 680 684 685 689 690 696 700 701 702 703 708 711 715 716 717 718 719 720 722 723 724 727 729 731 735 736 737 738 739 740 741 742 743 749,
	5	 235 542,
	4	 215 235 306 542 564 612 626 748,
	0	 3 4 5 6 7 8 9 10 11 16 19 20 21 24 28 29 30 34 36 37 44 45 46 47 48 49 51 53 54 55 60 63 64 67 68 69 72 73 81 83 93 94 97 106 107 108 110 116 118 119 120 121 122 124 126 127 128 130 131 135 136 137 138 139 142 146 147 148 149 152 153 154 155 161 163 168 171 172 175 179 180 181 182 183 184 185 186 187 188 189 200 201 202 205 210 212 215 216 217 218 221 222 223 229 230 231 233 235 236 237 238 239 244 245 246 248 250 255 256 257 259 260 261 262 269 271 272 273 278 279 280 283 289 290 292 293 295 296 298 301 303 306 308 309 310 311 317 318 321 322 324 325 329 330 331 332 334 335 336 337 338 339 340 341 342 343 345 347 348 349 351 352 353 356 357 358 359 361 362 364 365 366 367 368 369 378 379 380 381 384 385 386 387 388 389 393 396 400 401 402 403 404 407 408 409 410 413 414 415 416 421 425 426 427 428 429 431 432 435 436 437 442 443 444 445 450 451 452 454 456 457 461 462 469 472 473 477 478 484 491 492 493 498 502 520 527 528 530 531 533 534 535 538 540 542 545 546 547 549 550 551 552 553 555 556 557 559 562 564 566 567 573 575 576 577 578 579 580 581 582 584 600 601 602 603 604 610 611 612 614 615 617 618 619 620 623 626 628 632 633 637 639 642 652 653 654 655 656 657 659 660 661 662 663 664 669 670 671 672 673 675 676 677 678 679 680 684 685 689 690 696 700 701 702 703 708 711 715 716 717 718 719 720 722 723 724 727 729 731 735 736 737 738 739 740 741 742 743 748 749,
	30	 65 197 203 204 206 207 211 327 328 422 438 488 489 495 523 526 536 548 590 699 709,
	10	 65 197 198 203 204 206 207 211 323 327 328 422 438 488 489 494 495 523 526 536 548 590 699 709,
	10	 65 197 198 203 204 206 207 211 323 327 328 398 422 438 468 488 489 494 495 523 526 536 548 590 699 709,
	9	 647 648,
	4	 354 511,
	4	 209 354 511 541,
	1	 39 282 424 476,
	1	 39 162 282 333 420 424 476,
	2	 291 350 395 406 460 471 483 486 490 496 510 560 561 571 641 704,
	2	 291 350 395 406 460 471 483 486 490 496 510 529 560 561 571 597 641 704,
	2	 27 41 42 43 52 76 86 87 88 89 90 91 95 96 104 105 113 114 115 123 125 132 133 140 141 144 176 219 220 270 284 291 307 320 350 395 406 417 418 419 439 446 460 471 483 486 490 496 509 510 518 519 529 539 560 561 565 568 571 572 574 585 587 597 599 606 622 625 634 641 665 674 683 704,
	4	 563 706,
	2	 213 214 228 563 706,
	1	 482 487 522 734,
	6	 27 41 42 43 52 76 86 87 88 89 90 91 95 96 104 105 113 114 115 123 125 132 133 140 141 144 176 199 213 214 219 220 228 270 284 291 307 320 350 383 395 406 417 418 419 439 446 460 471 482 483 486 487 490 496 508 509 510 518 519 522 529 539 560 561 563 565 568 571 572 574 585 587 597 599 606 622 624 625 634 641 665 674 683 704 706 721 734,
	1	 74 99 707,
	0	 74 99 240 302 423 430 598 698 707,
	4	 507 666,
	4	 44 147 283 290 329 369 493 498 673 741,
	3	 20 146 161 343 347 387 400 442 443 450 451 456 469 566 567 743,
	5	 171 680,
	3	 3 4 5 6 7 8 9 10 11 16 19 20 24 30 37 44 45 46 48 49 55 63 64 67 81 97 106 107 108 110 116 119 120 121 122 126 127 128 136 137 138 139 142 146 147 148 149 152 153 154 155 161 168 171 172 179 180 181 182 183 184 185 186 187 188 201 205 216 217 218 229 230 233 238 239 255 259 269 271 279 280 283 290 293 295 296 301 309 311 317 318 321 322 325 329 334 335 336 337 338 339 340 341 342 343 347 348 349 356 357 359 361 362 364 365 366 369 379 380 384 385 386 387 389 396 400 409 410 415 416 421 425 426 427 428 429 431 432 435 437 442 443 450 451 456 457 461 469 472 477 478 493 498 502 520 527 535 549 552 553 557 559 562 566 567 573 581 582 584 601 604 610 611 615 617 620 623 632 633 642 652 653 654 655 670 671 672 673 678 680 700 701 702 703 708 722 723 727 731 737 740 741 742 743,
	17	 484 685,
	29	 29 130 175 310 367 368 436 462 484 531 550 639 663 677 684 685 729,
	2	 21 28 29 34 51 53 60 68 69 72 83 130 135 163 175 189 210 212 221 246 248 260 261 262 289 298 310 324 330 331 367 368 378 388 436 444 445 462 484 528 531 533 547 550 551 556 575 576 577 578 600 618 619 628 637 639 657 663 669 677 679 684 685 696 724 729 738,
	1	 3 4 5 6 7 8 9 10 11 16 19 20 21 24 28 29 30 34 37 44 45 46 48 49 51 53 55 60 63 64 67 68 69 72 81 83 97 106 107 108 110 116 119 120 121 122 126 127 128 130 135 136 137 138 139 142 146 147 148 149 152 153 154 155 161 163 168 171 172 175 179 180 181 182 183 184 185 186 187 188 189 201 205 210 212 216 217 218 221 229 230 233 238 239 246 248 255 259 260 261 262 269 271 279 280 283 289 290 293 295 296 298 301 309 310 311 317 318 321 322 324 325 329 330 331 334 335 336 337 338 339 340 341 342 343 347 348 349 356 357 359 361 362 364 365 366 367 368 369 378 379 380 384 385 386 387 388 389 396 400 409 410 415 416 421 425 426 427 428 429 431 432 435 436 437 442 443 444 445 450 451 456 457 461 462 469 472 477 478 484 493 498 502 520 527 528 531 533 535 547 549 550 551 552 553 556 557 559 562 566 567 573 575 576 577 578 581 582 584 600 601 604 610 611 615 617 618 619 620 623 628 632 633 637 639 642 652 653 654 655 657 663 669 670 671 672 673 677 678 679 680 684 685 696 700 701 702 703 708 722 723 724 727 729 731 737 738 740 741 742 743,
	0	 124 555 720,
	1	 124 492 555 720,
	4	 124 237 256 257 401 402 403 404 407 408 492 555 720,
	1	 54 358 491 715,
	1	 3 4 5 6 7 8 9 10 11 16 19 20 21 24 28 29 30 34 36 37 44 45 46 47 48 49 51 53 54 55 60 63 64 67 68 69 72 73 81 83 93 94 97 106 107 108 110 116 118 119 120 121 122 124 126 127 128 130 131 135 136 137 138 139 142 146 147 148 149 152 153 154 155 161 163 168 171 172 175 179 180 181 182 183 184 185 186 187 188 189 200 201 202 205 210 212 216 217 218 221 222 223 229 230 231 233 237 238 239 244 245 246 248 255 256 257 259 260 261 262 269 271 272 273 279 280 283 289 290 293 295 296 298 301 303 308 309 310 311 317 318 321 322 324 325 329 330 331 334 335 336 337 338 339 340 341 342 343 345 347 348 349 351 352 353 356 357 358 359 361 362 364 365 366 367 368 369 378 379 380 381 384 385 386 387 388 389 393 396 400 401 402 403 404 407 408 409 410 413 414 415 416 421 425 426 427 428 429 431 432 435 436 437 442 443 444 445 450 451 452 454 456 457 461 462 469 472 473 477 478 484 491 492 493 498 502 520 527 528 531 533 534 535 540 545 546 547 549 550 551 552 553 555 556 557 559 562 566 567 573 575 576 577 578 580 581 582 584 600 601 602 603 604 610 611 614 615 617 618 619 620 623 628 632 633 637 639 642 652 653 654 655 656 657 659 660 661 662 663 664 669 670 671 672 673 675 676 677 678 679 680 684 685 696 700 701 702 703 708 715 716 717 718 719 720 722 723 724 727 729 731 735 736 737 738 739 740 741 742 743 749,
	2	 3 4 5 6 7 8 9 10 11 14 16 19 20 21 24 28 29 30 34 36 37 44 45 46 47 48 49 51 53 54 55 60 63 64 67 68 69 72 73 81 83 93 94 97 103 106 107 108 109 110 116 118 119 120 121 122 124 126 127 128 130 131 135 136 137 138 139 142 146 147 148 149 152 153 154 155 161 163 168 171 172 173 175 179 180 181 182 183 184 185 186 187 188 189 200 201 202 205 210 212 216 217 218 221 222 223 229 230 231 233 235 237 238 239 241 242 243 244 245 246 248 255 256 257 259 260 261 262 269 271 272 273 279 280 283 289 290 293 294 295 296 298 301 303 308 309 310 311 317 318 321 322 324 325 329 330 331 334 335 336 337 338 339 340 341 342 343 344 345 346 347 348 349 351 352 353 356 357 358 359 361 362 364 365 366 367 368 369 378 379 380 381 384 385 386 387 388 389 393 396 400 401 402 403 404 407 408 409 410 413 414 415 416 421 425 426 427 428 429 431 432 435 436 437 442 443 444 445 450 451 452 454 456 457 461 462 467 469 472 473 477 478 484 491 492 493 497 498 502 520 527 528 531 533 534 535 537 540 545 546 547 549 550 551 552 553 555 556 557 559 562 566 567 573 575 576 577 578 580 581 582 584 600 601 602 603 604 607 610 611 614 615 617 618 619 620 623 628 632 633 637 639 642 652 653 654 655 656 657 659 660 661 662 663 664 669 670 671 672 673 675 676 677 678 679 680 684 685 696 700 701 702 703 705 708 715 716 717 718 719 720 722 723 724 727 728 729 731 735 736 737 738 739 740 741 742 743 744 747 749,
	16	 3 4 5 6 7 8 9 10 11 14 16 19 20 21 24 28 29 30 34 36 37 44 45 46 47 48 49 51 53 54 55 60 63 64 67 68 69 72 73 81 83 93 94 97 103 106 107 108 109 110 116 118 119 120 121 122 124 126 127 128 130 131 135 136 137 138 139 142 146 147 148 149 152 153 154 155 161 163 168 171 172 173 175 179 180 181 182 183 184 185 186 187 188 189 200 201 202 205 210 212 216 217 218 221 222 223 229 230 231 233 235 236 237 238 239 241 242 243 244 245 246 248 250 255 256 257 259 260 261 262 269 271 272 273 278 279 280 283 289 290 293 294 295 296 298 301 303 308 309 310 311 317 318 321 322 324 325 329 330 331 334 335 336 337 338 339 340 341 342 343 344 345 346 347 348 349 351 352 353 356 357 358 359 361 362 364 365 366 367 368 369 378 379 380 381 384 385 386 387 388 389 393 396 400 401 402 403 404 407 408 409 410 413 414 415 416 421 425 426 427 428 429 431 432 435 436 437 442 443 444 445 450 451 452 454 456 457 461 462 467 469 472 473 477 478 484 491 492 493 497 498 502 520 527 528 530 531 533 534 535 537 540 542 545 546 547 549 550 551 552 553 555 556 557 559 562 566 567 573 575 576 577 578 579 580 581 582 584 600 601 602 603 604 607 610 611 614 615 617 618 619 620 623 628 632 633 637 639 642 652 653 654 655 656 657 659 660 661 662 663 664 669 670 671 672 673 675 676 677 678 679 680 684 685 690 696 700 701 702 703 705 708 711 715 716 717 718 719 720 722 723 724 727 728 729 731 735 736 737 738 739 740 741 742 743 744 747 749,
	3	 197 198 206 207 211 323 494 523 526 548 590,
	21	 177 234 258 312 313 314 372 373 374 375 499 500 501 515 516 517 532 591 592 635 636 686 687 688 725 726,
	66	 2 56,
	48	 12 13 17 18 75 157 158 169 326 355 543 544,
	54	 12 13 17 18 75 157 158 169 326 355 543 544 710,
	45	 12 13 17 18 61 75 157 158 169 326 355 543 544 710,
	41	 12 13 17 18 61 75 145 157 158 169 326 355 543 544 710,
	34	 22 265 514,
	33	 22 265 512 514,
	0	 22 265 412 458 512 513 514 629 640,
	0	 22 98 265 274 275 288 382 391 392 412 440 441 458 512 513 514 570 605 609 629 640,
	1	 22 98 209 224 263 265 268 274 275 288 297 354 360 371 376 382 391 392 412 440 441 455 458 466 511 512 513 514 541 570 586 605 609 613 621 629 640 651,
	10	 227 470,
	11	 140 141 219,
	17	 27 41 42 43 88 89 90 91 95 96 113 114 115 132 133 140 141 219 284 307 320 587 622 625,
	65	 270 350 406 471 560 561 571 641 704,
	0	 270 291 350 406 471 490 560 561 571 641 704,
	1	 395 460 483 486 510,
	10	 270 291 350 395 406 460 471 483 486 490 496 510 560 561 571 641 704,
	8	 270 291 350 395 406 460 471 483 486 490 496 510 529 560 561 571 597 641 704,
	60	 270 291 350 395 406 460 471 483 486 490 496 510 529 560 561 571 572 597 641 704,
	81	 270 291 350 395 406 418 439 460 471 483 486 490 496 509 510 518 519 529 560 561 565 571 572 597 606 641 704,
	82	 270 291 350 395 406 418 439 460 471 483 486 490 496 509 510 518 519 529 560 561 565 571 572 597 606 641 674 704,
	87	 220 270 291 350 395 406 418 439 460 471 483 486 490 496 509 510 518 519 529 560 561 565 571 572 597 606 641 674 704,
	28	 27 41 42 43 52 76 86 87 88 89 90 91 95 96 104 105 113 114 115 123 125 132 133 140 141 144 176 199 213 214 219 220 228 270 284 291 307 320 350 383 395 406 417 418 419 439 446 460 463 471 474 481 482 483 486 487 490 496 508 509 510 518 519 522 529 539 560 561 563 565 568 571 572 585 587 597 599 606 622 624 625 634 641 665 674 683 704 706 721 734,
	31	 31 32 285 286 465 574,
	44	 59 394,
	10	 59 240 277 302 319 394 423 479 480 503 525,
	33	 232 247 299 305 588 589 630 691,
	13	 232 247 299 305 370 588 589 630 691,
	44	 59 232 240 247 277 299 302 305 319 370 394 423 479 480 503 525 588 589 630 691,
	47	 74 99 377 430 447 598 616 638 698 707,
	29	 3 4 5 6 7 8 9 10 11 19 48 49 55 63 64 81 106 119 120 121 127 128 136 137 138 139 148 149 152 153 154 168 172 179 180 181 183 184 185 186 187 188 216 217 218 321 359 365 740,
	9	 16 97 233 386 461 642,
	8	 44 147 329 369 380 409 410 493 498 741,
	18	 3 4 5 6 7 8 9 10 11 16 19 30 44 46 48 49 55 63 64 81 97 106 110 119 120 121 122 127 128 136 137 138 139 147 148 149 152 153 154 155 168 172 179 180 181 183 184 185 186 187 188 216 217 218 230 233 235 283 290 321 329 336 359 365 369 379 380 384 386 409 410 425 457 461 493 498 520 549 620 642 670 673 703 740 741,
	8	 20 146 161 343 347 387 400 442 443 450 451 456 469 535 566 567 727 743,
	2	 293 325 334 335 502,
	2	 108 293 325 334 335 502,
	2	 108 238 293 325 334 335 502,
	17	 108 126 238 239 293 325 334 335 342 396 432 502 632 737,
	0	 3 4 5 6 7 8 9 10 11 16 19 20 24 30 37 44 45 46 48 49 55 63 64 67 81 97 106 107 108 110 116 119 120 121 122 126 127 128 136 137 138 139 142 146 147 148 149 152 153 154 155 161 168 171 172 179 180 181 182 183 184 185 186 187 188 205 216 217 218 229 230 233 235 238 239 255 259 269 271 279 280 283 290 293 295 296 301 309 311 317 318 321 322 325 329 334 335 336 337 338 339 340 341 342 343 347 348 349 356 357 359 361 362 364 365 366 369 379 380 384 385 386 387 389 396 400 409 410 415 416 421 425 426 427 428 429 431 432 435 437 442 443 450 451 456 457 461 469 472 477 478 493 498 502 520 527 535 549 552 557 559 562 566 567 573 581 582 584 601 604 610 611 615 617 620 623 632 633 642 654 655 670 671 672 673 680 700 701 702 703 708 722 723 727 731 737 740 741 742 743,
	2	 28 34 68 69 212 221 298 738,
	1	 28 34 53 68 69 212 221 298 738,
	1	 28 34 53 68 69 83 212 221 298 388 738,
	24	 28 34 53 68 69 83 210 212 221 246 248 289 298 324 388 533 547 551 575 576 618 619 628 679 738,
	55	 639 663,
	55	 484 639 663 684 685,
	52	 550 677 729,
	27	 60 189 444 578,
	13	 28 29 34 51 53 60 68 69 72 83 130 135 163 175 189 210 212 221 246 248 289 298 310 324 367 368 388 436 444 462 484 528 531 533 547 550 551 556 575 576 577 578 600 618 619 628 637 639 657 663 677 679 684 685 696 724 729 738,
	0	 3 4 5 6 7 8 9 10 11 16 19 20 21 24 28 29 30 34 37 44 45 46 48 49 51 53 55 60 63 64 67 68 69 72 81 83 97 106 107 108 110 116 119 120 121 122 126 127 128 130 135 136 137 138 139 142 146 147 148 149 152 153 154 155 161 163 168 171 172 175 179 180 181 182 183 184 185 186 187 188 189 201 205 210 212 216 217 218 221 229 230 233 235 238 239 246 248 255 259 260 261 262 269 271 279 280 283 289 290 293 295 296 298 301 309 310 311 317 318 321 322 324 325 329 330 331 334 335 336 337 338 339 340 341 342 343 347 348 349 356 357 359 361 362 364 365 366 367 368 369 379 380 384 385 386 387 388 389 396 400 409 410 415 416 421 425 426 427 428 429 431 432 435 436 437 442 443 444 445 450 451 456 457 461 462 469 472 477 478 484 493 498 502 520 527 528 531 533 535 547 549 550 551 552 556 557 559 562 566 567 573 575 576 577 578 581 582 584 600 601 604 610 611 615 617 618 619 620 623 628 632 633 637 639 642 652 653 654 655 657 663 669 670 671 672 673 677 678 679 680 684 685 696 700 701 702 703 708 722 723 724 727 729 731 737 738 740 741 742 743,
	0	 3 4 5 6 7 8 9 10 11 16 19 20 21 24 28 29 30 34 37 44 45 46 48 49 51 53 55 60 63 64 67 68 69 72 81 83 97 106 107 108 110 116 119 120 121 122 126 127 128 130 135 136 137 138 139 142 146 147 148 149 152 153 154 155 161 163 168 171 172 175 179 180 181 182 183 184 185 186 187 188 189 201 205 210 212 216 217 218 221 229 230 233 235 236 238 239 246 248 250 255 259 260 261 262 269 271 278 279 280 283 289 290 293 295 296 298 301 309 310 311 317 318 321 322 324 325 329 330 331 334 335 336 337 338 339 340 341 342 343 347 348 349 356 357 359 361 362 364 365 366 367 368 369 379 380 384 385 386 387 388 389 396 400 409 410 415 416 421 425 426 427 428 429 431 432 435 436 437 442 443 444 445 450 451 456 457 461 462 469 472 477 478 484 493 498 502 520 527 528 530 531 533 535 542 547 549 550 551 552 556 557 559 562 566 567 573 575 576 577 578 579 581 582 584 600 601 604 610 611 615 617 618 619 620 623 628 632 633 637 639 642 652 653 654 655 657 663 669 670 671 672 673 677 678 679 680 684 685 690 696 700 701 702 703 708 711 722 723 724 727 729 731 737 738 740 741 742 743,
	3	 200 308 378 553,
	41	 3 4 5 6 7 8 9 10 11 16 19 20 21 24 28 29 30 34 37 44 45 46 48 49 51 53 55 60 63 64 67 68 69 72 81 83 97 106 107 108 110 116 119 120 121 122 126 127 128 130 135 136 137 138 139 142 146 147 148 149 152 153 154 155 161 163 168 171 172 175 179 180 181 182 183 184 185 186 187 188 189 200 201 205 210 212 216 217 218 221 229 230 233 235 236 238 239 246 248 250 255 259 260 261 262 269 271 278 279 280 283 289 290 293 295 296 298 301 308 309 310 311 317 318 321 322 324 325 329 330 331 334 335 336 337 338 339 340 341 342 343 347 348 349 356 357 359 361 362 364 365 366 367 368 369 378 379 380 384 385 386 387 388 389 396 400 409 410 415 416 421 425 426 427 428 429 431 432 435 436 437 442 443 444 445 450 451 456 457 461 462 469 472 477 478 484 493 498 502 520 527 528 530 531 533 535 542 547 549 550 551 552 553 556 557 559 562 566 567 573 575 576 577 578 579 581 582 584 600 601 604 610 611 615 617 618 619 620 623 628 632 633 637 639 642 652 653 654 655 657 663 669 670 671 672 673 677 678 679 680 684 685 690 696 700 701 702 703 708 711 722 723 724 727 729 731 737 738 740 741 742 743,
	1	 36 54 93 94 118 124 131 202 237 244 256 257 303 345 358 401 402 403 404 407 408 452 454 491 492 534 540 555 656 659 661 662 675 676 716 720,
	35	 223 473,
	35	 381 413 414 660 749,
	1	 36 47 54 73 93 94 118 124 131 202 222 223 231 237 244 245 256 257 272 273 303 345 351 352 353 358 381 393 401 402 403 404 407 408 413 414 452 454 473 491 492 534 540 545 546 555 580 602 603 614 656 659 660 661 662 664 675 676 716 717 718 719 720 735 736 739 749,
	18	 1 177 192 193 194 195 196 234 258 312 313 314 372 373 374 375 499 500 501 515 516 517 532 591 592 635 636 687 688 725 726,
	33	 177 726,
	9	 177 515 517 725 726,
	10	 177 515 516 517 725 726,
	11	 12 13 17 18 61 75 157 158 169 326 355 543 544,
	4	 145 710,
	5	 50 77 78,
	2	 129 166 668,
	3	 85 129 166 504 668,
	7	 85 129 166 459 504 668,
	4	 50 77 78 85 129 166 459 504 668,
	10	 79 117 134 264,
	15	 22 265 513 640,
	16	 22 265 512 513 640,
	5	 22 98 227 265 274 275 288 382 391 392 412 440 441 458 512 513 514 570 605 609 629 640,
	5	 66 470 608,
	5	 66 178 363 405 411 453 470 608,
	25	 270 350 395 406 460 471 483 486 496 510 560 561 571 641 704,
	16	 270 350 395 406 460 471 483 486 496 510 529 560 561 571 597 641 704,
	51	 270 350 395 406 460 471 483 486 496 510 529 560 561 571 572 597 641 704,
	4	 132 587,
	14	 132 133 587,
	50	 199 487 522 734,
	34	 199 482 487 522 563 706 734,
	13	 176 199 213 214 228 482 487 522 563 706 734,
	14	 76 125 176 199 213 214 228 482 487 522 539 563 568 585 599 706 734,
	3	 16 97 233 386,
	2	 16 97 233 386 549,
	8	 16 97 233 386 549 642,
	0	 155 520 620,
	1	 155 425 520 620,
	2	 155 425 457 520 620,
	5	 3 4 5 6 7 8 9 10 11 16 19 30 44 46 48 49 55 63 64 81 97 106 110 119 120 121 122 127 128 136 137 138 139 147 148 149 152 153 154 155 168 172 179 180 181 183 184 185 186 187 188 216 217 218 230 233 283 290 308 321 329 336 359 365 369 379 380 384 386 409 410 425 457 461 493 498 520 549 553 620 642 670 673 703 740 741,
	7	 201 378 652 653 678,
	7	 21 28 29 34 51 53 60 68 69 72 83 130 135 163 175 189 201 210 212 221 246 248 260 261 262 289 298 310 324 330 331 367 368 378 388 436 444 445 462 484 528 531 533 547 550 551 556 575 576 577 578 600 618 619 628 637 639 652 653 657 663 669 677 678 679 684 685 696 724 729 738,
	0	 161 387,
	0	 20 146 161 343 387 400 442 443 456 566 567 743,
	0	 20 146 161 343 387 400 442 443 451 456 566 567 743,
	0	 20 146 161 343 387 400 442 443 450 451 456 566 567 743,
	9	 20 146 161 343 347 387 400 442 443 450 451 456 566 567 743,
	0	 20 146 161 171 255 296 343 347 362 364 387 400 442 443 450 451 456 472 566 567 654 680 742 743,
	0	 20 146 161 171 255 296 343 347 362 364 387 400 442 443 450 451 456 472 566 567 654 680 727 742 743,
	7	 24 45 182 431 435,
	6	 24 45 142 182 322 431 435,
	9	 108 126 239 293 342 396 432 502 632 737,
	13	 238 325 334 335,
	15	 404 454 540,
	17	 36 93 131 202 303 404 452 454 540 656 659 661 662 675 676 716,
	13	 124 237 256 257 401 402 403 407 408 492,
	14	 124 237 256 257 401 402 403 407 408 492 555 720,
	77	 36 54 93 94 118 124 131 202 237 244 256 257 303 345 358 401 402 403 404 407 408 452 454 491 492 534 540 555 656 659 661 662 675 676 715 716 720,
	13	 602 603,
	5	 73 602 603 736,
	3	 73 231 602 603 736,
	2	 73 231 602 603 614 736,
	30	 177 258 515 516 517 532 591 592 635 636 725 726,
	29	 1 35 167 192 193 194 195 196 300 372 373 374 375 643 644 645 667 686,
	38	 35 167 300 643 644 645 667 686,
	27	 35 167 300 372 373 374 375 643 644 645 667 686,
	10	 157 158,
	3	 12 18 75 157 158 326 355 543 544,
	1	 77 117 134 264,
	23	 129 166 459,
	0	 77 85 117 129 134 166 264 459 504,
	1	 78 79 668,
	3	 77 78 79 85 117 129 134 166 264 459 504 668,
	7	 22 98 265 274 275 288 382 391 392 440 441 512 513 514 570 605 609 640,
	2	 27 41 42 43 52 76 86 87 88 89 90 91 95 96 104 105 113 114 115 123 125 132 133 140 141 144 176 219 220 270 284 291 307 320 350 383 395 406 417 418 419 439 446 460 471 483 486 490 496 508 509 510 518 519 529 539 560 561 565 568 571 572 585 587 597 599 606 622 624 625 634 641 665 674 683 704 721,
	10	 27 41 42 43 52 76 86 87 88 89 90 91 95 96 104 105 113 114 115 123 125 132 133 140 141 144 176 219 220 270 284 291 307 320 350 383 395 406 417 418 419 439 446 460 463 471 474 481 483 486 490 496 508 509 510 518 519 529 539 560 561 565 568 571 572 585 587 597 599 606 622 624 625 634 641 665 674 683 704 721,
	7	 3 4 5 9 55 120 121 136 137 148 149 168 217 218 359,
	5	 3 4 5 9 55 120 121 136 137 148 149 168 172 217 218 359,
	8	 8 216,
	0	 6 7 8 10 11 19 63 81 106 119 127 128 138 139 152 153 154 179 180 181 183 184 185 186 187 188 216 321 740,
	11	 16 97 233 461,
	7	 457 670,
	7	 425 457 670,
	3	 44 147 498,
	2	 44 147 369 498,
	2	 44 147 369 493 498,
	2	 44 147 369 493 498 741,
	4	 201 308 378 652 653 678,
	4	 21 28 29 34 51 53 60 68 69 72 83 130 135 163 175 189 201 210 212 221 246 248 260 261 262 289 298 308 310 324 330 331 367 368 378 388 436 444 445 462 484 528 531 533 547 550 551 556 575 576 577 578 600 618 619 628 637 639 652 653 657 663 669 677 678 679 684 685 696 724 729 738,
	3	 3 4 5 6 7 8 9 10 11 16 19 21 28 29 30 34 44 46 48 49 51 53 55 60 63 64 68 69 72 81 83 97 106 110 119 120 121 122 127 128 130 135 136 137 138 139 147 148 149 152 153 154 155 163 168 172 175 179 180 181 183 184 185 186 187 188 189 201 210 212 216 217 218 221 230 233 246 248 260 261 262 283 289 290 298 308 310 321 324 329 330 331 336 359 365 367 368 369 378 379 380 384 386 388 409 410 425 436 444 445 457 461 462 484 493 498 520 528 531 533 547 549 550 551 556 575 576 577 578 600 618 619 620 628 637 639 642 652 653 657 663 669 670 673 677 678 679 684 685 696 703 724 729 738 740 741,
	15	 20 146 161 271 341 343 347 387 400 442 443 450 451 456 566 567 727 743,
	7	 293 559,
	9	 293 502 559,
	4	 20 24 37 45 67 107 108 116 126 142 146 161 171 182 205 229 238 239 255 259 269 271 279 280 293 295 296 301 309 311 317 318 322 325 334 335 337 338 339 340 341 342 343 347 348 349 356 357 361 362 364 366 385 387 389 396 400 415 416 421 426 427 428 429 431 432 435 437 442 443 450 451 456 469 472 477 478 502 527 535 552 553 557 559 562 566 567 573 581 582 584 601 604 610 611 615 617 623 632 633 654 655 671 672 680 700 701 702 708 722 723 727 731 737 742 743,
	1	 381 414,
	1	 381 413 414,
	8	 294 344 346 537 542 607 728 744 747,
	1	 215 294 306 344 346 537 542 564 607 612 626 728 744 747 748,
	2	 215 235 294 306 344 346 537 542 564 607 612 626 728 744 747 748,
	3	 3 4 5 6 7 8 9 10 11 16 19 20 21 24 28 29 30 34 36 37 44 45 46 47 48 49 51 53 54 55 60 63 64 67 68 69 72 73 81 83 93 94 97 106 107 108 110 116 118 119 120 121 122 124 126 127 128 130 131 135 136 137 138 139 142 146 147 148 149 152 153 154 155 161 163 168 171 172 175 179 180 181 182 183 184 185 186 187 188 189 200 201 202 205 210 212 215 216 217 218 221 222 223 229 230 231 233 235 236 237 238 239 244 245 246 248 250 255 256 257 259 260 261 262 269 271 272 273 278 279 280 283 289 290 292 293 294 295 296 298 301 303 306 308 309 310 311 317 318 321 322 324 325 329 330 331 332 334 335 336 337 338 339 340 341 342 343 344 345 346 347 348 349 351 352 353 356 357 358 359 361 362 364 365 366 367 368 369 378 379 380 381 384 385 386 387 388 389 393 396 400 401 402 403 404 407 408 409 410 413 414 415 416 421 425 426 427 428 429 431 432 435 436 437 442 443 444 445 450 451 452 454 456 457 461 462 469 472 473 477 478 484 491 492 493 498 502 520 527 528 530 531 533 534 535 537 538 540 542 545 546 547 549 550 551 552 553 555 556 557 559 562 564 566 567 573 575 576 577 578 579 580 581 582 584 600 601 602 603 604 607 610 611 612 614 615 617 618 619 620 623 626 628 632 633 637 639 642 652 653 654 655 656 657 659 660 661 662 663 664 669 670 671 672 673 675 676 677 678 679 680 684 685 689 690 696 700 701 702 703 708 711 715 716 717 718 719 720 722 723 724 727 728 729 731 735 736 737 738 739 740 741 742 743 744 747 748 749,
	3	 1 2 12 13 14 15 17 18 22 23 25 26 27 31 32 33 35 38 39 40 41 42 43 50 52 56 57 58 59 61 62 66 70 71 74 75 76 77 78 79 80 82 84 85 86 87 88 89 90 91 92 95 96 98 99 100 101 102 103 104 105 109 111 112 113 114 115 117 123 125 129 132 133 134 140 141 143 144 145 150 151 156 157 158 159 160 162 164 165 166 167 169 170 173 174 176 177 178 190 191 192 193 194 195 196 199 208 209 213 214 219 220 224 227 228 232 234 240 241 242 243 247 251 252 253 254 258 263 264 265 266 267 268 270 274 275 276 277 281 282 284 285 286 287 288 291 297 299 300 302 304 305 307 312 313 314 315 316 319 320 326 333 350 354 355 360 363 370 371 372 373 374 375 376 377 382 383 390 391 392 394 395 397 405 406 411 412 417 418 419 420 423 424 430 439 440 441 446 447 448 449 453 455 458 459 460 463 464 465 466 467 470 471 474 475 476 479 480 481 482 483 485 486 487 490 496 497 499 500 501 503 504 505 506 507 508 509 510 511 512 513 514 515 516 517 518 519 521 522 524 525 529 532 539 541 543 544 554 558 560 561 563 565 568 569 570 571 572 574 583 585 586 587 588 589 591 592 593 594 595 596 597 598 599 605 606 608 609 613 616 621 622 624 625 627 629 630 631 634 635 636 638 640 641 643 644 645 646 647 648 649 650 651 658 665 666 667 668 674 681 682 683 686 687 688 691 692 693 694 695 697 698 704 705 706 707 710 712 713 714 721 725 726 730 732 733 734 745 746,
	11	 14 103 109 173 241 242 243 467 497 705,
	10	 1 35 177 192 193 194 195 196 234 258 300 312 313 314 372 373 374 375 499 500 501 515 516 517 532 591 592 635 636 643 644 645 686 687 688 725 726,
	7	 12 13 17 18 56 75 157 158 169 326 355 543 544 710,
	6	 12 13 17 18 56 61 75 145 157 158 169 326 355 543 544 710,
	2	 50 77 79 117 134 264,
	1	 50 77 79 85 117 129 134 166 264 459 504,
	1	 39 282,
	6	 471 641,
	6	 406 471 641,
	21	 270 350 406 418 439 471 509 518 519 560 561 565 571 606 641 704,
	6	 270 350 406 418 439 471 509 518 519 560 561 565 571 572 606 641 704,
	7	 270 350 406 418 439 471 509 518 519 529 560 561 565 571 572 597 606 641 704,
	18	 270 350 395 406 418 439 460 471 483 486 496 509 510 518 519 529 560 561 565 571 572 597 606 641 704,
	4	 76 125 176 199 213 214 228 482 487 522 539 563 568 574 585 599 706 734,
	5	 76 125 176 199 213 214 228 383 482 487 508 522 539 563 568 574 585 599 624 706 721 734,
	8	 76 125 176 199 213 214 228 383 463 474 481 482 487 508 522 539 563 568 574 585 599 624 706 721 734,
	6	 16 97 386,
	27	 44 147 230 283 290 329 369 379 380 409 410 493 498 673 741,
	1	 44 147 230 283 290 308 329 369 378 379 380 409 410 493 498 673 741,
	1	 3 4 5 6 7 8 9 10 11 16 19 30 44 46 48 49 55 63 64 81 97 106 110 119 120 121 122 127 128 136 137 138 139 147 148 149 152 153 154 155 168 172 179 180 181 183 184 185 186 187 188 216 217 218 230 233 236 250 278 283 290 308 321 329 336 359 365 369 378 379 380 384 386 409 410 425 457 461 493 498 520 530 542 549 579 620 642 670 673 690 703 711 740 741,
	38	 20 146 161 400 442 443 456 535 566 567 743,
	7	 20 146 161 400 442 443 456 469 535 566 567 743,
	2	 20 146 161 271 341 400 442 443 456 469 535 566 567 743,
	2	 20 146 161 271 341 400 442 443 456 469 535 566 567 727 743,
	5	 20 146 161 271 341 387 400 442 443 456 469 535 566 567 727 743,
	1	 20 146 161 171 255 271 296 341 362 364 387 400 442 443 456 469 472 535 566 567 654 680 727 742 743,
	1	 24 45 182 435,
	1	 24 45 142 182 322 435,
	3	 431 552,
	2	 107 431 552 573 604 701,
	7	 108 126 239 293 325 334 335 342 396 432 502 632 737,
	1	 3 4 5 6 7 8 9 10 11 16 19 20 24 30 37 44 45 46 48 49 55 63 64 67 81 97 106 107 108 110 116 119 120 121 122 126 127 128 136 137 138 139 142 146 147 148 149 152 153 154 155 161 168 171 172 179 180 181 182 183 184 185 186 187 188 201 205 216 217 218 229 230 233 236 238 239 250 255 259 269 271 278 279 280 283 290 293 295 296 301 308 309 311 317 318 321 322 325 329 334 335 336 337 338 339 340 341 342 343 347 348 349 356 357 359 361 362 364 365 366 369 378 379 380 384 385 386 387 389 396 400 409 410 415 416 421 425 426 427 428 429 431 432 435 437 442 443 450 451 456 457 461 469 472 477 478 493 498 502 520 527 530 535 542 549 552 553 557 559 562 566 567 573 579 581 582 584 601 604 610 611 615 617 620 623 632 633 642 652 653 654 655 670 671 672 673 678 680 690 700 701 702 703 708 711 722 723 727 731 737 740 741 742 743,
	11	 28 34 68 69 210 212 221 246 248 289 298 324 533 547 551 575 576 618 619 628 679 738,
	11	 28 34 53 68 69 210 212 221 246 248 289 298 324 533 547 551 575 576 618 619 628 679 738,
	3	 29 175 484 550 639 663 677 684 685 729,
	3	 29 130 175 484 550 639 663 677 684 685 729,
	3	 28 29 34 51 53 68 69 72 83 130 135 163 175 210 212 221 246 248 289 298 324 388 484 528 533 547 550 551 556 575 576 577 600 618 619 628 637 639 657 663 677 679 684 685 696 724 729 738,
	1	 28 29 34 51 53 68 69 72 83 130 135 163 175 210 212 221 246 248 289 298 324 388 445 484 528 533 547 550 551 556 575 576 577 600 618 619 628 637 639 657 663 677 679 684 685 696 724 729 738,
	1	 28 29 34 51 53 60 68 69 72 83 130 135 163 175 189 210 212 221 246 248 289 298 324 388 444 445 484 528 533 547 550 551 556 575 576 577 578 600 618 619 628 637 639 657 663 677 679 684 685 696 724 729 738,
	1	 21 28 29 34 51 53 60 68 69 72 83 130 135 163 175 189 210 212 221 246 248 260 261 262 289 298 324 330 331 388 444 445 484 528 533 547 550 551 556 575 576 577 578 600 618 619 628 637 639 657 663 669 677 679 684 685 696 724 729 738,
	2	 3 4 5 6 7 8 9 10 11 16 19 20 21 24 28 29 30 34 37 44 45 46 48 49 51 53 55 60 63 64 67 68 69 72 81 83 97 106 107 108 110 116 119 120 121 122 126 127 128 130 135 136 137 138 139 142 146 147 148 149 152 153 154 155 161 163 168 171 172 175 179 180 181 182 183 184 185 186 187 188 189 201 205 210 212 216 217 218 221 229 230 233 236 238 239 246 248 250 255 259 260 261 262 269 271 278 279 280 283 289 290 293 295 296 298 301 308 309 310 311 317 318 321 322 324 325 329 330 331 334 335 336 337 338 339 340 341 342 343 347 348 349 356 357 359 361 362 364 365 366 367 368 369 378 379 380 384 385 386 387 388 389 396 400 409 410 415 416 421 425 426 427 428 429 431 432 435 436 437 442 443 444 445 450 451 456 457 461 462 469 472 477 478 484 493 498 502 520 527 528 530 531 533 535 542 547 549 550 551 552 553 556 557 559 562 566 567 573 575 576 577 578 579 581 582 584 600 601 604 610 611 615 617 618 619 620 623 628 632 633 637 639 642 652 653 654 655 657 663 669 670 671 672 673 677 678 679 680 684 685 690 696 700 701 702 703 708 711 722 723 724 727 729 731 737 738 740 741 742 743,
	63	 14 241 242,
	6	 77 78 79 85 117 129 134 166 264 504,
	1	 22 265 513 514,
	5	 209 466 541,
	5	 209 466 511 541,
	14	 209 360 466 511 541 586,
	3	 209 297 354 360 371 466 511 541 586 613,
	3	 209 224 297 354 360 371 376 466 511 541 586 613 651,
	4	 209 224 263 268 297 354 360 371 376 455 466 511 541 586 613 651,
	0	 144 665,
	0	 144 350 406 471 561 571 641 665 704,
	0	 144 270 350 406 471 560 561 571 641 665 704,
	20	 395 510,
	20	 395 483 510,
	0	 144 270 350 395 406 460 471 483 486 496 510 560 561 571 641 665 704,
	0	 144 270 291 350 395 406 460 471 483 486 490 496 510 560 561 571 641 665 704,
	0	 144 270 291 350 395 406 460 471 483 486 490 496 510 529 560 561 571 597 641 665 704,
	0	 144 270 291 350 395 406 460 471 483 486 490 496 510 529 560 561 571 572 597 641 665 704,
	0	 144 270 291 350 395 406 418 439 460 471 483 486 490 496 509 510 518 519 529 560 561 565 571 572 597 606 641 665 704,
	0	 144 220 270 291 350 395 406 418 439 460 471 483 486 490 496 509 510 518 519 529 560 561 565 571 572 597 606 641 665 704,
	0	 144 220 270 291 350 395 406 418 439 460 471 483 486 490 496 509 510 518 519 529 560 561 565 571 572 597 606 641 665 674 704,
	0	 144 220 270 291 350 395 406 417 418 419 439 460 471 483 486 490 496 509 510 518 519 529 560 561 565 571 572 597 606 641 665 674 683 704,
	0	 86 87 104 105 144 220 270 291 350 395 406 417 418 419 439 446 460 471 483 486 490 496 509 510 518 519 529 560 561 565 571 572 597 606 641 665 674 683 704,
	4	 59 232 240 277 302 319 370 394 423 479 480 503 525 588 589 691,
	17	 20 146 161 343 347 400 442 443 450 451 456 535 566 567 743,
	15	 20 146 161 343 347 400 442 443 450 451 456 535 566 567 727 743,
	5	 20 146 161 343 347 400 442 443 450 451 456 469 535 566 567 727 743,
	16	 20 146 161 271 341 343 347 400 442 443 450 451 456 469 535 566 567 727 743,
	11	 24 37 45 107 142 182 311 322 431 435 552 573 604 671 672 701,
	2	 126 293 632,
	1	 502 737,
	1	 239 342 396 432 502 737,
	1	 24 37 45 107 126 142 182 239 293 311 322 342 396 431 432 435 502 552 573 604 632 671 672 701 737,
	0	 24 37 45 107 108 126 142 182 239 293 311 322 342 396 431 432 435 502 552 573 604 632 671 672 701 737,
	1	 24 37 45 107 108 126 142 182 238 239 293 311 322 325 334 335 342 396 431 432 435 502 552 573 604 632 671 672 701 737,
	8	 310 367 368 462 531,
	0	 3 4 5 6 7 8 9 10 11 16 19 20 21 24 28 29 30 34 37 44 45 46 48 49 51 53 55 60 63 64 67 68 69 72 81 83 97 106 107 108 110 116 119 120 121 122 126 127 128 130 135 136 137 138 139 142 146 147 148 149 152 153 154 155 161 163 168 171 172 175 179 180 181 182 183 184 185 186 187 188 189 201 205 210 212 216 217 218 221 229 230 233 238 239 246 248 255 259 260 261 262 269 271 279 280 283 289 290 293 295 296 298 301 309 310 311 317 318 321 322 324 325 329 330 331 334 335 336 337 338 339 340 341 342 343 347 348 349 356 357 359 361 362 364 365 366 367 368 369 379 380 384 385 386 387 388 389 396 400 409 410 415 416 421 425 426 427 428 429 431 432 435 436 437 442 443 444 445 450 451 456 457 461 462 469 472 477 478 484 493 498 502 520 527 528 531 533 535 547 549 550 551 552 553 556 557 559 562 566 567 573 575 576 577 578 581 582 584 600 601 604 610 611 615 617 618 619 620 623 628 632 633 637 639 642 652 653 654 655 657 663 669 670 671 672 673 677 678 679 680 684 685 696 700 701 702 703 708 722 723 724 727 729 731 737 738 740 741 742 743,
	1	 200 235 308 378,
	31	 3 4 5 6 7 8 9 10 11 16 19 20 21 24 28 29 30 34 37 44 45 46 48 49 51 53 55 60 63 64 67 68 69 72 81 83 97 106 107 108 110 116 119 120 121 122 126 127 128 130 135 136 137 138 139 142 146 147 148 149 152 153 154 155 161 163 168 171 172 175 179 180 181 182 183 184 185 186 187 188 189 200 201 205 210 212 216 217 218 221 229 230 233 235 238 239 246 248 255 259 260 261 262 269 271 279 280 283 289 290 293 295 296 298 301 308 309 310 311 317 318 321 322 324 325 329 330 331 334 335 336 337 338 339 340 341 342 343 347 348 349 356 357 359 361 362 364 365 366 367 368 369 378 379 380 384 385 386 387 388 389 396 400 409 410 415 416 421 425 426 427 428 429 431 432 435 436 437 442 443 444 445 450 451 456 457 461 462 469 472 477 478 484 493 498 502 520 527 528 531 533 535 547 549 550 551 552 553 556 557 559 562 566 567 573 575 576 577 578 581 582 584 600 601 604 610 611 615 617 618 619 620 623 628 632 633 637 639 642 652 653 654 655 657 663 669 670 671 672 673 677 678 679 680 684 685 696 700 701 702 703 708 722 723 724 727 729 731 737 738 740 741 742 743,
	7	 13 17 710,
	6	 12 13 17 326 543 544 710,
	6	 12 13 17 18 157 158 326 543 544 710,
	33	 263 268 455 613 621,
	7	 263 268 376 455 613 621 651,
	13	 209 263 268 297 354 360 371 376 455 466 511 541 586 613 621 651,
	9	 140 141 219 622 625,
	19	 270 350 406 471 560 561 571 572 641 704,
	31	 270 350 406 471 529 560 561 571 572 597 641 704,
	0	 76 125 176 487 522 539 568 585 599 734,
	0	 76 125 176 487 522 539 563 568 585 599 734,
	0	 76 125 176 482 487 522 539 563 568 585 599 706 734,
	0	 76 125 176 199 482 487 522 539 563 568 585 599 706 734,
	20	 59 240 277 302 319 370 394 423 479 480 503 525,
	11	 232 247 299 305 377 588 589 616 630 638 691,
	2	 3 217,
	4	 4 218,
	7	 63 106 119 180 181 186 187,
	4	 6 7 10 63 81 106 119 138 139 179 180 181 183 184 185 186 187 188 740,
	2	 16 97 155 233 425 457 461 520 620 642 670,
	6	 44 147 329 369 741,
	3	 250 278 530 542 579 690 711,
	5	 200 236 250 278 530 542 579 690 711,
	5	 3 4 5 6 7 8 9 10 11 16 19 30 44 46 48 49 55 63 64 81 97 106 110 119 120 121 122 127 128 136 137 138 139 147 148 149 152 153 154 155 168 172 179 180 181 183 184 185 186 187 188 200 216 217 218 230 233 235 236 250 278 283 290 321 329 336 359 365 369 379 380 384 386 409 410 425 457 461 493 498 520 530 542 549 579 620 642 670 673 690 703 711 740 741,
	6	 20 146 161 343 347 387 400 442 443 450 451 456 566 567 727 743,
	10	 20 146 161 343 347 387 400 442 443 450 451 456 535 566 567 727 743,
	17	 20 146 161 271 341 343 347 387 400 442 443 450 451 456 535 566 567 727 743,
	0	 339 340 611,
	0	 339 340 421 611,
	1	 20 67 116 146 161 171 255 271 296 339 340 341 343 347 356 362 364 387 400 421 442 443 450 451 456 469 472 535 566 567 611 654 680 727 742 743,
	2	 24 45 107 182 431 435 552 573 604 701,
	1	 239 432,
	1	 126 238 239 342 396 432 559 632 737,
	32	 126 238 239 293 342 396 432 502 559 632 737,
	31	 108 126 238 239 293 342 396 432 502 559 632 737,
	1	 24 37 45 107 108 126 142 182 238 239 293 311 322 325 334 335 342 361 396 431 432 435 502 552 559 562 573 584 604 617 623 632 671 672 701 737,
	0	 24 37 45 107 108 126 142 182 205 238 239 269 293 311 322 325 334 335 342 357 361 396 431 432 435 502 552 559 562 573 584 604 617 623 632 671 672 700 701 702 737,
	4	 426 477 601 633 731,
	26	 201 308 378 553 652 653 678,
	27	 20 24 37 45 67 107 108 116 126 142 146 161 171 182 201 205 229 238 239 255 259 269 271 279 280 293 295 296 301 308 309 311 317 318 322 325 334 335 337 338 339 340 341 342 343 347 348 349 356 357 361 362 364 366 378 385 387 389 396 400 415 416 421 426 427 428 429 431 432 435 437 442 443 450 451 456 469 472 477 478 502 527 535 552 553 557 559 562 566 567 573 581 582 584 601 604 610 611 615 617 623 632 633 652 653 654 655 671 672 678 680 700 701 702 708 722 723 727 731 737 742 743,
	4	 3 4 5 6 7 8 9 10 11 16 19 20 24 30 37 44 45 46 48 49 55 63 64 67 81 97 106 107 108 110 116 119 120 121 122 126 127 128 136 137 138 139 142 146 147 148 149 152 153 154 155 161 168 171 172 179 180 181 182 183 184 185 186 187 188 200 201 205 216 217 218 229 230 233 235 236 238 239 250 255 259 269 271 278 279 280 283 290 293 295 296 301 308 309 311 317 318 321 322 325 329 334 335 336 337 338 339 340 341 342 343 347 348 349 356 357 359 361 362 364 365 366 369 378 379 380 384 385 386 387 389 396 400 409 410 415 416 421 425 426 427 428 429 431 432 435 437 442 443 450 451 456 457 461 469 472 477 478 493 498 502 520 527 530 535 542 549 552 553 557 559 562 566 567 573 579 581 582 584 601 604 610 611 615 617 620 623 632 633 642 652 653 654 655 670 671 672 673 678 680 690 700 701 702 703 708 711 722 723 727 731 737 740 741 742 743,
	3	 28 34 53 68 69 83 163 210 212 221 246 248 289 298 324 388 528 533 547 551 575 576 618 619 628 657 679 738,
	2	 28 34 51 53 68 69 72 83 163 210 212 221 246 248 289 298 324 388 528 533 547 551 575 576 618 619 628 657 679 738,
	2	 135 556 577 600 637 696,
	28	 28 34 51 53 68 69 72 83 130 135 163 210 212 221 246 248 289 298 324 388 528 533 547 551 556 575 576 577 600 618 619 628 637 657 679 696 724 738,
	0	 21 28 34 51 53 68 69 72 83 130 135 163 210 212 221 246 248 260 261 262 289 298 324 330 331 388 445 528 533 547 551 556 575 576 577 600 618 619 628 637 657 669 679 696 724 738,
	13	 60 189 444 484 550 578 639 663 677 684 685 729,
	25	 21 28 34 51 53 60 68 69 72 83 130 135 163 189 210 212 221 246 248 260 261 262 289 298 324 330 331 388 444 445 484 528 533 547 550 551 556 575 576 577 578 600 618 619 628 637 639 657 663 669 677 679 684 685 696 724 729 738,
	1	 47 73 231 245 272 273 351 352 353 580 602 603 614 717 718 719 735 736,
	1	 381 413 414 473 660 749,
	6	 65 438,
	0	 1 2 12 13 14 15 17 18 22 23 25 26 27 31 32 33 35 38 39 40 41 42 43 50 52 56 57 58 59 61 62 66 70 71 74 75 76 77 78 79 80 82 84 85 86 87 88 89 90 91 92 95 96 98 99 100 101 102 103 104 105 109 111 112 113 114 115 117 123 125 129 132 133 134 140 141 143 144 145 150 151 156 157 158 159 160 162 164 165 166 167 169 170 173 174 176 177 178 190 191 192 193 194 195 196 199 208 209 213 214 215 219 220 224 227 228 232 234 240 241 242 243 247 251 252 253 254 258 263 264 265 266 267 268 270 274 275 276 277 281 282 284 285 286 287 288 291 294 297 299 300 302 304 305 306 307 312 313 314 315 316 319 320 326 333 344 346 350 354 355 360 363 370 371 372 373 374 375 376 377 382 383 390 391 392 394 395 397 405 406 411 412 417 418 419 420 423 424 430 439 440 441 446 447 448 449 453 455 458 459 460 463 464 465 466 467 470 471 474 475 476 479 480 481 482 483 485 486 487 490 496 497 499 500 501 503 504 505 506 507 508 509 510 511 512 513 514 515 516 517 518 519 521 522 524 525 529 532 537 539 541 543 544 554 558 560 561 563 564 565 568 569 570 571 572 574 583 585 586 587 588 589 591 592 593 594 595 596 597 598 599 605 606 607 608 609 612 613 616 621 622 624 625 626 627 629 630 631 634 635 636 638 640 641 643 644 645 646 647 648 649 650 651 658 665 666 667 668 674 681 682 683 686 687 688 691 692 693 694 695 697 698 704 705 706 707 710 712 713 714 721 725 726 728 730 732 733 734 744 745 746 747 748,
	5	 1 2 12 13 15 17 18 22 23 25 26 27 31 32 33 35 38 39 40 41 42 43 50 52 56 57 58 59 61 62 66 70 71 74 75 76 77 78 79 80 82 84 85 86 87 88 89 90 91 92 95 96 98 99 100 101 102 104 105 111 112 113 114 115 117 123 125 129 132 133 134 140 141 143 144 145 150 151 156 157 158 159 160 162 164 165 166 167 169 170 174 176 177 178 190 191 192 193 194 195 196 199 208 209 213 214 215 219 220 224 227 228 232 234 240 247 251 252 253 254 258 263 264 265 266 267 268 270 274 275 276 277 281 282 284 285 286 287 288 291 297 299 300 302 304 305 306 307 312 313 314 315 316 319 320 326 333 350 354 355 360 363 370 371 372 373 374 375 376 377 382 383 390 391 392 394 395 397 405 406 411 412 417 418 419 420 423 424 430 439 440 441 446 447 448 449 453 455 458 459 460 463 464 465 466 470 471 474 475 476 479 480 481 482 483 485 486 487 490 496 499 500 501 503 504 505 506 507 508 509 510 511 512 513 514 515 516 517 518 519 521 522 524 525 529 532 539 541 543 544 554 558 560 561 563 564 565 568 569 570 571 572 574 583 585 586 587 588 589 591 592 593 594 595 596 597 598 599 605 606 608 609 612 613 616 621 622 624 625 626 627 629 630 631 634 635 636 638 640 641 643 644 645 646 647 648 649 650 651 658 665 666 667 668 674 681 682 683 686 687 688 691 692 693 694 695 697 698 704 706 707 710 712 713 714 721 725 726 730 732 733 734 745 746 748,
	6	 174 712 714,
	3	 258 516 591 592 635 636,
	10	 373 374,
	10	 373 374 375,
	7	 12 13 17 18 61 75 145 157 158 169 326 355 543 544,
	12	 2 12 13 17 18 56 61 75 145 157 158 169 326 355 543 544,
	9	 328 438,
	8	 328 438 495,
	10	 203 204 709,
	6	 203 204 699 709,
	7	 203 204 422 699 709,
	5	 197 206 207 211 398 468 523 526 548 590,
	3	 197 198 206 207 211 323 398 468 494 523 526 548 590,
	2	 2 12 13 17 18 56 57 58 61 62 65 70 75 82 84 100 145 151 157 158 169 170 190 191 197 198 203 204 206 207 211 225 226 249 323 326 327 328 355 390 397 398 399 422 433 434 438 468 475 488 489 494 495 523 526 536 543 544 548 590 593 646 647 648 682 692 699 709 710 745 746,
	2	 360 466 586,
	2	 209 360 466 541 586,
	1	 291 350 406 471 490 561 571 641 704,
	1	 291 350 406 471 490 529 561 571 597 641 704,
	1	 291 350 406 471 490 529 561 571 572 597 641 704,
	1	 291 350 395 406 460 471 483 486 490 496 510 529 561 571 572 597 641 704,
	6	 27 41 42 43 52 76 86 87 88 89 90 91 95 96 104 105 113 114 115 123 125 132 133 140 141 144 176 199 213 214 219 220 228 270 284 291 307 320 350 383 395 406 417 418 419 439 446 460 471 482 483 486 487 490 496 508 509 510 518 519 522 529 539 560 561 563 565 568 571 572 585 587 597 599 606 622 624 625 634 641 665 674 683 704 706 721 734,
	1	 2 12 13 17 18 22 27 31 32 39 40 41 42 43 52 56 57 58 59 61 62 65 66 70 74 75 76 82 84 86 87 88 89 90 91 92 95 96 98 99 100 101 102 104 105 113 114 115 123 125 132 133 140 141 143 144 145 151 157 158 159 160 162 169 170 176 178 190 191 197 198 199 203 204 206 207 208 209 211 213 214 219 220 224 225 226 227 228 232 240 247 249 251 263 265 268 270 274 275 277 282 284 285 286 288 291 297 299 302 304 305 307 319 320 323 326 327 328 333 350 354 355 360 363 370 371 376 377 382 383 390 391 392 394 395 397 398 399 405 406 411 412 417 418 419 420 422 423 424 430 433 434 438 439 440 441 446 447 448 449 453 455 458 460 463 464 465 466 468 470 471 474 475 476 479 480 481 482 483 485 486 487 488 489 490 494 495 496 503 507 508 509 510 511 512 513 514 518 519 522 523 525 526 529 536 539 541 543 544 548 554 558 560 561 563 565 568 569 570 571 572 574 583 585 586 587 588 589 590 593 594 595 596 597 598 599 605 606 608 609 613 616 621 622 624 625 627 629 630 634 638 640 641 646 647 648 651 665 666 674 681 682 683 691 692 694 695 697 698 699 704 706 707 709 710 721 730 732 733 734 745 746,
	1	 106 185,
	1	 63 106 119 180 181 185 186 187 188,
	1	 6 7 10 63 81 106 119 138 139 180 181 185 186 187 188,
	1	 183 184 740,
	10	 296 362 364 472 535 742,
	10	 20 146 161 271 296 341 343 347 362 364 387 400 442 443 450 451 456 469 472 535 566 567 727 742 743,
	1	 20 24 37 45 67 107 108 116 126 142 146 161 171 182 205 229 238 239 255 259 269 271 279 280 293 295 296 301 308 309 311 317 318 322 325 334 335 337 338 339 340 341 342 343 347 348 349 356 357 361 362 364 366 378 385 387 389 396 400 415 416 421 426 427 428 429 431 432 435 437 442 443 450 451 456 469 472 477 478 502 527 535 552 553 557 559 562 566 567 573 581 582 584 601 604 610 611 615 617 623 632 633 654 655 671 672 680 700 701 702 708 722 723 727 731 737 742 743,
	9	 3 4 5 6 7 8 9 10 11 16 19 20 24 30 37 44 45 46 48 49 55 63 64 67 81 97 106 107 108 110 116 119 120 121 122 126 127 128 136 137 138 139 142 146 147 148 149 152 153 154 155 161 168 171 172 179 180 181 182 183 184 185 186 187 188 205 216 217 218 229 230 233 238 239 255 259 269 271 279 280 283 290 293 295 296 301 308 309 311 317 318 321 322 325 329 334 335 336 337 338 339 340 341 342 343 347 348 349 356 357 359 361 362 364 365 366 369 378 379 380 384 385 386 387 389 396 400 409 410 415 416 421 425 426 427 428 429 431 432 435 437 442 443 450 451 456 457 461 469 472 477 478 493 498 502 520 527 535 549 552 553 557 559 562 566 567 573 581 582 584 601 604 610 611 615 617 620 623 632 633 642 654 655 670 671 672 673 680 700 701 702 703 708 722 723 727 731 737 740 741 742 743,
	6	 28 34 53 68 69 83 163 210 212 221 246 248 289 298 324 388 528 533 556 577 600 618 619 628 637 657 679 696 738,
	5	 28 34 51 53 68 69 72 83 163 210 212 221 246 248 289 298 324 388 528 533 556 577 600 618 619 628 637 657 679 696 738,
	0	 21 28 29 34 51 53 60 68 69 72 83 130 135 163 175 189 210 212 221 246 248 260 261 262 289 298 310 324 330 331 367 368 388 436 445 462 484 528 531 533 547 550 551 556 575 576 577 578 600 618 619 628 637 639 657 663 669 677 679 684 685 696 724 729 738,
	6	 1 15 23 25 26 33 35 38 50 71 77 78 79 80 85 111 112 117 129 134 150 156 164 165 166 167 174 177 192 193 194 195 196 234 252 253 254 258 264 266 267 276 281 287 300 312 313 314 315 316 372 373 374 375 459 499 500 501 504 505 506 515 516 517 521 524 532 591 592 635 636 643 644 645 649 650 658 667 668 686 687 688 693 712 713 714 725 726,
	8	 15 23 25 26 33 50 71 77 78 79 80 85 111 112 117 129 134 150 156 164 165 166 264 266 267 276 281 287 459 504 521 524 649 650 658 668 693,
	4	 56 692,
	1	 84 170 190 745,
	0	 56 84 170 190 692 745,
	0	 12 13 17 18 56 75 84 157 158 169 170 190 326 355 543 544 692 710 745,
	0	 12 13 17 18 56 61 75 84 145 157 158 169 170 190 326 355 543 544 692 710 745,
	0	 2 12 13 17 18 56 61 75 84 145 157 158 169 170 190 326 355 543 544 692 710 745,
	2	 2 12 13 17 18 56 61 62 70 75 82 84 100 145 151 157 158 169 170 190 191 326 355 390 397 475 543 544 593 646 647 648 682 692 710 745 746,
	1	 203 204 699,
	20	 225 226 249 398 399 433 434,
	2	 225 226 249 398 399 433 434 590,
	2	 198 225 226 249 323 398 399 433 434 494 590,
	0	 197 198 206 207 211 225 226 249 323 398 399 433 434 494 523 526 548 590,
	6	 197 198 206 207 211 225 226 249 323 398 399 433 434 468 494 523 526 548 590,
	0	 22 98 209 227 265 274 275 288 354 360 382 391 392 412 440 441 466 511 512 513 514 541 570 586 605 609 640,
	1	 22 98 209 227 265 274 275 288 354 360 382 391 392 412 440 441 458 466 511 512 513 514 541 570 586 605 609 629 640,
	1	 455 470,
	1	 22 98 209 227 265 274 275 288 354 360 382 391 392 412 440 441 455 458 466 470 511 512 513 514 541 570 586 605 609 629 640,
	9	 66 178 282 363 405 411 453 608,
	11	 66 178 282 363 405 411 424 453 476 608,
	1	 22 66 98 178 209 227 265 274 275 282 288 354 360 363 382 391 392 405 411 412 424 440 441 453 455 458 466 470 476 511 512 513 514 541 570 586 605 608 609 629 640,
	1	 22 39 66 98 162 178 209 227 265 274 275 282 288 333 354 360 363 382 391 392 405 411 412 420 424 440 441 453 455 458 466 470 476 511 512 513 514 541 570 586 605 608 609 629 640,
	1	 263 268 613 621,
	0	 224 263 268 376 613 621 651,
	6	 297 371,
	1	 224 263 268 297 371 376 613 621 651,
	1	 40 143 160 224 263 268 297 371 376 594 595 596 613 621 651,
	1	 40 143 160 224 263 268 297 371 376 583 594 595 596 613 621 651,
	8	 208 487 522 569 730,
	8	 22 39 40 66 98 143 160 162 178 208 209 224 227 263 265 268 274 275 282 288 297 333 354 360 363 371 376 382 391 392 405 411 412 420 424 440 441 453 455 458 466 470 476 487 511 512 513 514 522 541 569 570 583 586 594 595 596 605 608 609 613 621 629 640 651 730,
	2	 22 31 32 39 40 66 98 143 160 162 178 208 209 224 227 263 265 268 274 275 282 286 288 297 333 354 360 363 371 376 382 391 392 405 411 412 420 424 440 441 453 455 458 466 470 476 487 511 512 513 514 522 541 569 570 583 586 594 595 596 605 608 609 613 621 629 640 651 730,
	4	 76 125 539 568 585,
	9	 199 213 214 228,
	6	 563 734,
	1	 482 563 706 734,
	7	 199 213 214 228 482 563 706 734,
	4	 176 199 213 214 228 482 563 706 734,
	1	 176 199 213 214 228 285 465 482 563 706 734,
	0	 76 125 176 199 213 214 228 285 465 482 539 563 568 585 706 734,
	0	 76 125 176 199 213 214 228 285 383 465 482 508 539 563 568 585 624 706 721 734,
	0	 76 125 176 199 213 214 228 285 383 463 465 474 481 482 508 539 563 568 585 624 706 721 734,
	0	 76 125 176 199 213 214 228 285 383 463 465 474 481 482 508 539 563 568 574 585 624 706 721 734,
	2	 76 125 176 199 213 214 228 285 383 463 465 474 481 482 508 539 563 568 574 585 599 624 706 721 734,
	2	 27 41 42 43 52 76 86 87 88 89 90 91 95 96 104 105 113 114 115 123 125 132 133 140 141 144 176 199 213 214 219 220 228 270 284 285 291 307 320 350 383 395 406 417 418 419 439 446 460 463 465 471 474 481 482 483 486 490 496 508 509 510 518 519 529 539 560 561 563 565 568 571 572 574 585 587 597 599 606 622 624 625 634 641 665 674 683 704 706 721 734,
	0	 59 394 525,
	0	 59 394 525 698,
	10	 232 377 588 589 616 638 691,
	0	 59 232 247 299 305 377 394 525 588 589 616 630 638 691 698,
	0	 74 99 240 302 423 430 598 707,
	0	 74 99 240 302 423 430 447 598 707,
	2	 277 319 479,
	2	 277 319 479 480 503,
	1	 277 319 370 479 480 503,
	0	 74 99 240 277 302 319 370 423 430 447 479 480 503 598 707,
	0	 2 12 13 17 18 22 27 31 32 39 40 41 42 43 52 56 57 58 59 61 62 65 66 70 74 75 76 82 84 86 87 88 89 90 91 92 95 96 98 99 100 101 102 104 105 113 114 115 123 125 132 133 140 141 143 144 145 151 157 158 159 160 162 169 170 176 178 190 191 197 198 199 203 204 206 207 208 209 211 213 214 219 220 224 225 226 227 228 232 240 247 249 251 263 265 268 270 274 275 277 282 284 285 286 288 291 297 299 302 304 305 307 319 320 323 326 327 328 333 350 354 355 360 363 370 371 376 377 382 383 390 391 392 394 395 397 398 399 405 406 411 412 417 418 419 420 422 423 424 430 433 434 438 439 440 441 446 447 448 449 453 455 458 460 463 464 465 466 468 470 471 474 475 476 479 480 481 482 483 485 486 487 488 489 490 494 495 496 503 507 508 509 510 511 512 513 514 518 519 522 523 525 526 529 536 539 541 543 544 548 554 558 560 561 563 565 568 569 570 571 572 574 583 585 586 587 588 589 590 593 594 595 596 597 598 599 605 606 608 609 613 616 621 622 624 625 627 629 630 631 634 638 640 641 646 647 648 651 665 666 674 681 682 683 691 692 694 695 697 698 699 704 706 707 709 710 721 730 732 733 734 745 746,
	2	 3 4 9 218,
	4	 122 386,
	2	 16 122 386,
	3	 97 155 425 457 520 620 670,
	2	 97 110 155 425 457 520 620 670,
	0	 97 110 155 425 457 461 520 620 670,
	0	 97 110 155 425 457 461 520 620 642 670,
	0	 97 110 155 425 457 461 520 549 620 642 670,
	2	 97 110 155 233 425 457 461 520 549 620 642 670,
	1	 492 612 626 748,
	0	 3 4 5 6 7 8 9 10 11 16 19 30 44 46 48 49 55 63 64 81 97 106 110 119 120 121 122 127 128 136 137 138 139 147 148 149 152 153 154 155 168 172 179 180 181 183 184 185 186 187 188 216 217 218 230 233 283 290 321 329 336 359 365 369 379 380 384 386 409 410 425 457 461 492 493 498 520 549 612 620 626 642 670 673 703 740 741 748,
	0	 3 4 5 6 7 8 9 10 11 16 19 30 44 46 48 49 55 63 64 81 97 106 110 119 120 121 122 127 128 136 137 138 139 147 148 149 152 153 154 155 168 172 179 180 181 183 184 185 186 187 188 216 217 218 230 233 236 250 278 283 290 321 329 336 359 365 369 379 380 384 386 409 410 425 457 461 492 493 498 520 530 549 579 612 620 626 642 670 673 690 703 711 740 741 748,
	10	 20 146 161 343 347 400 442 443 450 451 456 566 567 743,
	0	 24 182 573 604,
	0	 24 182 431 573 604,
	1	 24 182 431 552 573 604,
	1	 24 45 182 431 435 552 573 604,
	1	 24 45 142 182 322 431 435 552 573 604,
	2	 20 24 37 45 67 107 108 116 126 142 146 161 171 182 205 229 238 239 255 259 269 271 279 280 292 293 295 296 301 309 311 317 318 322 325 332 334 335 337 338 339 340 341 342 343 347 348 349 356 357 361 362 364 366 385 387 389 396 400 415 416 421 426 427 428 429 431 432 435 437 442 443 450 451 456 469 472 477 478 502 527 535 552 557 559 562 566 567 573 581 582 584 601 604 610 611 615 617 623 632 633 654 655 671 672 680 689 700 701 702 708 722 723 727 731 737 742 743,
	0	 3 4 5 6 7 8 9 10 11 16 19 20 24 30 37 44 45 46 48 49 55 63 64 67 81 97 106 107 108 110 116 119 120 121 122 126 127 128 136 137 138 139 142 146 147 148 149 152 153 154 155 161 168 171 172 179 180 181 182 183 184 185 186 187 188 205 216 217 218 229 230 233 236 238 239 250 255 259 269 271 278 279 280 283 290 292 293 295 296 301 309 311 317 318 321 322 325 329 332 334 335 336 337 338 339 340 341 342 343 347 348 349 356 357 359 361 362 364 365 366 369 379 380 384 385 386 387 389 396 400 409 410 415 416 421 425 426 427 428 429 431 432 435 437 442 443 450 451 456 457 461 469 472 477 478 492 493 498 502 520 527 530 535 549 552 557 559 562 566 567 573 579 581 582 584 601 604 610 611 612 615 617 620 623 626 632 633 642 654 655 670 671 672 673 680 689 690 700 701 702 703 708 711 722 723 727 731 737 740 741 742 743 748,
	1	 21 260 261 262 330 331 484 550 639 663 669 677 684 685 729,
	0	 28 29 34 51 53 68 69 72 83 130 135 163 175 210 212 221 246 248 289 298 310 324 367 368 388 436 444 445 462 528 531 533 547 551 556 575 576 577 578 600 618 619 628 637 657 679 696 724 738,
	0	 60 189,
	1	 28 29 34 51 53 60 68 69 72 83 130 135 163 175 189 210 212 221 246 248 289 298 310 324 367 368 388 436 444 445 462 528 531 533 547 551 556 575 576 577 578 600 618 619 628 637 657 679 696 724 738,
	1	 3 4 5 6 7 8 9 10 11 16 19 20 21 24 28 29 30 34 37 44 45 46 48 49 51 53 55 60 63 64 67 68 69 72 81 83 97 106 107 108 110 116 119 120 121 122 126 127 128 130 135 136 137 138 139 142 146 147 148 149 152 153 154 155 161 163 168 171 172 175 179 180 181 182 183 184 185 186 187 188 189 201 205 210 212 216 217 218 221 229 230 233 236 238 239 246 248 250 255 259 260 261 262 269 271 278 279 280 283 289 290 292 293 295 296 298 301 309 310 311 317 318 321 322 324 325 329 330 331 332 334 335 336 337 338 339 340 341 342 343 347 348 349 356 357 359 361 362 364 365 366 367 368 369 379 380 384 385 386 387 388 389 396 400 409 410 415 416 421 425 426 427 428 429 431 432 435 436 437 442 443 444 445 450 451 456 457 461 462 469 472 477 478 484 492 493 498 502 520 527 528 530 531 533 535 547 549 550 551 552 556 557 559 562 566 567 573 575 576 577 578 579 581 582 584 600 601 604 610 611 612 615 617 618 619 620 623 626 628 632 633 637 639 642 652 653 654 655 657 663 669 670 671 672 673 677 678 679 680 684 685 689 690 696 700 701 702 703 708 711 722 723 724 727 729 731 737 738 740 741 742 743 748,
	0	 3 4 5 6 7 8 9 10 11 16 19 20 21 24 28 29 30 34 37 44 45 46 48 49 51 53 55 60 63 64 67 68 69 72 81 83 97 106 107 108 110 116 119 120 121 122 126 127 128 130 135 136 137 138 139 142 146 147 148 149 152 153 154 155 161 163 168 171 172 175 179 180 181 182 183 184 185 186 187 188 189 200 201 205 210 212 216 217 218 221 229 230 233 236 238 239 246 248 250 255 259 260 261 262 269 271 278 279 280 283 289 290 292 293 295 296 298 301 308 309 310 311 317 318 321 322 324 325 329 330 331 332 334 335 336 337 338 339 340 341 342 343 347 348 349 356 357 359 361 362 364 365 366 367 368 369 378 379 380 384 385 386 387 388 389 396 400 409 410 415 416 421 425 426 427 428 429 431 432 435 436 437 442 443 444 445 450 451 456 457 461 462 469 472 477 478 484 492 493 498 502 520 527 528 530 531 533 535 547 549 550 551 552 553 556 557 559 562 566 567 573 575 576 577 578 579 581 582 584 600 601 604 610 611 612 615 617 618 619 620 623 626 628 632 633 637 639 642 652 653 654 655 657 663 669 670 671 672 673 677 678 679 680 684 685 689 690 696 700 701 702 703 708 711 722 723 724 727 729 731 737 738 740 741 742 743 748,
	0	 3 4 5 6 7 8 9 10 11 16 19 20 21 24 28 29 30 34 37 44 45 46 48 49 51 53 55 60 63 64 67 68 69 72 81 83 97 106 107 108 110 116 119 120 121 122 126 127 128 130 135 136 137 138 139 142 146 147 148 149 152 153 154 155 161 163 168 171 172 175 179 180 181 182 183 184 185 186 187 188 189 200 201 205 210 212 216 217 218 221 229 230 233 236 238 239 246 248 250 255 259 260 261 262 269 271 278 279 280 283 289 290 292 293 295 296 298 301 308 309 310 311 317 318 321 322 324 325 329 330 331 332 334 335 336 337 338 339 340 341 342 343 347 348 349 356 357 359 361 362 364 365 366 367 368 369 378 379 380 384 385 386 387 388 389 396 400 409 410 415 416 421 425 426 427 428 429 431 432 435 436 437 442 443 444 445 450 451 456 457 461 462 469 472 477 478 484 492 493 498 502 520 527 528 530 531 533 535 538 547 549 550 551 552 553 556 557 559 562 566 567 573 575 576 577 578 579 581 582 584 600 601 604 610 611 612 615 617 618 619 620 623 626 628 632 633 637 639 642 652 653 654 655 657 663 669 670 671 672 673 677 678 679 680 684 685 689 690 696 700 701 702 703 708 711 722 723 724 727 729 731 737 738 740 741 742 743 748,
	0	 215 294 306 344 346 537 542 564 607 728 744 747,
	5	 215 235 294 306 344 346 537 542 564 607 728 744 747,
	0	 3 4 5 6 7 8 9 10 11 16 19 20 21 24 28 29 30 34 37 44 45 46 48 49 51 53 55 60 63 64 67 68 69 72 81 83 97 106 107 108 110 116 119 120 121 122 126 127 128 130 135 136 137 138 139 142 146 147 148 149 152 153 154 155 161 163 168 171 172 175 179 180 181 182 183 184 185 186 187 188 189 200 201 205 210 212 215 216 217 218 221 229 230 233 235 236 238 239 246 248 250 255 259 260 261 262 269 271 278 279 280 283 289 290 292 293 294 295 296 298 301 306 308 309 310 311 317 318 321 322 324 325 329 330 331 332 334 335 336 337 338 339 340 341 342 343 344 346 347 348 349 356 357 359 361 362 364 365 366 367 368 369 378 379 380 384 385 386 387 388 389 396 400 409 410 415 416 421 425 426 427 428 429 431 432 435 436 437 442 443 444 445 450 451 456 457 461 462 469 472 477 478 484 492 493 498 502 520 527 528 530 531 533 535 537 538 542 547 549 550 551 552 553 556 557 559 562 564 566 567 573 575 576 577 578 579 581 582 584 600 601 604 607 610 611 612 615 617 618 619 620 623 626 628 632 633 637 639 642 652 653 654 655 657 663 669 670 671 672 673 677 678 679 680 684 685 689 690 696 700 701 702 703 708 711 722 723 724 727 728 729 731 737 738 740 741 742 743 744 747 748,
	3	 404 715,
	2	 404 454 540 715,
	2	 36 93 131 202 303 404 452 454 540 656 659 661 662 675 676 715 716,
	1	 237 256 257 401 402 403 407 408,
	1	 237 256 257 401 402 403 407 408 555 720,
	1	 36 93 131 202 237 256 257 303 401 402 403 404 407 408 452 454 540 555 656 659 661 662 675 676 715 716 720,
	3	 54 124 244 345 358 491,
	0	 54 94 118 124 244 345 358 491 534,
	2	 47 54 73 94 118 124 222 223 231 244 245 272 273 345 351 352 353 358 381 393 413 414 473 491 534 545 546 580 602 603 614 660 664 717 718 719 735 736 739 749,
	1	 36 47 54 73 93 94 118 124 131 202 222 223 231 237 244 245 256 257 272 273 303 345 351 352 353 358 381 393 401 402 403 404 407 408 413 414 452 454 473 491 534 540 545 546 555 580 602 603 614 656 659 660 661 662 664 675 676 715 716 717 718 719 720 735 736 739 749,
	3	 14 109 173 241 242 243 497 705,
	0	 1 2 12 13 15 17 18 22 23 25 26 27 31 32 33 35 38 39 40 41 42 43 50 52 56 57 58 59 61 62 65 66 70 71 74 75 76 77 78 79 80 82 84 85 86 87 88 89 90 91 92 95 96 98 99 100 101 102 103 104 105 111 112 113 114 115 117 123 125 129 132 133 134 140 141 143 144 145 150 151 156 157 158 159 160 162 164 165 166 167 169 170 174 176 177 178 190 191 192 193 194 195 196 197 198 199 203 204 206 207 208 209 211 213 214 219 220 224 225 226 227 228 232 234 240 247 249 251 252 253 254 258 263 264 265 266 267 268 270 274 275 276 277 281 282 284 285 286 287 288 291 297 299 300 302 304 305 307 312 313 314 315 316 319 320 323 326 327 328 333 350 354 355 360 363 370 371 372 373 374 375 376 377 382 383 390 391 392 394 395 397 398 399 405 406 411 412 417 418 419 420 422 423 424 430 433 434 438 439 440 441 446 447 448 449 453 455 458 459 460 463 464 465 466 467 468 470 471 474 475 476 479 480 481 482 483 485 486 487 488 489 490 494 495 496 499 500 501 503 504 505 506 507 508 509 510 511 512 513 514 515 516 517 518 519 521 522 523 524 525 526 529 532 536 539 541 543 544 548 554 558 560 561 563 565 568 569 570 571 572 574 583 585 586 587 588 589 590 591 592 593 594 595 596 597 598 599 605 606 608 609 613 616 621 622 624 625 627 629 630 631 634 635 636 638 640 641 643 644 645 646 647 648 649 650 651 658 665 666 667 668 674 681 682 683 686 687 688 691 692 693 694 695 697 698 699 704 706 707 709 710 712 713 714 721 725 726 730 732 733 734 745 746,
	0	 1 2 12 13 15 17 18 22 23 25 26 27 31 32 35 38 39 40 41 42 43 50 52 56 57 58 59 61 62 65 66 70 71 74 75 76 77 78 79 80 82 84 85 86 87 88 89 90 91 92 95 96 98 99 100 101 102 103 104 105 111 112 113 114 115 117 123 125 129 132 133 134 140 141 143 144 145 150 151 156 157 158 159 160 162 164 165 166 167 169 170 174 176 177 178 190 191 192 193 194 195 196 197 198 199 203 204 206 207 208 209 211 213 214 219 220 224 225 226 227 228 232 234 240 247 249 251 252 253 254 258 263 264 265 266 267 268 270 274 275 276 277 281 282 284 285 286 288 291 297 299 300 302 304 305 307 312 313 314 315 316 319 320 323 326 327 328 333 350 354 355 360 363 370 371 372 373 374 375 376 377 382 383 390 391 392 394 395 397 398 399 405 406 411 412 417 418 419 420 422 423 424 430 433 434 438 439 440 441 446 447 448 449 453 455 458 459 460 463 464 465 466 467 468 470 471 474 475 476 479 480 481 482 483 485 486 487 488 489 490 494 495 496 499 500 501 503 504 505 506 507 508 509 510 511 512 513 514 515 516 517 518 519 521 522 523 524 525 526 529 532 536 539 541 543 544 548 554 558 560 561 563 565 568 569 570 571 572 574 583 585 586 587 588 589 590 591 592 593 594 595 596 597 598 599 605 606 608 609 613 616 621 622 624 625 627 629 630 631 634 635 636 638 640 641 643 644 645 646 647 648 649 650 651 658 665 666 667 668 674 681 682 683 686 687 688 691 692 693 694 695 697 698 699 704 706 707 709 710 712 713 714 721 725 726 730 732 733 734 745 746,
	1	 15 23 25 26 50 71 77 78 79 80 85 103 111 112 117 129 134 150 156 164 165 166 264 266 267 276 281 459 467 504 521 524 649 650 658 668 693,
	0	 1 2 12 13 17 18 22 27 31 32 35 38 39 40 41 42 43 52 56 57 58 59 61 62 65 66 70 74 75 76 82 84 86 87 88 89 90 91 92 95 96 98 99 100 101 102 104 105 113 114 115 123 125 132 133 140 141 143 144 145 151 157 158 159 160 162 167 169 170 174 176 177 178 190 191 192 193 194 195 196 197 198 199 203 204 206 207 208 209 211 213 214 219 220 224 225 226 227 228 232 234 240 247 249 251 252 253 254 258 263 265 268 270 274 275 277 282 284 285 286 288 291 297 299 300 302 304 305 307 312 313 314 315 316 319 320 323 326 327 328 333 350 354 355 360 363 370 371 372 373 374 375 376 377 382 383 390 391 392 394 395 397 398 399 405 406 411 412 417 418 419 420 422 423 424 430 433 434 438 439 440 441 446 447 448 449 453 455 458 460 463 464 465 466 468 470 471 474 475 476 479 480 481 482 483 485 486 487 488 489 490 494 495 496 499 500 501 503 505 506 507 508 509 510 511 512 513 514 515 516 517 518 519 522 523 525 526 529 532 536 539 541 543 544 548 554 558 560 561 563 565 568 569 570 571 572 574 583 585 586 587 588 589 590 591 592 593 594 595 596 597 598 599 605 606 608 609 613 616 621 622 624 625 627 629 630 631 634 635 636 638 640 641 643 644 645 646 647 648 651 665 666 667 674 681 682 683 686 687 688 691 692 694 695 697 698 699 704 706 707 709 710 712 713 714 721 725 726 730 732 733 734 745 746,
	7	 12 13 17 75 326 355 543 544,
	0	 198 225 226 249 323 398 399 433 434 468 494 590,
	5	 200 308 378,
	5	 235 294 344 346 537 542 607 728 744 747,
	4	 215 235 294 306 344 346 537 542 553 564 607 728 744 747,
	5	 200 215 235 294 306 308 344 346 378 537 542 553 564 607 728 744 747,
	5	 65 197 198 200 203 204 206 207 211 215 225 226 235 249 294 306 308 323 327 328 344 346 378 398 399 422 433 434 438 468 488 489 494 495 523 526 536 537 542 548 553 564 590 607 699 709 728 744 747,
	5	 2 12 13 17 18 56 57 58 61 62 65 70 75 82 84 100 145 151 157 158 169 170 190 191 197 198 200 203 204 206 207 211 215 225 226 235 249 294 306 308 323 326 327 328 344 346 355 378 390 397 398 399 422 433 434 438 468 475 488 489 494 495 523 526 536 537 542 543 544 548 553 564 590 593 607 646 647 648 682 692 699 709 710 728 744 745 746 747,
	27	 224 263 268 376 455 613 621 651,
	4	 66 282,
	3	 66 178 282 363 405 411 453,
	3	 22 66 98 178 209 224 227 263 265 268 274 275 282 288 297 354 360 363 371 376 382 391 392 405 411 412 440 441 453 455 458 466 470 511 512 513 514 541 570 586 605 609 613 621 629 640 651,
	3	 424 476 608,
	6	 208 730,
	13	 270 350 406 471 560 561 571 641,
	0	 395 486 510,
	1	 270 350 395 406 471 483 486 496 510 560 561 571 641 704,
	0	 270 350 395 406 471 483 486 496 510 529 560 561 571 597 641 704,
	2	 270 350 395 406 471 483 486 496 510 529 560 561 571 572 597 641 704,
	0	 270 350 395 406 418 439 471 483 486 496 509 510 518 519 529 560 561 565 571 572 597 606 641 704,
	3	 270 291 350 395 406 418 439 471 483 486 490 496 509 510 518 519 529 560 561 565 571 572 597 606 641 704,
	4	 460 674,
	3	 199 213 214 228 482 563 706,
	1	 76 125 176 199 213 214 228 482 539 563 568 585 706 734,
	1	 27 41 42 43 52 76 86 87 88 89 90 91 95 96 104 105 113 114 115 123 125 132 133 140 141 144 176 199 213 214 219 220 228 270 284 291 307 320 350 395 406 417 418 419 439 446 460 471 482 483 486 490 496 509 510 518 519 529 539 560 561 563 565 568 571 572 585 587 597 606 622 625 634 641 665 674 683 704 706 734,
	0	 27 41 42 43 52 76 86 87 88 89 90 91 95 96 104 105 113 114 115 123 125 132 133 140 141 144 176 199 213 214 219 220 228 270 284 291 307 320 350 383 395 406 417 418 419 439 446 460 471 482 483 486 490 496 508 509 510 518 519 529 539 560 561 563 565 568 571 572 585 587 597 606 622 624 625 634 641 665 674 683 704 706 721 734,
	1	 27 41 42 43 52 76 86 87 88 89 90 91 95 96 104 105 113 114 115 123 125 132 133 140 141 144 176 199 213 214 219 220 228 270 284 291 307 320 350 383 395 406 417 418 419 439 446 460 471 482 483 486 490 496 508 509 510 518 519 529 539 560 561 563 565 568 571 572 585 587 597 599 606 622 624 625 634 641 665 674 683 704 706 721 734,
	3	 27 41 42 43 52 76 86 87 88 89 90 91 95 96 104 105 113 114 115 123 125 132 133 140 141 144 176 199 213 214 219 220 228 270 284 291 307 320 350 383 395 406 417 418 419 439 446 460 463 471 474 481 482 483 486 490 496 508 509 510 518 519 529 539 560 561 563 565 568 571 572 585 587 597 599 606 622 624 625 634 641 665 674 683 704 706 721 734,
	6	 27 31 32 41 42 43 52 76 86 87 88 89 90 91 95 96 104 105 113 114 115 123 125 132 133 140 141 144 176 199 213 214 219 220 228 270 284 285 286 291 307 320 350 383 395 406 417 418 419 439 446 460 463 465 471 474 481 482 483 486 490 496 508 509 510 518 519 529 539 560 561 563 565 568 571 572 574 585 587 597 599 606 622 624 625 634 641 665 674 683 704 706 721 734,
	9	 92 159 251 304 448 449 485 507 558 627 666 681 697 732 733,
	4	 2 12 13 17 18 22 27 31 32 39 40 41 42 43 52 56 57 58 59 61 62 65 66 70 74 75 76 82 84 86 87 88 89 90 91 92 95 96 98 99 100 101 102 104 105 113 114 115 123 125 132 133 140 141 143 144 145 151 157 158 159 160 162 169 170 176 178 190 191 197 198 199 200 203 204 206 207 208 209 211 213 214 215 219 220 224 225 226 227 228 232 235 240 247 249 251 263 265 268 270 274 275 277 282 284 285 286 288 291 294 297 299 302 304 305 306 307 308 319 320 323 326 327 328 333 344 346 350 354 355 360 363 370 371 376 377 378 382 383 390 391 392 394 395 397 398 399 405 406 411 412 417 418 419 420 422 423 424 430 433 434 438 439 440 441 446 447 448 449 453 455 458 460 463 464 465 466 468 470 471 474 475 476 479 480 481 482 483 485 486 487 488 489 490 494 495 496 503 507 508 509 510 511 512 513 514 518 519 522 523 525 526 529 536 537 539 541 542 543 544 548 553 554 558 560 561 563 564 565 568 569 570 571 572 574 583 585 586 587 588 589 590 593 594 595 596 597 598 599 605 606 607 608 609 613 616 621 622 624 625 627 629 630 631 634 638 640 641 646 647 648 651 665 666 674 681 682 683 691 692 694 695 697 698 699 704 706 707 709 710 721 728 730 732 733 734 744 745 746 747,
	8	 4 5 9,
	8	 3 4 5 9,
	9	 217 218,
	0	 63 81 106 119 180 181 183 184 185 186 187 188 740,
	8	 16 97 155 425 457 520 620 670,
	2	 16 97 155 386 425 457 520 620 670,
	1	 16 97 155 386 425 457 520 549 620 670,
	1	 16 97 155 233 386 425 457 520 549 620 670,
	3	 16 97 155 233 386 425 457 520 549 620 642 670,
	13	 171 255 654,
	3	 581 582 722,
	1	 559 737,
	1	 239 342 396 432 559 737,
	11	 3 4 5 6 7 8 9 10 11 16 19 20 24 30 37 44 45 46 48 49 55 63 64 67 81 97 106 107 108 110 116 119 120 121 122 126 127 128 136 137 138 139 142 146 147 148 149 152 153 154 155 161 168 171 172 179 180 181 182 183 184 185 186 187 188 205 216 217 218 229 230 233 238 239 255 259 269 271 279 280 283 290 293 295 296 301 309 311 317 318 321 322 325 329 334 335 336 337 338 339 340 341 342 343 347 348 349 356 357 359 361 362 364 365 366 369 379 380 384 385 386 387 389 396 400 409 410 415 416 421 425 426 427 428 429 431 432 435 437 442 443 450 451 456 457 461 469 472 477 478 493 498 502 520 527 535 549 552 557 559 562 566 567 573 581 582 584 601 604 610 611 615 617 620 623 632 633 642 654 655 670 671 672 673 680 700 701 702 703 708 722 723 727 731 737 740 741 742 743,
	8	 60 444 445 578,
	5	 60 189 444 445 578,
	10	 3 4 5 6 7 8 9 10 11 16 19 20 21 24 28 29 30 34 37 44 45 46 48 49 51 53 55 60 63 64 67 68 69 72 81 83 97 106 107 108 110 116 119 120 121 122 126 127 128 130 135 136 137 138 139 142 146 147 148 149 152 153 154 155 161 163 168 171 172 175 179 180 181 182 183 184 185 186 187 188 189 201 205 210 212 216 217 218 221 229 230 233 238 239 246 248 255 259 260 261 262 269 271 279 280 283 289 290 293 295 296 298 301 309 310 311 317 318 321 322 324 325 329 330 331 334 335 336 337 338 339 340 341 342 343 347 348 349 356 357 359 361 362 364 365 366 367 368 369 379 380 384 385 386 387 388 389 396 400 409 410 415 416 421 425 426 427 428 429 431 432 435 436 437 442 443 444 445 450 451 456 457 461 462 469 472 477 478 484 493 498 502 520 527 528 531 533 535 547 549 550 551 552 556 557 559 562 566 567 573 575 576 577 578 581 582 584 600 601 604 610 611 615 617 618 619 620 623 628 632 633 637 639 642 652 653 654 655 657 663 669 670 671 672 673 677 678 679 680 684 685 696 700 701 702 703 708 722 723 724 727 729 731 737 738 740 741 742 743,
	3	 3 4 5 6 7 8 9 10 11 16 19 20 21 24 28 29 30 34 37 44 45 46 48 49 51 53 55 60 63 64 67 68 69 72 81 83 97 106 107 108 110 116 119 120 121 122 126 127 128 130 135 136 137 138 139 142 146 147 148 149 152 153 154 155 161 163 168 171 172 175 179 180 181 182 183 184 185 186 187 188 189 201 205 210 212 216 217 218 221 229 230 233 236 238 239 246 248 250 255 259 260 261 262 269 271 278 279 280 283 289 290 293 295 296 298 301 309 310 311 317 318 321 322 324 325 329 330 331 334 335 336 337 338 339 340 341 342 343 347 348 349 356 357 359 361 362 364 365 366 367 368 369 379 380 384 385 386 387 388 389 396 400 409 410 415 416 421 425 426 427 428 429 431 432 435 436 437 442 443 444 445 450 451 456 457 461 462 469 472 477 478 484 493 498 502 520 527 528 530 531 533 535 547 549 550 551 552 556 557 559 562 566 567 573 575 576 577 578 579 581 582 584 600 601 604 610 611 615 617 618 619 620 623 628 632 633 637 639 642 652 653 654 655 657 663 669 670 671 672 673 677 678 679 680 684 685 690 696 700 701 702 703 708 711 722 723 724 727 729 731 737 738 740 741 742 743,
	1	 3 4 5 6 7 8 9 10 11 16 19 20 21 24 28 29 30 34 37 44 45 46 48 49 51 53 55 60 63 64 67 68 69 72 81 83 97 106 107 108 110 116 119 120 121 122 126 127 128 130 135 136 137 138 139 142 146 147 148 149 152 153 154 155 161 163 168 171 172 175 179 180 181 182 183 184 185 186 187 188 189 201 205 210 212 216 217 218 221 229 230 233 236 238 239 246 248 250 255 259 260 261 262 269 271 278 279 280 283 289 290 292 293 295 296 298 301 309 310 311 317 318 321 322 324 325 329 330 331 332 334 335 336 337 338 339 340 341 342 343 347 348 349 356 357 359 361 362 364 365 366 367 368 369 379 380 384 385 386 387 388 389 396 400 409 410 415 416 421 425 426 427 428 429 431 432 435 436 437 442 443 444 445 450 451 456 457 461 462 469 472 477 478 484 493 498 502 520 527 528 530 531 533 535 538 547 549 550 551 552 556 557 559 562 566 567 573 575 576 577 578 579 581 582 584 600 601 604 610 611 615 617 618 619 620 623 628 632 633 637 639 642 652 653 654 655 657 663 669 670 671 672 673 677 678 679 680 684 685 689 690 696 700 701 702 703 708 711 722 723 724 727 729 731 737 738 740 741 742 743,
	4	 3 4 5 6 7 8 9 10 11 16 19 20 21 24 28 29 30 34 37 44 45 46 48 49 51 53 55 60 63 64 67 68 69 72 81 83 97 106 107 108 110 116 119 120 121 122 126 127 128 130 135 136 137 138 139 142 146 147 148 149 152 153 154 155 161 163 168 171 172 175 179 180 181 182 183 184 185 186 187 188 189 201 205 210 212 216 217 218 221 229 230 233 236 238 239 246 248 250 255 259 260 261 262 269 271 278 279 280 283 289 290 292 293 295 296 298 301 309 310 311 317 318 321 322 324 325 329 330 331 332 334 335 336 337 338 339 340 341 342 343 347 348 349 356 357 359 361 362 364 365 366 367 368 369 379 380 384 385 386 387 388 389 396 400 409 410 415 416 421 425 426 427 428 429 431 432 435 436 437 442 443 444 445 450 451 456 457 461 462 469 472 477 478 484 493 498 502 520 527 528 530 531 533 535 538 547 549 550 551 552 556 557 559 562 566 567 573 575 576 577 578 579 581 582 584 600 601 604 610 611 612 615 617 618 619 620 623 626 628 632 633 637 639 642 652 653 654 655 657 663 669 670 671 672 673 677 678 679 680 684 685 689 690 696 700 701 702 703 708 711 722 723 724 727 729 731 737 738 740 741 742 743 748,
	3	 54 124 244 345 358 491 715,
	0	 54 124 244 345 358 491 555 715 720,
	0	 54 124 244 345 358 491 492 555 715 720,
	5	 54 124 237 244 256 257 345 358 491 492 555 715 720,
	1	 54 124 237 244 256 257 345 358 401 402 403 407 408 491 492 555 715 720,
	5	 3 4 5 6 7 8 9 10 11 16 19 20 21 24 28 29 30 34 36 37 44 45 46 47 48 49 51 53 54 55 60 63 64 67 68 69 72 73 81 83 93 94 97 106 107 108 110 116 118 119 120 121 122 124 126 127 128 130 131 135 136 137 138 139 142 146 147 148 149 152 153 154 155 161 163 168 171 172 175 179 180 181 182 183 184 185 186 187 188 189 201 202 205 210 212 216 217 218 221 222 223 229 230 231 233 236 237 238 239 244 245 246 248 250 255 256 257 259 260 261 262 269 271 272 273 278 279 280 283 289 290 292 293 295 296 298 301 303 309 310 311 317 318 321 322 324 325 329 330 331 332 334 335 336 337 338 339 340 341 342 343 345 347 348 349 351 352 353 356 357 358 359 361 362 364 365 366 367 368 369 379 380 381 384 385 386 387 388 389 393 396 400 401 402 403 404 407 408 409 410 413 414 415 416 421 425 426 427 428 429 431 432 435 436 437 442 443 444 445 450 451 452 454 456 457 461 462 469 472 473 477 478 484 491 492 493 498 502 520 527 528 530 531 533 534 535 538 540 545 546 547 549 550 551 552 555 556 557 559 562 566 567 573 575 576 577 578 579 580 581 582 584 600 601 602 603 604 610 611 612 614 615 617 618 619 620 623 626 628 632 633 637 639 642 652 653 654 655 656 657 659 660 661 662 663 664 669 670 671 672 673 675 676 677 678 679 680 684 685 689 690 696 700 701 702 703 708 711 715 716 717 718 719 720 722 723 724 727 729 731 735 736 737 738 739 740 741 742 743 748 749,
	4	 3 4 5 6 7 8 9 10 11 14 16 19 20 21 24 28 29 30 34 36 37 44 45 46 47 48 49 51 53 54 55 60 63 64 67 68 69 72 73 81 83 93 94 97 103 106 107 108 109 110 116 118 119 120 121 122 124 126 127 128 130 131 135 136 137 138 139 142 146 147 148 149 152 153 154 155 161 163 168 171 172 173 175 179 180 181 182 183 184 185 186 187 188 189 201 202 205 210 212 216 217 218 221 222 223 229 230 231 233 236 237 238 239 241 242 243 244 245 246 248 250 255 256 257 259 260 261 262 269 271 272 273 278 279 280 283 289 290 292 293 295 296 298 301 303 309 310 311 317 318 321 322 324 325 329 330 331 332 334 335 336 337 338 339 340 341 342 343 345 347 348 349 351 352 353 356 357 358 359 361 362 364 365 366 367 368 369 379 380 381 384 385 386 387 388 389 393 396 400 401 402 403 404 407 408 409 410 413 414 415 416 421 425 426 427 428 429 431 432 435 436 437 442 443 444 445 450 451 452 454 456 457 461 462 467 469 472 473 477 478 484 491 492 493 497 498 502 520 527 528 530 531 533 534 535 538 540 545 546 547 549 550 551 552 555 556 557 559 562 566 567 573 575 576 577 578 579 580 581 582 584 600 601 602 603 604 610 611 612 614 615 617 618 619 620 623 626 628 632 633 637 639 642 652 653 654 655 656 657 659 660 661 662 663 664 669 670 671 672 673 675 676 677 678 679 680 684 685 689 690 696 700 701 702 703 705 708 711 715 716 717 718 719 720 722 723 724 727 729 731 735 736 737 738 739 740 741 742 743 748 749,
	11	 12 13 17 18 61 70 75 151 157 158 169 326 355 397 543 544,
	10	 12 13 17 18 61 70 75 145 151 157 158 169 326 355 397 543 544,
	19	 2 12 13 17 18 56 61 70 75 145 151 157 158 169 326 355 397 543 544 710,
	9	 77 459,
	9	 50 77 459,
	8	 50 77 78 79 117 134 264 459,
	5	 15 26 50 77 78 79 85 117 129 134 164 166 264 281 459 504,
	6	 209 297 354 360 371 376 466 511 541 586 613 621 651,
	0	 22 39 66 98 162 178 209 224 227 263 265 268 274 275 282 288 297 333 354 360 363 371 376 382 391 392 405 411 412 420 440 441 453 455 458 466 470 511 512 513 514 541 570 586 605 608 609 613 621 629 640 651,
	2	 350 406 471 561 571 572 641 704,
	2	 350 406 471 529 561 571 572 597 641 704,
	10	 27 41 42 43 52 76 86 87 88 89 90 91 95 96 104 105 113 114 115 123 125 132 133 140 141 144 176 219 220 270 284 291 307 320 350 395 406 417 418 419 439 446 460 463 471 474 481 483 486 490 496 509 510 518 519 529 539 560 561 565 568 571 572 585 587 597 599 606 622 625 634 641 665 674 683 704,
	1	 199 213 214 228 383 482 487 508 522 563 624 706 721 734,
	11	 59 232 247 299 305 588 589 630 691,
	9	 59 232 247 299 305 377 588 589 616 630 638 691,
	5	 59 232 240 247 277 299 302 305 319 370 377 423 479 480 503 525 588 589 616 630 638 691,
	5	 74 99 394 430 447 598 698 707,
	11	 10 81 138 139 188,
	12	 6 7 10 81 138 139 188,
	6	 6 7 10 81 106 138 139 183 184 185 188 740,
	0	 230 290,
	0	 44 147 230 290 329 369 493 498 741,
	0	 44 147 230 290 329 369 380 409 410 493 498 741,
	4	 20 146 161 271 341 400 442 443 456 469 566 567 743,
	4	 20 146 161 271 341 400 442 443 456 469 566 567 727 743,
	12	 20 146 161 271 341 343 347 400 442 443 450 451 456 469 566 567 727 743,
	23	 223 381 413 414 749,
	22	 473 660,
	2	 3 4 5 6 7 8 9 10 11 14 16 19 20 21 24 28 29 30 34 36 37 44 45 46 47 48 49 51 53 54 55 60 63 64 67 68 69 72 73 81 83 93 94 97 103 106 107 108 109 110 116 118 119 120 121 122 124 126 127 128 130 131 135 136 137 138 139 142 146 147 148 149 152 153 154 155 161 163 168 171 172 173 175 179 180 181 182 183 184 185 186 187 188 189 200 201 202 205 210 212 216 217 218 221 222 223 229 230 231 233 235 236 237 238 239 241 242 243 244 245 246 248 250 255 256 257 259 260 261 262 269 271 272 273 278 279 280 283 289 290 293 294 295 296 298 301 303 308 309 310 311 317 318 321 322 324 325 329 330 331 334 335 336 337 338 339 340 341 342 343 344 345 346 347 348 349 351 352 353 356 357 358 359 361 362 364 365 366 367 368 369 378 379 380 381 384 385 386 387 388 389 393 396 400 401 402 403 404 407 408 409 410 413 414 415 416 421 425 426 427 428 429 431 432 435 436 437 442 443 444 445 450 451 452 454 456 457 461 462 467 469 472 473 477 478 484 491 492 493 497 498 502 520 527 528 530 531 533 534 535 537 540 542 545 546 547 549 550 551 552 553 555 556 557 559 562 564 566 567 573 575 576 577 578 579 580 581 582 584 600 601 602 603 604 607 610 611 614 615 617 618 619 620 623 628 632 633 637 639 642 652 653 654 655 656 657 659 660 661 662 663 664 669 670 671 672 673 675 676 677 678 679 680 684 685 690 696 700 701 702 703 705 708 711 715 716 717 718 719 720 722 723 724 727 728 729 731 735 736 737 738 739 740 741 742 743 744 747 749,
	0	 1 2 12 13 15 17 18 22 23 25 26 27 31 32 33 35 38 39 40 41 42 43 50 52 56 57 58 59 61 62 66 70 71 74 75 76 77 78 79 80 82 84 85 86 87 88 89 90 91 92 95 96 98 99 100 101 102 104 105 111 112 113 114 115 117 123 125 129 132 133 134 140 141 143 144 145 150 151 156 157 158 159 160 162 164 165 166 167 169 170 174 176 177 178 190 191 192 193 194 195 196 199 208 209 213 214 215 219 220 224 227 228 232 234 240 247 251 252 253 254 258 263 264 265 266 267 268 270 274 275 276 277 281 282 284 285 286 287 288 291 292 297 299 300 302 304 305 306 307 312 313 314 315 316 319 320 326 332 333 350 354 355 360 363 370 371 372 373 374 375 376 377 382 383 390 391 392 394 395 397 405 406 411 412 417 418 419 420 423 424 430 439 440 441 446 447 448 449 453 455 458 459 460 463 464 465 466 470 471 474 475 476 479 480 481 482 483 485 486 487 490 496 499 500 501 503 504 505 506 507 508 509 510 511 512 513 514 515 516 517 518 519 521 522 524 525 529 532 538 539 541 543 544 554 558 560 561 563 565 568 569 570 571 572 574 583 585 586 587 588 589 591 592 593 594 595 596 597 598 599 605 606 608 609 612 613 616 621 622 624 625 626 627 629 630 631 634 635 636 638 640 641 643 644 645 646 647 648 649 650 651 658 665 666 667 668 674 681 682 683 686 687 688 689 691 692 693 694 695 697 698 704 706 707 710 712 713 714 721 725 726 730 732 733 734 745 746 748,
	11	 215 306 612 626 631 748,
	21	 1 2 12 13 15 17 18 22 23 25 26 27 31 32 33 35 38 39 40 41 42 43 50 52 56 57 58 59 61 62 66 70 71 74 75 76 77 78 79 80 82 84 85 86 87 88 89 90 91 92 95 96 98 99 100 101 102 104 105 111 112 113 114 115 117 123 125 129 132 133 134 140 141 143 144 145 150 151 156 157 158 159 160 162 164 165 166 167 169 170 174 176 177 178 190 191 192 193 194 195 196 199 208 209 213 214 219 220 224 227 228 232 234 240 247 251 252 253 254 258 263 264 265 266 267 268 270 274 275 276 277 281 282 284 285 286 287 288 291 292 297 299 300 302 304 305 307 312 313 314 315 316 319 320 326 332 333 350 354 355 360 363 370 371 372 373 374 375 376 377 382 383 390 391 392 394 395 397 405 406 411 412 417 418 419 420 423 424 430 439 440 441 446 447 448 449 453 455 458 459 460 463 464 465 466 470 471 474 475 476 479 480 481 482 483 485 486 487 490 496 499 500 501 503 504 505 506 507 508 509 510 511 512 513 514 515 516 517 518 519 521 522 524 525 529 532 538 539 541 543 544 554 558 560 561 563 565 568 569 570 571 572 574 583 585 586 587 588 589 591 592 593 594 595 596 597 598 599 605 606 608 609 613 616 621 622 624 625 627 629 630 634 635 636 638 640 641 643 644 645 646 647 648 649 650 651 658 665 666 667 668 674 681 682 683 686 687 688 689 691 692 693 694 695 697 698 704 706 707 710 712 713 714 721 725 726 730 732 733 734 745 746,
	5	 1 2 12 13 15 17 18 22 23 25 26 27 31 32 33 35 38 39 40 41 42 43 50 52 56 57 58 59 61 62 66 70 71 74 75 76 77 78 79 80 82 84 85 86 87 88 89 90 91 92 95 96 98 99 100 101 102 104 105 111 112 113 114 115 117 123 125 129 132 133 134 140 141 143 144 145 150 151 156 157 158 159 160 162 164 165 166 167 169 170 174 176 177 178 190 191 192 193 194 195 196 199 208 209 213 214 219 220 224 227 228 232 234 240 247 251 252 253 254 258 263 264 265 266 267 268 270 274 275 276 277 281 282 284 285 286 287 288 291 292 297 299 300 302 304 305 307 312 313 314 315 316 319 320 326 332 333 350 354 355 360 363 370 371 372 373 374 375 376 377 382 383 390 391 392 394 395 397 405 406 411 412 417 418 419 420 423 424 430 439 440 441 446 447 448 449 453 455 458 459 460 463 464 465 466 470 471 474 475 476 479 480 481 482 483 485 486 487 490 496 499 500 501 503 504 505 506 507 508 509 510 511 512 513 514 515 516 517 518 519 521 522 524 525 529 532 539 541 543 544 554 558 560 561 563 565 568 569 570 571 572 574 583 585 586 587 588 589 591 592 593 594 595 596 597 598 599 605 606 608 609 613 616 621 622 624 625 627 629 630 634 635 636 638 640 641 643 644 645 646 647 648 649 650 651 658 665 666 667 668 674 681 682 683 686 687 688 689 691 692 693 694 695 697 698 704 706 707 710 712 713 714 721 725 726 730 732 733 734 745 746,
	1	 56 190 692 745,
	0	 12 13 17 18 56 75 157 158 169 190 326 355 543 544 692 710 745,
	0	 12 13 17 18 56 61 75 145 157 158 169 190 326 355 543 544 692 710 745,
	1	 2 12 13 17 18 56 61 75 145 157 158 169 190 326 355 543 544 692 710 745,
	1	 2 12 13 17 18 56 61 62 70 75 82 100 145 151 157 158 169 190 191 326 355 390 397 475 543 544 593 646 647 648 682 692 710 745 746,
	0	 57 84 170,
	23	 22 98 227 265 274 275 288 382 391 392 412 440 441 470 512 513 514 570 605 609 640,
	23	 22 98 227 265 274 275 288 382 391 392 412 440 441 458 470 512 513 514 570 605 609 629 640,
	2	 76 125 176,
	2	 76 125 176 539 568 585,
	2	 27 41 42 43 52 76 86 87 88 89 90 91 95 96 104 105 113 114 115 123 125 132 133 140 141 144 176 219 220 270 284 291 307 320 350 395 406 417 418 419 439 446 460 471 483 486 490 496 509 510 518 519 529 539 560 561 565 568 571 572 585 587 597 606 622 625 634 641 665 674 683 704,
	1	 27 41 42 43 52 76 86 87 88 89 90 91 95 96 104 105 113 114 115 123 125 132 133 140 141 144 176 199 213 214 219 220 228 270 284 291 307 320 350 395 406 417 418 419 439 446 460 471 482 483 486 487 490 496 509 510 518 519 522 529 539 560 561 563 565 568 571 572 585 587 597 606 622 625 634 641 665 674 683 704 706 734,
	0	 27 41 42 43 52 76 86 87 88 89 90 91 95 96 104 105 113 114 115 123 125 132 133 140 141 144 176 199 213 214 219 220 228 270 284 291 307 320 350 395 406 417 418 419 439 446 460 463 471 474 481 482 483 486 487 490 496 509 510 518 519 522 529 539 560 561 563 565 568 571 572 585 587 597 606 622 625 634 641 665 674 683 704 706 734,
	1	 27 41 42 43 52 76 86 87 88 89 90 91 95 96 104 105 113 114 115 123 125 132 133 140 141 144 176 199 213 214 219 220 228 270 284 291 307 320 350 383 395 406 417 418 419 439 446 460 463 471 474 481 482 483 486 487 490 496 508 509 510 518 519 522 529 539 560 561 563 565 568 571 572 574 585 587 597 606 622 624 625 634 641 665 674 683 704 706 721 734,
	1	 59 232 240 247 277 299 302 305 319 394 423 479 480 503 525 588 589 630 691,
	1	 370 698,
	3	 74 99 370 430 598 698 707,
	1	 74 99 370 430 447 598 698 707,
	1	 74 99 370 377 430 447 598 616 638 698 707,
	1	 203 204 422 709,
	2	 197 206 207 211 468 523 526 548 590,
	2	 198 225 226 249 323 398 399 433 434 494,
	1	 65 197 198 203 204 206 207 211 215 225 226 249 306 323 327 328 398 399 422 433 434 438 468 488 489 494 495 523 526 536 548 564 590 612 626 631 699 709 748,
	1	 2 12 13 15 17 18 22 23 25 26 27 31 32 33 39 40 41 42 43 50 52 56 57 58 59 61 62 65 66 70 71 74 75 76 77 78 79 80 82 84 85 86 87 88 89 90 91 92 95 96 98 99 100 101 102 104 105 111 112 113 114 115 117 123 125 129 132 133 134 140 141 143 144 145 150 151 156 157 158 159 160 162 164 165 166 169 170 176 178 190 191 197 198 199 203 204 206 207 208 209 211 213 214 215 219 220 224 225 226 227 228 232 240 247 249 251 263 264 265 266 267 268 270 274 275 276 277 281 282 284 285 286 287 288 291 297 299 302 304 305 306 307 319 320 323 326 327 328 333 350 354 355 360 363 370 371 376 377 382 383 390 391 392 394 395 397 398 399 405 406 411 412 417 418 419 420 422 423 424 430 433 434 438 439 440 441 446 447 448 449 453 455 458 459 460 463 464 465 466 468 470 471 474 475 476 479 480 481 482 483 485 486 487 488 489 490 494 495 496 503 504 507 508 509 510 511 512 513 514 518 519 521 522 523 524 525 526 529 536 539 541 543 544 548 554 558 560 561 563 564 565 568 569 570 571 572 574 583 585 586 587 588 589 590 593 594 595 596 597 598 599 605 606 608 609 612 613 616 621 622 624 625 626 627 629 630 631 634 638 640 641 646 647 648 649 650 651 658 665 666 668 674 681 682 683 691 692 693 694 695 697 698 699 704 706 707 709 710 721 730 732 733 734 745 746 748,
	4	 16 97 461 549 642,
	4	 16 97 386 461 549 642,
	5	 20 146 161 387 400 442 443 456 469 566 567 727 743,
	1	 20 146 161 296 343 347 362 364 387 400 442 443 450 451 456 469 472 535 566 567 727 742 743,
	6	 37 108 126 238 239 293 311 325 334 335 342 396 432 502 632 671 672 737,
	1	 559 562 584 623,
	1	 60 201 444 578 652 653 678,
	1	 60 189 201 444 578 652 653 678,
	0	 28 29 34 51 53 60 68 69 72 83 130 135 163 175 189 201 210 212 221 246 248 289 298 310 324 367 368 388 436 444 462 528 531 533 547 551 556 575 576 577 578 600 618 619 628 637 652 653 657 678 679 696 724 738,
	3	 3 4 5 6 7 8 9 10 11 16 19 20 21 24 28 29 30 34 37 44 45 46 48 49 51 53 55 60 63 64 67 68 69 72 81 83 97 106 107 108 110 116 119 120 121 122 126 127 128 130 135 136 137 138 139 142 146 147 148 149 152 153 154 155 161 163 168 171 172 175 179 180 181 182 183 184 185 186 187 188 189 200 201 205 210 212 216 217 218 221 229 230 233 235 236 238 239 246 248 250 255 259 260 261 262 269 271 278 279 280 283 289 290 292 293 295 296 298 301 308 309 310 311 317 318 321 322 324 325 329 330 331 332 334 335 336 337 338 339 340 341 342 343 347 348 349 356 357 359 361 362 364 365 366 367 368 369 378 379 380 384 385 386 387 388 389 396 400 409 410 415 416 421 425 426 427 428 429 431 432 435 436 437 442 443 444 445 450 451 456 457 461 462 469 472 477 478 484 493 498 502 520 527 528 530 531 533 535 538 542 547 549 550 551 552 553 556 557 559 562 566 567 573 575 576 577 578 579 581 582 584 600 601 604 610 611 615 617 618 619 620 623 628 632 633 637 639 642 652 653 654 655 657 663 669 670 671 672 673 677 678 679 680 684 685 689 690 696 700 701 702 703 708 711 722 723 724 727 729 731 737 738 740 741 742 743,
	0	 54 345 358 491 715,
	0	 36 54 93 124 131 202 237 256 257 303 345 358 401 402 403 404 407 408 452 454 491 492 540 555 656 659 661 662 675 676 715 716 720,
	0	 36 54 93 94 118 124 131 202 237 256 257 303 345 358 401 402 403 404 407 408 452 454 491 492 534 540 555 656 659 661 662 675 676 715 716 720,
	0	 36 47 54 73 93 94 118 124 131 202 222 223 231 237 245 256 257 272 273 303 345 351 352 353 358 381 393 401 402 403 404 407 408 413 414 452 454 473 491 492 534 540 545 546 555 580 602 603 614 656 659 660 661 662 664 675 676 715 716 717 718 719 720 735 736 739 749,
	1	 3 4 5 6 7 8 9 10 11 16 19 20 21 24 28 29 30 34 36 37 44 45 46 47 48 49 51 53 54 55 60 63 64 67 68 69 72 73 81 83 93 94 97 106 107 108 110 116 118 119 120 121 122 124 126 127 128 130 131 135 136 137 138 139 142 146 147 148 149 152 153 154 155 161 163 168 171 172 175 179 180 181 182 183 184 185 186 187 188 189 200 201 202 205 210 212 216 217 218 221 222 223 229 230 231 233 235 236 237 238 239 244 245 246 248 250 255 256 257 259 260 261 262 269 271 272 273 278 279 280 283 289 290 292 293 294 295 296 298 301 303 308 309 310 311 317 318 321 322 324 325 329 330 331 332 334 335 336 337 338 339 340 341 342 343 344 345 346 347 348 349 351 352 353 356 357 358 359 361 362 364 365 366 367 368 369 378 379 380 381 384 385 386 387 388 389 393 396 400 401 402 403 404 407 408 409 410 413 414 415 416 421 425 426 427 428 429 431 432 435 436 437 442 443 444 445 450 451 452 454 456 457 461 462 469 472 473 477 478 484 491 492 493 498 502 520 527 528 530 531 533 534 535 537 538 540 542 545 546 547 549 550 551 552 553 555 556 557 559 562 566 567 573 575 576 577 578 579 580 581 582 584 600 601 602 603 604 607 610 611 614 615 617 618 619 620 623 628 632 633 637 639 642 652 653 654 655 656 657 659 660 661 662 663 664 669 670 671 672 673 675 676 677 678 679 680 684 685 689 690 696 700 701 702 703 708 711 715 716 717 718 719 720 722 723 724 727 728 729 731 735 736 737 738 739 740 741 742 743 744 747 749,
	0	 3 4 5 6 7 8 9 10 11 16 19 20 21 24 28 29 30 34 36 37 44 45 46 47 48 49 51 53 54 55 60 63 64 67 68 69 72 73 81 83 93 94 97 106 107 108 110 116 118 119 120 121 122 124 126 127 128 130 131 135 136 137 138 139 142 146 147 148 149 152 153 154 155 161 163 168 171 172 173 175 179 180 181 182 183 184 185 186 187 188 189 200 201 202 205 210 212 216 217 218 221 222 223 229 230 231 233 235 236 237 238 239 244 245 246 248 250 255 256 257 259 260 261 262 269 271 272 273 278 279 280 283 289 290 292 293 294 295 296 298 301 303 308 309 310 311 317 318 321 322 324 325 329 330 331 332 334 335 336 337 338 339 340 341 342 343 344 345 346 347 348 349 351 352 353 356 357 358 359 361 362 364 365 366 367 368 369 378 379 380 381 384 385 386 387 388 389 393 396 400 401 402 403 404 407 408 409 410 413 414 415 416 421 425 426 427 428 429 431 432 435 436 437 442 443 444 445 450 451 452 454 456 457 461 462 469 472 473 477 478 484 491 492 493 498 502 520 527 528 530 531 533 534 535 537 538 540 542 545 546 547 549 550 551 552 553 555 556 557 559 562 566 567 573 575 576 577 578 579 580 581 582 584 600 601 602 603 604 607 610 611 614 615 617 618 619 620 623 628 632 633 637 639 642 652 653 654 655 656 657 659 660 661 662 663 664 669 670 671 672 673 675 676 677 678 679 680 684 685 689 690 696 700 701 702 703 705 708 711 715 716 717 718 719 720 722 723 724 727 728 729 731 735 736 737 738 739 740 741 742 743 744 747 749,
	1	 3 4 5 6 7 8 9 10 11 14 16 19 20 21 24 28 29 30 34 36 37 44 45 46 47 48 49 51 53 54 55 60 63 64 67 68 69 72 73 81 83 93 94 97 106 107 108 109 110 116 118 119 120 121 122 124 126 127 128 130 131 135 136 137 138 139 142 146 147 148 149 152 153 154 155 161 163 168 171 172 173 175 179 180 181 182 183 184 185 186 187 188 189 200 201 202 205 210 212 216 217 218 221 222 223 229 230 231 233 235 236 237 238 239 241 242 243 244 245 246 248 250 255 256 257 259 260 261 262 269 271 272 273 278 279 280 283 289 290 292 293 294 295 296 298 301 303 308 309 310 311 317 318 321 322 324 325 329 330 331 332 334 335 336 337 338 339 340 341 342 343 344 345 346 347 348 349 351 352 353 356 357 358 359 361 362 364 365 366 367 368 369 378 379 380 381 384 385 386 387 388 389 393 396 400 401 402 403 404 407 408 409 410 413 414 415 416 421 425 426 427 428 429 431 432 435 436 437 442 443 444 445 450 451 452 454 456 457 461 462 469 472 473 477 478 484 491 492 493 497 498 502 520 527 528 530 531 533 534 535 537 538 540 542 545 546 547 549 550 551 552 553 555 556 557 559 562 566 567 573 575 576 577 578 579 580 581 582 584 600 601 602 603 604 607 610 611 614 615 617 618 619 620 623 628 632 633 637 639 642 652 653 654 655 656 657 659 660 661 662 663 664 669 670 671 672 673 675 676 677 678 679 680 684 685 689 690 696 700 701 702 703 705 708 711 715 716 717 718 719 720 722 723 724 727 728 729 731 735 736 737 738 739 740 741 742 743 744 747 749,
	4	 327 488 489 536 699,
	1	 203 204 327 488 489 536 699 709,
	1	 203 204 327 422 488 489 536 699 709,
	2	 225 226 249 398 399 433 434 468,
	0	 22 66 98 178 209 224 227 263 265 268 274 275 288 297 354 360 363 371 376 382 391 392 405 411 412 420 440 441 453 455 458 466 470 511 512 513 514 541 570 586 605 608 609 613 621 629 640 651,
	1	 39 162 333,
	0	 39 162 282 333 424 476,
	13	 270 350 395 406 418 439 460 471 483 486 496 509 510 518 519 560 561 565 571 606 641 704,
	9	 270 350 395 406 418 439 460 471 483 486 496 509 510 518 519 529 560 561 565 571 597 606 641 704,
	5	 20 146 161 343 347 400 442 443 450 451 456 469 535 566 567 743,
	0	 24 45 182 552,
	0	 24 45 142 182 322 552,
	0	 431 435,
	0	 107 431 435 573 604 701,
	2	 324 618 619,
	1	 28 29 34 51 53 68 69 72 83 130 135 163 175 210 212 221 246 248 289 298 310 324 367 368 388 436 444 462 528 531 533 547 551 556 575 576 577 600 618 619 628 637 657 679 696 724 738,
	1	 28 29 34 51 53 68 69 72 83 130 135 163 175 210 212 221 246 248 289 298 310 324 367 368 388 436 444 462 484 528 531 533 547 550 551 556 575 576 577 600 618 619 628 637 639 657 663 677 679 684 685 696 724 729 738,
	4	 60 189 578,
	8	 372 373,
	7	 372 373 375,
	1	 57 75 355,
	1	 13 17 57 75 355 710,
	1	 12 13 17 57 75 326 355 543 544 710,
	1	 12 13 17 18 57 75 157 158 326 355 543 544 710,
	1	 12 13 17 18 57 75 157 158 169 326 355 543 544 710,
	1	 12 13 17 18 57 61 75 157 158 169 326 355 543 544 710,
	1	 12 13 17 18 57 61 75 145 157 158 169 326 355 543 544 710,
	1	 2 12 13 17 18 56 57 61 75 145 157 158 169 326 355 543 544 710,
	1	 2 12 13 17 18 56 57 61 62 70 75 82 100 145 151 157 158 169 191 326 355 390 397 475 543 544 593 646 647 648 682 710 746,
	2	 84 170 190 692 745,
	9	 209 224 263 268 297 354 360 371 455 466 511 541 586 613 621,
	3	 213 214 228 285 465 563,
	9	 482 487 522 706 734,
	3	 213 214 228 285 465 482 487 522 563 706 734,
	1	 383 463 474 481 508 624 721,
	13	 20 146 161 271 341 343 347 400 442 443 450 451 456 535 566 567 727 743,
	18	 28 34 51 53 60 68 69 72 83 130 135 163 189 210 212 221 246 248 289 298 324 388 444 484 528 533 547 550 551 556 575 576 577 578 600 618 619 628 637 639 657 663 677 679 684 685 696 724 729 738,
	1	 3 4 5 6 7 8 9 10 11 16 19 20 21 24 28 29 30 34 37 44 45 46 48 49 51 53 55 60 63 64 67 68 69 72 81 83 97 106 107 108 110 116 119 120 121 122 126 127 128 130 135 136 137 138 139 142 146 147 148 149 152 153 154 155 161 163 168 171 172 175 179 180 181 182 183 184 185 186 187 188 189 200 201 205 210 212 216 217 218 221 229 230 233 235 236 238 239 246 248 250 255 259 260 261 262 269 271 278 279 280 283 289 290 293 295 296 298 301 308 309 310 311 317 318 321 322 324 325 329 330 331 334 335 336 337 338 339 340 341 342 343 347 348 349 356 357 359 361 362 364 365 366 367 368 369 378 379 380 384 385 386 387 388 389 396 400 409 410 415 416 421 425 426 427 428 429 431 432 435 436 437 442 443 444 445 450 451 456 457 461 462 469 472 477 478 484 493 498 502 520 527 528 530 531 533 535 542 547 549 550 551 552 553 556 557 559 562 566 567 573 575 576 577 578 579 581 582 584 600 601 604 610 611 612 615 617 618 619 620 623 626 628 631 632 633 637 639 642 652 653 654 655 657 663 669 670 671 672 673 677 678 679 680 684 685 690 696 700 701 702 703 708 711 722 723 724 727 729 731 737 738 740 741 742 743 748,
	0	 358 491,
	2	 3 4 5 6 7 8 9 10 11 16 19 20 21 24 28 29 30 34 36 37 44 45 46 47 48 49 51 53 54 55 60 63 64 67 68 69 72 73 81 83 93 94 97 106 107 108 110 116 118 119 120 121 122 124 126 127 128 130 131 135 136 137 138 139 142 146 147 148 149 152 153 154 155 161 163 168 171 172 175 179 180 181 182 183 184 185 186 187 188 189 200 201 202 205 210 212 216 217 218 221 222 223 229 230 231 233 235 236 237 238 239 244 245 246 248 250 255 256 257 259 260 261 262 269 271 272 273 278 279 280 283 289 290 293 295 296 298 301 303 308 309 310 311 317 318 321 322 324 325 329 330 331 334 335 336 337 338 339 340 341 342 343 345 347 348 349 351 352 353 356 357 358 359 361 362 364 365 366 367 368 369 378 379 380 381 384 385 386 387 388 389 393 396 400 401 402 403 404 407 408 409 410 413 414 415 416 421 425 426 427 428 429 431 432 435 436 437 442 443 444 445 450 451 452 454 456 457 461 462 469 472 473 477 478 484 491 492 493 498 502 520 527 528 530 531 533 534 535 540 542 545 546 547 549 550 551 552 553 555 556 557 559 562 566 567 573 575 576 577 578 579 580 581 582 584 600 601 602 603 604 610 611 612 614 615 617 618 619 620 623 626 628 631 632 633 637 639 642 652 653 654 655 656 657 659 660 661 662 663 664 669 670 671 672 673 675 676 677 678 679 680 684 685 690 696 700 701 702 703 708 711 715 716 717 718 719 720 722 723 724 727 729 731 735 736 737 738 739 740 741 742 743 748 749,
	1	 3 4 5 6 7 8 9 10 11 14 16 19 20 21 24 28 29 30 34 36 37 44 45 46 47 48 49 51 53 54 55 60 63 64 67 68 69 72 73 81 83 93 94 97 103 106 107 108 109 110 116 118 119 120 121 122 124 126 127 128 130 131 135 136 137 138 139 142 146 147 148 149 152 153 154 155 161 163 168 171 172 173 175 179 180 181 182 183 184 185 186 187 188 189 200 201 202 205 210 212 216 217 218 221 222 223 229 230 231 233 235 236 237 238 239 241 242 243 244 245 246 248 250 255 256 257 259 260 261 262 269 271 272 273 278 279 280 283 289 290 293 294 295 296 298 301 303 308 309 310 311 317 318 321 322 324 325 329 330 331 334 335 336 337 338 339 340 341 342 343 344 345 346 347 348 349 351 352 353 356 357 358 359 361 362 364 365 366 367 368 369 378 379 380 381 384 385 386 387 388 389 393 396 400 401 402 403 404 407 408 409 410 413 414 415 416 421 425 426 427 428 429 431 432 435 436 437 442 443 444 445 450 451 452 454 456 457 461 462 467 469 472 473 477 478 484 491 492 493 497 498 502 520 527 528 530 531 533 534 535 537 540 542 545 546 547 549 550 551 552 553 555 556 557 559 562 566 567 573 575 576 577 578 579 580 581 582 584 600 601 602 603 604 607 610 611 612 614 615 617 618 619 620 623 626 628 631 632 633 637 639 642 652 653 654 655 656 657 659 660 661 662 663 664 669 670 671 672 673 675 676 677 678 679 680 684 685 690 696 700 701 702 703 705 708 711 715 716 717 718 719 720 722 723 724 727 728 729 731 735 736 737 738 739 740 741 742 743 744 747 748 749,
	19	 1 2 12 13 15 17 18 22 23 25 26 27 31 32 33 35 38 39 40 41 42 43 50 52 56 57 58 59 61 62 65 66 70 71 74 75 76 77 78 79 80 82 84 85 86 87 88 89 90 91 92 95 96 98 99 100 101 102 104 105 111 112 113 114 115 117 123 125 129 132 133 134 140 141 143 144 145 150 151 156 157 158 159 160 162 164 165 166 167 169 170 174 176 177 178 190 191 192 193 194 195 196 197 198 199 203 204 206 207 208 209 211 213 214 219 220 224 225 226 227 228 232 234 240 247 249 251 252 253 254 258 263 264 265 266 267 268 270 274 275 276 277 281 282 284 285 286 287 288 291 292 297 299 300 302 304 305 307 312 313 314 315 316 319 320 323 326 327 328 332 333 350 354 355 360 363 370 371 372 373 374 375 376 377 382 383 390 391 392 394 395 397 398 399 405 406 411 412 417 418 419 420 422 423 424 430 433 434 438 439 440 441 446 447 448 449 453 455 458 459 460 463 464 465 466 468 470 471 474 475 476 479 480 481 482 483 485 486 487 488 489 490 494 495 496 499 500 501 503 504 505 506 507 508 509 510 511 512 513 514 515 516 517 518 519 521 522 523 524 525 526 529 532 536 538 539 541 543 544 548 554 558 560 561 563 565 568 569 570 571 572 574 583 585 586 587 588 589 590 591 592 593 594 595 596 597 598 599 605 606 608 609 613 616 621 622 624 625 627 629 630 634 635 636 638 640 641 643 644 645 646 647 648 649 650 651 658 665 666 667 668 674 681 682 683 686 687 688 689 691 692 693 694 695 697 698 699 704 706 707 709 710 712 713 714 721 725 726 730 732 733 734 745 746,
	1	 372 373 374,
	19	 1 35 167 192 193 194 195 196 300 643 644 645 667,
	20	 35 167 300 643 644 645 667,
	2	 13 17 75 355,
	4	 57 190 692 710 745,
	4	 57 84 170 190 692 710 745,
	2	 22 98 265 274 275 288 382 391 392 412 440 441 512 513 514 570 605 609 640,
	2	 66 178 363 405 411 424 453 476 608,
	3	 40 143 160 594 596,
	8	 270 350 406 471 560 561 571 572 641,
	9	 270 350 406 471 529 560 561 571 572 597 641,
	10	 383 721,
	2	 92 251,
	2	 16 97 386 642,
	2	 16 97 155 386 425 457 520 620 642 670,
	2	 16 97 155 233 386 425 457 520 620 642 670,
	2	 16 97 155 233 386 425 457 461 520 620 642 670,
	9	 248 324 628,
	2	 21 28 29 34 51 53 68 69 72 83 130 135 163 175 210 212 221 246 248 260 261 262 289 298 310 324 330 331 367 368 388 436 445 462 484 528 531 533 547 550 551 556 575 576 577 600 618 619 628 637 639 657 663 669 677 679 684 685 696 724 729 738,
	4	 20 146 161 387 400 442 443 456 469 535 566 567 743,
	2	 20 146 161 343 347 387 400 442 443 450 451 456 469 535 566 567 743,
	4	 20 146 161 271 341 343 347 387 400 442 443 450 451 456 469 535 566 567 743,
	11	 24 142 182 322 431 552,
	12	 45 107 435 573 604 701,
	1	 47 718,
	0	 47 353 718,
	1	 47 353 717 718,
	2	 413 749,
	2	 65 328 422 438 495 699 709,
	1	 65 197 203 204 206 207 211 328 422 438 495 523 526 548 590 699 709,
	1	 327 398 468 488 489 536,
	1	 65 197 203 204 206 207 211 327 328 398 422 438 468 488 489 495 523 526 536 548 590 699 709,
	0	 249 399,
	1	 433 434,
	1	 22 265 513 514 640,
	7	 52 86 87 104 105 144 446 634,
	2	 27 41 42 43 52 86 87 88 89 90 91 95 96 104 105 113 114 115 132 133 140 144 219 284 307 320 446 587 622 625 634,
	4	 27 41 42 43 52 86 87 88 89 90 91 95 96 104 105 113 114 115 132 133 140 141 144 219 284 307 320 446 587 622 625 634,
	2	 27 41 42 43 52 76 86 87 88 89 90 91 95 96 104 105 113 114 115 123 125 132 133 140 141 144 176 199 213 214 219 220 228 270 284 291 307 320 350 395 406 417 418 419 439 446 460 471 482 483 486 487 490 496 509 510 518 519 522 529 539 560 561 563 565 568 571 572 574 585 587 597 599 606 622 625 634 641 665 674 683 704 706 734,
	1	 27 41 42 43 52 76 86 87 88 89 90 91 95 96 104 105 113 114 115 123 125 132 133 140 141 144 176 199 213 214 219 220 228 270 284 291 307 320 350 395 406 417 418 419 439 446 460 463 471 474 481 482 483 486 487 490 496 509 510 518 519 522 529 539 560 561 563 565 568 571 572 574 585 587 597 599 606 622 625 634 641 665 674 683 704 706 734,
	0	 240 277 302 370 423 479,
	0	 240 277 302 319 370 423 479,
	3	 16 97 155 425 457 520 620 642 670,
	2	 16 97 155 233 425 457 520 620 642 670,
	2	 20 146 161 271 341 400 442 443 456 566 567 743,
	1	 20 146 161 271 341 400 442 443 456 535 566 567 743,
	1	 20 146 161 271 341 343 347 400 442 443 450 451 456 535 566 567 743,
	4	 362 364,
	1	 67 421,
	5	 67 339 340 421,
	0	 295 301 389 427 437 527 615,
	1	 330 331 445,
	0	 330 331 445 669,
	1	 262 330 331 445 669,
	0	 124 237 256 257 401 402 403 404 407 408 492,
	5	 73 231 735,
	2	 245 273,
	5	 3 4 5 6 7 8 9 10 11 16 19 20 21 24 28 29 30 34 36 37 44 45 46 47 48 49 51 53 54 55 60 63 64 67 68 69 72 73 81 83 93 94 97 106 107 108 110 116 118 119 120 121 122 124 126 127 128 130 131 135 136 137 138 139 142 146 147 148 149 152 153 154 155 161 163 168 171 172 175 179 180 181 182 183 184 185 186 187 188 189 200 201 202 205 210 212 216 217 218 221 222 223 229 230 231 233 235 236 237 238 239 244 245 246 248 250 255 256 257 259 260 261 262 269 271 272 273 278 279 280 283 289 290 293 295 296 298 301 303 308 309 310 311 317 318 321 322 324 325 329 330 331 334 335 336 337 338 339 340 341 342 343 345 347 348 349 351 352 353 356 357 358 359 361 362 364 365 366 367 368 369 378 379 380 381 384 385 386 387 388 389 393 396 400 401 402 403 404 407 408 409 410 413 414 415 416 421 425 426 427 428 429 431 432 435 436 437 442 443 444 445 450 451 452 454 456 457 461 462 469 472 473 477 478 484 491 492 493 498 502 520 527 528 530 531 533 534 535 540 542 545 546 547 549 550 551 552 553 555 556 557 559 562 564 566 567 573 575 576 577 578 579 580 581 582 584 600 601 602 603 604 610 611 614 615 617 618 619 620 623 628 632 633 637 639 642 652 653 654 655 656 657 659 660 661 662 663 664 669 670 671 672 673 675 676 677 678 679 680 684 685 690 696 700 701 702 703 708 711 715 716 717 718 719 720 722 723 724 727 729 731 735 736 737 738 739 740 741 742 743 749,
	1	 65 197 203 204 206 207 211 225 226 249 327 328 398 399 422 433 434 438 488 489 495 523 526 536 548 590 699 709,
	2	 65 197 198 203 204 206 207 211 225 226 249 323 327 328 398 399 422 433 434 438 488 489 494 495 523 526 536 548 590 699 709,
	0	 65 197 198 203 204 206 207 211 215 225 226 249 306 323 327 328 398 399 422 433 434 438 468 488 489 494 495 523 526 536 548 590 612 626 631 699 709 748,
	2	 252 254,
	2	 312 314,
	3	 12 13 17 18 56 75 157 158 169 326 355 543 544,
	1	 61 145 710,
	1	 40 143 160 208 487 522 569 583 594 595 596 730,
	3	 27 140 284,
	7	 220 270 291 350 395 406 418 439 460 471 483 486 490 496 509 510 518 519 529 560 561 565 571 572 597 606 641 704,
	5	 220 270 291 350 395 406 418 439 460 471 483 486 490 496 509 510 518 519 529 560 561 565 571 572 597 606 641 665 704,
	0	 27 140 220 270 284 291 350 395 406 418 439 460 471 483 486 490 496 509 510 518 519 529 560 561 565 571 572 597 606 641 665 674 704,
	1	 27 140 219 220 270 284 291 350 395 406 418 439 460 471 483 486 490 496 509 510 518 519 529 560 561 565 571 572 597 606 641 665 674 704,
	4	 52 417 419 634 683,
	0	 52 417 419 622 625 634 683,
	0	 52 86 87 104 105 144 417 419 446 622 625 634 683,
	1	 27 52 86 87 104 105 140 144 219 220 270 284 291 350 395 406 417 418 419 439 446 460 471 483 486 490 496 509 510 518 519 529 560 561 565 571 572 597 606 622 625 634 641 665 674 683 704,
	1	 41 42 43 88 89 90 91 95 96 113 114 115 132 133 141 307 320 587,
	2	 16 97 386 461,
	1	 16 97 386 461 549,
	2	 16 97 233 386 461 549,
	1	 28 34 53 68 69 83 210 212 221 246 248 289 298 324 388 533 618 619 628 679 724 738,
	1	 28 34 53 68 69 83 210 212 221 246 248 289 298 324 388 533 556 577 600 618 619 628 637 679 696 724 738,
	1	 28 34 53 68 69 83 210 212 221 246 248 289 298 324 388 533 547 551 556 575 576 577 600 618 619 628 637 679 696 724 738,
	1	 28 34 53 68 69 83 163 210 212 221 246 248 289 298 324 388 528 533 547 551 556 575 576 577 600 618 619 628 637 657 679 696 724 738,
	1	 28 34 51 53 68 69 72 83 163 210 212 221 246 248 289 298 324 388 528 533 547 551 556 575 576 577 600 618 619 628 637 657 679 696 724 738,
	1	 3 4 5 6 7 8 9 10 11 16 19 20 21 24 28 29 30 34 37 44 45 46 48 49 51 53 55 60 63 64 67 68 69 72 81 83 97 106 107 108 110 116 119 120 121 122 126 127 128 130 135 136 137 138 139 142 146 147 148 149 152 153 154 155 161 163 168 171 172 175 179 180 181 182 183 184 185 186 187 188 189 201 205 210 212 216 217 218 221 229 230 233 238 239 246 248 255 259 260 261 262 269 271 279 280 283 289 290 293 295 296 298 301 308 309 310 311 317 318 321 322 324 325 329 330 331 334 335 336 337 338 339 340 341 342 343 347 348 349 356 357 359 361 362 364 365 366 367 368 369 378 379 380 384 385 386 387 388 389 396 400 409 410 415 416 421 425 426 427 428 429 431 432 435 436 437 442 443 444 445 450 451 456 457 461 462 469 472 477 478 484 493 498 502 520 527 528 531 533 535 547 549 550 551 552 556 557 559 562 566 567 573 575 576 577 578 581 582 584 600 601 604 610 611 615 617 618 619 620 623 628 632 633 637 639 642 652 653 654 655 657 663 669 670 671 672 673 677 678 679 680 684 685 696 700 701 702 703 708 722 723 724 727 729 731 737 738 740 741 742 743,
	0	 3 4 5 6 7 8 9 10 11 16 19 20 21 24 28 29 30 34 36 37 44 45 46 47 48 49 51 53 54 55 60 63 64 67 68 69 72 73 81 83 93 94 97 106 107 108 110 116 118 119 120 121 122 124 126 127 128 130 131 135 136 137 138 139 142 146 147 148 149 152 153 154 155 161 163 168 171 172 175 179 180 181 182 183 184 185 186 187 188 189 201 202 205 210 212 216 217 218 221 222 223 229 230 231 233 237 238 239 244 245 246 248 255 256 257 259 260 261 262 269 271 272 273 279 280 283 289 290 293 295 296 298 301 303 308 309 310 311 317 318 321 322 324 325 329 330 331 334 335 336 337 338 339 340 341 342 343 345 347 348 349 351 352 353 356 357 358 359 361 362 364 365 366 367 368 369 378 379 380 381 384 385 386 387 388 389 393 396 400 401 402 403 404 407 408 409 410 413 414 415 416 421 425 426 427 428 429 431 432 435 436 437 442 443 444 445 450 451 452 454 456 457 461 462 469 472 473 477 478 484 491 492 493 498 502 520 527 528 531 533 534 535 540 545 546 547 549 550 551 552 555 556 557 559 562 566 567 573 575 576 577 578 580 581 582 584 600 601 602 603 604 610 611 614 615 617 618 619 620 623 628 632 633 637 639 642 652 653 654 655 656 657 659 660 661 662 663 664 669 670 671 672 673 675 676 677 678 679 680 684 685 696 700 701 702 703 708 715 716 717 718 719 720 722 723 724 727 729 731 735 736 737 738 739 740 741 742 743 749,
	0	 3 4 5 6 7 8 9 10 11 16 19 20 21 24 28 29 30 34 36 37 44 45 46 47 48 49 51 53 54 55 60 63 64 67 68 69 72 73 81 83 93 94 97 106 107 108 110 116 118 119 120 121 122 124 126 127 128 130 131 135 136 137 138 139 142 146 147 148 149 152 153 154 155 161 163 168 171 172 175 179 180 181 182 183 184 185 186 187 188 189 200 201 202 205 210 212 216 217 218 221 222 223 229 230 231 233 237 238 239 244 245 246 248 255 256 257 259 260 261 262 269 271 272 273 279 280 283 289 290 293 295 296 298 301 303 308 309 310 311 317 318 321 322 324 325 329 330 331 334 335 336 337 338 339 340 341 342 343 345 347 348 349 351 352 353 356 357 358 359 361 362 364 365 366 367 368 369 378 379 380 381 384 385 386 387 388 389 393 396 400 401 402 403 404 407 408 409 410 413 414 415 416 421 425 426 427 428 429 431 432 435 436 437 442 443 444 445 450 451 452 454 456 457 461 462 469 472 473 477 478 484 491 492 493 498 502 520 527 528 531 533 534 535 540 545 546 547 549 550 551 552 555 556 557 559 562 566 567 573 575 576 577 578 580 581 582 584 600 601 602 603 604 610 611 614 615 617 618 619 620 623 628 632 633 637 639 642 652 653 654 655 656 657 659 660 661 662 663 664 669 670 671 672 673 675 676 677 678 679 680 684 685 696 700 701 702 703 708 715 716 717 718 719 720 722 723 724 727 729 731 735 736 737 738 739 740 741 742 743 749,
	2	 3 4 5 6 7 8 9 10 11 16 19 20 21 24 28 29 30 34 36 37 44 45 46 47 48 49 51 53 54 55 60 63 64 67 68 69 72 73 81 83 93 94 97 106 107 108 110 116 118 119 120 121 122 124 126 127 128 130 131 135 136 137 138 139 142 146 147 148 149 152 153 154 155 161 163 168 171 172 175 179 180 181 182 183 184 185 186 187 188 189 200 201 202 205 210 212 216 217 218 221 222 223 229 230 231 233 236 237 238 239 244 245 246 248 250 255 256 257 259 260 261 262 269 271 272 273 278 279 280 283 289 290 293 295 296 298 301 303 308 309 310 311 317 318 321 322 324 325 329 330 331 334 335 336 337 338 339 340 341 342 343 345 347 348 349 351 352 353 356 357 358 359 361 362 364 365 366 367 368 369 378 379 380 381 384 385 386 387 388 389 393 396 400 401 402 403 404 407 408 409 410 413 414 415 416 421 425 426 427 428 429 431 432 435 436 437 442 443 444 445 450 451 452 454 456 457 461 462 469 472 473 477 478 484 491 492 493 498 502 520 527 528 530 531 533 534 535 540 545 546 547 549 550 551 552 555 556 557 559 562 566 567 573 575 576 577 578 579 580 581 582 584 600 601 602 603 604 610 611 614 615 617 618 619 620 623 628 632 633 637 639 642 652 653 654 655 656 657 659 660 661 662 663 664 669 670 671 672 673 675 676 677 678 679 680 684 685 690 696 700 701 702 703 708 711 715 716 717 718 719 720 722 723 724 727 729 731 735 736 737 738 739 740 741 742 743 749,
	2	 3 4 5 6 7 8 9 10 11 16 19 20 21 24 28 29 30 34 36 37 44 45 46 47 48 49 51 53 54 55 60 63 64 67 68 69 72 73 81 83 93 94 97 106 107 108 110 116 118 119 120 121 122 124 126 127 128 130 131 135 136 137 138 139 142 146 147 148 149 152 153 154 155 161 163 168 171 172 175 179 180 181 182 183 184 185 186 187 188 189 200 201 202 205 210 212 216 217 218 221 222 223 229 230 231 233 236 237 238 239 244 245 246 248 250 255 256 257 259 260 261 262 269 271 272 273 278 279 280 283 289 290 292 293 295 296 298 301 303 308 309 310 311 317 318 321 322 324 325 329 330 331 332 334 335 336 337 338 339 340 341 342 343 345 347 348 349 351 352 353 356 357 358 359 361 362 364 365 366 367 368 369 378 379 380 381 384 385 386 387 388 389 393 396 400 401 402 403 404 407 408 409 410 413 414 415 416 421 425 426 427 428 429 431 432 435 436 437 442 443 444 445 450 451 452 454 456 457 461 462 469 472 473 477 478 484 491 492 493 498 502 520 527 528 530 531 533 534 535 538 540 545 546 547 549 550 551 552 555 556 557 559 562 566 567 573 575 576 577 578 579 580 581 582 584 600 601 602 603 604 610 611 614 615 617 618 619 620 623 628 632 633 637 639 642 652 653 654 655 656 657 659 660 661 662 663 664 669 670 671 672 673 675 676 677 678 679 680 684 685 689 690 696 700 701 702 703 708 711 715 716 717 718 719 720 722 723 724 727 729 731 735 736 737 738 739 740 741 742 743 749,
	0	 215 294 306 344 346 537 542 553 564 607 612 626 728 744 747 748,
	2	 215 235 294 306 344 346 537 542 553 564 607 612 626 728 744 747 748,
	15	 65 197 203 204 206 207 211 327 328 422 438 468 488 489 495 523 526 536 548 590 699 709,
	15	 65 197 198 203 204 206 207 211 323 327 328 422 438 468 488 489 494 495 523 526 536 548 590 699 709,
	0	 270 350 406 439 471 509 560 561 565 571 641 704,
	20	 176 563,
	1	 199 482 487 522 734,
	1	 285 465 706,
	1	 213 214 228 285 465 706,
	19	 199 213 214 228 285 465 482 487 522 706 734,
	7	 247 299 305 447 630,
	7	 20 146 161 343 347 387 400 442 443 450 451 456 535 566 567 743,
	9	 3 4 5 6 7 8 9 10 11 16 19 20 24 30 37 44 45 46 48 49 55 63 64 67 81 97 106 107 108 110 116 119 120 121 122 126 127 128 136 137 138 139 142 146 147 148 149 152 153 154 155 161 168 171 172 179 180 181 182 183 184 185 186 187 188 201 205 216 217 218 229 230 233 235 238 239 255 259 269 271 279 280 283 290 293 295 296 301 308 309 311 317 318 321 322 325 329 334 335 336 337 338 339 340 341 342 343 347 348 349 356 357 359 361 362 364 365 366 369 378 379 380 384 385 386 387 389 396 400 409 410 415 416 421 425 426 427 428 429 431 432 435 437 442 443 450 451 456 457 461 469 472 477 478 493 498 502 520 527 535 549 552 553 557 559 562 566 567 573 581 582 584 601 604 610 611 615 617 620 623 632 633 642 652 653 654 655 670 671 672 673 678 680 700 701 702 703 708 722 723 727 731 737 740 741 742 743,
	12	 28 34 68 69 210 212 221 246 248 289 298 324 533 556 577 600 618 619 628 637 679 696 738,
	11	 28 34 53 68 69 210 212 221 246 248 289 298 324 533 556 577 600 618 619 628 637 679 696 738,
	9	 3 4 5 6 7 8 9 10 11 16 19 20 21 24 28 29 30 34 37 44 45 46 48 49 51 53 55 60 63 64 67 68 69 72 81 83 97 106 107 108 110 116 119 120 121 122 126 127 128 130 135 136 137 138 139 142 146 147 148 149 152 153 154 155 161 163 168 171 172 175 179 180 181 182 183 184 185 186 187 188 189 201 205 210 212 216 217 218 221 229 230 233 235 238 239 246 248 255 259 260 261 262 269 271 279 280 283 289 290 293 295 296 298 301 308 309 310 311 317 318 321 322 324 325 329 330 331 334 335 336 337 338 339 340 341 342 343 347 348 349 356 357 359 361 362 364 365 366 367 368 369 378 379 380 384 385 386 387 388 389 396 400 409 410 415 416 421 425 426 427 428 429 431 432 435 436 437 442 443 444 445 450 451 456 457 461 462 469 472 477 478 484 493 498 502 520 527 528 531 533 535 547 549 550 551 552 553 556 557 559 562 566 567 573 575 576 577 578 581 582 584 600 601 604 610 611 615 617 618 619 620 623 628 632 633 637 639 642 652 653 654 655 657 663 669 670 671 672 673 677 678 679 680 684 685 696 700 701 702 703 708 722 723 724 727 729 731 737 738 740 741 742 743,
	9	 3 4 5 6 7 8 9 10 11 16 19 20 21 24 28 29 30 34 37 44 45 46 48 49 51 53 55 60 63 64 67 68 69 72 81 83 97 106 107 108 110 116 119 120 121 122 126 127 128 130 135 136 137 138 139 142 146 147 148 149 152 153 154 155 161 163 168 171 172 175 179 180 181 182 183 184 185 186 187 188 189 201 205 210 212 216 217 218 221 229 230 233 235 236 238 239 246 248 250 255 259 260 261 262 269 271 278 279 280 283 289 290 293 295 296 298 301 308 309 310 311 317 318 321 322 324 325 329 330 331 334 335 336 337 338 339 340 341 342 343 347 348 349 356 357 359 361 362 364 365 366 367 368 369 378 379 380 384 385 386 387 388 389 396 400 409 410 415 416 421 425 426 427 428 429 431 432 435 436 437 442 443 444 445 450 451 456 457 461 462 469 472 477 478 484 493 498 502 520 527 528 530 531 533 535 542 547 549 550 551 552 553 556 557 559 562 566 567 573 575 576 577 578 579 581 582 584 600 601 604 610 611 615 617 618 619 620 623 628 632 633 637 639 642 652 653 654 655 657 663 669 670 671 672 673 677 678 679 680 684 685 690 696 700 701 702 703 708 711 722 723 724 727 729 731 737 738 740 741 742 743,
	4	 12 13 17 18 56 61 75 157 158 169 326 355 543 544 710,
	12	 213 214 228 285 465 482 706,
	15	 20 146 161 387 400 442 443 456 535 566 567 743,
	1	 126 293 502 559 632,
	2	 24 37 45 107 126 142 182 239 293 311 322 342 396 431 432 435 502 552 559 573 604 632 671 672 701 737,
	1	 24 37 45 107 108 126 142 182 239 293 311 322 342 396 431 432 435 502 552 559 573 604 632 671 672 701 737,
	2	 278 542,
	2	 278 542 711,
	3	 77 668,
	3	 50 77 668,
	1	 50 77 78 79 117 134 264 668,
	11	 224 263 268 455,
	5	 209 224 263 268 297 354 360 371 376 455 458 466 511 541 586 613 621 629 651,
	3	 213 214 228 563,
	3	 522 706,
	4	 482 522 706,
	3	 487 734,
	0	 63 119 180 181 185 186 187,
	0	 63 119 180 181 185 186 187 188,
	0	 106 184 740,
	1	 63 106 119 180 181 184 185 186 187 188 740,
	1	 6 7 10 63 81 106 119 138 139 180 181 184 185 186 187 188 740,
	1	 3 4 5 6 7 8 9 10 11 16 19 30 44 46 48 49 55 63 64 81 97 106 110 119 120 121 122 127 128 136 137 138 139 147 148 149 152 153 154 155 168 172 179 180 181 183 184 185 186 187 188 200 216 217 218 230 233 235 283 290 308 321 329 336 359 365 369 378 379 380 384 386 409 410 425 457 461 493 498 520 549 620 642 670 673 703 740 741,
	3	 20 146 161 171 255 271 296 341 343 347 362 364 387 400 442 443 450 451 456 472 535 566 567 654 680 727 742 743,
	3	 3 4 5 6 7 8 9 10 11 16 19 20 24 30 37 44 45 46 48 49 55 63 64 67 81 97 106 107 108 110 116 119 120 121 122 126 127 128 136 137 138 139 142 146 147 148 149 152 153 154 155 161 168 171 172 179 180 181 182 183 184 185 186 187 188 200 205 216 217 218 229 230 233 235 238 239 255 259 269 271 279 280 283 290 293 295 296 301 308 309 311 317 318 321 322 325 329 334 335 336 337 338 339 340 341 342 343 347 348 349 356 357 359 361 362 364 365 366 369 378 379 380 384 385 386 387 389 396 400 409 410 415 416 421 425 426 427 428 429 431 432 435 437 442 443 450 451 456 457 461 469 472 477 478 493 498 502 520 527 535 549 552 553 557 559 562 566 567 573 581 582 584 601 604 610 611 615 617 620 623 632 633 642 654 655 670 671 672 673 680 700 701 702 703 708 722 723 727 731 737 740 741 742 743,
	4	 28 29 34 51 53 68 69 72 83 130 135 163 175 210 212 221 246 248 289 298 310 324 367 368 388 436 445 462 528 531 533 547 551 556 575 576 577 600 618 619 628 637 657 679 696 724 738,
	7	 28 29 34 51 53 68 69 72 83 130 135 163 175 210 212 221 246 248 289 298 310 324 367 368 388 436 445 462 484 528 531 533 547 550 551 556 575 576 577 600 618 619 628 637 639 657 663 677 679 684 685 696 724 729 738,
	6	 76 125 176 199 213 214 228 285 465 482 487 522 539 563 568 574 585 599 706 734,
	6	 76 125 176 199 213 214 228 285 383 465 482 487 508 522 539 563 568 574 585 599 624 706 721 734,
	1	 22 27 39 40 41 42 43 52 66 76 86 87 88 89 90 91 95 96 98 104 105 113 114 115 123 125 132 133 140 141 143 144 160 162 176 178 199 208 209 213 214 219 220 224 227 228 263 265 268 270 274 275 282 284 285 288 291 297 307 320 333 350 354 360 363 371 376 382 383 391 392 395 405 406 411 412 417 418 419 420 424 439 440 441 446 453 455 458 460 463 465 466 470 471 474 476 481 482 483 486 487 490 496 508 509 510 511 512 513 514 518 519 522 529 539 541 560 561 563 565 568 569 570 571 572 574 583 585 586 587 594 595 596 597 599 605 606 608 609 613 621 622 624 625 629 634 640 641 651 665 674 683 704 706 721 730 734,
	0	 22 27 39 40 41 42 43 52 59 66 74 76 86 87 88 89 90 91 92 95 96 98 99 101 102 104 105 113 114 115 123 125 132 133 140 141 143 144 159 160 162 176 178 199 208 209 213 214 219 220 224 227 228 232 240 247 251 263 265 268 270 274 275 277 282 284 285 288 291 297 299 302 304 305 307 319 320 333 350 354 360 363 370 371 376 377 382 383 391 392 394 395 405 406 411 412 417 418 419 420 423 424 430 439 440 441 446 447 448 449 453 455 458 460 463 464 465 466 470 471 474 476 479 480 481 482 483 485 486 487 490 496 503 507 508 509 510 511 512 513 514 518 519 522 525 529 539 541 554 558 560 561 563 565 568 569 570 571 572 574 583 585 586 587 588 589 594 595 596 597 598 599 605 606 608 609 613 616 621 622 624 625 627 629 630 634 638 640 641 651 665 666 674 681 683 691 694 695 697 698 704 706 707 721 730 732 733 734,
	0	 2 12 13 15 17 18 22 23 25 26 27 33 39 40 41 42 43 50 52 56 57 58 59 61 62 66 70 71 74 75 76 77 78 79 80 82 84 85 86 87 88 89 90 91 92 95 96 98 99 100 101 102 104 105 111 112 113 114 115 117 123 125 129 132 133 134 140 141 143 144 145 150 151 156 157 158 159 160 162 164 165 166 169 170 176 178 190 191 199 208 209 213 214 219 220 224 227 228 232 240 247 251 263 264 265 266 267 268 270 274 275 276 277 281 282 284 285 287 288 291 297 299 302 304 305 307 319 320 326 333 350 354 355 360 363 370 371 376 377 382 383 390 391 392 394 395 397 405 406 411 412 417 418 419 420 423 424 430 439 440 441 446 447 448 449 453 455 458 459 460 463 464 465 466 470 471 474 475 476 479 480 481 482 483 485 486 487 490 496 503 504 507 508 509 510 511 512 513 514 518 519 521 522 524 525 529 539 541 543 544 554 558 560 561 563 565 568 569 570 571 572 574 583 585 586 587 588 589 593 594 595 596 597 598 599 605 606 608 609 613 616 621 622 624 625 627 629 630 634 638 640 641 646 647 648 649 650 651 658 665 666 668 674 681 682 683 691 692 693 694 695 697 698 704 706 707 710 721 730 732 733 734 745 746,
	3	 6 7 106,
	2	 6 7 63 106 119 180 181 186 187,
	3	 3 4 5 6 7 8 9 10 11 16 19 20 21 24 28 29 30 34 36 37 44 45 46 47 48 49 51 53 54 55 60 63 64 67 68 69 72 73 81 83 93 94 97 106 107 108 110 116 118 119 120 121 122 124 126 127 128 130 131 135 136 137 138 139 142 146 147 148 149 152 153 154 155 161 163 168 171 172 175 179 180 181 182 183 184 185 186 187 188 189 201 202 205 210 212 216 217 218 221 222 223 229 230 231 233 235 236 237 238 239 244 245 246 248 250 255 256 257 259 260 261 262 269 271 272 273 278 279 280 283 289 290 293 295 296 298 301 303 308 309 310 311 317 318 321 322 324 325 329 330 331 334 335 336 337 338 339 340 341 342 343 345 347 348 349 351 352 353 356 357 358 359 361 362 364 365 366 367 368 369 378 379 380 381 384 385 386 387 388 389 393 396 400 401 402 403 404 407 408 409 410 413 414 415 416 421 425 426 427 428 429 431 432 435 436 437 442 443 444 445 450 451 452 454 456 457 461 462 469 472 473 477 478 484 491 492 493 498 502 520 527 528 530 531 533 534 535 540 542 545 546 547 549 550 551 552 553 555 556 557 559 562 566 567 573 575 576 577 578 579 580 581 582 584 600 601 602 603 604 610 611 614 615 617 618 619 620 623 628 632 633 637 639 642 652 653 654 655 656 657 659 660 661 662 663 664 669 670 671 672 673 675 676 677 678 679 680 684 685 690 696 700 701 702 703 708 711 715 716 717 718 719 720 722 723 724 727 729 731 735 736 737 738 739 740 741 742 743 749,
	1	 1 2 12 13 15 17 18 22 23 25 26 27 31 32 33 35 38 39 40 41 42 43 50 52 56 57 58 59 61 62 66 70 71 74 75 76 77 78 79 80 82 84 85 86 87 88 89 90 91 92 95 96 98 99 100 101 102 104 105 111 112 113 114 115 117 123 125 129 132 133 134 140 141 143 144 145 150 151 156 157 158 159 160 162 164 165 166 167 169 170 174 176 177 178 190 191 192 193 194 195 196 199 208 209 213 214 219 220 224 227 228 232 234 240 247 251 252 253 254 258 263 264 265 266 267 268 270 274 275 276 277 281 282 284 285 286 287 288 291 297 299 300 302 304 305 307 312 313 314 315 316 319 320 326 333 350 354 355 360 363 370 371 372 373 374 375 376 377 382 383 390 391 392 394 395 397 405 406 411 412 417 418 419 420 423 424 430 439 440 441 446 447 448 449 453 455 458 459 460 463 464 465 466 470 471 474 475 476 479 480 481 482 483 485 486 487 490 496 499 500 501 503 504 505 506 507 508 509 510 511 512 513 514 515 516 517 518 519 521 522 524 525 529 532 538 539 541 543 544 554 558 560 561 563 565 568 569 570 571 572 574 583 585 586 587 588 589 591 592 593 594 595 596 597 598 599 605 606 608 609 613 616 621 622 624 625 627 629 630 634 635 636 638 640 641 643 644 645 646 647 648 649 650 651 658 665 666 667 668 674 681 682 683 686 687 688 691 692 693 694 695 697 698 704 706 707 710 712 713 714 721 725 726 730 732 733 734 745 746,
	0	 31 32 286 538,
	0	 1 2 12 13 15 17 18 22 23 25 26 27 33 35 38 39 40 41 42 43 50 52 56 57 58 59 61 62 66 70 71 74 75 76 77 78 79 80 82 84 85 86 87 88 89 90 91 92 95 96 98 99 100 101 102 104 105 111 112 113 114 115 117 123 125 129 132 133 134 140 141 143 144 145 150 151 156 157 158 159 160 162 164 165 166 167 169 170 174 176 177 178 190 191 192 193 194 195 196 199 208 209 213 214 219 220 224 227 228 232 234 240 247 251 252 253 254 258 263 264 265 266 267 268 270 274 275 276 277 281 282 284 285 287 288 291 297 299 300 302 304 305 307 312 313 314 315 316 319 320 326 333 350 354 355 360 363 370 371 372 373 374 375 376 377 382 383 390 391 392 394 395 397 405 406 411 412 417 418 419 420 423 424 430 439 440 441 446 447 448 449 453 455 458 459 460 463 464 465 466 470 471 474 475 476 479 480 481 482 483 485 486 487 490 496 499 500 501 503 504 505 506 507 508 509 510 511 512 513 514 515 516 517 518 519 521 522 524 525 529 532 539 541 543 544 554 558 560 561 563 565 568 569 570 571 572 574 583 585 586 587 588 589 591 592 593 594 595 596 597 598 599 605 606 608 609 613 616 621 622 624 625 627 629 630 634 635 636 638 640 641 643 644 645 646 647 648 649 650 651 658 665 666 667 668 674 681 682 683 686 687 688 691 692 693 694 695 697 698 704 706 707 710 712 713 714 721 725 726 730 732 733 734 745 746,
	4	 76 125 176 199 213 214 228 285 383 465 482 487 508 522 539 563 568 585 599 624 706 721 734,
	3	 377 447 638,
	4	 74 99 377 430 447 598 638 698 707,
	0	 59 74 99 232 240 247 277 299 302 305 319 370 377 394 423 430 447 479 480 503 525 588 589 598 630 638 691 698 707,
	3	 59 74 92 99 101 102 159 232 240 247 251 277 299 302 304 305 319 370 377 394 423 430 447 448 449 464 479 480 485 503 507 525 558 588 589 598 616 627 630 638 666 681 691 694 695 697 698 707 732 733,
	1	 28 34 51 53 68 69 72 83 130 135 163 210 212 221 246 248 289 298 324 388 445 528 533 547 551 556 575 576 577 600 618 619 628 637 657 679 696 724 738,
	0	 28 34 51 53 68 69 72 83 130 135 163 210 212 221 246 248 289 298 324 388 445 528 533 547 550 551 556 575 576 577 600 618 619 628 637 657 679 696 724 738,
	3	 444 677 729,
	0	 444 484 639 663 677 684 685 729,
	0	 189 444 484 639 663 677 684 685 729,
	0	 60 189 444 484 578 639 663 677 684 685 729,
	2	 28 34 51 53 60 68 69 72 83 130 135 163 189 210 212 221 246 248 289 298 324 388 444 445 484 528 533 547 550 551 556 575 576 577 578 600 618 619 628 637 639 657 663 677 679 684 685 696 724 729 738,
	6	 36 47 54 73 93 94 124 131 202 222 223 231 237 244 245 256 257 272 273 303 345 351 352 353 358 381 393 401 402 403 404 407 408 413 414 452 454 473 491 492 540 545 546 555 580 602 603 614 656 659 660 661 662 664 675 676 715 716 717 718 719 720 735 736 739 749,
	1	 225 226 249 399 433 434 494,
	3	 198 225 226 249 323 399 433 434 494,
	1	 2 12 13 15 17 18 23 25 26 33 50 56 57 58 61 62 65 70 71 75 77 78 79 80 82 84 85 100 111 112 117 129 134 145 150 151 156 157 158 164 165 166 169 170 190 191 197 198 203 204 206 207 211 225 226 249 264 266 267 276 281 287 323 326 327 328 355 390 397 398 399 422 433 434 438 459 468 475 488 489 494 495 504 521 523 524 526 536 543 544 548 590 593 646 647 648 649 650 658 668 682 692 693 699 709 710 745 746,
	2	 52 220 270 291 350 395 406 418 439 460 471 483 486 490 496 509 510 518 519 529 560 561 565 571 572 597 606 634 641 665 674 704,
	2	 52 86 87 104 105 144 220 270 291 350 395 406 418 439 446 460 471 483 486 490 496 509 510 518 519 529 560 561 565 571 572 597 606 634 641 665 674 704,
	1	 52 86 87 104 105 140 141 144 219 220 270 291 350 395 406 418 439 446 460 471 483 486 490 496 509 510 518 519 529 560 561 565 571 572 597 606 622 625 634 641 665 674 704,
	1	 27 41 42 43 52 86 87 88 89 90 91 95 96 104 105 113 114 115 132 133 140 141 144 219 220 270 284 291 307 320 350 395 406 418 439 446 460 471 483 486 490 496 509 510 518 519 529 560 561 565 571 572 587 597 606 622 625 634 641 665 674 704,
	1	 2 12 13 15 17 18 22 23 25 26 27 31 32 33 39 40 41 42 43 50 52 56 57 58 59 61 62 65 66 70 71 74 75 76 77 78 79 80 82 84 85 86 87 88 89 90 91 92 95 96 98 99 100 101 102 104 105 111 112 113 114 115 117 123 125 129 132 133 134 140 141 143 144 145 150 151 156 157 158 159 160 162 164 165 166 169 170 176 178 190 191 197 198 199 203 204 206 207 208 209 211 213 214 219 220 224 225 226 227 228 232 240 247 249 251 263 264 265 266 267 268 270 274 275 276 277 281 282 284 285 286 287 288 291 297 299 302 304 305 307 319 320 323 326 327 328 333 350 354 355 360 363 370 371 376 377 382 383 390 391 392 394 395 397 398 399 405 406 411 412 417 418 419 420 422 423 424 430 433 434 438 439 440 441 446 447 448 449 453 455 458 459 460 463 464 465 466 468 470 471 474 475 476 479 480 481 482 483 485 486 487 488 489 490 494 495 496 503 504 507 508 509 510 511 512 513 514 518 519 521 522 523 524 525 526 529 536 539 541 543 544 548 554 558 560 561 563 565 568 569 570 571 572 574 583 585 586 587 588 589 590 593 594 595 596 597 598 599 605 606 608 609 613 616 621 622 624 625 627 629 630 634 638 640 641 646 647 648 649 650 651 658 665 666 668 674 681 682 683 691 692 693 694 695 697 698 699 704 706 707 709 710 721 730 732 733 734 745 746,
	1	 250 278 530 542 579,
	1	 250 278 530 542 579 711,
	1	 236 250 278 530 542 579 711,
	2	 20 146 161 271 341 343 347 387 400 442 443 450 451 456 566 567 743,
	1	 3 4 5 6 7 8 9 10 11 16 19 20 24 30 37 44 45 46 48 49 55 63 64 67 81 97 106 107 108 110 116 119 120 121 122 126 127 128 136 137 138 139 142 146 147 148 149 152 153 154 155 161 168 171 172 179 180 181 182 183 184 185 186 187 188 200 201 205 216 217 218 229 230 233 235 236 238 239 250 255 259 269 271 278 279 280 283 290 293 295 296 301 309 311 317 318 321 322 325 329 334 335 336 337 338 339 340 341 342 343 347 348 349 356 357 359 361 362 364 365 366 369 379 380 384 385 386 387 389 396 400 409 410 415 416 421 425 426 427 428 429 431 432 435 437 442 443 450 451 456 457 461 469 472 477 478 493 498 502 520 527 530 535 542 549 552 553 557 559 562 566 567 573 579 581 582 584 601 604 610 611 615 617 620 623 632 633 642 652 653 654 655 670 671 672 673 678 680 690 700 701 702 703 708 711 722 723 727 731 737 740 741 742 743,
	1	 28 34 221 298 533 738,
	4	 68 69 210 212 246 248 289 324 618 619 628 679,
	1	 444 677,
	1	 444 484 550 639 663 677 684 685 729,
	0	 189 444 484 550 639 663 677 684 685 729,
	1	 3 4 5 6 7 8 9 10 11 16 19 20 21 24 28 29 30 34 37 44 45 46 48 49 51 53 55 60 63 64 67 68 69 72 81 83 97 106 107 108 110 116 119 120 121 122 126 127 128 130 135 136 137 138 139 142 146 147 148 149 152 153 154 155 161 163 168 171 172 175 179 180 181 182 183 184 185 186 187 188 189 200 201 205 210 212 216 217 218 221 229 230 233 235 236 238 239 246 248 250 255 259 260 261 262 269 271 278 279 280 283 289 290 293 295 296 298 301 309 310 311 317 318 321 322 324 325 329 330 331 334 335 336 337 338 339 340 341 342 343 347 348 349 356 357 359 361 362 364 365 366 367 368 369 379 380 384 385 386 387 388 389 396 400 409 410 415 416 421 425 426 427 428 429 431 432 435 436 437 442 443 444 445 450 451 456 457 461 462 469 472 477 478 484 493 498 502 520 527 528 530 531 533 535 542 547 549 550 551 552 553 556 557 559 562 566 567 573 575 576 577 578 579 581 582 584 600 601 604 610 611 615 617 618 619 620 623 628 632 633 637 639 642 652 653 654 655 657 663 669 670 671 672 673 677 678 679 680 684 685 690 696 700 701 702 703 708 711 722 723 724 727 729 731 737 738 740 741 742 743,
	2	 3 4 5 6 7 8 9 10 11 16 19 20 21 24 28 29 30 34 37 44 45 46 48 49 51 53 55 60 63 64 67 68 69 72 81 83 97 106 107 108 110 116 119 120 121 122 126 127 128 130 135 136 137 138 139 142 146 147 148 149 152 153 154 155 161 163 168 171 172 175 179 180 181 182 183 184 185 186 187 188 189 200 201 205 210 212 216 217 218 221 229 230 233 235 236 238 239 246 248 250 255 259 260 261 262 269 271 278 279 280 283 289 290 293 295 296 298 301 308 309 310 311 317 318 321 322 324 325 329 330 331 334 335 336 337 338 339 340 341 342 343 347 348 349 356 357 359 361 362 364 365 366 367 368 369 378 379 380 384 385 386 387 388 389 393 396 400 409 410 415 416 421 425 426 427 428 429 431 432 435 436 437 442 443 444 445 450 451 456 457 461 462 469 472 477 478 484 493 498 502 520 527 528 530 531 533 535 542 547 549 550 551 552 553 556 557 559 562 566 567 573 575 576 577 578 579 581 582 584 600 601 604 610 611 615 617 618 619 620 623 628 632 633 637 639 642 652 653 654 655 657 663 669 670 671 672 673 677 678 679 680 684 685 690 696 700 701 702 703 708 711 722 723 724 727 729 731 737 738 740 741 742 743,
	1	 47 73 231 245 272 273 351 352 353 545 546 602 603 614 664 717 718 719 735 736,
	5	 270 291 350 395 406 418 439 460 471 483 486 490 496 509 510 518 519 560 561 565 571 606 641 704,
	3	 270 291 350 395 406 418 439 460 471 483 486 490 496 509 510 518 519 529 560 561 565 571 597 606 641 704,
	2	 240 302 319,
	2	 423 525,
	2	 277 423 479 525,
	0	 3 4 5 8 9 120 121 148 149 216 217 218,
	1	 55 136 137 168 359,
	0	 3 4 5 8 9 55 120 121 136 137 148 149 168 216 217 218 359,
	0	 3 4 5 8 9 55 120 121 136 137 148 149 168 172 216 217 218 359,
	3	 3 4 5 6 7 8 9 10 11 16 19 30 44 46 48 49 55 63 64 81 97 106 110 119 120 121 122 127 128 136 137 138 139 147 148 149 152 153 154 155 168 172 179 180 181 183 184 185 186 187 188 200 216 217 218 230 233 235 283 290 321 329 336 359 365 369 379 380 384 386 409 410 425 457 461 493 498 520 549 620 642 670 673 703 740 741,
	0	 20 146 161 171 255 296 362 364 400 442 443 456 472 566 567 654 680 742 743,
	0	 20 146 161 171 255 296 362 364 387 400 442 443 456 472 566 567 654 680 742 743,
	0	 20 146 161 171 255 271 296 341 362 364 387 400 442 443 456 472 566 567 654 680 742 743,
	0	 20 146 161 171 255 271 296 341 343 347 362 364 387 400 442 443 450 451 456 472 566 567 654 680 742 743,
	0	 3 4 5 6 7 8 9 10 11 16 19 20 24 30 37 44 45 46 48 49 55 63 64 67 81 97 106 107 108 110 116 119 120 121 122 126 127 128 136 137 138 139 142 146 147 148 149 152 153 154 155 161 168 171 172 179 180 181 182 183 184 185 186 187 188 200 205 216 217 218 229 230 233 235 238 239 255 259 269 271 279 280 283 290 293 295 296 301 309 311 317 318 321 322 325 329 334 335 336 337 338 339 340 341 342 343 347 348 349 356 357 359 361 362 364 365 366 369 379 380 384 385 386 387 389 396 400 409 410 415 416 421 425 426 427 428 429 431 432 435 437 442 443 450 451 456 457 461 469 472 477 478 493 498 502 520 527 535 549 552 553 557 559 562 566 567 573 581 582 584 601 604 610 611 615 617 620 623 632 633 642 654 655 670 671 672 673 680 700 701 702 703 708 722 723 727 731 737 740 741 742 743,
	2	 28 34 68 69 210 212 221 246 248 289 298 324 533 547 551 556 575 576 577 600 618 619 628 637 679 696 738,
	2	 28 34 53 68 69 210 212 221 246 248 289 298 324 533 547 551 556 575 576 577 600 618 619 628 637 679 696 738,
	1	 103 294 344 346 467 537 607 728 744 747,
	2	 65 328 709,
	0	 65 203 204 328 709,
	0	 65 203 204 328 422 709,
	0	 438 495,
	1	 350 406 471 561 571 572 641,
	1	 350 406 471 529 561 571 572 597 641,
	10	 16 97 642,
	2	 20 146 161 387 400 442 443 456 469 535 566 567 727 743,
	4	 24 182 431 435,
	4	 24 182 431 435 552,
	2	 24 142 182 322 431 435 552,
	2	 45 107 573 604 701,
	1	 270 350 406 471 561 571 641,
	1	 270 350 406 471 561 571 641 704,
	0	 270 350 406 418 439 471 509 518 519 561 565 571 606 641 704,
	0	 270 350 395 406 418 439 460 471 483 486 496 509 510 518 519 561 565 571 606 641 704,
	0	 270 350 395 406 418 439 460 471 483 486 496 509 510 518 519 529 561 565 571 597 606 641 704,
	0	 270 350 395 406 418 439 460 471 483 486 496 509 510 518 519 529 561 565 571 572 597 606 641 704,
	2	 27 52 86 87 104 105 140 144 220 270 284 291 350 395 406 417 418 419 439 446 460 471 483 486 490 496 509 510 518 519 529 560 561 565 571 572 597 606 634 641 665 674 683 704,
	2	 27 41 42 43 52 86 87 88 89 90 91 95 96 104 105 113 114 115 132 133 140 141 144 220 270 284 291 307 320 350 395 406 417 418 419 439 446 460 471 483 486 490 496 509 510 518 519 529 560 561 565 571 572 587 597 606 622 625 634 641 665 674 683 704,
	1	 3 4 5 6 7 8 9 10 11 19 30 44 48 49 55 63 64 81 106 119 120 121 127 128 136 137 138 139 147 148 149 152 153 154 168 172 179 180 181 183 184 185 186 187 188 216 217 218 230 283 290 321 329 359 365 369 380 384 409 410 493 498 673 740 741,
	1	 24 37 45 107 108 126 142 182 205 238 239 269 293 309 311 322 325 334 335 337 338 342 357 396 426 431 432 435 477 478 502 552 559 562 573 584 601 604 623 632 633 671 672 700 701 702 731 737,
	0	 124 237 256 257 492 555,
	0	 401 402 403 404 407 408 720,
	1	 2 710,
	1	 2 61 710,
	4	 224 263 268 455 613 621,
	0	 394 616,
	6	 59 394 616,
	5	 232 377 588 589 638 691,
	5	 232 247 299 305 377 588 589 630 638 691,
	3	 16 97 233 461 549,
	1	 250 278 530 542 579 690,
	0	 3 4 5 6 7 8 9 10 11 16 19 20 24 30 37 44 45 46 48 49 55 63 64 67 81 97 106 107 108 110 116 119 120 121 122 126 127 128 136 137 138 139 142 146 147 148 149 152 153 154 155 161 168 171 172 179 180 181 182 183 184 185 186 187 188 205 216 217 218 229 230 233 236 238 239 250 255 259 269 271 278 279 280 283 290 293 295 296 301 308 309 311 317 318 321 322 325 329 334 335 336 337 338 339 340 341 342 343 347 348 349 356 357 359 361 362 364 365 366 369 378 379 380 384 385 386 387 389 396 400 409 410 415 416 421 425 426 427 428 429 431 432 435 437 442 443 450 451 456 457 461 469 472 477 478 493 498 502 520 527 530 535 542 549 552 553 557 559 562 566 567 573 579 581 582 584 601 604 610 611 615 617 620 623 632 633 642 654 655 670 671 672 673 680 690 700 701 702 703 708 711 722 723 727 731 737 740 741 742 743,
	2	 22 98 209 224 263 265 268 274 275 288 297 354 360 371 376 382 391 392 440 441 455 466 511 512 513 514 541 570 586 605 609 613 621 640 651,
	2	 22 98 209 224 263 265 268 274 275 288 297 354 360 371 376 382 391 392 440 441 455 458 466 511 512 513 514 541 570 586 605 609 613 621 629 640 651,
	0	 220 270 291 350 395 406 417 418 419 439 460 471 483 486 490 496 509 510 518 519 529 560 561 565 571 572 597 606 641 665 674 704,
	0	 27 140 219 220 270 284 291 350 395 406 417 418 419 439 460 471 483 486 490 496 509 510 518 519 529 560 561 565 571 572 597 606 641 665 674 704,
	0	 52 634 683,
	0	 52 86 87 104 105 144 446 634 683,
	0	 27 41 42 43 52 76 86 87 88 89 90 91 95 96 104 105 113 114 115 123 125 132 133 140 141 144 176 219 220 270 284 291 307 320 350 383 395 406 417 418 419 439 446 460 471 483 486 490 496 509 510 518 519 529 539 560 561 565 568 571 572 585 587 597 599 606 622 624 625 634 641 665 674 683 704 721,
	0	 27 41 42 43 52 76 86 87 88 89 90 91 95 96 104 105 113 114 115 123 125 132 133 140 141 144 176 219 220 270 284 291 307 320 350 383 395 406 417 418 419 439 446 460 463 471 474 481 483 486 490 496 509 510 518 519 529 539 560 561 565 568 571 572 585 587 597 599 606 622 624 625 634 641 665 674 683 704 721,
	0	 27 41 42 43 52 76 86 87 88 89 90 91 95 96 104 105 113 114 115 123 125 132 133 140 141 144 176 219 220 270 284 291 307 320 350 383 395 406 417 418 419 439 446 460 463 471 474 481 483 486 490 496 509 510 518 519 529 539 560 561 565 568 571 572 574 585 587 597 599 606 622 624 625 634 641 665 674 683 704 721,
	7	 199 213 214 228 482 487 522 706 734,
	0	 277 319 423 479 525,
	0	 277 319 423 479 480 503 525,
	0	 59 277 319 394 423 479 480 503 525,
	0	 59 232 247 277 299 305 319 394 423 479 480 503 525 588 589 630 691,
	0	 240 302 447,
	0	 74 99 240 302 370 430 447 598 698 707,
	0	 74 99 240 302 370 377 430 447 598 616 638 698 707,
	2	 19 152 153 154 183 184 185 740,
	2	 19 106 152 153 154 183 184 185 740,
	2	 6 7 10 19 81 106 138 139 152 153 154 183 184 185 188 740,
	4	 186 187,
	0	 6 7 10 19 81 106 138 139 152 153 154 183 184 185 186 187 188 740,
	3	 20 146 161 271 341 343 347 387 400 442 443 450 451 456 469 566 567 743,
	2	 205 269 337 338 357 426 477 478 601 633 700 702 731,
	1	 2 12 13 17 18 56 57 58 61 62 65 70 75 82 84 100 103 145 151 157 158 169 170 190 191 197 198 200 203 204 206 207 211 215 225 226 235 249 294 306 308 323 326 327 328 344 346 355 378 390 397 398 399 422 433 434 438 467 468 475 488 489 494 495 523 526 536 537 542 543 544 548 553 564 590 593 607 646 647 648 682 692 699 709 710 728 744 745 746 747,
	1	 2 12 13 17 18 56 57 58 61 62 65 70 75 82 84 100 103 145 151 157 158 169 170 190 191 197 198 200 203 204 206 207 211 215 225 226 235 249 294 306 308 323 326 327 328 344 346 355 378 390 397 398 399 422 433 434 438 467 468 475 488 489 494 495 523 526 536 537 542 543 544 548 553 564 590 593 607 631 646 647 648 682 692 699 709 710 728 744 745 746 747,
	2	 22 265 512 640,
	1	 209 360 541 586,
	2	 209 224 227 263 268 297 354 360 371 376 455 466 470 511 541 586 613 621 651,
	2	 209 224 227 263 268 297 354 360 371 376 455 458 466 470 511 541 586 613 621 629 651,
	0	 143 594,
	0	 143 594 596,
	1	 143 594 595 596,
	1	 350 406 460 471 561 571 641,
	5	 350 406 460 471 561 571 641 704,
	5	 270 350 406 460 471 560 561 571 641 704,
	3	 270 350 406 460 471 560 561 571 572 641 704,
	3	 270 350 406 460 471 529 560 561 571 572 597 641 704,
	1	 439 565,
	0	 270 291 350 395 406 418 439 460 471 483 486 490 496 509 510 518 519 529 560 561 565 571 572 597 606 641 665 674 704,
	2	 213 214 228 734,
	3	 213 214 228 482 563 706 734,
	3	 27 41 42 43 52 76 86 87 88 89 90 91 95 96 104 105 113 114 115 123 125 132 133 140 141 144 176 199 213 214 219 220 228 270 284 291 307 320 350 395 406 417 418 419 439 446 460 471 482 483 486 490 496 509 510 518 519 529 539 560 561 563 565 568 571 572 585 587 597 599 606 622 625 634 641 665 674 683 704 706 734,
	1	 27 41 42 43 52 76 86 87 88 89 90 91 95 96 104 105 113 114 115 123 125 132 133 140 141 144 176 199 213 214 219 220 228 270 284 291 307 320 350 395 406 417 418 419 439 446 460 463 471 474 481 482 483 486 490 496 509 510 518 519 529 539 560 561 563 565 568 571 572 585 587 597 599 606 622 625 634 641 665 674 683 704 706 734,
	1	 2 12 13 17 18 22 27 31 32 39 40 41 42 43 52 56 57 58 59 61 62 65 66 70 74 75 76 82 84 86 87 88 89 90 91 92 95 96 98 99 100 101 102 103 104 105 113 114 115 123 125 132 133 140 141 143 144 145 151 157 158 159 160 162 169 170 176 178 190 191 197 198 199 200 203 204 206 207 208 209 211 213 214 215 219 220 224 225 226 227 228 232 235 240 247 249 251 263 265 268 270 274 275 277 282 284 285 286 288 291 294 297 299 302 304 305 306 307 308 319 320 323 326 327 328 333 344 346 350 354 355 360 363 370 371 376 377 378 382 383 390 391 392 394 395 397 398 399 405 406 411 412 417 418 419 420 422 423 424 430 433 434 438 439 440 441 446 447 448 449 453 455 458 460 463 464 465 466 467 468 470 471 474 475 476 479 480 481 482 483 485 486 487 488 489 490 494 495 496 503 507 508 509 510 511 512 513 514 518 519 522 523 525 526 529 536 537 539 541 542 543 544 548 553 554 558 560 561 563 564 565 568 569 570 571 572 574 583 585 586 587 588 589 590 593 594 595 596 597 598 599 605 606 607 608 609 613 616 621 622 624 625 627 629 630 631 634 638 640 641 646 647 648 651 665 666 674 681 682 683 691 692 694 695 697 698 699 704 706 707 709 710 721 728 730 732 733 734 744 745 746 747,
	1	 3 4 5 6 7 8 9 10 11 16 19 30 44 46 48 49 55 63 64 81 97 106 110 119 120 121 122 127 128 136 137 138 139 147 148 149 152 153 154 155 168 172 179 180 181 183 184 185 186 187 188 216 217 218 230 233 283 290 292 321 329 332 336 359 365 369 379 380 384 386 409 410 425 457 461 493 498 520 538 549 620 642 670 673 689 703 740 741,
	1	 3 4 5 6 7 8 9 10 11 16 19 30 44 46 48 49 55 63 64 81 97 106 110 119 120 121 122 127 128 136 137 138 139 147 148 149 152 153 154 155 168 172 179 180 181 183 184 185 186 187 188 216 217 218 230 233 236 250 278 283 290 292 321 329 332 336 359 365 369 379 380 384 386 409 410 425 457 461 493 498 520 530 538 549 579 620 642 670 673 689 690 703 711 740 741,
	9	 126 238 239 293 342 396 432 502 632 737,
	6	 108 126 238 239 293 342 396 432 502 632 737,
	10	 20 24 37 45 67 107 108 116 126 142 146 161 171 182 201 205 229 238 239 255 259 269 271 279 280 293 295 296 301 309 311 317 318 322 325 334 335 337 338 339 340 341 342 343 347 348 349 356 357 361 362 364 366 385 387 389 396 400 415 416 421 426 427 428 429 431 432 435 437 442 443 450 451 456 469 472 477 478 502 527 535 552 557 559 562 566 567 573 581 582 584 601 604 610 611 615 617 623 632 633 652 653 654 655 671 672 678 680 700 701 702 708 722 723 727 731 737 742 743,
	1	 3 4 5 6 7 8 9 10 11 16 19 20 24 30 37 44 45 46 48 49 55 63 64 67 81 97 106 107 108 110 116 119 120 121 122 126 127 128 136 137 138 139 142 146 147 148 149 152 153 154 155 161 168 171 172 179 180 181 182 183 184 185 186 187 188 201 205 216 217 218 229 230 233 236 238 239 250 255 259 269 271 278 279 280 283 290 292 293 295 296 301 309 311 317 318 321 322 325 329 332 334 335 336 337 338 339 340 341 342 343 347 348 349 356 357 359 361 362 364 365 366 369 379 380 384 385 386 387 389 396 400 409 410 415 416 421 425 426 427 428 429 431 432 435 437 442 443 450 451 456 457 461 469 472 477 478 493 498 502 520 527 530 535 538 549 552 557 559 562 566 567 573 579 581 582 584 601 604 610 611 615 617 620 623 632 633 642 652 653 654 655 670 671 672 673 678 680 689 690 700 701 702 703 708 711 722 723 727 731 737 740 741 742 743,
	2	 401 402 403 407 408 492,
	3	 237 256 257 401 402 403 407 408 492,
	3	 237 256 257 401 402 403 407 408 492 555 720,
	1	 36 93 131 202 237 256 257 303 401 402 403 404 407 408 452 454 492 540 555 656 659 661 662 675 676 716 720,
	1	 54 94 124 244 345 358 491 715,
	2	 47 54 73 94 124 222 223 231 244 245 272 273 345 351 352 353 358 381 393 413 414 473 491 545 546 580 602 603 614 660 664 715 717 718 719 735 736 739 749,
	1	 47 54 73 94 118 124 222 223 231 244 245 272 273 345 351 352 353 358 381 393 413 414 473 491 534 545 546 580 602 603 614 660 664 715 717 718 719 735 736 739 749,
	1	 3 4 5 6 7 8 9 10 11 14 16 19 20 21 24 28 29 30 34 36 37 44 45 46 47 48 49 51 53 54 55 60 63 64 67 68 69 72 73 81 83 93 94 97 106 107 108 109 110 116 118 119 120 121 122 124 126 127 128 130 131 135 136 137 138 139 142 146 147 148 149 152 153 154 155 161 163 168 171 172 173 175 179 180 181 182 183 184 185 186 187 188 189 201 202 205 210 212 216 217 218 221 222 223 229 230 231 233 236 237 238 239 241 242 243 244 245 246 248 250 255 256 257 259 260 261 262 269 271 272 273 278 279 280 283 289 290 292 293 295 296 298 301 303 309 310 311 317 318 321 322 324 325 329 330 331 332 334 335 336 337 338 339 340 341 342 343 345 347 348 349 351 352 353 356 357 358 359 361 362 364 365 366 367 368 369 379 380 381 384 385 386 387 388 389 393 396 400 401 402 403 404 407 408 409 410 413 414 415 416 421 425 426 427 428 429 431 432 435 436 437 442 443 444 445 450 451 452 454 456 457 461 462 469 472 473 477 478 484 491 492 493 497 498 502 520 527 528 530 531 533 534 535 538 540 545 546 547 549 550 551 552 555 556 557 559 562 566 567 573 575 576 577 578 579 580 581 582 584 600 601 602 603 604 610 611 612 614 615 617 618 619 620 623 626 628 632 633 637 639 642 652 653 654 655 656 657 659 660 661 662 663 664 669 670 671 672 673 675 676 677 678 679 680 684 685 689 690 696 700 701 702 703 705 708 711 715 716 717 718 719 720 722 723 724 727 729 731 735 736 737 738 739 740 741 742 743 748 749,
	2	 513 640,
	2	 513 514 640,
	2	 512 513 514 640,
	2	 22 227 265 512 513 514 640,
	0	 22 227 265 470 512 513 514 640,
	0	 22 98 227 265 274 275 288 382 391 392 440 441 470 512 513 514 570 605 609 640,
	0	 22 98 209 224 227 263 265 268 274 275 288 297 354 360 371 376 382 391 392 440 441 455 466 470 511 512 513 514 541 570 586 605 609 613 621 640 651,
	0	 22 98 209 224 227 263 265 268 274 275 288 297 354 360 371 376 382 391 392 440 441 455 458 466 470 511 512 513 514 541 570 586 605 609 613 621 629 640 651,
	1	 270 350 395 406 418 460 471 483 486 496 510 518 519 560 561 571 606 641 704,
	0	 270 350 395 406 418 460 471 483 486 496 510 518 519 529 560 561 571 597 606 641 704,
	0	 52 86 87 104 105 140 141 144 219 220 270 291 350 395 406 418 439 446 460 471 483 486 490 496 509 510 518 519 529 560 561 565 571 572 597 606 634 641 665 674 704,
	3	 59 240 277 302 319 370 394 423 479 480 503 525 616,
	3	 59 232 240 247 277 299 302 305 319 370 394 423 479 480 503 525 588 589 616 630 691,
	6	 53 68 69 212,
	5	 28 29 34 51 53 60 68 69 72 83 130 135 163 175 189 210 212 221 246 248 289 298 310 324 367 368 388 436 444 462 528 531 533 547 551 556 575 576 577 578 600 618 619 628 637 657 679 696 724 738,
	9	 12 13 17 18 70 75 151 157 158 169 326 355 397 543 544 710,
	8	 12 13 17 18 61 70 75 151 157 158 169 326 355 397 543 544 710,
	6	 12 13 17 18 61 70 75 145 151 157 158 169 326 355 397 543 544 710,
	1	 220 270 291 350 395 406 417 418 419 439 460 471 483 486 490 496 509 510 518 519 529 560 561 565 571 572 597 606 641 674 683 704,
	1	 52 220 270 291 350 395 406 417 418 419 439 460 471 483 486 490 496 509 510 518 519 529 560 561 565 571 572 597 606 634 641 674 683 704,
	1	 52 86 87 104 105 144 220 270 291 350 395 406 417 418 419 439 446 460 471 483 486 490 496 509 510 518 519 529 560 561 565 571 572 597 606 634 641 674 683 704,
	1	 27 52 86 87 104 105 140 144 219 220 270 284 291 350 395 406 417 418 419 439 446 460 471 483 486 490 496 509 510 518 519 529 560 561 565 571 572 597 606 634 641 674 683 704,
	1	 27 41 42 43 52 86 87 88 89 90 91 95 96 104 105 113 114 115 132 133 140 141 144 219 220 270 284 291 307 320 350 395 406 417 418 419 439 446 460 471 483 486 490 496 509 510 518 519 529 560 561 565 571 572 587 597 606 622 625 634 641 674 683 704,
	2	 16 97 386 549 642,
	6	 20 146 161 271 341 343 347 400 442 443 450 451 456 566 567 743,
	6	 20 146 161 271 341 343 347 400 442 443 450 451 456 566 567 727 743,
	1	 28 34 68 69 212 221 298 556 577 600 637 696 738,
	1	 28 34 53 68 69 212 221 298 556 577 600 637 696 738,
	1	 28 34 53 68 69 83 212 221 298 388 556 577 600 637 696 738,
	2	 50 77 78 85 129 166 459 504,
	3	 426 633 731,
	1	 51 72 547 551 575 576,
	1	 73 245 272 273,
	0	 73 245 272 273 735,
	0	 73 245 272 273 614 735,
	0	 73 245 272 273 602 603 614 735 736,
	1	 203 204 327 488 489 536 699,
	0	 65 203 204 327 328 438 488 489 495 536 699,
	1	 65 203 204 327 328 422 438 488 489 495 536 699,
	3	 12 13 17 18 61 75 145 157 158 326 355 543 544 710,
	1	 50 77 78 459,
	3	 270 291 350 395 406 471 483 486 490 496 510 529 560 561 571 572 597 641 704,
	0	 24 37 108 126 142 182 238 239 293 311 322 325 334 335 342 396 431 432 435 502 552 559 632 671 672 737,
	1	 21 260 261 262 330 331 445 484 550 639 663 669 684 685,
	1	 28 34 53 68 69 83 163 210 212 221 246 248 289 298 324 388 533 547 551 575 576 618 619 628 657 679 738,
	1	 28 34 51 53 68 69 72 83 163 210 212 221 246 248 289 298 324 388 533 547 551 575 576 618 619 628 657 679 738,
	1	 135 528,
	1	 135 528 556 577 600 637 696,
	1	 189 444 677 729,
	1	 60 189 444 578 677 729,
	1	 28 34 51 53 60 68 69 72 83 130 135 163 189 210 212 221 246 248 289 298 324 388 444 528 533 547 551 556 575 576 577 578 600 618 619 628 637 657 677 679 696 724 729 738,
	6	 3 4 5 6 7 8 9 10 11 16 19 20 21 24 28 29 30 34 36 37 44 45 46 47 48 49 51 53 54 55 60 63 64 67 68 69 72 73 81 83 93 94 97 106 107 108 110 116 118 119 120 121 122 124 126 127 128 130 131 135 136 137 138 139 142 146 147 148 149 152 153 154 155 161 163 168 171 172 175 179 180 181 182 183 184 185 186 187 188 189 200 201 202 205 210 212 216 217 218 221 222 223 229 230 231 233 235 236 237 238 239 244 245 246 248 250 255 256 257 259 260 261 262 269 271 272 273 278 279 280 283 289 290 292 293 295 296 298 301 303 308 309 310 311 317 318 321 322 324 325 329 330 331 332 334 335 336 337 338 339 340 341 342 343 345 347 348 349 351 352 353 356 357 358 359 361 362 364 365 366 367 368 369 378 379 380 381 384 385 386 387 388 389 393 396 400 401 402 403 404 407 408 409 410 413 414 415 416 421 425 426 427 428 429 431 432 435 436 437 442 443 444 445 450 451 452 454 456 457 461 462 469 472 473 477 478 484 491 492 493 498 502 520 527 528 530 531 533 534 535 538 540 542 545 546 547 549 550 551 552 553 555 556 557 559 562 564 566 567 573 575 576 577 578 579 580 581 582 584 600 601 602 603 604 610 611 614 615 617 618 619 620 623 628 632 633 637 639 642 652 653 654 655 656 657 659 660 661 662 663 664 669 670 671 672 673 675 676 677 678 679 680 684 685 689 690 696 700 701 702 703 708 711 715 716 717 718 719 720 722 723 724 727 729 731 735 736 737 738 739 740 741 742 743 749,
	6	 3 4 5 6 7 8 9 10 11 14 16 19 20 21 24 28 29 30 34 36 37 44 45 46 47 48 49 51 53 54 55 60 63 64 67 68 69 72 73 81 83 93 94 97 103 106 107 108 109 110 116 118 119 120 121 122 124 126 127 128 130 131 135 136 137 138 139 142 146 147 148 149 152 153 154 155 161 163 168 171 172 173 175 179 180 181 182 183 184 185 186 187 188 189 200 201 202 205 210 212 216 217 218 221 222 223 229 230 231 233 235 236 237 238 239 241 242 243 244 245 246 248 250 255 256 257 259 260 261 262 269 271 272 273 278 279 280 283 289 290 292 293 294 295 296 298 301 303 308 309 310 311 317 318 321 322 324 325 329 330 331 332 334 335 336 337 338 339 340 341 342 343 344 345 346 347 348 349 351 352 353 356 357 358 359 361 362 364 365 366 367 368 369 378 379 380 381 384 385 386 387 388 389 393 396 400 401 402 403 404 407 408 409 410 413 414 415 416 421 425 426 427 428 429 431 432 435 436 437 442 443 444 445 450 451 452 454 456 457 461 462 467 469 472 473 477 478 484 491 492 493 497 498 502 520 527 528 530 531 533 534 535 537 538 540 542 545 546 547 549 550 551 552 553 555 556 557 559 562 564 566 567 573 575 576 577 578 579 580 581 582 584 600 601 602 603 604 607 610 611 614 615 617 618 619 620 623 628 632 633 637 639 642 652 653 654 655 656 657 659 660 661 662 663 664 669 670 671 672 673 675 676 677 678 679 680 684 685 689 690 696 700 701 702 703 705 708 711 715 716 717 718 719 720 722 723 724 727 728 729 731 735 736 737 738 739 740 741 742 743 744 747 749,
	3	 6 7 10 81 106 138 139 183 184 185 186 187 188 740,
	1	 20 146 161 171 255 296 343 347 362 364 387 400 442 443 450 451 456 469 472 535 566 567 654 680 727 742 743,
	1	 339 340 421,
	12	 396 737,
	6	 205 269 357 361 617 700 702,
	1	 21 260 261 262 330 331 444 445 669,
	1	 28 34 51 53 60 68 69 72 83 130 135 163 189 210 212 221 246 248 289 298 324 388 484 528 533 547 550 551 556 575 576 577 578 600 618 619 628 637 639 657 663 677 679 684 685 696 724 729 738,
	0	 73 351 352 735,
	1	 73 351 352 602 603 735 736,
	1	 73 231 351 352 602 603 735 736,
	1	 73 231 351 352 602 603 614 735 736,
	2	 73 231 245 272 273 351 352 602 603 614 735 736,
	2	 65 197 203 204 206 207 211 327 328 422 438 488 489 495 523 526 536 548 699 709,
	1	 225 226 249 399 433 434 590,
	0	 120 121 217 218,
	0	 3 120 121 217 218,
	0	 3 4 9 120 121 217 218,
	0	 3 4 5 6 7 8 9 10 11 16 19 30 44 46 48 49 55 63 64 81 97 106 110 119 120 121 122 127 128 136 137 138 139 147 148 149 152 153 154 155 168 172 179 180 181 183 184 185 186 187 188 216 217 218 230 233 236 250 278 283 290 321 329 336 359 365 369 379 380 384 386 409 410 425 457 461 493 498 520 530 542 549 579 620 642 670 673 690 703 711 740 741,
	1	 161 469,
	0	 161 387 469,
	0	 161 271 341 387 469,
	0	 161 271 341 387 469 727,
	0	 20 146 161 271 341 387 400 442 443 451 456 469 566 567 727 743,
	0	 20 146 161 271 341 343 387 400 442 443 451 456 469 566 567 727 743,
	0	 20 146 161 271 341 343 387 400 442 443 450 451 456 469 566 567 727 743,
	0	 3 4 5 6 7 8 9 10 11 16 19 20 24 30 37 44 45 46 48 49 55 63 64 67 81 97 106 107 108 110 116 119 120 121 122 126 127 128 136 137 138 139 142 146 147 148 149 152 153 154 155 161 168 171 172 179 180 181 182 183 184 185 186 187 188 205 216 217 218 229 230 233 236 238 239 250 255 259 269 271 278 279 280 283 290 293 295 296 301 309 311 317 318 321 322 325 329 334 335 336 337 338 339 340 341 342 343 347 348 349 356 357 359 361 362 364 365 366 369 379 380 384 385 386 387 389 396 400 409 410 415 416 421 425 426 427 428 429 431 432 435 437 442 443 450 451 456 457 461 469 472 477 478 493 498 502 520 527 530 535 542 549 552 553 557 559 562 566 567 573 579 581 582 584 601 604 610 611 615 617 620 623 632 633 642 654 655 670 671 672 673 680 690 700 701 702 703 708 711 722 723 727 731 737 740 741 742 743,
	10	 28 34 51 53 68 69 72 83 130 135 163 210 212 221 246 248 289 298 324 388 484 528 533 547 550 551 556 575 576 577 600 618 619 628 637 639 657 663 677 679 684 685 696 724 729 738,
	0	 3 4 5 6 7 8 9 10 11 16 19 20 21 24 28 29 30 34 37 44 45 46 48 49 51 53 55 60 63 64 67 68 69 72 81 83 97 106 107 108 110 116 119 120 121 122 126 127 128 130 135 136 137 138 139 142 146 147 148 149 152 153 154 155 161 163 168 171 172 175 179 180 181 182 183 184 185 186 187 188 189 205 210 212 216 217 218 221 229 230 233 236 238 239 246 248 250 255 259 260 261 262 269 271 278 279 280 283 289 290 293 295 296 298 301 309 310 311 317 318 321 322 324 325 329 330 331 334 335 336 337 338 339 340 341 342 343 347 348 349 356 357 359 361 362 364 365 366 367 368 369 379 380 384 385 386 387 388 389 396 400 409 410 415 416 421 425 426 427 428 429 431 432 435 436 437 442 443 444 445 450 451 456 457 461 462 469 472 477 478 484 493 498 502 520 527 528 530 531 533 535 542 547 549 550 551 552 553 556 557 559 562 566 567 573 575 576 577 578 579 581 582 584 600 601 604 610 611 615 617 618 619 620 623 628 632 633 637 639 642 654 655 657 663 669 670 671 672 673 677 679 680 684 685 690 696 700 701 702 703 708 711 722 723 724 727 729 731 737 738 740 741 742 743,
	0	 3 4 5 6 7 8 9 10 11 16 19 20 21 24 28 29 30 34 37 44 45 46 48 49 51 53 55 60 63 64 67 68 69 72 81 83 97 106 107 108 110 116 119 120 121 122 126 127 128 130 135 136 137 138 139 142 146 147 148 149 152 153 154 155 161 163 168 171 172 175 179 180 181 182 183 184 185 186 187 188 189 201 205 210 212 216 217 218 221 229 230 233 236 238 239 246 248 250 255 259 260 261 262 269 271 278 279 280 283 289 290 293 295 296 298 301 309 310 311 317 318 321 322 324 325 329 330 331 334 335 336 337 338 339 340 341 342 343 347 348 349 356 357 359 361 362 364 365 366 367 368 369 379 380 384 385 386 387 388 389 396 400 409 410 415 416 421 425 426 427 428 429 431 432 435 436 437 442 443 444 445 450 451 456 457 461 462 469 472 477 478 484 493 498 502 520 527 528 530 531 533 535 542 547 549 550 551 552 553 556 557 559 562 566 567 573 575 576 577 578 579 581 582 584 600 601 604 610 611 615 617 618 619 620 623 628 632 633 637 639 642 652 653 654 655 657 663 669 670 671 672 673 677 678 679 680 684 685 690 696 700 701 702 703 708 711 722 723 724 727 729 731 737 738 740 741 742 743,
	0	 36 93 94 131 202 303 452 454 540 656 659 661 662 675 676 716,
	0	 36 54 93 94 131 202 244 303 345 358 452 454 491 540 656 659 661 662 675 676 715 716,
	0	 124 401 402 403 404 407 408 492 555 720,
	0	 40 143 160 596,
	0	 40 143 160 595 596,
	3	 76 125 176 199 213 214 228 383 482 487 508 522 539 563 568 585 599 624 706 721 734,
	2	 76 125 176 199 213 214 228 383 463 474 481 482 487 508 522 539 563 568 585 599 624 706 721 734,
	2	 59 240 277 302 319 394 423 479 480 503 525 616,
	3	 367 368 531,
	5	 28 29 34 51 53 68 69 72 83 130 135 163 175 189 210 212 221 246 248 289 298 310 324 367 368 388 436 445 462 484 528 531 533 547 550 551 556 575 576 577 600 618 619 628 637 639 657 663 677 679 684 685 696 724 729 738,
	0	 469 535,
	0	 24 45 182 431,
	0	 24 45 142 182 322 431,
	1	 435 552,
	0	 107 435 552 573 604 701,
	2	 36 47 54 73 93 94 118 124 131 200 202 222 223 231 235 237 244 245 256 257 272 273 303 345 351 352 353 358 381 393 401 402 403 404 407 408 413 414 452 454 473 491 492 534 540 545 546 555 580 602 603 614 656 659 660 661 662 664 675 676 715 716 717 718 719 720 735 736 739 749,
	1	 65 438 495,
	1	 65 328 438 495 699 709,
	0	 220 270 291 350 395 406 460 471 483 486 490 496 510 560 561 571 641 704,
	0	 220 270 291 350 395 406 460 471 483 486 490 496 510 529 560 561 571 597 641 704,
	0	 220 270 291 350 395 406 460 471 483 486 490 496 510 529 560 561 571 572 597 641 704,
	0	 59 232 247 299 305 588 589 616 630 691,
	2	 240 277 302 319 370 394 423 479 480 503 525,
	0	 233 642,
	1	 28 34 210 221 246 248 289 298 324 533 547 551 575 576 618 619 628 679 738,
	2	 3 4 5 6 7 8 9 10 11 16 19 21 28 29 30 34 44 46 48 49 51 53 55 60 63 64 68 69 72 81 83 97 106 110 119 120 121 122 127 128 130 135 136 137 138 139 147 148 149 152 153 154 155 163 168 172 175 179 180 181 183 184 185 186 187 188 189 210 212 216 217 218 221 230 233 246 248 260 261 262 283 289 290 298 308 310 321 324 329 330 331 336 359 365 367 368 369 378 379 380 384 386 388 409 410 425 436 444 445 457 461 462 484 493 498 520 528 531 533 547 549 550 551 553 556 575 576 577 578 600 618 619 620 628 637 639 642 657 663 669 670 673 677 679 684 685 696 703 724 729 738 740 741,
	1	 205 269 357 557 700 702,
	1	 205 269 357 361 557 617 700 702,
	1	 205 269 309 337 338 357 361 426 477 478 557 601 617 633 700 702 731,
	1	 76 125 176 199 213 214 228 285 465 482 487 522 563 599 706 734,
	0	 76 125 176 199 213 214 228 285 465 482 487 522 563 574 599 706 734,
	1	 76 125 176 199 213 214 228 285 383 465 482 487 508 522 563 574 599 624 706 721 734,
	0	 76 125 176 199 213 214 228 285 383 463 465 474 481 482 487 508 522 563 574 599 624 706 721 734,
	1	 50 77 85 129 166 459 504,
	1	 50 77 78 79 85 129 166 459 504 668,
	1	 270 291 350 395 406 418 460 471 483 486 490 496 510 518 519 560 561 571 606 641 704,
	1	 270 291 350 395 406 418 460 471 483 486 490 496 510 518 519 529 560 561 571 597 606 641 704,
	2	 220 270 291 350 395 406 417 418 419 439 460 471 483 486 490 496 509 510 518 519 529 560 561 565 571 572 597 606 634 641 665 674 683 704,
	2	 247 299 305 370 630,
	1	 59 232 247 299 305 370 394 588 589 630 691,
	3	 240 277 302 319 423 447 479 480 503 525,
	3	 16 97 386 461 642,
	1	 236 542 711,
	2	 20 146 161 387 400 442 443 456 535 566 567 727 743,
	3	 14 36 47 54 73 93 94 103 109 118 124 131 173 202 222 223 231 237 241 242 243 244 245 256 257 272 273 294 303 344 345 346 351 352 353 358 381 393 401 402 403 404 407 408 413 414 452 454 467 473 491 492 497 534 537 540 545 546 555 580 602 603 607 614 656 659 660 661 662 664 675 676 705 715 716 717 718 719 720 728 735 736 739 744 747 749,
	1	 3 4 5 6 7 8 9 10 11 14 16 19 20 21 24 28 29 30 34 36 37 44 45 46 47 48 49 51 53 54 55 60 63 64 67 68 69 72 73 81 83 93 94 97 103 106 107 108 109 110 116 118 119 120 121 122 124 126 127 128 130 131 135 136 137 138 139 142 146 147 148 149 152 153 154 155 161 163 168 171 172 173 175 179 180 181 182 183 184 185 186 187 188 189 200 201 202 205 210 212 216 217 218 221 222 223 229 230 231 233 235 236 237 238 239 241 242 243 244 245 246 248 250 255 256 257 259 260 261 262 269 271 272 273 278 279 280 283 289 290 293 294 295 296 298 301 303 309 310 311 317 318 321 322 324 325 329 330 331 334 335 336 337 338 339 340 341 342 343 344 345 346 347 348 349 351 352 353 356 357 358 359 361 362 364 365 366 367 368 369 379 380 381 384 385 386 387 388 389 393 396 400 401 402 403 404 407 408 409 410 413 414 415 416 421 425 426 427 428 429 431 432 435 436 437 442 443 444 445 450 451 452 454 456 457 461 462 467 469 472 473 477 478 484 491 492 493 497 498 502 520 527 528 530 531 533 534 535 537 540 542 545 546 547 549 550 551 552 553 555 556 557 559 562 566 567 573 575 576 577 578 579 580 581 582 584 600 601 602 603 604 607 610 611 614 615 617 618 619 620 623 628 632 633 637 639 642 652 653 654 655 656 657 659 660 661 662 663 664 669 670 671 672 673 675 676 677 678 679 680 684 685 690 696 700 701 702 703 705 708 711 715 716 717 718 719 720 722 723 724 727 728 729 731 735 736 737 738 739 740 741 742 743 744 747 749,
	1	 1 2 12 13 15 17 18 22 23 25 26 27 31 32 33 35 38 39 40 41 42 43 50 52 56 57 58 59 61 62 66 70 71 74 75 77 78 79 80 82 84 85 86 87 88 89 90 91 92 95 96 98 99 100 101 102 104 105 111 112 113 114 115 117 123 129 132 133 134 140 141 143 144 145 150 151 156 157 158 159 160 162 164 165 166 167 169 170 174 177 178 190 191 192 193 194 195 196 208 209 219 220 224 227 232 234 240 247 251 252 253 254 258 263 264 265 266 267 268 270 274 275 276 277 281 282 284 286 287 288 291 297 299 300 302 304 305 307 312 313 314 315 316 319 320 326 333 350 354 355 360 363 370 371 372 373 374 375 376 377 382 390 391 392 394 395 397 405 406 411 412 417 418 419 420 423 424 430 439 440 441 446 447 448 449 453 455 458 459 460 464 466 470 471 475 476 479 480 483 485 486 490 496 499 500 501 503 504 505 506 507 509 510 511 512 513 514 515 516 517 518 519 521 524 525 529 532 541 543 544 554 558 560 561 565 569 570 571 572 583 586 587 588 589 591 592 593 594 595 596 597 598 605 606 608 609 613 616 621 622 625 627 629 630 634 635 636 638 640 641 643 644 645 646 647 648 649 650 651 658 665 666 667 668 674 681 682 683 686 687 688 691 692 693 694 695 697 698 704 707 710 712 713 714 725 726 730 732 733 745 746,
	0	 22 98 209 224 227 263 265 268 274 275 282 288 297 354 360 371 376 382 391 392 412 424 440 441 455 458 466 470 476 511 512 513 514 541 570 586 605 609 613 621 629 640 651,
	1	 22 27 31 32 39 40 41 42 43 52 66 86 87 88 89 90 91 95 96 98 104 105 113 114 115 123 132 133 140 141 143 144 160 162 178 208 209 219 220 224 227 263 265 268 270 274 275 282 284 286 288 291 297 307 320 333 350 354 360 363 371 376 382 391 392 395 405 406 411 412 417 418 419 420 424 439 440 441 446 453 455 458 460 466 470 471 476 483 486 490 496 509 510 511 512 513 514 518 519 529 541 560 561 565 569 570 571 572 583 586 587 594 595 596 597 605 606 608 609 613 621 622 625 629 634 640 641 651 665 674 683 704 730,
	2	 22 27 31 32 39 40 41 42 43 52 59 66 74 86 87 88 89 90 91 92 95 96 98 99 101 102 104 105 113 114 115 123 132 133 140 141 143 144 159 160 162 178 208 209 219 220 224 227 232 240 247 251 263 265 268 270 274 275 277 282 284 286 288 291 297 299 302 304 305 307 319 320 333 350 354 360 363 370 371 376 377 382 391 392 394 395 405 406 411 412 417 418 419 420 423 424 430 439 440 441 446 447 448 449 453 455 458 460 464 466 470 471 476 479 480 483 485 486 490 496 503 507 509 510 511 512 513 514 518 519 525 529 541 554 558 560 561 565 569 570 571 572 583 586 587 588 589 594 595 596 597 598 605 606 608 609 613 616 621 622 625 627 629 630 634 638 640 641 651 665 666 674 681 683 691 694 695 697 698 704 707 730 732 733,
	4	 1 2 12 13 15 17 18 23 25 26 33 35 38 50 56 57 58 61 62 70 71 75 77 78 79 80 82 84 85 100 111 112 117 129 134 145 150 151 156 157 158 164 165 166 167 169 170 174 177 190 191 192 193 194 195 196 234 252 253 254 258 264 266 267 276 281 287 300 312 313 314 315 316 326 355 372 373 374 375 390 397 459 475 499 500 501 504 505 506 515 516 517 521 524 532 543 544 591 592 593 635 636 643 644 645 646 647 648 649 650 658 667 668 682 686 687 688 692 693 710 712 713 714 725 726 745 746,
	2	 50 77 85 129 166 504,
	3	 78 79 459,
	2	 50 77 78 79 85 129 166 459 504,
	2	 14 36 47 54 73 93 94 103 109 118 124 131 173 202 222 223 231 236 237 241 242 243 244 245 250 256 257 272 273 278 294 303 344 345 346 351 352 353 358 381 393 401 402 403 404 407 408 413 414 452 454 467 473 491 492 497 530 534 537 540 542 545 546 555 579 580 602 603 607 614 656 659 660 661 662 664 675 676 690 705 711 715 716 717 718 719 720 728 735 736 739 744 747 749,
	1	 14 36 47 54 73 93 94 103 109 118 124 131 173 200 202 222 223 231 236 237 241 242 243 244 245 250 256 257 272 273 278 294 303 344 345 346 351 352 353 358 381 393 401 402 403 404 407 408 413 414 452 454 467 473 491 492 497 530 534 537 540 542 545 546 555 579 580 602 603 607 614 656 659 660 661 662 664 675 676 690 705 711 715 716 717 718 719 720 728 735 736 739 744 747 749,
	1	 14 36 47 54 73 93 94 103 109 118 124 131 173 200 202 222 223 231 236 237 241 242 243 244 245 250 256 257 272 273 278 292 294 303 332 344 345 346 351 352 353 358 381 393 401 402 403 404 407 408 413 414 452 454 467 473 491 492 497 530 534 537 538 540 542 545 546 555 579 580 602 603 607 614 656 659 660 661 662 664 675 676 689 690 705 711 715 716 717 718 719 720 728 735 736 739 744 747 749,
	1	 14 36 47 54 73 93 94 103 109 118 124 131 173 200 202 222 223 231 236 237 241 242 243 244 245 250 256 257 272 273 278 292 294 303 332 344 345 346 351 352 353 358 381 393 401 402 403 404 407 408 413 414 452 454 467 473 491 492 497 530 534 537 538 540 542 545 546 555 579 580 602 603 607 612 614 626 631 656 659 660 661 662 664 675 676 689 690 705 711 715 716 717 718 719 720 728 735 736 739 744 747 748 749,
	2	 3 4 5 6 7 8 9 10 11 14 16 19 20 24 30 36 37 44 45 46 47 48 49 54 55 63 64 67 73 81 93 94 97 103 106 107 108 109 110 116 118 119 120 121 122 124 126 127 128 131 136 137 138 139 142 146 147 148 149 152 153 154 155 161 168 171 172 173 179 180 181 182 183 184 185 186 187 188 200 201 202 205 216 217 218 222 223 229 230 231 233 235 236 237 238 239 241 242 243 244 245 250 255 256 257 259 269 271 272 273 278 279 280 283 290 292 293 294 295 296 301 303 308 309 311 317 318 321 322 325 329 332 334 335 336 337 338 339 340 341 342 343 344 345 346 347 348 349 351 352 353 356 357 358 359 361 362 364 365 366 369 378 379 380 381 384 385 386 387 389 393 396 400 401 402 403 404 407 408 409 410 413 414 415 416 421 425 426 427 428 429 431 432 435 437 442 443 450 451 452 454 456 457 461 467 469 472 473 477 478 491 492 493 497 498 502 520 527 530 534 535 537 538 540 542 545 546 549 552 553 555 557 559 562 566 567 573 579 580 581 582 584 601 602 603 604 607 610 611 612 614 615 617 620 623 626 631 632 633 642 652 653 654 655 656 659 660 661 662 664 670 671 672 673 675 676 678 680 689 690 700 701 702 703 705 708 711 715 716 717 718 719 720 722 723 727 728 731 735 736 737 739 740 741 742 743 744 747 748 749,
	2	 3 4 5 6 7 8 9 10 11 14 16 19 20 24 29 30 36 37 44 45 46 47 48 49 54 55 63 64 67 73 81 93 94 97 103 106 107 108 109 110 116 118 119 120 121 122 124 126 127 128 131 136 137 138 139 142 146 147 148 149 152 153 154 155 161 168 171 172 173 175 179 180 181 182 183 184 185 186 187 188 200 201 202 205 216 217 218 222 223 229 230 231 233 235 236 237 238 239 241 242 243 244 245 250 255 256 257 259 269 271 272 273 278 279 280 283 290 292 293 294 295 296 301 303 308 309 310 311 317 318 321 322 325 329 332 334 335 336 337 338 339 340 341 342 343 344 345 346 347 348 349 351 352 353 356 357 358 359 361 362 364 365 366 367 368 369 378 379 380 381 384 385 386 387 389 393 396 400 401 402 403 404 407 408 409 410 413 414 415 416 421 425 426 427 428 429 431 432 435 436 437 442 443 450 451 452 454 456 457 461 462 467 469 472 473 477 478 491 492 493 497 498 502 520 527 530 531 534 535 537 538 540 542 545 546 549 552 553 555 557 559 562 566 567 573 579 580 581 582 584 601 602 603 604 607 610 611 612 614 615 617 620 623 626 631 632 633 642 652 653 654 655 656 659 660 661 662 664 670 671 672 673 675 676 678 680 689 690 700 701 702 703 705 708 711 715 716 717 718 719 720 722 723 727 728 731 735 736 737 739 740 741 742 743 744 747 748 749,
	1	 28 34 51 53 68 69 72 83 130 135 163 189 210 212 221 246 248 289 298 324 388 484 528 533 547 550 551 556 575 576 577 600 618 619 628 637 639 657 663 677 679 684 685 696 724 729 738,
	1	 3 4 5 6 7 8 9 10 11 14 16 19 20 24 28 29 30 34 36 37 44 45 46 47 48 49 51 53 54 55 63 64 67 68 69 72 73 81 83 93 94 97 103 106 107 108 109 110 116 118 119 120 121 122 124 126 127 128 130 131 135 136 137 138 139 142 146 147 148 149 152 153 154 155 161 163 168 171 172 173 175 179 180 181 182 183 184 185 186 187 188 189 200 201 202 205 210 212 216 217 218 221 222 223 229 230 231 233 235 236 237 238 239 241 242 243 244 245 246 248 250 255 256 257 259 269 271 272 273 278 279 280 283 289 290 292 293 294 295 296 298 301 303 308 309 310 311 317 318 321 322 324 325 329 332 334 335 336 337 338 339 340 341 342 343 344 345 346 347 348 349 351 352 353 356 357 358 359 361 362 364 365 366 367 368 369 378 379 380 381 384 385 386 387 388 389 393 396 400 401 402 403 404 407 408 409 410 413 414 415 416 421 425 426 427 428 429 431 432 435 436 437 442 443 450 451 452 454 456 457 461 462 467 469 472 473 477 478 484 491 492 493 497 498 502 520 527 528 530 531 533 534 535 537 538 540 542 545 546 547 549 550 551 552 553 555 556 557 559 562 566 567 573 575 576 577 579 580 581 582 584 600 601 602 603 604 607 610 611 612 614 615 617 618 619 620 623 626 628 631 632 633 637 639 642 652 653 654 655 656 657 659 660 661 662 663 664 670 671 672 673 675 676 677 678 679 680 684 685 689 690 696 700 701 702 703 705 708 711 715 716 717 718 719 720 722 723 724 727 728 729 731 735 736 737 738 739 740 741 742 743 744 747 748 749,
	1	 3 4 5 6 7 8 9 10 11 14 16 19 20 24 28 29 30 34 36 37 44 45 46 47 48 49 51 53 54 55 60 63 64 67 68 69 72 73 81 83 93 94 97 103 106 107 108 109 110 116 118 119 120 121 122 124 126 127 128 130 131 135 136 137 138 139 142 146 147 148 149 152 153 154 155 161 163 168 171 172 173 175 179 180 181 182 183 184 185 186 187 188 189 200 201 202 205 210 212 216 217 218 221 222 223 229 230 231 233 235 236 237 238 239 241 242 243 244 245 246 248 250 255 256 257 259 269 271 272 273 278 279 280 283 289 290 292 293 294 295 296 298 301 303 308 309 310 311 317 318 321 322 324 325 329 332 334 335 336 337 338 339 340 341 342 343 344 345 346 347 348 349 351 352 353 356 357 358 359 361 362 364 365 366 367 368 369 378 379 380 381 384 385 386 387 388 389 393 396 400 401 402 403 404 407 408 409 410 413 414 415 416 421 425 426 427 428 429 431 432 435 436 437 442 443 444 450 451 452 454 456 457 461 462 467 469 472 473 477 478 484 491 492 493 497 498 502 520 527 528 530 531 533 534 535 537 538 540 542 545 546 547 549 550 551 552 553 555 556 557 559 562 566 567 573 575 576 577 578 579 580 581 582 584 600 601 602 603 604 607 610 611 612 614 615 617 618 619 620 623 626 628 631 632 633 637 639 642 652 653 654 655 656 657 659 660 661 662 663 664 670 671 672 673 675 676 677 678 679 680 684 685 689 690 696 700 701 702 703 705 708 711 715 716 717 718 719 720 722 723 724 727 728 729 731 735 736 737 738 739 740 741 742 743 744 747 748 749,
	4	 1 2 12 13 15 17 18 22 23 25 26 27 31 32 33 35 38 39 40 41 42 43 50 52 56 57 58 59 61 62 65 66 70 71 74 75 76 77 78 79 80 82 84 85 86 87 88 89 90 91 92 95 96 98 99 100 101 102 104 105 111 112 113 114 115 117 123 125 129 132 133 134 140 141 143 144 145 150 151 156 157 158 159 160 162 164 165 166 167 169 170 174 176 177 178 190 191 192 193 194 195 196 197 198 199 203 204 206 207 208 209 211 213 214 215 219 220 224 225 226 227 228 232 234 240 247 249 251 252 253 254 258 263 264 265 266 267 268 270 274 275 276 277 281 282 284 285 286 287 288 291 297 299 300 302 304 305 306 307 312 313 314 315 316 319 320 323 326 327 328 333 350 354 355 360 363 370 371 372 373 374 375 376 377 382 383 390 391 392 394 395 397 398 399 405 406 411 412 417 418 419 420 422 423 424 430 433 434 438 439 440 441 446 447 448 449 453 455 458 459 460 463 464 465 466 468 470 471 474 475 476 479 480 481 482 483 485 486 487 488 489 490 494 495 496 499 500 501 503 504 505 506 507 508 509 510 511 512 513 514 515 516 517 518 519 521 522 523 524 525 526 529 532 536 539 541 543 544 548 554 558 560 561 563 564 565 568 569 570 571 572 574 583 585 586 587 588 589 590 591 592 593 594 595 596 597 598 599 605 606 608 609 613 616 621 622 624 625 627 629 630 634 635 636 638 640 641 643 644 645 646 647 648 649 650 651 658 665 666 667 668 674 681 682 683 686 687 688 691 692 693 694 695 697 698 699 704 706 707 709 710 712 713 714 721 725 726 730 732 733 734 745 746,
	1	 1 2 12 13 15 17 18 22 23 25 26 27 31 32 33 35 38 39 40 41 42 43 50 52 56 57 58 59 61 62 65 66 70 71 74 75 77 78 79 80 82 84 85 86 87 88 89 90 91 92 95 96 98 99 100 101 102 104 105 111 112 113 114 115 117 123 129 132 133 134 140 141 143 144 145 150 151 156 157 158 159 160 162 164 165 166 167 169 170 174 177 178 190 191 192 193 194 195 196 197 198 203 204 206 207 208 209 211 215 219 220 224 225 226 227 232 234 240 247 249 251 252 253 254 258 263 264 265 266 267 268 270 274 275 276 277 281 282 284 286 287 288 291 297 299 300 302 304 305 306 307 312 313 314 315 316 319 320 323 326 327 328 333 350 354 355 360 363 370 371 372 373 374 375 376 377 382 383 390 391 392 394 395 397 398 399 405 406 411 412 417 418 419 420 422 423 424 430 433 434 438 439 440 441 446 447 448 449 453 455 458 459 460 463 464 466 468 470 471 474 475 476 479 480 481 483 485 486 488 489 490 494 495 496 499 500 501 503 504 505 506 507 508 509 510 511 512 513 514 515 516 517 518 519 521 523 524 525 526 529 532 536 541 543 544 548 554 558 560 561 564 565 569 570 571 572 574 583 586 587 588 589 590 591 592 593 594 595 596 597 598 605 606 608 609 613 616 621 622 624 625 627 629 630 634 635 636 638 640 641 643 644 645 646 647 648 649 650 651 658 665 666 667 668 674 681 682 683 686 687 688 691 692 693 694 695 697 698 699 704 707 709 710 712 713 714 721 725 726 730 732 733 745 746,
	2	 1 2 12 13 15 17 18 22 23 25 26 27 31 32 33 35 38 39 40 41 42 43 50 52 56 57 58 59 61 62 65 66 70 71 74 75 77 78 79 80 82 84 85 86 87 88 89 90 91 92 95 96 98 99 100 101 102 104 105 111 112 113 114 115 117 123 129 132 133 134 140 141 143 144 145 150 151 156 157 158 159 160 162 164 165 166 167 169 170 174 177 178 190 191 192 193 194 195 196 197 198 203 204 206 207 208 209 211 215 219 220 224 225 226 227 232 234 240 247 249 251 252 253 254 258 263 264 265 266 267 268 270 274 275 276 277 281 282 284 286 287 288 291 297 299 300 302 304 305 306 307 312 313 314 315 316 319 320 323 326 327 328 333 350 354 355 360 363 370 371 372 373 374 375 376 377 382 383 390 391 392 394 395 397 398 399 405 406 411 412 417 418 419 420 422 423 424 430 433 434 438 439 440 441 446 447 448 449 453 455 458 459 460 463 464 466 468 470 471 474 475 476 479 480 481 483 485 486 488 489 490 494 495 496 499 500 501 503 504 505 506 507 508 509 510 511 512 513 514 515 516 517 518 519 521 523 524 525 526 529 532 536 541 543 544 548 554 558 560 561 564 565 569 570 571 572 583 586 587 588 589 590 591 592 593 594 595 596 597 598 605 606 608 609 613 616 621 622 624 625 627 629 630 634 635 636 638 640 641 643 644 645 646 647 648 649 650 651 658 665 666 667 668 674 681 682 683 686 687 688 691 692 693 694 695 697 698 699 704 707 709 710 712 713 714 721 725 726 730 732 733 745 746,
	1	 1 2 12 13 15 17 18 22 23 25 26 27 31 32 33 35 38 39 40 41 42 43 50 52 56 57 58 59 61 62 65 66 70 71 74 75 77 78 79 80 82 84 85 86 87 88 89 90 91 92 95 96 98 99 100 101 102 104 105 111 112 113 114 115 117 123 129 132 133 134 140 141 143 144 145 150 151 156 157 158 159 160 162 164 165 166 167 169 170 174 177 178 190 191 192 193 194 195 196 197 198 203 204 206 207 208 209 211 215 219 220 224 225 226 227 232 234 240 247 249 251 252 253 254 258 263 264 265 266 267 268 270 274 275 276 277 281 282 284 286 287 288 291 297 299 300 302 304 305 306 307 312 313 314 315 316 319 320 323 326 327 328 333 350 354 355 360 363 370 371 372 373 374 375 376 377 382 390 391 392 394 395 397 398 399 405 406 411 412 417 418 419 420 422 423 424 430 433 434 438 439 440 441 446 447 448 449 453 455 458 459 460 463 464 466 468 470 471 474 475 476 479 480 481 483 485 486 488 489 490 494 495 496 499 500 501 503 504 505 506 507 509 510 511 512 513 514 515 516 517 518 519 521 523 524 525 526 529 532 536 541 543 544 548 554 558 560 561 564 565 569 570 571 572 583 586 587 588 589 590 591 592 593 594 595 596 597 598 605 606 608 609 613 616 621 622 625 627 629 630 634 635 636 638 640 641 643 644 645 646 647 648 649 650 651 658 665 666 667 668 674 681 682 683 686 687 688 691 692 693 694 695 697 698 699 704 707 709 710 712 713 714 725 726 730 732 733 745 746,
	1	 1 2 12 13 15 17 18 22 23 25 26 27 31 32 33 35 38 39 40 41 42 43 50 52 56 57 58 59 61 62 65 66 70 71 74 75 77 78 79 80 82 84 85 86 87 88 89 90 91 92 95 96 98 99 100 101 102 104 105 111 112 113 114 115 117 123 129 132 133 134 140 141 143 144 145 150 151 156 157 158 159 160 162 164 165 166 167 169 170 174 177 178 190 191 192 193 194 195 196 197 198 203 204 206 207 208 209 211 215 219 220 224 225 226 227 232 234 240 247 249 251 252 253 254 258 263 264 265 266 267 268 270 274 275 276 277 281 282 284 286 287 288 291 297 299 300 302 304 305 306 307 312 313 314 315 316 319 320 323 326 327 328 333 350 354 355 360 363 370 371 372 373 374 375 376 377 382 390 391 392 394 395 397 398 399 405 406 411 412 417 418 419 420 422 423 424 430 433 434 438 439 440 441 446 447 448 449 453 455 458 459 460 464 466 468 470 471 475 476 479 480 483 485 486 488 489 490 494 495 496 499 500 501 503 504 505 506 507 509 510 511 512 513 514 515 516 517 518 519 521 523 524 525 526 529 532 536 541 543 544 548 554 558 560 561 564 565 569 570 571 572 583 586 587 588 589 590 591 592 593 594 595 596 597 598 605 606 608 609 613 616 621 622 625 627 629 630 634 635 636 638 640 641 643 644 645 646 647 648 649 650 651 658 665 666 667 668 674 681 682 683 686 687 688 691 692 693 694 695 697 698 699 704 707 709 710 712 713 714 725 726 730 732 733 745 746,
	2	 270 350 406 418 439 460 471 509 518 519 560 561 565 571 606 641 704,
	2	 270 350 406 418 439 460 471 509 518 519 560 561 565 571 572 606 641 704,
	2	 270 350 406 418 439 460 471 509 518 519 529 560 561 565 571 572 597 606 641 704,
	1	 1 2 12 13 15 17 18 22 23 25 26 31 32 33 35 38 39 40 50 56 57 58 59 61 62 65 66 70 71 74 75 77 78 79 80 82 84 85 92 98 99 100 101 102 111 112 117 129 134 143 145 150 151 156 157 158 159 160 162 164 165 166 167 169 170 174 177 178 190 191 192 193 194 195 196 197 198 203 204 206 207 208 209 211 215 224 225 226 227 232 234 240 247 249 251 252 253 254 258 263 264 265 266 267 268 274 275 276 277 281 282 286 287 288 297 299 300 302 304 305 306 312 313 314 315 316 319 323 326 327 328 333 354 355 360 363 370 371 372 373 374 375 376 377 382 390 391 392 394 397 398 399 405 411 412 420 422 423 424 430 433 434 438 440 441 447 448 449 453 455 458 459 464 466 468 470 475 476 479 480 485 488 489 494 495 499 500 501 503 504 505 506 507 511 512 513 514 515 516 517 521 523 524 525 526 532 536 541 543 544 548 554 558 564 569 570 583 586 588 589 590 591 592 593 594 595 596 598 605 608 609 613 616 621 627 629 630 635 636 638 640 643 644 645 646 647 648 649 650 651 658 666 667 668 681 682 686 687 688 691 692 693 694 695 697 698 699 707 709 710 712 713 714 725 726 730 732 733 745 746,
	1	 1 2 12 13 15 17 18 23 25 26 33 35 38 50 56 57 58 59 61 62 65 70 71 74 75 77 78 79 80 82 84 85 92 99 100 101 102 111 112 117 129 134 145 150 151 156 157 158 159 164 165 166 167 169 170 174 177 190 191 192 193 194 195 196 197 198 203 204 206 207 211 215 225 226 232 234 240 247 249 251 252 253 254 258 264 266 267 276 277 281 287 299 300 302 304 305 306 312 313 314 315 316 319 323 326 327 328 355 370 372 373 374 375 377 390 394 397 398 399 422 423 430 433 434 438 447 448 449 459 464 468 475 479 480 485 488 489 494 495 499 500 501 503 504 505 506 507 515 516 517 521 523 524 525 526 532 536 543 544 548 554 558 564 588 589 590 591 592 593 598 616 627 630 635 636 638 643 644 645 646 647 648 649 650 658 666 667 668 681 682 686 687 688 691 692 693 694 695 697 698 699 707 709 710 712 713 714 725 726 732 733 745 746,
	2	 65 197 198 203 204 206 207 211 215 225 226 249 306 323 327 328 398 399 422 433 434 438 468 488 489 494 495 523 526 536 548 564 590 699 709,
	1	 1 2 12 13 15 17 18 23 25 26 33 35 38 50 56 57 58 59 61 62 70 71 74 75 77 78 79 80 82 84 85 92 99 100 101 102 111 112 117 129 134 145 150 151 156 157 158 159 164 165 166 167 169 170 174 177 190 191 192 193 194 195 196 232 234 240 247 251 252 253 254 258 264 266 267 276 277 281 287 299 300 302 304 305 312 313 314 315 316 319 326 355 370 372 373 374 375 377 390 394 397 423 430 447 448 449 459 464 475 479 480 485 499 500 501 503 504 505 506 507 515 516 517 521 524 525 532 543 544 554 558 588 589 591 592 593 598 616 627 630 635 636 638 643 644 645 646 647 648 649 650 658 666 667 668 681 682 686 687 688 691 692 693 694 695 697 698 707 710 712 713 714 725 726 732 733 745 746,
	1	 12 13 17 18 61 75 145 157 158 326 355 543 544,
	2	 270 395 460 483 486 496 510,
	1	 21 260 261 262 310 330 331 367 368 436 462 531 669,
	0	 21 260 261 262 310 330 331 367 368 436 445 462 531 669,
	0	 28 29 34 51 53 68 69 72 83 130 135 163 175 189 210 212 221 246 248 289 298 324 388 484 528 533 547 550 551 556 575 576 577 600 618 619 628 637 639 657 663 677 679 684 685 696 724 729 738,
	3	 3 4 5 6 7 8 9 10 11 16 19 20 21 24 28 29 30 34 36 37 44 45 46 47 48 49 51 53 54 55 60 63 64 67 68 69 72 73 81 83 93 94 97 106 107 108 110 116 118 119 120 121 122 124 126 127 128 130 131 135 136 137 138 139 142 146 147 148 149 152 153 154 155 161 163 168 171 172 175 179 180 181 182 183 184 185 186 187 188 189 201 202 205 210 212 216 217 218 221 222 223 229 230 231 233 236 237 238 239 244 245 246 248 250 255 256 257 259 260 261 262 269 271 272 273 278 279 280 283 289 290 293 295 296 298 301 303 308 309 310 311 317 318 321 322 324 325 329 330 331 334 335 336 337 338 339 340 341 342 343 345 347 348 349 351 352 353 356 357 358 359 361 362 364 365 366 367 368 369 378 379 380 381 384 385 386 387 388 389 393 396 400 401 402 403 404 407 408 409 410 413 414 415 416 421 425 426 427 428 429 431 432 435 436 437 442 443 444 445 450 451 452 454 456 457 461 462 469 472 473 477 478 484 491 492 493 498 502 520 527 528 530 531 533 534 535 540 545 546 547 549 550 551 552 553 555 556 557 559 562 566 567 573 575 576 577 578 579 580 581 582 584 600 601 602 603 604 610 611 614 615 617 618 619 620 623 628 632 633 637 639 642 652 653 654 655 656 657 659 660 661 662 663 664 669 670 671 672 673 675 676 677 678 679 680 684 685 690 696 700 701 702 703 708 711 715 716 717 718 719 720 722 723 724 727 729 731 735 736 737 738 739 740 741 742 743 749,
	1	 3 4 5 6 7 8 9 10 11 16 19 20 21 24 28 29 30 34 36 37 44 45 46 47 48 49 51 53 54 55 60 63 64 67 68 69 72 73 81 83 93 94 97 106 107 108 110 116 118 119 120 121 122 124 126 127 128 130 131 135 136 137 138 139 142 146 147 148 149 152 153 154 155 161 163 168 171 172 175 179 180 181 182 183 184 185 186 187 188 189 201 202 205 210 212 216 217 218 221 222 223 229 230 231 233 236 237 238 239 244 245 246 248 250 255 256 257 259 260 261 262 269 271 272 273 278 279 280 283 289 290 292 293 295 296 298 301 303 308 309 310 311 317 318 321 322 324 325 329 330 331 332 334 335 336 337 338 339 340 341 342 343 345 347 348 349 351 352 353 356 357 358 359 361 362 364 365 366 367 368 369 378 379 380 381 384 385 386 387 388 389 393 396 400 401 402 403 404 407 408 409 410 413 414 415 416 421 425 426 427 428 429 431 432 435 436 437 442 443 444 445 450 451 452 454 456 457 461 462 469 472 473 477 478 484 491 492 493 498 502 520 527 528 530 531 533 534 535 538 540 545 546 547 549 550 551 552 553 555 556 557 559 562 566 567 573 575 576 577 578 579 580 581 582 584 600 601 602 603 604 610 611 614 615 617 618 619 620 623 628 632 633 637 639 642 652 653 654 655 656 657 659 660 661 662 663 664 669 670 671 672 673 675 676 677 678 679 680 684 685 689 690 696 700 701 702 703 708 711 715 716 717 718 719 720 722 723 724 727 729 731 735 736 737 738 739 740 741 742 743 749,
	3	 3 4 5 6 7 8 9 10 11 14 16 19 20 21 24 28 29 30 34 36 37 44 45 46 47 48 49 51 53 54 55 60 63 64 67 68 69 72 73 81 83 93 94 97 103 106 107 108 109 110 116 118 119 120 121 122 124 126 127 128 130 131 135 136 137 138 139 142 146 147 148 149 152 153 154 155 161 163 168 171 172 173 175 179 180 181 182 183 184 185 186 187 188 189 200 201 202 205 210 212 216 217 218 221 222 223 229 230 231 233 236 237 238 239 241 242 243 244 245 246 248 250 255 256 257 259 260 261 262 269 271 272 273 278 279 280 283 289 290 292 293 294 295 296 298 301 303 308 309 310 311 317 318 321 322 324 325 329 330 331 332 334 335 336 337 338 339 340 341 342 343 344 345 346 347 348 349 351 352 353 356 357 358 359 361 362 364 365 366 367 368 369 378 379 380 381 384 385 386 387 388 389 393 396 400 401 402 403 404 407 408 409 410 413 414 415 416 421 425 426 427 428 429 431 432 435 436 437 442 443 444 445 450 451 452 454 456 457 461 462 467 469 472 473 477 478 484 491 492 493 497 498 502 520 527 528 530 531 533 534 535 537 538 540 545 546 547 549 550 551 552 553 555 556 557 559 562 566 567 573 575 576 577 578 579 580 581 582 584 600 601 602 603 604 607 610 611 614 615 617 618 619 620 623 628 632 633 637 639 642 652 653 654 655 656 657 659 660 661 662 663 664 669 670 671 672 673 675 676 677 678 679 680 684 685 689 690 696 700 701 702 703 705 708 711 715 716 717 718 719 720 722 723 724 727 728 729 731 735 736 737 738 739 740 741 742 743 744 747 749,
	3	 1 2 12 13 15 17 18 22 23 25 26 27 31 32 33 35 38 39 40 41 42 43 50 52 56 57 58 59 61 62 66 70 71 74 75 76 77 78 79 80 82 84 85 86 87 88 89 90 91 92 95 96 98 99 100 101 102 104 105 111 112 113 114 115 117 123 125 129 132 133 134 140 141 143 144 145 150 151 156 157 158 159 160 162 164 165 166 167 169 170 174 176 177 178 190 191 192 193 194 195 196 199 208 209 213 214 215 219 220 224 227 228 232 234 235 240 247 251 252 253 254 258 263 264 265 266 267 268 270 274 275 276 277 281 282 284 285 286 287 288 291 297 299 300 302 304 305 306 307 312 313 314 315 316 319 320 326 333 350 354 355 360 363 370 371 372 373 374 375 376 377 382 383 390 391 392 394 395 397 405 406 411 412 417 418 419 420 423 424 430 439 440 441 446 447 448 449 453 455 458 459 460 463 464 465 466 470 471 474 475 476 479 480 481 482 483 485 486 487 490 496 499 500 501 503 504 505 506 507 508 509 510 511 512 513 514 515 516 517 518 519 521 522 524 525 529 532 539 541 542 543 544 554 558 560 561 563 564 565 568 569 570 571 572 574 583 585 586 587 588 589 591 592 593 594 595 596 597 598 599 605 606 608 609 612 613 616 621 622 624 625 626 627 629 630 631 634 635 636 638 640 641 643 644 645 646 647 648 649 650 651 658 665 666 667 668 674 681 682 683 686 687 688 691 692 693 694 695 697 698 704 706 707 710 712 713 714 721 725 726 730 732 733 734 745 746 748,
	2	 12 13 17 18 56 61 70 75 151 157 158 169 326 355 397 543 544 710,
	2	 12 13 17 18 56 61 70 75 145 151 157 158 169 326 355 397 543 544 710,
	3	 482 487 522 706,
	2	 199 482 487 522 706,
	3	 8 168,
	3	 3 4 5 8 9 55 120 121 136 137 148 149 168 217 218 359,
	2	 3 4 5 8 9 55 120 121 136 137 148 149 168 217 218 321 359,
	2	 3 4 5 8 9 55 120 121 136 137 148 149 168 172 217 218 321 359,
	1	 3 4 5 8 9 11 55 120 121 127 128 136 137 148 149 168 172 217 218 321 359,
	4	 229 279 317 318,
	4	 229 279 317 318 389,
	4	 229 279 295 301 317 318 389 427 437 527 615,
	4	 229 279 295 301 317 318 366 389 427 437 527 610 615,
	5	 47 73 222 223 231 236 245 250 272 273 278 351 352 353 381 393 413 414 473 530 542 545 546 579 580 602 603 614 660 664 690 711 717 718 719 735 736 739 749,
	5	 36 47 54 73 93 94 118 124 131 202 222 223 231 236 237 244 245 250 256 257 272 273 278 303 345 351 352 353 358 381 393 401 402 403 404 407 408 413 414 452 454 473 491 492 530 534 540 542 545 546 555 579 580 602 603 614 656 659 660 661 662 664 675 676 690 711 715 716 717 718 719 720 735 736 739 749,
	2	 3 4 5 6 7 8 9 10 11 16 19 20 21 24 28 29 30 34 36 37 44 45 46 47 48 49 51 53 54 55 60 63 64 67 68 69 72 73 81 83 93 94 97 106 107 108 110 116 118 119 120 121 122 124 126 127 128 130 131 135 136 137 138 139 142 146 147 148 149 152 153 154 155 161 163 168 171 172 175 179 180 181 182 183 184 185 186 187 188 189 201 202 205 210 212 216 217 218 221 222 223 229 230 231 233 236 237 238 239 244 245 246 248 250 255 256 257 259 260 261 262 269 271 272 273 278 279 280 283 289 290 293 295 296 298 301 303 308 309 310 311 317 318 321 322 324 325 329 330 331 334 335 336 337 338 339 340 341 342 343 345 347 348 349 351 352 353 356 357 358 359 361 362 364 365 366 367 368 369 378 379 380 381 384 385 386 387 388 389 393 396 400 401 402 403 404 407 408 409 410 413 414 415 416 421 425 426 427 428 429 431 432 435 436 437 442 443 444 445 450 451 452 454 456 457 461 462 469 472 473 477 478 484 491 492 493 498 502 520 527 528 530 531 533 534 535 540 542 545 546 547 549 550 551 552 553 555 556 557 559 562 566 567 573 575 576 577 578 579 580 581 582 584 600 601 602 603 604 610 611 614 615 617 618 619 620 623 628 632 633 637 639 642 652 653 654 655 656 657 659 660 661 662 663 664 669 670 671 672 673 675 676 677 678 679 680 684 685 690 696 700 701 702 703 708 711 715 716 717 718 719 720 722 723 724 727 729 731 735 736 737 738 739 740 741 742 743 749,
	9	 3 4 5 6 7 8 9 10 11 16 19 20 21 24 28 29 30 34 36 37 44 45 46 47 48 49 51 53 54 55 60 63 64 67 68 69 72 73 81 83 93 94 97 106 107 108 110 116 118 119 120 121 122 124 126 127 128 130 131 135 136 137 138 139 142 146 147 148 149 152 153 154 155 161 163 168 171 172 175 179 180 181 182 183 184 185 186 187 188 189 200 201 202 205 210 212 215 216 217 218 221 222 223 229 230 231 233 235 236 237 238 239 244 245 246 248 250 255 256 257 259 260 261 262 269 271 272 273 278 279 280 283 289 290 293 295 296 298 301 303 306 308 309 310 311 317 318 321 322 324 325 329 330 331 334 335 336 337 338 339 340 341 342 343 345 347 348 349 351 352 353 356 357 358 359 361 362 364 365 366 367 368 369 378 379 380 381 384 385 386 387 388 389 393 396 400 401 402 403 404 407 408 409 410 413 414 415 416 421 425 426 427 428 429 431 432 435 436 437 442 443 444 445 450 451 452 454 456 457 461 462 469 472 473 477 478 484 491 492 493 498 502 520 527 528 530 531 533 534 535 540 542 545 546 547 549 550 551 552 553 555 556 557 559 562 564 566 567 573 575 576 577 578 579 580 581 582 584 600 601 602 603 604 610 611 612 614 615 617 618 619 620 623 626 628 631 632 633 637 639 642 652 653 654 655 656 657 659 660 661 662 663 664 669 670 671 672 673 675 676 677 678 679 680 684 685 690 696 700 701 702 703 708 711 715 716 717 718 719 720 722 723 724 727 729 731 735 736 737 738 739 740 741 742 743 748 749,
	1	 166 459,
	1	 209 224 263 268 297 354 360 371 376 455 466 470 511 541 586 613 621 651,
	0	 209 224 263 268 297 354 360 371 376 455 458 466 470 511 541 586 613 621 629 651,
	0	 233 549,
	0	 283 380 409 410 673,
	0	 124 237 256 257 492 720,
	1	 220 270 350 395 406 418 439 460 471 483 486 496 509 510 518 519 560 561 565 571 606 641 704,
	1	 220 270 350 395 406 418 439 460 471 483 486 496 509 510 518 519 529 560 561 565 571 597 606 641 704,
	1	 220 270 350 395 406 418 439 460 471 483 486 496 509 510 518 519 529 560 561 565 571 572 597 606 641 704,
	1	 176 487 522,
	3	 706 734,
	1	 285 465 706 734,
	1	 199 285 465 706 734,
	1	 213 214 228 482 563,
	1	 199 213 214 228 285 465 482 563 706 734,
	1	 53 68 69 210 212 246 248 289 324 533 618 619 628 679,
	2	 12 13 17,
	2	 12 13 17 18 157 158,
	2	 12 13 17 18 75 157 158 355,
	1	 350 395 406 460 471 483 486 496 510 561 571 641 704,
	1	 350 395 406 460 471 483 486 496 510 529 561 571 597 641 704,
	1	 350 395 406 460 471 483 486 496 510 529 561 571 572 597 641 704,
	1	 41 622 625,
	1	 41 43 622 625,
	1	 41 42 43 115 622 625,
	2	 16 97 233 386 461,
	2	 20 146 161 400 442 443 456 566 567 727 743,
	1	 20 146 161 271 341 400 442 443 456 566 567 727 743,
	3	 20 146 161 271 341 387 400 442 443 456 535 566 567 727 743,
	0	 343 347 450 451 469,
	1	 24 45 182 431 552,
	1	 24 45 142 182 322 431 552,
	1	 107 435 573 604 701,
	0	 3 4 5 6 7 8 9 10 11 16 19 20 24 30 37 44 45 46 48 49 55 63 64 67 81 97 106 107 108 110 116 119 120 121 122 126 127 128 136 137 138 139 142 146 147 148 149 152 153 154 155 161 168 171 172 179 180 181 182 183 184 185 186 187 188 205 216 217 218 229 230 233 238 239 255 259 269 271 279 280 283 290 293 295 296 301 309 311 317 318 321 322 325 329 334 335 336 337 338 339 340 341 342 343 347 348 349 356 357 359 361 362 364 365 366 369 380 384 385 386 387 389 396 400 409 410 415 416 421 425 426 427 428 429 431 432 435 437 442 443 450 451 456 457 461 469 472 477 478 493 498 502 520 527 535 549 552 557 559 562 566 567 573 581 582 584 601 604 610 611 615 617 620 623 632 633 642 654 655 670 671 672 673 680 700 701 702 703 708 722 723 727 731 737 740 741 742 743,
	2	 51 72 135,
	0	 21 28 29 34 51 53 60 68 69 72 83 130 135 163 175 189 200 201 210 212 221 235 246 248 260 261 262 289 298 310 324 330 331 367 368 388 436 444 445 462 484 528 531 533 547 550 551 556 575 576 577 578 600 618 619 628 637 639 652 653 657 663 669 677 678 679 684 685 696 724 729 738,
	0	 3 4 5 6 7 8 9 10 11 16 19 20 21 24 28 29 30 34 37 44 45 46 48 49 51 53 55 60 63 64 67 68 69 72 81 83 97 106 107 108 110 116 119 120 121 122 126 127 128 130 135 136 137 138 139 142 146 147 148 149 152 153 154 155 161 163 168 171 172 175 179 180 181 182 183 184 185 186 187 188 189 200 201 205 210 212 216 217 218 221 229 230 233 235 238 239 246 248 255 259 260 261 262 269 271 279 280 283 289 290 293 295 296 298 301 309 310 311 317 318 321 322 324 325 329 330 331 334 335 336 337 338 339 340 341 342 343 347 348 349 356 357 359 361 362 364 365 366 367 368 369 380 384 385 386 387 388 389 396 400 409 410 415 416 421 425 426 427 428 429 431 432 435 436 437 442 443 444 445 450 451 456 457 461 462 469 472 477 478 484 493 498 502 520 527 528 531 533 535 547 549 550 551 552 556 557 559 562 566 567 573 575 576 577 578 581 582 584 600 601 604 610 611 615 617 618 619 620 623 628 632 633 637 639 642 652 653 654 655 657 663 669 670 671 672 673 677 678 679 680 684 685 696 700 701 702 703 708 722 723 724 727 729 731 737 738 740 741 742 743,
	0	 3 4 5 6 7 8 9 10 11 16 19 20 21 24 28 29 30 34 37 44 45 46 48 49 51 53 55 60 63 64 67 68 69 72 81 83 97 106 107 108 110 116 119 120 121 122 126 127 128 130 135 136 137 138 139 142 146 147 148 149 152 153 154 155 161 163 168 171 172 175 179 180 181 182 183 184 185 186 187 188 189 200 201 205 210 212 216 217 218 221 229 230 233 235 236 238 239 246 248 250 255 259 260 261 262 269 271 278 279 280 283 289 290 293 295 296 298 301 309 310 311 317 318 321 322 324 325 329 330 331 334 335 336 337 338 339 340 341 342 343 347 348 349 356 357 359 361 362 364 365 366 367 368 369 380 384 385 386 387 388 389 396 400 409 410 415 416 421 425 426 427 428 429 431 432 435 436 437 442 443 444 445 450 451 456 457 461 462 469 472 477 478 484 493 498 502 520 527 528 530 531 533 535 542 547 549 550 551 552 556 557 559 562 566 567 573 575 576 577 578 579 581 582 584 600 601 604 610 611 615 617 618 619 620 623 628 632 633 637 639 642 652 653 654 655 657 663 669 670 671 672 673 677 678 679 680 684 685 690 696 700 701 702 703 708 711 722 723 724 727 729 731 737 738 740 741 742 743,
	0	 3 4 5 6 7 8 9 10 11 16 19 20 21 24 28 29 30 34 36 37 44 45 46 47 48 49 51 53 54 55 60 63 64 67 68 69 72 73 81 83 93 94 97 106 107 108 110 116 118 119 120 121 122 124 126 127 128 130 131 135 136 137 138 139 142 146 147 148 149 152 153 154 155 161 163 168 171 172 175 179 180 181 182 183 184 185 186 187 188 189 200 201 202 205 210 212 216 217 218 221 222 223 229 230 231 233 235 236 237 238 239 244 245 246 248 250 255 256 257 259 260 261 262 269 271 272 273 278 279 280 283 289 290 293 295 296 298 301 303 309 310 311 317 318 321 322 324 325 329 330 331 334 335 336 337 338 339 340 341 342 343 345 347 348 349 351 352 353 356 357 358 359 361 362 364 365 366 367 368 369 380 381 384 385 386 387 388 389 393 396 400 401 402 403 404 407 408 409 410 413 414 415 416 421 425 426 427 428 429 431 432 435 436 437 442 443 444 445 450 451 452 454 456 457 461 462 469 472 473 477 478 484 491 492 493 498 502 520 527 528 530 531 533 534 535 540 542 545 546 547 549 550 551 552 555 556 557 559 562 566 567 573 575 576 577 578 579 580 581 582 584 600 601 602 603 604 610 611 614 615 617 618 619 620 623 628 632 633 637 639 642 652 653 654 655 656 657 659 660 661 662 663 664 669 670 671 672 673 675 676 677 678 679 680 684 685 690 696 700 701 702 703 708 711 715 716 717 718 719 720 722 723 724 727 729 731 735 736 737 738 739 740 741 742 743 749,
	1	 308 378 379 553,
	5	 65 203 204 328 438 495 709,
	3	 65 197 203 204 206 207 211 225 226 249 327 328 398 399 422 433 434 438 468 488 489 495 523 526 536 548 590 699 709,
	1	 12 13 17 18 56 61 70 75 151 157 158 169 326 355 397 543 544,
	1	 12 13 17 18 56 61 70 75 145 151 157 158 169 326 355 397 543 544,
	1	 50 77 117 134 264,
	1	 50 77 85 117 129 134 166 264 504,
	1	 140 141,
	0	 27 41 42 43 88 89 90 91 95 96 113 114 115 132 133 140 141 284 307 320 587,
	3	 52 220 270 291 350 395 406 417 418 419 439 460 471 483 486 490 496 509 510 518 519 529 560 561 565 571 572 597 606 622 625 634 641 665 674 683 704,
	3	 52 86 87 104 105 144 220 270 291 350 395 406 417 418 419 439 446 460 471 483 486 490 496 509 510 518 519 529 560 561 565 571 572 597 606 622 625 634 641 665 674 683 704,
	0	 52 86 87 104 105 144 219 220 270 291 350 395 406 417 418 419 439 446 460 471 483 486 490 496 509 510 518 519 529 560 561 565 571 572 597 606 622 625 634 641 665 674 683 704,
	0	 16 97 155 233 386 425 457 520 620 670,
	1	 16 97 155 233 386 425 457 461 520 620 670,
	1	 16 97 155 233 386 425 457 461 520 549 620 670,
	5	 28 34 68 69 210 212 221 246 248 289 298 324 618 619 628 679 738,
	3	 124 237 256 257,
	1	 124 237 256 257 401 402 403 407 408,
	0	 66 282 424,
	0	 66 178 282 363 405 411 424 453,
	0	 22 66 98 178 209 224 227 263 265 268 274 275 282 288 297 354 360 363 371 376 382 391 392 405 411 412 424 440 441 453 455 458 466 470 511 512 513 514 541 570 586 605 609 613 621 629 640 651,
	0	 476 608,
	0	 270 291 350 406 471 490 529 560 561 571 597 641 704,
	1	 270 291 350 406 471 490 529 560 561 571 572 597 641 704,
	0	 59 74 99 232 240 247 277 299 302 305 319 370 394 423 430 447 479 480 503 525 588 589 598 616 630 691 698 707,
	0	 92 101 102 159 251 304 377 448 449 464 485 507 558 627 638 666 681 694 695 697 732 733,
	4	 28 34 53 68 69 210 212 221 246 248 289 298 324 618 619 628 679 738,
	4	 28 34 53 68 69 83 210 212 221 246 248 289 298 324 388 618 619 628 679 738,
	0	 28 34 53 68 69 83 210 212 221 246 248 289 298 324 388 547 551 575 576 618 619 628 679 738,
	0	 28 34 53 68 69 83 210 212 221 246 248 289 298 324 388 547 551 556 575 576 577 600 618 619 628 637 679 696 738,
	0	 28 34 53 68 69 83 163 210 212 221 246 248 289 298 324 388 528 547 551 556 575 576 577 600 618 619 628 637 657 679 696 738,
	0	 28 34 51 53 68 69 72 83 163 210 212 221 246 248 289 298 324 388 528 547 551 556 575 576 577 600 618 619 628 637 657 679 696 738,
	0	 135 533,
	1	 390 647,
	1	 646 648,
	1	 50 77 78 668,
	4	 15 26 50 77 78 79 85 117 129 134 164 166 264 281 459 504 668,
	2	 455 613 621,
	2	 224 376 455 613 621 651,
	2	 209 224 297 354 360 371 376 455 466 511 541 586 613 621 651,
	2	 22 31 32 39 40 66 98 143 160 162 178 209 224 227 263 265 268 274 275 282 285 286 288 297 333 354 360 363 371 376 382 391 392 405 411 412 420 424 440 441 453 455 458 465 466 470 476 511 512 513 514 541 570 583 586 594 595 596 605 608 609 613 621 629 640 651,
	3	 22 31 32 39 40 66 98 143 160 162 178 208 209 224 227 263 265 268 274 275 282 285 286 288 297 333 354 360 363 371 376 382 391 392 405 411 412 420 424 440 441 453 455 458 465 466 470 476 511 512 513 514 541 569 570 583 586 594 595 596 605 608 609 613 621 629 640 651 730,
	1	 28 210 246 248 289 324 533 618 619 628 679 738,
	0	 347 451,
	0	 343 347 387 450 451,
	1	 271 341 469,
	0	 295 301 366 427 437 527 610 615,
	3	 337 478,
	4	 47 353 719,
	1	 223 381 413 414 473 749,
	0	 47 73 94 222 223 231 245 272 273 351 352 353 381 413 414 473 545 546 580 602 603 614 660 664 717 718 719 735 736 739 749,
	2	 3 4 5 6 7 8 9 10 11 16 19 20 21 24 28 29 30 34 36 37 44 45 46 47 48 49 51 53 54 55 60 63 64 67 68 69 72 73 81 83 93 94 97 106 107 108 110 116 118 119 120 121 122 124 126 127 128 130 131 135 136 137 138 139 142 146 147 148 149 152 153 154 155 161 163 168 171 172 175 179 180 181 182 183 184 185 186 187 188 189 201 202 205 210 212 216 217 218 221 222 223 229 230 231 233 237 238 239 244 245 246 248 255 256 257 259 260 261 262 269 271 272 273 279 280 283 289 290 293 295 296 298 301 303 308 309 310 311 317 318 321 322 324 325 329 330 331 334 335 336 337 338 339 340 341 342 343 345 347 348 349 351 352 353 356 357 358 359 361 362 364 365 366 367 368 369 378 379 380 381 384 385 386 387 388 389 396 400 401 402 403 404 407 408 409 410 413 414 415 416 421 425 426 427 428 429 431 432 435 436 437 442 443 444 445 450 451 452 454 456 457 461 462 469 472 473 477 478 484 491 492 493 498 502 520 527 528 531 533 534 535 540 545 546 547 549 550 551 552 553 555 556 557 559 562 566 567 573 575 576 577 578 580 581 582 584 600 601 602 603 604 610 611 614 615 617 618 619 620 623 628 632 633 637 639 642 652 653 654 655 656 657 659 660 661 662 663 664 669 670 671 672 673 675 676 677 678 679 680 684 685 696 700 701 702 703 708 715 716 717 718 719 720 722 723 724 727 729 731 735 736 737 738 739 740 741 742 743 749,
	2	 3 4 5 6 7 8 9 10 11 16 19 20 21 24 28 29 30 34 36 37 44 45 46 47 48 49 51 53 54 55 60 63 64 67 68 69 72 73 81 83 93 94 97 106 107 108 110 116 118 119 120 121 122 124 126 127 128 130 131 135 136 137 138 139 142 146 147 148 149 152 153 154 155 161 163 168 171 172 175 179 180 181 182 183 184 185 186 187 188 189 200 201 202 205 210 212 216 217 218 221 222 223 229 230 231 233 235 237 238 239 244 245 246 248 255 256 257 259 260 261 262 269 271 272 273 279 280 283 289 290 293 295 296 298 301 303 308 309 310 311 317 318 321 322 324 325 329 330 331 334 335 336 337 338 339 340 341 342 343 345 347 348 349 351 352 353 356 357 358 359 361 362 364 365 366 367 368 369 378 379 380 381 384 385 386 387 388 389 396 400 401 402 403 404 407 408 409 410 413 414 415 416 421 425 426 427 428 429 431 432 435 436 437 442 443 444 445 450 451 452 454 456 457 461 462 469 472 473 477 478 484 491 492 493 498 502 520 527 528 531 533 534 535 540 545 546 547 549 550 551 552 553 555 556 557 559 562 566 567 573 575 576 577 578 580 581 582 584 600 601 602 603 604 610 611 614 615 617 618 619 620 623 628 632 633 637 639 642 652 653 654 655 656 657 659 660 661 662 663 664 669 670 671 672 673 675 676 677 678 679 680 684 685 696 700 701 702 703 708 715 716 717 718 719 720 722 723 724 727 729 731 735 736 737 738 739 740 741 742 743 749,
	3	 236 250 278 393 530 542 579 690 711,
	1	 3 4 5 6 7 8 9 10 11 16 19 20 21 24 28 29 30 34 36 37 44 45 46 47 48 49 51 53 54 55 60 63 64 67 68 69 72 73 81 83 93 94 97 106 107 108 110 116 118 119 120 121 122 124 126 127 128 130 131 135 136 137 138 139 142 146 147 148 149 152 153 154 155 161 163 168 171 172 175 179 180 181 182 183 184 185 186 187 188 189 200 201 202 205 210 212 216 217 218 221 222 223 229 230 231 233 235 236 237 238 239 244 245 246 248 250 255 256 257 259 260 261 262 269 271 272 273 278 279 280 283 289 290 292 293 295 296 298 301 303 308 309 310 311 317 318 321 322 324 325 329 330 331 332 334 335 336 337 338 339 340 341 342 343 345 347 348 349 351 352 353 356 357 358 359 361 362 364 365 366 367 368 369 378 379 380 381 384 385 386 387 388 389 393 396 400 401 402 403 404 407 408 409 410 413 414 415 416 421 425 426 427 428 429 431 432 435 436 437 442 443 444 445 450 451 452 454 456 457 461 462 469 472 473 477 478 484 491 492 493 498 502 520 527 528 530 531 533 534 535 540 542 545 546 547 549 550 551 552 553 555 556 557 559 562 566 567 573 575 576 577 578 579 580 581 582 584 600 601 602 603 604 610 611 614 615 617 618 619 620 623 628 632 633 637 639 642 652 653 654 655 656 657 659 660 661 662 663 664 669 670 671 672 673 675 676 677 678 679 680 684 685 689 690 696 700 701 702 703 708 711 715 716 717 718 719 720 722 723 724 727 729 731 735 736 737 738 739 740 741 742 743 749,
	3	 12 13 17 18 56 61 75 157 158 169 326 355 543 544,
	4	 12 13 17 18 56 61 75 145 157 158 169 326 355 543 544,
	0	 270 291 350 395 406 471 483 486 490 496 510 560 561 571 641 704,
	0	 270 291 350 395 406 471 483 486 490 496 510 529 560 561 571 597 641 704,
	4	 27 41 42 43 52 76 86 87 88 89 90 91 95 96 104 105 113 114 115 123 125 132 133 140 141 144 176 199 213 214 219 220 228 270 284 291 307 320 350 383 395 406 417 418 419 439 446 460 463 471 474 481 482 483 486 490 496 508 509 510 518 519 529 539 560 561 563 565 568 571 572 574 585 587 597 599 606 622 624 625 634 641 665 674 683 704 706 721 734,
	0	 200 308,
	0	 20 24 37 45 67 107 108 116 126 142 146 161 171 182 200 205 229 238 239 255 259 269 271 279 280 293 295 296 301 308 309 311 317 318 322 325 334 335 337 338 339 340 341 342 343 347 348 349 356 357 361 362 364 366 385 387 389 396 400 415 416 421 426 427 428 429 431 432 435 437 442 443 450 451 456 469 472 477 478 502 527 535 552 557 559 562 566 567 573 581 582 584 601 604 610 611 615 617 623 632 633 654 655 671 672 680 700 701 702 708 722 723 727 731 737 742 743,
	0	 3 4 5 6 7 8 9 10 11 16 19 20 24 30 37 44 45 46 48 49 55 63 64 67 81 97 106 107 108 110 116 119 120 121 122 126 127 128 136 137 138 139 142 146 147 148 149 152 153 154 155 161 168 171 172 179 180 181 182 183 184 185 186 187 188 200 205 216 217 218 229 230 233 238 239 255 259 269 271 279 280 283 290 293 295 296 301 308 309 311 317 318 321 322 325 329 334 335 336 337 338 339 340 341 342 343 347 348 349 356 357 359 361 362 364 365 366 369 379 380 384 385 386 387 389 396 400 409 410 415 416 421 425 426 427 428 429 431 432 435 437 442 443 450 451 456 457 461 469 472 477 478 493 498 502 520 527 535 549 552 557 559 562 566 567 573 581 582 584 601 604 610 611 615 617 620 623 632 633 642 654 655 670 671 672 673 680 700 701 702 703 708 722 723 727 731 737 740 741 742 743,
	0	 189 445,
	0	 60 189 445 578,
	1	 3 4 5 6 7 8 9 10 11 16 19 20 21 24 28 29 30 34 37 44 45 46 48 49 51 53 55 60 63 64 67 68 69 72 81 83 97 106 107 108 110 116 119 120 121 122 126 127 128 130 135 136 137 138 139 142 146 147 148 149 152 153 154 155 161 163 168 171 172 175 179 180 181 182 183 184 185 186 187 188 189 200 201 205 210 212 216 217 218 221 229 230 233 238 239 246 248 255 259 260 261 262 269 271 279 280 283 289 290 293 295 296 298 301 308 309 310 311 317 318 321 322 324 325 329 330 331 334 335 336 337 338 339 340 341 342 343 347 348 349 356 357 359 361 362 364 365 366 367 368 369 378 379 380 384 385 386 387 388 389 396 400 409 410 415 416 421 425 426 427 428 429 431 432 435 436 437 442 443 444 445 450 451 456 457 461 462 469 472 477 478 484 493 498 502 520 527 528 531 533 535 547 549 550 551 552 556 557 559 562 566 567 573 575 576 577 578 581 582 584 600 601 604 610 611 615 617 618 619 620 623 628 632 633 637 639 642 652 653 654 655 657 663 669 670 671 672 673 677 678 679 680 684 685 696 700 701 702 703 708 722 723 724 727 729 731 737 738 740 741 742 743,
	1	 3 4 5 6 7 8 9 10 11 16 19 20 21 24 28 29 30 34 37 44 45 46 48 49 51 53 55 60 63 64 67 68 69 72 81 83 97 106 107 108 110 116 119 120 121 122 126 127 128 130 135 136 137 138 139 142 146 147 148 149 152 153 154 155 161 163 168 171 172 175 179 180 181 182 183 184 185 186 187 188 189 200 201 205 210 212 216 217 218 221 229 230 233 236 238 239 246 248 250 255 259 260 261 262 269 271 278 279 280 283 289 290 293 295 296 298 301 308 309 310 311 317 318 321 322 324 325 329 330 331 334 335 336 337 338 339 340 341 342 343 347 348 349 356 357 359 361 362 364 365 366 367 368 369 378 379 380 384 385 386 387 388 389 396 400 409 410 415 416 421 425 426 427 428 429 431 432 435 436 437 442 443 444 445 450 451 456 457 461 462 469 472 477 478 484 493 498 502 520 527 528 530 531 533 535 547 549 550 551 552 556 557 559 562 566 567 573 575 576 577 578 579 581 582 584 600 601 604 610 611 615 617 618 619 620 623 628 632 633 637 639 642 652 653 654 655 657 663 669 670 671 672 673 677 678 679 680 684 685 690 696 700 701 702 703 708 711 722 723 724 727 729 731 737 738 740 741 742 743,
	1	 1 2 12 13 14 15 17 18 22 23 25 26 27 31 32 33 35 38 39 40 41 42 43 50 52 56 57 58 59 61 62 66 70 71 74 75 76 77 78 79 80 82 84 85 86 87 88 89 90 91 92 95 96 98 99 100 101 102 103 104 105 109 111 112 113 114 115 117 123 125 129 132 133 134 140 141 143 144 145 150 151 156 157 158 159 160 162 164 165 166 167 169 170 174 176 177 178 190 191 192 193 194 195 196 199 208 209 213 214 219 220 224 227 228 232 234 240 241 242 243 247 251 252 253 254 258 263 264 265 266 267 268 270 274 275 276 277 281 282 284 285 286 287 288 291 297 299 300 302 304 305 307 312 313 314 315 316 319 320 326 333 350 354 355 360 363 370 371 372 373 374 375 376 377 382 383 390 391 392 394 395 397 405 406 411 412 417 418 419 420 423 424 430 439 440 441 446 447 448 449 453 455 458 459 460 463 464 465 466 467 470 471 474 475 476 479 480 481 482 483 485 486 487 490 496 497 499 500 501 503 504 505 506 507 508 509 510 511 512 513 514 515 516 517 518 519 521 522 524 525 529 532 539 541 543 544 554 558 560 561 563 565 568 569 570 571 572 574 583 585 586 587 588 589 591 592 593 594 595 596 597 598 599 605 606 608 609 613 616 621 622 624 625 627 629 630 631 634 635 636 638 640 641 643 644 645 646 647 648 649 650 651 658 665 666 667 668 674 681 682 683 686 687 688 691 692 693 694 695 697 698 704 706 707 710 712 713 714 721 725 726 730 732 733 734 745 746,
	1	 18 70 151 157 158 397,
	2	 50 77 78 79 85 117 129 134 166 264 504 668,
	4	 224 376,
	0	 224 376 455,
	0	 209 224 297 354 360 371 376 455 466 511 541 586 613 621,
	1	 52 291 417 419 490 634 683,
	0	 52 291 417 419 490 634 674 683,
	0	 52 220 291 417 419 490 634 674 683,
	0	 52 220 291 417 418 419 439 490 509 518 519 565 606 634 674 683,
	0	 52 220 291 417 418 419 439 490 509 518 519 565 606 634 665 674 683,
	0	 52 220 270 291 417 418 419 439 490 509 518 519 565 606 634 665 674 683,
	0	 52 220 270 291 395 417 418 419 439 460 483 486 490 496 509 510 518 519 565 606 634 665 674 683,
	0	 52 220 270 291 395 417 418 419 439 460 483 486 490 496 509 510 518 519 529 565 597 606 634 665 674 683,
	1	 350 406 471 560 561 571 572 641 704,
	0	 130 484 550 639 663 677 684 685 729,
	2	 171 654,
	3	 171 654 680,
	0	 20 146 161 171 255 271 296 341 343 347 362 364 400 442 443 450 451 456 469 472 566 567 654 680 727 742 743,
	1	 47 73 231 245 272 273 351 352 353 473 545 546 580 602 603 614 664 717 718 719 735 736,
	3	 223 381 413 414 660 749,
	0	 3 4 5 6 7 8 9 10 11 16 19 20 21 24 28 29 30 34 36 37 44 45 46 47 48 49 51 53 54 55 60 63 64 67 68 69 72 73 81 83 93 94 97 106 107 108 110 116 118 119 120 121 122 124 126 127 128 130 131 135 136 137 138 139 142 146 147 148 149 152 153 154 155 161 163 168 171 172 175 179 180 181 182 183 184 185 186 187 188 189 200 201 202 205 210 212 215 216 217 218 221 222 223 229 230 231 233 235 237 238 239 244 245 246 248 255 256 257 259 260 261 262 269 271 272 273 279 280 283 289 290 292 293 295 296 298 301 303 306 308 309 310 311 317 318 321 322 324 325 329 330 331 332 334 335 336 337 338 339 340 341 342 343 345 347 348 349 351 352 353 356 357 358 359 361 362 364 365 366 367 368 369 378 379 380 381 384 385 386 387 388 389 393 396 400 401 402 403 404 407 408 409 410 413 414 415 416 421 425 426 427 428 429 431 432 435 436 437 442 443 444 445 450 451 452 454 456 457 461 462 469 472 473 477 478 484 491 492 493 498 502 520 527 528 531 533 534 535 538 540 545 546 547 549 550 551 552 553 555 556 557 559 562 564 566 567 573 575 576 577 578 580 581 582 584 600 601 602 603 604 610 611 612 614 615 617 618 619 620 623 626 628 631 632 633 637 639 642 652 653 654 655 656 657 659 660 661 662 663 664 669 670 671 672 673 675 676 677 678 679 680 684 685 689 696 700 701 702 703 708 715 716 717 718 719 720 722 723 724 727 729 731 735 736 737 738 739 740 741 742 743 748 749,
	1	 1 2 12 13 14 15 17 18 22 23 25 26 27 31 32 33 35 38 39 40 41 42 43 50 52 56 57 58 59 61 62 66 70 71 74 75 76 77 78 79 80 82 84 85 86 87 88 89 90 91 92 95 96 98 99 100 101 102 103 104 105 109 111 112 113 114 115 117 123 125 129 132 133 134 140 141 143 144 145 150 151 156 157 158 159 160 162 164 165 166 167 169 170 173 174 176 177 178 190 191 192 193 194 195 196 199 208 209 213 214 219 220 224 227 228 232 234 240 241 242 243 247 251 252 253 254 258 263 264 265 266 267 268 270 274 275 276 277 281 282 284 285 286 287 288 291 294 297 299 300 302 304 305 307 312 313 314 315 316 319 320 326 333 344 346 350 354 355 360 363 370 371 372 373 374 375 376 377 382 383 390 391 392 394 395 397 405 406 411 412 417 418 419 420 423 424 430 439 440 441 446 447 448 449 453 455 458 459 460 463 464 465 466 467 470 471 474 475 476 479 480 481 482 483 485 486 487 490 496 497 499 500 501 503 504 505 506 507 508 509 510 511 512 513 514 515 516 517 518 519 521 522 524 525 529 532 537 539 541 543 544 554 558 560 561 563 565 568 569 570 571 572 574 583 585 586 587 588 589 591 592 593 594 595 596 597 598 599 605 606 607 608 609 613 616 621 622 624 625 627 629 630 634 635 636 638 640 641 643 644 645 646 647 648 649 650 651 658 665 666 667 668 674 681 682 683 686 687 688 691 692 693 694 695 697 698 704 705 706 707 710 712 713 714 721 725 726 728 730 732 733 734 744 745 746 747,
	1	 176 482,
	0	 213 214 228 285 465 563 706,
	0	 199 213 214 228 285 465 487 522 563 706 734,
	3	 44 147 230 283 290 308 329 369 378 379 380 409 410 493 498 553 673 741,
	1	 161 535,
	0	 20 146 161 343 400 442 443 456 535 566 567 743,
	0	 20 146 161 343 400 442 443 450 456 535 566 567 743,
	0	 20 146 161 343 400 442 443 450 451 456 535 566 567 743,
	1	 20 146 161 171 255 296 343 347 362 364 400 442 443 450 451 456 472 535 566 567 654 680 742 743,
	0	 20 146 161 171 255 296 343 347 362 364 400 442 443 450 451 456 472 535 566 567 654 680 727 742 743,
	1	 20 146 161 171 255 296 343 347 362 364 387 400 442 443 450 451 456 472 535 566 567 654 680 727 742 743,
	0	 37 126 239 311 342 396 432 632 671 672 737,
	1	 24 37 45 107 126 142 182 239 311 322 342 396 431 432 435 552 573 604 632 671 672 701 737,
	1	 238 293 325 334 335 502 559,
	1	 108 238 293 325 334 335 502 559,
	2	 201 652 678,
	0	 20 24 37 45 67 107 108 116 126 142 146 161 171 182 200 201 205 229 235 238 239 255 259 269 271 279 280 293 295 296 301 309 311 317 318 322 325 334 335 337 338 339 340 341 342 343 347 348 349 356 357 361 362 364 366 385 387 389 396 400 415 416 421 426 427 428 429 431 432 435 437 442 443 450 451 456 469 472 477 478 502 527 535 552 557 559 562 566 567 573 581 582 584 601 604 610 611 615 617 623 632 633 652 653 654 655 671 672 678 680 700 701 702 708 722 723 727 731 737 742 743,
	5	 3 4 5 6 7 8 9 10 11 16 19 20 24 30 37 44 45 46 48 49 55 63 64 67 81 97 106 107 108 110 116 119 120 121 122 126 127 128 136 137 138 139 142 146 147 148 149 152 153 154 155 161 168 171 172 179 180 181 182 183 184 185 186 187 188 200 201 205 216 217 218 229 230 233 235 238 239 255 259 269 271 279 280 283 290 293 295 296 301 308 309 311 317 318 321 322 325 329 334 335 336 337 338 339 340 341 342 343 347 348 349 356 357 359 361 362 364 365 366 369 378 379 380 384 385 386 387 389 396 400 409 410 415 416 421 425 426 427 428 429 431 432 435 437 442 443 450 451 456 457 461 469 472 477 478 493 498 502 520 527 535 549 552 553 557 559 562 566 567 573 581 582 584 601 604 610 611 615 617 620 623 632 633 642 652 653 654 655 670 671 672 673 678 680 700 701 702 703 708 722 723 727 731 737 740 741 742 743,
	1	 381 413,
	0	 381 413 749,
	1	 22 98 209 224 263 265 268 274 275 288 297 354 360 371 376 382 391 392 412 440 441 455 466 511 512 513 514 541 570 586 605 609 613 621 640 651,
	3	 41 42 43 88 89 90 91 95 96 113 114 115 132 133 220 270 291 307 320 350 395 406 417 418 419 439 460 471 483 486 490 496 509 510 518 519 529 560 561 565 571 572 587 597 606 622 625 641 665 674 683 704,
	2	 27 41 42 43 88 89 90 91 95 96 113 114 115 132 133 220 270 284 291 307 320 350 395 406 417 418 419 439 460 471 483 486 490 496 509 510 518 519 529 560 561 565 571 572 587 597 606 622 625 641 665 674 683 704,
	1	 27 41 42 43 88 89 90 91 95 96 113 114 115 132 133 140 141 219 220 270 284 291 307 320 350 395 406 417 418 419 439 460 471 483 486 490 496 509 510 518 519 529 560 561 565 571 572 587 597 606 622 625 641 665 674 683 704,
	1	 27 41 42 43 52 76 86 87 88 89 90 91 95 96 104 105 113 114 115 123 125 132 133 140 141 144 176 219 220 270 284 291 307 320 350 395 406 417 418 419 439 446 460 463 471 474 481 483 486 490 496 509 510 518 519 529 539 560 561 565 568 571 572 574 585 587 597 599 606 622 625 634 641 665 674 683 704,
	2	 487 522 706 734,
	1	 199 487 522 706 734,
	1	 482 563,
	1	 16 97 549 642,
	2	 16 97 155 425 457 520 549 620 642 670,
	1	 53 637,
	1	 28 34 53 68 69 210 212 221 246 248 289 298 324 533 618 619 628 637 679 738,
	1	 28 34 53 68 69 83 210 212 221 246 248 289 298 324 388 533 618 619 628 637 679 738,
	0	 28 34 53 68 69 83 210 212 221 246 248 289 298 324 388 533 547 551 575 576 618 619 628 637 679 738,
	1	 556 577 600 696,
	3	 50 78 79 117 134 264,
	2	 50 78 79 85 117 129 134 166 264 459 504,
	1	 47 717 718,
	2	 12 13 17 18 56 61 75 157 158 169 326 355 543 544 692 710,
	2	 12 13 17 18 56 61 75 145 157 158 169 326 355 543 544 692 710,
	3	 2 12 13 17 18 56 61 75 145 157 158 169 326 355 543 544 692 710,
	4	 2 12 13 17 18 56 61 62 70 75 82 100 145 151 157 158 169 191 326 355 390 397 475 543 544 593 646 647 648 682 692 710 746,
	4	 57 190 745,
	3	 57 84 170 190 745,
	1	 59 232 277 319 370 394 479 480 503 525 588 589 691,
	1	 59 232 247 277 299 305 319 370 394 479 480 503 525 588 589 630 691,
	1	 74 99 240 302 377 423 430 447 598 638 698 707,
	2	 74 99 240 302 377 423 430 447 598 616 638 698 707,
	4	 20 146 161 296 362 364 400 442 443 456 472 535 566 567 742 743,
	3	 20 146 161 296 362 364 387 400 442 443 456 472 535 566 567 742 743,
	2	 20 146 161 271 296 341 362 364 387 400 442 443 456 472 535 566 567 742 743,
	2	 20 146 161 271 296 341 362 364 387 400 442 443 456 472 535 566 567 727 742 743,
	2	 20 146 161 271 296 341 343 347 362 364 387 400 442 443 450 451 456 472 535 566 567 727 742 743,
	2	 308 378 444,
	2	 60 308 378 444 578,
	1	 60 189 308 378 444 578,
	2	 28 29 34 51 53 60 68 69 72 83 130 135 163 175 189 210 212 221 246 248 289 298 308 310 324 367 368 378 388 436 444 462 484 528 531 533 547 550 551 556 575 576 577 578 600 618 619 628 637 639 657 663 677 679 684 685 696 724 729 738,
	2	 3 4 5 6 7 8 9 10 11 16 19 20 21 24 28 29 30 34 37 44 45 46 48 49 51 53 55 60 63 64 67 68 69 72 81 83 97 106 107 108 110 116 119 120 121 122 126 127 128 130 135 136 137 138 139 142 146 147 148 149 152 153 154 155 161 163 168 171 172 175 179 180 181 182 183 184 185 186 187 188 189 201 205 210 212 216 217 218 221 229 230 233 236 238 239 246 248 250 255 259 260 261 262 269 271 278 279 280 283 289 290 293 295 296 298 301 308 309 310 311 317 318 321 322 324 325 329 330 331 334 335 336 337 338 339 340 341 342 343 347 348 349 356 357 359 361 362 364 365 366 367 368 369 378 379 380 384 385 386 387 388 389 396 400 409 410 415 416 421 425 426 427 428 429 431 432 435 436 437 442 443 444 445 450 451 456 457 461 462 469 472 477 478 484 493 498 502 520 527 528 530 531 533 535 547 549 550 551 552 553 556 557 559 562 566 567 573 575 576 577 578 579 581 582 584 600 601 604 610 611 615 617 618 619 620 623 628 632 633 637 639 642 652 653 654 655 657 663 669 670 671 672 673 677 678 679 680 684 685 690 696 700 701 702 703 708 711 722 723 724 727 729 731 737 738 740 741 742 743,
	1	 73 718 735,
	2	 73 602 603 718 735 736,
	2	 73 231 602 603 718 735 736,
	2	 73 231 602 603 614 718 735 736,
	2	 73 231 245 272 273 602 603 614 718 735 736,
	1	 27 52 86 87 104 105 140 144 219 284 446 634,
	2	 232 247 299 305 370 377 588 589 630 638 691,
	1	 3 4 5 6 7 8 9 10 11 16 19 30 44 46 48 49 55 63 64 81 97 106 110 119 120 121 122 127 128 136 137 138 139 147 148 149 152 153 154 155 168 172 179 180 181 183 184 185 186 187 188 216 217 218 230 233 236 250 278 283 290 308 321 329 336 359 365 369 378 379 380 384 386 409 410 425 457 461 493 498 520 530 542 549 553 579 620 642 670 673 690 703 711 740 741,
	6	 12 13 17 18 56 75 145 157 158 169 326 355 543 544 710,
	1	 50 78 79 85 117 129 134 166 264 459 504 668,
	2	 199 213 214 228 487 522 563 734,
	1	 7 81,
	1	 6 7 81,
	0	 308 378 379,
	0	 20 24 37 45 67 107 108 116 126 142 146 161 171 182 201 205 229 238 239 255 259 269 271 279 280 293 295 296 301 308 309 311 317 318 322 325 334 335 337 338 339 340 341 342 343 347 348 349 356 357 361 362 364 366 378 379 385 387 389 396 400 415 416 421 426 427 428 429 431 432 435 437 442 443 450 451 456 469 472 477 478 502 527 535 552 553 557 559 562 566 567 573 581 582 584 601 604 610 611 615 617 623 632 633 652 653 654 655 671 672 678 680 700 701 702 708 722 723 727 731 737 742 743,
	0	 237 256 257 404,
	0	 124 237 256 257 404 492,
	0	 124 237 256 257 404 492 555 720,
	1	 3 4 5 6 7 8 9 10 11 14 16 19 20 21 24 28 29 30 34 36 37 44 45 46 47 48 49 51 53 54 55 60 63 64 67 68 69 72 73 81 83 93 94 97 103 106 107 108 109 110 116 118 119 120 121 122 124 126 127 128 130 131 135 136 137 138 139 142 146 147 148 149 152 153 154 155 161 163 168 171 172 173 175 179 180 181 182 183 184 185 186 187 188 189 200 201 202 205 210 212 215 216 217 218 221 222 223 229 230 231 233 235 236 237 238 239 241 242 243 244 245 246 248 250 255 256 257 259 260 261 262 269 271 272 273 278 279 280 283 289 290 293 294 295 296 298 301 303 306 308 309 310 311 317 318 321 322 324 325 329 330 331 334 335 336 337 338 339 340 341 342 343 344 345 346 347 348 349 351 352 353 356 357 358 359 361 362 364 365 366 367 368 369 378 379 380 381 384 385 386 387 388 389 393 396 400 401 402 403 404 407 408 409 410 413 414 415 416 421 425 426 427 428 429 431 432 435 436 437 442 443 444 445 450 451 452 454 456 457 461 462 467 469 472 473 477 478 484 491 492 493 497 498 502 520 527 528 530 531 533 534 535 537 540 542 545 546 547 549 550 551 552 553 555 556 557 559 562 564 566 567 573 575 576 577 578 579 580 581 582 584 600 601 602 603 604 607 610 611 612 614 615 617 618 619 620 623 626 628 632 633 637 639 642 652 653 654 655 656 657 659 660 661 662 663 664 669 670 671 672 673 675 676 677 678 679 680 684 685 690 696 700 701 702 703 705 708 711 715 716 717 718 719 720 722 723 724 727 728 729 731 735 736 737 738 739 740 741 742 743 744 747 748 749,
	1	 1 2 12 13 15 17 18 22 23 25 26 27 31 32 33 35 38 39 40 41 42 43 50 52 56 57 58 59 61 62 66 70 71 74 75 76 77 78 79 80 82 84 85 86 87 88 89 90 91 92 95 96 98 99 100 101 102 104 105 111 112 113 114 115 117 123 125 129 132 133 134 140 141 143 144 145 150 151 156 157 158 159 160 162 164 165 166 167 169 170 174 176 177 178 190 191 192 193 194 195 196 199 208 209 213 214 219 220 224 227 228 232 234 240 247 251 252 253 254 258 263 264 265 266 267 268 270 274 275 276 277 281 282 284 285 286 287 288 291 292 297 299 300 302 304 305 307 312 313 314 315 316 319 320 326 332 333 350 354 355 360 363 370 371 372 373 374 375 376 377 382 383 390 391 392 394 395 397 405 406 411 412 417 418 419 420 423 424 430 439 440 441 446 447 448 449 453 455 458 459 460 463 464 465 466 470 471 474 475 476 479 480 481 482 483 485 486 487 490 496 499 500 501 503 504 505 506 507 508 509 510 511 512 513 514 515 516 517 518 519 521 522 524 525 529 532 538 539 541 543 544 554 558 560 561 563 565 568 569 570 571 572 574 583 585 586 587 588 589 591 592 593 594 595 596 597 598 599 605 606 608 609 613 616 621 622 624 625 627 629 630 631 634 635 636 638 640 641 643 644 645 646 647 648 649 650 651 658 665 666 667 668 674 681 682 683 686 687 688 689 691 692 693 694 695 697 698 704 706 707 710 712 713 714 721 725 726 730 732 733 734 745 746,
	3	 59 232 240 247 277 299 302 305 319 370 423 479 480 503 525 588 589 630 691,
	3	 74 99 377 394 430 447 598 616 638 698 707,
	1	 155 620 670,
	1	 155 520 620 670,
	1	 155 425 520 620 670,
	0	 68 212,
	1	 484 550 663 684 685,
	1	 639 677 729,
	1	 236 542,
	1	 250 278 530 579 690 711,
	0	 21 260 261 262,
	0	 47 54 73 222 223 231 244 245 272 273 345 351 352 353 358 381 393 413 414 473 491 545 546 580 602 603 614 660 664 715 717 718 719 735 736 739 749,
	0	 47 54 73 124 222 223 231 244 245 272 273 345 351 352 353 358 381 393 413 414 473 491 492 545 546 580 602 603 614 660 664 715 717 718 719 735 736 739 749,
	1	 47 54 73 94 124 222 223 231 244 245 272 273 345 351 352 353 358 381 393 413 414 473 491 492 545 546 580 602 603 614 660 664 715 717 718 719 735 736 739 749,
	0	 237 256 257 401 402 403 404 407 408,
	0	 47 54 73 94 124 222 223 231 237 244 245 256 257 272 273 345 351 352 353 358 381 393 401 402 403 404 407 408 413 414 473 491 492 545 546 580 602 603 614 660 664 715 717 718 719 735 736 739 749,
	1	 47 54 73 94 124 222 223 231 237 244 245 256 257 272 273 345 351 352 353 358 381 393 401 402 403 404 407 408 413 414 473 491 492 545 546 555 580 602 603 614 660 664 715 717 718 719 720 735 736 739 749,
	1	 47 54 73 94 118 124 222 223 231 237 244 245 256 257 272 273 345 351 352 353 358 381 393 401 402 403 404 407 408 413 414 473 491 492 534 545 546 555 580 602 603 614 660 664 715 717 718 719 720 735 736 739 749,
	2	 3 4 5 6 7 8 9 10 11 14 16 19 20 21 24 28 29 30 34 36 37 44 45 46 47 48 49 51 53 54 55 60 63 64 67 68 69 72 73 81 83 93 94 97 103 106 107 108 109 110 116 118 119 120 121 122 124 126 127 128 130 131 135 136 137 138 139 142 146 147 148 149 152 153 154 155 161 163 168 171 172 173 175 179 180 181 182 183 184 185 186 187 188 189 201 202 205 210 212 216 217 218 221 222 223 229 230 231 233 237 238 239 241 242 243 244 245 246 248 255 256 257 259 260 261 262 269 271 272 273 279 280 283 289 290 293 294 295 296 298 301 303 308 309 310 311 317 318 321 322 324 325 329 330 331 334 335 336 337 338 339 340 341 342 343 344 345 346 347 348 349 351 352 353 356 357 358 359 361 362 364 365 366 367 368 369 378 379 380 381 384 385 386 387 388 389 393 396 400 401 402 403 404 407 408 409 410 413 414 415 416 421 425 426 427 428 429 431 432 435 436 437 442 443 444 445 450 451 452 454 456 457 461 462 467 469 472 473 477 478 484 491 492 493 497 498 502 520 527 528 531 533 534 535 537 540 545 546 547 549 550 551 552 553 555 556 557 559 562 566 567 573 575 576 577 578 580 581 582 584 600 601 602 603 604 607 610 611 614 615 617 618 619 620 623 628 632 633 637 639 642 652 653 654 655 656 657 659 660 661 662 663 664 669 670 671 672 673 675 676 677 678 679 680 684 685 696 700 701 702 703 705 708 715 716 717 718 719 720 722 723 724 727 728 729 731 735 736 737 738 739 740 741 742 743 744 747 749,
	3	 76 125 176 199 213 214 228 285 463 465 474 481 482 487 522 539 563 568 574 585 599 706 734,
	2	 28 34 210 221 246 248 289 298 324 533 556 577 600 618 619 628 637 679 696 738,
	4	 94 118 534 715,
	1	 12 13 17 18 70 75 151 157 158 326 355 397 543 544 710,
	0	 79 264,
	0	 78 79 264,
	1	 117 134,
	1	 15 26 50 77 78 79 85 117 129 134 156 166 264 281 459 504,
	1	 15 26 50 77 78 79 85 117 129 134 156 164 166 264 281 459 504,
	0	 22 227 265 376 512 513 514 640 651,
	0	 22 227 265 376 412 512 513 514 640 651,
	1	 98 274 275 391 392 440 441 570 609,
	0	 22 98 227 265 274 275 288 376 382 391 392 412 440 441 512 513 514 570 605 609 640 651,
	0	 209 263 268 297 354 360 371 455 466 511 541 586 613 621,
	0	 183 185,
	0	 106 183 185,
	0	 63 106 119 180 181 183 185 186 187 188,
	0	 6 7 10 63 81 106 119 138 139 180 181 183 185 186 187 188,
	2	 20 146 161 271 341 343 347 400 442 443 450 451 456 469 566 567 743,
	0	 213 214 228 482,
	0	 199 213 214 228 482 487 522 734,
	2	 3 4 5 9 218,
	1	 20 146 161 296 362 364 387 400 442 443 456 472 535 566 567 727 742 743,
	1	 20 146 161 271 296 341 362 364 387 400 442 443 456 469 472 535 566 567 727 742 743,
	0	 201 652 653 677 678,
	0	 201 652 653 677 678 729,
	1	 201 484 550 639 652 653 663 677 678 684 685 729,
	0	 28 29 34 51 53 68 69 72 83 130 135 163 175 201 210 212 221 246 248 289 298 310 324 367 368 388 436 444 462 484 528 531 533 547 550 551 556 575 576 577 600 618 619 628 637 639 652 653 657 663 677 678 679 684 685 696 724 729 738,
	0	 28 29 34 51 53 60 68 69 72 83 130 135 163 175 189 201 210 212 221 246 248 289 298 310 324 367 368 388 436 444 462 484 528 531 533 547 550 551 556 575 576 577 578 600 618 619 628 637 639 652 653 657 663 677 678 679 684 685 696 724 729 738,
	1	 54 124 237 244 256 257 345 358 491 715,
	1	 54 124 237 244 256 257 345 358 491 492 715,
	1	 54 124 237 244 256 257 345 358 401 402 403 404 407 408 491 492 555 715 720,
	1	 12 169 326 543 544,
	1	 12 13 17 169 326 543 544,
	1	 12 13 17 18 157 158 169 326 543 544,
	0	 198 225 226 249 323 399 433 434 590,
	0	 197 198 206 207 211 225 226 249 323 399 433 434 523 526 548 590,
	1	 215 306 398 468 564,
	0	 197 198 206 207 211 215 225 226 249 306 323 398 399 433 434 468 523 526 548 564 590,
	0	 197 198 206 207 211 215 225 226 249 306 323 398 399 433 434 468 494 523 526 548 564 590,
	0	 2 12 13 17 18 56 57 58 61 62 65 70 75 82 84 100 145 151 157 158 169 170 190 191 197 198 203 204 206 207 211 215 225 226 249 306 323 326 327 328 355 390 397 398 399 422 433 434 438 468 475 488 489 494 495 523 526 536 543 544 548 564 590 593 646 647 648 682 692 699 709 710 745 746,
	0	 2 12 13 15 17 18 23 25 26 33 50 56 57 58 61 62 65 70 71 75 77 78 79 80 82 84 85 100 111 112 117 129 134 145 150 151 156 157 158 164 165 166 169 170 190 191 197 198 203 204 206 207 211 215 225 226 249 264 266 267 276 281 287 306 323 326 327 328 355 390 397 398 399 422 433 434 438 459 468 475 488 489 494 495 504 521 523 524 526 536 543 544 548 564 590 593 646 647 648 649 650 658 668 682 692 693 699 709 710 745 746,
	0	 2 12 13 15 17 18 22 23 25 26 27 31 32 33 39 40 41 42 43 50 52 56 57 58 59 61 62 65 66 70 71 74 75 76 77 78 79 80 82 84 85 86 87 88 89 90 91 92 95 96 98 99 100 101 102 104 105 111 112 113 114 115 117 123 125 129 132 133 134 140 141 143 144 145 150 151 156 157 158 159 160 162 164 165 166 169 170 176 178 190 191 197 198 199 203 204 206 207 208 209 211 213 214 215 219 220 224 225 226 227 228 232 240 247 249 251 263 264 265 266 267 268 270 274 275 276 277 281 282 284 285 286 287 288 291 297 299 302 304 305 306 307 319 320 323 326 327 328 333 350 354 355 360 363 370 371 376 377 382 383 390 391 392 394 395 397 398 399 405 406 411 412 417 418 419 420 422 423 424 430 433 434 438 439 440 441 446 447 448 449 453 455 458 459 460 463 464 465 466 468 470 471 474 475 476 479 480 481 482 483 485 486 487 488 489 490 494 495 496 503 504 507 508 509 510 511 512 513 514 518 519 521 522 523 524 525 526 529 536 539 541 543 544 548 554 558 560 561 563 564 565 568 569 570 571 572 574 583 585 586 587 588 589 590 593 594 595 596 597 598 599 605 606 608 609 613 616 621 622 624 625 627 629 630 634 638 640 641 646 647 648 649 650 651 658 665 666 668 674 681 682 683 691 692 693 694 695 697 698 699 704 706 707 709 710 721 730 732 733 734 745 746,
	0	 44 147 290 329 369 380 409 493 498 741,
	0	 20 146 161 296 343 347 362 364 387 400 442 443 450 451 456 472 535 566 567 742 743,
	1	 20 146 161 296 343 347 362 364 387 400 442 443 450 451 456 472 535 566 567 727 742 743,
	0	 3 4 5 6 7 8 9 10 11 16 19 20 21 24 28 29 30 34 37 44 45 46 48 49 51 53 55 60 63 64 67 68 69 72 81 83 97 106 107 108 110 116 119 120 121 122 126 127 128 130 135 136 137 138 139 142 146 147 148 149 152 153 154 155 161 163 168 171 172 175 179 180 181 182 183 184 185 186 187 188 189 200 201 205 210 212 216 217 218 221 229 230 233 235 236 238 239 246 248 250 255 259 260 261 262 269 271 278 279 280 283 289 290 292 293 295 296 298 301 308 309 310 311 317 318 321 322 324 325 329 330 331 332 334 335 336 337 338 339 340 341 342 343 347 348 349 356 357 359 361 362 364 365 366 367 368 369 378 379 380 384 385 386 387 388 389 396 400 409 410 415 416 421 425 426 427 428 429 431 432 435 436 437 442 443 444 445 450 451 456 457 461 462 469 472 477 478 484 493 498 502 520 527 528 530 531 533 535 538 542 547 549 550 551 552 553 556 557 559 562 566 567 573 575 576 577 578 579 581 582 584 600 601 604 610 611 612 615 617 618 619 620 623 626 628 631 632 633 637 639 642 652 653 654 655 657 663 669 670 671 672 673 677 678 679 680 684 685 689 690 696 700 701 702 703 708 711 722 723 724 727 729 731 737 738 740 741 742 743 748,
	2	 3 4 5 6 7 8 9 10 11 16 19 20 21 24 28 29 30 34 36 37 44 45 46 47 48 49 51 53 54 55 60 63 64 67 68 69 72 73 81 83 93 94 97 106 107 108 110 116 118 119 120 121 122 124 126 127 128 130 131 135 136 137 138 139 142 146 147 148 149 152 153 154 155 161 163 168 171 172 175 179 180 181 182 183 184 185 186 187 188 189 200 201 202 205 210 212 216 217 218 221 222 223 229 230 231 233 235 236 237 238 239 244 245 246 248 250 255 256 257 259 260 261 262 269 271 272 273 278 279 280 283 289 290 292 293 295 296 298 301 303 308 309 310 311 317 318 321 322 324 325 329 330 331 332 334 335 336 337 338 339 340 341 342 343 345 347 348 349 351 352 353 356 357 358 359 361 362 364 365 366 367 368 369 378 379 380 381 384 385 386 387 388 389 393 396 400 401 402 403 404 407 408 409 410 413 414 415 416 421 425 426 427 428 429 431 432 435 436 437 442 443 444 445 450 451 452 454 456 457 461 462 469 472 473 477 478 484 491 492 493 498 502 520 527 528 530 531 533 534 535 538 540 542 545 546 547 549 550 551 552 553 555 556 557 559 562 566 567 573 575 576 577 578 579 580 581 582 584 600 601 602 603 604 610 611 612 614 615 617 618 619 620 623 626 628 631 632 633 637 639 642 652 653 654 655 656 657 659 660 661 662 663 664 669 670 671 672 673 675 676 677 678 679 680 684 685 689 690 696 700 701 702 703 708 711 715 716 717 718 719 720 722 723 724 727 729 731 735 736 737 738 739 740 741 742 743 748 749,
	0	 3 4 5 6 7 8 9 10 11 16 19 20 21 24 28 29 30 34 36 37 44 45 46 47 48 49 51 53 54 55 60 63 64 67 68 69 72 73 81 83 93 94 97 106 107 108 110 116 118 119 120 121 122 124 126 127 128 130 131 135 136 137 138 139 142 146 147 148 149 152 153 154 155 161 163 168 171 172 175 179 180 181 182 183 184 185 186 187 188 189 200 201 202 205 210 212 216 217 218 221 222 223 229 230 231 233 235 236 237 238 239 244 245 246 248 250 255 256 257 259 260 261 262 269 271 272 273 278 279 280 283 289 290 292 293 294 295 296 298 301 303 308 309 310 311 317 318 321 322 324 325 329 330 331 332 334 335 336 337 338 339 340 341 342 343 344 345 346 347 348 349 351 352 353 356 357 358 359 361 362 364 365 366 367 368 369 378 379 380 381 384 385 386 387 388 389 393 396 400 401 402 403 404 407 408 409 410 413 414 415 416 421 425 426 427 428 429 431 432 435 436 437 442 443 444 445 450 451 452 454 456 457 461 462 469 472 473 477 478 484 491 492 493 498 502 520 527 528 530 531 533 534 535 537 538 540 542 545 546 547 549 550 551 552 553 555 556 557 559 562 566 567 573 575 576 577 578 579 580 581 582 584 600 601 602 603 604 607 610 611 612 614 615 617 618 619 620 623 626 628 631 632 633 637 639 642 652 653 654 655 656 657 659 660 661 662 663 664 669 670 671 672 673 675 676 677 678 679 680 684 685 689 690 696 700 701 702 703 708 711 715 716 717 718 719 720 722 723 724 727 728 729 731 735 736 737 738 739 740 741 742 743 744 747 748 749,
	0	 3 4 5 6 7 8 9 10 11 16 19 20 21 24 28 29 30 34 36 37 44 45 46 47 48 49 51 53 54 55 60 63 64 67 68 69 72 73 81 83 93 94 97 106 107 108 110 116 118 119 120 121 122 124 126 127 128 130 131 135 136 137 138 139 142 146 147 148 149 152 153 154 155 161 163 168 171 172 173 175 179 180 181 182 183 184 185 186 187 188 189 200 201 202 205 210 212 216 217 218 221 222 223 229 230 231 233 235 236 237 238 239 244 245 246 248 250 255 256 257 259 260 261 262 269 271 272 273 278 279 280 283 289 290 292 293 294 295 296 298 301 303 308 309 310 311 317 318 321 322 324 325 329 330 331 332 334 335 336 337 338 339 340 341 342 343 344 345 346 347 348 349 351 352 353 356 357 358 359 361 362 364 365 366 367 368 369 378 379 380 381 384 385 386 387 388 389 393 396 400 401 402 403 404 407 408 409 410 413 414 415 416 421 425 426 427 428 429 431 432 435 436 437 442 443 444 445 450 451 452 454 456 457 461 462 469 472 473 477 478 484 491 492 493 498 502 520 527 528 530 531 533 534 535 537 538 540 542 545 546 547 549 550 551 552 553 555 556 557 559 562 566 567 573 575 576 577 578 579 580 581 582 584 600 601 602 603 604 607 610 611 612 614 615 617 618 619 620 623 626 628 631 632 633 637 639 642 652 653 654 655 656 657 659 660 661 662 663 664 669 670 671 672 673 675 676 677 678 679 680 684 685 689 690 696 700 701 702 703 705 708 711 715 716 717 718 719 720 722 723 724 727 728 729 731 735 736 737 738 739 740 741 742 743 744 747 748 749,
	0	 3 4 5 6 7 8 9 10 11 14 16 19 20 21 24 28 29 30 34 36 37 44 45 46 47 48 49 51 53 54 55 60 63 64 67 68 69 72 73 81 83 93 94 97 106 107 108 109 110 116 118 119 120 121 122 124 126 127 128 130 131 135 136 137 138 139 142 146 147 148 149 152 153 154 155 161 163 168 171 172 173 175 179 180 181 182 183 184 185 186 187 188 189 200 201 202 205 210 212 216 217 218 221 222 223 229 230 231 233 235 236 237 238 239 241 242 243 244 245 246 248 250 255 256 257 259 260 261 262 269 271 272 273 278 279 280 283 289 290 292 293 294 295 296 298 301 303 308 309 310 311 317 318 321 322 324 325 329 330 331 332 334 335 336 337 338 339 340 341 342 343 344 345 346 347 348 349 351 352 353 356 357 358 359 361 362 364 365 366 367 368 369 378 379 380 381 384 385 386 387 388 389 393 396 400 401 402 403 404 407 408 409 410 413 414 415 416 421 425 426 427 428 429 431 432 435 436 437 442 443 444 445 450 451 452 454 456 457 461 462 469 472 473 477 478 484 491 492 493 497 498 502 520 527 528 530 531 533 534 535 537 538 540 542 545 546 547 549 550 551 552 553 555 556 557 559 562 566 567 573 575 576 577 578 579 580 581 582 584 600 601 602 603 604 607 610 611 612 614 615 617 618 619 620 623 626 628 631 632 633 637 639 642 652 653 654 655 656 657 659 660 661 662 663 664 669 670 671 672 673 675 676 677 678 679 680 684 685 689 690 696 700 701 702 703 705 708 711 715 716 717 718 719 720 722 723 724 727 728 729 731 735 736 737 738 739 740 741 742 743 744 747 748 749,
	0	 27 41 42 43 52 76 86 87 88 89 90 91 95 96 104 105 113 114 115 123 125 132 133 140 141 144 176 219 220 270 284 291 307 320 350 395 406 417 418 419 439 446 460 471 483 486 490 496 509 510 518 519 529 539 560 561 565 568 571 572 574 585 587 597 606 622 625 634 641 665 674 683 704,
	0	 27 41 42 43 52 76 86 87 88 89 90 91 95 96 104 105 113 114 115 123 125 132 133 140 141 144 176 199 213 214 219 220 228 270 284 291 307 320 350 395 406 417 418 419 439 446 460 471 482 483 486 487 490 496 509 510 518 519 522 529 539 560 561 563 565 568 571 572 574 585 587 597 606 622 625 634 641 665 674 683 704 706 734,
	3	 198 225 226 249 323 398 399 433 434,
	0	 59 277 319 394 479 480 503 525,
	6	 232 247 299 305 370 377 588 589 616 630 638 691,
	1	 59 232 247 277 299 305 319 370 377 394 479 480 503 525 588 589 616 630 638 691,
	1	 20 146 161 271 296 341 343 347 362 364 400 442 443 450 451 456 469 472 535 566 567 727 742 743,
	0	 29 130 175,
	0	 28 29 34 51 53 68 69 72 83 130 135 163 175 210 212 221 246 248 289 298 324 388 528 533 547 551 556 575 576 577 600 618 619 628 637 657 679 696 724 738,
	0	 28 29 34 51 53 68 69 72 83 130 135 163 175 210 212 221 246 248 289 298 324 388 445 528 533 547 551 556 575 576 577 600 618 619 628 637 657 679 696 724 738,
	1	 28 29 34 51 53 68 69 72 83 130 135 163 175 189 210 212 221 246 248 289 298 324 388 445 484 528 533 547 550 551 556 575 576 577 600 618 619 628 637 639 657 663 677 679 684 685 696 724 729 738,
	2	 23 80 266 267,
	0	 22 98 265 274 275 282 288 382 391 392 440 441 512 513 514 570 605 609 640,
	0	 22 98 265 274 275 282 288 382 391 392 424 440 441 476 512 513 514 570 605 609 640,
	0	 22 66 98 178 265 274 275 282 288 363 382 391 392 405 411 424 440 441 453 476 512 513 514 570 605 608 609 640,
	0	 27 140 219 284 417 419 683,
	2	 76 125 176 199 213 214 228 463 474 481 482 487 522 539 563 568 585 599 706 734,
	1	 28 34 53 68 69 83 210 212 221 246 248 289 298 324 388 528 533 618 619 628 679 738,
	0	 28 34 53 68 69 83 210 212 221 246 248 289 298 324 388 528 533 547 551 575 576 618 619 628 679 738,
	1	 28 34 53 68 69 83 210 212 221 246 248 289 298 324 388 528 533 547 551 556 575 576 577 600 618 619 628 637 679 696 738,
	0	 65 197 198 200 203 204 206 207 211 225 226 249 323 327 328 398 399 422 433 434 438 468 488 489 494 495 523 526 536 548 590 699 709,
	0	 1 2 12 13 14 15 17 18 22 23 25 26 27 31 32 33 35 38 39 40 41 42 43 50 52 56 57 58 59 61 62 66 70 71 74 75 76 77 78 79 80 82 84 85 86 87 88 89 90 91 92 95 96 98 99 100 101 102 103 104 105 109 111 112 113 114 115 117 123 125 129 132 133 134 140 141 143 144 145 150 151 156 157 158 159 160 162 164 165 166 167 169 170 173 174 176 177 178 190 191 192 193 194 195 196 199 208 209 213 214 215 219 220 224 227 228 232 234 235 240 241 242 243 247 251 252 253 254 258 263 264 265 266 267 268 270 274 275 276 277 281 282 284 285 286 287 288 291 292 294 297 299 300 302 304 305 306 307 312 313 314 315 316 319 320 326 332 333 344 346 350 354 355 360 363 370 371 372 373 374 375 376 377 382 383 390 391 392 394 395 397 405 406 411 412 417 418 419 420 423 424 430 439 440 441 446 447 448 449 453 455 458 459 460 463 464 465 466 467 470 471 474 475 476 479 480 481 482 483 485 486 487 490 496 497 499 500 501 503 504 505 506 507 508 509 510 511 512 513 514 515 516 517 518 519 521 522 524 525 529 532 537 538 539 541 542 543 544 554 558 560 561 563 564 565 568 569 570 571 572 574 583 585 586 587 588 589 591 592 593 594 595 596 597 598 599 605 606 607 608 609 612 613 616 621 622 624 625 626 627 629 630 631 634 635 636 638 640 641 643 644 645 646 647 648 649 650 651 658 665 666 667 668 674 681 682 683 686 687 688 689 691 692 693 694 695 697 698 704 705 706 707 710 712 713 714 721 725 726 728 730 732 733 734 744 745 746 747 748,
	0	 215 235 292 306 332 538 542 564 612 626 689 748,
	0	 1 2 12 13 14 15 17 18 22 23 25 26 27 31 32 33 35 38 39 40 41 42 43 50 52 56 57 58 59 61 62 66 70 71 74 75 76 77 78 79 80 82 84 85 86 87 88 89 90 91 92 95 96 98 99 100 101 102 103 104 105 109 111 112 113 114 115 117 123 125 129 132 133 134 140 141 143 144 145 150 151 156 157 158 159 160 162 164 165 166 167 169 170 173 174 176 177 178 190 191 192 193 194 195 196 199 208 209 213 214 219 220 224 227 228 232 234 240 241 242 243 247 251 252 253 254 258 263 264 265 266 267 268 270 274 275 276 277 281 282 284 285 286 287 288 291 294 297 299 300 302 304 305 307 312 313 314 315 316 319 320 326 333 344 346 350 354 355 360 363 370 371 372 373 374 375 376 377 382 383 390 391 392 394 395 397 405 406 411 412 417 418 419 420 423 424 430 439 440 441 446 447 448 449 453 455 458 459 460 463 464 465 466 467 470 471 474 475 476 479 480 481 482 483 485 486 487 490 496 497 499 500 501 503 504 505 506 507 508 509 510 511 512 513 514 515 516 517 518 519 521 522 524 525 529 532 537 539 541 543 544 554 558 560 561 563 565 568 569 570 571 572 574 583 585 586 587 588 589 591 592 593 594 595 596 597 598 599 605 606 607 608 609 613 616 621 622 624 625 627 629 630 631 634 635 636 638 640 641 643 644 645 646 647 648 649 650 651 658 665 666 667 668 674 681 682 683 686 687 688 691 692 693 694 695 697 698 704 705 706 707 710 712 713 714 721 725 726 728 730 732 733 734 744 745 746 747,
	0	 224 263 268 376 455,
	2	 209 224 263 268 297 354 360 371 376 455 466 511 541 586 613 621,
	2	 199 487 734,
	1	 213 214 228 482 522 706,
	2	 16 97 461 549,
	2	 20 146 161 271 341 343 347 400 442 443 450 451 456 469 535 566 567 743,
	2	 415 416 428 429,
	3	 210 246 248 324 618 619 628 679,
	0	 83 388 556 577 600 637 696,
	0	 83 388 556 577 600 637 696 724,
	1	 28 34 51 53 68 69 72 83 210 212 221 246 248 289 298 324 388 533 547 551 556 575 576 577 600 618 619 628 637 679 696 724 738,
	1	 28 34 51 53 68 69 72 83 135 210 212 221 246 248 289 298 324 388 533 547 551 556 575 576 577 600 618 619 628 637 679 696 724 738,
	2	 401 403,
	2	 546 664,
	0	 47 73 223 231 245 272 273 351 352 353 473 545 546 580 602 603 614 660 664 717 718 719 735 736,
	1	 65 328 495,
	0	 65 203 204 327 328 422 438 488 489 495 536 709,
	1	 225 249,
	0	 177 193 194 195 196 234 258 312 313 314 499 500 501 515 516 517 532 591 592 635 636 687 688 725 726,
	0	 209 297 354 360 371 466 511 541 586 651,
	0	 209 263 268 297 354 360 371 455 466 511 541 586 613 621 651,
	1	 66 282 424 476,
	1	 66 178 282 363 405 411 424 453 476,
	0	 22 66 98 178 209 224 227 263 265 268 274 275 282 288 297 354 360 363 371 376 382 391 392 405 411 412 424 440 441 453 455 458 466 470 476 511 512 513 514 541 570 586 605 609 613 621 629 640 651,
	1	 2 12 13 15 17 18 22 23 25 26 27 31 32 33 39 40 41 42 43 50 52 56 57 58 59 61 62 66 70 71 74 75 76 77 78 79 80 82 84 85 86 87 88 89 90 91 92 95 96 98 99 100 101 102 103 104 105 111 112 113 114 115 117 123 125 129 132 133 134 140 141 143 144 145 150 151 156 157 158 159 160 162 164 165 166 169 170 176 178 190 191 199 208 209 213 214 219 220 224 227 228 232 240 247 251 263 264 265 266 267 268 270 274 275 276 277 281 282 284 285 286 287 288 291 297 299 302 304 305 307 319 320 326 333 350 354 355 360 363 370 371 376 377 382 383 390 391 392 394 395 397 405 406 411 412 417 418 419 420 423 424 430 439 440 441 446 447 448 449 453 455 458 459 460 463 464 465 466 467 470 471 474 475 476 479 480 481 482 483 485 486 487 490 496 503 504 507 508 509 510 511 512 513 514 518 519 521 522 524 525 529 539 541 543 544 554 558 560 561 563 565 568 569 570 571 572 574 583 585 586 587 588 589 593 594 595 596 597 598 599 605 606 608 609 613 616 621 622 624 625 627 629 630 634 638 640 641 646 647 648 649 650 651 658 665 666 668 674 681 682 683 691 692 693 694 695 697 698 704 706 707 710 721 730 732 733 734 745 746,
	0	 3 4 5 9 120 121 217 218 359,
	0	 3 4 5 9 120 121 148 149 217 218 359,
	0	 55 136 137,
	1	 81 106,
	0	 81 106 183 184 185 740,
	1	 14 109 173 241 242 243 294 344 346 497 537 607 705 728 744 747,
	0	 3 4 5 6 7 8 9 10 11 14 16 19 20 21 24 28 29 30 34 36 37 44 45 46 47 48 49 51 53 54 55 60 63 64 67 68 69 72 73 81 83 93 94 97 106 107 108 109 110 116 118 119 120 121 122 124 126 127 128 130 131 135 136 137 138 139 142 146 147 148 149 152 153 154 155 161 163 168 171 172 173 175 179 180 181 182 183 184 185 186 187 188 189 200 201 202 205 210 212 216 217 218 221 222 223 229 230 231 233 235 236 237 238 239 241 242 243 244 245 246 248 250 255 256 257 259 260 261 262 269 271 272 273 278 279 280 283 289 290 293 294 295 296 298 301 303 308 309 310 311 317 318 321 322 324 325 329 330 331 334 335 336 337 338 339 340 341 342 343 344 345 346 347 348 349 351 352 353 356 357 358 359 361 362 364 365 366 367 368 369 378 379 380 381 384 385 386 387 388 389 393 396 400 401 402 403 404 407 408 409 410 413 414 415 416 421 425 426 427 428 429 431 432 435 436 437 442 443 444 445 450 451 452 454 456 457 461 462 469 472 473 477 478 484 491 492 493 497 498 502 520 527 528 530 531 533 534 535 537 540 542 545 546 547 549 550 551 552 553 555 556 557 559 562 566 567 573 575 576 577 578 579 580 581 582 584 600 601 602 603 604 607 610 611 614 615 617 618 619 620 623 628 632 633 637 639 642 652 653 654 655 656 657 659 660 661 662 663 664 669 670 671 672 673 675 676 677 678 679 680 684 685 690 696 700 701 702 703 705 708 711 715 716 717 718 719 720 722 723 724 727 728 729 731 735 736 737 738 739 740 741 742 743 744 747 749,
	1	 1 2 12 13 15 17 18 22 23 25 26 27 31 32 33 35 38 39 40 41 42 43 50 52 56 57 58 59 61 62 65 66 70 71 74 75 76 77 78 79 80 82 84 85 86 87 88 89 90 91 92 95 96 98 99 100 101 102 103 104 105 111 112 113 114 115 117 123 125 129 132 133 134 140 141 143 144 145 150 151 156 157 158 159 160 162 164 165 166 167 169 170 174 176 177 178 190 191 192 193 194 195 196 197 198 199 203 204 206 207 208 209 211 213 214 219 220 224 225 226 227 228 232 234 240 247 249 251 252 253 254 258 263 264 265 266 267 268 270 274 275 276 277 281 282 284 285 286 287 288 291 297 299 300 302 304 305 307 312 313 314 315 316 319 320 323 326 327 328 333 350 354 355 360 363 370 371 372 373 374 375 376 377 382 383 390 391 392 394 395 397 398 399 405 406 411 412 417 418 419 420 422 423 424 430 433 434 438 439 440 441 446 447 448 449 453 455 458 459 460 463 464 465 466 467 468 470 471 474 475 476 479 480 481 482 483 485 486 487 488 489 490 494 495 496 499 500 501 503 504 505 506 507 508 509 510 511 512 513 514 515 516 517 518 519 521 522 523 524 525 526 529 532 536 539 541 543 544 548 554 558 560 561 563 565 568 569 570 571 572 574 583 585 586 587 588 589 590 591 592 593 594 595 596 597 598 599 605 606 608 609 613 616 621 622 624 625 627 629 630 634 635 636 638 640 641 643 644 645 646 647 648 649 650 651 658 665 666 667 668 674 681 682 683 686 687 688 691 692 693 694 695 697 698 699 704 706 707 709 710 712 713 714 721 725 726 730 732 733 734 745 746,
	1	 1 2 12 13 15 17 18 22 23 25 26 27 31 32 33 35 38 39 40 41 42 43 50 52 56 57 58 59 61 62 66 70 71 74 75 76 77 78 79 80 82 84 85 86 87 88 89 90 91 92 95 96 98 99 100 101 102 103 104 105 111 112 113 114 115 117 123 125 129 132 133 134 140 141 143 144 145 150 151 156 157 158 159 160 162 164 165 166 167 169 170 174 176 177 178 190 191 192 193 194 195 196 199 208 209 213 214 219 220 224 227 228 232 234 240 247 251 252 253 254 258 263 264 265 266 267 268 270 274 275 276 277 281 282 284 285 286 287 288 291 297 299 300 302 304 305 307 312 313 314 315 316 319 320 326 333 350 354 355 360 363 370 371 372 373 374 375 376 377 382 383 390 391 392 394 395 397 405 406 411 412 417 418 419 420 423 424 430 439 440 441 446 447 448 449 453 455 458 459 460 463 464 465 466 467 470 471 474 475 476 479 480 481 482 483 485 486 487 490 496 499 500 501 503 504 505 506 507 508 509 510 511 512 513 514 515 516 517 518 519 521 522 524 525 529 532 539 541 543 544 554 558 560 561 563 565 568 569 570 571 572 574 583 585 586 587 588 589 591 592 593 594 595 596 597 598 599 605 606 608 609 613 616 621 622 624 625 627 629 630 634 635 636 638 640 641 643 644 645 646 647 648 649 650 651 658 665 666 667 668 674 681 682 683 686 687 688 691 692 693 694 695 697 698 704 706 707 710 712 713 714 721 725 726 730 732 733 734 745 746,
	2	 52 86 87 104 105 144 417 419 446 634 683,
	4	 36 47 54 73 93 94 118 124 131 200 202 222 223 231 235 236 237 244 245 250 256 257 272 273 278 303 345 351 352 353 358 381 393 401 402 403 404 407 408 413 414 452 454 473 491 492 530 534 540 542 545 546 555 579 580 602 603 614 656 659 660 661 662 664 675 676 690 711 715 716 717 718 719 720 735 736 739 749,
	0	 27 41 42 43 88 89 90 91 95 96 113 114 115 132 133 307 320 587 622 625,
	0	 27 41 42 43 88 89 90 91 95 96 113 114 115 132 133 140 141 219 307 320 587 622 625,
	0	 52 220 270 284 291 350 395 406 417 418 419 439 460 471 483 486 490 496 509 510 518 519 529 560 561 565 571 572 597 606 634 641 665 674 683 704,
	1	 52 86 87 104 105 144 220 270 284 291 350 395 406 417 418 419 439 446 460 471 483 486 490 496 509 510 518 519 529 560 561 565 571 572 597 606 634 641 665 674 683 704,
	1	 76 125 176 199 213 214 228 482 487 522 539 563 568 585 706 734,
	1	 77 85 117 129 134 166 264 504,
	2	 3 4 5 9 55 120 121 136 137 148 149 168 217 218 321 359,
	2	 20 146 161 271 341 387 400 442 443 456 469 535 566 567 743,
	0	 199 482,
	0	 4 9 120 121 218,
	0	 3 4 9 120 121 218,
	0	 3 4 5 9 120 121 218,
	0	 3 4 5 8 9 120 121 148 149 217 218,
	0	 55 136 137 168 321 359,
	0	 24 142 182 322 552,
	1	 45 107 431 435 573 604 701,
	0	 201 445 484 550 639 652 653 663 677 678 684 685 729,
	0	 189 201 445 484 550 639 652 653 663 677 678 684 685 729,
	0	 60 189 201 444 445 484 550 578 639 652 653 663 677 678 684 685 729,
	1	 28 29 34 51 53 60 68 69 72 83 130 135 163 175 189 201 210 212 221 246 248 289 298 310 324 367 368 388 436 444 445 462 484 528 531 533 547 550 551 556 575 576 577 578 600 618 619 628 637 639 652 653 657 663 677 678 679 684 685 696 724 729 738,
	0	 1 2 12 13 14 15 17 18 22 23 25 26 27 31 32 33 35 38 39 40 41 42 43 50 52 56 57 58 59 61 62 66 70 71 74 75 76 77 78 79 80 82 84 85 86 87 88 89 90 91 92 95 96 98 99 100 101 102 103 104 105 109 111 112 113 114 115 117 123 125 129 132 133 134 140 141 143 144 145 150 151 156 157 158 159 160 162 164 165 166 167 169 170 173 174 176 177 178 190 191 192 193 194 195 196 199 208 209 213 214 215 219 220 224 227 228 232 234 235 240 241 242 243 247 251 252 253 254 258 263 264 265 266 267 268 270 274 275 276 277 281 282 284 285 286 287 288 291 294 297 299 300 302 304 305 306 307 312 313 314 315 316 319 320 326 333 344 346 350 354 355 360 363 370 371 372 373 374 375 376 377 382 383 390 391 392 394 395 397 405 406 411 412 417 418 419 420 423 424 430 439 440 441 446 447 448 449 453 455 458 459 460 463 464 465 466 467 470 471 474 475 476 479 480 481 482 483 485 486 487 490 496 497 499 500 501 503 504 505 506 507 508 509 510 511 512 513 514 515 516 517 518 519 521 522 524 525 529 532 537 539 541 542 543 544 553 554 558 560 561 563 564 565 568 569 570 571 572 574 583 585 586 587 588 589 591 592 593 594 595 596 597 598 599 605 606 607 608 609 612 613 616 621 622 624 625 626 627 629 630 631 634 635 636 638 640 641 643 644 645 646 647 648 649 650 651 658 665 666 667 668 674 681 682 683 686 687 688 691 692 693 694 695 697 698 704 705 706 707 710 712 713 714 721 725 726 728 730 732 733 734 744 745 746 747 748,
	0	 215 235 306 564,
	0	 76 125 176 199 487 522 539 568 585 599 734,
	0	 76 125 176 199 487 522 539 563 568 585 599 734,
	0	 76 125 176 199 213 214 228 285 465 487 522 539 563 568 585 599 734,
	1	 20 24 37 45 67 107 108 116 126 142 146 161 171 182 200 201 205 229 235 238 239 255 259 269 271 279 280 293 295 296 301 308 309 311 317 318 322 325 334 335 337 338 339 340 341 342 343 347 348 349 356 357 361 362 364 366 378 385 387 389 396 400 415 416 421 426 427 428 429 431 432 435 437 442 443 450 451 456 469 472 477 478 502 527 535 552 553 557 559 562 566 567 573 581 582 584 601 604 610 611 615 617 623 632 633 652 653 654 655 671 672 678 680 700 701 702 708 722 723 727 731 737 742 743,
	1	 422 709,
	0	 65 422 709,
	0	 65 328 422 709,
	0	 65 328 422 438 709,
	2	 1 35 167 174 177 192 193 194 195 196 234 258 300 312 313 314 372 373 374 375 499 500 501 515 516 517 532 591 592 635 636 643 644 645 667 686 687 688 712 713 714 725 726,
	1	 23 80 266 267 649 650 693,
	0	 513 514,
	0	 512 513 514,
	2	 22 98 209 224 227 263 265 268 274 275 288 297 354 360 371 376 382 391 392 412 440 441 455 466 470 511 512 513 514 541 570 586 605 609 613 621 640 651,
	0	 19 152,
	1	 16 97 233 549,
	0	 3 4 5 6 7 8 9 10 11 16 19 21 28 29 30 34 44 46 48 49 51 53 55 60 63 64 68 69 72 81 83 97 106 110 119 120 121 122 127 128 130 135 136 137 138 139 147 148 149 152 153 154 155 163 168 172 175 179 180 181 183 184 185 186 187 188 189 201 210 212 216 217 218 221 230 233 246 248 260 261 262 283 289 290 298 310 321 324 329 330 331 336 359 365 367 368 369 378 379 380 384 386 388 409 410 425 436 444 445 457 461 462 484 493 498 520 528 531 533 547 549 550 551 556 575 576 577 578 600 618 619 620 628 637 639 642 652 653 657 663 669 670 673 677 678 679 684 685 696 703 724 729 738 740 741,
	1	 400 566 567 743,
	0	 309 337 338 361 426 477 478 601 617 633 731,
	2	 3 4 5 6 7 8 9 10 11 16 19 20 21 24 28 29 30 34 37 44 45 46 48 49 51 53 55 60 63 64 67 68 69 72 81 83 97 106 107 108 110 116 119 120 121 122 126 127 128 130 135 136 137 138 139 142 146 147 148 149 152 153 154 155 161 163 168 171 172 175 179 180 181 182 183 184 185 186 187 188 189 201 205 210 212 216 217 218 221 229 230 233 238 239 246 248 255 259 260 261 262 269 271 279 280 283 289 290 293 295 296 298 301 309 310 311 317 318 321 322 324 325 329 330 331 334 335 336 337 338 339 340 341 342 343 347 348 349 356 357 359 361 362 364 365 366 367 368 369 378 379 380 384 385 386 387 388 389 396 400 409 410 415 416 421 425 426 427 428 429 431 432 435 436 437 442 443 444 445 450 451 456 457 461 462 469 472 477 478 484 493 498 502 520 527 528 531 533 535 547 549 550 551 552 556 557 559 562 566 567 573 575 576 577 578 581 582 584 600 601 604 610 611 615 617 618 619 620 623 628 632 633 637 639 642 652 653 654 655 657 663 669 670 671 672 673 677 678 679 680 684 685 696 700 701 702 703 708 722 723 724 727 729 731 737 738 740 741 742 743,
	1	 47 719,
	1	 47 717 719,
	0	 47 353 614 717 718 719,
	1	 73 231 245 272 273 602 603 735 736,
	0	 47 73 231 245 272 273 353 580 602 603 614 717 718 719 735 736,
	0	 124 404 454 492 540,
	0	 124 237 256 257 401 402 403 404 407 408 454 492 540,
	0	 124 237 256 257 401 402 403 404 407 408 454 492 540 555 720,
	0	 54 124 237 244 256 257 345 358 401 402 403 404 407 408 454 491 492 540 555 715 720,
	0	 54 94 118 124 237 244 256 257 345 358 401 402 403 404 407 408 454 491 492 534 540 555 715 720,
	0	 47 54 73 94 118 124 222 223 231 237 244 245 256 257 272 273 345 351 352 353 358 381 393 401 402 403 404 407 408 413 414 454 473 491 492 534 540 545 546 555 580 602 603 614 660 664 715 717 718 719 720 735 736 739 749,
	0	 197 206 207 211 225 226 249 399 433 434 523 526 548 590,
	0	 198 323 398 468 494,
	2	 1 192 193 194 195 196 372 373 374 375,
	1	 373 375,
	0	 646 647 648,
	1	 50 77 78 85 129 166 504,
	0	 27 284 634,
	0	 27 140 219 284 634,
	1	 52 220 270 291 350 395 406 417 418 419 439 460 471 483 486 490 496 509 510 518 519 529 560 561 565 571 572 597 606 641 665 674 683 704,
	0	 52 86 87 104 105 144 220 270 291 350 395 406 417 418 419 439 446 460 471 483 486 490 496 509 510 518 519 529 560 561 565 571 572 597 606 641 665 674 683 704,
	3	 2 12 13 17 18 56 57 58 61 62 65 70 75 82 84 100 145 151 157 158 169 170 190 191 197 198 200 203 204 206 207 211 215 225 226 235 249 294 306 308 323 326 327 328 344 346 355 378 390 397 398 399 422 433 434 438 468 475 488 489 494 495 523 526 536 537 542 543 544 548 553 564 590 593 607 631 646 647 648 682 692 699 709 710 728 744 745 746 747,
	1	 59 232 247 299 305 394 447 588 589 630 691,
	0	 16 97 155 386 425 457 520 549 620 642 670,
	0	 3 4 5 6 7 8 9 10 11 16 19 30 44 46 48 49 55 63 64 81 97 106 110 119 120 121 122 127 128 136 137 138 139 147 148 149 152 153 154 155 168 172 179 180 181 183 184 185 186 187 188 216 217 218 230 233 283 290 321 329 336 359 365 369 379 380 384 386 409 410 425 457 461 493 498 520 549 612 620 626 642 670 673 703 740 741 748,
	0	 3 4 5 6 7 8 9 10 11 16 19 30 44 46 48 49 55 63 64 81 97 106 110 119 120 121 122 127 128 136 137 138 139 147 148 149 152 153 154 155 168 172 179 180 181 183 184 185 186 187 188 216 217 218 230 233 236 250 278 283 290 321 329 336 359 365 369 379 380 384 386 409 410 425 457 461 493 498 520 530 549 579 612 620 626 642 670 673 690 703 711 740 741 748,
	1	 20 146 161 400 442 443 456 469 566 567 727 743,
	0	 3 4 5 6 7 8 9 10 11 16 19 20 24 30 37 44 45 46 48 49 55 63 64 67 81 97 106 107 108 110 116 119 120 121 122 126 127 128 136 137 138 139 142 146 147 148 149 152 153 154 155 161 168 171 172 179 180 181 182 183 184 185 186 187 188 205 216 217 218 229 230 233 236 238 239 250 255 259 269 271 278 279 280 283 290 293 295 296 301 309 311 317 318 321 322 325 329 334 335 336 337 338 339 340 341 342 343 347 348 349 356 357 359 361 362 364 365 366 369 379 380 384 385 386 387 389 396 400 409 410 415 416 421 425 426 427 428 429 431 432 435 437 442 443 450 451 456 457 461 469 472 477 478 493 498 502 520 527 530 535 549 552 557 559 562 566 567 573 579 581 582 584 601 604 610 611 612 615 617 620 623 626 632 633 642 654 655 670 671 672 673 680 690 700 701 702 703 708 711 722 723 727 731 737 740 741 742 743 748,
	2	 3 4 5 6 7 8 9 10 11 16 19 20 21 24 28 29 30 34 37 44 45 46 48 49 51 53 55 60 63 64 67 68 69 72 81 83 97 106 107 108 110 116 119 120 121 122 126 127 128 130 135 136 137 138 139 142 146 147 148 149 152 153 154 155 161 163 168 171 172 175 179 180 181 182 183 184 185 186 187 188 189 201 205 210 212 216 217 218 221 229 230 233 236 238 239 246 248 250 255 259 260 261 262 269 271 278 279 280 283 289 290 293 295 296 298 301 309 310 311 317 318 321 322 324 325 329 330 331 334 335 336 337 338 339 340 341 342 343 347 348 349 356 357 359 361 362 364 365 366 367 368 369 379 380 384 385 386 387 388 389 396 400 409 410 415 416 421 425 426 427 428 429 431 432 435 436 437 442 443 444 445 450 451 456 457 461 462 469 472 477 478 484 493 498 502 520 527 528 530 531 533 535 547 549 550 551 552 556 557 559 562 566 567 573 575 576 577 578 579 581 582 584 600 601 604 610 611 612 615 617 618 619 620 623 626 628 632 633 637 639 642 652 653 654 655 657 663 669 670 671 672 673 677 678 679 680 684 685 690 696 700 701 702 703 708 711 722 723 724 727 729 731 737 738 740 741 742 743 748,
	2	 166 668,
	0	 1 2 12 13 15 17 18 22 23 25 26 27 31 32 33 35 38 39 40 41 42 43 50 52 56 57 58 59 61 62 65 66 70 71 74 75 76 77 78 79 80 82 84 85 86 87 88 89 90 91 92 95 96 98 99 100 101 102 104 105 111 112 113 114 115 117 123 125 129 132 133 134 140 141 143 144 145 150 151 156 157 158 159 160 162 164 165 166 167 169 170 174 176 177 178 190 191 192 193 194 195 196 197 198 199 203 204 206 207 208 209 211 213 214 219 220 224 225 226 227 228 232 234 240 247 249 251 252 253 254 258 263 264 265 266 267 268 270 274 275 276 277 281 282 284 285 286 287 288 291 297 299 300 302 304 305 307 312 313 314 315 316 319 320 323 326 327 328 333 350 354 355 360 363 370 371 372 373 374 375 376 377 382 383 390 391 392 394 395 397 399 405 406 411 412 417 418 419 420 422 423 424 430 433 434 438 439 440 441 446 447 448 449 453 455 458 459 460 463 464 465 466 470 471 474 475 476 479 480 481 482 483 485 486 487 488 489 490 494 495 496 499 500 501 503 504 505 506 507 508 509 510 511 512 513 514 515 516 517 518 519 521 522 523 524 525 526 529 532 536 539 541 543 544 548 554 558 560 561 563 565 568 569 570 571 572 574 583 585 586 587 588 589 590 591 592 593 594 595 596 597 598 599 605 606 608 609 613 616 621 622 624 625 627 629 630 634 635 636 638 640 641 643 644 645 646 647 648 649 650 651 658 665 666 667 668 674 681 682 683 686 687 688 691 692 693 694 695 697 698 699 704 706 707 709 710 712 713 714 721 725 726 730 732 733 734 745 746,
	0	 27 140 284 417 419 683,
	0	 27 41 42 43 88 89 90 91 95 96 113 114 115 132 133 140 284 307 320 417 419 587 683,
	2	 270 350 406 418 439 471 509 518 519 560 561 565 571 606 641 674 704,
	2	 270 350 395 406 418 439 460 471 483 486 496 509 510 518 519 560 561 565 571 606 641 674 704,
	2	 270 350 395 406 418 439 460 471 483 486 496 509 510 518 519 529 560 561 565 571 597 606 641 674 704,
	2	 270 350 395 406 418 439 460 471 483 486 496 509 510 518 519 529 560 561 565 571 572 597 606 641 674 704,
	0	 27 41 42 43 52 86 87 88 89 90 91 95 96 104 105 113 114 115 132 133 140 144 220 270 284 291 307 320 350 395 406 417 418 419 439 446 460 471 483 486 490 496 509 510 518 519 529 560 561 565 571 572 587 597 606 634 641 665 674 683 704,
	3	 240 302 423 480 503,
	1	 329 493,
	0	 369 741,
	0	 329 369 493 741,
	0	 44 147 200 230 283 290 329 369 380 409 410 493 498 673 741,
	0	 44 147 200 230 235 283 290 329 369 380 409 410 493 498 673 741,
	0	 3 4 5 6 7 8 9 10 11 16 19 30 44 46 48 49 55 63 64 81 97 106 110 119 120 121 122 127 128 136 137 138 139 147 148 149 152 153 154 155 168 172 179 180 181 183 184 185 186 187 188 200 216 217 218 230 233 235 283 290 321 329 336 359 365 369 380 384 386 409 410 425 457 461 493 498 520 549 620 642 670 673 703 740 741,
	0	 22 98 265 274 275 391 392 440 441 512 513 514 570 609 640,
	0	 209 224 227 263 268 288 297 354 360 371 376 382 412 455 458 466 470 511 541 586 605 613 621 629 651,
	1	 350 406 471 529 560 561 571 572 597 641 704,
	1	 671 672,
	1	 311 671 672,
	1	 3 4 5 6 7 8 9 10 11 16 19 20 21 24 28 29 30 34 36 37 44 45 46 47 48 49 51 53 54 55 60 63 64 67 68 69 72 73 81 83 93 94 97 106 107 108 110 116 118 119 120 121 122 124 126 127 128 130 131 135 136 137 138 139 142 146 147 148 149 152 153 154 155 161 163 168 171 172 175 179 180 181 182 183 184 185 186 187 188 189 200 201 202 205 210 212 215 216 217 218 221 222 223 229 230 231 233 235 236 237 238 239 244 245 246 248 250 255 256 257 259 260 261 262 269 271 272 273 278 279 280 283 289 290 293 295 296 298 301 303 306 308 309 310 311 317 318 321 322 324 325 329 330 331 334 335 336 337 338 339 340 341 342 343 345 347 348 349 351 352 353 356 357 358 359 361 362 364 365 366 367 368 369 378 379 380 381 384 385 386 387 388 389 393 396 400 401 402 403 404 407 408 409 410 413 414 415 416 421 425 426 427 428 429 431 432 435 436 437 442 443 444 445 450 451 452 454 456 457 461 462 469 472 473 477 478 484 491 492 493 498 502 520 527 528 530 531 533 534 535 540 542 545 546 547 549 550 551 552 553 555 556 557 559 562 564 566 567 573 575 576 577 578 579 580 581 582 584 600 601 602 603 604 610 611 612 614 615 617 618 619 620 623 626 628 632 633 637 639 642 652 653 654 655 656 657 659 660 661 662 663 664 669 670 671 672 673 675 676 677 678 679 680 684 685 690 696 700 701 702 703 708 711 715 716 717 718 719 720 722 723 724 727 729 731 735 736 737 738 739 740 741 742 743 748 749,
	0	 1 2 12 13 15 17 18 22 23 25 26 27 31 32 33 35 38 39 40 41 42 43 50 52 56 57 58 59 61 62 66 70 71 74 75 76 77 78 79 80 82 84 85 86 87 88 89 90 91 92 95 96 98 99 100 101 102 104 105 111 112 113 114 115 117 123 125 129 132 133 134 140 141 143 144 145 150 151 156 157 158 159 160 162 164 165 166 167 169 170 174 176 177 178 190 191 192 193 194 195 196 199 208 209 213 214 219 220 224 227 228 232 234 240 247 251 252 253 254 258 263 264 265 266 267 268 270 274 275 276 277 281 282 284 285 286 287 288 291 292 297 299 300 302 304 305 307 312 313 314 315 316 319 320 326 332 333 350 354 355 360 363 370 371 372 373 374 375 376 377 382 383 390 391 392 394 395 397 405 406 411 412 417 418 419 420 423 424 430 439 440 441 446 447 448 449 453 455 458 459 460 463 464 465 466 470 471 474 475 476 479 480 481 482 483 485 486 487 490 496 499 500 501 503 504 505 506 507 508 509 510 511 512 513 514 515 516 517 518 519 521 522 524 525 529 532 539 541 543 544 554 558 560 561 563 565 568 569 570 571 572 574 583 585 586 587 588 589 591 592 593 594 595 596 597 598 599 605 606 608 609 613 616 621 622 624 625 627 629 630 631 634 635 636 638 640 641 643 644 645 646 647 648 649 650 651 658 665 666 667 668 674 681 682 683 686 687 688 689 691 692 693 694 695 697 698 704 706 707 710 712 713 714 721 725 726 730 732 733 734 745 746,
	2	 22 227 265 412 470 512 513 514 640,
	3	 374 375,
	0	 386 549,
	0	 296 362 364 387 472 535 742,
	2	 20 146 161 296 362 364 387 400 442 443 456 469 472 535 566 567 742 743,
	0	 343 347 450 451 727,
	0	 22 98 227 265 274 275 288 382 391 392 412 440 441 466 512 513 514 570 605 609 640,
	0	 209 354 360 371 511 541 586,
	0	 209 297 354 360 371 511 541 586,
	0	 209 224 263 268 297 354 360 371 376 455 511 541 586 613 621 651,
	3	 232 370 377 588 589 616 638 691,
	3	 59 232 247 299 305 370 377 394 588 589 616 630 638 691,
	2	 74 99 240 277 302 319 423 430 447 479 480 503 525 598 698 707,
	0	 1 2 12 13 15 17 18 23 25 26 33 35 38 50 56 57 58 61 62 65 70 71 75 77 78 79 80 82 84 85 100 111 112 117 129 134 145 150 151 156 157 158 164 165 166 167 169 170 174 177 190 191 192 193 194 195 196 197 198 203 204 206 207 211 225 226 234 249 252 253 254 258 264 266 267 276 281 287 292 300 312 313 314 315 316 323 326 327 328 332 355 372 373 374 375 390 397 398 399 422 433 434 438 459 468 475 488 489 494 495 499 500 501 504 505 506 515 516 517 521 523 524 526 532 536 538 543 544 548 590 591 592 593 635 636 643 644 645 646 647 648 649 650 658 667 668 682 686 687 688 689 692 693 699 709 710 712 713 714 725 726 745 746,
	0	 1 2 12 13 15 17 18 23 25 26 33 35 38 50 56 57 58 61 62 70 71 75 77 78 79 80 82 84 85 100 111 112 117 129 134 145 150 151 156 157 158 164 165 166 167 169 170 174 177 190 191 192 193 194 195 196 234 252 253 254 258 264 266 267 276 281 287 292 300 312 313 314 315 316 326 332 355 372 373 374 375 390 397 459 475 499 500 501 504 505 506 515 516 517 521 524 532 538 543 544 591 592 593 635 636 643 644 645 646 647 648 649 650 658 667 668 682 686 687 688 689 692 693 710 712 713 714 725 726 745 746,
	1	 1 192 193 196,
	2	 28 34 298 738,
	1	 28 34 210 246 248 289 298 324 533 618 619 628 679 738,
	1	 28 34 68 69 210 212 246 248 289 298 324 533 618 619 628 679 738,
	1	 28 34 53 68 69 210 212 246 248 289 298 324 533 618 619 628 679 738,
	1	 28 34 53 68 69 83 210 212 246 248 289 298 324 388 533 618 619 628 679 738,
	2	 65 709,
	2	 65 328 438 709,
	0	 209 354 541,
	0	 277 319 370 479 525,
	1	 430 707,
	0	 3 4 5 6 7 8 9 10 11 16 19 21 28 29 30 34 44 46 48 49 51 53 55 60 63 64 68 69 72 81 83 97 106 110 119 120 121 122 127 128 130 135 136 137 138 139 147 148 149 152 153 154 155 163 168 172 175 179 180 181 183 184 185 186 187 188 189 210 212 216 217 218 221 230 233 246 248 260 261 262 283 289 290 298 310 321 324 329 330 331 336 359 365 367 368 369 378 379 380 384 386 388 409 410 425 436 444 445 457 461 462 484 493 498 520 528 531 533 547 549 550 551 556 575 576 577 578 600 618 619 620 628 637 639 642 657 663 669 670 673 677 679 684 685 696 703 724 729 738 740 741,
	2	 67 611,
	1	 317 318 366 389,
	1	 229 279 295 301 317 318 366 389 427 437 527 615,
	0	 237 256 257 492,
	0	 3 4 5 6 7 8 9 10 11 14 16 19 20 21 24 28 29 30 34 36 37 44 45 46 47 48 49 51 53 54 55 60 63 64 67 68 69 72 73 81 83 93 94 97 103 106 107 108 109 110 116 118 119 120 121 122 124 126 127 128 130 131 135 136 137 138 139 142 146 147 148 149 152 153 154 155 161 163 168 171 172 173 175 179 180 181 182 183 184 185 186 187 188 189 200 201 202 205 210 212 216 217 218 221 222 223 229 230 231 233 237 238 239 241 242 243 244 245 246 248 255 256 257 259 260 261 262 269 271 272 273 279 280 283 289 290 293 294 295 296 298 301 303 308 309 310 311 317 318 321 322 324 325 329 330 331 334 335 336 337 338 339 340 341 342 343 344 345 346 347 348 349 351 352 353 356 357 358 359 361 362 364 365 366 367 368 369 378 379 380 381 384 385 386 387 388 389 393 396 400 401 402 403 404 407 408 409 410 413 414 415 416 421 425 426 427 428 429 431 432 435 436 437 442 443 444 445 450 451 452 454 456 457 461 462 467 469 472 473 477 478 484 491 492 493 497 498 502 520 527 528 531 533 534 535 537 540 545 546 547 549 550 551 552 553 555 556 557 559 562 566 567 573 575 576 577 578 580 581 582 584 600 601 602 603 604 607 610 611 614 615 617 618 619 620 623 628 632 633 637 639 642 652 653 654 655 656 657 659 660 661 662 663 664 669 670 671 672 673 675 676 677 678 679 680 684 685 696 700 701 702 703 705 708 715 716 717 718 719 720 722 723 724 727 728 729 731 735 736 737 738 739 740 741 742 743 744 747 749,
	0	 484 550 663 677 684 685 729,
	0	 29 130 175 310 367 368 436 462 484 531 550 663 677 684 685 729,
	0	 28 29 34 51 53 68 69 72 83 130 135 163 175 210 212 221 246 248 289 298 310 324 367 368 388 436 462 484 528 531 533 547 550 551 556 575 576 577 600 618 619 628 637 657 663 677 679 684 685 696 724 729 738,
	0	 28 29 34 51 53 68 69 72 83 130 135 163 175 189 210 212 221 246 248 289 298 310 324 367 368 388 436 462 484 528 531 533 547 550 551 556 575 576 577 600 618 619 628 637 657 663 677 679 684 685 696 724 729 738,
	0	 21 28 29 34 51 53 68 69 72 83 130 135 163 175 189 210 212 221 246 248 260 261 262 289 298 310 324 330 331 367 368 388 436 445 462 484 528 531 533 547 550 551 556 575 576 577 600 618 619 628 637 657 663 669 677 679 684 685 696 724 729 738,
	0	 444 639,
	0	 60 444 578 639,
	0	 20 146 161 271 296 341 362 364 387 400 442 443 456 469 472 535 566 567 742 743,
	0	 3 4 5 6 7 8 9 10 11 16 19 20 21 24 28 29 30 34 37 44 45 46 48 49 51 53 55 60 63 64 67 68 69 72 81 83 97 106 107 108 110 116 119 120 121 122 126 127 128 130 135 136 137 138 139 142 146 147 148 149 152 153 154 155 161 163 168 171 172 175 179 180 181 182 183 184 185 186 187 188 189 205 210 212 216 217 218 221 229 230 233 238 239 246 248 255 259 260 261 262 269 271 279 280 283 289 290 293 295 296 298 301 308 309 310 311 317 318 321 322 324 325 329 330 331 334 335 336 337 338 339 340 341 342 343 347 348 349 356 357 359 361 362 364 365 366 367 368 369 378 379 380 384 385 386 387 388 389 396 400 409 410 415 416 421 425 426 427 428 429 431 432 435 436 437 442 443 444 445 450 451 456 457 461 462 469 472 477 478 484 493 498 502 520 527 528 531 533 535 547 549 550 551 552 556 557 559 562 566 567 573 575 576 577 578 581 582 584 600 601 604 610 611 615 617 618 619 620 623 628 632 633 637 639 642 654 655 657 663 669 670 671 672 673 677 679 680 684 685 696 700 701 702 703 708 722 723 724 727 729 731 737 738 740 741 742 743,
	0	 3 4 5 6 7 8 9 10 11 16 19 20 21 24 28 29 30 34 36 37 44 45 46 47 48 49 51 53 54 55 60 63 64 67 68 69 72 73 81 83 93 94 97 106 107 108 110 116 118 119 120 121 122 124 126 127 128 130 131 135 136 137 138 139 142 146 147 148 149 152 153 154 155 161 163 168 171 172 175 179 180 181 182 183 184 185 186 187 188 189 202 205 210 212 216 217 218 221 222 223 229 230 231 233 237 238 239 244 245 246 248 255 256 257 259 260 261 262 269 271 272 273 279 280 283 289 290 293 295 296 298 301 303 308 309 310 311 317 318 321 322 324 325 329 330 331 334 335 336 337 338 339 340 341 342 343 345 347 348 349 351 352 353 356 357 358 359 361 362 364 365 366 367 368 369 378 379 380 381 384 385 386 387 388 389 393 396 400 401 402 403 404 407 408 409 410 413 414 415 416 421 425 426 427 428 429 431 432 435 436 437 442 443 444 445 450 451 452 454 456 457 461 462 469 472 473 477 478 484 491 492 493 498 502 520 527 528 531 533 534 535 540 545 546 547 549 550 551 552 555 556 557 559 562 566 567 573 575 576 577 578 580 581 582 584 600 601 602 603 604 610 611 614 615 617 618 619 620 623 628 632 633 637 639 642 654 655 656 657 659 660 661 662 663 664 669 670 671 672 673 675 676 677 679 680 684 685 696 700 701 702 703 708 715 716 717 718 719 720 722 723 724 727 729 731 735 736 737 738 739 740 741 742 743 749,
	0	 201 250 278 530 553 579 652 653 678,
	0	 3 4 5 6 7 8 9 10 11 16 19 20 21 24 28 29 30 34 36 37 44 45 46 47 48 49 51 53 54 55 60 63 64 67 68 69 72 73 81 83 93 94 97 106 107 108 110 116 118 119 120 121 122 124 126 127 128 130 131 135 136 137 138 139 142 146 147 148 149 152 153 154 155 161 163 168 171 172 175 179 180 181 182 183 184 185 186 187 188 189 201 202 205 210 212 216 217 218 221 222 223 229 230 231 233 237 238 239 244 245 246 248 250 255 256 257 259 260 261 262 269 271 272 273 278 279 280 283 289 290 293 295 296 298 301 303 308 309 310 311 317 318 321 322 324 325 329 330 331 334 335 336 337 338 339 340 341 342 343 345 347 348 349 351 352 353 356 357 358 359 361 362 364 365 366 367 368 369 378 379 380 381 384 385 386 387 388 389 393 396 400 401 402 403 404 407 408 409 410 413 414 415 416 421 425 426 427 428 429 431 432 435 436 437 442 443 444 445 450 451 452 454 456 457 461 462 469 472 473 477 478 484 491 492 493 498 502 520 527 528 530 531 533 534 535 540 545 546 547 549 550 551 552 553 555 556 557 559 562 566 567 573 575 576 577 578 579 580 581 582 584 600 601 602 603 604 610 611 614 615 617 618 619 620 623 628 632 633 637 639 642 652 653 654 655 656 657 659 660 661 662 663 664 669 670 671 672 673 675 676 677 678 679 680 684 685 696 700 701 702 703 708 715 716 717 718 719 720 722 723 724 727 729 731 735 736 737 738 739 740 741 742 743 749,
	0	 236 690,
	0	 236 690 711,
	0	 57 58,
	1	 57 58 84 170 190 692 745,
	4	 533 556 577 600 637 696,
	1	 3 4 5 6 7 8 9 10 11 16 19 20 21 24 28 29 30 34 37 44 45 46 48 49 51 53 55 60 63 64 67 68 69 72 81 83 97 106 107 108 110 116 119 120 121 122 126 127 128 130 135 136 137 138 139 142 146 147 148 149 152 153 154 155 161 163 168 171 172 175 179 180 181 182 183 184 185 186 187 188 189 200 201 205 210 212 216 217 218 221 229 230 233 235 236 238 239 246 248 250 255 259 260 261 262 269 271 278 279 280 283 289 290 293 295 296 298 301 308 309 310 311 317 318 321 322 324 325 329 330 331 334 335 336 337 338 339 340 341 342 343 347 348 349 356 357 359 361 362 364 365 366 367 368 369 378 379 380 384 385 386 387 388 389 396 400 409 410 415 416 421 425 426 427 428 429 431 432 435 436 437 442 443 444 445 450 451 456 457 461 462 469 472 477 478 484 493 498 502 520 527 528 530 531 533 535 542 547 549 550 551 552 553 556 557 559 562 564 566 567 573 575 576 577 578 579 581 582 584 600 601 604 610 611 615 617 618 619 620 623 628 632 633 637 639 642 652 653 654 655 657 663 669 670 671 672 673 677 678 679 680 684 685 690 696 700 701 702 703 708 711 722 723 724 727 729 731 737 738 740 741 742 743,
	0	 36 54 93 124 131 202 222 237 244 256 257 303 345 358 393 401 402 403 404 407 408 452 454 491 492 540 555 656 659 661 662 675 676 715 716 720 739,
	0	 36 54 93 94 118 124 131 202 222 237 244 256 257 303 345 358 393 401 402 403 404 407 408 452 454 491 492 534 540 555 656 659 661 662 675 676 715 716 720 739,
	1	 54 94 244 345 358 491 715,
	1	 47 54 73 94 222 223 231 244 245 272 273 345 351 352 353 358 381 393 413 414 473 491 545 546 580 602 603 614 660 664 715 717 718 719 735 736 739 749,
	1	 47 54 73 94 124 222 223 231 237 244 245 256 257 272 273 345 351 352 353 358 381 393 413 414 473 491 492 545 546 580 602 603 614 660 664 715 717 718 719 735 736 739 749,
	2	 47 54 73 94 124 222 223 231 237 244 245 256 257 272 273 345 351 352 353 358 381 393 413 414 473 491 492 545 546 555 580 602 603 614 660 664 715 717 718 719 720 735 736 739 749,
	2	 297 371 613 621,
	0	 297 371 376 613 621 651,
	0	 263 268 297 371 376 455 613 621 651,
	5	 224 263 268 297 371 376 455 613 621 651,
	0	 270 460 560 674,
	0	 270 350 406 460 471 560 561 571 641 674 704,
	1	 270 350 395 406 460 471 483 486 496 510 560 561 571 641 674 704,
	0	 270 350 395 406 460 471 483 486 496 510 529 560 561 571 597 641 674 704,
	1	 270 350 395 406 460 471 483 486 496 510 529 560 561 571 572 597 641 674 704,
	2	 270 291 350 395 406 460 471 483 486 490 496 510 529 560 561 571 572 597 641 674 704,
	1	 27 52 86 87 104 105 140 144 219 220 270 284 291 350 395 406 418 439 446 460 471 483 486 490 496 509 510 518 519 529 560 561 565 571 572 597 606 634 641 665 674 704,
	1	 482 706 734,
	1	 199 213 214 228 482 706 734,
	0	 27 41 42 43 52 76 86 87 88 89 90 91 95 96 104 105 113 114 115 123 125 132 133 140 141 144 176 199 213 214 219 220 228 270 284 291 307 320 350 395 406 417 418 419 439 446 460 471 482 483 486 490 496 509 510 518 519 529 539 560 561 563 565 568 571 572 574 585 587 597 599 606 622 625 634 641 665 674 683 704 706 734,
	1	 27 41 42 43 52 76 86 87 88 89 90 91 95 96 104 105 113 114 115 123 125 132 133 140 141 144 176 199 213 214 219 220 228 270 284 291 307 320 350 383 395 406 417 418 419 439 446 460 471 482 483 486 490 496 508 509 510 518 519 529 539 560 561 563 565 568 571 572 574 585 587 597 599 606 622 624 625 634 641 665 674 683 704 706 721 734,
	0	 2 12 13 15 17 18 22 23 25 26 27 31 32 33 39 40 41 42 43 50 52 56 57 58 59 61 62 66 70 71 74 75 76 77 78 79 80 82 84 85 86 87 88 89 90 91 92 95 96 98 99 100 101 102 103 104 105 111 112 113 114 115 117 123 125 129 132 133 134 140 141 143 144 145 150 151 156 157 158 159 160 162 164 165 166 169 170 176 178 190 191 199 208 209 213 214 219 220 224 227 228 232 240 247 251 263 264 265 266 267 268 270 274 275 276 277 281 282 284 285 286 287 288 291 297 299 302 304 305 307 319 320 326 333 350 354 355 360 363 370 371 376 377 382 383 390 391 392 394 395 397 405 406 411 412 417 418 419 420 423 424 430 439 440 441 446 447 448 449 453 455 458 459 460 463 464 465 466 467 470 471 474 475 476 479 480 481 482 483 485 486 487 490 496 503 504 507 508 509 510 511 512 513 514 518 519 521 522 524 525 529 539 541 543 544 554 558 560 561 563 565 568 569 570 571 572 574 583 585 586 587 588 589 593 594 595 596 597 598 599 605 606 608 609 613 616 621 622 624 625 627 629 630 631 634 638 640 641 646 647 648 649 650 651 658 665 666 668 674 681 682 683 691 692 693 694 695 697 698 704 706 707 710 721 730 732 733 734 745 746,
	0	 3 4 5 6 7 8 9 10 11 16 19 30 44 46 48 49 55 63 64 81 97 106 110 119 120 121 122 127 128 136 137 138 139 147 148 149 152 153 154 155 168 172 179 180 181 183 184 185 186 187 188 200 216 217 218 230 233 283 290 321 329 336 359 365 369 379 380 384 386 409 410 425 457 461 493 498 520 549 620 642 670 673 703 740 741,
	0	 3 4 5 6 7 8 9 10 11 16 19 30 44 46 48 49 55 63 64 81 97 106 110 119 120 121 122 127 128 136 137 138 139 147 148 149 152 153 154 155 168 172 179 180 181 183 184 185 186 187 188 200 216 217 218 230 233 236 250 278 283 290 321 329 336 359 365 369 379 380 384 386 409 410 425 457 461 493 498 520 530 549 579 620 642 670 673 690 703 711 740 741,
	0	 24 37 45 107 108 126 142 182 238 239 269 293 311 322 325 334 335 342 396 431 432 435 502 552 559 562 573 584 604 623 632 671 672 701 737,
	0	 205 309 337 338 357 426 477 478 601 633 700 702 731,
	0	 205 309 337 338 357 361 426 477 478 601 617 633 700 702 731,
	0	 3 4 5 6 7 8 9 10 11 16 19 20 24 30 37 44 45 46 48 49 55 63 64 67 81 97 106 107 108 110 116 119 120 121 122 126 127 128 136 137 138 139 142 146 147 148 149 152 153 154 155 161 168 171 172 179 180 181 182 183 184 185 186 187 188 200 205 216 217 218 229 230 233 236 238 239 250 255 259 269 271 278 279 280 283 290 293 295 296 301 309 311 317 318 321 322 325 329 334 335 336 337 338 339 340 341 342 343 347 348 349 356 357 359 361 362 364 365 366 369 379 380 384 385 386 387 389 396 400 409 410 415 416 421 425 426 427 428 429 431 432 435 437 442 443 450 451 456 457 461 469 472 477 478 493 498 502 520 527 530 535 549 552 557 559 562 566 567 573 579 581 582 584 601 604 610 611 615 617 620 623 632 633 642 654 655 670 671 672 673 680 690 700 701 702 703 708 711 722 723 727 731 737 740 741 742 743,
	2	 28 29 34 51 53 68 69 72 83 130 135 163 175 210 212 221 246 248 289 298 310 324 367 368 388 436 444 445 462 484 528 531 533 547 550 551 556 575 576 577 600 618 619 628 637 639 657 663 677 679 684 685 696 724 729 738,
	0	 3 4 5 6 7 8 9 10 11 16 19 20 21 24 28 29 30 34 36 37 44 45 46 47 48 49 51 53 54 55 60 63 64 67 68 69 72 73 81 83 93 94 97 106 107 108 110 116 118 119 120 121 122 124 126 127 128 130 131 135 136 137 138 139 142 146 147 148 149 152 153 154 155 161 163 168 171 172 173 175 179 180 181 182 183 184 185 186 187 188 189 200 201 202 205 210 212 216 217 218 221 222 223 229 230 231 233 236 237 238 239 244 245 246 248 250 255 256 257 259 260 261 262 269 271 272 273 278 279 280 283 289 290 293 295 296 298 301 303 308 309 310 311 317 318 321 322 324 325 329 330 331 334 335 336 337 338 339 340 341 342 343 345 347 348 349 351 352 353 356 357 358 359 361 362 364 365 366 367 368 369 378 379 380 381 384 385 386 387 388 389 393 396 400 401 402 403 404 407 408 409 410 413 414 415 416 421 425 426 427 428 429 431 432 435 436 437 442 443 444 445 450 451 452 454 456 457 461 462 469 472 473 477 478 484 491 492 493 498 502 520 527 528 530 531 533 534 535 540 545 546 547 549 550 551 552 555 556 557 559 562 566 567 573 575 576 577 578 579 580 581 582 584 600 601 602 603 604 610 611 614 615 617 618 619 620 623 628 632 633 637 639 642 652 653 654 655 656 657 659 660 661 662 663 664 669 670 671 672 673 675 676 677 678 679 680 684 685 690 696 700 701 702 703 705 708 711 715 716 717 718 719 720 722 723 724 727 729 731 735 736 737 738 739 740 741 742 743 749,
	0	 3 4 5 6 7 8 9 10 11 16 19 20 21 24 28 29 30 34 36 37 44 45 46 47 48 49 51 53 54 55 60 63 64 67 68 69 72 73 81 83 93 94 97 106 107 108 110 116 118 119 120 121 122 124 126 127 128 130 131 135 136 137 138 139 142 146 147 148 149 152 153 154 155 161 163 168 171 172 173 175 179 180 181 182 183 184 185 186 187 188 189 200 201 202 205 210 212 216 217 218 221 222 223 229 230 231 233 236 237 238 239 244 245 246 248 250 255 256 257 259 260 261 262 269 271 272 273 278 279 280 283 289 290 292 293 295 296 298 301 303 308 309 310 311 317 318 321 322 324 325 329 330 331 332 334 335 336 337 338 339 340 341 342 343 345 347 348 349 351 352 353 356 357 358 359 361 362 364 365 366 367 368 369 378 379 380 381 384 385 386 387 388 389 393 396 400 401 402 403 404 407 408 409 410 413 414 415 416 421 425 426 427 428 429 431 432 435 436 437 442 443 444 445 450 451 452 454 456 457 461 462 469 472 473 477 478 484 491 492 493 498 502 520 527 528 530 531 533 534 535 538 540 545 546 547 549 550 551 552 555 556 557 559 562 566 567 573 575 576 577 578 579 580 581 582 584 600 601 602 603 604 610 611 614 615 617 618 619 620 623 628 632 633 637 639 642 652 653 654 655 656 657 659 660 661 662 663 664 669 670 671 672 673 675 676 677 678 679 680 684 685 689 690 696 700 701 702 703 705 708 711 715 716 717 718 719 720 722 723 724 727 729 731 735 736 737 738 739 740 741 742 743 749,
	1	 294 344 346 537 542 607 612 626 728 744 747 748,
	1	 235 294 344 346 537 542 607 612 626 728 744 747 748,
	1	 3 4 5 6 7 8 9 10 11 16 19 20 21 24 28 29 30 34 36 37 44 45 46 47 48 49 51 53 54 55 60 63 64 67 68 69 72 73 81 83 93 94 97 106 107 108 110 116 118 119 120 121 122 124 126 127 128 130 131 135 136 137 138 139 142 146 147 148 149 152 153 154 155 161 163 168 171 172 173 175 179 180 181 182 183 184 185 186 187 188 189 200 201 202 205 210 212 215 216 217 218 221 222 223 229 230 231 233 235 236 237 238 239 244 245 246 248 250 255 256 257 259 260 261 262 269 271 272 273 278 279 280 283 289 290 292 293 294 295 296 298 301 303 306 308 309 310 311 317 318 321 322 324 325 329 330 331 332 334 335 336 337 338 339 340 341 342 343 344 345 346 347 348 349 351 352 353 356 357 358 359 361 362 364 365 366 367 368 369 378 379 380 381 384 385 386 387 388 389 393 396 400 401 402 403 404 407 408 409 410 413 414 415 416 421 425 426 427 428 429 431 432 435 436 437 442 443 444 445 450 451 452 454 456 457 461 462 469 472 473 477 478 484 491 492 493 498 502 520 527 528 530 531 533 534 535 537 538 540 542 545 546 547 549 550 551 552 553 555 556 557 559 562 564 566 567 573 575 576 577 578 579 580 581 582 584 600 601 602 603 604 607 610 611 612 614 615 617 618 619 620 623 626 628 632 633 637 639 642 652 653 654 655 656 657 659 660 661 662 663 664 669 670 671 672 673 675 676 677 678 679 680 684 685 689 690 696 700 701 702 703 705 708 711 715 716 717 718 719 720 722 723 724 727 728 729 731 735 736 737 738 739 740 741 742 743 744 747 748 749,
	0	 1 2 12 13 15 17 18 22 23 25 26 27 31 32 33 35 38 39 40 41 42 43 50 52 56 57 58 59 61 62 66 70 71 74 75 76 77 78 79 80 82 84 85 86 87 88 89 90 91 92 95 96 98 99 100 101 102 103 104 105 111 112 113 114 115 117 123 125 129 132 133 134 140 141 143 144 145 150 151 156 157 158 159 160 162 164 165 166 167 169 170 174 176 177 178 190 191 192 193 194 195 196 199 208 209 213 214 219 220 224 227 228 232 234 240 247 251 252 253 254 258 263 264 265 266 267 268 270 274 275 276 277 281 282 284 285 286 287 288 291 297 299 300 302 304 305 307 312 313 314 315 316 319 320 326 333 350 354 355 360 363 370 371 372 373 374 375 376 377 382 383 390 391 392 394 395 397 405 406 411 412 417 418 419 420 423 424 430 439 440 441 446 447 448 449 453 455 458 459 460 463 464 465 466 467 470 471 474 475 476 479 480 481 482 483 485 486 487 490 496 499 500 501 503 504 505 506 507 508 509 510 511 512 513 514 515 516 517 518 519 521 522 524 525 529 532 539 541 543 544 554 558 560 561 563 565 568 569 570 571 572 574 583 585 586 587 588 589 591 592 593 594 595 596 597 598 599 605 606 608 609 613 616 621 622 624 625 627 629 630 631 634 635 636 638 640 641 643 644 645 646 647 648 649 650 651 658 665 666 667 668 674 681 682 683 686 687 688 691 692 693 694 695 697 698 704 706 707 710 712 713 714 721 725 726 730 732 733 734 745 746,
	0	 44 147 230 283 290 308 329 369 378 380 409 410 493 498 553 673 741,
	1	 238 293 325 334 335 502,
	0	 20 146 161 271 341 387 400 442 443 450 456 469 566 567 727 743,
	0	 20 146 161 271 341 347 387 400 442 443 450 456 469 566 567 727 743,
	0	 20 146 161 271 341 347 387 400 442 443 450 451 456 469 566 567 727 743,
	1	 24 142 182 322,
	1	 45 107 431 435 552 573 604 701,
	1	 3 4 5 6 7 8 9 10 11 16 19 20 24 30 37 44 45 46 48 49 55 63 64 67 81 97 106 107 108 110 116 119 120 121 122 126 127 128 136 137 138 139 142 146 147 148 149 152 153 154 155 161 168 171 172 179 180 181 182 183 184 185 186 187 188 205 216 217 218 229 230 233 238 239 255 259 269 271 279 280 283 290 293 295 296 301 309 311 317 318 321 322 325 329 334 335 336 337 338 339 340 341 342 343 347 348 349 356 357 359 361 362 364 365 366 369 379 380 384 385 386 387 389 396 400 409 410 415 416 421 425 426 427 428 429 431 432 435 437 442 443 450 451 456 457 461 469 472 477 478 493 498 502 520 527 535 549 552 553 557 559 562 566 567 573 581 582 584 601 604 610 611 615 617 620 623 632 633 642 654 655 670 671 672 673 680 700 701 702 703 708 722 723 727 731 737 740 741 742 743,
	2	 248 618 619,
	3	 21 28 29 34 51 53 68 69 72 83 130 135 163 175 189 210 212 221 246 248 260 261 262 289 298 310 324 330 331 367 368 388 436 462 484 528 531 533 547 550 551 556 575 576 577 600 618 619 628 637 639 657 663 669 677 679 684 685 696 724 729 738,
	1	 482 487 522 563 706 734,
	4	 20 146 161 271 341 387 400 442 443 456 535 566 567 743,
	1	 199 213 214 228 487 522 563 706 734,
	1	 59 240 277 302 319 370 423 479 480 503 525,
	1	 270 350 406 418 439 471 509 518 519 560 561 565 571 606 641,
	1	 270 350 406 418 439 471 509 518 519 560 561 565 571 572 606 641,
	1	 270 350 406 418 439 471 509 518 519 529 560 561 565 571 572 597 606 641,
	2	 20 146 161 271 341 343 347 387 400 442 443 450 451 456 535 566 567 743,
	1	 3 4 5 6 7 8 9 10 11 16 19 20 21 24 28 29 30 34 36 37 44 45 46 47 48 49 51 53 54 55 60 63 64 67 68 69 72 73 81 83 93 94 97 106 107 108 110 116 118 119 120 121 122 124 126 127 128 130 131 135 136 137 138 139 142 146 147 148 149 152 153 154 155 161 163 168 171 172 175 179 180 181 182 183 184 185 186 187 188 189 200 201 202 205 210 212 216 217 218 221 222 223 229 230 231 233 235 236 237 238 239 244 245 246 248 250 255 256 257 259 260 261 262 269 271 272 273 278 279 280 283 289 290 293 295 296 298 301 303 308 309 310 311 317 318 321 322 324 325 329 330 331 334 335 336 337 338 339 340 341 342 343 345 347 348 349 351 352 353 356 357 358 359 361 362 364 365 366 367 368 369 378 379 380 381 384 385 386 387 388 389 396 400 401 402 403 404 407 408 409 410 413 414 415 416 421 425 426 427 428 429 431 432 435 436 437 442 443 444 445 450 451 452 454 456 457 461 462 469 472 473 477 478 484 491 492 493 498 502 520 527 528 530 531 533 534 535 540 542 545 546 547 549 550 551 552 553 555 556 557 559 562 566 567 573 575 576 577 578 579 580 581 582 584 600 601 602 603 604 610 611 614 615 617 618 619 620 623 628 632 633 637 639 642 652 653 654 655 656 657 659 660 661 662 663 664 669 670 671 672 673 675 676 677 678 679 680 684 685 690 696 700 701 702 703 708 711 715 716 717 718 719 720 722 723 724 727 729 731 735 736 737 738 739 740 741 742 743 749,
	1	 270 291 350 395 406 460 471 483 486 490 496 510 560 561 571 641 674 704,
	1	 270 291 350 395 406 460 471 483 486 490 496 510 529 560 561 571 597 641 674 704,
	0	 213 214 228 482 487 522 706,
	2	 59 232 394 588 589 616 691,
	1	 59 232 247 299 305 394 588 589 616 630 691,
	3	 44 147 329,
	1	 44 147 329 741,
	1	 44 147 329 493 741,
	0	 306 564,
[truncated: 1,433,387 more chars]
