# Supplementary material for: ﻿An integrative approach to alpha taxonomy in Erica L. (Ericaceae) with three new species from the Western Cape, South Africa
Source: PhytoKeys. 2025 Jun 4;257:95–117. doi: 10.3897/phytokeys.257.139457 (PMC12159662; doi:10.3897/phytokeys.257.139457)
Supplement: Supplementary material 3 — Full phylogenetic data and results [file phytokeys-257-095_article-139457__-s003.zip › SUPPLEMENTARY_MATERIALS_PHYLOGENETIC-May2025/Phylogenetic analysis results/nuclear/iqtree_nuclear_MF_MERGE_v2_20240810.treefile]

(Calluna_vulgaris_BG643:0.0000020213,(((((((((((((abbotti_KG1005:0.0188632431,dominans_MP648:0.0044357229)56.2/66:0.0002616567,(((((((algida_MP645:0.0036288692,(cooperi_EO12588:0.0067884275,(oatesii_ANA:0.0000010068,oatesii_SB9774:0.0000010068)98.7/100:0.0157548411)0/100:0.0004379336)91.7/97:0.0047182403,((alopecurus_MP630:0.0193491912,aspalathifolia_DB1408:0.0257189215)87.1/100:0.0076440345,tysonii_EO12583:0.0091037667)0/7:0.0000021522)0/6:0.0000026423,((atherstonei_EO12261:0.0078064885,revoluta_BT13679:0.0029183909)75.8/90:0.0058060726,rivularis_BB13936:0.0064383429)95.5/99:0.0060175055)0/6:0.0000021012,(glaphyra_MP647:0.0039694739,dissimulans_EO12596:0.0070669636)94.4/99:0.0080713374)76.3/27:0.0010258929,straussiana_MP638:0.0142545619)77.2/54:0.0009590058,evansii_MP641:0.0188600414)0/45:0.0000026281,psittacina_IJ1237:0.0106718059)0/41:0.0000020144)77.3/69:0.0008679105,(((((filago_BG68:0.0000028928,(((filago_BG93:0.0000010068,silvatica_QL12629:0.0000010068)0/90:0.0000028968,silvatica_DB1184:0.0066038679)0/98:0.0000021900,silvatica_A2:0.0000010068)0/99:0.0000020773)80.8/100:0.0036702598,woodii_RC513_ITS:0.0059155682)91.1/100:0.0078987521,(johnstoniana_RC464:0.0000022141,(lanceolifera_RC463:0.0000027063,pleiotricha_RC461:0.0000020559)75.1/100:0.0022118015)97.3/100:0.0113979383)93.1/100:0.0055146063,(woodii_DB1444:0.0170014923,subverticillaris_EO12625:0.0147131642)72.9/100:0.0013859201)99.5/100:0.0099271203,((frigida_MP650:0.0000026196,(reenensis_MP661:0.0009119972,frigida_MP658:0.0000010068)0/100:0.0000021873)98.4/100:0.0072320410,hillburtii_EO12593:0.0210546535)21.7/78:0.0003259307)75/76:0.0008000345)89.5/90:0.0017448144,((dracomontana_EO12130:0.0130779822,((whyteana_BG75:0.0114575507,whyteana_A4:0.0035276308)88/100:0.0151176429,thodei_MP656:0.0191154367)73.9/94:0.0036591492)72.8/92:0.0008700474,(holtii_TO:0.0119135120,swaziensis_LL1181:0.0035817943)100/100:0.0277770441)0/82:0.0000026026)73.4/99:0.0008845428,drakensbergensis_DB1443:0.0304898031)96/100:0.0046210609,(caffrorum_DB1445:0.0000026194,caffrorum_MP644:0.0000026481)100/100:0.0192256005)70/92:0.0005880800,((((((((arborescens_FM747:0.0000028282,(brachyphylla_EO12810:0.0000021320,brachyphylla_EO12809:0.0000027323)95.5/100:0.0046350759)96.5/100:0.0037474230,(((cryptoclada_EO12684:0.0064885632,(goudotiana_EO12636:0.0085429262,isaloensis_DB1253:0.0069323539)0/9:0.0000021329)0/9:0.0000021741,((goudotiana_cf_EO12659:0.0046772206,hebeclada_EO12686:0.0046047656)60.7/89:0.0009271817,((myriadenia_EO12679:0.0073823441,baroniana_cf_Lar8:0.0022444702)0/99:0.0000027186,perrieri_EO12635:0.0018329856)91.5/100:0.0027405159)0/86:0.0000026347)0/8:0.0000015826,((humbertii_EO12638:0.0000027924,madagascariensis_MP1086:0.0044517666)91.6/99:0.0055043202,(parkeri_EO12682:0.0045022573,sp_mitrastylus2_EO12691:0.0010942618)90.8/97:0.0026811634)75.4/74:0.0009147125)86.5/86:0.0009206760)0/43:0.0000027408,(reunionensis_FN744:0.0017686439,spinifera_EO12640:0.0046578913)0/43:0.0000820154)0/90:0.0000024074,sp_mad3_EO12632:0.0018721572)0/99:0.0000022204,boutonii_EO12666:0.0046300608)94.6/100:0.0039331877,(galioides_FN745:0.0031891288,bojeri_MP1087:0.0044383646)97.5/100:0.0082901307)72.3/100:0.0006638296,((mauritiensis_EO12811:0.0000026289,mauritiensis_CB2632:0.0000023984)97.8/100:0.0056617007,(rakotozafyana_EO12661:0.0138833914,(sp_mad5_EO12641:0.0000024085,sp_muscosa_EO12639:0.0022419340)97.7/100:0.0093329087)90.7/100:0.0028043096)0/99:0.0000025972)93.6/100:0.0047176937,((((benguelensis_ben_A1:0.0000020780,(benguelensis_ben_DB1174:0.0000010068,benguelensis_ben_QL12641:0.0000022250)0/100:0.0000021601)86.6/100:0.0019720616,thomensis_EO12615:0.0112639636)0/98:0.0000020087,hexandra_RC465:0.0077586683)99.5/100:0.0112778119,((mannii_usa_BB2331:0.0150304088,microdonta_A5:0.0089649539)75.7/100:0.0025711424,(simii_RC466:0.0000028400,simii_SB9385:0.0000010068)96.9/100:0.0110745243)0/99:0.0000020045)99.9/100:0.0132804674)92.2/100:0.0038814901)76.6/92:0.0009158419,((((((((((((((((((((baueri_gou_AH862:0.0000024203,baueri_bau_MP1233:0.0021965614)86.3/99:0.0023708983,mammosaW_EO12784:0.0022646397)0/34:0.0000026748,mammosaP_MP951:0.0000010068)0/33:0.0000020339,mammosaR_MP510:0.0022077562)0/54:0.0000021527,sessiliflora_MP604:0.0089293390)96.7/99:0.0096599206,globiceps_gra_MP988:0.0212184669)0/62:0.0000021301,albertyniae_MP927:0.0021858568)82.6/61:0.0023686405,((irregularis_EO12803:0.0047784407,(((bodkinii_MP1281:0.0000010068,bodkinii_TdV204:0.0000010068)80.4/100:0.0022089211,holosericea_MP1004:0.0046413823)0/98:0.0000026834,holosericea_EO12842:0.0021995945)88.3/100:0.0045618444)85.5/100:0.0029534660,(((calcareophila_EO30159:0.0000020401,excavata_GK1532:0.0046219005)89.8/100:0.0021874730,propinqua_MP1019:0.0000025667)85.8/100:0.0021910784,(((fillipendula_fil_MP914:0.0044608835,penduliflora_MP923:0.0021134481)0/100:0.0000027036,fillipendula_min_MP926:0.0022529042)92.5/100:0.0044626299,pulvinata_MP1304:0.0000024940)93.5/100:0.0044037735)0/98:0.0000029535)92.4/97:0.0030276078)0/59:0.0000021404,(((((((((NEW_sp_napierensis_RDH184b:0.0000020804,nudiflora_MP802:0.0112985588)82.9/100:0.0022029946,malmesburiensis_EO12575:0.0044412486)0/88:0.0000028815,(dregei_EO12711:0.0000010068,piquetbergensis_MM5532:0.0000010068)91.7/100:0.0021844158)0/89:0.0000020682,dispar_EO12749:0.0067133868)40.6/86:0.0022370567,karwyderi_EO12718:0.0091257611)92.2/100:0.0065410614,ericoides_MP742:0.0000022553)0/93:0.0000025954,capillaris_MP1066:0.0156893067)91.9/93:0.0021744275,((((barbigeroides_MP735:0.0144964341,benthamiana_MP560:0.0061387588)76/99:0.0029585303,interrupta_MP911:0.0021007199)78.3/95:0.0022846894,(radicans_sch_MP1018:0.0023122702,rhodopis_BAB13:0.0301693593)76.9/95:0.0022416112)0/33:0.0000026030,(erinus_MP907:0.0044487240,similis_MP804:0.0021246215)77.8/96:0.0022697605)0/7:0.0000028534)0/13:0.0000026946,agglutinans_EO7679:0.0111547459)82.2/92:0.0022268198)0/30:0.0000022530,(ioniana_EO12781:0.0023215005,russakiana_MP684:0.0022175986)80.3/100:0.0022121258)0/36:0.0000021705,labialis_MP696:0.0044275905)87/91:0.0055013511,((flavicoma_EO12823:0.0048402269,pulchella_MP736:0.0021947489)88.1/96:0.0048755846,(venustiflora_gla_MP1284:0.0059335289,((ecklonii_EO12739:0.0043886286,glabella_la_EO11224:0.0043979124)0/99:0.0000029875,(globiceps_con_EO12519:0.0022421166,innovans_MP918:0.0000020744)91.9/100:0.0021990348)0/99:0.0000027929)95.1/100:0.0044142507)72.7/90:0.0010042291)0/82:0.0003019313,(grisbrookii_EO12716_ITS:0.0104960831,lanuginosa_EO12521:0.0019445554)95.4/100:0.0105760256)0/44:0.0000016153,brachysepala_EO12727:0.0044171350)0/93:0.0024620718,(coarctata_ANA:0.0071468209,((scytophylla_MP1021:0.0000023640,curtophylla_EO12750:0.0000010068)83.7/100:0.0103847800,gracilipes_MM5014:0.0045408456)0/99:0.0000026415)96.7/99:0.0042379043)74.5/97:0.0007733204,((((coarctata_MP590:0.0000022804,rubiginosa_RT1554:0.0000024358)96.6/100:0.0081338775,plukenetii_lin_MP912:0.0019694880)78.6/99:0.0020444442,((plukenetii_bre_MP769:0.0067780861,plukenetii_plu_EO:0.0046370043)78.6/100:0.0079217378,plukenetii_pen_MP915:0.0067055910)0/96:0.0000029400)77.3/100:0.0032039770,physophylla_EO11418:0.0192887419)69.9/97:0.0019542458)92.7/97:0.0020331383,((caffra_ANA:0.0000010068,caffra_C_MP528:0.0000021923)0/100:0.0000022556,caffra_D_MP655:0.0000022706)100/100:0.0332021059)0/30:0.0000024873,((NEW_sp_napierensis_RDH184a:0.0000010068,peltata_MP1231:0.0000010068)0/94:0.0000021526,velatiflora_MP1213:0.0000021576)96.9/100:0.0109993574)45.7/32:0.0007042138,((((((brevifolia_MP1008:0.0039049124,brevifolia_EO12459:0.0000020420)85.9/99:0.0038913740,((((coccinea_coc_MP1020:0.0006690028,coccinea_uni_EO12849:0.0000025483)98.6/99:0.0051650272,(coccinea_coc_MP1053:0.0006691925,monadelphia_FO:0.0013649346)97.6/100:0.0042823666)73.8/99:0.0006349570,coccinea_coc_MP598:0.0022922327)96.2/98:0.0026416938,(((imbricata_MP1295:0.0032561015,melastoma_mel_MP773:0.0105421081)68.4/99:0.0004483071,((intermedia_MM5082:0.0026367021,(penicilliformis_MP1078:0.0007292840,penicilliformis_MP889:0.0006515001)81.5/96:0.0006521829)0/57:0.0000023808,(intermedia_alb_MP1248:0.0025070030,placentiflora_EO12833:0.0071097586)0/44:0.0000028607)85.2/88:0.0011155408)77.8/98:0.0006613421,(((imbricata_MP508:0.0042923658,imbricata_MP512:0.0042597390)86.9/100:0.0015821526,(imbricata_MP688:0.0057887399,chartacea_EO11408:0.0046032707)0/100:0.0000027929)84/99:0.0013217821,melastoma_min_EO12820:0.0049755659)87/100:0.0014362781)87.3/99:0.0013265755)87/33:0.0013006279)74.8/16:0.0007915556,((placentiflora_EO12477:0.0168822804,accommodata_EO11382:0.0092202663)74.2/96:0.0016537004,(placentiflora_MP1241:0.0135203276,(rhopalantha_MP909_ITS:0.0000028642,riparia_MP908:0.0000028841)98.4/100:0.0185063964)0/30:0.0005810229)62.8/9:0.0008392365)0/17:0.0000026087,(((desmantha_MP562:0.0000023297,saxicola_EO12515:0.0030109690)0/97:0.0000021376,(((acuta_MP506:0.0022052492,((((((((bicolor_MP1098:0.0314591173,paniculata_MP1274:0.0171447710)74.4/90:0.0025839633,((dianthifolia_MP583:0.0025628680,(((glandulipila_MP521:0.0044390452,setacea_MP589:0.0021832869)0/94:0.0000020894,(pannosa_EO12490:0.0000010068,perlata_MP960:0.0045124013)80/100:0.0021915475)75.8/94:0.0023312372,lachnaeifolia_MP994:0.0137672545)77.3/100:0.0024181704)0/96:0.0000022065,triflora_MP564:0.0068536372)0/80:0.0000022528)0/65:0.0000020434,perplexa_EO12788:0.0022725902)0/19:0.0000022526,(monsoniana_MP986:0.0022196104,plumigera_EO11341:0.0115749883)77.3/99:0.0022398737)0/31:0.0000020309,(((((floccifera_MP987:0.0022915596,leucanthera_EO12452:0.0044702273)0/80:0.0000028121,lepidota_MP541:0.0022030609)0/79:0.0000028420,magnisylvae_EO10708:0.0044364189)81.8/100:0.0022639557,lucida_MP690:0.0067395875)0/99:0.0000020270,jacksoniana_EO12791:0.0186771815)74.2/90:0.0021408128)0/51:0.0000020935,(calycina_EO12532:0.0000021295,leucosiphon_MP776:0.0044318647)76/100:0.0022086973)0/60:0.0000028706,(((goatcheriana_goa_MP865:0.0022036295,pubescens_EO12503:0.0111839826)0/99:0.0000029369,(margaritacea_ANA:0.0000020764,marifolia_CM4:0.0000021219)85/100:0.0022210709)0/99:0.0021941225,((hispiduloides_EO11544:0.0000010068,magistrati_EO11750:0.0022643496)0/99:0.0000027699,patens_EO12457:0.0022088238)0/100:0.0000066178)78.5/96:0.0022079958)0/81:0.0000020785,stokoeanthus_EO4790:0.0115363805)0/82:0.0000028900)0/87:0.0000020625,sperata_MP931:0.0112756044)0/93:0.0000025251,((goatcheriana_dra_EO12694:0.0000020899,goatcheriana_pet_MP990:0.0022383008)87.4/100:0.0051843359,tegulifolia_MP557:0.0045176171)93.4/100:0.0079590830)81.4/91:0.0023063888)92.1/85:0.0068359194,(((imbricata_EO12834:0.0006986377,imbricata_MP1279:0.0000023858)91.1/100:0.0014393313,((lasciva_EO12837:0.0000025483,lasciva_MP906:0.0000022156)86.9/100:0.0025812513,imbricata_MP1276:0.0000021314)0/100:0.0000029319)85.4/100:0.0015285908,pogonanthera_EO12835:0.0131839521)96.9/99:0.0049301937)92.7/81:0.0033536553)76/97:0.0013060270,occulta_EO:0.0130357024)87.8/99:0.0028252088,(((((((gnaphaloides_MP511:0.0096023822,palliiflora_EO12533:0.0236625867)97.9/100:0.0092723923,podophylla_MP582:0.0213614375)76.1/93:0.0020094510,((niveniana_MP1267:0.0000028500,paucifolia_cil_EO12528:0.0044943096)70.9/100:0.0017767602,pilosiflora_pil_MP1262:0.0097982280)93.4/100:0.0076025023)73.6/41:0.0009454180,((utriculosa_EOsn:0.0126989150,parviporandra_MP877:0.0088782388)0/20:0.0000024955,((NEW_omninoglabra_RH77:0.0135317960,((leucodesmia_MP724:0.0067929080,maximilianii_EO12484:0.0090804587)84.5/96:0.0046471302,vernicosa_MP928:0.0163050287)71.4/82:0.0018405946)0/50:0.0000020713,((((NEW_sp_soporata_RH183:0.0000010068,NEW_sp_soporata_RH203:0.0000010068)0/100:0.0000024912,albescens_MP898:0.0022160201)87/100:0.0066139655,(caespitosa_MP642:0.0051855259,karooica_MP1285:0.0139015971)99.4/100:0.0251085314)0/24:0.0000025314,(leonis_RTsn:0.0044593137,tristis_MP932:0.0180506733)75.6/89:0.0022073233)0/12:0.0000026431)0/19:0.0000028371)85.8/29:0.0019754543)0/30:0.0000028406,(juniperina_SV952:0.0066864717,(lanata_MP1220:0.0112523362,lehmannii_MP625:0.0088615666)0/99:0.0000020675)83.4/99:0.0022037411)0/18:0.0000024237,(((exleeana_EO12499:0.0085818115,rigidula_MP534:0.0053127054)14.1/90:0.0043572801,urceolata_MP955:0.0133456985)85.3/100:0.0050661146,madida_MP573:0.0208423497)75.1/97:0.0022026495)0/17:0.0000027357,petricola_MP996:0.0166627786)0/31:0.0047596118)86.5/29:0.0013432342)94.2/95:0.0028483717,(((((eremioides_EO12854:0.0298672684,flacca_MP840:0.0314606571)72.2/44:0.0038149421,((((((arachnocalyx_EO12453:0.0065502659,cereris_MP863:0.0000010068)94.9/100:0.0149692866,greyi_EO12501:0.0107463276)96.1/97:0.0177501936,((bokkeveldia_EO12769:0.0136494804,lateriflora_EO12482:0.0093084777)83.7/100:0.0043651620,mira_MP1257:0.0364401782)0/72:0.0000027835)74.2/49:0.0019512095,coacervata_MP761:0.0113169147)0/51:0.0000026001,(lavandulifolia_EO12506:0.0067298143,macrotrema_MM4625:0.0021915130)95.3/100:0.0090725904)0/62:0.0000025376,eremioides_MP533:0.0259576672)90.9/70:0.0043764716)0/20:0.0000023942,(((amoena_MP1032:0.0000020583,thimifolia_CM7:0.0021583395)93/100:0.0043405870,(planifolia_MP1012:0.0000010068,planifolia_MP939:0.0000010068)0/100:0.0000023140)100/100:0.0300983726,((argentea_EO12475:0.0150480152,(cetrata_EO12064:0.0147750469,rusticula_EO12471:0.0296029083)73.4/100:0.0024976188)84.8/100:0.0046441883,caprina_EO12772:0.0068073861)76.2/99:0.0023216673)76.4/33:0.0020843303)0/44:0.0000027134,(((((((glandulifera_EO12852:0.0035178951,irrorata_EO12856:0.0005756521)98.6/100:0.0152252105,hanekomii_EO11172:0.0113333682)0/99:0.0000020538,tumida_MP755:0.0156800565)86.7/100:0.0054679484,plumosa_EO12480:0.0482411128)75.6/100:0.0042037833,totta_MP525:0.0134695313)78/98:0.0027902682,inaequalis_MP539:0.0356029785)0/74:0.0000022910,((eriophoros_EO12478:0.0022755794,senilis_EO12483:0.0110437778)98.9/100:0.0216239373,recurvifolia_EO12475a:0.0230169188)81.8/89:0.0064721095)0/47:0.0020804889)80.9/100:0.0011608557,((((((inflata_MP784:0.0044969948,inflata_ANA:0.0000026615)0/98:0.0000029278,atrovinosa_MP864:0.0024270692)91/100:0.0118092277,(cernua_EO12474:0.0022307767,toringbergensis_ANA:0.0021764459)74.9/100:0.0019917211)79.1/100:0.0062552678,((rubens_EO12853:0.0018482474,(rubens_EO12479:0.0000020761,(verecunda_ANA:0.0000010068,verecunda_CS5:0.0000010068)91.9/100:0.0022104943)0/100:0.0000022832)99.5/100:0.0147714724,(incarnata_EO12771:0.0044662822,leptopus_MP746:0.0000020226)94.5/100:0.0090683356)85.2/100:0.0035772111)90.5/100:0.0035520332,(((junonia_jun_Moelens:0.0020523141,junonia_min_Moelens:0.0000010068)0/100:0.0000025055,(junonia_min_MP866:0.0000010068,(thunbergii_AH2612:0.0000020685,thunbergii_EO12473:0.0000021112)94.6/100:0.0043813227)0/100:0.0000026204)98.9/100:0.0141412455,(((maderi_MP757:0.0000010068,oxysepala_MP780:0.0021817650)0/96:0.0000020511,sphaerocephala_MP848:0.0021769294)86.3/100:0.0046604818,subulata_MdV2:0.0189140247)86.9/100:0.0079644705)46.5/91:0.0056098708)89.3/100:0.0043849645,oresigena_MP759:0.0113474299)0/97:0.0000023370)99.9/100:0.0100685563)91.3/96:0.0029306962)75.2/75:0.0023014951,(((((((((((((((((((((((abietina_abi_ANA:0.0000010068,(((abietina_abi_MP1013:0.0009343595,abietina_dia_MP1015:0.0000010068)0/96:0.0000024014,abietina_dia_CM11:0.0000010068)0/91:0.0000029301,abietina_con_CM6:0.0000010068)0/87:0.0000028464)0/90:0.0000024271,abietina_atr_MP1029:0.0000010068)86.6/100:0.0018912100,(nevillei_ANA:0.0000020631,nevillei_MP1056:0.0000020372)76.3/100:0.0008753860)98.7/100:0.0056559522,(quadrisulcata_ANA:0.0000026754,quadrisulcata_MP1031:0.0000010068)87.5/100:0.0018227249)75.1/100:0.0009437758,((doliiformis_MP710:0.0000023462,doliiformis_MP797:0.0068115788)95.7/100:0.0053244911,(phillipsii_MP1357_NR:0.0039392702,phillipsii_MP794:0.0018832423)87.4/100:0.0019045138)86.9/100:0.0021617133)89.1/99:0.0018968234,(((((((((abietina_aur_MP1320:0.0000010068,abietina_aur_MP499:0.0000010068)0/99:0.0000024161,(((abietina_per_MP1071:0.0009612524,pinea_MP693:0.0028094290)0/100:0.0000024562,pinea_MP789:0.0006360150)77.4/100:0.0006494981,hibbertii_MP982:0.0046686116)77/89:0.0006244645)78.6/85:0.0006357827,(((((((filamentosa_EO12728:0.0007064276,vestita_MP1079:0.0000010068)0/100:0.0000431273,nematophylla_EO12747:0.0012815498)78.8/100:0.0007483658,vestita_EO12702:0.0006467513)95.3/100:0.0022497536,viscaria_pen_EO12466:0.0013019841)0/96:0.0000027308,viscaria_mac_MP808:0.0000027972)83/96:0.0007658262,viscaria_vis_MdV4:0.0032340440)0/81:0.0000024711,latiflora_EO12865:0.0026123114)0/56:0.0000021814)0/63:0.0000024981,(viscaria_lon_ANA:0.0000025952,((viscaria_lon_MP1270:0.0000028411,viscaria_lon_MP678:0.0000020984)92.7/100:0.0027849818,viscaria_lon_MP504:0.0018526832)84.4/99:0.0018524681)0/96:0.0000029744)91.2/98:0.0021176343,((axilliflora_MP916:0.0000023658,(regia_mar_MP930:0.0009572227,regia_reg_MP922:0.0000010068)0/99:0.0000021093)0/99:0.0000023308,regia_reg_ANA:0.0000021896)94.5/100:0.0027422300)0/95:0.0000022372,vestita_ANA:0.0046221486)92.1/100:0.0052933819,abietina_aur_MP514:0.0000024276)0/92:0.0000025731,abietina_aur_MP717:0.0047635599)92.2/96:0.0032550197,stokoei_MP825_NR:0.0066642510)75.1/89:0.0010856981)0/89:0.0000021071,collina_EO12613_ITS:0.0022617394)79/40:0.0020771683,thomae_MP807:0.0009531418)76.3/40:0.0010620729,(abietina_pet_EO:0.0045931114,(parilis_ANA:0.0000010068,parilis_MP751:0.0009267893)99.2/100:0.0066935724)80.6/100:0.0019867859)87.5/100:0.0030406578,((cruenta_MP745_NR:0.0000020302,cruenta_MP999_NR:0.0010479177)76.9/100:0.0018763684,elimensis_EO12843_NR:0.0022219470)97/100:0.0099963263)93.4/84:0.0030097761,((cabernetea_EO12882:0.0044925006,extrusa_EO12880:0.0135003653)94.5/100:0.0106275277,filiformis_EO12881:0.0177493663)0/54:0.0010179796)97.8/100:0.0063345391,(((((((((aristata_EO12830:0.0153835439,irbyana_EO12840:0.0068789578)0/96:0.0000023757,jasminiflora_EO12612:0.0044955551)0/51:0.0000025002,shannonii_TdV262:0.0045502455)0/37:0.0000028427,ampullacea_MP1277:0.0044353827)0/45:0.0000021754,odorata_MP561:0.0021755521)0/56:0.0000025558,fascicularis_fac_MP809:0.0156914619)0/78:0.0012468069,((retorta_RT2096:0.0000021727,retorta_ANA:0.0000020062)77.5/100:0.0051463855,((gysbertii_MP826:0.0000010068,(intonsa_EO12860:0.0000010068,squarrosa_EO11742:0.0044994063)0/7:0.0000029620)0/7:0.0000026650,massonii_MP811:0.0000023462)82.7/98:0.0040305695)95.9/100:0.0191619921)39.4/95:0.0007750294,(macroloma_EO12866:0.0199505900,obliqua_RT2079:0.0100451882)81.4/96:0.0017891251)73.9/100:0.0008728164,(cristata_MP820:0.0000021034,(curvifolia_MP700:0.0043941351,trichroma_EO12517:0.0022438422)0/100:0.0000021434)99.9/100:0.0094962664)99.2/100:0.0071533184)85.7/99:0.0022238695,((((((((((corifolia_MP823:0.0066591137,pycnantha_MP1011:0.0087487983)40.4/98:0.0030663491,erasmia_MP874:0.0066363094)0/91:0.0000023520,vogelpoelii_cf_EO12815:0.0088197080)0/85:0.0000023649,loganii_MP1258:0.0067100744)0/83:0.0000028296,corifolia_ANA:0.0066200031)77.6/97:0.0025900396,lutea_MP672:0.0111005940)75.8/99:0.0025354512,caledonica_JW103:0.0113575762)0/85:0.0000021929,((eugenea_EO12485_ITS:0.0090595915,glauca_ele_MP973:0.0066604885)86.7/100:0.0045733997,glauca_gla_MP850:0.0088333030)92.5/100:0.0066996499)0/87:0.0000024552,(bracteolaris_MP577:0.0044489858,steinbergiana_EO12763:0.0043661823)95.8/100:0.0089079052)85.9/99:0.0053380097,alfredii_FR:0.0165346115)90.1/100:0.0077147160)28.1/72:0.0019702889,esteriana_EO12545:0.0067816468)0/92:0.0000021725,aneimena_EO12757:0.0321170340)79/18:0.0020554415,(NEW_pilaarkopensis_RH139:0.0066685319,((anguliger_MP597:0.0112059832,((((atromontana_EO12544:0.0023592393,phaeocarpa_SM2003:0.0045219624)0/100:0.0000010068,montis_hominis_EO11827:0.0000010068)0/100:0.0000028123,bolusanthus_DEB1720:0.0113120400)38.1/92:0.0022667190,thamnoides_MP1211:0.0045152509)78.4/97:0.0022041965)0/93:0.0000028293,(nutans_BG599:0.0206371411,uberiflora_BG586:0.0045679739)0/82:0.0000020346)93.3/87:0.0044577196)0/5:0.0000021290)0/5:0.0000024239,((((((((((((((((((((bakeri_EO12828:0.0000024451,purgatoriensis_EO12846:0.0000010068)0/100:0.0000021489,intervallaris_MP556_ITS:0.0000020707)77.9/100:0.0023551743,(hottentotica_EO:0.0000020739,humidicola_EO11353:0.0021629853)76/100:0.0021659266)96.3/100:0.0095502804,walkeri_MP1237:0.0000010068)0/96:0.0000026079,(gerhardii_EO12700:0.0044685556,(patersonii_MP741:0.0000026217,patersonii_a_ANA:0.0025688977)96.3/100:0.0105135769)88.2/100:0.0043451097)76.9/99:0.0021289017,sacciflora_EO12864:0.0089109039)27.8/98:0.0035846874,nana_ANA:0.0109356093)0/38:0.0000026986,fastigiata_MP830:0.0066480098)0/15:0.0000021720,(((daphniflora_MP567:0.0000010068,infundibuliformis_MP1238:0.0000010068)0/98:0.0000020253,denticulata_MP799:0.0000010068)0/98:0.0000027329,infundibuliformis_ANA:0.0000022267)86.7/98:0.0021561920)0/7:0.0000020085,vallis_aranearum_ANA:0.0000010068)0/10:0.0000020591,(blandfordii_MM4208:0.0021749742,cylindrica_MP1240:0.0000020289)83/99:0.0021712371)0/17:0.0000021134,krugeri_EO12807:0.0045732104)0/81:0.0000020138,((((tenella_EO12839:0.0000024649,autumnalis_MP665:0.0000028981)0/93:0.0000024167,subdivaricata_MP671:0.0000010068)0/83:0.0000022415,sitiens_MP827:0.0000022076)96.9/100:0.0112933385,((((capensis_MP1047:0.0000010068,laeta_MP1045:0.0000010068)0/99:0.0000025819,eburnea_MP1037:0.0000010068)0/95:0.0000025813,elimensis_ANA:0.0000023762)87.9/99:0.0064764098,walkeri_ANA:0.0046076082)97.5/100:0.0138783046)74.8/89:0.0026151688)99.6/100:0.0126165966,((((flexistyla_EO12818:0.0067617729,(cyathiformis_a_ANA:0.0000022503,cyathiformis_d_ANA:0.0000010068)76.3/100:0.0022348627)0/96:0.0000020270,quadrangularis_MP620:0.0000010068)0/94:0.0000021680,gracilis_BG622:0.0087814763)98.9/100:0.0231488144,multumbellifera_MP822:0.0139834151)86.4/100:0.0040585642)74.8/100:0.0021962964,(distorta_EO12500:0.0290215445,turgida_S1962_ITS:0.0151519111)59.9/99:0.0010227747)88.8/100:0.0046935796,((physodes_ANA:0.0000026185,physodes_MP979:0.0000023435)75.4/100:0.0021639315,(urna_viridis_ANA:0.0000020056,urna_viridis_MP946:0.0000020559)0/97:0.0000020351)95.5/100:0.0090358046)72.5/100:0.0017769773,(((alexandri_EO12449:0.0168878920,bolusiae_ANA:0.0037054482)95.4/100:0.0117929568,fairii_CM12_ITS:0.0090823745)75.2/81:0.0021596964,((((canescens_ANA:0.0000028403,(caterviflora_EO12785:0.0000010068,recurvata_EO12467_ITS:0.0000010068)0/100:0.0000027490)77.9/100:0.0021648691,((haematocodon_MP1033:0.0000010068,mollis_CM5_ITS:0.0000023386)0/99:0.0000024131,hirtiflora_MP958:0.0021941448)93.3/100:0.0065678774)78/100:0.0022131705,((clavisepala_ANA:0.0000010068,clavisepala_MP1063:0.0000010068)99.2/100:0.0196968844,ferrea_EO12494:0.0152813077)0/95:0.0002238538)0/94:0.0000020829,(empetrina_EO12786:0.0044900016,pyxidiflora_ANA:0.0066718298)83.3/85:0.0045246054)67.2/82:0.0021165612)86.4/99:0.0047289728)93.1/99:0.0073673316,((baccans_BG645:0.0185601035,((depressa_MP942:0.0000010068,depressa_MP977:0.0000010068)89.5/100:0.0045720505,sociorum_cf_MP1055:0.0022248626)86.2/100:0.0044077470)75.2/100:0.0023925010,((brachialis_MP734:0.0112018319,(halicacaba_ANA:0.0000020452,halicacaba_MP1036:0.0000028929)87.7/100:0.0044064700)0/98:0.0000021167,(glutinosa_MP687:0.0000026532,glutinosa_MP701:0.0021956430)98.9/100:0.0134938480)75.2/100:0.0019787938)95.9/100:0.0095841379)70.3/98:0.0017699865,((((((((((bibax_EO12862:0.0032223564,viridimontana_vir_AH1286:0.0012872547)0/100:0.0012781447,hansfordii_MP1239:0.0090813911)0/91:0.0000020451,oreotragus_ANA:0.0109890524)0/74:0.0000026540,(coventryi_EO12832:0.0031058467,hendricksei_EO12524:0.0022833930)78/93:0.0014707957)0/62:0.0000028437,(plena_MP1282:0.0000020294,colorans_EO12717:0.0000025762)97.7/100:0.0038135537)0/61:0.0000025987,((latituba_MP1374:0.0000028421,trichophora_EO12701:0.0000029634)79.6/100:0.0019916558,(perspicua_per_MP821:0.0000010068,propendens_EO12464:0.0021729034)0/99:0.0000023990)85.4/99:0.0019735118)87.1/98:0.0013433627,(((chrysocodon_EO12845:0.0000027379,(chrysocodon_ANA:0.0000024263,stagnalis_sta_MP668:0.0000022888)0/99:0.0000025908)74.8/99:0.0008463281,stagnalis_min_EO12740:0.0000024661)99.7/100:0.0059517320,((leucotrachela_ANA:0.0021212907,(((((paludicola_AH2680:0.0000024657,salteri_S2065:0.0067318134)92.2/100:0.0029407815,((((annectens_CM8:0.0022453618,cyrilliflora_CM10:0.0021785434)0/99:0.0000020643,heleogena_MP1064:0.0000010068)74.9/100:0.0021795140,fontana_MP1069:0.0088101759)0/85:0.0000020621,verticillata_ANA:0.0022036499)0/92:0.0000028531)0/91:0.0000011342,pageana_ANA:0.0000022184)85.1/52:0.0014628465,(campanularis_EO11352:0.0067937451,macowanii_mac_MP810:0.0065869831)0/91:0.0000025499)16.7/76:0.0014607313,annectens_ANA:0.0000023336)0/32:0.0000023769)0/31:0.0000023050,((conspicua_CS1:0.0000020935,curviflora_MP765:0.0021888450)88.1/100:0.0044940158,curviflora_dif_EO12742:0.0022908588)94.8/100:0.0087812108)0/89:0.0005643176)33.1/85:0.0006478520)0/97:0.0000026564,(parviflora_EO12492:0.0021993415,(pillansii_pil_MP813:0.0091049527,ribisaria_RT2059:0.0066661756)75.4/100:0.0021730277)81.3/100:0.0021727938)99.6/100:0.0135865624,((((((NEW_sp_fredii_RH142:0.0000020820,trichophylla_EO10906:0.0000010068)77.7/100:0.0039447420,transparens_MP893:0.0045090660)74.4/100:0.0033429992,dodii_EO11417:0.0048466484)93.2/100:0.0110212796,bergiana_MP768:0.0307619627)82/99:0.0042870369,(chionophila_MP790:0.0140825534,(((curvirostris_MP817:0.0022004422,(curvirostris_MP941:0.0000021255,lateralis_MP727:0.0022025520)0/97:0.0000020707)86/100:0.0022027809,(haemastoma_MP871:0.0022839361,(praecox_MP795:0.0000010068,(savileae_MP975:0.0000022102,ventricosa_MP713:0.0000020877)98/100:0.0098110049)0/97:0.0000029491)86.8/100:0.0024027391)0/96:0.0000025890,lateralis_MP721:0.0022096674)95.1/100:0.0127238122)92.4/98:0.0113198427)0/93:0.0000025024,(duthieae_ANA:0.0090082699,regerminans_MP576:0.0112804181)85.5/100:0.0043747402)0/97:0.0000029484)88.2/99:0.0034299203,oxycoccifolia_MP1275:0.0245182540)75.7/99:0.0016996858)97.3/100:0.0047885566,(((NEW_sp_aff_inconstans_RH43:0.0000010068,stylaris_ANA:0.0000010068)0/100:0.0000026822,(simulans_ANA:0.0000010068,simulans_BG603:0.0022114250)0/98:0.0000029932)99.6/100:0.0137579088,((chionodes_EO11699:0.0197984622,esterhuyseniae_EO11831:0.0100137072)71.9/47:0.0064595112,oreotragus_JP363:0.0116487259)86.3/70:0.0051062110)0/26:0.0000022714)79.4/27:0.0011893143)0/4:0.0000020542,(((((banksii_ban_EO12873:0.0031958956,(banksii_com_ANA:0.0000020330,banksii_com_MP824:0.0045134515)96/100:0.0088432988)88.6/100:0.0031877196,(banksii_pur_NB1753:0.0000023535,((corydalis_AH2536:0.0124825878,corydalis_MP1005:0.0000026381)95.7/100:0.0074337312,spumosa_MP978:0.0090714963)0/98:0.0000023988)0/98:0.0000028135)91.4/99:0.0057321673,humifusa_MP846:0.0269381835)55.7/74:0.0006272051,(((((((((((((bruniades_EO12465:0.0000026580,villosa_EO11394:0.0022764402)97.6/100:0.0078401314,((capitata_ANA:0.0000023608,capitata_MP1044:0.0000020335)97.1/100:0.0108210869,adnata_MP501:0.0021845866)78.9/98:0.0027099872)0/97:0.0000025266,((((NEW_sp_nov_JV2988:0.0000016541,subcapitata_MP1042:0.0022697916)89.1/100:0.0046850855,calcicola_EO12814:0.0093948234)0/97:0.0000021250,(areolata_EO12502:0.0000021022,(((artemisioides_MP551:0.0000010068,conferta_MP887_ITS:0.0000010068)0/96:0.0000027815,(remota_EO10386:0.0000021092,remota_MP1263:0.0067636813)77.3/100:0.0022159483)0/91:0.0000028965,rugata_EO12516:0.0022079540)86.7/100:0.0022085477)81.6/100:0.0022168808)96.8/100:0.0145301191,muscosa_MP775:0.0309443279)89/93:0.0072557166)31/87:0.0065230207,(florifera_EO12536:0.0021152609,(florifera_EO12768:0.0000026640,NEW_sp_schlebuschii_RH31:0.0067026373)65.9/100:0.0008500158)99.9/100:0.0111827384)0/84:0.0007081595,((obtusata_EO12458:0.0044720907,(petrophila_EO7592:0.0022952506,petrophila_RT2065:0.0000027830)96.4/100:0.0089579535)0/99:0.0000021773,oliveri_MP1278:0.0045292523)99/100:0.0181242329)0/11:0.0000020365,diosmifolia_CM19:0.0146814206)0/11:0.0000025373,(hirta_EO12812:0.0105828254,fausta_MP663:0.0000023346)92.3/100:0.0065472573)82.5/24:0.0021160887,((sonderiana_MP997:0.0033325792,sonderiana_MP756:0.0000024355)92.5/100:0.0049704916,monadelphia_FO2_ITS:0.0092060721)85.1/97:0.0031810228)0/3:0.0000020146,((cumuliflora_EO12699:0.0085962729,genistifolia_CM15:0.0076353929)88.4/100:0.0028834119,(((ovina_EO12487:0.0000010068,peziza_MP719_ITS:0.0000010068)90.1/100:0.0066414168,tomentosa_MP961:0.0069262938)87.6/100:0.0045420342,(polycoma_FR:0.0090280083,selaginifolia_EO12488:0.0112217143)0/98:0.0000024622)91.6/98:0.0044291187)0/1:0.0000025627)0/82:0.0000025512,petiolaris_EO12783:0.0053724592)76.9/98:0.0011152694,uysii_ANA:0.0097576153)77.9/99:0.0013980196,pauciovulata_TdV258b:0.0295752056)74.2/28:0.0007953782,(((esteriana_EO12858:0.0135989009,phacelanthera_EO12489:0.0185533852)75/98:0.0024872841,humifusa_MP616:0.0160046698)75.8/79:0.0015529296,(vlokii_JP378:0.0177981530,((((leptopus_ANA:0.0000010068,tenuis_ANA:0.0000010068)0/80:0.0000024152,tenuis_EO12491:0.0000010068)97.7/100:0.0153583842,(serrata_MP818:0.0226813113,sparsa_BG602:0.0107951567)31.7/55:0.0026045905)73.9/55:0.0027577489,(oligantha_TdV86:0.0186852691,(strigosa_MP673:0.0119697813,velatiflora_EO12547:0.0071412672)76.5/98:0.0036112774)0/52:0.0000021901)82.4/94:0.0022727912)0/15:0.0000025422)0/13:0.0000021124)0/18:0.0000024354)78.7/25:0.0008843103,((bruniifolia_EO12460:0.0024503320,ustulescens_RT1553:0.0021990112)99.7/100:0.0099956158,((((chiroptera_MP814:0.0000020831,(equisetifolia_ANA_ITS:0.0000020561,multiflexuosa_EO12445:0.0000021012)87/100:0.0044016070)72.5/97:0.0044281273,equisetifolia_MP829:0.0091154830)76.1/100:0.0026530075,hermani_EO12498:0.0175582828)22.5/92:0.0022944875,jonasiana_MP985:0.0140327544)92.5/100:0.0086987440)74.1/96:0.0008454551)88.8/93:0.0017219808)86.9/41:0.0014561667,(((((((((((cerinthoides_ANA:0.0039170243,(sparrmanii_ANA:0.0021788137,sparrmanii_BG608:0.0021929216)0/99:0.0000023414)92.7/100:0.0039057671,(pectinifolia_BG601:0.0061596941,((cerinthoides_MP653:0.0044312911,strigilifolia_MP619:0.0043772069)0/99:0.0000020367,strigilifolia_ANA:0.0000010068)0/99:0.0000028198)0/99:0.0000025144)96.8/100:0.0101534938,solandri_EO12753:0.0195070502)73.3/100:0.0015808870,(ingeana_EO11805:0.0000029610,ingeana_EO12759:0.0000020686)93.4/100:0.0093815973)99.2/100:0.0154448329,((NEW_sp_aff_umbratica_JV826:0.0000020245,sp_nov_MP1291:0.0000020128)97.6/100:0.0136800022,umbratica_EO12760:0.0066678101)89.3/100:0.0073360787)63.2/99:0.0014643653,(inordinata_EO11823:0.0094054788,nubigena_MP868:0.0090595528)87.6/100:0.0046718506)48/81:0.0017453520,((((gibbosa_ANA:0.0000025743,gibbosa_ANA_b:0.0000010068)0/98:0.0000021278,gibbosa_BG623:0.0022144699)94.8/100:0.0092233925,(glandulosa_fou_ANA:0.0000020222,glandulosa_gla_MP1227:0.0045807261)96.9/100:0.0132515677)86.8/100:0.0046064541,gibbosa_GS23:0.0090321432)41.7/79:0.0022358579)0/74:0.0000024801,(((opulenta_JP316:0.0173292118,lithophila_MP1301:0.0207682313)0/89:0.0000029201,(angulosa_S2105:0.0021762299,(axillaris_MP1052:0.0000010068,axillaris_MP594:0.0000010068)0/100:0.0000023747)100/100:0.0227570861)0/88:0.0000025946,(orientalis_EO12608:0.0000021152,unilateralis_MP1205:0.0044238547)94/99:0.0044314146)0/76:0.0000026381)81.4/88:0.0013604960,((((dolfiana_EO12546:0.0000020837,dolfiana_MP1297:0.0000021783)76.4/100:0.0029274891,lignosa_EO11763:0.0052037731)93.7/100:0.0101427822,(arcuata_MP523:0.0000028652,demissa_EO12540:0.0045462756)89.3/100:0.0057554875)0/98:0.0000025499,umbelliflora_RT2182:0.0134819848)84.9/91:0.0037586425)71.6/84:0.0004889181,(insignis_MP1290:0.0099831451,(nabea_BG609:0.0000021843,nabea_ANA:0.0000028161)100/100:0.0141968693)73.8/81:0.0006342635)0/77:0.0000020642,(((((((((croceovirens_JP387:0.0000027656,discolor_spe_MP1217:0.0000010068)0/97:0.0000021994,unicolor_geo_JP273:0.0000010068)0/94:0.0000021283,unicolor_uni_MP1249:0.0021834435)81.7/99:0.0022819831,unicolor_mut_MP1245:0.0000020827)92.3/98:0.0045915152,(((((gigantea_EO12821:0.0027736339,versicolor_mon_EO12705:0.0068087429)0/91:0.0000026165,(prolata_EO11935:0.0000026441,(prolata_EO12748:0.0000010068,versicolor_ver_MP1232:0.0000026293)0/86:0.0000026138)95.9/100:0.0066153761)0/89:0.0000022821,amidae_EO12272:0.0000010068)0/92:0.0000025604,recta_ANA:0.0000010068)0/92:0.0000027862,(ardens_MP1076:0.0021898447,(blenna_ANA:0.0000010068,blenna_MP883:0.0021727698)0/98:0.0000020681)86/100:0.0021681206)0/96:0.0000027338)79.2/98:0.0017770686,(diaphana_BG611:0.0021879310,discolor_heb_MP1214:0.0000022858)78.5/100:0.0022027067)80.2/100:0.0017680913,(((oblongiflora_ANA:0.0000010068,spectabilis_MP929:0.0000010068)0/98:0.0000020786,oblongiflora_EO12813:0.0022946455)97.8/100:0.0087758937,physantha_MP1242:0.0022951548)0/98:0.0000027242)85/100:0.0017691493,((adunca_MP1254:0.0091761598,sp_pachysa_EO12720:0.0092053915)0/41:0.0000020204,((eustacei_MP1259:0.0044200846,((glomiflora_EO12548:0.0000010068,glomiflora_MP1251:0.0021992103)0/96:0.0000021789,zwartbergensis_MP608:0.0000010068)0/98:0.0000023570)96.4/100:0.0067200586,lambertii_ANA:0.0110631014)0/38:0.0000025055)0/97:0.0000023193)91.8/100:0.0035485553,((adunca_EO12746:0.0000020781,viridiflora_MP1246:0.0044914976)88.9/100:0.0043808929,fimbriata_MP606:0.0202764255)0/86:0.0000021479)94.3/92:0.0053111403)99.7/86:0.0059036978)0/67:0.0018672518,(((cameronii_ANA:0.0000010068,cubica_MP623:0.0065746478)75.8/100:0.0022728359,tetrathecoides_MP1252:0.0099476226)90.2/100:0.0067009629,nervata_EO12541:0.0048495222)75/88:0.0020048318)0/48:0.0001764911,((((((arborea_Miehe:0.0022842080,arborea_EO12619:0.0023059214)0/99:0.0000027491,arborea_l_ANA:0.0000029131)67.2/63:0.0113788575,arborea_m_ANA:0.0089653098)75.3/100:0.0028265103,(lusitanica_PJ_NR:0.0000023476,lusitanica_f_ANA_ITS:0.0000025172)99.7/100:0.0153574575)90.7/100:0.0030234766,(kingaensis_kin_BB2521:0.0106202516,kingaensis_rug_BB2981:0.0000026323)97.6/100:0.0129311062)72/95:0.0007143140,((trimera_MsnA:0.0000027734,trimera_ken_BG94:0.0000020702)96.3/100:0.0084907166,(((canaliculata_BG590:0.0107276564,zebrensis_EO12787:0.0123398799)68.2/100:0.0018973484,nemerosa_MP1208:0.0333865702)73.2/100:0.0021528809,(((deflexa_MP1247:0.0048508410,pubigera_MP572:0.0186230783)69.1/99:0.0017270567,(densifolia_BG591:0.0110874477,wendlandiana_EO12731:0.0022305843)0/100:0.0000026697)18.2/97:0.0021739548,vallis_fluminis_EO12761:0.0000020739)94.5/100:0.0115830490)93.8/100:0.0090500884)0/84:0.0000023632)87.3/87:0.0012724737)0/45:0.0000021706,(((NEW_zizikammensis_RH42:0.0136231376,passerinae_MP1302:0.0149818863)58.9/79:0.0061152997,chamissonis_RT2188:0.0165757341)79.3/87:0.0048807274,(((quadrifida_MP1250:0.0185536706,rosacea_gla_BG628:0.0023493338)76.4/100:0.0043841632,zeyheriana_EO:0.0120247780)91.1/100:0.0087133337,sagittata_EO12737:0.0320884310)0/80:0.0006113814)78.6/65:0.0028880589)0/47:0.0000022943,((((((((((((flanaganii_MP631_NR:0.0070386678,cordata_MP571:0.0000010068)0/82:0.0000025011,hispidula_MP801:0.0000010068)0/87:0.0000022368,lowryensis_ANA:0.0000010068)77.6/98:0.0022453218,turneri_EO12736:0.0047580808)0/87:0.0000020821,grata_MP879:0.0000010068)0/84:0.0000023967,(NEW_sp_arida_RH218:0.0000021676,NEW_sp_arida_RH220:0.0000021513)90.1/100:0.0044276891)0/88:0.0000020187,tradouwensis_MP903:0.0089123532)44.2/96:0.0023679538,(((copiosa_BG610:0.0102375046,natalitia_EO12514:0.0000020198)0/100:0.0000025929,leucopelta_SB9309:0.0000010068)53/100:0.0036614141,leucopelta_EO12598:0.0044139506)99.6/100:0.0215446913)95.5/99:0.0094179140,((albens_ANA:0.0000010068,(astroites_EO12758:0.0000010068,((georgica_ANA:0.0000010068,heleophila_ANA:0.0000010068)0/99:0.0000010068,heleophila_EO12539:0.0000010068)0/99:0.0000010068)0/98:0.0000022185)91.8/99:0.0093475765,albens_MP585:0.0134542601)98.6/100:0.0207813943)0/59:0.0000021395,((((((NEW_macrophylla_RH180:0.0000027752,NEW_sp_romana_RH182:0.0022053058)84.6/100:0.0022105540,ocellata_MP574:0.0022070540)0/100:0.0000027818,(NEW_sp_hessaquae_RH181:0.0000023749,NEW_sp_hessaquae_RH193b:0.0000023664)97.9/100:0.0158262053)91/100:0.0044848356,modesta_ANA:0.0022808618)77.9/100:0.0021254899,melanthera_MP610:0.0000010068)0/100:0.0000022138,platycalyx_MP1243:0.0120732623)91/98:0.0057277872)0/56:0.0000027898,((NEW_mucronata_RH187:0.0071412980,condensata_MP890:0.0112389049)96.3/100:0.0134320785,longimontana_MP587:0.0065685124)87.1/96:0.0046957775)0/57:0.0000022050,(garciae_MP1253:0.0238428992,klotzschii_EO12762:0.0167652922)63.5/77:0.0021471270)90.8/98:0.0059934628)95.4/73:0.0083720181)98.7/100:0.0113869952,((((cinerea_MP967:0.0000027999,(cinerea_Popp:0.0000020807,cinerea_a_ANA:0.0000026778)73.5/100:0.0021799753)99.6/100:0.0294929119,(maderensis_AH:0.0022031030,maderensis_b_ANA:0.0022935282)99.7/100:0.0364197448)95.7/100:0.0155852096,((australis_PPF:0.0000010068,australis_PPM:0.0000029677)0/98:0.0000029178,australis_b_ANA:0.0000021206)99.9/100:0.0372812963)60.3/100:0.0024428029,((umbellata_EO12620:0.0000021314,umbellata_a_ANA:0.0000010068)0/94:0.0000022936,(umbellata_DS:0.0022560501,umbellata_b_ANA:0.0000010068)0/100:0.0000020115)100/100:0.0403237851)68.7/98:0.0078098237)100/100:0.0225720210,((spiculifolia_AS57234:0.0000026939,spiculifolia_b_ANA:0.0000028645)100/100:0.0596717587,(sicula_boc_DM:0.0073258528,(sicula_sic_AM:0.0000010068,sicula_sic_c_ANA:0.0000010068)75.1/100:0.0023007471)98.9/100:0.0291749817)21.1/90:0.0055738740)26.3/42:0.0010722254,(((carnea_ATsn5:0.0000029121,carnea_b_ANA:0.0000010068)99.9/100:0.0304829493,terminalis_a_ANA:0.0369228042)13.3/78:0.0050239612,(((((((vagans_PPJ:0.0000027062,(vagans_MP972:0.0000024878,vagans_a_ANA:0.0000025839)0/67:0.0000023919)99.1/100:0.0168796909,manipuliflora_EO12697:0.0116285479)0/87:0.0000024013,((azorica_b_ANA:0.0043954654,platycodon_pla_c_ANA:0.0000010068)0/100:0.0000022013,(platycodon_mad_EO12695:0.0044581883,(scoparia_AH:0.0000010068,scoparia_EO12618:0.0000010068)0/100:0.0000028036)89.1/100:0.0022190287)100/100:0.0331175212)49.5/90:0.0030157240,(manipuliflora_AJH:0.0000024566,manipuliflora_a_ANA:0.0000028836)91.3/100:0.0099600134)97.2/100:0.0180619762,(((andevalensis_EO12623:0.0096090241,((mackayana_KKN5:0.0000010068,mackayana_PPK:0.0022746587)0/100:0.0000026811,mackayana_b_ANA:0.0000010068)85.6/100:0.0043951647)92.9/100:0.0098262905,(tetralix_MP966:0.0000022396,tetralix_c_ANA:0.0000023504)99.4/100:0.0234828785)91.8/100:0.0124954447,((ciliaris_EO12622:0.0000010068,ciliaris_KKN1:0.0000010068)0/98:0.0000028205,ciliaris_c_ANA:0.0000010068)99.4/100:0.0303390605)95.4/100:0.0170016896)73.7/70:0.0029039171,multiflora_a_ANA:0.0517261704)81.9/98:0.0081802850,(erigena_EO12616:0.0023265244,((erigena_EO12623:0.0024720906,erigena_Pim:0.0023841234)0/10:0.0000024420,erigena_a_ANA:0.0000010068)0/10:0.0000020054)97/100:0.0211421126)84.4/70:0.0086832909)9.66/32:0.0034311829)99.2/99:0.0740550308,((Corema_album_ANA:0.0384604350,Empetrum_nig:0.0160898764)99.8/100:0.0947180565,(Daboecia_cantabrica_ANA:0.0000022089,Daboecia_cantabrica_PPA:0.0044653434)100/100:0.1865504558)88.4/99:0.0489475444)100/100:0.1908434579,Calluna_vulgaris_ANA:0.0000024588);
