# Supplementary material for: ﻿An integrative approach to alpha taxonomy in Erica L. (Ericaceae) with three new species from the Western Cape, South Africa
Source: PhytoKeys. 2025 Jun 4;257:95–117. doi: 10.3897/phytokeys.257.139457 (PMC12159662; doi:10.3897/phytokeys.257.139457)
Supplement: Supplementary material 3 — Full phylogenetic data and results [file phytokeys-257-095_article-139457__-s003.zip › SUPPLEMENTARY_MATERIALS_PHYLOGENETIC-May2025/Phylogenetic analysis results/plastid/iqtree_chloroplast_partitioned_MF_merge.best_model.nex]

#nexus
begin sets;
  charset p1_p10_trimmed_14_rbcL_gene_p6_p3_trimmed_03_trnL_gene = DNA, 1-1419  3957-4005;
  charset p2_p11_trimmed_15_rbcL_spacer_p5_p2_trimmed_02_trnL_intron_p7_p4_trimmed_08_trnK_matK_p8_p5_trimmed_09_matK_gene_p10_p7_trimmed_11_rpl32_spacer_p11_p8_trimmed_12_atpI_p12_p9_trimmed_13_psbM = DNA, 1420-1487  3473-3956  4006-4722  4723-5567  5788-6610  6611-7523  7524-8416;
  charset p3_p14_trimmed_trnF-ndhJ_mes5_p9_p6_trimmed_10_rpl32_gene = DNA, 1488-2549  5568-5787;
  charset p4_p1_trimmed_01_trnTL = DNA, 2550-3472;
  charpartition mymodels =
    K2P{2.27863}+FQ+I{0.761594}: p1_p10_trimmed_14_rbcL_gene_p6_p3_trimmed_03_trnL_gene{0.331845},
    GTR{1.05975,0.891023,0.34776,1.03142,1.11965}+F{0.319166,0.178864,0.188477,0.313493}+R3{0.750915,0.407338,0.239392,2.3392,0.00969359,13.8379}: p2_p11_trimmed_15_rbcL_spacer_p5_p2_trimmed_02_trnL_intron_p7_p4_trimmed_08_trnK_matK_p8_p5_trimmed_09_matK_gene_p10_p7_trimmed_11_rpl32_spacer_p11_p8_trimmed_12_atpI_p12_p9_trimmed_13_psbM{0.829391},
    TVM{1.09301,1.19175,0.556319,1.61664}+F{0.318542,0.171182,0.157131,0.353144}+R4{0.569467,0.271404,0.381153,1.27225,0.0366751,5.47683,0.0127049,12.5667}: p3_p14_trimmed_trnF-ndhJ_mes5_p9_p6_trimmed_10_rpl32_gene{2.24554},
    GTR{1.08548,0.95314,1.34107,1.94741,0.825986}+F{0.411461,0.107304,0.105165,0.37607}+I{0.0401835}+G4{0.325926}: p4_p1_trimmed_01_trnTL{26.032};
end;
