# Supplementary material for: ﻿An integrative approach to alpha taxonomy in Erica L. (Ericaceae) with three new species from the Western Cape, South Africa
Source: PhytoKeys. 2025 Jun 4;257:95–117. doi: 10.3897/phytokeys.257.139457 (PMC12159662; doi:10.3897/phytokeys.257.139457)
Supplement: Supplementary material 3 — Full phylogenetic data and results [file phytokeys-257-095_article-139457__-s003.zip › SUPPLEMENTARY_MATERIALS_PHYLOGENETIC-May2025/Phylogenetic analysis results/plastid/iqtree_chloroplast_partitioned_MF_merge.best_scheme]

DNA, p1_p10_trimmed_14_rbcL_gene_p6_p3_trimmed_03_trnL_gene = 1-1419, 3957-4005
DNAF, p2_p11_trimmed_15_rbcL_spacer_p5_p2_trimmed_02_trnL_intron_p7_p4_trimmed_08_trnK_matK_p8_p5_trimmed_09_matK_gene_p10_p7_trimmed_11_rpl32_spacer_p11_p8_trimmed_12_atpI_p12_p9_trimmed_13_psbM = 1420-1487, 3473-3956, 4006-4722, 4723-5567, 5788-6610, 6611-7523, 7524-8416
DNAF, p3_p14_trimmed_trnF-ndhJ_mes5_p9_p6_trimmed_10_rpl32_gene = 1488-2549, 5568-5787
DNAF, p4_p1_trimmed_01_trnTL = 2550-3472
