# Supplementary material for: ﻿An integrative approach to alpha taxonomy in Erica L. (Ericaceae) with three new species from the Western Cape, South Africa
Source: PhytoKeys. 2025 Jun 4;257:95–117. doi: 10.3897/phytokeys.257.139457 (PMC12159662; doi:10.3897/phytokeys.257.139457)
Supplement: Supplementary material 3 — Full phylogenetic data and results [file phytokeys-257-095_article-139457__-s003.zip › SUPPLEMENTARY_MATERIALS_PHYLOGENETIC-May2025/Phylogenetic analysis results/plastid/iqtree_chloroplast_partitioned_MF_merge.bionj]

((((((((((((((((((((((((((((((((((((((((((((((((((((((((((((((((((((((((((((((((((((((((((((((((((((((((((((((((((((((((((((((((((((((((((((((((((((((((((((((((((((((((((((((((((((((((((((((((((((((((((((((((((((((((((((((((((((((((((((((((((((((((((((((((((((((((((((((((((((((((((((((((((((((((((((((((((((((((((((((((((((((((((((((((((((((((((((((((((((((((((((((((((((((((((((((((((((((((((((((((((((((((((((((((((((((((((((((((((((((((((((((((((((((((((((((((((((((((((((((((((((((((((((((((((((((((((((((((((((((((((((((((((((((((((((((((((((((((((((((((((((((((((((((((((((((((((((((((((Calluna_vulgaris_BG643:-6.0955168e-05,(((((((((((arborea_l_ANA:-0.10214061,(((((((((bodkinii_MP1281:-8.0813834e-08,((calcicola_EO12814:5e-07,jacksoniana_EO12791:5e-07):2.5e-07,corydalis_AH2536:2.5e-07):5.8081389e-07):5.8126273e-07,coccinea_uni_EO12849:-8.1262726e-08):5.8171281e-07,elimensis_EO12843_CP:-8.1712784e-08):5.8216415e-07,niveniana_MP1267:-8.2164121e-08):5.8261662e-07,purgatoriensis_EO12846:-8.2616651e-08):5.8307046e-07,vogelpoelii_cf_EO12815:-8.3070404e-08):5.8352543e-07,oblongiflora_EO12813:-8.3525435e-08):0.75400627,umbellata_b_ANA:-0.40743315):0.20374063,oatesii_ANA:-0.20374012):0.10214112):0.051142346,verecunda_ANA:-0.051141847):0.025598748,sparrmanii_ANA:-0.025598248):0.01282873,nabea_ANA:-0.012828231):0.0064243479,gibbosa_ANA_b:-0.0064238477):0.0032037529,spiculifolia_b_ANA:-0.0032032528):0.001578891,blenna_ANA:-0.0015783911):0.00079658127,venustiflora_gla_MP1284:-0.00079608127):0.00040286194,paludicola_AH2680:-0.00040236194):0.00019318891,urna_viridis_ANA:-0.00019268891):0.00011162431,penicilliformis_MP1078:-0.0001111243):6.1455168e-05):3.2257278e-05,kingaensis_kin_BB2521:-3.1757281e-05):1.2866206e-05,erigena_a_ANA:-1.2366204e-05):2.4999989e-07,vagans_a_ANA:2.4999989e-07):2.6435357e-06,physodes_ANA:-2.1435355e-06):1.2772397e-06,terminalis_a_ANA:-7.7723973e-07):1.2786824e-06,Calluna_vulgaris_ANA:-7.7868242e-07):5.933764e-07,arborea_m_ANA:-9.3376372e-08):5.9386002e-07,annectens_ANA:-9.3860024e-08):5.9434507e-07,heleophila_ANA:-9.4345012e-08):5.9483136e-07,sicula_sic_c_ANA:-9.4831393e-08):5.9531919e-07,cinerea_a_ANA:-9.5319109e-08):5.9580827e-07,lowryensis_ANA:-9.5808247e-08):5.9629872e-07,Daboecia_cantabrica_ANA:-9.6298749e-08):5.967907e-07,carnea_b_ANA:-9.6790643e-08):5.9728393e-07,cerinthoides_ANA:-9.7283959e-08):5.9777869e-07,sagittata_EO12737:-9.7778639e-08):5.9827482e-07,manipuliflora_a_ANA:-9.8274796e-08):5.9877232e-07,leptopus_ANA:-9.8772318e-08):5.9927129e-07,australis_b_ANA:-9.9271261e-08):5.9977168e-07,lusitanica_f_ANA_CP:-9.9771682e-08):6.0027355e-07,coarctata_ANA:-1.0027347e-07):6.0077673e-07,maderensis_b_ANA:-1.0077676e-07):6.012815e-07,banksii_com_ANA:-1.0128144e-07):6.0178763e-07,patersonii_a_ANA:-1.0178763e-07):2.5000003e-07,mackayana_b_ANA:2.5000003e-07):2.5e-07,plukenetii_pen_MP915:2.5e-07):2.5000003e-07,inflata_ANA:2.5000003e-07):2.5e-07,capitata_ANA:2.5e-07):2.5000003e-07,albens_ANA:2.5000003e-07):6.0485559e-07,halicacaba_ANA:-1.0485556e-07):6.0537207e-07,multiflora_a_ANA:-1.053721e-07):6.0589014e-07,infundibuliformis_ANA:-1.0589011e-07):6.0640969e-07,platycodon_pla_c_ANA:-1.0640966e-07):6.0693071e-07,tenuis_ANA:-1.0693074e-07):6.0745333e-07,corifolia_ANA:-1.074533e-07):6.0797743e-07,strigilifolia_ANA:-1.0797746e-07):6.0850311e-07,azorica_b_ANA:-1.0850309e-07):6.0903034e-07,coarctata_MP590:-1.0903034e-07):2.5000003e-07,leucotrachela_ANA:2.5000003e-07):2.5e-07,ciliaris_c_ANA:2.5e-07):2.5000003e-07,clavisepala_ANA:2.5000003e-07):2.5e-07,mannii_usa_BB2331:2.5e-07):2.5000003e-07,retorta_ANA:2.5000003e-07):2.5e-07,gibbosa_ANA:2.5e-07):2.5000003e-07,tetralix_c_ANA:2.5000003e-07):2.5e-07,Corema_album_ANA:2.5e-07):0.50275397,Empetrum_nig:-0.15618086):0.077271126,myriadenia_EO12679:-0.07727062):0.038690306,drakensbergensis_DB1443:-0.038689807):0.019371558,equisetifolia_ANA_CP:-0.019371059):0.0096887983,abietina_pet_EO:-0.0096882973):0.0039028004,((whyteana_A4:-0.020000558,(((agglutinans_EO7679:-0.16387904,spinifera_EO12640:0.51045263):0.080356821,baueri_bau_MP1233:-0.080356315):0.040043339,umbellata_a_ANA:-0.04004284):0.020001058):0.0099923406,equisetifolia_MP829:-0.0099918395):0.004209361):0.00086564571,imbricata_MP508:-0.0049212268):0.0024835193,thunbergii_AH2612:-0.0024830196):0.0012398759,inflata_MP784:-0.0012393758):0.00059815298,blenna_MP883:-0.00059765298):0.00029798245,villosa_EO11394:-0.00029748245):0.00016723474,parilis_ANA:-0.00016673474):6.8564572e-05,perlata_MP960:-6.8064583e-05):5.2592557e-05,esteriana_EO12545:-5.2092553e-05):3.0954801e-05,viscaria_lon_MP678:-3.0454803e-05):1.7501105e-05,vallis_aranearum_ANA:-1.7001104e-05):9.6400245e-06,silvatica_A2:-9.1400243e-06):3.2594378e-06,verticillata_ANA:-2.7594376e-06):2.8873214e-06,glomiflora_EO12548:-2.3873217e-06):1.7593702e-06,georgica_ANA:-1.25937e-06):1.7617066e-06,revoluta_BT13679:-1.2617066e-06):1.7640504e-06,frigida_MP658:-1.2640504e-06):1.7664015e-06,tysonii_EO12583:-1.2664013e-06):1.7687597e-06,fillipendula_min_MP926:-1.2687598e-06):1.7711253e-06,kingaensis_rug_BB2981:-1.2711254e-06):1.7734985e-06,pubescens_EO12503:-1.2734984e-06):1.7758789e-06,holosericea_MP1004:-1.275879e-06):1.7782668e-06,pogonanthera_EO12835:-1.2782668e-06):1.7806622e-06,chrysocodon_ANA:-1.2806622e-06):1.7830653e-06,cameronii_ANA:-1.2830651e-06):1.7854755e-06,bicolor_MP1098:-1.2854756e-06):1.7878937e-06,sparsa_BG602:-1.2878937e-06):1.7903194e-06,sonderiana_MP997:-1.2903195e-06):1.7927528e-06,imbricata_MP1295:-1.2927528e-06):1.7951938e-06,psittacina_IJ1237:-1.2951939e-06):1.7976427e-06,coccinea_coc_MP1020:-1.2976427e-06):1.8000992e-06,coccinea_coc_MP1053:-1.3000993e-06):1.8025637e-06,lasciva_EO12837:-1.3025635e-06):1.8050358e-06,lachnaeifolia_MP994:-1.3050359e-06):1.8075159e-06,lambertii_ANA:-1.307516e-06):1.8100041e-06,karwyderi_EO12718:-1.3100039e-06):1.8124999e-06,goudotiana_cf_EO12659:-1.3125e-06):1.815004e-06,lusitanica_PJ_CP:-1.3150041e-06):1.817516e-06,curviflora_MP765:-1.3175161e-06):1.8200362e-06,madida_MP573:-1.3200361e-06):1.8225644e-06,leucopelta_SB9309:-1.3225645e-06):1.8251008e-06,cyathiformis_a_ANA:-1.3251008e-06):1.8276455e-06,banksii_com_MP824:-1.3276454e-06):1.8301982e-06,melastoma_min_EO12820:-1.3301983e-06):1.8327593e-06,monadelphia_FO:-1.3327593e-06):1.8353287e-06,monsoniana_MP986:-1.3353288e-06):1.8379064e-06,parviporandra_MP877:-1.3379065e-06):1.8404926e-06,bruniifolia_EO12460:-1.3404926e-06):1.8430874e-06,mackayana_PPK:-1.3430872e-06):1.8456903e-06,caffrorum_MP644:-1.3456904e-06):1.848302e-06,viscaria_lon_ANA:-1.348302e-06):1.8509222e-06,erigena_EO12623:-1.350922e-06):1.8535509e-06,petricola_MP996:-1.3535509e-06):1.8561883e-06,scytophylla_MP1021:-1.3561884e-06):1.8588344e-06,manipuliflora_AJH:-1.3588344e-06):1.8614894e-06,walkeri_ANA:-1.3614892e-06):1.8641529e-06,benguelensis_ben_A1:-1.3641529e-06):1.8668253e-06,rivularis_BB13936:-1.3668254e-06):1.8695066e-06,platycodon_mad_EO12695:-1.3695067e-06):1.8721969e-06,serrata_MP818:-1.3721967e-06):1.8748959e-06,corifolia_MP823:-1.374896e-06):1.8776042e-06,caffra_C_MP528:-1.3776042e-06):1.8803214e-06,vestita_ANA:-1.3803212e-06):1.8830476e-06,bojeri_MP1087:-1.3830477e-06):1.885783e-06,placentiflora_EO12833:-1.3857831e-06):1.8885278e-06,physophylla_EO11418:-1.3885276e-06):1.8912815e-06,albertyniae_MP927:-1.3912816e-06):1.8940445e-06,fausta_MP663:-1.3940446e-06):1.8968171e-06,quadrisulcata_ANA:-1.396817e-06):1.8995988e-06,placentiflora_MP1241:-1.3995989e-06):1.90239e-06,caffrorum_DB1445:-1.40239e-06):1.9051906e-06,vestita_EO12702:-1.4051907e-06):1.908001e-06,oreotragus_ANA:-1.4080008e-06):1.9108206e-06,tristis_MP932:-1.4108206e-06):1.9136498e-06,regia_reg_ANA:-1.4136499e-06):1.9164888e-06,malmesburiensis_EO12575:-1.4164889e-06):1.9193376e-06,margaritacea_ANA:-1.4193377e-06):1.9221961e-06,jasminiflora_EO12612:-1.422196e-06):1.9250642e-06,atherstonei_EO12261:-1.4250644e-06):1.9279425e-06,junonia_min_MP866:-1.4279424e-06):1.9308304e-06,cerinthoides_MP653:-1.4308305e-06):1.9337285e-06,imbricata_MP1279:-1.4337285e-06):1.9366364e-06,chionodes_EO11699:-1.4366365e-06):1.9395545e-06,pectinifolia_BG601:-1.4395546e-06):1.9424826e-06,canescens_ANA:-1.4424827e-06):1.945421e-06,multumbellifera_MP822:-1.445421e-06):1.9483696e-06,caffra_ANA:-1.4483696e-06):1.9513284e-06,hermani_EO12498:-1.4513284e-06):1.9542977e-06,carnea_ATsn5:-1.4542975e-06):1.9572772e-06,australis_PPF:-1.4572771e-06):1.9602671e-06,woodii_DB1444:-1.4602671e-06):1.9632676e-06,arborea_Miehe:-1.4632676e-06):1.9662787e-06,oblongiflora_ANA:-1.4662786e-06):1.9693002e-06,nana_ANA:-1.4693002e-06):1.9723325e-06,nevillei_ANA:-1.4723324e-06):1.9753754e-06,caespitosa_MP642:-1.4753755e-06):1.9784293e-06,lasciva_MP906:-1.4784291e-06):1.9814938e-06,cristata_MP820:-1.4814938e-06):1.9845693e-06,garciae_MP1253:-1.4845693e-06):1.9876557e-06,cetrata_EO12064:-1.4876557e-06):1.9907532e-06,humifusa_MP846:-1.490753e-06):1.9938616e-06,spiculifolia_AS57234:-1.4938616e-06):1.9969812e-06,nabea_BG609:-1.4969812e-06):2.0001121e-06,imbricata_MP1276:-1.5001119e-06):2.0032539e-06,sicula_boc_DM:-1.5032541e-06):2.0064074e-06,scoparia_AH:-1.5064074e-06):2.0095722e-06,strigosa_MP673:-1.509572e-06):2.0127482e-06,uysii_ANA:-1.5127482e-06):2.0159359e-06,abietina_abi_MP1013:-1.5159359e-06):2.0191351e-06,trimera_MsnA:-1.519135e-06):2.0223458e-06,esterhuyseniae_EO11831:-1.5223458e-06):2.0255682e-06,rhopalantha_MP909_CP:-1.5255682e-06):2.0288023e-06,ciliaris_KKN1:-1.5288024e-06):2.0320483e-06,unicolor_geo_JP273:-1.5320484e-06):2.0353064e-06,pycnantha_MP1011:-1.5353062e-06):2.038576e-06,australis_PPM:-1.538576e-06):2.0418579e-06,dracomontana_EO12130:-1.5418578e-06):2.0451516e-06,plukenetii_lin_MP912:-1.5451517e-06):2.0484576e-06,pyxidiflora_ANA:-1.5484577e-06):2.0517759e-06,densifolia_BG591:-1.5517758e-06):2.0551063e-06,modesta_ANA:-1.5551063e-06):2.0584491e-06,tenuis_EO12491:-1.5584491e-06):2.0618043e-06,vagans_PPJ:-1.5618043e-06):2.0651719e-06,caledonica_JW103:-1.5651719e-06):2.0685522e-06,recta_ANA:-1.5685521e-06):2.0719449e-06,plukenetii_plu_EO:-1.5719449e-06):2.0753505e-06,inordinata_EO11823:-1.5753506e-06):2.0787688e-06,axillaris_MP594:-1.5787687e-06):2.0821999e-06,duthieae_ANA:-1.5821998e-06):2.0856437e-06,simulans_ANA:-1.5856439e-06):2.0891007e-06,imbricata_MP512:-1.5891007e-06):2.0925709e-06,rigidula_MP534:-1.5925707e-06):2.0960538e-06,urceolata_MP955:-1.5960539e-06):2.0995503e-06,imbricata_EO12834:-1.5995502e-06):2.1030596e-06,tetralix_MP966:-1.6030598e-06):2.1065828e-06,ingeana_EO11805:-1.6065826e-06):2.1101191e-06,velatiflora_EO12547:-1.6101191e-06):2.1136689e-06,condensata_MP890:-1.6136689e-06):2.1172323e-06,abietina_abi_ANA:-1.6172323e-06):2.1208093e-06,muscosa_MP775:-1.6208094e-06):2.1244002e-06,hillburtii_EO12593:-1.6244001e-06):2.1280048e-06,bolusiae_ANA:-1.6280048e-06):2.1316234e-06,cinerea_MP967:-1.6316234e-06):2.1352557e-06,cyathiformis_d_ANA:-1.6352558e-06):2.1389023e-06,stylaris_ANA:-1.6389024e-06):2.1425631e-06,toringbergensis_ANA:-1.6425629e-06):2.1462379e-06,umbellata_DS:-1.6462379e-06):2.149927e-06,pageana_ANA:-1.6499271e-06):2.1536307e-06,Daboecia_cantabrica_PPA:-1.6536305e-06):3.396699,oxycoccifolia_MP1275:-3.0501261):1.5329945,pulvinata_MP1304:-1.5329938):0.76818347,dolfiana_MP1297:-0.76818299):0.38644543,paniculata_MP1274:-0.38644496):0.19360058,axillaris_MP1052:-0.19360007):0.097197048,sp_nov_MP1291:-0.097196542):0.04892303,gibbosa_GS23:-0.048922531):0.024516098,ampullacea_MP1277:-0.024515599):0.012284552,passerinae_MP1302:-0.012284053):0.0061536701,vallis_fluminis_EO12761:-0.00615317):0.0030820351,karooica_MP1285:-0.003081535):0.0015492779,lithophila_MP1301:-0.001548778):0.8139466,velatiflora_MP1213:-0.46534547):0.0033817459,maderi_MP757:-0.0033812243):0.00080414512,leucodesmia_MP724:-0.00080364512):0.00032401664,lepidota_MP541:-0.00032351664):5.248173e-05,lehmannii_MP625:-5.1981733e-05):1.6768938e-05,quadrangularis_MP620:-1.6268938e-05):4.5757492e-06,lanceolifera_RC463:-4.0757491e-06):2.3075913e-06,labialis_MP696:-1.8075915e-06):1.5460164e-06,vestita_MP1079:-1.0460165e-06):1.4284917e-06,melanthera_MP610:-9.284916e-07):1.3754001e-06,jonasiana_MP985:-8.7540013e-07):9.9060185e-07,(((((((((perplexa_EO12788:-0.0004032974,((((abietina_atr_MP1029:5e-07,umbellata_EO12620:5e-07):0.81550568,lucida_MP690:-0.46893257):0.0058947699,oxysepala_MP780:-0.0058942782):0.0019098166,simulans_BG603:-0.0019093168):0.00040379746):8.2799314e-05,leonis_RTsn:-8.229931e-05):4.2142048e-05,lateralis_MP727:-4.1642052e-05):6.5023514e-06,recurvata_EO12467_CP:-6.0023513e-06):3.9130155e-06,laeta_MP1045:-3.4130153e-06):1.6623836e-06,saxicola_EO12515:-1.1623837e-06):1.5004259e-06,quadrisulcata_MP1031:-1.000426e-06):1.3786439e-06,marifolia_CM4:-8.7864396e-07):9.9224485e-07,((((((((thunbergii_EO12473:-0.00012244613,(((((((((((((((((((((tenella_EO12839:5e-07,sperata_MP931:5e-07):0,(((((((((NEW_mucronata_RH187:5e-07,NEW_sp_nov_JV2988:5e-07):-4.2632564e-14,((obliqua_RT2079:5e-07,irbyana_EO12840:5e-07):-3.9130714e-06,madagascariensis_MP1086:4.4130716e-06):-4.2632564e-14):0,(NEW_sp_soporata_RH203:5e-07,coventryi_EO12832:5e-07):0):0,(cabernetea_EO12882:5e-07,klotzschii_EO12762:5e-07):0):0,(NEW_sp_aff_umbratica_JV826:5e-07,NEW_zizikammensis_RH42:5e-07):0):0,(NEW_sp_napierensis_RH184:5e-07,chrysocodon_EO12845:5e-07):0):0,(NEW_sp_arida_RH220:5e-07,diosmifolia_CM19:5e-07):0):0,(flexistyla_EO12818:5e-07,junonia_jun_Moelens:5e-07):0):0,(NEW_sp_hessaquae_RH181:5e-07,NEW_sp_romana_RH182:5e-07):0):0):0,(filiformis_EO12881:5e-07,lanuginosa_EO12521:5e-07):0):0,(florifera_EO12768:5e-07,mackayana_KKN5:5e-07):0):0,(NEW_macrophylla_RH180:5e-07,NEW_sp_schlebuschii_RH31:5e-07):0):0,(hirta_EO12812:5e-07,latiflora_EO12865:5e-07):0):0,(andevalensis_EO12623:5e-07,aristata_EO12830:5e-07):0):0,(NEW_pilaarkopensis_RH139:5e-07,junonia_min_Moelens:5e-07):0):0,(brachyphylla_EO12810:5e-07,extrusa_EO12880:5e-07):0):0,(bakeri_EO12828:5e-07,brachyphylla_EO12809:5e-07):0):0,(NEW_sp_arida_RH218:5e-07,NEW_sp_fredii_RH142:5e-07):0):0,(NEW_omninoglabra_RH77:5e-07,NEW_sp_aff_inconstans_RH43:5e-07):0):0,(NEW_sp_hessaquae_RH193b:5e-07,lutea_MP672:5e-07):0):0,(quadrifida_MP1250:5e-07,retorta_RT2096:5e-07):0):0,(flavicoma_EO12823:5e-07,frigida_MP650:5e-07):0):0,(propinqua_MP1019:5e-07,NEW_sp_soporata_RH183:5e-07):0):0,(turneri_EO12736:5e-07,erigena_EO12616:5e-07):0):0.36165756,lignosa_EO11763:-0.015084445):0.0071408371,triflora_MP564:-0.0071403305):0.0015956032,leucosiphon_MP776:-0.0015951033):0.00064212305,leucanthera_EO12452:-0.00064162305):0.00012294616):2.1876305e-05,nevillei_MP1056:-2.1376309e-05):9.0564272e-06,patens_EO12457:-8.556427e-06):2.6300959e-06,lanata_MP1220:-2.1300957e-06):1.8187677e-06,krugeri_EO12807:-1.3187678e-06):1.4456472e-06,sparrmanii_BG608:-9.4564723e-07):1.3834457e-06,juniperina_SV952:-8.8344575e-07):9.9025556e-07,(((((((((((((((((((((((((((((((((rakotozafyana_EO12661:-0.0010429759,((((((anguliger_MP597:-0.065773353,((((arborescens_FM747:-1.0091238,(boutonii_EO12666:-2.0093946,(campanularis_EO11352:-0.33350936,(elimensis_ANA:-0.66662735,glandulosa_fou_ANA:1.013201):0.33350983):4.4326816):1.0091243):0.51304108,sp_mitrastylus2_EO12691:-0.5130406):0.26202115,flanaganii_MP631_CP:-0.26202068):0.13127461,galioides_FN745:-0.1312741):0.065773845):0.032955892,swaziensis_LL1181:-0.032955386):0.016513422,subverticillaris_EO12625:-0.016512923):0.0082738083,perrieri_EO12635:-0.0082733091):0.0041508274,cryptoclada_EO12684:-0.0041503273):0.002082123,sp_mad5_EO12641:-0.0020816228):0.0010434758):0.00052832317,holtii_TO:-0.00052782317):0.00026712182,sp_mad3_EO12632:-0.00026662182):0.00013421274,thomensis_EO12615:-0.00013371273):6.9671187e-05,dominans_MP648:-6.9171183e-05):4.1319203e-05,hebeclada_EO12686:-4.0819206e-05):2.0130747e-05,phillipsii_MP794:-1.9630746e-05):1.2685437e-05,pauciovulata_TdV258b:-1.2185437e-05):6.3535163e-06,evansii_MP641:-5.8535161e-06):5.9839917e-06,straussiana_MP638:-5.4839916e-06):6.1875203e-06,dissimulans_EO12596:-5.6875201e-06):6.1999681e-06,humbertii_EO12638:-5.6999679e-06):6.2124682e-06,alopecurus_MP630:-5.712468e-06):6.2892677e-06,goudotiana_EO12636:-5.7892676e-06):6.3020088e-06,reunionensis_FN744:-5.8020087e-06):6.3148041e-06,holosericea_EO12842:-5.8148039e-06):6.3923094e-06,glaphyra_MP647:-5.8923092e-06):6.4053506e-06,thomae_MP807:-5.9053505e-06):6.4184464e-06,algida_MP645:-5.9184463e-06):6.4315991e-06,parkeri_EO12682:-5.9315989e-06):6.5100166e-06,mauritiensis_EO12811:-6.0100165e-06):6.5887689e-06,clavisepala_MP1063:-6.0887687e-06):0.81895721,longimontana_MP587:-0.4723841):0.0046422333,loganii_MP1258:-0.0046417266):0.0012796795,leucopelta_EO12598:-0.0012791796):0.0002439799,prolata_EO11935:-0.00024347984):0.00010290899,latituba_MP1374:-0.00010240899):2.6952584e-05,lateriflora_EO12482:-2.6452588e-05):7.7822287e-06,lateralis_MP721:-7.2822286e-06):2.95066e-06,oreotragus_JP363:-2.4506598e-06):1.7407377e-06,ovina_EO12487:-1.2407378e-06):1.4112895e-06,parilis_MP751:-9.1128959e-07):1.3818507e-06,johnstoniana_RC464:-8.8185072e-07):9.9025283e-07):-1.9907134e-09):-9.7742259e-10):3.8688694e-07,irrorata_EO12856:-8.7682616e-07):1.3825772e-06,irregularis_EO12803:-8.825773e-07):1.3849958e-06,trichophora_EO12701:-8.849957e-07):1.3887799e-06,ioniana_EO12781:-8.8877994e-07):1.3925849e-06,intonsa_EO12860:-8.9258492e-07):1.3964107e-06,intervallaris_MP556_CP:-8.9641054e-07):1.4002575e-06,interrupta_MP911:-9.0025753e-07):1.4041256e-06,intermedia_alb_MP1248:-9.0412561e-07):1.4080151e-06,intermedia_MM5082:-9.0801512e-07):1.4119264e-06,rusticula_EO12471:-9.1192629e-07):1.4158592e-06,innovans_MP918:-9.1585923e-07):1.4198141e-06,ingeana_EO12759:-9.1981417e-07):1.4237912e-06,infundibuliformis_MP1238:-9.2379122e-07):1.4277907e-06,uberiflora_BG586:-9.2779061e-07):1.4318125e-06,plumigera_EO11341:-9.3181256e-07):1.4358573e-06,incarnata_EO12771:-9.3585732e-07):1.439925e-06,inaequalis_MP539:-9.3992486e-07):1.4440155e-06,imbricata_MP688:-9.440156e-07):1.4481295e-06,pinea_MP693:-9.4812958e-07):1.452267e-06,propendens_EO12464:-9.5226704e-07):1.4564284e-06,viscaria_vis_MdV4:-9.5642827e-07):1.4606135e-06,remota_MP1263:-9.6061353e-07):1.4648226e-06,squarrosa_EO11742:-9.6482268e-07):1.4690563e-06,russakiana_MP684:-9.6905637e-07):1.4733146e-06,viridiflora_MP1246:-9.733144e-07):1.4775974e-06,humifusa_MP616:-9.7759744e-07):1.4819052e-06,humidicola_EO11353:-9.8190526e-07):1.4862383e-06,wendlandiana_EO12731:-9.8623832e-07):1.4905968e-06,hottentotica_EO:-9.9059685e-07):1.494981e-06,oresigena_MP759:-9.9498084e-07):1.4993908e-06,spumosa_MP978:-9.9939086e-07):1.503827e-06,selaginifolia_EO12488:-1.003827e-06):1.5082894e-06,hispiduloides_EO11544:-1.0082892e-06):1.5127783e-06,hispidula_MP801:-1.0127784e-06):1.5172941e-06,hirtiflora_MP958:-1.0172942e-06):1.521837e-06,vagans_MP972:-1.0218369e-06):1.526407e-06,phacelanthera_EO12489:-1.0264071e-06):1.5310045e-06,hibbertii_MP982:-1.0310046e-06):1.53563e-06,hexandra_RC465:-1.03563e-06):1.5402834e-06,reenensis_MP661:-1.0402832e-06):1.5449651e-06,hendricksei_EO12524:-1.0449652e-06):1.5496753e-06,heleophila_EO12539:-1.0496753e-06):1.5544144e-06,vlokii_JP378:-1.0544145e-06):1.5591827e-06,heleogena_MP1064:-1.0591825e-06):1.56398e-06,oliveri_MP1278:-1.0639801e-06):1.5688072e-06,hansfordii_MP1239:-1.0688073e-06):1.5736641e-06,hanekomii_EO11172:-1.0736642e-06):1.5785515e-06,halicacaba_MP1036:-1.0785513e-06):1.5834689e-06,walkeri_MP1237:-1.083469e-06):1.5884173e-06,haematocodon_MP1033:-1.0884173e-06):1.5933967e-06,haemastoma_MP871:-1.0933966e-06):1.5984073e-06,gysbertii_MP826:-1.0984073e-06):1.6034496e-06,grisbrookii_EO12716_CP:-1.1034497e-06):1.6085239e-06,greyi_EO12501:-1.108524e-06):1.6136303e-06,grata_MP879:-1.1136303e-06):1.6187694e-06,gracilis_BG622:-1.1187692e-06):1.623941e-06,gracilipes_MM5014:-1.123941e-06):1.629146e-06,sonderiana_MP756:-1.1291461e-06):1.6343845e-06,manipuliflora_EO12697:-1.1343843e-06):1.6396566e-06,goatcheriana_pet_MP990:-1.1396567e-06):1.644963e-06,goatcheriana_goa_MP865:-1.1449631e-06):1.6503038e-06,goatcheriana_dra_EO12694:-1.1503037e-06):1.6556793e-06,gnaphaloides_MP511:-1.1556793e-06):1.6610901e-06,glutinosa_MP701:-1.1610902e-06):1.6665363e-06,glutinosa_MP687:-1.1665363e-06):1.6720185e-06,glomiflora_MP1251:-1.1720183e-06):1.6775366e-06,tumida_MP755:-1.1775367e-06):1.6830912e-06,globiceps_gra_MP988:-1.1830913e-06):1.6886829e-06,globiceps_con_EO12519:-1.188683e-06):1.694312e-06,glauca_gla_MP850:-1.1943118e-06):1.6999785e-06,glauca_ele_MP973:-1.1999786e-06):1.7056832e-06,nutans_BG599:-1.2056832e-06):1.7114262e-06,glandulosa_gla_MP1227:-1.2114263e-06):1.7172081e-06,glandulipila_MP521:-1.2172081e-06):1.7230291e-06,glandulifera_EO12852:-1.2230291e-06):1.7288899e-06,glabella_la_EO11224:-1.2288897e-06):1.7347903e-06,gigantea_EO12821:-1.2347904e-06):1.7407315e-06,parviflora_EO12492:-1.2407315e-06):1.7467135e-06,gibbosa_BG623:-1.2467133e-06):1.7527365e-06,viscaria_mac_MP808:-1.2527365e-06):1.7588014e-06,tradouwensis_MP903:-1.2588015e-06):1.7649083e-06,gerhardii_EO12700:-1.2649084e-06):1.7710579e-06,occulta_EO:-1.2710577e-06):1.7772503e-06,genistifolia_CM15:-1.2772504e-06):1.7834864e-06,rubens_EO12479:-1.2834864e-06):1.7897662e-06,odorata_MP561:-1.2897663e-06):1.7960906e-06,stokoeanthus_EO4790:-1.2960904e-06):1.8024596e-06,simii_SB9385:-1.3024596e-06):1.808874e-06,fontana_MP1069:-1.3088741e-06):1.8153344e-06,viridimontana_vir_AH1286:-1.3153344e-06):1.8218409e-06,florifera_EO12536:-1.321841e-06):1.8283945e-06,floccifera_MP987:-1.3283943e-06):1.834995e-06,magnisylvae_EO10708:-1.3349951e-06):1.8416436e-06,nemerosa_MP1208:-1.3416436e-06):1.8483404e-06,pannosa_EO12490:-1.3483404e-06):1.8550863e-06,flacca_MP840:-1.3550862e-06):1.8618814e-06,fimbriata_MP606:-1.3618815e-06):1.8687266e-06,stagnalis_sta_MP668:-1.3687267e-06):1.8756223e-06,fillipendula_fil_MP914:-1.3756223e-06):1.882569e-06,leptopus_MP746:-1.3825691e-06):1.8895673e-06,filamentosa_EO12728:-1.3895674e-06):1.896618e-06,filago_BG93:-1.396618e-06):1.9037216e-06,ferrea_EO12494:-1.4037214e-06):1.9108784e-06,rubiginosa_RT1554:-1.4108784e-06):1.9180893e-06,fastigiata_MP830:-1.4180893e-06):1.9253548e-06,fascicularis_fac_MP809:-1.4253548e-06):1.9326756e-06,fairii_CM12_CP:-1.4326755e-06):1.9400522e-06,viscaria_pen_EO12466:-1.4400522e-06):1.9474853e-06,exleeana_EO12499:-1.4474853e-06):1.9549757e-06,excavata_GK1532:-1.4549756e-06):1.9625238e-06,ocellata_MP574:-1.4625238e-06):1.9701304e-06,eustacei_MP1259:-1.4701304e-06):1.9777963e-06,eugenea_EO12485_CP:-1.4777963e-06):1.9855222e-06,esteriana_EO12858:-1.485522e-06):1.9933086e-06,subdivaricata_MP671:-1.4933087e-06):2.0011562e-06,subcapitata_MP1042:-1.5011561e-06):2.0090661e-06,eriophoros_EO12478:-1.509066e-06):2.0170385e-06,erinus_MP907:-1.5170385e-06):2.0250745e-06,scoparia_EO12618:-1.5250744e-06):2.0331747e-06,erigena_Pim:-1.5331748e-06):2.0413399e-06,setacea_MP589:-1.54134e-06):2.0495713e-06,mira_MP1257:-1.5495712e-06):2.0578691e-06,ericoides_MP742:-1.5578693e-06):2.0662344e-06,eremioides_MP533:-1.5662345e-06):2.0746681e-06,eremioides_EO12854:-1.574668e-06):2.0831708e-06,erasmia_MP874:-1.5831707e-06):2.0917435e-06,tetrathecoides_MP1252:-1.5917435e-06):2.1003871e-06,thamnoides_MP1211:-1.6003871e-06):2.1091025e-06,empetrina_EO12786:-1.6091026e-06):2.1178907e-06,zebrensis_EO12787:-1.6178906e-06):2.126752e-06,unilateralis_MP1205:-1.626752e-06):2.135688e-06,ecklonii_EO12739:-1.635688e-06):2.1446992e-06,eburnea_MP1037:-1.6446991e-06):2.1537869e-06,piquetbergensis_MM5532:-1.653787e-06):2.1629521e-06,dregei_EO12711:-1.6629521e-06):2.1721955e-06,thodei_MP656:-1.6721955e-06):2.1815183e-06,plukenetii_bre_MP769:-1.6815183e-06):2.1909216e-06,opulenta_JP316:-1.6909215e-06):2.200406e-06,doliiformis_MP797:-1.700406e-06):2.209973e-06,doliiformis_MP710:-1.7099729e-06):2.2196236e-06,penduliflora_MP923:-1.7196236e-06):2.2293589e-06,dolfiana_EO12546:-1.7293588e-06):2.2391796e-06,dodii_EO11417:-1.7391795e-06):2.2490876e-06,distorta_EO12500:-1.7490876e-06):2.2590837e-06,obtusata_EO12458:-1.7590836e-06):2.269169e-06,dispar_EO12749:-1.769169e-06):2.2793447e-06,discolor_spe_MP1217:-1.7793446e-06):2.289612e-06,discolor_heb_MP1214:-1.7896119e-06):2.2999723e-06,nudiflora_MP802:-1.7999722e-06):2.3104265e-06,diaphana_BG611:-1.8104264e-06):2.3209764e-06,dianthifolia_MP583:-1.8209763e-06):2.3316231e-06,desmantha_MP562:-1.8316231e-06):2.3423681e-06,depressa_MP977:-1.8423681e-06):2.3532125e-06,depressa_MP942:-1.8532124e-06):2.3641576e-06,denticulata_MP799:-1.8641575e-06):2.375205e-06,pleiotricha_RC461:-1.8752049e-06):2.3863563e-06,demissa_EO12540:-1.8863562e-06):2.3976127e-06,deflexa_MP1247:-1.8976126e-06):2.4089759e-06,daphniflora_MP567:-1.9089757e-06):2.4204469e-06,cyrilliflora_CM10:-1.9204472e-06):2.4320282e-06,cylindrica_MP1240:-1.932028e-06):2.4437209e-06,petrophila_EO7592:-1.9437207e-06):2.4555259e-06,pinea_MP789:-1.9555262e-06):2.4674462e-06,curvirostris_MP941:-1.967446e-06):2.4794826e-06,curvirostris_MP817:-1.9794825e-06):2.4916367e-06,curvifolia_MP700:-1.991637e-06):2.503911e-06,curviflora_dif_EO12742:-2.0039108e-06):2.5163063e-06,sociorum_cf_MP1055:-2.0163066e-06):2.5288257e-06,curtophylla_EO12750:-2.0288255e-06):2.5414697e-06,cumuliflora_EO12699:-2.0414695e-06):2.5542408e-06,cubica_MP623:-2.0542411e-06):2.5671413e-06,subulata_MdV2:-2.0671412e-06):2.5801723e-06,cruenta_MP999_CP:-2.0801722e-06):2.5933364e-06,cruenta_MP745_CP:-2.0933367e-06):2.6066359e-06,croceovirens_JP387:-2.1066357e-06):2.6200719e-06,maximilianii_EO12484:-2.1200717e-06):2.6336472e-06,corydalis_MP1005:-2.1336475e-06):2.6473647e-06,lavandulifolia_EO12506:-2.1473645e-06):2.6612252e-06,turgida_S1962_CP:-2.161225e-06):2.6752316e-06,cordata_MP571:-2.1752319e-06):2.6893863e-06,copiosa_BG610:-2.1893861e-06):2.7036913e-06,cooperi_EO12588:-2.2036916e-06):2.7181497e-06,conspicua_CS1:-2.2181496e-06):2.7327633e-06,conferta_MP887_CP:-2.2327636e-06):2.7475355e-06,oligantha_TdV86:-2.2475353e-06):2.7624674e-06,colorans_EO12717:-2.2624677e-06):2.7775629e-06,collina_EO12613_CP:-2.2775628e-06):2.7928245e-06,zeyheriana_EO:-2.2928243e-06):2.8082543e-06,coccinea_coc_MP598:-2.3082546e-06):2.823856e-06,sp_muscosa_EO12639:-2.3238558e-06):2.8396316e-06,patersonii_MP741:-2.3396315e-06):2.8555844e-06,trimera_ken_BG94:-2.3555847e-06):2.8717179e-06,urna_viridis_MP946:-2.3717178e-06):2.8880345e-06,coacervata_MP761:-2.3880348e-06):2.9045377e-06,rubens_EO12853:-2.4045376e-06):2.9212301e-06,trichophylla_EO10906:-2.4212304e-06):2.938116e-06,ventricosa_MP713:-2.4381159e-06):2.9551979e-06,cinerea_Popp:-2.4551982e-06):2.9724802e-06,trichroma_EO12517:-2.47248e-06):2.9899652e-06,plumosa_EO12480:-2.4899655e-06):3.0076576e-06,ciliaris_EO12622:-2.5076574e-06):3.0255601e-06,multiflexuosa_EO12445:-2.5255604e-06):3.0436777e-06,sphaerocephala_MP848:-2.5436775e-06):3.0620126e-06,chiroptera_MP814:-2.5620129e-06):3.0805704e-06,chionophila_MP790:-2.5805703e-06):3.0993542e-06,remota_EO10386:-2.5993545e-06):3.118369e-06,chartacea_EO11408:-2.6183689e-06):3.137618e-06,chamissonis_RT2188:-2.6376183e-06):3.1571067e-06,planifolia_MP1012:-2.6571065e-06):3.1768386e-06,cernua_EO12474:-2.6768384e-06):3.1968184e-06,sessiliflora_MP604:-2.6968187e-06):3.2170519e-06,cereris_MP863:-2.7170518e-06):3.2375424e-06,caterviflora_EO12785:-2.7375427e-06):3.2582961e-06,woodii_RC513_CP:-2.758296e-06):3.2793173e-06,caprina_EO12772:-2.7793171e-06):3.3006113e-06,capitata_MP1044:-2.8006116e-06):3.3221845e-06,umbratica_EO12760:-2.8221843e-06):3.344041e-06,capillaris_MP1066:-2.8440409e-06):3.3661868e-06,capensis_MP1047:-2.8661871e-06):3.3886283e-06,ribisaria_RT2059:-2.8886282e-06):3.4113705e-06,canaliculata_BG590:-2.9113708e-06):3.4344205e-06,penicilliformis_MP889:-2.9344203e-06):3.4577838e-06,natalitia_EO12514:-2.9577836e-06):3.481467e-06,calycina_EO12532:-2.9814673e-06):3.5054775e-06,planifolia_MP939:-3.0054773e-06):3.5298212e-06,zwartbergensis_MP608:-3.0298211e-06):3.5545052e-06,calcareophila_EO30159:-3.0545054e-06):3.579537e-06,rosacea_gla_BG628:-3.0795368e-06):3.6049237e-06,regerminans_MP576:-3.104924e-06):3.6306733e-06,solandri_EO12753:-3.1306731e-06):3.6567935e-06,mammosaW_EO12784:-3.1567934e-06):3.6832917e-06,prolata_EO12748:-3.1832919e-06):3.7101775e-06,bruniades_EO12465:-3.2101773e-06):3.737458e-06,brevifolia_MP1008:-3.2374583e-06):3.765143e-06,brevifolia_EO12459:-3.2651428e-06):3.7932409e-06,bracteolaris_MP577:-3.2932412e-06):3.8217618e-06,brachysepala_EO12727:-3.3217616e-06):3.8507146e-06,macowanii_mac_MP810:-3.3507145e-06):3.880109e-06,silvatica_QL12629:-3.3801093e-06):3.9099564e-06,brachialis_MP734:-3.4099562e-06):3.9402657e-06,peltata_MP1231:-3.440266e-06):3.9710494e-06,peziza_MP719_CP:-3.4710495e-06):4.0023178e-06,bolusanthus_DEB1720:-3.5023177e-06):4.0340824e-06,bokkeveldia_EO12769:-3.5340822e-06):4.0663549e-06,bodkinii_TdV204:-3.566355e-06):4.0991481e-06,whyteana_BG75:-3.5991479e-06):4.1324743e-06,tegulifolia_MP557:-3.6324743e-06):4.166347e-06,viscaria_lon_MP504:-3.6663469e-06):4.2007796e-06,blandfordii_MM4208:-3.7007796e-06):4.2357865e-06,spectabilis_MP929:-3.7357863e-06):4.2713814e-06,bibax_EO12862:-3.7713814e-06):4.3075797e-06,bergiana_MP768:-3.8075796e-06):4.344397e-06,benthamiana_MP560:-3.8443968e-06):4.3818482e-06,benguelensis_ben_QL12641:-3.881848e-06):4.419951e-06,benguelensis_ben_DB1174:-3.9199508e-06):4.4587227e-06,baueri_gou_AH862:-3.9587226e-06):4.4981807e-06,nervata_EO12541:-3.9981805e-06):4.5383431e-06,baroniana_cf_Lar8:-4.0383429e-06):4.579229e-06,barbigeroides_MP735:-4.0792288e-06):4.6208584e-06,banksii_pur_NB1753:-4.1208582e-06):4.6632513e-06,similis_MP804:-4.1632511e-06):4.70643e-06,pillansii_pil_MP813:-4.2064298e-06):4.750415e-06,unicolor_uni_MP1249:-4.2504148e-06):4.7952303e-06,baccans_BG645:-4.2952302e-06):4.8408992e-06,pilosiflora_pil_MP1262:-4.3408991e-06):4.8874467e-06,axilliflora_MP916:-4.3874466e-06):4.9348973e-06,placentiflora_EO12477:-4.4348972e-06):4.9832788e-06,paucifolia_cil_EO12528:-4.4832786e-06):5.0326184e-06,autumnalis_MP665:-4.5326183e-06):5.0829444e-06,utriculosa_EOsn:-4.5829443e-06):5.1342877e-06,unicolor_mut_MP1245:-4.6342875e-06):5.1866782e-06,atrovinosa_MP864:-4.686678e-06):5.2401492e-06,atromontana_EO12544:-4.7401491e-06):5.2947344e-06,oatesii_SB9774:-4.7947342e-06):5.3504682e-06,astroites_EO12758:-4.850468e-06):5.407388e-06,aspalathifolia_DB1408:-4.9073878e-06):5.465532e-06,artemisioides_MP551:-4.9655318e-06):5.5249402e-06,microdonta_A5:-5.02494e-06):5.5856535e-06,argentea_EO12475:-5.0856534e-06):5.6477165e-06,areolata_EO12502:-5.1477164e-06):5.7111738e-06,ardens_MP1076:-5.2111736e-06):5.776074e-06,arcuata_MP523:-5.2760738e-06):5.8424653e-06,shannonii_TdV262:-5.3424651e-06):5.9104013e-06,vernicosa_MP928:-5.4104012e-06):5.9799358e-06,palliiflora_EO12533:-5.4799357e-06):6.0511252e-06,arborea_EO12619:-5.551125e-06):6.1240303e-06,arachnocalyx_EO12453:-5.6240301e-06):6.1987134e-06,annectens_CM8:-5.6987133e-06):6.275241e-06,verecunda_CS5:-5.7752409e-06):6.3536818e-06,angulosa_S2105:-5.8536816e-06):6.4341079e-06,orientalis_EO12608:-5.9341078e-06):6.5165968e-06,aneimena_EO12757:-6.0165967e-06):6.6012276e-06,macrotrema_MM4625:-6.1012274e-06):6.6880862e-06,silvatica_DB1184:-6.188086e-06):6.7772608e-06,amoena_MP1032:-6.2772606e-06):6.8688455e-06,amidae_EO12272:-6.3688453e-06):6.9629386e-06,radicans_sch_MP1018:-6.4629385e-06):7.0596466e-06,nubigena_MP868:-6.5596464e-06):7.159078e-06,alfredii_FR:-6.6590778e-06):7.2613507e-06,alexandri_EO12449:-6.7613505e-06):7.3665879e-06,albescens_MP898:-6.8665877e-06):7.47492e-06,rugata_EO12516:-6.9749199e-06):7.5864855e-06,albens_MP585:-7.0864853e-06):7.7014329e-06,umbelliflora_RT2182:-7.2014327e-06):7.8199164e-06,thimifolia_CM7:-7.3199162e-06):7.9421025e-06,adunca_MP1254:-7.4421023e-06):8.0681684e-06,adunca_EO12746:-7.5681683e-06):8.1982989e-06,adnata_MP501:-7.6982988e-06):8.3326986e-06,acuta_MP506:-7.8326984e-06):8.4715775e-06,accommodata_EO11382:-7.9715774e-06):8.6151631e-06,totta_MP525:-8.1151629e-06):8.7637009e-06,abietina_per_MP1071:-8.2637007e-06):8.91745e-06,abietina_dia_MP1015:-8.4174499e-06):9.0766898e-06,abietina_dia_CM11:-8.5766897e-06):9.2417204e-06,abietina_con_CM6:-8.7417202e-06):9.4128636e-06,abietina_aur_MP717:-8.9128634e-06):9.5904652e-06,abietina_aur_MP514:-9.090465e-06):9.7748971e-06,abietina_aur_MP499:-9.2748969e-06):9.9665622e-06,abietina_aur_MP1320:-9.466562e-06):1.0165892e-05,praecox_MP795:-9.6658923e-06):1.037336e-05,phillipsii_MP1357_CP:-9.8733599e-06):1.0589472e-05,abbotti_KG1005:-1.0089472e-05):1.081478e-05,mauritiensis_CB2632:-1.031478e-05):1.1049884e-05,senilis_EO12483:-1.0549884e-05):1.1295437e-05,melastoma_mel_MP773:-1.0795437e-05):1.1552152e-05,phaeocarpa_SM2003:-1.1052151e-05):1.1820805e-05,steinbergiana_EO12763:-1.1320805e-05):1.2102254e-05,monadelphia_FO2_CP:-1.1602254e-05):1.2397431e-05,mammosaP_MP951:-1.189743e-05):1.2707366e-05,ustulescens_RT1553:-1.2207366e-05):1.3033196e-05,magistrati_EO11750:-1.2533196e-05):1.3376175e-05,montis_hominis_EO11827:-1.2876175e-05):1.3737694e-05,podophylla_MP582:-1.3237694e-05):1.4119297e-05,mollis_CM5_CP:-1.3619297e-05):1.4522705e-05,mammosaR_MP510:-1.4022705e-05):1.4949844e-05,riparia_MP908:-1.4449844e-05):1.5402869e-05,macroloma_EO12866:-1.4902869e-05):1.5884209e-05,simii_RC466:-1.5384208e-05):1.6396601e-05,sitiens_MP827:-1.5896601e-05):1.6943157e-05,maderensis_AH:-1.6443157e-05):1.7527404e-05,physantha_MP1242:-1.7027403e-05):1.8153381e-05,petiolaris_EO12783:-1.7653381e-05):1.8825729e-05,versicolor_mon_EO12705:-1.8325729e-05):1.9549796e-05,versicolor_ver_MP1232:-1.9049796e-05):2.0331787e-05,platycalyx_MP1243:-1.9831787e-05):2.1178947e-05,perspicua_per_MP821:-2.0678946e-05):2.209977e-05,polycoma_FR:-2.159977e-05):2.3104305e-05,physodes_MP979:-2.2604305e-05):2.420451e-05,pulchella_MP736:-2.370451e-05):2.5414734e-05,nematophylla_EO12747:-2.4914734e-05):2.6752352e-05,sp_pachysa_EO12720:-2.6252352e-05):2.8238595e-05,regia_reg_MP922:-2.7738595e-05):2.9899689e-05,pubigera_MP572:-2.9399689e-05):3.1768417e-05,regia_mar_MP930:-3.1268421e-05):3.3886321e-05,viscaria_lon_MP1270:-3.3386317e-05):3.6306763e-05,stagnalis_min_EO12740:-3.5806766e-05):3.9099599e-05,strigilifolia_MP619:-3.8599595e-05):4.2357893e-05,rhodopis_BAB13:-4.1857897e-05):4.6208617e-05,plena_MP1282:-4.5708613e-05):5.0829476e-05,savileae_MP975:-5.032948e-05):5.6477198e-05,petrophila_RT2065:-5.5977194e-05):6.3536849e-05,transparens_MP893:-6.3036845e-05):7.2613548e-05,recurvifolia_EO12475a:-7.2113544e-05):8.4715801e-05,sicula_sic_AM:-8.4215797e-05):0.00010165895,salteri_S2065:-0.00010115896):0.0001270737,sacciflora_EO12864:-0.00012657369):0.0001694316,stokoei_MP825_CP:-0.0001689316):0.0002541474,massonii_MP811:-0.00025364739):-2.8990144e-12,isaloensis_DB1253:5e-07,tomentosa_MP961:5e-07);
