# Supplementary material for: ﻿An integrative approach to alpha taxonomy in Erica L. (Ericaceae) with three new species from the Western Cape, South Africa
Source: PhytoKeys. 2025 Jun 4;257:95–117. doi: 10.3897/phytokeys.257.139457 (PMC12159662; doi:10.3897/phytokeys.257.139457)
Supplement: Supplementary material 3 — Full phylogenetic data and results [file phytokeys-257-095_article-139457__-s003.zip › SUPPLEMENTARY_MATERIALS_PHYLOGENETIC-May2025/Phylogenetic analysis results/plastid/iqtree_chloroplast_partitioned_MF_merge.contree]

(Calluna_vulgaris_BG643:0.0014198150,(((Daboecia_cantabrica_PPA:0.0034915392,Daboecia_cantabrica_ANA:0.0000028826)100:0.0929416411,(Empetrum_nig:0.0252654819,Corema_album_ANA:0.0275635205)100:0.0861679203)100:0.0149126462,(((((((((arborea_Miehe:0.0016693542,arborea_EO12619:0.0007200384)99:0.0001722035,arborea_l_ANA:0.0000025610)100:0.0049786894,(((((((((benguelensis_ben_A1:0.0000027836,benguelensis_ben_QL12641:0.0012971697)100:0.0034830797,benguelensis_ben_DB1174:0.0064383849)100:0.0048840183,thomensis_EO12615:0.0035412773)100:0.0023063249,hexandra_RC465:0.0082600678)100:0.0007378969,(simii_RC466:0.0006599231,simii_SB9385:0.0006895333)100:0.0031027477)100:0.0042009285,((kingaensis_rug_BB2981:0.0000027197,kingaensis_kin_BB2521:0.0121248024)100:0.0066214609,mannii_usa_BB2331:0.0226881514)100:0.0032959304)99:0.0010245684,(((((bojeri_MP1087:0.0040801211,(galioides_FN745:0.0004323602,madagascariensis_MP1086:0.0149330378)71:0.0016025208)95:0.0024446297,(((((arborescens_FM747:0.0042951764,(brachyphylla_EO12809:0.0000025232,brachyphylla_EO12810:0.0000025232)100:0.0048210744)100:0.0043204554,sp_mad3_EO12632:0.0063846023)99:0.0006260089,(cryptoclada_EO12684:0.0029192230,(sp_mad5_EO12641:0.0000026855,sp_muscosa_EO12639:0.0000027735)100:0.0023260053)100:0.0009438487)58:0.0004570243,rakotozafyana_EO12661:0.0127512167)59:0.0000027336,(((baroniana_cf_Lar8:0.0022174089,myriadenia_EO12679:0.0020524018)95:0.0006804844,(((goudotiana_EO12636:0.0019162646,hebeclada_EO12686:0.0071457048)100:0.0005943382,goudotiana_cf_EO12659:0.0011174571)93:0.0004401206,(perrieri_EO12635:0.0049659332,reunionensis_FN744:0.0019223021)91:0.0007110101)97:0.0008786746)95:0.0000012203,(((boutonii_EO12666:0.0021227050,sp_mitrastylus2_EO12691:0.0060650968)100:0.0013841530,isaloensis_DB1253:0.0022120797)69:0.0000024930,parkeri_EO12682:0.0078297363)99:0.0033994812)59:0.0004351877)100:0.0025592129)44:0.0000028767,humbertii_EO12638:0.0009500001)51:0.0013998604,(mauritiensis_CB2632:0.0000027735,mauritiensis_EO12811:0.0000020703)100:0.0065161475)98:0.0026464481,microdonta_A5:0.0091722713)51:0.0000020404)98:0.0008171898,((((caffrorum_MP644:0.0044394177,caffrorum_DB1445:0.0031462469)100:0.0077143888,(holtii_TO:0.0069154229,swaziensis_LL1181:0.0024413296)100:0.0095495366)58:0.0010758282,(((whyteana_A4:0.0068796789,whyteana_BG75:0.0048823017)100:0.0089653546,(aspalathifolia_DB1408:0.0093430852,cooperi_EO12588:0.0041765198)94:0.0018056824)30:0.0000028185,flanaganii_MP631_CP:0.0074052198)52:0.0018178505)93:0.0007335785,((((((psittacina_IJ1237:0.0057191115,glaphyra_MP647:0.0025124266)59:0.0015894246,(frigida_MP658:0.0022705405,reenensis_MP661:0.0007738787)99:0.0051838497)38:0.0000020475,((((abbotti_KG1005:0.0041620140,tysonii_EO12583:0.0048339182)54:0.0007769985,oatesii_ANA:0.0048053387)27:0.0005809199,(((((atherstonei_EO12261:0.0066796195,revoluta_BT13679:0.0017566775)100:0.0014268557,dracomontana_EO12130:0.0054981152)39:0.0000028551,((frigida_MP650:0.0000025232,thodei_MP656:0.0006434439)56:0.0001323954,(rivularis_BB13936:0.0026331135,straussiana_MP638:0.0014084246)78:0.0000022381)71:0.0014107168)30:0.0000020617,dissimulans_EO12596:0.0028213800)43:0.0030311456,dominans_MP648:0.0040098620)48:0.0000022549)37:0.0003781639,algida_MP645:0.0132012826)30:0.0000027614)62:0.0014277013,(((filago_BG93:0.0070333730,((silvatica_A2:0.0016383808,silvatica_QL12629:0.0000027735)100:0.0008128797,silvatica_DB1184:0.0000027735)100:0.0058523667)100:0.0008770459,(johnstoniana_RC464:0.0006863094,(lanceolifera_RC463:0.0000027735,pleiotricha_RC461:0.0000027735)100:0.0000027735)100:0.0036743293)100:0.0024446918,(subverticillaris_EO12625:0.0065645941,(woodii_DB1444:0.0009823364,woodii_RC513_CP:0.0015965369)100:0.0075713464)100:0.0016640753)88:0.0007075163)51:0.0001988331,((alopecurus_MP630:0.0078238655,oatesii_SB9774:0.0087911313)67:0.0007899247,evansii_MP641:0.0058103879)49:0.0000026872)97:0.0023531035,(drakensbergensis_DB1443:0.0078361429,hillburtii_EO12593:0.0164698111)99:0.0029825796)96:0.0003343512)100:0.0026069724)99:0.0013711834,(((((((((((caffra_C_MP528:0.0000023922,caffra_ANA:0.0000021616)100:0.0052562103,(((((adunca_EO12746:0.0085112803,viridiflora_MP1246:0.0000027735)99:0.0013125359,(((adunca_MP1254:0.0051044710,((oblongiflora_ANA:0.0000021044,spectabilis_MP929:0.0033048461)100:0.0034417282,physantha_MP1242:0.0049392005)100:0.0008235153)59:0.0000020094,(amidae_EO12272:0.0054847860,(croceovirens_JP387:0.0000027735,((diaphana_BG611:0.0006553514,unicolor_uni_MP1249:0.0000027735)47:0.0000020230,(((((((discolor_heb_MP1214:0.0013876108,(recta_ANA:0.0013644664,unicolor_geo_JP273:0.0021093119)100:0.0000022222)100:0.0000022222,prolata_EO12748:0.0000027735)99:0.0000022222,discolor_spe_MP1217:0.0013287970)90:0.0000022222,prolata_EO11935:0.0000027735)90:0.0000022222,versicolor_mon_EO12705:0.0013047764)70:0.0000022222,versicolor_ver_MP1232:0.0000027735)77:0.0000022222,unicolor_mut_MP1245:0.0006481951)56:0.0000022222)87:0.0000023190)100:0.0042908923)88:0.0000020219)99:0.0014397628,lanata_MP1220:0.0057752145)99:0.0018957628)75:0.0000025727,(ardens_MP1076:0.0032287532,(blenna_ANA:0.0043471093,blenna_MP883:0.0027199919)100:0.0007621807)90:0.0017284663)89:0.0013030763,(((aneimena_EO12757:0.0025640031,((deflexa_MP1247:0.0031061919,(((eustacei_MP1259:0.0016970467,(((glomiflora_EO12548:0.0000027253,glomiflora_MP1251:0.0006168115)100:0.0017254676,sp_pachysa_EO12720:0.0031530088)87:0.0000027253,zwartbergensis_MP608:0.0018598488)88:0.0008463303)100:0.0013270570,velatiflora_EO12547:0.0011228963)100:0.0039006611,lithophila_MP1301:0.0040366613)92:0.0013104845)88:0.0000022863,lambertii_ANA:0.0048710373)92:0.0000023736)78:0.0000023736,wendlandiana_EO12731:0.0006372541)84:0.0000023736,(densifolia_BG591:0.0043365716,vallis_fluminis_EO12761:0.0035263326)98:0.0030332489)100:0.0010058470)95:0.0000021545,(canaliculata_BG590:0.0027494705,pubigera_MP572:0.0079984995)94:0.0000028079)98:0.0009156875)98:0.0006467058,(orientalis_EO12608:0.0133628256,(rosacea_gla_BG628:0.0041749436,unilateralis_MP1205:0.0047830458)100:0.0004918836)85:0.0027853801)76:0.0000025301,((esteriana_EO12545:0.0051045212,juniperina_SV952:0.0147964179)98:0.0018044938,platycalyx_MP1243:0.0108903503)83:0.0005624071)96:0.0000648643,((albens_ANA:0.0000025610,((albens_MP585:0.0013411785,heleophila_EO12539:0.0000027735)100:0.0011515876,(astroites_EO12758:0.0000027735,georgica_ANA:0.0000026280)100:0.0015864618)57:0.0006399856)100:0.0069481213,heleophila_ANA:0.0000025610)100:0.0026227951)100:0.0019222877,tristis_MP932:0.0089127153)95:0.0001137478,((arachnocalyx_EO12453:0.0012442278,cereris_MP863:0.0019261608)100:0.0026789930,greyi_EO12501:0.0040200888)100:0.0160568765)96:0.0015410938,((exleeana_EO12499:0.0052662326,rigidula_MP534:0.0058859531)100:0.0009746230,serrata_MP818:0.0077335109)100:0.0022076344)87:0.0000029871,(((((((((nabea_BG609:0.0000028034,nabea_ANA:0.0000028249)100:0.0057340731,(globiceps_gra_MP988:0.0031421748,nudiflora_MP802:0.0012419023)100:0.0043861348)100:0.0010594086,((calcicola_EO12814:0.0021846705,peziza_MP719_CP:0.0004152324)100:0.0003866149,(ovina_EO12487:0.0000028079,tomentosa_MP961:0.0129716809)100:0.0012888614)100:0.0080773903)100:0.0016497002,((((NEW_zizikammensis_RH42:0.0000025232,chamissonis_RT2188:0.0000022763)100:0.0013952619,passerinae_MP1302:0.0028347240)100:0.0055226108,nervata_EO12541:0.0069560054)100:0.0042324867,((((((anguliger_MP597:0.0059176123,montis_hominis_EO11827:0.0014911243)100:0.0000022167,bolusanthus_DEB1720:0.0060409808)100:0.0022628454,uberiflora_BG586:0.0034330534)100:0.0013423966,((atromontana_EO12544:0.0000027735,phaeocarpa_SM2003:0.0000027735)100:0.0006865409,nutans_BG599:0.0086266019)100:0.0006540792)100:0.0006585873,solandri_EO12753:0.0155674674)100:0.0005820283,((cameronii_ANA:0.0000028172,tetrathecoides_MP1252:0.0005108060)100:0.0065400747,cubica_MP623:0.0117914627)100:0.0031621487)100:0.0017704249)98:0.0008948556)98:0.0014861506,(fimbriata_MP606:0.0215064309,(opulenta_JP316:0.0068554927,(quadrifida_MP1250:0.0023723342,thamnoides_MP1211:0.0050835003)98:0.0000025751)98:0.0010748150)98:0.0014029529)53:0.0000021603,(((((chiroptera_MP814:0.0006390599,multiflexuosa_EO12445:0.0012554724)100:0.0017818956,hermani_EO12498:0.0055538978)100:0.0012061015,equisetifolia_ANA_CP:0.0018927637)100:0.0033086837,equisetifolia_MP829:0.0055294664)98:0.0032059995,((glutinosa_MP687:0.0087476266,glutinosa_MP701:0.0088847395)100:0.0064062495,turgida_S1962_CP:0.0186560251)97:0.0003713567)72:0.0021952151)69:0.0000026496,(inordinata_EO11823:0.0035531113,nubigena_MP868:0.0015467678)100:0.0058977714)64:0.0000028380,((NEW_sp_aff_umbratica_JV826:0.0000025232,sp_nov_MP1291:0.0010945176)100:0.0025704060,umbratica_EO12760:0.0007242615)100:0.0037901694)60:0.0002698736,((((banksii_com_ANA:0.0000020414,(banksii_com_MP824:0.0000021603,banksii_pur_NB1753:0.0021080713)100:0.0000022791)99:0.0024795756,((corydalis_AH2536:0.0000028918,corydalis_MP1005:0.0000025682)100:0.0048355923,((goatcheriana_dra_EO12694:0.0012870925,tegulifolia_MP557:0.0007778122)100:0.0006562609,goatcheriana_pet_MP990:0.0006507656)100:0.0101342203)100:0.0000022412)99:0.0005506444,spumosa_MP978:0.0043042258)100:0.0031827942,(phacelanthera_EO12489:0.0033722063,selaginifolia_EO12488:0.0039138849)100:0.0022858790)100:0.0011367716)94:0.0007018125)97:0.0017304279,(((((((cerinthoides_MP653:0.0038115933,(cerinthoides_ANA:0.0046651461,(sparrmanii_ANA:0.0000020395,sparrmanii_BG608:0.0038641798)97:0.0015469327)97:0.0023518643)100:0.0044762595,((ingeana_EO11805:0.0000022767,ingeana_EO12759:0.0019690349)100:0.0114731252,((pectinifolia_BG601:0.0024326168,strigilifolia_ANA:0.0017301399)100:0.0015691904,strigilifolia_MP619:0.0057612478)100:0.0061586619)100:0.0013612483)100:0.0036899257,((NEW_sp_aff_inconstans_RH43:0.0000025232,simulans_BG603:0.0044158162)70:0.0000021226,(simulans_ANA:0.0000028551,stylaris_ANA:0.0021419579)70:0.0000026230)100:0.0049943203)98:0.0009436314,((chionodes_EO11699:0.0035790719,(esterhuyseniae_EO11831:0.0000020440,oreotragus_JP363:0.0006001101)100:0.0000020440)100:0.0081764706,sagittata_EO12737:0.0148605142)98:0.0015526951)93:0.0006174331,((((((((((((((((((((((((corifolia_MP823:0.0026023787,caledonica_JW103:0.0130110057)100:0.0009996114,(erasmia_MP874:0.0006778362,loganii_MP1258:0.0006411693)100:0.0049000057)100:0.0014183492,corifolia_ANA:0.0000025610)100:0.0016108121,pycnantha_MP1011:0.0125665698)97:0.0014269454,rhopalantha_MP909_CP:0.0053310602)99:0.0024043109,vogelpoelii_cf_EO12815:0.0000024196)96:0.0042893632,(((((((((((((abietina_abi_ANA:0.0000022360,abietina_dia_CM11:0.0002061181)85:0.0011481322,nevillei_MP1056:0.0017138568)43:0.0000027016,quadrisulcata_ANA:0.0000028551)65:0.0000022365,abietina_atr_MP1029:0.0000020606)43:0.0000022365,abietina_con_CM6:0.0016562642)48:0.0002354855,nevillei_ANA:0.0000028551)48:0.0000021598,abietina_abi_MP1013:0.0005166478)49:0.0000020440,(abietina_dia_MP1015:0.0000027735,quadrisulcata_MP1031:0.0016218104)49:0.0000027735)100:0.0019673318,(((abietina_aur_MP1320:0.0038630685,viscaria_lon_ANA:0.0010386759)98:0.0005698593,(abietina_aur_MP499:0.0007807917,(((nematophylla_EO12747:0.0008274844,(thomae_MP807:0.0005735838,viscaria_pen_EO12466:0.0025575359)71:0.0003626427)100:0.0003857841,viscaria_lon_MP504:0.0000027735)86:0.0000022167,pinea_MP693:0.0000027735)98:0.0000022167)97:0.0000022167)95:0.0005011760,((((abietina_aur_MP514:0.0015704243,((((abietina_per_MP1071:0.0008031918,((latiflora_EO12865:0.0114105459,viscaria_lon_MP1270:0.0000023291)100:0.0009668333,viscaria_mac_MP808:0.0043933494)62:0.0000021113)45:0.0000021034,filamentosa_EO12728:0.0008678702)27:0.0000021113,vestita_MP1079:0.0000027735)71:0.0000026516,(pinea_MP789:0.0000027735,viscaria_lon_MP678:0.0002777871)90:0.0006391341)53:0.0000772771)53:0.0000020812,hibbertii_MP982:0.0056475994)55:0.0000020812,abietina_aur_MP717:0.0000027735)98:0.0000022640,vestita_EO12702:0.0000028551)99:0.0000021598)97:0.0013826143)95:0.0004142378,viscaria_vis_MdV4:0.0018250687)65:0.0000698011,((((axilliflora_MP916:0.0016812481,regia_reg_ANA:0.0005147701)88:0.0000026864,regia_reg_MP922:0.0000027735)91:0.0000023019,regia_mar_MP930:0.0000027735)100:0.0000020235,vestita_ANA:0.0000028551)100:0.0010102805)58:0.0000026248,(abietina_pet_EO:0.0038134021,((doliiformis_MP710:0.0008484596,(doliiformis_MP797:0.0101445855,phillipsii_MP794:0.0119087822)100:0.0056158270)100:0.0040893425,phillipsii_MP1357_CP:0.0000022330)92:0.0006686701)83:0.0010889205)97:0.0029289889,(parilis_ANA:0.0008511918,parilis_MP751:0.0025000245)100:0.0029608118)100:0.0009789657)97:0.0000025699,((eugenea_EO12485_CP:0.0030540849,glauca_gla_MP850:0.0108584240)98:0.0034722521,glauca_ele_MP973:0.0047672041)100:0.0035073039)55:0.0015375511,(alfredii_FR:0.0031983468,(bracteolaris_MP577:0.0016562119,steinbergiana_EO12763:0.0016922229)100:0.0039882949)30:0.0000027735)100:0.0026335464,(((alexandri_EO12449:0.0101601483,bolusiae_ANA:0.0123785588)76:0.0000028010,((((canescens_ANA:0.0008785279,caterviflora_EO12785:0.0000027735)100:0.0021464060,mollis_CM5_CP:0.0109400606)100:0.0059821174,(empetrina_EO12786:0.0030504575,((haematocodon_MP1033:0.0007065738,hirtiflora_MP958:0.0006528348)100:0.0092725772,pyxidiflora_ANA:0.0010269797)100:0.0002627391)100:0.0008434765)99:0.0011195852,ferrea_EO12494:0.0071690319)75:0.0000029975)100:0.0025813127,oresigena_MP759:0.0007477823)100:0.0019277168)89:0.0003065800,((((((cristata_MP820:0.0007696233,curvifolia_MP700:0.0000023340)100:0.0051925829,fascicularis_fac_MP809:0.0052016831)87:0.0006823156,lanuginosa_EO12521:0.0000025232)40:0.0012480840,((((((agglutinans_EO7679:0.0237414219,retorta_ANA:0.0072005321)56:0.0006749868,((((baueri_bau_MP1233:0.0000021586,baueri_gou_AH862:0.0021575733)100:0.0056976124,(calcareophila_EO30159:0.0000027735,excavata_GK1532:0.0016025932)100:0.0016083013)93:0.0000023730,(irregularis_EO12803:0.0048713109,((mammosaP_MP951:0.0008551416,mammosaR_MP510:0.0011260003)100:0.0021615906,mammosaW_EO12784:0.0032196319)100:0.0048771149)90:0.0007299009)90:0.0000023730,(((fillipendula_fil_MP914:0.0000027735,fillipendula_min_MP926:0.0000024730)100:0.0010255365,penduliflora_MP923:0.0000027735)100:0.0027708992,pulvinata_MP1304:0.0043632410)99:0.0018880578)92:0.0037983313)8:0.0000029711,((((bodkinii_TdV204:0.0009117131,holosericea_EO12842:0.0015622356)70:0.0000028783,grisbrookii_EO12716_CP:0.0017316182)69:0.0000028783,holosericea_MP1004:0.0008893231)83:0.0004773689,coventryi_EO12832:0.0000025232)29:0.0057103907)3:0.0000026259,vernicosa_MP928:0.0094063763)31:0.0012885363,bodkinii_MP1281:0.0000024196)16:0.0010717148,(((((((albertyniae_MP927:0.0006718918,(((dregei_EO12711:0.0007352527,piquetbergensis_MM5532:0.0000027735)100:0.0007057590,malmesburiensis_EO12575:0.0000023219)100:0.0031417909,((glabella_la_EO11224:0.0000027735,interrupta_MP911:0.0000027735)100:0.0010633969,radicans_sch_MP1018:0.0000027735)100:0.0010640220)97:0.0000027892)100:0.0015358626,(((benthamiana_MP560:0.0052019820,globiceps_con_EO12519:0.0063007090)97:0.0000027843,((ecklonii_EO12739:0.0008262304,innovans_MP918:0.0058039373)100:0.0007066983,venustiflora_gla_MP1284:0.0045317245)97:0.0000024804)100:0.0021039024,(erinus_MP907:0.0008768658,similis_MP804:0.0000023311)100:0.0050940972)82:0.0006341595)73:0.0000024613,(ericoides_MP742:0.0028315872,pilosiflora_pil_MP1262:0.0066941335)51:0.0000027843)40:0.0000024613,barbigeroides_MP735:0.0021329442)69:0.0000024613,(capillaris_MP1066:0.0043782571,(ioniana_EO12781:0.0000027735,russakiana_MP684:0.0008603501)100:0.0068895047)90:0.0000027784)98:0.0038278167,(flavicoma_EO12823:0.0024804767,pulchella_MP736:0.0000021134)99:0.0038354694)87:0.0000023709,rhodopis_BAB13:0.0108964206)67:0.0026264387)19:0.0000020960)47:0.0011937763,(bakeri_EO12828:0.0000025232,jacksoniana_EO12791:0.0004538825)21:0.0018256057)43:0.0002948559,((((((((((((((multumbellifera_MP822:0.0000027426,((intervallaris_MP556_CP:0.0017395152,(pillansii_pil_MP813:0.0000023188,purgatoriensis_EO12846:0.0000027734)100:0.0024969510)100:0.0020021656,(parviflora_EO12492:0.0000027735,ribisaria_RT2059:0.0322580996)100:0.0007225634)100:0.0009728965)100:0.0012584379,duthieae_ANA:0.0037194791)57:0.0000021848,(((((autumnalis_MP665:0.0000027735,sitiens_MP827:0.0000027735)100:0.0000027735,subdivaricata_MP671:0.0000027735)100:0.0000023270,tenella_EO12839:0.0000025232)98:0.0058714818,((((((cyathiformis_a_ANA:0.0010051340,cyathiformis_d_ANA:0.0000028551)83:0.0000021919,(((flexistyla_EO12818:0.0046811074,quadrangularis_MP620:0.0008136643)59:0.0004495058,paucifolia_cil_EO12528:0.0082291371)49:0.0000027735,gracilis_BG622:0.0033772214)49:0.0000027735)86:0.0015196371,transparens_MP893:0.0016439329)91:0.0007769083,trichophylla_EO10906:0.0032262285)93:0.0013869197,dodii_EO11417:0.0020712167)89:0.0012809912,fastigiata_MP830:0.0050307448)82:0.0014090524)69:0.0000021919,((patersonii_MP741:0.0011490413,patersonii_a_ANA:0.0000028708)100:0.0027498257,vallis_aranearum_ANA:0.0026350550)96:0.0009446646)78:0.0011566385)34:0.0000025385,NEW_sp_fredii_RH142:0.0000025232)53:0.0000025385,(((capensis_MP1047:0.0000027735,laeta_MP1045:0.0000027735)99:0.0000027735,eburnea_MP1037:0.0000027735)99:0.0000027735,(elimensis_ANA:0.0000022937,walkeri_ANA:0.0026573242)100:0.0000020805)100:0.0031519120)88:0.0013634130,((((blandfordii_MM4208:0.0000027735,(denticulata_MP799:0.0000027735,krugeri_EO12807:0.0108890948)100:0.0000027735)100:0.0007054234,((cylindrica_MP1240:0.0000027735,(daphniflora_MP567:0.0000027735,((dispar_EO12749:0.0024488151,labialis_MP696:0.0097505404)100:0.0046839129,(propinqua_MP1019:0.0107078392,sessiliflora_MP604:0.0041651658)100:0.0014940966)100:0.0029442344)97:0.0000027735)98:0.0058582210,(infundibuliformis_ANA:0.0000026619,infundibuliformis_MP1238:0.0000023291)98:0.0007628007)86:0.0000022051)95:0.0007701106,(sacciflora_EO12864:0.0020495826,walkeri_MP1237:0.0011264888)100:0.0014199942)97:0.0009132832,nana_ANA:0.0023460924)93:0.0026097808)95:0.0006268668,gerhardii_EO12700:0.0109237445)94:0.0012197000,((((((((annectens_ANA:0.0000020395,annectens_CM8:0.0000023291)93:0.0024836464,oreotragus_ANA:0.0070234423)50:0.0005786470,((curviflora_MP765:0.0020748583,verticillata_ANA:0.0067805548)26:0.0000020211,viridimontana_vir_AH1286:0.0034285480)35:0.0010246880)22:0.0004925803,hansfordii_MP1239:0.0000023340)26:0.0007468883,chrysocodon_EO12845:0.0000025232)26:0.0012063079,(conspicua_CS1:0.0006765261,curviflora_dif_EO12742:0.0054667963)41:0.0014168264)54:0.0000024526,(((((bibax_EO12862:0.0032020598,((hendricksei_EO12524:0.0022062752,trichophora_EO12701:0.0007268121)100:0.0000027735,perspicua_per_MP821:0.0051135171)99:0.0006898927)94:0.0000027735,(((((((campanularis_EO11352:0.0000022937,(leucotrachela_ANA:0.0000025569,macowanii_mac_MP810:0.0001700175)52:0.0000754940)34:0.0004839683,propendens_EO12464:0.0090971966)79:0.0008068240,pageana_ANA:0.0009740676)81:0.0000025875,latituba_MP1374:0.0006732155)94:0.0003287017,stagnalis_min_EO12740:0.0081899418)48:0.0002438692,stagnalis_sta_MP668:0.0000027735)64:0.0006404028,chrysocodon_ANA:0.0028714123)83:0.0000025824)83:0.0000022980,((cyrilliflora_CM10:0.0027957778,(fontana_MP1069:0.0000027735,heleogena_MP1064:0.0000027735)100:0.0000027735)100:0.0006892999,salteri_S2065:0.0014272942)99:0.0006837378)85:0.0000022980,(hottentotica_EO:0.0006953843,humidicola_EO11353:0.0006920777)100:0.0032802705)92:0.0018544122,colorans_EO12717:0.0000027735)39:0.0000022980)91:0.0006751638,plena_MP1282:0.0043731876)97:0.0035693501)50:0.0000021124,((((bergiana_MP768:0.0064281122,chionophila_MP790:0.0013968134)100:0.0008971250,((((curvirostris_MP817:0.0000027735,curvirostris_MP941:0.0015064399)100:0.0007192676,haemastoma_MP871:0.0007764099)100:0.0000027735,lateralis_MP721:0.0070189888)100:0.0000027735,lateralis_MP727:0.0015345222)100:0.0021575573)58:0.0000021188,savileae_MP975:0.0007091985)58:0.0000021188,(praecox_MP795:0.0073378598,ventricosa_MP713:0.0007442382)99:0.0007087611)99:0.0016952072)79:0.0000028653,(((floccifera_MP987:0.0145853575,leucanthera_EO12452:0.0009903365)100:0.0033650893,lepidota_MP541:0.0029540347)100:0.0013432765,magnisylvae_EO10708:0.0012673075)96:0.0007116390)84:0.0019436792,((distorta_EO12500:0.0074891876,lachnaeifolia_MP994:0.0021387175)98:0.0019809843,uysii_ANA:0.0070128120)94:0.0008718591)84:0.0016104486,(regerminans_MP576:0.0040987956,saxicola_EO12515:0.0026315270)92:0.0020221100)73:0.0000651220,sperata_MP931:0.0029499687)26:0.0004774529,((((diosmifolia_CM19:0.0121710461,triflora_MP564:0.0071293917)99:0.0000020112,lucida_MP690:0.0053373113)100:0.0006455221,perplexa_EO12788:0.0072606311)86:0.0006238747,(monsoniana_MP986:0.0054306194,plumigera_EO11341:0.0042639983)92:0.0037813288)72:0.0016957056)45:0.0002712316)78:0.0005599525)43:0.0000028674,(leucodesmia_MP724:0.0007023066,maximilianii_EO12484:0.0108176279)100:0.0059010332)49:0.0003401553,(((((NEW_sp_schlebuschii_RH31:0.0042606198,florifera_EO12768:0.0000025232)97:0.0000025296,florifera_EO12536:0.0065675982)99:0.0115628435,(cruenta_MP999_CP:0.0132604811,karwyderi_EO12718:0.0039213110)99:0.0014547352)99:0.0021959936,((depressa_MP942:0.0000027735,depressa_MP977:0.0000027735)100:0.0054338200,sociorum_cf_MP1055:0.0027873874)100:0.0063944148)99:0.0016574533,(((gibbosa_BG623:0.0104140382,gibbosa_GS23:0.0071041722)99:0.0000020252,glandulosa_gla_MP1227:0.0141479185)100:0.0031937754,lehmannii_MP625:0.0037009386)82:0.0000022581)99:0.0043674451)57:0.0000017105,(((((NEW_pilaarkopensis_RH139:0.0049092005,perlata_MP960:0.0000025539)99:0.0080742137,(((arcuata_MP523:0.0137178161,demissa_EO12540:0.0031171680)100:0.0052728633,(umbelliflora_RT2182:0.0112195550,spinifera_EO12640:0.0064014598)100:0.0024889644)100:0.0060363971,zeyheriana_EO:0.0047097798)99:0.0031890577)47:0.0000027456,(jonasiana_MP985:0.0322416853,pannosa_EO12490:0.0000022351)67:0.0013166837)69:0.0000026341,(((acuta_MP506:0.0082380074,adnata_MP501:0.0100765786)92:0.0006950151,((calycina_EO12532:0.0035327097,leucosiphon_MP776:0.0021859224)100:0.0017381753,goatcheriana_goa_MP865:0.0130397753)92:0.0010188040)100:0.0019249038,((glandulipila_MP521:0.0074617635,setacea_MP589:0.0129386001)99:0.0000022101,polycoma_FR:0.0123740316)100:0.0017784035)98:0.0013308103)88:0.0000021173,dianthifolia_MP583:0.0101086129)96:0.0017613414)53:0.0023238546,((((((ampullacea_MP1277:0.0060630069,shannonii_TdV262:0.0043456334)51:0.0006029252,irbyana_EO12840:0.0000025232)41:0.0006029252,aristata_EO12830:0.0000025232)38:0.0006029252,obliqua_RT2079:0.0046275970)53:0.0004543828,jasminiflora_EO12612:0.0010619288)96:0.0028952815,(((gysbertii_MP826:0.0000027735,(intonsa_EO12860:0.0000027735,(massonii_MP811:0.0012701879,squarrosa_EO11742:0.0018477467)51:0.0004878662)51:0.0000027735)51:0.0000021134,retorta_RT2096:0.0024304230)100:0.0040415139,macroloma_EO12866:0.0070582389)100:0.0009145958)100:0.0038619707)42:0.0000022014,((NEW_mucronata_RH187:0.0000025232,condensata_MP890:0.0000022889)100:0.0059116785,(((((NEW_sp_napierensis_RH184:0.0000025232,(peltata_MP1231:0.0013511108,velatiflora_MP1213:0.0000021188)100:0.0000023400)76:0.0000023400,sparsa_BG602:0.0023949532)100:0.0022004220,nemerosa_MP1208:0.0015278131)100:0.0000707329,klotzschii_EO12762:0.0047199872)88:0.0021057631,garciae_MP1253:0.0085845630)87:0.0005929904)71:0.0018294346)31:0.0002016090,(collina_EO12613_CP:0.0021567309,stokoei_MP825_CP:0.0037900448)99:0.0050440075)25:0.0002917421,((((((angulosa_S2105:0.0000027735,(axillaris_MP1052:0.0012801824,axillaris_MP594:0.0000020444)97:0.0000027173)100:0.0020005135,(artemisioides_MP551:0.0020424017,(remota_EO10386:0.0000027735,remota_MP1263:0.0000027735)100:0.0020018977)100:0.0005979013)74:0.0000027173,subcapitata_MP1042:0.0012964661)93:0.0015909381,rugata_EO12516:0.0033595446)94:0.0006452903,parviporandra_MP877:0.0004688363)88:0.0010537207,((cabernetea_EO12882:0.0000025232,extrusa_EO12880:0.0024236444)99:0.0000025232,caprina_EO12772:0.0068902698)77:0.0027039475)22:0.0022430656)9:0.0004687676,((((((((((((((inflata_MP784:0.0010736908,inflata_ANA:0.0000025610)99:0.0013422979,atrovinosa_MP864:0.0030865534)98:0.0008591642,(((cernua_EO12474:0.0050404952,sphaerocephala_MP848:0.0007710408)99:0.0000027784,maderi_MP757:0.0000027735)98:0.0000027843,(toringbergensis_ANA:0.0040034251,(verecunda_ANA:0.0000020395,verecunda_CS5:0.0000027764)100:0.0014266709)99:0.0022142619)100:0.0008238471)97:0.0000020487,(((incarnata_EO12771:0.0000027735,leptopus_MP746:0.0000027735)100:0.0000027735,rubens_EO12853:0.0000027735)100:0.0028574205,rubens_EO12479:0.0060623665)100:0.0006896906)88:0.0000020487,(oxysepala_MP780:0.0031769908,subulata_MdV2:0.0032522869)100:0.0005752346)100:0.0021481270,(mira_MP1257:0.0036728729,(thunbergii_AH2612:0.0049978071,thunbergii_EO12473:0.0018122698)100:0.0025135638)100:0.0006786208)98:0.0010653511,(flacca_MP840:0.0034743858,hanekomii_EO11172:0.0077527123)84:0.0004511797)78:0.0000021675,lateriflora_EO12482:0.0083215717)44:0.0000021675,(((bokkeveldia_EO12769:0.0110328295,(eremioides_EO12854:0.0094229912,rusticula_EO12471:0.0041068107)97:0.0062215210)90:0.0009455182,cetrata_EO12064:0.0055178144)90:0.0000026100,(glandulifera_EO12852:0.0000027735,irrorata_EO12856:0.0013205367)100:0.0078171395)67:0.0012169463)61:0.0008723065,((((((((amoena_MP1032:0.0000027735,(planifolia_MP1012:0.0007146291,(planifolia_MP939:0.0000027735,thimifolia_CM7:0.0000027735)99:0.0000027735)99:0.0000027735)100:0.0063690359,recurvifolia_EO12475a:0.0012728390)82:0.0000028079,eremioides_MP533:0.0058441330)82:0.0010222182,argentea_EO12475:0.0176588901)82:0.0000024937,totta_MP525:0.0021279214)81:0.0016448285,((eriophoros_EO12478:0.0014287247,senilis_EO12483:0.0000027735)100:0.0059624836,(humifusa_MP616:0.0031905012,humifusa_MP846:0.0025581434)100:0.0046600607)91:0.0012762584)53:0.0000024313,(inaequalis_MP539:0.0078664435,tumida_MP755:0.0089882395)73:0.0022668062)60:0.0029037546,(lavandulifolia_EO12506:0.0006565699,macrotrema_MM4625:0.0000027735)100:0.0074762052)39:0.0000025944)60:0.0005270084,coacervata_MP761:0.0095547429)99:0.0017734918,((((baccans_BG645:0.0007663644,(fairii_CM12_CP:0.0025838363,halicacaba_MP1036:0.0070056191)96:0.0005743860)85:0.0000025766,brachialis_MP734:0.0015255378)95:0.0018984065,(leptopus_ANA:0.0000025610,tenuis_ANA:0.0000025610)100:0.0065841170)62:0.0004127721,urna_viridis_MP946:0.0084526710)75:0.0014836904)81:0.0004459627,((((caespitosa_MP642:0.0030312939,karooica_MP1285:0.0027475439)100:0.0113001748,(((dolfiana_EO12546:0.0019458892,(dolfiana_MP1297:0.0018318145,lignosa_EO11763:0.0000027735)100:0.0004307694)100:0.0096332987,madida_MP573:0.0063666955)94:0.0034118843,((esteriana_EO12858:0.0110702761,filiformis_EO12881:0.0050099544)97:0.0000026644,urceolata_MP955:0.0033957205)65:0.0013750965)50:0.0000026499)47:0.0000024806,((paludicola_AH2680:0.0034172478,trichroma_EO12517:0.0059141361)97:0.0000023780,paniculata_MP1274:0.0128941366)95:0.0018135928)59:0.0014045670,zebrensis_EO12787:0.0042970096)33:0.0000029920)65:0.0011695618,(((((NEW_macrophylla_RH180:0.0000025232,NEW_sp_romana_RH182:0.0000025232)100:0.0000025232,ocellata_MP574:0.0046346429)100:0.0017613654,(melanthera_MP610:0.0013674345,modesta_ANA:0.0012029091)100:0.0053814569)100:0.0012540504,(((NEW_omninoglabra_RH77:0.0065028308,conferta_MP887_CP:0.0006944093)51:0.0000027375,((NEW_sp_arida_RH218:0.0000025232,(NEW_sp_arida_RH220:0.0000025232,(((cordata_MP571:0.0000023490,lowryensis_ANA:0.0000022241)90:0.0001427984,turneri_EO12736:0.0000025232)73:0.0006937450,hispidula_MP801:0.0015206416)93:0.0026516461)80:0.0000010326)85:0.0000021588,(((copiosa_BG610:0.0058130022,(leucopelta_SB9309:0.0038356757,natalitia_EO12514:0.0038369873)99:0.0012189133)77:0.0000028505,leucopelta_EO12598:0.0000027735)99:0.0011910883,tradouwensis_MP903:0.0027074862)100:0.0025146164)99:0.0025977526)53:0.0000020526,((NEW_sp_hessaquae_RH181:0.0000025232,NEW_sp_hessaquae_RH193b:0.0000025232)100:0.0000025232,grata_MP879:0.0000023291)100:0.0006625044)51:0.0000020526)99:0.0020851347,podophylla_MP582:0.0099224296)86:0.0010678822)37:0.0003274192)12:0.0000024220,(((clavisepala_ANA:0.0000022897,clavisepala_MP1063:0.0000020228)100:0.0140283493,lutea_MP672:0.0000025232)99:0.0023049878,odorata_MP561:0.0075732783)49:0.0005771159)9:0.0012149272,leonis_RTsn:0.0046480015)20:0.0003019392,NEW_sp_nov_JV2988:0.0125440348)67:0.0009062954,(((bicolor_MP1098:0.0142532722,petricola_MP996:0.0093435506)97:0.0007886864,((((junonia_jun_Moelens:0.0000025232,junonia_min_MP866:0.0000020096)90:0.0000022850,junonia_min_Moelens:0.0000025232)98:0.0102091864,plumosa_EO12480:0.0054962106)98:0.0048040605,((pubescens_EO12503:0.0071380722,strigosa_MP673:0.0068468057)97:0.0013791318,tenuis_EO12491:0.0107799395)84:0.0008694295)67:0.0000024255)96:0.0020203791,(((fausta_MP663:0.0037934183,patens_EO12457:0.0048349558)97:0.0034670225,(hirta_EO12812:0.0000025232,((magistrati_EO11750:0.0054178238,marifolia_CM4:0.0000027735)57:0.0000027735,margaritacea_ANA:0.0005221611)44:0.0000011768)65:0.0001891396)93:0.0010756669,hispiduloides_EO11544:0.0054233056)100:0.0043226088)73:0.0004120500)39:0.0000021416,(((((NEW_sp_soporata_RH183:0.0000025232,NEW_sp_soporata_RH203:0.0000025232)100:0.0000025232,albescens_MP898:0.0013101936)100:0.0036454614,niveniana_MP1267:0.0144452631)52:0.0012665605,((((areolata_EO12502:0.0059267190,(((brachysepala_EO12727:0.0104273844,((gibbosa_ANA:0.0046342301,gibbosa_ANA_b:0.0011153355)100:0.0030149578,glandulosa_fou_ANA:0.0057422890)100:0.0110319708)97:0.0000023777,physophylla_EO11418:0.0047780568)98:0.0041466138,(cruenta_MP745_CP:0.0000026131,elimensis_EO12843_CP:0.0000020643)100:0.0098864236)82:0.0008156637)82:0.0008325736,longimontana_MP587:0.0095246480)50:0.0006197721,stokoeanthus_EO4790:0.0094646516)39:0.0000029011,muscosa_MP775:0.0153121075)33:0.0000026531)79:0.0028390785,(halicacaba_ANA:0.0046947846,(oxycoccifolia_MP1275:0.0186585510,(physodes_ANA:0.0000025610,(physodes_MP979:0.0009550048,urna_viridis_ANA:0.0000023120)100:0.0027244335)100:0.0054168114)100:0.0026611711)80:0.0027470557)35:0.0011330389)95:0.0007045939)94:0.0004677990,((((((((accommodata_EO11382:0.0075545878,((((((((chartacea_EO11408:0.0036973614,penicilliformis_MP1078:0.0000027313)71:0.0003554615,((intermedia_MM5082:0.0000027735,intermedia_alb_MP1248:0.0000027735)100:0.0008406059,penicilliformis_MP889:0.0008939182)100:0.0016915623)100:0.0019089701,((coccinea_coc_MP1020:0.0046240690,monadelphia_FO:0.0096598056)100:0.0016788602,(coccinea_coc_MP1053:0.0029435115,(((((coccinea_coc_MP598:0.0064983054,coccinea_uni_EO12849:0.0000020643)52:0.0000029176,melastoma_min_EO12820:0.0000024170)52:0.0000024151,melastoma_mel_MP773:0.0000027735)51:0.0000023134,imbricata_MP1276:0.0024509313)100:0.0008554199,imbricata_MP512:0.0025819521)100:0.0005826999)100:0.0002692397)100:0.0006345365)100:0.0005804988,(((((((imbricata_EO12834:0.0000028551,placentiflora_EO12833:0.0000029122)99:0.0000784574,lasciva_MP906:0.0000028551)51:0.0007219732,imbricata_MP688:0.0051644299)100:0.0015827442,(imbricata_MP1279:0.0004758961,lasciva_EO12837:0.0039218560)88:0.0001690231)82:0.0000028918,pogonanthera_EO12835:0.0024645939)91:0.0000027143,monadelphia_FO2_CP:0.0069809761)89:0.0000021852,imbricata_MP1295:0.0049708311)99:0.0006471066)100:0.0019882707,(sonderiana_MP756:0.0000027735,sonderiana_MP997:0.0000021709)100:0.0052670918)100:0.0021235970,(placentiflora_EO12477:0.0063041216,placentiflora_MP1241:0.0047692786)97:0.0014541504)97:0.0000021619,imbricata_MP508:0.0080026240)97:0.0007463883,desmantha_MP562:0.0024539463)100:0.0008488755)89:0.0008466872,(((brevifolia_EO12459:0.0000027735,brevifolia_MP1008:0.0036712744)100:0.0025301734,gnaphaloides_MP511:0.0123143906)68:0.0018263823,(coarctata_ANA:0.0002027998,palliiflora_EO12533:0.0000022527)56:0.0037184954)41:0.0002536045)39:0.0000020500,(bruniifolia_EO12460:0.0023017605,ustulescens_RT1553:0.0041154425)99:0.0034186314)49:0.0000025693,((genistifolia_CM15:0.0027195109,oligantha_TdV86:0.0043427233)98:0.0000023340,(((obtusata_EO12458:0.0008440891,oliveri_MP1278:0.0000027735)100:0.0016270954,petrophila_RT2065:0.0025357745)99:0.0000027735,petrophila_EO7592:0.0016057559)100:0.0008000754)99:0.0008417769)51:0.0000022094,(cumuliflora_EO12699:0.0029661456,recurvata_EO12467_CP:0.0025020117)85:0.0019785928)92:0.0000201994,(((((coarctata_MP590:0.0000020395,rubiginosa_RT1554:0.0045828895)100:0.0050207469,(((plukenetii_bre_MP769:0.0000027735,plukenetii_lin_MP912:0.0000023907)100:0.0000024032,plukenetii_plu_EO:0.0000021315)100:0.0000022270,plukenetii_pen_MP915:0.0000025610)100:0.0073946110)100:0.0036709309,((curtophylla_EO12750:0.0010810673,scytophylla_MP1021:0.0000022360)100:0.0024633409,gracilipes_MM5014:0.0009195255)100:0.0049775470)98:0.0027486185,occulta_EO:0.0056914066)88:0.0000024359,riparia_MP908:0.0069321088)92:0.0002835842)99:0.0010265578,(((bruniades_EO12465:0.0094206224,villosa_EO11394:0.0013373534)100:0.0015067158,(capitata_ANA:0.0013028896,capitata_MP1044:0.0000023400)100:0.0056112478)100:0.0015866663,petiolaris_EO12783:0.0041205872)95:0.0000028342)100:0.0024190602,((gigantea_EO12821:0.0000027247,oblongiflora_EO12813:0.0000028918)100:0.0108740835,utriculosa_EOsn:0.0076516117)99:0.0000021294)95:0.0006842105)95:0.0002039797,vlokii_JP378:0.0075234832)96:0.0019375949)99:0.0020856039,pauciovulata_TdV258b:0.0134299997)97:0.0000026361)100:0.0003289356)96:0.0000024952,arborea_m_ANA:0.0094029528)98:0.0004751815,(trimera_MsnA:0.0061702699,trimera_ken_BG94:0.0026475173)100:0.0090386161)100:0.0032596906,((australis_PPF:0.0007780875,australis_b_ANA:0.0000025610)100:0.0003259745,australis_PPM:0.0062155015)100:0.0273753273)100:0.0046933224,(((((cinerea_MP967:0.0000021405,cinerea_a_ANA:0.0000025669)100:0.0071650602,cinerea_Popp:0.0055145993)100:0.0240234397,(maderensis_AH:0.0000020246,maderensis_b_ANA:0.0000025047)100:0.0151872266)100:0.0078968952,((umbellata_DS:0.0009451715,umbellata_EO12620:0.0008487131)53:0.0000029848,(umbellata_a_ANA:0.0017857747,umbellata_b_ANA:0.0026867048)53:0.0000021032)100:0.0283572005)69:0.0006448602,(lusitanica_PJ_CP:0.0049345500,lusitanica_f_ANA_CP:0.0000023090)100:0.0263499735)70:0.0006038449)100:0.0036261831,((sicula_boc_DM:0.0118826986,sicula_sic_c_ANA:0.0000025636)100:0.0040504655,sicula_sic_AM:0.0076724359)100:0.0118957501)97:0.0003865486,(((((carnea_ATsn5:0.0000022970,carnea_b_ANA:0.0018697490)100:0.0192015578,((erigena_EO12616:0.0000025232,erigena_Pim:0.0000025768)100:0.0051365232,(erigena_EO12623:0.0036232571,erigena_a_ANA:0.0000026981)99:0.0000029171)100:0.0229231836)100:0.0058178019,(((((vagans_PPJ:0.0000026272,(vagans_MP972:0.0004506794,vagans_a_ANA:0.0000025614)100:0.0000026226)100:0.0094063499,((manipuliflora_AJH:0.0000028253,manipuliflora_EO12697:0.0029303562)80:0.0000027771,manipuliflora_a_ANA:0.0000020432)100:0.0100100589)100:0.0080294149,(((azorica_b_ANA:0.0000025610,(scoparia_AH:0.0000028829,scoparia_EO12618:0.0007843220)99:0.0000189607)99:0.0001613424,platycodon_pla_c_ANA:0.0030109925)95:0.0002338288,platycodon_mad_EO12695:0.0008013691)100:0.0124441221)100:0.0058955386,multiflora_a_ANA:0.0260028939)100:0.0036757935,terminalis_a_ANA:0.0226905992)93:0.0000022591)100:0.0021160155,(((((mackayana_PPK:0.0006579624,mackayana_KKN5:0.0000025232)100:0.0003850324,mackayana_b_ANA:0.0000020432)100:0.0027416822,andevalensis_EO12623:0.0092857136)100:0.0158477072,(tetralix_MP966:0.0000021476,tetralix_c_ANA:0.0000028249)100:0.0209731179)100:0.0051651705,(ciliaris_EO12622:0.0017232688,(ciliaris_KKN1:0.0000021081,ciliaris_c_ANA:0.0027365163)100:0.0025275654)100:0.0277643532)100:0.0076813683)95:0.0022214425,(spiculifolia_AS57234:0.0022700486,spiculifolia_b_ANA:0.0013122321)100:0.0319953801)100:0.0038752867)100:0.0670552820)100:0.1509688220,Calluna_vulgaris_ANA:0.0023125298);
