# Supplementary material for: ﻿An integrative approach to alpha taxonomy in Erica L. (Ericaceae) with three new species from the Western Cape, South Africa
Source: PhytoKeys. 2025 Jun 4;257:95–117. doi: 10.3897/phytokeys.257.139457 (PMC12159662; doi:10.3897/phytokeys.257.139457)
Supplement: Supplementary material 3 — Full phylogenetic data and results [file phytokeys-257-095_article-139457__-s003.zip › SUPPLEMENTARY_MATERIALS_PHYLOGENETIC-May2025/Phylogenetic analysis results/plastid/iqtree_chloroplast_partitioned_MF_merge.iqtree]

IQ-TREE 2.2.2 COVID-edition built Jan 25 2023

Partition file name: Erica_newsp_supermatrix_20240615_trimmed_chloroplast_partitions.raxml
Input file name: Erica_newsp_supermatrix_20240615_trimmed_chloroplast.fas
Type of analysis: ModelFinder + tree reconstruction + ultrafast bootstrap (10000 replicates)
Random seed number: 935497

REFERENCES
----------

To cite IQ-TREE please use:

Bui Quang Minh, Heiko A. Schmidt, Olga Chernomor, Dominik Schrempf,
Michael D. Woodhams, Arndt von Haeseler, and Robert Lanfear (2020)
IQ-TREE 2: New models and efficient methods for phylogenetic inference
in the genomic era. Mol. Biol. Evol., in press.
https://doi.org/10.1093/molbev/msaa015

To cite ModelFinder please use: 

Subha Kalyaanamoorthy, Bui Quang Minh, Thomas KF Wong, Arndt von Haeseler,
and Lars S Jermiin (2017) ModelFinder: Fast model selection for
accurate phylogenetic estimates. Nature Methods, 14:587–589.
https://doi.org/10.1038/nmeth.4285

Since you used ultrafast bootstrap (UFBoot) please also cite: 

Diep Thi Hoang, Olga Chernomor, Arndt von Haeseler, Bui Quang Minh,
and Le Sy Vinh (2018) UFBoot2: Improving the ultrafast bootstrap
approximation. Mol. Biol. Evol., 35:518–522.
https://doi.org/10.1093/molbev/msx281

Since you used partition models please also cite:

Olga Chernomor, Arndt von Haeseler, and Bui Quang Minh (2016)
Terrace aware data structure for phylogenomic inference from
supermatrices. Syst. Biol., 65:997-1008.
https://doi.org/10.1093/sysbio/syw037

SEQUENCE ALIGNMENT
------------------

Input data: 744 taxa with 4 partitions and 8416 total sites (50.7436% missing data)

  ID	Type	Seq	Site	Unique	Infor	Invar	Const	Name
   1	DNA	241	1468	221	34	1333	1333	p1_p10_trimmed_14_rbcL_gene+p6_p3_trimmed_03_trnL_gene
   2	DNA	255	4743	2119	615	3352	3352	p2_p11_trimmed_15_rbcL_spacer+p5_p2_trimmed_02_trnL_intron+p7_p4_trimmed_08_trnK_matK+p8_p5_trimmed_09_matK_gene+p10_p7_trimmed_11_rpl32_spacer+p11_p8_trimmed_12_atpI+p12_p9_trimmed_13_psbM
   3	DNA	740	1282	1026	434	604	604	p3_p14_trimmed_trnF-ndhJ_mes5+p9_p6_trimmed_10_rpl32_gene
   4	DNA	620	923	858	481	244	244	p4_p1_trimmed_01_trnTL

Column meanings:
  Unique: Number of unique site patterns
  Infor:  Number of parsimony-informative sites
  Invar:  Number of invariant sites
  Const:  Number of constant sites (can be subset of invariant sites)

ModelFinder
-----------

Best-fit model according to BIC: K2P+I:p1_p10_trimmed_14_rbcL_gene+p6_p3_trimmed_03_trnL_gene,GTR+F+R3:p2_p11_trimmed_15_rbcL_spacer+p5_p2_trimmed_02_trnL_intron+p7_p4_trimmed_08_trnK_matK+p8_p5_trimmed_09_matK_gene+p10_p7_trimmed_11_rpl32_spacer+p11_p8_trimmed_12_atpI+p12_p9_trimmed_13_psbM,TVM+F+R4:p3_p14_trimmed_trnF-ndhJ_mes5+p9_p6_trimmed_10_rpl32_gene,GTR+F+I+G4:p4_p1_trimmed_01_trnTL

List of best-fit models per partition:

  ID  Model                  LogL         AIC      w-AIC        AICc     w-AICc         BIC      w-BIC
   1  K2P+I             -3237.739    6481.478 + 6.95e-310    6481.495 - 6.94e-310    6497.353 - 2.96e-323
   2  GTR+F+R3         -21681.877   43389.754 + 6.95e-310   43389.831 - 6.94e-310   43473.791 - 2.96e-323
   3  TVM+F+R4         -16339.494   32706.988 + 6.95e-310   32707.319 - 6.94e-310   32779.174 - 2.96e-323
   4  GTR+F+I+G4       -22987.800   45997.599 + 6.95e-310   45997.889 - 6.94e-310   46050.703 - 2.96e-323

AIC, w-AIC   : Akaike information criterion scores and weights.
AICc, w-AICc : Corrected AIC scores and weights.
BIC, w-BIC   : Bayesian information criterion scores and weights.

Plus signs denote the 95% confidence sets.
Minus signs denote significant exclusion.

SUBSTITUTION PROCESS
--------------------

Edge-linked-proportional partition model with separate substitution models and separate rates across sites

  ID  Model           Speed  Parameters
   1  K2P+I          0.1376  K2P{2.27863}+FQ+I{0.761594}
   2  GTR+F+R3       0.3359  GTR{1.05975,0.891023,0.34776,1.03142,1.11965}+F{0.319166,0.178864,0.188477,0.313493}+R3{0.750915,0.407338,0.239392,2.3392,0.00969359,13.8379}
   3  TVM+F+R4       0.4979  TVM{1.09301,1.19175,0.556319,1.61664}+F{0.318542,0.171182,0.157131,0.353144}+R4{0.569467,0.271404,0.381153,1.27225,0.0366751,5.47683,0.0127049,12.5667}
   4  GTR+F+I+G4     6.4818  GTR{1.08548,0.95314,1.34107,1.94741,0.825986}+F{0.411461,0.107304,0.105165,0.37607}+I{0.0401835}+G4{0.325926}

MAXIMUM LIKELIHOOD TREE
-----------------------

Log-likelihood of the tree: -63652.0852 (s.e. 1391.4508)
Unconstrained log-likelihood (without tree): -52616.2634
Number of free parameters (#branches + #model parameters): 1525
Akaike information criterion (AIC) score: 130354.1704
Corrected Akaike information criterion (AICc) score: 131029.6856
Bayesian information criterion (BIC) score: 141086.9525

Total tree length (sum of branch lengths): 4.5231
Sum of internal branch lengths: 1.7642 (39.0046% of tree length)

WARNING: 232 near-zero internal branches (<0.0001) should be treated with caution
         Such branches are denoted by '**' in the figure below

NOTE: Tree is UNROOTED although outgroup taxon 'Calluna_vulgaris_BG643' is drawn at root
Numbers in parentheses are SH-aLRT support (%) / ultrafast bootstrap support (%)

+--Calluna_vulgaris_BG643
|
|                                                    +--Daboecia_cantabrica_PPA
|                                 +------------------| (100/100)
|                                 |                  +**Daboecia_cantabrica_ANA
|                              +--| (97.7/100)
|                              |  |                 +----Empetrum_nig
|                              |  +-----------------| (100/100)
|                              |                    +----Corema_album_ANA
+------------------------------| (100/100)
|                              |                                        +--arborea_Miehe
|                              |                                     +--| (0/99)
|                              |                                     |  +--arborea_EO12619
|                              |                                  +--| (95.7/100)
|                              |                                  |  +**arborea_l_ANA
|                              |                               +**| (0/96)
|                              |                               |  |                          +**benguelensis_ben_A1
|                              |                               |  |                       +--| (91.9/100)
|                              |                               |  |                       |  +--benguelensis_ben_QL12641
|                              |                               |  |                    +--| (95.2/100)
|                              |                               |  |                    |  +--benguelensis_ben_DB1174
|                              |                               |  |                 +--| (92.6/100)
|                              |                               |  |                 |  +--thomensis_EO12615
|                              |                               |  |              +--| (74.6/100)
|                              |                               |  |              |  +--hexandra_RC465
|                              |                               |  |           +--| (91.5/100)
|                              |                               |  |           |  |  +--simii_RC466
|                              |                               |  |           |  +--| (92.3/100)
|                              |                               |  |           |     +--simii_SB9385
|                              |                               |  |        +--| (77.5/99)
|                              |                               |  |        |  |     +**kingaensis_rug_BB2981
|                              |                               |  |        |  |  +--| (90.5/100)
|                              |                               |  |        |  |  |  +--kingaensis_kin_BB2521
|                              |                               |  |        |  +--| (75.9/100)
|                              |                               |  |        |     +---mannii_usa_BB2331
|                              |                               |  |     +--| (84.1/98)
|                              |                               |  |     |  |        +--bojeri_MP1087
|                              |                               |  |     |  |     +--| (91.9/95)
|                              |                               |  |     |  |     |  |  +--galioides_FN745
|                              |                               |  |     |  |     |  +**| (0/71)
|                              |                               |  |     |  |     |     +--madagascariensis_MP1086
|                              |                               |  |     |  |  +--| (77.5/98)
|                              |                               |  |     |  |  |  |                    +--arborescens_FM747
|                              |                               |  |     |  |  |  |                 +--| (79.2/100)
|                              |                               |  |     |  |  |  |                 |  |  +**brachyphylla_EO12809
|                              |                               |  |     |  |  |  |                 |  +--| (75.1/100)
|                              |                               |  |     |  |  |  |                 |     +**brachyphylla_EO12810
|                              |                               |  |     |  |  |  |              +--| (85.3/99)
|                              |                               |  |     |  |  |  |              |  +--sp_mad3_EO12632
|                              |                               |  |     |  |  |  |           +**| (0/37)
|                              |                               |  |     |  |  |  |           |  |        +--boutonii_EO12666
|                              |                               |  |     |  |  |  |           |  |     +--| (75.1/100)
|                              |                               |  |     |  |  |  |           |  |     |  +--sp_mitrastylus2_EO12691
|                              |                               |  |     |  |  |  |           |  |  +**| (0/69)
|                              |                               |  |     |  |  |  |           |  |  |  +--isaloensis_DB1253
|                              |                               |  |     |  |  |  |           |  +--| (99.1/99)
|                              |                               |  |     |  |  |  |           |     +--parkeri_EO12682
|                              |                               |  |     |  |  |  |        +--| (84.2/39)
|                              |                               |  |     |  |  |  |        |  |     +--baroniana_cf_Lar8
|                              |                               |  |     |  |  |  |        |  |  +--| (76.1/95)
|                              |                               |  |     |  |  |  |        |  |  |  +--myriadenia_EO12679
|                              |                               |  |     |  |  |  |        |  +**| (0/95)
|                              |                               |  |     |  |  |  |        |     |        +--goudotiana_EO12636
|                              |                               |  |     |  |  |  |        |     |     +--| (74.9/100)
|                              |                               |  |     |  |  |  |        |     |     |  +--hebeclada_EO12686
|                              |                               |  |     |  |  |  |        |     |  +--| (75.5/93)
|                              |                               |  |     |  |  |  |        |     |  |  +--goudotiana_cf_EO12659
|                              |                               |  |     |  |  |  |        |     +--| (59.4/97)
|                              |                               |  |     |  |  |  |        |        |  +--perrieri_EO12635
|                              |                               |  |     |  |  |  |        |        +--| (73.9/91)
|                              |                               |  |     |  |  |  |        |           +--reunionensis_FN744
|                              |                               |  |     |  |  |  |     +--| (97.4/100)
|                              |                               |  |     |  |  |  |     |  |     +--cryptoclada_EO12684
|                              |                               |  |     |  |  |  |     |  |  +--| (92.3/100)
|                              |                               |  |     |  |  |  |     |  |  |  |  +**sp_mad5_EO12641
|                              |                               |  |     |  |  |  |     |  |  |  +--| (92/100)
|                              |                               |  |     |  |  |  |     |  |  |     +**sp_muscosa_EO12639
|                              |                               |  |     |  |  |  |     |  +**| (0/39)
|                              |                               |  |     |  |  |  |     |     +--rakotozafyana_EO12661
|                              |                               |  |     |  |  |  |  +**| (0/46)
|                              |                               |  |     |  |  |  |  |  |  +**mauritiensis_CB2632
|                              |                               |  |     |  |  |  |  |  +--| (98.5/100)
|                              |                               |  |     |  |  |  |  |     +**mauritiensis_EO12811
|                              |                               |  |     |  |  |  +--| (29/47)
|                              |                               |  |     |  |  |     +--humbertii_EO12638
|                              |                               |  |     |  +--| (73.3/51)
|                              |                               |  |     |     +--microdonta_A5
|                              |                               |  |  +--| (95.2/99)
|                              |                               |  |  |  |              +--caffrorum_MP644
|                              |                               |  |  |  |           +--| (98.7/100)
|                              |                               |  |  |  |           |  +--caffrorum_DB1445
|                              |                               |  |  |  |        +--| (40.5/40)
|                              |                               |  |  |  |        |  |  +--whyteana_A4
|                              |                               |  |  |  |        |  +--| (97.5/100)
|                              |                               |  |  |  |        |     +--whyteana_BG75
|                              |                               |  |  |  |     +--| (73.5/39)
|                              |                               |  |  |  |     |  +--flanaganii_MP631_CP
|                              |                               |  |  |  |  +--| (62.6/93)
|                              |                               |  |  |  |  |  |     +--aspalathifolia_DB1408
|                              |                               |  |  |  |  |  |  +--| (75.9/94)
|                              |                               |  |  |  |  |  |  |  +--cooperi_EO12588
|                              |                               |  |  |  |  |  +--| (0/38)
|                              |                               |  |  |  |  |     |  +--holtii_TO
|                              |                               |  |  |  |  |     +--| (98.8/100)
|                              |                               |  |  |  |  |        +--swaziensis_LL1181
|                              |                               |  |  |  +--| (99.1/100)
|                              |                               |  |  |     |              +--psittacina_IJ1237
|                              |                               |  |  |     |           +--| (73.1/39)
|                              |                               |  |  |     |           |  +--algida_MP645
|                              |                               |  |  |     |        +**| (0/39)
|                              |                               |  |  |     |        |  |  +--frigida_MP658
|                              |                               |  |  |     |        |  +--| (98.6/99)
|                              |                               |  |  |     |        |     +--reenensis_MP661
|                              |                               |  |  |     |     +--| (95/30)
|                              |                               |  |  |     |     |  |              +--abbotti_KG1005
|                              |                               |  |  |     |     |  |           +--| (75.3/54)
|                              |                               |  |  |     |     |  |           |  +--tysonii_EO12583
|                              |                               |  |  |     |     |  |        +--| (73.5/28)
|                              |                               |  |  |     |     |  |        |  |  +**oatesii_ANA
|                              |                               |  |  |     |     |  |        |  +--| (84.7/28)
|                              |                               |  |  |     |     |  |        |     +--oatesii_SB9774
|                              |                               |  |  |     |     |  |     +**| (0/27)
|                              |                               |  |  |     |     |  |     |  |        +--atherstonei_EO12261
|                              |                               |  |  |     |     |  |     |  |     +--| (87.4/100)
|                              |                               |  |  |     |     |  |     |  |     |  +--revoluta_BT13679
|                              |                               |  |  |     |     |  |     |  |  +**| (0/30)
|                              |                               |  |  |     |     |  |     |  |  |  |  +--dracomontana_EO12130
|                              |                               |  |  |     |     |  |     |  |  |  +**| (0/30)
|                              |                               |  |  |     |     |  |     |  |  |     |        +**frigida_MP650
|                              |                               |  |  |     |     |  |     |  |  |     |     +**| (0/13)
|                              |                               |  |  |     |     |  |     |  |  |     |     |  +--rivularis_BB13936
|                              |                               |  |  |     |     |  |     |  |  |     |  +**| (0/13)
|                              |                               |  |  |     |     |  |     |  |  |     |  |  +--straussiana_MP638
|                              |                               |  |  |     |     |  |     |  |  |     +--| (87.1/71)
|                              |                               |  |  |     |     |  |     |  |  |        +--thodei_MP656
|                              |                               |  |  |     |     |  |     |  +--| (83.5/43)
|                              |                               |  |  |     |     |  |     |     +--dissimulans_EO12596
|                              |                               |  |  |     |     |  |  +--| (0/25)
|                              |                               |  |  |     |     |  |  |  +--glaphyra_MP647
|                              |                               |  |  |     |     |  +**| (0/25)
|                              |                               |  |  |     |     |     +--dominans_MP648
|                              |                               |  |  |     |  +--| (98.3/97)
|                              |                               |  |  |     |  |  |     +--alopecurus_MP630
|                              |                               |  |  |     |  |  |  +**| (0/25)
|                              |                               |  |  |     |  |  |  |  |        +--filago_BG93
|                              |                               |  |  |     |  |  |  |  |     +--| (67.3/100)
|                              |                               |  |  |     |  |  |  |  |     |  |     +--silvatica_A2
|                              |                               |  |  |     |  |  |  |  |     |  |  +--| (83/100)
|                              |                               |  |  |     |  |  |  |  |     |  |  |  +**silvatica_QL12629
|                              |                               |  |  |     |  |  |  |  |     |  +--| (97.3/100)
|                              |                               |  |  |     |  |  |  |  |     |     +**silvatica_DB1184
|                              |                               |  |  |     |  |  |  |  |  +--| (83.5/100)
|                              |                               |  |  |     |  |  |  |  |  |  |  +--johnstoniana_RC464
|                              |                               |  |  |     |  |  |  |  |  |  +--| (94.8/100)
|                              |                               |  |  |     |  |  |  |  |  |     |  +**lanceolifera_RC463
|                              |                               |  |  |     |  |  |  |  |  |     +**| (0/100)
|                              |                               |  |  |     |  |  |  |  |  |        +**pleiotricha_RC461
|                              |                               |  |  |     |  |  |  |  +--| (76.8/88)
|                              |                               |  |  |     |  |  |  |     |  +--subverticillaris_EO12625
|                              |                               |  |  |     |  |  |  |     +--| (89.7/100)
|                              |                               |  |  |     |  |  |  |        |  +--woodii_DB1444
|                              |                               |  |  |     |  |  |  |        +--| (99/100)
|                              |                               |  |  |     |  |  |  |           +--woodii_RC513_CP
|                              |                               |  |  |     |  |  +**| (0/25)
|                              |                               |  |  |     |  |     +--evansii_MP641
|                              |                               |  |  |     +--| (73.3/96)
|                              |                               |  |  |        |  +--drakensbergensis_DB1443
|                              |                               |  |  |        +--| (93.6/99)
|                              |                               |  |  |           +--hillburtii_EO12593
|                              |                               |  +--| (81.1/100)
|                              |                               |     |                                +**caffra_C_MP528
|                              |                               |     |                             +--| (99.1/100)
|                              |                               |     |                             |  +**caffra_ANA
|                              |                               |     |                          +--| (0/98)
|                              |                               |     |                          |  |              +--adunca_EO12746
|                              |                               |     |                          |  |           +--| (84.4/99)
|                              |                               |     |                          |  |           |  +**viridiflora_MP1246
|                              |                               |     |                          |  |        +**| (0/75)
|                              |                               |     |                          |  |        |  |        +--adunca_MP1254
|                              |                               |     |                          |  |        |  |     +**| (0/59)
|                              |                               |     |                          |  |        |  |     |  |     +**oblongiflora_ANA
|                              |                               |     |                          |  |        |  |     |  |  +--| (93.8/100)
|                              |                               |     |                          |  |        |  |     |  |  |  +--spectabilis_MP929
|                              |                               |     |                          |  |        |  |     |  +--| (0/100)
|                              |                               |     |                          |  |        |  |     |     +--physantha_MP1242
|                              |                               |     |                          |  |        |  |  +--| (73.8/99)
|                              |                               |     |                          |  |        |  |  |  |  +--amidae_EO12272
|                              |                               |     |                          |  |        |  |  |  +**| (0/88)
|                              |                               |     |                          |  |        |  |  |     |  +**croceovirens_JP387
|                              |                               |     |                          |  |        |  |  |     +--| (92.9/100)
|                              |                               |     |                          |  |        |  |  |        |     +--diaphana_BG611
|                              |                               |     |                          |  |        |  |  |        |  +**| (0/47)
|                              |                               |     |                          |  |        |  |  |        |  |  +**unicolor_uni_MP1249
|                              |                               |     |                          |  |        |  |  |        +**| (0/87)
|                              |                               |     |                          |  |        |  |  |           |                    +--discolor_heb_MP1214
|                              |                               |     |                          |  |        |  |  |           |                 +**| (0/100)
|                              |                               |     |                          |  |        |  |  |           |                 |  |  +--recta_ANA
|                              |                               |     |                          |  |        |  |  |           |                 |  +**| (0/100)
|                              |                               |     |                          |  |        |  |  |           |                 |     +--unicolor_geo_JP273
|                              |                               |     |                          |  |        |  |  |           |              +**| (0/99)
|                              |                               |     |                          |  |        |  |  |           |              |  +**prolata_EO12748
|                              |                               |     |                          |  |        |  |  |           |           +**| (0/90)
|                              |                               |     |                          |  |        |  |  |           |           |  +--discolor_spe_MP1217
|                              |                               |     |                          |  |        |  |  |           |        +**| (0/90)
|                              |                               |     |                          |  |        |  |  |           |        |  +**prolata_EO11935
|                              |                               |     |                          |  |        |  |  |           |     +**| (0/70)
|                              |                               |     |                          |  |        |  |  |           |     |  +--versicolor_mon_EO12705
|                              |                               |     |                          |  |        |  |  |           |  +**| (0/77)
|                              |                               |     |                          |  |        |  |  |           |  |  +**versicolor_ver_MP1232
|                              |                               |     |                          |  |        |  |  |           +**| (0/56)
|                              |                               |     |                          |  |        |  |  |              +--unicolor_mut_MP1245
|                              |                               |     |                          |  |        |  +--| (84.4/99)
|                              |                               |     |                          |  |        |     +--lanata_MP1220
|                              |                               |     |                          |  |     +--| (60/89)
|                              |                               |     |                          |  |     |  |  +--ardens_MP1076
|                              |                               |     |                          |  |     |  +--| (77.6/90)
|                              |                               |     |                          |  |     |     |  +--blenna_ANA
|                              |                               |     |                          |  |     |     +--| (8.51/100)
|                              |                               |     |                          |  |     |        +--blenna_MP883
|                              |                               |     |                          |  |  +**| (0/95)
|                              |                               |     |                          |  |  |  |        +--aneimena_EO12757
|                              |                               |     |                          |  |  |  |     +**| (0/78)
|                              |                               |     |                          |  |  |  |     |  |     +--deflexa_MP1247
|                              |                               |     |                          |  |  |  |     |  |  +**| (0/88)
|                              |                               |     |                          |  |  |  |     |  |  |  |        +--eustacei_MP1259
|                              |                               |     |                          |  |  |  |     |  |  |  |     +--| (78.7/100)
|                              |                               |     |                          |  |  |  |     |  |  |  |     |  |        +**glomiflora_EO12548
|                              |                               |     |                          |  |  |  |     |  |  |  |     |  |     +--| (89.9/100)
|                              |                               |     |                          |  |  |  |     |  |  |  |     |  |     |  +--glomiflora_MP1251
|                              |                               |     |                          |  |  |  |     |  |  |  |     |  |  +**| (0/87)
|                              |                               |     |                          |  |  |  |     |  |  |  |     |  |  |  +--sp_pachysa_EO12720
|                              |                               |     |                          |  |  |  |     |  |  |  |     |  +--| (77.6/88)
|                              |                               |     |                          |  |  |  |     |  |  |  |     |     +--zwartbergensis_MP608
|                              |                               |     |                          |  |  |  |     |  |  |  |  +--| (94.4/100)
|                              |                               |     |                          |  |  |  |     |  |  |  |  |  +--velatiflora_EO12547
|                              |                               |     |                          |  |  |  |     |  |  |  +--| (78/92)
|                              |                               |     |                          |  |  |  |     |  |  |     +--lithophila_MP1301
|                              |                               |     |                          |  |  |  |     |  +**| (0/92)
|                              |                               |     |                          |  |  |  |     |     +--lambertii_ANA
|                              |                               |     |                          |  |  |  |  +**| (0/84)
|                              |                               |     |                          |  |  |  |  |  +--wendlandiana_EO12731
|                              |                               |     |                          |  |  |  +--| (83.5/100)
|                              |                               |     |                          |  |  |     |  +--densifolia_BG591
|                              |                               |     |                          |  |  |     +--| (87.1/98)
|                              |                               |     |                          |  |  |        +--vallis_fluminis_EO12761
|                              |                               |     |                          |  +--| (81.4/98)
|                              |                               |     |                          |     |  +--canaliculata_BG590
|                              |                               |     |                          |     +**| (0/94)
|                              |                               |     |                          |        +--pubigera_MP572
|                              |                               |     |                       +**| (0/76)
|                              |                               |     |                       |  |  +--orientalis_EO12608
|                              |                               |     |                       |  +--| (94.5/85)
|                              |                               |     |                       |     |  +--rosacea_gla_BG628
|                              |                               |     |                       |     +--| (71.8/100)
|                              |                               |     |                       |        +--unilateralis_MP1205
|                              |                               |     |                    +**| (0/96)
|                              |                               |     |                    |  |     +--esteriana_EO12545
|                              |                               |     |                    |  |  +--| (91.5/98)
|                              |                               |     |                    |  |  |  +--juniperina_SV952
|                              |                               |     |                    |  +--| (75.5/83)
|                              |                               |     |                    |     +--platycalyx_MP1243
|                              |                               |     |                 +--| (89.7/100)
|                              |                               |     |                 |  |     +**albens_ANA
|                              |                               |     |                 |  |  +**| (0/100)
|                              |                               |     |                 |  |  |  |     +--albens_MP585
|                              |                               |     |                 |  |  |  |  +--| (83.1/100)
|                              |                               |     |                 |  |  |  |  |  +**heleophila_EO12539
|                              |                               |     |                 |  |  |  +--| (0/57)
|                              |                               |     |                 |  |  |     |  +**astroites_EO12758
|                              |                               |     |                 |  |  |     +--| (75.9/100)
|                              |                               |     |                 |  |  |        +**georgica_ANA
|                              |                               |     |                 |  +--| (96.1/100)
|                              |                               |     |                 |     +**heleophila_ANA
|                              |                               |     |              +**| (0/95)
|                              |                               |     |              |  +--tristis_MP932
|                              |                               |     |           +--| (84.3/96)
|                              |                               |     |           |  |     +--arachnocalyx_EO12453
|                              |                               |     |           |  |  +--| (88.2/100)
|                              |                               |     |           |  |  |  +--cereris_MP863
|                              |                               |     |           |  +--| (100/100)
|                              |                               |     |           |     +--greyi_EO12501
|                              |                               |     |        +**| (0/87)
|                              |                               |     |        |  |     +--exleeana_EO12499
|                              |                               |     |        |  |  +--| (73.7/100)
|                              |                               |     |        |  |  |  +--rigidula_MP534
|                              |                               |     |        |  +--| (96.1/100)
|                              |                               |     |        |     +--serrata_MP818
|                              |                               |     |     +--| (90.5/97)
|                              |                               |     |     |  |                          +**nabea_BG609
|                              |                               |     |     |  |                       +--| (94.7/100)
|                              |                               |     |     |  |                       |  +**nabea_ANA
|                              |                               |     |     |  |                    +--| (74.9/100)
|                              |                               |     |     |  |                    |  |  +--globiceps_gra_MP988
|                              |                               |     |     |  |                    |  +--| (97.2/100)
|                              |                               |     |     |  |                    |     +--nudiflora_MP802
|                              |                               |     |     |  |                 +--| (79/100)
|                              |                               |     |     |  |                 |  |     +--calcicola_EO12814
|                              |                               |     |     |  |                 |  |  +--| (74.3/100)
|                              |                               |     |     |  |                 |  |  |  +--peziza_MP719_CP
|                              |                               |     |     |  |                 |  +--| (98.8/100)
|                              |                               |     |     |  |                 |     |  +**ovina_EO12487
|                              |                               |     |     |  |                 |     +--| (86.8/100)
|                              |                               |     |     |  |                 |        +--tomentosa_MP961
|                              |                               |     |     |  |              +--| (91.5/98)
|                              |                               |     |     |  |              |  |           +**NEW_zizikammensis_RH42
|                              |                               |     |     |  |              |  |        +--| (62.5/100)
|                              |                               |     |     |  |              |  |        |  +**chamissonis_RT2188
|                              |                               |     |     |  |              |  |     +--| (96.9/100)
|                              |                               |     |     |  |              |  |     |  +--passerinae_MP1302
|                              |                               |     |     |  |              |  |  +--| (95.9/100)
|                              |                               |     |     |  |              |  |  |  +--nervata_EO12541
|                              |                               |     |     |  |              |  +--| (76.3/98)
|                              |                               |     |     |  |              |     |                 +--anguliger_MP597
|                              |                               |     |     |  |              |     |              +**| (0/100)
|                              |                               |     |     |  |              |     |              |  +--montis_hominis_EO11827
|                              |                               |     |     |  |              |     |           +--| (92.6/100)
|                              |                               |     |     |  |              |     |           |  +--bolusanthus_DEB1720
|                              |                               |     |     |  |              |     |        +--| (81.8/100)
|                              |                               |     |     |  |              |     |        |  +--uberiflora_BG586
|                              |                               |     |     |  |              |     |     +--| (76.3/100)
|                              |                               |     |     |  |              |     |     |  |     +**atromontana_EO12544
|                              |                               |     |     |  |              |     |     |  |  +--| (76.8/100)
|                              |                               |     |     |  |              |     |     |  |  |  +**phaeocarpa_SM2003
|                              |                               |     |     |  |              |     |     |  +--| (76.9/100)
|                              |                               |     |     |  |              |     |     |     +--nutans_BG599
|                              |                               |     |     |  |              |     |  +--| (75.7/100)
|                              |                               |     |     |  |              |     |  |  +--solandri_EO12753
|                              |                               |     |     |  |              |     +--| (92/100)
|                              |                               |     |     |  |              |        |     +**cameronii_ANA
|                              |                               |     |     |  |              |        |  +--| (98.9/100)
|                              |                               |     |     |  |              |        |  |  +--tetrathecoides_MP1252
|                              |                               |     |     |  |              |        +--| (94.2/100)
|                              |                               |     |     |  |              |           +--cubica_MP623
|                              |                               |     |     |  |           +**| (0/53)
|                              |                               |     |     |  |           |  |  +---fimbriata_MP606
|                              |                               |     |     |  |           |  +--| (86.1/98)
|                              |                               |     |     |  |           |     |  +--opulenta_JP316
|                              |                               |     |     |  |           |     +--| (68.4/98)
|                              |                               |     |     |  |           |        |  +--quadrifida_MP1250
|                              |                               |     |     |  |           |        +**| (0/98)
|                              |                               |     |     |  |           |           +--thamnoides_MP1211
|                              |                               |     |     |  |        +**| (0/69)
|                              |                               |     |     |  |        |  |              +--chiroptera_MP814
|                              |                               |     |     |  |        |  |           +--| (87.5/100)
|                              |                               |     |     |  |        |  |           |  +--multiflexuosa_EO12445
|                              |                               |     |     |  |        |  |        +--| (43.8/100)
|                              |                               |     |     |  |        |  |        |  +--hermani_EO12498
|                              |                               |     |     |  |        |  |     +--| (89.8/100)
|                              |                               |     |     |  |        |  |     |  +--equisetifolia_ANA_CP
|                              |                               |     |     |  |        |  |  +--| (92.2/98)
|                              |                               |     |     |  |        |  |  |  +--equisetifolia_MP829
|                              |                               |     |     |  |        |  +--| (76.8/72)
|                              |                               |     |     |  |        |     |     +--glutinosa_MP687
|                              |                               |     |     |  |        |     |  +--| (96.7/100)
|                              |                               |     |     |  |        |     |  |  +--glutinosa_MP701
|                              |                               |     |     |  |        |     +--| (0/97)
|                              |                               |     |     |  |        |        +--turgida_S1962_CP
|                              |                               |     |     |  |     +--| (0/64)
|                              |                               |     |     |  |     |  |  +--inordinata_EO11823
|                              |                               |     |     |  |     |  +--| (98/100)
|                              |                               |     |     |  |     |     +--nubigena_MP868
|                              |                               |     |     |  |  +**| (0/60)
|                              |                               |     |     |  |  |  |     +**NEW_sp_aff_umbratica_JV826
|                              |                               |     |     |  |  |  |  +--| (89.3/100)
|                              |                               |     |     |  |  |  |  |  +--sp_nov_MP1291
|                              |                               |     |     |  |  |  +--| (94.6/100)
|                              |                               |     |     |  |  |     +--umbratica_EO12760
|                              |                               |     |     |  +--| (86.4/94)
|                              |                               |     |     |     |           +**banksii_com_ANA
|                              |                               |     |     |     |        +--| (91.4/99)
|                              |                               |     |     |     |        |  |  +**banksii_com_MP824
|                              |                               |     |     |     |        |  +**| (0/100)
|                              |                               |     |     |     |        |     +--banksii_pur_NB1753
|                              |                               |     |     |     |     +--| (41.3/99)
|                              |                               |     |     |     |     |  |     +**corydalis_AH2536
|                              |                               |     |     |     |     |  |  +--| (94.9/100)
|                              |                               |     |     |     |     |  |  |  +**corydalis_MP1005
|                              |                               |     |     |     |     |  +**| (0/100)
|                              |                               |     |     |     |     |     |     +--goatcheriana_dra_EO12694
|                              |                               |     |     |     |     |     |  +--| (76.8/100)
|                              |                               |     |     |     |     |     |  |  +--tegulifolia_MP557
|                              |                               |     |     |     |     |     +--| (100/100)
|                              |                               |     |     |     |     |        +--goatcheriana_pet_MP990
|                              |                               |     |     |     |  +--| (98.2/100)
|                              |                               |     |     |     |  |  +--spumosa_MP978
|                              |                               |     |     |     +--| (87.8/100)
|                              |                               |     |     |        |  +--phacelanthera_EO12489
|                              |                               |     |     |        +--| (91.6/100)
|                              |                               |     |     |           +--selaginifolia_EO12488
|                              |                               |     |  +--| (95.8/99)
|                              |                               |     |  |  |                    +--cerinthoides_MP653
|                              |                               |     |  |  |                 +--| (98/100)
|                              |                               |     |  |  |                 |  |  +--cerinthoides_ANA
|                              |                               |     |  |  |                 |  +--| (87.2/97)
|                              |                               |     |  |  |                 |     |  +**sparrmanii_ANA
|                              |                               |     |  |  |                 |     +--| (82.1/97)
|                              |                               |     |  |  |                 |        +--sparrmanii_BG608
|                              |                               |     |  |  |              +--| (97/100)
|                              |                               |     |  |  |              |  |     +**ingeana_EO11805
|                              |                               |     |  |  |              |  |  +--| (100/100)
|                              |                               |     |  |  |              |  |  |  +--ingeana_EO12759
|                              |                               |     |  |  |              |  +--| (89.2/100)
|                              |                               |     |  |  |              |     |     +--pectinifolia_BG601
|                              |                               |     |  |  |              |     |  +--| (39.3/100)
|                              |                               |     |  |  |              |     |  |  +--strigilifolia_ANA
|                              |                               |     |  |  |              |     +--| (98.8/100)
|                              |                               |     |  |  |              |        +--strigilifolia_MP619
|                              |                               |     |  |  |           +--| (76/98)
|                              |                               |     |  |  |           |  |     +**NEW_sp_aff_inconstans_RH43
|                              |                               |     |  |  |           |  |  +**| (0/70)
|                              |                               |     |  |  |           |  |  |  +--simulans_BG603
|                              |                               |     |  |  |           |  +--| (99.2/100)
|                              |                               |     |  |  |           |     |  +**simulans_ANA
|                              |                               |     |  |  |           |     +**| (0/70)
|                              |                               |     |  |  |           |        +--stylaris_ANA
|                              |                               |     |  |  |        +--| (75/93)
|                              |                               |     |  |  |        |  |     +--chionodes_EO11699
|                              |                               |     |  |  |        |  |  +--| (97/100)
|                              |                               |     |  |  |        |  |  |  |  +**esterhuyseniae_EO11831
|                              |                               |     |  |  |        |  |  |  +**| (0/100)
|                              |                               |     |  |  |        |  |  |     +--oreotragus_JP363
|                              |                               |     |  |  |        |  +--| (73.9/98)
|                              |                               |     |  |  |        |     +--sagittata_EO12737
|                              |                               |     |  |  |     +--| (80.7/94)
|                              |                               |     |  |  |     |  |                                                        +--corifolia_MP823
|                              |                               |     |  |  |     |  |                                                     +--| (75/100)
|                              |                               |     |  |  |     |  |                                                     |  +--caledonica_JW103
|                              |                               |     |  |  |     |  |                                                  +--| (52.5/100)
|                              |                               |     |  |  |     |  |                                                  |  |  +--erasmia_MP874
|                              |                               |     |  |  |     |  |                                                  |  +--| (95.7/100)
|                              |                               |     |  |  |     |  |                                                  |     +--loganii_MP1258
|                              |                               |     |  |  |     |  |                                               +--| (76.1/100)
|                              |                               |     |  |  |     |  |                                               |  +**corifolia_ANA
|                              |                               |     |  |  |     |  |                                            +--| (45.3/97)
|                              |                               |     |  |  |     |  |                                            |  +--pycnantha_MP1011
|                              |                               |     |  |  |     |  |                                         +--| (94.5/99)
|                              |                               |     |  |  |     |  |                                         |  +--rhopalantha_MP909_CP
|                              |                               |     |  |  |     |  |                                      +**| (0/96)
|                              |                               |     |  |  |     |  |                                      |  +**vogelpoelii_cf_EO12815
|                              |                               |     |  |  |     |  |                                   +--| (90.3/97)
|                              |                               |     |  |  |     |  |                                   |  |                                +**abietina_abi_ANA
|                              |                               |     |  |  |     |  |                                   |  |                             +**| (0/85)
|                              |                               |     |  |  |     |  |                                   |  |                             |  +--abietina_dia_CM11
|                              |                               |     |  |  |     |  |                                   |  |                          +**| (0/43)
|                              |                               |     |  |  |     |  |                                   |  |                          |  +--nevillei_MP1056
|                              |                               |     |  |  |     |  |                                   |  |                       +--| (72.8/65)
|                              |                               |     |  |  |     |  |                                   |  |                       |  +**quadrisulcata_ANA
|                              |                               |     |  |  |     |  |                                   |  |                    +**| (0/27)
|                              |                               |     |  |  |     |  |                                   |  |                    |  +**nevillei_ANA
|                              |                               |     |  |  |     |  |                                   |  |                 +**| (0/34)
|                              |                               |     |  |  |     |  |                                   |  |                 |  |  +--abietina_abi_MP1013
|                              |                               |     |  |  |     |  |                                   |  |                 |  +**| (0/16)
|                              |                               |     |  |  |     |  |                                   |  |                 |     +**abietina_atr_MP1029
|                              |                               |     |  |  |     |  |                                   |  |              +--| (92.2/100)
|                              |                               |     |  |  |     |  |                                   |  |              |  |     +--abietina_con_CM6
|                              |                               |     |  |  |     |  |                                   |  |              |  |  +**| (0/36)
|                              |                               |     |  |  |     |  |                                   |  |              |  |  |  +--quadrisulcata_MP1031
|                              |                               |     |  |  |     |  |                                   |  |              |  +**| (0/36)
|                              |                               |     |  |  |     |  |                                   |  |              |     +**abietina_dia_MP1015
|                              |                               |     |  |  |     |  |                                   |  |           +**| (0/95)
|                              |                               |     |  |  |     |  |                                   |  |           |  |        +--abietina_aur_MP1320
|                              |                               |     |  |  |     |  |                                   |  |           |  |     +--| (76.8/98)
|                              |                               |     |  |  |     |  |                                   |  |           |  |     |  +--viscaria_lon_ANA
|                              |                               |     |  |  |     |  |                                   |  |           |  |  +--| (82.5/95)
|                              |                               |     |  |  |     |  |                                   |  |           |  |  |  |  +--abietina_aur_MP499
|                              |                               |     |  |  |     |  |                                   |  |           |  |  |  +**| (0/97)
|                              |                               |     |  |  |     |  |                                   |  |           |  |  |     |        +--nematophylla_EO12747
|                              |                               |     |  |  |     |  |                                   |  |           |  |  |     |     +**| (0/100)
|                              |                               |     |  |  |     |  |                                   |  |           |  |  |     |     |  |  +--thomae_MP807
|                              |                               |     |  |  |     |  |                                   |  |           |  |  |     |     |  +**| (0/71)
|                              |                               |     |  |  |     |  |                                   |  |           |  |  |     |     |     +--viscaria_pen_EO12466
|                              |                               |     |  |  |     |  |                                   |  |           |  |  |     |  +**| (0/86)
|                              |                               |     |  |  |     |  |                                   |  |           |  |  |     |  |  +**viscaria_lon_MP504
|                              |                               |     |  |  |     |  |                                   |  |           |  |  |     +**| (0/98)
|                              |                               |     |  |  |     |  |                                   |  |           |  |  |        +**pinea_MP693
|                              |                               |     |  |  |     |  |                                   |  |           |  +--| (91.7/97)
|                              |                               |     |  |  |     |  |                                   |  |           |     |              +--abietina_aur_MP514
|                              |                               |     |  |  |     |  |                                   |  |           |     |           +**| (0/23)
|                              |                               |     |  |  |     |  |                                   |  |           |     |           |  |  +**pinea_MP789
|                              |                               |     |  |  |     |  |                                   |  |           |     |           |  +**| (0/90)
|                              |                               |     |  |  |     |  |                                   |  |           |     |           |     +--viscaria_lon_MP678
|                              |                               |     |  |  |     |  |                                   |  |           |     |        +**| (0/19)
|                              |                               |     |  |  |     |  |                                   |  |           |     |        |  +**abietina_aur_MP717
|                              |                               |     |  |  |     |  |                                   |  |           |     |     +**| (0/13)
|                              |                               |     |  |  |     |  |                                   |  |           |     |     |  +--hibbertii_MP982
|                              |                               |     |  |  |     |  |                                   |  |           |     |  +**| (0/98)
|                              |                               |     |  |  |     |  |                                   |  |           |     |  |  |        +--abietina_per_MP1071
|                              |                               |     |  |  |     |  |                                   |  |           |     |  |  |     +**| (0/45)
|                              |                               |     |  |  |     |  |                                   |  |           |     |  |  |     |  |     +--latiflora_EO12865
|                              |                               |     |  |  |     |  |                                   |  |           |     |  |  |     |  |  +**| (0/100)
|                              |                               |     |  |  |     |  |                                   |  |           |     |  |  |     |  |  |  +**viscaria_lon_MP1270
|                              |                               |     |  |  |     |  |                                   |  |           |     |  |  |     |  +**| (0/62)
|                              |                               |     |  |  |     |  |                                   |  |           |     |  |  |     |     +--viscaria_mac_MP808
|                              |                               |     |  |  |     |  |                                   |  |           |     |  |  |  +**| (0/24)
|                              |                               |     |  |  |     |  |                                   |  |           |     |  |  |  |  +**vestita_MP1079
|                              |                               |     |  |  |     |  |                                   |  |           |     |  |  +--| (0/71)
|                              |                               |     |  |  |     |  |                                   |  |           |     |  |     +--filamentosa_EO12728
|                              |                               |     |  |  |     |  |                                   |  |           |     +**| (0/99)
|                              |                               |     |  |  |     |  |                                   |  |           |        +**vestita_EO12702
|                              |                               |     |  |  |     |  |                                   |  |        +--| (0/65)
|                              |                               |     |  |  |     |  |                                   |  |        |  +--viscaria_vis_MdV4
|                              |                               |     |  |  |     |  |                                   |  |     +**| (0/58)
|                              |                               |     |  |  |     |  |                                   |  |     |  |           +--axilliflora_MP916
|                              |                               |     |  |  |     |  |                                   |  |     |  |        +**| (0/88)
|                              |                               |     |  |  |     |  |                                   |  |     |  |        |  +--regia_reg_ANA
|                              |                               |     |  |  |     |  |                                   |  |     |  |     +**| (0/91)
|                              |                               |     |  |  |     |  |                                   |  |     |  |     |  +**regia_reg_MP922
|                              |                               |     |  |  |     |  |                                   |  |     |  |  +**| (0/100)
|                              |                               |     |  |  |     |  |                                   |  |     |  |  |  +**regia_mar_MP930
|                              |                               |     |  |  |     |  |                                   |  |     |  +--| (90.6/100)
|                              |                               |     |  |  |     |  |                                   |  |     |     +**vestita_ANA
|                              |                               |     |  |  |     |  |                                   |  |  +--| (97.2/97)
|                              |                               |     |  |  |     |  |                                   |  |  |  |  +--abietina_pet_EO
|                              |                               |     |  |  |     |  |                                   |  |  |  +--| (85.6/83)
|                              |                               |     |  |  |     |  |                                   |  |  |     |     +--doliiformis_MP710
|                              |                               |     |  |  |     |  |                                   |  |  |     |  +--| (94.1/100)
|                              |                               |     |  |  |     |  |                                   |  |  |     |  |  |  +--doliiformis_MP797
|                              |                               |     |  |  |     |  |                                   |  |  |     |  |  +--| (94.9/100)
|                              |                               |     |  |  |     |  |                                   |  |  |     |  |     +--phillipsii_MP794
|                              |                               |     |  |  |     |  |                                   |  |  |     +--| (56.2/92)
|                              |                               |     |  |  |     |  |                                   |  |  |        +**phillipsii_MP1357_CP
|                              |                               |     |  |  |     |  |                                   |  +--| (85.6/100)
|                              |                               |     |  |  |     |  |                                   |     |  +--parilis_ANA
|                              |                               |     |  |  |     |  |                                   |     +--| (88.4/100)
|                              |                               |     |  |  |     |  |                                   |        +--parilis_MP751
|                              |                               |     |  |  |     |  |                                +**| (0/36)
|                              |                               |     |  |  |     |  |                                |  +--alfredii_FR
|                              |                               |     |  |  |     |  |                             +**| (0/41)
|                              |                               |     |  |  |     |  |                             |  |  +--bracteolaris_MP577
|                              |                               |     |  |  |     |  |                             |  +--| (95.8/100)
|                              |                               |     |  |  |     |  |                             |     +--steinbergiana_EO12763
|                              |                               |     |  |  |     |  |                          +--| (95.8/100)
|                              |                               |     |  |  |     |  |                          |  |     +--eugenea_EO12485_CP
|                              |                               |     |  |  |     |  |                          |  |  +--| (38.3/98)
|                              |                               |     |  |  |     |  |                          |  |  |  +--glauca_gla_MP850
|                              |                               |     |  |  |     |  |                          |  +--| (96.3/100)
|                              |                               |     |  |  |     |  |                          |     +--glauca_ele_MP973
|                              |                               |     |  |  |     |  |                       +--| (74.9/89)
|                              |                               |     |  |  |     |  |                       |  |        +--alexandri_EO12449
|                              |                               |     |  |  |     |  |                       |  |     +**| (0/76)
|                              |                               |     |  |  |     |  |                       |  |     |  +--bolusiae_ANA
|                              |                               |     |  |  |     |  |                       |  |  +--| (95.5/100)
|                              |                               |     |  |  |     |  |                       |  |  |  |           +--canescens_ANA
|                              |                               |     |  |  |     |  |                       |  |  |  |        +--| (79.9/100)
|                              |                               |     |  |  |     |  |                       |  |  |  |        |  +**caterviflora_EO12785
|                              |                               |     |  |  |     |  |                       |  |  |  |     +--| (94.3/100)
|                              |                               |     |  |  |     |  |                       |  |  |  |     |  +--mollis_CM5_CP
|                              |                               |     |  |  |     |  |                       |  |  |  |  +--| (87.2/99)
|                              |                               |     |  |  |     |  |                       |  |  |  |  |  |  +--empetrina_EO12786
|                              |                               |     |  |  |     |  |                       |  |  |  |  |  +--| (75.9/100)
|                              |                               |     |  |  |     |  |                       |  |  |  |  |     |     +--haematocodon_MP1033
|                              |                               |     |  |  |     |  |                       |  |  |  |  |     |  +--| (100/100)
|                              |                               |     |  |  |     |  |                       |  |  |  |  |     |  |  +--hirtiflora_MP958
|                              |                               |     |  |  |     |  |                       |  |  |  |  |     +--| (0/100)
|                              |                               |     |  |  |     |  |                       |  |  |  |  |        +--pyxidiflora_ANA
|                              |                               |     |  |  |     |  |                       |  |  |  +**| (0/75)
|                              |                               |     |  |  |     |  |                       |  |  |     +--ferrea_EO12494
|                              |                               |     |  |  |     |  |                       |  +--| (93.4/100)
|                              |                               |     |  |  |     |  |                       |     +--oresigena_MP759
|                              |                               |     |  |  |     |  |                    +**| (0/57)
|                              |                               |     |  |  |     |  |                    |  |              +--cristata_MP820
|                              |                               |     |  |  |     |  |                    |  |           +--| (97.5/100)
|                              |                               |     |  |  |     |  |                    |  |           |  +**curvifolia_MP700
|                              |                               |     |  |  |     |  |                    |  |        +--| (87.1/87)
|                              |                               |     |  |  |     |  |                    |  |        |  +--fascicularis_fac_MP809
|                              |                               |     |  |  |     |  |                    |  |     +--| (95.1/43)
|                              |                               |     |  |  |     |  |                    |  |     |  |                          +----agglutinans_EO7679
|                              |                               |     |  |  |     |  |                    |  |     |  |                       +--| (63.6/56)
|                              |                               |     |  |  |     |  |                    |  |     |  |                       |  +--retorta_ANA
|                              |                               |     |  |  |     |  |                    |  |     |  |                    +**| (0/35)
|                              |                               |     |  |  |     |  |                    |  |     |  |                    |  |  +**jacksoniana_EO12791
|                              |                               |     |  |  |     |  |                    |  |     |  |                    |  +--| (76.6/43)
|                              |                               |     |  |  |     |  |                    |  |     |  |                    |     +--vernicosa_MP928
|                              |                               |     |  |  |     |  |                    |  |     |  |                 +**| (0/18)
|                              |                               |     |  |  |     |  |                    |  |     |  |                 |  |           +**baueri_bau_MP1233
|                              |                               |     |  |  |     |  |                    |  |     |  |                 |  |        +--| (96.6/100)
|                              |                               |     |  |  |     |  |                    |  |     |  |                 |  |        |  +--baueri_gou_AH862
|                              |                               |     |  |  |     |  |                    |  |     |  |                 |  |     +**| (0/93)
|                              |                               |     |  |  |     |  |                    |  |     |  |                 |  |     |  |  +**calcareophila_EO30159
|                              |                               |     |  |  |     |  |                    |  |     |  |                 |  |     |  +--| (92/100)
|                              |                               |     |  |  |     |  |                    |  |     |  |                 |  |     |     +--excavata_GK1532
|                              |                               |     |  |  |     |  |                    |  |     |  |                 |  |  +**| (0/90)
|                              |                               |     |  |  |     |  |                    |  |     |  |                 |  |  |  |  +--irregularis_EO12803
|                              |                               |     |  |  |     |  |                    |  |     |  |                 |  |  |  +--| (74.5/90)
|                              |                               |     |  |  |     |  |                    |  |     |  |                 |  |  |     |     +--mammosaP_MP951
|                              |                               |     |  |  |     |  |                    |  |     |  |                 |  |  |     |  +--| (87.9/100)
|                              |                               |     |  |  |     |  |                    |  |     |  |                 |  |  |     |  |  +--mammosaR_MP510
|                              |                               |     |  |  |     |  |                    |  |     |  |                 |  |  |     +--| (98.3/100)
|                              |                               |     |  |  |     |  |                    |  |     |  |                 |  |  |        +--mammosaW_EO12784
|                              |                               |     |  |  |     |  |                    |  |     |  |                 |  +--| (96.8/92)
|                              |                               |     |  |  |     |  |                    |  |     |  |                 |     |        +**fillipendula_fil_MP914
|                              |                               |     |  |  |     |  |                    |  |     |  |                 |     |     +--| (79.4/100)
|                              |                               |     |  |  |     |  |                    |  |     |  |                 |     |     |  +**fillipendula_min_MP926
|                              |                               |     |  |  |     |  |                    |  |     |  |                 |     |  +--| (91.4/100)
|                              |                               |     |  |  |     |  |                    |  |     |  |                 |     |  |  +**penduliflora_MP923
|                              |                               |     |  |  |     |  |                    |  |     |  |                 |     +--| (87.3/99)
|                              |                               |     |  |  |     |  |                    |  |     |  |                 |        +--pulvinata_MP1304
|                              |                               |     |  |  |     |  |                    |  |     |  |              +**| (0/25)
|                              |                               |     |  |  |     |  |                    |  |     |  |              |  |        +--bodkinii_TdV204
|                              |                               |     |  |  |     |  |                    |  |     |  |              |  |     +**| (0/70)
|                              |                               |     |  |  |     |  |                    |  |     |  |              |  |     |  +--holosericea_EO12842
|                              |                               |     |  |  |     |  |                    |  |     |  |              |  |  +**| (0/69)
|                              |                               |     |  |  |     |  |                    |  |     |  |              |  |  |  +--grisbrookii_EO12716_CP
|                              |                               |     |  |  |     |  |                    |  |     |  |              |  +--| (99.2/83)
|                              |                               |     |  |  |     |  |                    |  |     |  |              |     +--holosericea_MP1004
|                              |                               |     |  |  |     |  |                    |  |     |  |           +**| (0/10)
|                              |                               |     |  |  |     |  |                    |  |     |  |           |  +**bodkinii_MP1281
|                              |                               |     |  |  |     |  |                    |  |     |  |        +--| (0/16)
|                              |                               |     |  |  |     |  |                    |  |     |  |        |  +**bakeri_EO12828
|                              |                               |     |  |  |     |  |                    |  |     |  |     +--| (0/15)
|                              |                               |     |  |  |     |  |                    |  |     |  |     |  +**lanuginosa_EO12521
|                              |                               |     |  |  |     |  |                    |  |     |  |  +**| (0/12)
|                              |                               |     |  |  |     |  |                    |  |     |  |  |  +**coventryi_EO12832
|                              |                               |     |  |  |     |  |                    |  |     |  +**| (0/17)
|                              |                               |     |  |  |     |  |                    |  |     |     |                    +--albertyniae_MP927
|                              |                               |     |  |  |     |  |                    |  |     |     |                 +--| (85.4/100)
|                              |                               |     |  |  |     |  |                    |  |     |     |                 |  |        +--dregei_EO12711
|                              |                               |     |  |  |     |  |                    |  |     |     |                 |  |     +--| (81.4/100)
|                              |                               |     |  |  |     |  |                    |  |     |     |                 |  |     |  +**piquetbergensis_MM5532
|                              |                               |     |  |  |     |  |                    |  |     |     |                 |  |  +--| (86.5/100)
|                              |                               |     |  |  |     |  |                    |  |     |     |                 |  |  |  +**malmesburiensis_EO12575
|                              |                               |     |  |  |     |  |                    |  |     |     |                 |  +**| (0/97)
|                              |                               |     |  |  |     |  |                    |  |     |     |                 |     |     +**glabella_la_EO11224
|                              |                               |     |  |  |     |  |                    |  |     |     |                 |     |  +--| (84.6/100)
|                              |                               |     |  |  |     |  |                    |  |     |     |                 |     |  |  +**interrupta_MP911
|                              |                               |     |  |  |     |  |                    |  |     |     |                 |     +--| (84/100)
|                              |                               |     |  |  |     |  |                    |  |     |     |                 |        +**radicans_sch_MP1018
|                              |                               |     |  |  |     |  |                    |  |     |     |              +**| (0/73)
|                              |                               |     |  |  |     |  |                    |  |     |     |              |  |        +--benthamiana_MP560
|                              |                               |     |  |  |     |  |                    |  |     |     |              |  |     +**| (0/97)
|                              |                               |     |  |  |     |  |                    |  |     |     |              |  |     |  +--globiceps_con_EO12519
|                              |                               |     |  |  |     |  |                    |  |     |     |              |  |  +--| (92.8/100)
|                              |                               |     |  |  |     |  |                    |  |     |     |              |  |  |  |     +--ecklonii_EO12739
|                              |                               |     |  |  |     |  |                    |  |     |     |              |  |  |  |  +--| (10.8/100)
|                              |                               |     |  |  |     |  |                    |  |     |     |              |  |  |  |  |  +--innovans_MP918
|                              |                               |     |  |  |     |  |                    |  |     |     |              |  |  |  +**| (0/97)
|                              |                               |     |  |  |     |  |                    |  |     |     |              |  |  |     +--venustiflora_gla_MP1284
|                              |                               |     |  |  |     |  |                    |  |     |     |              |  +--| (74.8/82)
|                              |                               |     |  |  |     |  |                    |  |     |     |              |     |  +--erinus_MP907
|                              |                               |     |  |  |     |  |                    |  |     |     |              |     +--| (97.7/100)
|                              |                               |     |  |  |     |  |                    |  |     |     |              |        +**similis_MP804
|                              |                               |     |  |  |     |  |                    |  |     |     |           +**| (0/30)
|                              |                               |     |  |  |     |  |                    |  |     |     |           |  +--ericoides_MP742
|                              |                               |     |  |  |     |  |                    |  |     |     |        +**| (0/69)
|                              |                               |     |  |  |     |  |                    |  |     |     |        |  |  +--barbigeroides_MP735
|                              |                               |     |  |  |     |  |                    |  |     |     |        |  +**| (0/27)
|                              |                               |     |  |  |     |  |                    |  |     |     |        |     +--pilosiflora_pil_MP1262
|                              |                               |     |  |  |     |  |                    |  |     |     |     +--| (90.4/98)
|                              |                               |     |  |  |     |  |                    |  |     |     |     |  |  +--capillaris_MP1066
|                              |                               |     |  |  |     |  |                    |  |     |     |     |  +**| (0/90)
|                              |                               |     |  |  |     |  |                    |  |     |     |     |     |  +**ioniana_EO12781
|                              |                               |     |  |  |     |  |                    |  |     |     |     |     +--| (99.7/100)
|                              |                               |     |  |  |     |  |                    |  |     |     |     |        +--russakiana_MP684
|                              |                               |     |  |  |     |  |                    |  |     |     |  +**| (0/87)
|                              |                               |     |  |  |     |  |                    |  |     |     |  |  |  +--flavicoma_EO12823
|                              |                               |     |  |  |     |  |                    |  |     |     |  |  +--| (96.2/99)
|                              |                               |     |  |  |     |  |                    |  |     |     |  |     +**pulchella_MP736
|                              |                               |     |  |  |     |  |                    |  |     |     +--| (74.8/67)
|                              |                               |     |  |  |     |  |                    |  |     |        +--rhodopis_BAB13
|                              |                               |     |  |  |     |  |                    |  |  +--| (84.5/78)
|                              |                               |     |  |  |     |  |                    |  |  |  |                                         +**multumbellifera_MP822
|                              |                               |     |  |  |     |  |                    |  |  |  |                                      +--| (90.6/100)
|                              |                               |     |  |  |     |  |                    |  |  |  |                                      |  |     +--intervallaris_MP556_CP
|                              |                               |     |  |  |     |  |                    |  |  |  |                                      |  |  +--| (87.8/100)
|                              |                               |     |  |  |     |  |                    |  |  |  |                                      |  |  |  |  +**pillansii_pil_MP813
|                              |                               |     |  |  |     |  |                    |  |  |  |                                      |  |  |  +--| (84.7/100)
|                              |                               |     |  |  |     |  |                    |  |  |  |                                      |  |  |     +**purgatoriensis_EO12846
|                              |                               |     |  |  |     |  |                    |  |  |  |                                      |  +--| (78.3/100)
|                              |                               |     |  |  |     |  |                    |  |  |  |                                      |     |  +**parviflora_EO12492
|                              |                               |     |  |  |     |  |                    |  |  |  |                                      |     +--| (84/100)
|                              |                               |     |  |  |     |  |                    |  |  |  |                                      |        +-----ribisaria_RT2059
|                              |                               |     |  |  |     |  |                    |  |  |  |                                   +**| (0/57)
|                              |                               |     |  |  |     |  |                    |  |  |  |                                   |  +--duthieae_ANA
|                              |                               |     |  |  |     |  |                    |  |  |  |                                +**| (0/34)
|                              |                               |     |  |  |     |  |                    |  |  |  |                                |  |              +**autumnalis_MP665
|                              |                               |     |  |  |     |  |                    |  |  |  |                                |  |           +**| (0/100)
|                              |                               |     |  |  |     |  |                    |  |  |  |                                |  |           |  +**sitiens_MP827
|                              |                               |     |  |  |     |  |                    |  |  |  |                                |  |        +**| (0/100)
|                              |                               |     |  |  |     |  |                    |  |  |  |                                |  |        |  +**subdivaricata_MP671
|                              |                               |     |  |  |     |  |                    |  |  |  |                                |  |     +--| (93/98)
|                              |                               |     |  |  |     |  |                    |  |  |  |                                |  |     |  +**tenella_EO12839
|                              |                               |     |  |  |     |  |                    |  |  |  |                                |  |  +**| (0/69)
|                              |                               |     |  |  |     |  |                    |  |  |  |                                |  |  |  |                    +--cyathiformis_a_ANA
|                              |                               |     |  |  |     |  |                    |  |  |  |                                |  |  |  |                 +**| (0/83)
|                              |                               |     |  |  |     |  |                    |  |  |  |                                |  |  |  |                 |  +**cyathiformis_d_ANA
|                              |                               |     |  |  |     |  |                    |  |  |  |                                |  |  |  |              +**| (0/36)
|                              |                               |     |  |  |     |  |                    |  |  |  |                                |  |  |  |              |  |  +--gracilis_BG622
|                              |                               |     |  |  |     |  |                    |  |  |  |                                |  |  |  |              |  +**| (0/39)
|                              |                               |     |  |  |     |  |                    |  |  |  |                                |  |  |  |              |     |  +--paucifolia_cil_EO12528
|                              |                               |     |  |  |     |  |                    |  |  |  |                                |  |  |  |              |     +**| (0/39)
|                              |                               |     |  |  |     |  |                    |  |  |  |                                |  |  |  |              |        +--quadrangularis_MP620
|                              |                               |     |  |  |     |  |                    |  |  |  |                                |  |  |  |           +--| (41.9/86)
|                              |                               |     |  |  |     |  |                    |  |  |  |                                |  |  |  |           |  +--flexistyla_EO12818
|                              |                               |     |  |  |     |  |                    |  |  |  |                                |  |  |  |        +--| (74.8/91)
|                              |                               |     |  |  |     |  |                    |  |  |  |                                |  |  |  |        |  +--transparens_MP893
|                              |                               |     |  |  |     |  |                    |  |  |  |                                |  |  |  |     +--| (82.7/93)
|                              |                               |     |  |  |     |  |                    |  |  |  |                                |  |  |  |     |  +--trichophylla_EO10906
|                              |                               |     |  |  |     |  |                    |  |  |  |                                |  |  |  |  +--| (78.5/89)
|                              |                               |     |  |  |     |  |                    |  |  |  |                                |  |  |  |  |  +--dodii_EO11417
|                              |                               |     |  |  |     |  |                    |  |  |  |                                |  |  |  +--| (83/82)
|                              |                               |     |  |  |     |  |                    |  |  |  |                                |  |  |     +--fastigiata_MP830
|                              |                               |     |  |  |     |  |                    |  |  |  |                                |  +--| (88.1/78)
|                              |                               |     |  |  |     |  |                    |  |  |  |                                |     |     +--patersonii_MP741
|                              |                               |     |  |  |     |  |                    |  |  |  |                                |     |  +--| (65.3/100)
|                              |                               |     |  |  |     |  |                    |  |  |  |                                |     |  |  +**patersonii_a_ANA
|                              |                               |     |  |  |     |  |                    |  |  |  |                                |     +--| (85.7/96)
|                              |                               |     |  |  |     |  |                    |  |  |  |                                |        +--vallis_aranearum_ANA
|                              |                               |     |  |  |     |  |                    |  |  |  |                             +--| (0/35)
|                              |                               |     |  |  |     |  |                    |  |  |  |                             |  |        +**capensis_MP1047
|                              |                               |     |  |  |     |  |                    |  |  |  |                             |  |     +**| (0/99)
|                              |                               |     |  |  |     |  |                    |  |  |  |                             |  |     |  +**laeta_MP1045
|                              |                               |     |  |  |     |  |                    |  |  |  |                             |  |  +**| (0/99)
|                              |                               |     |  |  |     |  |                    |  |  |  |                             |  |  |  +**eburnea_MP1037
|                              |                               |     |  |  |     |  |                    |  |  |  |                             |  +--| (98.5/100)
|                              |                               |     |  |  |     |  |                    |  |  |  |                             |     |  +**elimensis_ANA
|                              |                               |     |  |  |     |  |                    |  |  |  |                             |     +**| (0/100)
|                              |                               |     |  |  |     |  |                    |  |  |  |                             |        +--walkeri_ANA
|                              |                               |     |  |  |     |  |                    |  |  |  |                          +--| (0/88)
|                              |                               |     |  |  |     |  |                    |  |  |  |                          |  +**NEW_sp_fredii_RH142
|                              |                               |     |  |  |     |  |                    |  |  |  |                       +--| (75.7/95)
|                              |                               |     |  |  |     |  |                    |  |  |  |                       |  |           +**blandfordii_MM4208
|                              |                               |     |  |  |     |  |                    |  |  |  |                       |  |        +--| (83.5/100)
|                              |                               |     |  |  |     |  |                    |  |  |  |                       |  |        |  |  +**denticulata_MP799
|                              |                               |     |  |  |     |  |                    |  |  |  |                       |  |        |  +**| (0/100)
|                              |                               |     |  |  |     |  |                    |  |  |  |                       |  |        |     +--krugeri_EO12807
|                              |                               |     |  |  |     |  |                    |  |  |  |                       |  |     +--| (78.6/95)
|                              |                               |     |  |  |     |  |                    |  |  |  |                       |  |     |  |     +**cylindrica_MP1240
|                              |                               |     |  |  |     |  |                    |  |  |  |                       |  |     |  |  +--| (99.5/98)
|                              |                               |     |  |  |     |  |                    |  |  |  |                       |  |     |  |  |  |  +**daphniflora_MP567
|                              |                               |     |  |  |     |  |                    |  |  |  |                       |  |     |  |  |  +**| (0/97)
|                              |                               |     |  |  |     |  |                    |  |  |  |                       |  |     |  |  |     |     +--dispar_EO12749
|                              |                               |     |  |  |     |  |                    |  |  |  |                       |  |     |  |  |     |  +--| (95.6/100)
|                              |                               |     |  |  |     |  |                    |  |  |  |                       |  |     |  |  |     |  |  +--labialis_MP696
|                              |                               |     |  |  |     |  |                    |  |  |  |                       |  |     |  |  |     +--| (95/100)
|                              |                               |     |  |  |     |  |                    |  |  |  |                       |  |     |  |  |        |  +--propinqua_MP1019
|                              |                               |     |  |  |     |  |                    |  |  |  |                       |  |     |  |  |        +--| (76.4/100)
|                              |                               |     |  |  |     |  |                    |  |  |  |                       |  |     |  |  |           +--sessiliflora_MP604
|                              |                               |     |  |  |     |  |                    |  |  |  |                       |  |     |  +**| (0/86)
|                              |                               |     |  |  |     |  |                    |  |  |  |                       |  |     |     |  +**infundibuliformis_ANA
|                              |                               |     |  |  |     |  |                    |  |  |  |                       |  |     |     +--| (81.6/98)
|                              |                               |     |  |  |     |  |                    |  |  |  |                       |  |     |        +**infundibuliformis_MP1238
|                              |                               |     |  |  |     |  |                    |  |  |  |                       |  |  +--| (77.3/97)
|                              |                               |     |  |  |     |  |                    |  |  |  |                       |  |  |  |  +--sacciflora_EO12864
|                              |                               |     |  |  |     |  |                    |  |  |  |                       |  |  |  +--| (78.8/100)
|                              |                               |     |  |  |     |  |                    |  |  |  |                       |  |  |     +--walkeri_MP1237
|                              |                               |     |  |  |     |  |                    |  |  |  |                       |  +--| (92.1/93)
|                              |                               |     |  |  |     |  |                    |  |  |  |                       |     +--nana_ANA
|                              |                               |     |  |  |     |  |                    |  |  |  |                    +--| (87.4/94)
|                              |                               |     |  |  |     |  |                    |  |  |  |                    |  +--gerhardii_EO12700
|                              |                               |     |  |  |     |  |                    |  |  |  |                 +**| (0/36)
|                              |                               |     |  |  |     |  |                    |  |  |  |                 |  |           +--bergiana_MP768
|                              |                               |     |  |  |     |  |                    |  |  |  |                 |  |        +--| (75.8/100)
|                              |                               |     |  |  |     |  |                    |  |  |  |                 |  |        |  +--chionophila_MP790
|                              |                               |     |  |  |     |  |                    |  |  |  |                 |  |     +**| (0/58)
|                              |                               |     |  |  |     |  |                    |  |  |  |                 |  |     |  |           +**curvirostris_MP817
|                              |                               |     |  |  |     |  |                    |  |  |  |                 |  |     |  |        +--| (84.8/100)
|                              |                               |     |  |  |     |  |                    |  |  |  |                 |  |     |  |        |  +--curvirostris_MP941
|                              |                               |     |  |  |     |  |                    |  |  |  |                 |  |     |  |     +**| (0/100)
|                              |                               |     |  |  |     |  |                    |  |  |  |                 |  |     |  |     |  +--haemastoma_MP871
|                              |                               |     |  |  |     |  |                    |  |  |  |                 |  |     |  |  +**| (0/100)
|                              |                               |     |  |  |     |  |                    |  |  |  |                 |  |     |  |  |  +--lateralis_MP721
|                              |                               |     |  |  |     |  |                    |  |  |  |                 |  |     |  +--| (91.3/100)
|                              |                               |     |  |  |     |  |                    |  |  |  |                 |  |     |     +--lateralis_MP727
|                              |                               |     |  |  |     |  |                    |  |  |  |                 |  |  +**| (0/58)
|                              |                               |     |  |  |     |  |                    |  |  |  |                 |  |  |  +--savileae_MP975
|                              |                               |     |  |  |     |  |                    |  |  |  |                 |  +--| (91.5/99)
|                              |                               |     |  |  |     |  |                    |  |  |  |                 |     |  +--praecox_MP795
|                              |                               |     |  |  |     |  |                    |  |  |  |                 |     +--| (76.1/99)
|                              |                               |     |  |  |     |  |                    |  |  |  |                 |        +--ventricosa_MP713
|                              |                               |     |  |  |     |  |                    |  |  |  |              +**| (0/79)
|                              |                               |     |  |  |     |  |                    |  |  |  |              |  |                                   +**annectens_ANA
|                              |                               |     |  |  |     |  |                    |  |  |  |              |  |                                +--| (92/93)
|                              |                               |     |  |  |     |  |                    |  |  |  |              |  |                                |  +**annectens_CM8
|                              |                               |     |  |  |     |  |                    |  |  |  |              |  |                             +--| (90.9/37)
|                              |                               |     |  |  |     |  |                    |  |  |  |              |  |                             |  +**hansfordii_MP1239
|                              |                               |     |  |  |     |  |                    |  |  |  |              |  |                          +**| (0/30)
|                              |                               |     |  |  |     |  |                    |  |  |  |              |  |                          |  +--viridimontana_vir_AH1286
|                              |                               |     |  |  |     |  |                    |  |  |  |              |  |                       +--| (0/30)
|                              |                               |     |  |  |     |  |                    |  |  |  |              |  |                       |  +--curviflora_MP765
|                              |                               |     |  |  |     |  |                    |  |  |  |              |  |                    +--| (0/31)
|                              |                               |     |  |  |     |  |                    |  |  |  |              |  |                    |  +**chrysocodon_EO12845
|                              |                               |     |  |  |     |  |                    |  |  |  |              |  |                 +--| (62.8/38)
|                              |                               |     |  |  |     |  |                    |  |  |  |              |  |                 |  +--verticillata_ANA
|                              |                               |     |  |  |     |  |                    |  |  |  |              |  |              +--| (78.3/37)
|                              |                               |     |  |  |     |  |                    |  |  |  |              |  |              |  +**conspicua_CS1
|                              |                               |     |  |  |     |  |                    |  |  |  |              |  |           +--| (76.1/37)
|                              |                               |     |  |  |     |  |                    |  |  |  |              |  |           |  +--curviflora_dif_EO12742
|                              |                               |     |  |  |     |  |                    |  |  |  |              |  |        +--| (0/54)
|                              |                               |     |  |  |     |  |                    |  |  |  |              |  |        |  +--oreotragus_ANA
|                              |                               |     |  |  |     |  |                    |  |  |  |              |  |     +**| (0/36)
|                              |                               |     |  |  |     |  |                    |  |  |  |              |  |     |  +**colorans_EO12717
|                              |                               |     |  |  |     |  |                    |  |  |  |              |  |  +--| (74/91)
|                              |                               |     |  |  |     |  |                    |  |  |  |              |  |  |  |           +--bibax_EO12862
|                              |                               |     |  |  |     |  |                    |  |  |  |              |  |  |  |        +**| (0/94)
|                              |                               |     |  |  |     |  |                    |  |  |  |              |  |  |  |        |  |     +--hendricksei_EO12524
|                              |                               |     |  |  |     |  |                    |  |  |  |              |  |  |  |        |  |  +**| (0/100)
|                              |                               |     |  |  |     |  |                    |  |  |  |              |  |  |  |        |  |  |  +--trichophora_EO12701
|                              |                               |     |  |  |     |  |                    |  |  |  |              |  |  |  |        |  +--| (98.3/99)
|                              |                               |     |  |  |     |  |                    |  |  |  |              |  |  |  |        |     +--perspicua_per_MP821
|                              |                               |     |  |  |     |  |                    |  |  |  |              |  |  |  |     +**| (0/83)
|                              |                               |     |  |  |     |  |                    |  |  |  |              |  |  |  |     |  |                    +**campanularis_EO11352
|                              |                               |     |  |  |     |  |                    |  |  |  |              |  |  |  |     |  |                 +--| (0/31)
|                              |                               |     |  |  |     |  |                    |  |  |  |              |  |  |  |     |  |                 |  |  +**leucotrachela_ANA
|                              |                               |     |  |  |     |  |                    |  |  |  |              |  |  |  |     |  |                 |  +**| (0/32)
|                              |                               |     |  |  |     |  |                    |  |  |  |              |  |  |  |     |  |                 |     +--propendens_EO12464
|                              |                               |     |  |  |     |  |                    |  |  |  |              |  |  |  |     |  |              +--| (77.1/79)
|                              |                               |     |  |  |     |  |                    |  |  |  |              |  |  |  |     |  |              |  +--macowanii_mac_MP810
|                              |                               |     |  |  |     |  |                    |  |  |  |              |  |  |  |     |  |           +**| (0/81)
|                              |                               |     |  |  |     |  |                    |  |  |  |              |  |  |  |     |  |           |  +--pageana_ANA
|                              |                               |     |  |  |     |  |                    |  |  |  |              |  |  |  |     |  |        +--| (76/94)
|                              |                               |     |  |  |     |  |                    |  |  |  |              |  |  |  |     |  |        |  +--latituba_MP1374
|                              |                               |     |  |  |     |  |                    |  |  |  |              |  |  |  |     |  |     +**| (0/48)
|                              |                               |     |  |  |     |  |                    |  |  |  |              |  |  |  |     |  |     |  +--stagnalis_min_EO12740
|                              |                               |     |  |  |     |  |                    |  |  |  |              |  |  |  |     |  |  +**| (0/64)
|                              |                               |     |  |  |     |  |                    |  |  |  |              |  |  |  |     |  |  |  +**stagnalis_sta_MP668
|                              |                               |     |  |  |     |  |                    |  |  |  |              |  |  |  |     |  +--| (57.8/83)
|                              |                               |     |  |  |     |  |                    |  |  |  |              |  |  |  |     |     +--chrysocodon_ANA
|                              |                               |     |  |  |     |  |                    |  |  |  |              |  |  |  |  +**| (0/85)
|                              |                               |     |  |  |     |  |                    |  |  |  |              |  |  |  |  |  |     +--cyrilliflora_CM10
|                              |                               |     |  |  |     |  |                    |  |  |  |              |  |  |  |  |  |  +--| (82.5/100)
|                              |                               |     |  |  |     |  |                    |  |  |  |              |  |  |  |  |  |  |  |  +**fontana_MP1069
|                              |                               |     |  |  |     |  |                    |  |  |  |              |  |  |  |  |  |  |  +**| (0/100)
|                              |                               |     |  |  |     |  |                    |  |  |  |              |  |  |  |  |  |  |     +**heleogena_MP1064
|                              |                               |     |  |  |     |  |                    |  |  |  |              |  |  |  |  |  +--| (78/99)
|                              |                               |     |  |  |     |  |                    |  |  |  |              |  |  |  |  |     +--salteri_S2065
|                              |                               |     |  |  |     |  |                    |  |  |  |              |  |  |  +--| (86/92)
|                              |                               |     |  |  |     |  |                    |  |  |  |              |  |  |     |  +--hottentotica_EO
|                              |                               |     |  |  |     |  |                    |  |  |  |              |  |  |     +--| (97.8/100)
|                              |                               |     |  |  |     |  |                    |  |  |  |              |  |  |        +--humidicola_EO11353
|                              |                               |     |  |  |     |  |                    |  |  |  |              |  +--| (96.2/97)
|                              |                               |     |  |  |     |  |                    |  |  |  |              |     +--plena_MP1282
|                              |                               |     |  |  |     |  |                    |  |  |  |           +--| (0/84)
|                              |                               |     |  |  |     |  |                    |  |  |  |           |  |        +--floccifera_MP987
|                              |                               |     |  |  |     |  |                    |  |  |  |           |  |     +--| (94/100)
|                              |                               |     |  |  |     |  |                    |  |  |  |           |  |     |  +--leucanthera_EO12452
|                              |                               |     |  |  |     |  |                    |  |  |  |           |  |  +--| (84.8/100)
|                              |                               |     |  |  |     |  |                    |  |  |  |           |  |  |  +--lepidota_MP541
|                              |                               |     |  |  |     |  |                    |  |  |  |           |  +--| (78.9/96)
|                              |                               |     |  |  |     |  |                    |  |  |  |           |     +--magnisylvae_EO10708
|                              |                               |     |  |  |     |  |                    |  |  |  |        +**| (0/84)
|                              |                               |     |  |  |     |  |                    |  |  |  |        |  |     +--distorta_EO12500
|                              |                               |     |  |  |     |  |                    |  |  |  |        |  |  +--| (77.8/98)
|                              |                               |     |  |  |     |  |                    |  |  |  |        |  |  |  +--lachnaeifolia_MP994
|                              |                               |     |  |  |     |  |                    |  |  |  |        |  +--| (74.2/94)
|                              |                               |     |  |  |     |  |                    |  |  |  |        |     +--uysii_ANA
|                              |                               |     |  |  |     |  |                    |  |  |  |     +--| (1.94/17)
|                              |                               |     |  |  |     |  |                    |  |  |  |     |  +--sperata_MP931
|                              |                               |     |  |  |     |  |                    |  |  |  |  +--| (75.8/26)
|                              |                               |     |  |  |     |  |                    |  |  |  |  |  |  +--regerminans_MP576
|                              |                               |     |  |  |     |  |                    |  |  |  |  |  +--| (77/92)
|                              |                               |     |  |  |     |  |                    |  |  |  |  |     +--saxicola_EO12515
|                              |                               |     |  |  |     |  |                    |  |  |  +--| (73.2/45)
|                              |                               |     |  |  |     |  |                    |  |  |     |           +--diosmifolia_CM19
|                              |                               |     |  |  |     |  |                    |  |  |     |        +**| (0/99)
|                              |                               |     |  |  |     |  |                    |  |  |     |        |  +--triflora_MP564
|                              |                               |     |  |  |     |  |                    |  |  |     |     +--| (80.1/100)
|                              |                               |     |  |  |     |  |                    |  |  |     |     |  +--lucida_MP690
|                              |                               |     |  |  |     |  |                    |  |  |     |  +--| (74.6/86)
|                              |                               |     |  |  |     |  |                    |  |  |     |  |  +--perplexa_EO12788
|                              |                               |     |  |  |     |  |                    |  |  |     +--| (93.4/72)
|                              |                               |     |  |  |     |  |                    |  |  |        |  +--monsoniana_MP986
|                              |                               |     |  |  |     |  |                    |  |  |        +--| (96.6/92)
|                              |                               |     |  |  |     |  |                    |  |  |           +--plumigera_EO11341
|                              |                               |     |  |  |     |  |                    |  +**| (0/15)
|                              |                               |     |  |  |     |  |                    |     |                 +--NEW_sp_schlebuschii_RH31
|                              |                               |     |  |  |     |  |                    |     |              +**| (0/97)
|                              |                               |     |  |  |     |  |                    |     |              |  +**florifera_EO12768
|                              |                               |     |  |  |     |  |                    |     |           +--| (96.6/99)
|                              |                               |     |  |  |     |  |                    |     |           |  +--florifera_EO12536
|                              |                               |     |  |  |     |  |                    |     |        +--| (83.7/99)
|                              |                               |     |  |  |     |  |                    |     |        |  |  +--cruenta_MP999_CP
|                              |                               |     |  |  |     |  |                    |     |        |  +--| (74.2/99)
|                              |                               |     |  |  |     |  |                    |     |        |     +--karwyderi_EO12718
|                              |                               |     |  |  |     |  |                    |     |     +--| (81.4/99)
|                              |                               |     |  |  |     |  |                    |     |     |  |     +**depressa_MP942
|                              |                               |     |  |  |     |  |                    |     |     |  |  +--| (93.6/100)
|                              |                               |     |  |  |     |  |                    |     |     |  |  |  +**depressa_MP977
|                              |                               |     |  |  |     |  |                    |     |     |  +--| (98.2/100)
|                              |                               |     |  |  |     |  |                    |     |     |     +--sociorum_cf_MP1055
|                              |                               |     |  |  |     |  |                    |     |  +--| (96.3/99)
|                              |                               |     |  |  |     |  |                    |     |  |  |        +--gibbosa_BG623
|                              |                               |     |  |  |     |  |                    |     |  |  |     +**| (0/99)
|                              |                               |     |  |  |     |  |                    |     |  |  |     |  +--gibbosa_GS23
|                              |                               |     |  |  |     |  |                    |     |  |  |  +--| (92.4/100)
|                              |                               |     |  |  |     |  |                    |     |  |  |  |  +--glandulosa_gla_MP1227
|                              |                               |     |  |  |     |  |                    |     |  |  +**| (0/82)
|                              |                               |     |  |  |     |  |                    |     |  |     +--lehmannii_MP625
|                              |                               |     |  |  |     |  |                    |     +**| (0/31)
|                              |                               |     |  |  |     |  |                    |        |  +--leucodesmia_MP724
|                              |                               |     |  |  |     |  |                    |        +--| (99.1/100)
|                              |                               |     |  |  |     |  |                    |           +--maximilianii_EO12484
|                              |                               |     |  |  |     |  |                 +--| (86.5/30)
|                              |                               |     |  |  |     |  |                 |  |              +--ampullacea_MP1277
|                              |                               |     |  |  |     |  |                 |  |           +**| (0/23)
|                              |                               |     |  |  |     |  |                 |  |           |  +--obliqua_RT2079
|                              |                               |     |  |  |     |  |                 |  |        +**| (0/5)
|                              |                               |     |  |  |     |  |                 |  |        |  |  +**aristata_EO12830
|                              |                               |     |  |  |     |  |                 |  |        |  +**| (0/15)
|                              |                               |     |  |  |     |  |                 |  |        |     +--shannonii_TdV262
|                              |                               |     |  |  |     |  |                 |  |     +--| (33.9/53)
|                              |                               |     |  |  |     |  |                 |  |     |  +**irbyana_EO12840
|                              |                               |     |  |  |     |  |                 |  |  +--| (89.5/96)
|                              |                               |     |  |  |     |  |                 |  |  |  +--jasminiflora_EO12612
|                              |                               |     |  |  |     |  |                 |  +--| (96.7/100)
|                              |                               |     |  |  |     |  |                 |     |        +**gysbertii_MP826
|                              |                               |     |  |  |     |  |                 |     |     +**| (0/25)
|                              |                               |     |  |  |     |  |                 |     |     |  |  +--massonii_MP811
|                              |                               |     |  |  |     |  |                 |     |     |  +**| (0/49)
|                              |                               |     |  |  |     |  |                 |     |     |     +--retorta_RT2096
|                              |                               |     |  |  |     |  |                 |     |  +--| (97/100)
|                              |                               |     |  |  |     |  |                 |     |  |  |  +**intonsa_EO12860
|                              |                               |     |  |  |     |  |                 |     |  |  +**| (0/25)
|                              |                               |     |  |  |     |  |                 |     |  |     +--squarrosa_EO11742
|                              |                               |     |  |  |     |  |                 |     +--| (74.9/100)
|                              |                               |     |  |  |     |  |                 |        +--macroloma_EO12866
|                              |                               |     |  |  |     |  |              +--| (72.1/18)
|                              |                               |     |  |  |     |  |              |  |                 +--NEW_pilaarkopensis_RH139
|                              |                               |     |  |  |     |  |              |  |              +--| (99.6/99)
|                              |                               |     |  |  |     |  |              |  |              |  +**perlata_MP960
|                              |                               |     |  |  |     |  |              |  |           +--| (67.9/47)
|                              |                               |     |  |  |     |  |              |  |           |  |        +--arcuata_MP523
|                              |                               |     |  |  |     |  |              |  |           |  |     +--| (92.2/100)
|                              |                               |     |  |  |     |  |              |  |           |  |     |  +--demissa_EO12540
|                              |                               |     |  |  |     |  |              |  |           |  |  +--| (95.5/100)
|                              |                               |     |  |  |     |  |              |  |           |  |  |  |  +--umbelliflora_RT2182
|                              |                               |     |  |  |     |  |              |  |           |  |  |  +--| (86.4/100)
|                              |                               |     |  |  |     |  |              |  |           |  |  |     +--spinifera_EO12640
|                              |                               |     |  |  |     |  |              |  |           |  +--| (89.4/99)
|                              |                               |     |  |  |     |  |              |  |           |     +--zeyheriana_EO
|                              |                               |     |  |  |     |  |              |  |        +**| (0/14)
|                              |                               |     |  |  |     |  |              |  |        |  |        +--acuta_MP506
|                              |                               |     |  |  |     |  |              |  |        |  |     +--| (63.4/92)
|                              |                               |     |  |  |     |  |              |  |        |  |     |  +--adnata_MP501
|                              |                               |     |  |  |     |  |              |  |        |  |  +--| (84.2/100)
|                              |                               |     |  |  |     |  |              |  |        |  |  |  |     +--calycina_EO12532
|                              |                               |     |  |  |     |  |              |  |        |  |  |  |  +--| (61.9/100)
|                              |                               |     |  |  |     |  |              |  |        |  |  |  |  |  +--leucosiphon_MP776
|                              |                               |     |  |  |     |  |              |  |        |  |  |  +--| (80.5/92)
|                              |                               |     |  |  |     |  |              |  |        |  |  |     +--goatcheriana_goa_MP865
|                              |                               |     |  |  |     |  |              |  |        |  +--| (85.6/98)
|                              |                               |     |  |  |     |  |              |  |        |     |     +--glandulipila_MP521
|                              |                               |     |  |  |     |  |              |  |        |     |  +**| (0/99)
|                              |                               |     |  |  |     |  |              |  |        |     |  |  +--setacea_MP589
|                              |                               |     |  |  |     |  |              |  |        |     +--| (13.7/100)
|                              |                               |     |  |  |     |  |              |  |        |        +--polycoma_FR
|                              |                               |     |  |  |     |  |              |  |     +--| (0/88)
|                              |                               |     |  |  |     |  |              |  |     |  |  +-----jonasiana_MP985
|                              |                               |     |  |  |     |  |              |  |     |  +--| (0/67)
|                              |                               |     |  |  |     |  |              |  |     |     +**pannosa_EO12490
|                              |                               |     |  |  |     |  |              |  |  +--| (78.4/96)
|                              |                               |     |  |  |     |  |              |  |  |  +--dianthifolia_MP583
|                              |                               |     |  |  |     |  |              |  +--| (75.6/30)
|                              |                               |     |  |  |     |  |              |     +--odorata_MP561
|                              |                               |     |  |  |     |  |           +**| (0/20)
|                              |                               |     |  |  |     |  |           |  |                                                  +--inflata_MP784
|                              |                               |     |  |  |     |  |           |  |                                               +--| (83/99)
|                              |                               |     |  |  |     |  |           |  |                                               |  +**inflata_ANA
|                              |                               |     |  |  |     |  |           |  |                                            +--| (76.6/98)
|                              |                               |     |  |  |     |  |           |  |                                            |  +--atrovinosa_MP864
|                              |                               |     |  |  |     |  |           |  |                                         +**| (0/97)
|                              |                               |     |  |  |     |  |           |  |                                         |  |        +--cernua_EO12474
|                              |                               |     |  |  |     |  |           |  |                                         |  |     +**| (0/99)
|                              |                               |     |  |  |     |  |           |  |                                         |  |     |  +--sphaerocephala_MP848
|                              |                               |     |  |  |     |  |           |  |                                         |  |  +**| (0/98)
|                              |                               |     |  |  |     |  |           |  |                                         |  |  |  +**maderi_MP757
|                              |                               |     |  |  |     |  |           |  |                                         |  +--| (85.1/100)
|                              |                               |     |  |  |     |  |           |  |                                         |     |  +--toringbergensis_ANA
|                              |                               |     |  |  |     |  |           |  |                                         |     +--| (90/99)
|                              |                               |     |  |  |     |  |           |  |                                         |        |  +**verecunda_ANA
|                              |                               |     |  |  |     |  |           |  |                                         |        +--| (88.6/100)
|                              |                               |     |  |  |     |  |           |  |                                         |           +**verecunda_CS5
|                              |                               |     |  |  |     |  |           |  |                                      +**| (0/88)
|                              |                               |     |  |  |     |  |           |  |                                      |  |        +**incarnata_EO12771
|                              |                               |     |  |  |     |  |           |  |                                      |  |     +**| (0/100)
|                              |                               |     |  |  |     |  |           |  |                                      |  |     |  +**leptopus_MP746
|                              |                               |     |  |  |     |  |           |  |                                      |  |  +--| (95.9/100)
|                              |                               |     |  |  |     |  |           |  |                                      |  |  |  +**rubens_EO12853
|                              |                               |     |  |  |     |  |           |  |                                      |  +--| (74.4/100)
|                              |                               |     |  |  |     |  |           |  |                                      |     +--rubens_EO12479
|                              |                               |     |  |  |     |  |           |  |                                   +--| (90.2/100)
|                              |                               |     |  |  |     |  |           |  |                                   |  |  +--oxysepala_MP780
|                              |                               |     |  |  |     |  |           |  |                                   |  +--| (70.6/100)
|                              |                               |     |  |  |     |  |           |  |                                   |     +--subulata_MdV2
|                              |                               |     |  |  |     |  |           |  |                                +--| (80.2/98)
|                              |                               |     |  |  |     |  |           |  |                                |  |  +--mira_MP1257
|                              |                               |     |  |  |     |  |           |  |                                |  +--| (75.7/100)
|                              |                               |     |  |  |     |  |           |  |                                |     |  +--thunbergii_AH2612
|                              |                               |     |  |  |     |  |           |  |                                |     +--| (91.9/100)
|                              |                               |     |  |  |     |  |           |  |                                |        +--thunbergii_EO12473
|                              |                               |     |  |  |     |  |           |  |                             +**| (0/78)
|                              |                               |     |  |  |     |  |           |  |                             |  |  +--flacca_MP840
|                              |                               |     |  |  |     |  |           |  |                             |  +--| (64/84)
|                              |                               |     |  |  |     |  |           |  |                             |     +--hanekomii_EO11172
|                              |                               |     |  |  |     |  |           |  |                          +--| (0/44)
|                              |                               |     |  |  |     |  |           |  |                          |  +--lateriflora_EO12482
|                              |                               |     |  |  |     |  |           |  |                       +--| (88.7/61)
|                              |                               |     |  |  |     |  |           |  |                       |  |        +--bokkeveldia_EO12769
|                              |                               |     |  |  |     |  |           |  |                       |  |     +--| (30.4/90)
|                              |                               |     |  |  |     |  |           |  |                       |  |     |  |  +--eremioides_EO12854
|                              |                               |     |  |  |     |  |           |  |                       |  |     |  +--| (84.6/97)
|                              |                               |     |  |  |     |  |           |  |                       |  |     |     +--rusticula_EO12471
|                              |                               |     |  |  |     |  |           |  |                       |  |  +**| (0/90)
|                              |                               |     |  |  |     |  |           |  |                       |  |  |  +--cetrata_EO12064
|                              |                               |     |  |  |     |  |           |  |                       |  +--| (71/67)
|                              |                               |     |  |  |     |  |           |  |                       |     |  +**glandulifera_EO12852
|                              |                               |     |  |  |     |  |           |  |                       |     +--| (99.6/100)
|                              |                               |     |  |  |     |  |           |  |                       |        +--irrorata_EO12856
|                              |                               |     |  |  |     |  |           |  |                    +--| (97.6/99)
|                              |                               |     |  |  |     |  |           |  |                    |  |                          +**amoena_MP1032
|                              |                               |     |  |  |     |  |           |  |                    |  |                       +--| (91.9/100)
|                              |                               |     |  |  |     |  |           |  |                    |  |                       |  |  +--planifolia_MP1012
|                              |                               |     |  |  |     |  |           |  |                    |  |                       |  +**| (0/99)
|                              |                               |     |  |  |     |  |           |  |                    |  |                       |     |  +**planifolia_MP939
|                              |                               |     |  |  |     |  |           |  |                    |  |                       |     +**| (0/99)
|                              |                               |     |  |  |     |  |           |  |                    |  |                       |        +**thimifolia_CM7
|                              |                               |     |  |  |     |  |           |  |                    |  |                    +**| (0/82)
|                              |                               |     |  |  |     |  |           |  |                    |  |                    |  +--recurvifolia_EO12475a
|                              |                               |     |  |  |     |  |           |  |                    |  |                 +--| (81.5/82)
|                              |                               |     |  |  |     |  |           |  |                    |  |                 |  +--eremioides_MP533
|                              |                               |     |  |  |     |  |           |  |                    |  |              +**| (0/82)
|                              |                               |     |  |  |     |  |           |  |                    |  |              |  +--argentea_EO12475
|                              |                               |     |  |  |     |  |           |  |                    |  |           +--| (85.5/81)
|                              |                               |     |  |  |     |  |           |  |                    |  |           |  +--totta_MP525
|                              |                               |     |  |  |     |  |           |  |                    |  |        +**| (0/53)
|                              |                               |     |  |  |     |  |           |  |                    |  |        |  |     +--eriophoros_EO12478
|                              |                               |     |  |  |     |  |           |  |                    |  |        |  |  +--| (99/100)
|                              |                               |     |  |  |     |  |           |  |                    |  |        |  |  |  +**senilis_EO12483
|                              |                               |     |  |  |     |  |           |  |                    |  |        |  +--| (73/91)
|                              |                               |     |  |  |     |  |           |  |                    |  |        |     |  +--humifusa_MP616
|                              |                               |     |  |  |     |  |           |  |                    |  |        |     +--| (96.6/100)
|                              |                               |     |  |  |     |  |           |  |                    |  |        |        +--humifusa_MP846
|                              |                               |     |  |  |     |  |           |  |                    |  |     +**| (0/60)
|                              |                               |     |  |  |     |  |           |  |                    |  |     |  |  +--inaequalis_MP539
|                              |                               |     |  |  |     |  |           |  |                    |  |     |  +--| (83.1/73)
|                              |                               |     |  |  |     |  |           |  |                    |  |     |     +--tumida_MP755
|                              |                               |     |  |  |     |  |           |  |                    |  |  +--| (17.9/28)
|                              |                               |     |  |  |     |  |           |  |                    |  |  |  +--coacervata_MP761
|                              |                               |     |  |  |     |  |           |  |                    |  +**| (0/18)
|                              |                               |     |  |  |     |  |           |  |                    |     |  +--lavandulifolia_EO12506
|                              |                               |     |  |  |     |  |           |  |                    |     +--| (99.8/100)
|                              |                               |     |  |  |     |  |           |  |                    |        +**macrotrema_MM4625
|                              |                               |     |  |  |     |  |           |  |                 +--| (63.8/81)
|                              |                               |     |  |  |     |  |           |  |                 |  |           +--baccans_BG645
|                              |                               |     |  |  |     |  |           |  |                 |  |        +**| (0/85)
|                              |                               |     |  |  |     |  |           |  |                 |  |        |  |  +--fairii_CM12_CP
|                              |                               |     |  |  |     |  |           |  |                 |  |        |  +--| (43.7/96)
|                              |                               |     |  |  |     |  |           |  |                 |  |        |     +--halicacaba_MP1036
|                              |                               |     |  |  |     |  |           |  |                 |  |     +--| (0/95)
|                              |                               |     |  |  |     |  |           |  |                 |  |     |  +--brachialis_MP734
|                              |                               |     |  |  |     |  |           |  |                 |  |  +--| (0/62)
|                              |                               |     |  |  |     |  |           |  |                 |  |  |  |  +**leptopus_ANA
|                              |                               |     |  |  |     |  |           |  |                 |  |  |  +--| (87.3/100)
|                              |                               |     |  |  |     |  |           |  |                 |  |  |     +**tenuis_ANA
|                              |                               |     |  |  |     |  |           |  |                 |  +--| (87.2/75)
|                              |                               |     |  |  |     |  |           |  |                 |     +--urna_viridis_MP946
|                              |                               |     |  |  |     |  |           |  |              +**| (0/7)
|                              |                               |     |  |  |     |  |           |  |              |  |     +--caespitosa_MP642
|                              |                               |     |  |  |     |  |           |  |              |  |  +--| (99.8/100)
|                              |                               |     |  |  |     |  |           |  |              |  |  |  +--karooica_MP1285
|                              |                               |     |  |  |     |  |           |  |              |  +--| (74.3/18)
|                              |                               |     |  |  |     |  |           |  |              |     |           +--dolfiana_EO12546
|                              |                               |     |  |  |     |  |           |  |              |     |        +--| (97.6/100)
|                              |                               |     |  |  |     |  |           |  |              |     |        |  |  +--dolfiana_MP1297
|                              |                               |     |  |  |     |  |           |  |              |     |        |  +--| (74.4/100)
|                              |                               |     |  |  |     |  |           |  |              |     |        |     +**lignosa_EO11763
|                              |                               |     |  |  |     |  |           |  |              |     |     +--| (44.4/94)
|                              |                               |     |  |  |     |  |           |  |              |     |     |  +--madida_MP573
|                              |                               |     |  |  |     |  |           |  |              |     |  +**| (0/28)
|                              |                               |     |  |  |     |  |           |  |              |     |  |  |  +--esteriana_EO12858
|                              |                               |     |  |  |     |  |           |  |              |     |  |  +--| (76/97)
|                              |                               |     |  |  |     |  |           |  |              |     |  |     +--filiformis_EO12881
|                              |                               |     |  |  |     |  |           |  |              |     +--| (13.4/20)
|                              |                               |     |  |  |     |  |           |  |              |        |     +--paludicola_AH2680
|                              |                               |     |  |  |     |  |           |  |              |        |  +**| (0/97)
|                              |                               |     |  |  |     |  |           |  |              |        |  |  +--trichroma_EO12517
|                              |                               |     |  |  |     |  |           |  |              |        +--| (87.8/95)
|                              |                               |     |  |  |     |  |           |  |              |           +--paniculata_MP1274
|                              |                               |     |  |  |     |  |           |  |           +--| (6.85/17)
|                              |                               |     |  |  |     |  |           |  |           |  +--urceolata_MP955
|                              |                               |     |  |  |     |  |           |  |        +--| (73.3/21)
|                              |                               |     |  |  |     |  |           |  |        |  |                 +**NEW_macrophylla_RH180
|                              |                               |     |  |  |     |  |           |  |        |  |              +**| (0/100)
|                              |                               |     |  |  |     |  |           |  |        |  |              |  +**NEW_sp_romana_RH182
|                              |                               |     |  |  |     |  |           |  |        |  |           +--| (87.9/100)
|                              |                               |     |  |  |     |  |           |  |        |  |           |  +--ocellata_MP574
|                              |                               |     |  |  |     |  |           |  |        |  |        +--| (83.2/100)
|                              |                               |     |  |  |     |  |           |  |        |  |        |  |  +--melanthera_MP610
|                              |                               |     |  |  |     |  |           |  |        |  |        |  +--| (98.6/100)
|                              |                               |     |  |  |     |  |           |  |        |  |        |     +--modesta_ANA
|                              |                               |     |  |  |     |  |           |  |        |  |     +--| (87.8/99)
|                              |                               |     |  |  |     |  |           |  |        |  |     |  |        +--NEW_omninoglabra_RH77
|                              |                               |     |  |  |     |  |           |  |        |  |     |  |     +**| (0/51)
|                              |                               |     |  |  |     |  |           |  |        |  |     |  |     |  +--conferta_MP887_CP
|                              |                               |     |  |  |     |  |           |  |        |  |     |  |  +**| (0/53)
|                              |                               |     |  |  |     |  |           |  |        |  |     |  |  |  |     +**NEW_sp_arida_RH218
|                              |                               |     |  |  |     |  |           |  |        |  |     |  |  |  |  +**| (0/85)
|                              |                               |     |  |  |     |  |           |  |        |  |     |  |  |  |  |  |  +**NEW_sp_arida_RH220
|                              |                               |     |  |  |     |  |           |  |        |  |     |  |  |  |  |  +**| (0/80)
|                              |                               |     |  |  |     |  |           |  |        |  |     |  |  |  |  |     |        +**cordata_MP571
|                              |                               |     |  |  |     |  |           |  |        |  |     |  |  |  |  |     |     +--| (0/90)
|                              |                               |     |  |  |     |  |           |  |        |  |     |  |  |  |  |     |     |  +**lowryensis_ANA
|                              |                               |     |  |  |     |  |           |  |        |  |     |  |  |  |  |     |  +--| (0/73)
|                              |                               |     |  |  |     |  |           |  |        |  |     |  |  |  |  |     |  |  +**turneri_EO12736
|                              |                               |     |  |  |     |  |           |  |        |  |     |  |  |  |  |     +--| (48.3/93)
|                              |                               |     |  |  |     |  |           |  |        |  |     |  |  |  |  |        +--hispidula_MP801
|                              |                               |     |  |  |     |  |           |  |        |  |     |  |  |  +--| (90.6/99)
|                              |                               |     |  |  |     |  |           |  |        |  |     |  |  |     |        +--copiosa_BG610
|                              |                               |     |  |  |     |  |           |  |        |  |     |  |  |     |     +**| (0/77)
|                              |                               |     |  |  |     |  |           |  |        |  |     |  |  |     |     |  |  +--leucopelta_SB9309
|                              |                               |     |  |  |     |  |           |  |        |  |     |  |  |     |     |  +--| (75.6/99)
|                              |                               |     |  |  |     |  |           |  |        |  |     |  |  |     |     |     +--natalitia_EO12514
|                              |                               |     |  |  |     |  |           |  |        |  |     |  |  |     |  +--| (77.1/99)
|                              |                               |     |  |  |     |  |           |  |        |  |     |  |  |     |  |  +**leucopelta_EO12598
|                              |                               |     |  |  |     |  |           |  |        |  |     |  |  |     +--| (89.5/100)
|                              |                               |     |  |  |     |  |           |  |        |  |     |  |  |        +--tradouwensis_MP903
|                              |                               |     |  |  |     |  |           |  |        |  |     |  +**| (0/51)
|                              |                               |     |  |  |     |  |           |  |        |  |     |     |     +**NEW_sp_hessaquae_RH181
|                              |                               |     |  |  |     |  |           |  |        |  |     |     |  +**| (0/100)
|                              |                               |     |  |  |     |  |           |  |        |  |     |     |  |  +**NEW_sp_hessaquae_RH193b
|                              |                               |     |  |  |     |  |           |  |        |  |     |     +--| (87.4/100)
|                              |                               |     |  |  |     |  |           |  |        |  |     |        +**grata_MP879
|                              |                               |     |  |  |     |  |           |  |        |  |  +--| (76.7/86)
|                              |                               |     |  |  |     |  |           |  |        |  |  |  +--podophylla_MP582
|                              |                               |     |  |  |     |  |           |  |        |  +**| (0/11)
|                              |                               |     |  |  |     |  |           |  |        |     |        +**NEW_mucronata_RH187
|                              |                               |     |  |  |     |  |           |  |        |     |     +--| (98.3/100)
|                              |                               |     |  |  |     |  |           |  |        |     |     |  +**condensata_MP890
|                              |                               |     |  |  |     |  |           |  |        |     |  +--| (80.5/26)
|                              |                               |     |  |  |     |  |           |  |        |     |  |  |              +**NEW_sp_napierensis_RH184
|                              |                               |     |  |  |     |  |           |  |        |     |  |  |           +--| (89.6/100)
|                              |                               |     |  |  |     |  |           |  |        |     |  |  |           |  |     +--peltata_MP1231
|                              |                               |     |  |  |     |  |           |  |        |     |  |  |           |  |  +**| (0/100)
|                              |                               |     |  |  |     |  |           |  |        |     |  |  |           |  |  |  +**velatiflora_MP1213
|                              |                               |     |  |  |     |  |           |  |        |     |  |  |           |  +**| (0/23)
|                              |                               |     |  |  |     |  |           |  |        |     |  |  |           |     +--sparsa_BG602
|                              |                               |     |  |  |     |  |           |  |        |     |  |  |        +**| (0/100)
|                              |                               |     |  |  |     |  |           |  |        |     |  |  |        |  +--nemerosa_MP1208
|                              |                               |     |  |  |     |  |           |  |        |     |  |  |     +--| (0/88)
|                              |                               |     |  |  |     |  |           |  |        |     |  |  |     |  +--klotzschii_EO12762
|                              |                               |     |  |  |     |  |           |  |        |     |  |  |  +**| (0/87)
|                              |                               |     |  |  |     |  |           |  |        |     |  |  |  |  +--garciae_MP1253
|                              |                               |     |  |  |     |  |           |  |        |     |  |  +--| (76.5/26)
|                              |                               |     |  |  |     |  |           |  |        |     |  |     +--zebrensis_EO12787
|                              |                               |     |  |  |     |  |           |  |        |     +**| (0/24)
|                              |                               |     |  |  |     |  |           |  |        |        |  +--collina_EO12613_CP
|                              |                               |     |  |  |     |  |           |  |        |        +--| (97.9/99)
|                              |                               |     |  |  |     |  |           |  |        |           +--stokoei_MP825_CP
|                              |                               |     |  |  |     |  |           |  |     +--| (75.7/16)
|                              |                               |     |  |  |     |  |           |  |     |  |                 +**angulosa_S2105
|                              |                               |     |  |  |     |  |           |  |     |  |              +--| (86/100)
|                              |                               |     |  |  |     |  |           |  |     |  |              |  |  +--axillaris_MP1052
|                              |                               |     |  |  |     |  |           |  |     |  |              |  +**| (0/97)
|                              |                               |     |  |  |     |  |           |  |     |  |              |     +**axillaris_MP594
|                              |                               |     |  |  |     |  |           |  |     |  |           +**| (0/74)
|                              |                               |     |  |  |     |  |           |  |     |  |           |  |  +--artemisioides_MP551
|                              |                               |     |  |  |     |  |           |  |     |  |           |  +--| (76.6/100)
|                              |                               |     |  |  |     |  |           |  |     |  |           |     |  +**remota_EO10386
|                              |                               |     |  |  |     |  |           |  |     |  |           |     +--| (93.5/100)
|                              |                               |     |  |  |     |  |           |  |     |  |           |        +**remota_MP1263
|                              |                               |     |  |  |     |  |           |  |     |  |        +--| (86.4/93)
|                              |                               |     |  |  |     |  |           |  |     |  |        |  +--subcapitata_MP1042
|                              |                               |     |  |  |     |  |           |  |     |  |     +--| (0/94)
|                              |                               |     |  |  |     |  |           |  |     |  |     |  +--rugata_EO12516
|                              |                               |     |  |  |     |  |           |  |     |  |  +**| (0/88)
|                              |                               |     |  |  |     |  |           |  |     |  |  |  +--parviporandra_MP877
|                              |                               |     |  |  |     |  |           |  |     |  +--| (95.3/22)
|                              |                               |     |  |  |     |  |           |  |     |     |     +**cabernetea_EO12882
|                              |                               |     |  |  |     |  |           |  |     |     |  +**| (0/99)
|                              |                               |     |  |  |     |  |           |  |     |     |  |  +--extrusa_EO12880
|                              |                               |     |  |  |     |  |           |  |     |     +--| (66.4/77)
|                              |                               |     |  |  |     |  |           |  |     |        +--caprina_EO12772
|                              |                               |     |  |  |     |  |           |  |  +--| (45.8/15)
|                              |                               |     |  |  |     |  |           |  |  |  +--leonis_RTsn
|                              |                               |     |  |  |     |  |           |  +--| (75/15)
|                              |                               |     |  |  |     |  |           |     |     +**clavisepala_ANA
|                              |                               |     |  |  |     |  |           |     |  +--| (97.2/100)
|                              |                               |     |  |  |     |  |           |     |  |  +**clavisepala_MP1063
|                              |                               |     |  |  |     |  |           |     +--| (87.5/99)
|                              |                               |     |  |  |     |  |           |        +**lutea_MP672
|                              |                               |     |  |  |     |  |        +--| (0/67)
|                              |                               |     |  |  |     |  |        |  +--NEW_sp_nov_JV2988
|                              |                               |     |  |  |     |  |     +**| (0/20)
|                              |                               |     |  |  |     |  |     |  |  +--halicacaba_ANA
|                              |                               |     |  |  |     |  |     |  +--| (75.7/80)
|                              |                               |     |  |  |     |  |     |     |  +--oxycoccifolia_MP1275
|                              |                               |     |  |  |     |  |     |     +--| (63.1/100)
|                              |                               |     |  |  |     |  |     |        |  +**physodes_ANA
|                              |                               |     |  |  |     |  |     |        +--| (90.1/100)
|                              |                               |     |  |  |     |  |     |           |  +--physodes_MP979
|                              |                               |     |  |  |     |  |     |           +--| (99.9/100)
|                              |                               |     |  |  |     |  |     |              +**urna_viridis_ANA
|                              |                               |     |  |  |     |  |  +--| (68.2/30)
|                              |                               |     |  |  |     |  |  |  |        +--bicolor_MP1098
|                              |                               |     |  |  |     |  |  |  |     +--| (65.7/97)
|                              |                               |     |  |  |     |  |  |  |     |  +--petricola_MP996
|                              |                               |     |  |  |     |  |  |  |  +--| (94.5/96)
|                              |                               |     |  |  |     |  |  |  |  |  |           +**junonia_jun_Moelens
|                              |                               |     |  |  |     |  |  |  |  |  |        +**| (0/90)
|                              |                               |     |  |  |     |  |  |  |  |  |        |  +**junonia_min_MP866
|                              |                               |     |  |  |     |  |  |  |  |  |     +--| (92.5/98)
|                              |                               |     |  |  |     |  |  |  |  |  |     |  +**junonia_min_Moelens
|                              |                               |     |  |  |     |  |  |  |  |  |  +--| (87.2/98)
|                              |                               |     |  |  |     |  |  |  |  |  |  |  +--plumosa_EO12480
|                              |                               |     |  |  |     |  |  |  |  |  +**| (0/67)
|                              |                               |     |  |  |     |  |  |  |  |     |     +--pubescens_EO12503
|                              |                               |     |  |  |     |  |  |  |  |     |  +--| (30.8/97)
|                              |                               |     |  |  |     |  |  |  |  |     |  |  +--strigosa_MP673
|                              |                               |     |  |  |     |  |  |  |  |     +--| (39.1/84)
|                              |                               |     |  |  |     |  |  |  |  |        +--tenuis_EO12491
|                              |                               |     |  |  |     |  |  |  +--| (73.2/73)
|                              |                               |     |  |  |     |  |  |     |        +--fausta_MP663
|                              |                               |     |  |  |     |  |  |     |     +--| (92.8/97)
|                              |                               |     |  |  |     |  |  |     |     |  +--patens_EO12457
|                              |                               |     |  |  |     |  |  |     |  +--| (75.1/93)
|                              |                               |     |  |  |     |  |  |     |  |  |        +**hirta_EO12812
|                              |                               |     |  |  |     |  |  |     |  |  |     +**| (0/28)
|                              |                               |     |  |  |     |  |  |     |  |  |     |  +--magistrati_EO11750
|                              |                               |     |  |  |     |  |  |     |  |  |  +**| (0/27)
|                              |                               |     |  |  |     |  |  |     |  |  |  |  +**marifolia_CM4
|                              |                               |     |  |  |     |  |  |     |  |  +**| (0/65)
|                              |                               |     |  |  |     |  |  |     |  |     +--margaritacea_ANA
|                              |                               |     |  |  |     |  |  |     +--| (95.8/100)
|                              |                               |     |  |  |     |  |  |        +--hispiduloides_EO11544
|                              |                               |     |  |  |     |  +--| (87.7/95)
|                              |                               |     |  |  |     |     |           +**NEW_sp_soporata_RH183
|                              |                               |     |  |  |     |     |        +**| (0/100)
|                              |                               |     |  |  |     |     |        |  +**NEW_sp_soporata_RH203
|                              |                               |     |  |  |     |     |     +--| (93.4/100)
|                              |                               |     |  |  |     |     |     |  +--albescens_MP898
|                              |                               |     |  |  |     |     |  +--| (75.1/52)
|                              |                               |     |  |  |     |     |  |  +--niveniana_MP1267
|                              |                               |     |  |  |     |     +--| (77.4/79)
|                              |                               |     |  |  |     |        |           +--areolata_EO12502
|                              |                               |     |  |  |     |        |        +--| (76/82)
|                              |                               |     |  |  |     |        |        |  |        +--brachysepala_EO12727
|                              |                               |     |  |  |     |        |        |  |     +**| (0/97)
|                              |                               |     |  |  |     |        |        |  |     |  |     +--gibbosa_ANA
|                              |                               |     |  |  |     |        |        |  |     |  |  +--| (84.3/100)
|                              |                               |     |  |  |     |        |        |  |     |  |  |  +--gibbosa_ANA_b
|                              |                               |     |  |  |     |        |        |  |     |  +--| (84.2/100)
|                              |                               |     |  |  |     |        |        |  |     |     +--glandulosa_fou_ANA
|                              |                               |     |  |  |     |        |        |  |  +--| (95.5/98)
|                              |                               |     |  |  |     |        |        |  |  |  +--physophylla_EO11418
|                              |                               |     |  |  |     |        |        |  +--| (73.4/82)
|                              |                               |     |  |  |     |        |        |     |  +**cruenta_MP745_CP
|                              |                               |     |  |  |     |        |        |     +--| (99.4/100)
|                              |                               |     |  |  |     |        |        |        +**elimensis_EO12843_CP
|                              |                               |     |  |  |     |        |     +--| (59/50)
|                              |                               |     |  |  |     |        |     |  +--longimontana_MP587
|                              |                               |     |  |  |     |        |  +--| (66.3/39)
|                              |                               |     |  |  |     |        |  |  +--stokoeanthus_EO4790
|                              |                               |     |  |  |     |        +**| (0/33)
|                              |                               |     |  |  |     |           +--muscosa_MP775
|                              |                               |     |  |  |  +**| (0/95)
|                              |                               |     |  |  |  |  |                          +--accommodata_EO11382
|                              |                               |     |  |  |  |  |                       +--| (77.5/89)
|                              |                               |     |  |  |  |  |                       |  |                       +--chartacea_EO11408
|                              |                               |     |  |  |  |  |                       |  |                    +--| (0/71)
|                              |                               |     |  |  |  |  |                       |  |                    |  +**penicilliformis_MP1078
|                              |                               |     |  |  |  |  |                       |  |                 +--| (85.5/100)
|                              |                               |     |  |  |  |  |                       |  |                 |  |     +**intermedia_MM5082
|                              |                               |     |  |  |  |  |                       |  |                 |  |  +--| (77.8/100)
|                              |                               |     |  |  |  |  |                       |  |                 |  |  |  +**intermedia_alb_MP1248
|                              |                               |     |  |  |  |  |                       |  |                 |  +--| (87.4/100)
|                              |                               |     |  |  |  |  |                       |  |                 |     +--penicilliformis_MP889
|                              |                               |     |  |  |  |  |                       |  |              +--| (73.6/100)
|                              |                               |     |  |  |  |  |                       |  |              |  |     +--coccinea_coc_MP1020
|                              |                               |     |  |  |  |  |                       |  |              |  |  +--| (85.3/100)
|                              |                               |     |  |  |  |  |                       |  |              |  |  |  +--monadelphia_FO
|                              |                               |     |  |  |  |  |                       |  |              |  +--| (76/100)
|                              |                               |     |  |  |  |  |                       |  |              |     |  +--coccinea_coc_MP1053
|                              |                               |     |  |  |  |  |                       |  |              |     +--| (0/100)
|                              |                               |     |  |  |  |  |                       |  |              |        |              +--coccinea_coc_MP598
|                              |                               |     |  |  |  |  |                       |  |              |        |           +**| (0/52)
|                              |                               |     |  |  |  |  |                       |  |              |        |           |  +**coccinea_uni_EO12849
|                              |                               |     |  |  |  |  |                       |  |              |        |        +**| (0/52)
|                              |                               |     |  |  |  |  |                       |  |              |        |        |  +**melastoma_min_EO12820
|                              |                               |     |  |  |  |  |                       |  |              |        |     +**| (0/51)
|                              |                               |     |  |  |  |  |                       |  |              |        |     |  +**melastoma_mel_MP773
|                              |                               |     |  |  |  |  |                       |  |              |        |  +--| (81.4/100)
|                              |                               |     |  |  |  |  |                       |  |              |        |  |  +--imbricata_MP1276
|                              |                               |     |  |  |  |  |                       |  |              |        +**| (0/100)
|                              |                               |     |  |  |  |  |                       |  |              |           +--imbricata_MP512
|                              |                               |     |  |  |  |  |                       |  |           +--| (91.2/100)
|                              |                               |     |  |  |  |  |                       |  |           |  |                    +**imbricata_EO12834
|                              |                               |     |  |  |  |  |                       |  |           |  |                 +--| (63.9/99)
|                              |                               |     |  |  |  |  |                       |  |           |  |                 |  +**placentiflora_EO12833
|                              |                               |     |  |  |  |  |                       |  |           |  |              +--| (10.4/49)
|                              |                               |     |  |  |  |  |                       |  |           |  |              |  +--imbricata_MP688
|                              |                               |     |  |  |  |  |                       |  |           |  |           +**| (0/100)
|                              |                               |     |  |  |  |  |                       |  |           |  |           |  +**lasciva_MP906
|                              |                               |     |  |  |  |  |                       |  |           |  |        +**| (0/82)
|                              |                               |     |  |  |  |  |                       |  |           |  |        |  |  +--imbricata_MP1279
|                              |                               |     |  |  |  |  |                       |  |           |  |        |  +**| (0/88)
|                              |                               |     |  |  |  |  |                       |  |           |  |        |     +--lasciva_EO12837
|                              |                               |     |  |  |  |  |                       |  |           |  |     +**| (0/91)
|                              |                               |     |  |  |  |  |                       |  |           |  |     |  +--pogonanthera_EO12835
|                              |                               |     |  |  |  |  |                       |  |           |  |  +**| (0/89)
|                              |                               |     |  |  |  |  |                       |  |           |  |  |  +--monadelphia_FO2_CP
|                              |                               |     |  |  |  |  |                       |  |           |  +--| (11.6/99)
|                              |                               |     |  |  |  |  |                       |  |           |     +--imbricata_MP1295
|                              |                               |     |  |  |  |  |                       |  |        +--| (91.2/100)
|                              |                               |     |  |  |  |  |                       |  |        |  |  +**sonderiana_MP756
|                              |                               |     |  |  |  |  |                       |  |        |  +--| (94.3/100)
|                              |                               |     |  |  |  |  |                       |  |        |     +**sonderiana_MP997
|                              |                               |     |  |  |  |  |                       |  |     +**| (0/97)
|                              |                               |     |  |  |  |  |                       |  |     |  |  +--placentiflora_EO12477
|                              |                               |     |  |  |  |  |                       |  |     |  +--| (86/97)
|                              |                               |     |  |  |  |  |                       |  |     |     +--placentiflora_MP1241
|                              |                               |     |  |  |  |  |                       |  |  +--| (79.8/97)
|                              |                               |     |  |  |  |  |                       |  |  |  +--imbricata_MP508
|                              |                               |     |  |  |  |  |                       |  +--| (77.7/100)
|                              |                               |     |  |  |  |  |                       |     +--desmantha_MP562
|                              |                               |     |  |  |  |  |                    +**| (0/29)
|                              |                               |     |  |  |  |  |                    |  |     +**brevifolia_EO12459
|                              |                               |     |  |  |  |  |                    |  |  +--| (92.2/100)
|                              |                               |     |  |  |  |  |                    |  |  |  +--brevifolia_MP1008
|                              |                               |     |  |  |  |  |                    |  +--| (86.4/32)
|                              |                               |     |  |  |  |  |                    |     |  +--coarctata_ANA
|                              |                               |     |  |  |  |  |                    |     +**| (0/32)
|                              |                               |     |  |  |  |  |                    |        +--gnaphaloides_MP511
|                              |                               |     |  |  |  |  |                 +**| (0/30)
|                              |                               |     |  |  |  |  |                 |  |  +--bruniifolia_EO12460
|                              |                               |     |  |  |  |  |                 |  +--| (93.3/99)
|                              |                               |     |  |  |  |  |                 |     +--ustulescens_RT1553
|                              |                               |     |  |  |  |  |              +**| (0/26)
|                              |                               |     |  |  |  |  |              |  |     +--genistifolia_CM15
|                              |                               |     |  |  |  |  |              |  |  +**| (0/98)
|                              |                               |     |  |  |  |  |              |  |  |  +--oligantha_TdV86
|                              |                               |     |  |  |  |  |              |  +--| (87.1/99)
|                              |                               |     |  |  |  |  |              |     |        +--obtusata_EO12458
|                              |                               |     |  |  |  |  |              |     |     +--| (91.4/100)
|                              |                               |     |  |  |  |  |              |     |     |  +**oliveri_MP1278
|                              |                               |     |  |  |  |  |              |     |  +**| (0/99)
|                              |                               |     |  |  |  |  |              |     |  |  +--petrophila_RT2065
|                              |                               |     |  |  |  |  |              |     +--| (85.2/100)
|                              |                               |     |  |  |  |  |              |        +--petrophila_EO7592
|                              |                               |     |  |  |  |  |           +**| (0/27)
|                              |                               |     |  |  |  |  |           |  |  +--cumuliflora_EO12699
|                              |                               |     |  |  |  |  |           |  +--| (87.8/85)
|                              |                               |     |  |  |  |  |           |     +--recurvata_EO12467_CP
|                              |                               |     |  |  |  |  |        +**| (0/92)
|                              |                               |     |  |  |  |  |        |  +--palliiflora_EO12533
|                              |                               |     |  |  |  |  |     +--| (83.6/99)
|                              |                               |     |  |  |  |  |     |  |              +**coarctata_MP590
|                              |                               |     |  |  |  |  |     |  |           +--| (86.8/100)
|                              |                               |     |  |  |  |  |     |  |           |  +--rubiginosa_RT1554
|                              |                               |     |  |  |  |  |     |  |        +--| (87.1/100)
|                              |                               |     |  |  |  |  |     |  |        |  |        +**plukenetii_bre_MP769
|                              |                               |     |  |  |  |  |     |  |        |  |     +**| (0/100)
|                              |                               |     |  |  |  |  |     |  |        |  |     |  +**plukenetii_lin_MP912
|                              |                               |     |  |  |  |  |     |  |        |  |  +**| (0/100)
|                              |                               |     |  |  |  |  |     |  |        |  |  |  +**plukenetii_plu_EO
|                              |                               |     |  |  |  |  |     |  |        |  +--| (89/100)
|                              |                               |     |  |  |  |  |     |  |        |     +**plukenetii_pen_MP915
|                              |                               |     |  |  |  |  |     |  |     +--| (90.5/98)
|                              |                               |     |  |  |  |  |     |  |     |  |     +--curtophylla_EO12750
|                              |                               |     |  |  |  |  |     |  |     |  |  +--| (88.4/100)
|                              |                               |     |  |  |  |  |     |  |     |  |  |  +**scytophylla_MP1021
|                              |                               |     |  |  |  |  |     |  |     |  +--| (93.4/100)
|                              |                               |     |  |  |  |  |     |  |     |     +--gracilipes_MM5014
|                              |                               |     |  |  |  |  |     |  |  +**| (0/88)
|                              |                               |     |  |  |  |  |     |  |  |  +--occulta_EO
|                              |                               |     |  |  |  |  |     |  +--| (72.5/92)
|                              |                               |     |  |  |  |  |     |     +--riparia_MP908
|                              |                               |     |  |  |  |  |  +--| (97.8/100)
|                              |                               |     |  |  |  |  |  |  |        +--bruniades_EO12465
|                              |                               |     |  |  |  |  |  |  |     +--| (87.2/100)
|                              |                               |     |  |  |  |  |  |  |     |  +--villosa_EO11394
|                              |                               |     |  |  |  |  |  |  |  +--| (83.5/100)
|                              |                               |     |  |  |  |  |  |  |  |  |  +--capitata_ANA
|                              |                               |     |  |  |  |  |  |  |  |  +--| (93.3/100)
|                              |                               |     |  |  |  |  |  |  |  |     +**capitata_MP1044
|                              |                               |     |  |  |  |  |  |  +**| (0/95)
|                              |                               |     |  |  |  |  |  |     +--petiolaris_EO12783
|                              |                               |     |  |  |  |  +--| (82.3/95)
|                              |                               |     |  |  |  |     |     +**gigantea_EO12821
|                              |                               |     |  |  |  |     |  +--| (99.2/100)
|                              |                               |     |  |  |  |     |  |  +**oblongiflora_EO12813
|                              |                               |     |  |  |  |     +**| (0/99)
|                              |                               |     |  |  |  |        +--utriculosa_EOsn
|                              |                               |     |  |  +--| (88/96)
|                              |                               |     |  |     +--vlokii_JP378
|                              |                               |     +**| (0/97)
|                              |                               |        +--pauciovulata_TdV258b
|                              |                            +--| (30.1/98)
|                              |                            |  +--arborea_m_ANA
|                              |                         +--| (97.5/100)
|                              |                         |  |  +--trimera_MsnA
|                              |                         |  +--| (99.8/100)
|                              |                         |     +--trimera_ken_BG94
|                              |                      +--| (98.4/100)
|                              |                      |  |       +--australis_PPF
|                              |                      |  |    +**| (0/100)
|                              |                      |  |    |  +**australis_b_ANA
|                              |                      |  +----| (100/100)
|                              |                      |       +--australis_PPM
|                              |                   +--| (36.1/30)
|                              |                   |  |        +--umbellata_DS
|                              |                   |  |     +**| (0/44)
|                              |                   |  |     |  |  +--umbellata_b_ANA
|                              |                   |  |     |  +**| (0/46)
|                              |                   |  |     |     +--umbellata_EO12620
|                              |                   |  +-----| (100/100)
|                              |                   |        +--umbellata_a_ANA
|                              |                +--| (98.8/100)
|                              |                |  |             +**cinerea_MP967
|                              |                |  |          +--| (100/100)
|                              |                |  |          |  +**cinerea_a_ANA
|                              |                |  |     +----| (100/100)
|                              |                |  |     |    +--cinerea_Popp
|                              |                |  |  +--| (99.6/100)
|                              |                |  |  |  |  +**maderensis_AH
|                              |                |  |  |  +--| (99.7/100)
|                              |                |  |  |     +**maderensis_b_ANA
|                              |                |  +**| (0/28)
|                              |                |     |    +--lusitanica_PJ_CP
|                              |                |     +----| (100/100)
|                              |                |          +**lusitanica_f_ANA_CP
|                              |             +--| (9.37/97)
|                              |             |  |     +--sicula_boc_DM
|                              |             |  |  +--| (70.6/100)
|                              |             |  |  |  +**sicula_sic_c_ANA
|                              |             |  +--| (99.4/100)
|                              |             |     +--sicula_sic_AM
|                              +-------------| (100/100)
|                                            |               +**carnea_ATsn5
|                                            |           +---| (100/100)
|                                            |           |   +--carnea_b_ANA
|                                            |        +--| (98.5/100)
|                                            |        |  |      +**erigena_EO12616
|                                            |        |  |   +--| (81.4/100)
|                                            |        |  |   |  +**erigena_Pim
|                                            |        |  +---| (100/100)
|                                            |        |      |  +--erigena_EO12623
|                                            |        |      +**| (0/99)
|                                            |        |         +**erigena_a_ANA
|                                            |     +--| (92.8/100)
|                                            |     |  |              +**vagans_PPJ
|                                            |     |  |           +--| (100/100)
|                                            |     |  |           |  |  +--vagans_MP972
|                                            |     |  |           |  +**| (0/100)
|                                            |     |  |           |     +**vagans_a_ANA
|                                            |     |  |        +--| (99.9/100)
|                                            |     |  |        |  |     +**manipuliflora_AJH
|                                            |     |  |        |  |  +**| (0/80)
|                                            |     |  |        |  |  |  +--manipuliflora_EO12697
|                                            |     |  |        |  +--| (99.2/100)
|                                            |     |  |        |     +**manipuliflora_a_ANA
|                                            |     |  |     +--| (96.2/100)
|                                            |     |  |     |  |        +**azorica_b_ANA
|                                            |     |  |     |  |     +--| (0/99)
|                                            |     |  |     |  |     |  |  +**scoparia_AH
|                                            |     |  |     |  |     |  +**| (0/99)
|                                            |     |  |     |  |     |     +--scoparia_EO12618
|                                            |     |  |     |  |  +**| (0/95)
|                                            |     |  |     |  |  |  +--platycodon_pla_c_ANA
|                                            |     |  |     |  +--| (100/100)
|                                            |     |  |     |     +--platycodon_mad_EO12695
|                                            |     |  |  +--| (86.6/100)
|                                            |     |  |  |  +----multiflora_a_ANA
|                                            |     |  +**| (0/93)
|                                            |     |     +---terminalis_a_ANA
|                                            |  +--| (28.4/95)
|                                            |  |  |              +--mackayana_PPK
|                                            |  |  |           +--| (0/100)
|                                            |  |  |           |  +**mackayana_KKN5
|                                            |  |  |        +--| (75.9/100)
|                                            |  |  |        |  +**mackayana_b_ANA
|                                            |  |  |     +--| (97/100)
|                                            |  |  |     |  +--andevalensis_EO12623
|                                            |  |  |  +--| (97/100)
|                                            |  |  |  |  |   +**tetralix_MP966
|                                            |  |  |  |  +---| (100/100)
|                                            |  |  |  |      +**tetralix_c_ANA
|                                            |  |  +--| (99.7/100)
|                                            |  |     |    +--ciliaris_EO12622
|                                            |  |     +----| (100/100)
|                                            |  |          |  +**ciliaris_KKN1
|                                            |  |          +--| (93.4/100)
|                                            |  |             +--ciliaris_c_ANA
|                                            +--| (96.6/100)
|                                               |     +--spiculifolia_AS57234
|                                               +-----| (100/100)
|                                                     +--spiculifolia_b_ANA
|
+--Calluna_vulgaris_ANA

Tree in newick format:

(Calluna_vulgaris_BG643:0.0014262945,(((Daboecia_cantabrica_PPA:0.0035081453,Daboecia_cantabrica_ANA:0.0000027866)100/100:0.0931966625,(Empetrum_nig:0.0253921546,Corema_album_ANA:0.0276626110)100/100:0.0864279753)97.7/100:0.0149554108,((((((((((arborea_Miehe:0.0016797525,arborea_EO12619:0.0007218078)0/99:0.0001685871,arborea_l_ANA:0.0000021354)95.7/100:0.0049943478,(((((((((benguelensis_ben_A1:0.0000029051,benguelensis_ben_QL12641:0.0013046783)91.9/100:0.0034949516,benguelensis_ben_DB1174:0.0064771052)95.2/100:0.0048985070,thomensis_EO12615:0.0035570277)92.6/100:0.0023163303,hexandra_RC465:0.0082043892)74.6/100:0.0007337473,(simii_RC466:0.0006641847,simii_SB9385:0.0006934839)92.3/100:0.0031218843)91.5/100:0.0041970759,((kingaensis_rug_BB2981:0.0000028448,kingaensis_kin_BB2521:0.0121887537)90.5/100:0.0066483202,mannii_usa_BB2331:0.0228424737)75.9/100:0.0033043091)77.5/99:0.0010289880,(((bojeri_MP1087:0.0041427643,(galioides_FN745:0.0020469428,madagascariensis_MP1086:0.0150688651)0/71:0.0000013337)91.9/95:0.0023633431,(((((((arborescens_FM747:0.0059442617,(brachyphylla_EO12809:0.0000010351,brachyphylla_EO12810:0.0000010351)75.1/100:0.0025037221)79.2/100:0.0030706464,sp_mad3_EO12632:0.0058787154)85.3/99:0.0012300096,(((boutonii_EO12666:0.0021339220,sp_mitrastylus2_EO12691:0.0060797221)75.1/100:0.0013814733,isaloensis_DB1253:0.0022263447)0/69:0.0000021520,parkeri_EO12682:0.0078707352)99.1/99:0.0034193094)0/37:0.0000028920,((baroniana_cf_Lar8:0.0022304395,myriadenia_EO12679:0.0020586802)76.1/95:0.0006826252,(((goudotiana_EO12636:0.0019250084,hebeclada_EO12686:0.0071729190)74.9/100:0.0005966472,goudotiana_cf_EO12659:0.0011223211)75.5/93:0.0004415575,(perrieri_EO12635:0.0049913757,reunionensis_FN744:0.0019298991)73.9/91:0.0007138525)59.4/97:0.0008810945)0/95:0.0000021706)84.2/39:0.0004395744,((cryptoclada_EO12684:0.0029371685,(sp_mad5_EO12641:0.0000029686,sp_muscosa_EO12639:0.0000024864)92/100:0.0023339845)92.3/100:0.0014187232,rakotozafyana_EO12661:0.0129251819)0/39:0.0000027475)97.4/100:0.0022176866,(mauritiensis_CB2632:0.0000020160,mauritiensis_EO12811:0.0000023853)98.5/100:0.0070882867)0/46:0.0000022985,humbertii_EO12638:0.0009541827)29/47:0.0004195217)77.5/98:0.0022512303,microdonta_A5:0.0084356356)73.3/51:0.0016286010)84.1/98:0.0008342293,(((((caffrorum_MP644:0.0044621209,caffrorum_DB1445:0.0032332467)98.7/100:0.0072850325,(whyteana_A4:0.0075520951,whyteana_BG75:0.0048527595)97.5/100:0.0080255007)40.5/40:0.0014521855,flanaganii_MP631_CP:0.0080324850)73.5/39:0.0007072592,((aspalathifolia_DB1408:0.0093093058,cooperi_EO12588:0.0042057074)75.9/94:0.0017980787,(holtii_TO:0.0073705067,swaziensis_LL1181:0.0023952949)98.8/100:0.0099210420)0/38:0.0003716704)62.6/93:0.0004245619,(((((psittacina_IJ1237:0.0068146822,algida_MP645:0.0126516124)73.1/39:0.0005727890,(frigida_MP658:0.0022791406,reenensis_MP661:0.0007789406)98.6/99:0.0051898201)0/39:0.0000029768,(((((abbotti_KG1005:0.0041891020,tysonii_EO12583:0.0048515880)75.3/54:0.0007796668,(oatesii_ANA:0.0000025071,oatesii_SB9774:0.0060126790)84.7/28:0.0038485575)73.5/28:0.0006141667,(((atherstonei_EO12261:0.0067140912,revoluta_BT13679:0.0017672411)87.4/100:0.0014343749,(dracomontana_EO12130:0.0055240034,(((frigida_MP650:0.0000010351,rivularis_BB13936:0.0026469964)0/13:0.0000027396,straussiana_MP638:0.0014165878)0/13:0.0000027971,thodei_MP656:0.0007813566)87.1/71:0.0014182539)0/30:0.0000020625)0/30:0.0000023879,dissimulans_EO12596:0.0028364609)83.5/43:0.0030432687)0/27:0.0000033520,glaphyra_MP647:0.0041735086)0/25:0.0003464256,dominans_MP648:0.0040285488)0/25:0.0000342177)95/30:0.0016327149,((alopecurus_MP630:0.0086624976,(((filago_BG93:0.0070629435,((silvatica_A2:0.0016174477,silvatica_QL12629:0.0000010351)83/100:0.0008031839,silvatica_DB1184:0.0000024062)97.3/100:0.0057858049)67.3/100:0.0008652985,(johnstoniana_RC464:0.0006905019,(lanceolifera_RC463:0.0000010351,pleiotricha_RC461:0.0000010351)0/100:0.0000024047)94.8/100:0.0037011882)83.5/100:0.0023597171,(subverticillaris_EO12625:0.0066058127,(woodii_DB1444:0.0009768296,woodii_RC513_CP:0.0016068092)99/100:0.0075286287)89.7/100:0.0019795062)76.8/88:0.0007156031)0/25:0.0000028996,evansii_MP641:0.0058371086)0/25:0.0000025421)98.3/97:0.0023923587,(drakensbergensis_DB1443:0.0078629335,hillburtii_EO12593:0.0166766053)93.6/99:0.0030254777)73.3/96:0.0003398295)99.1/100:0.0026261639)95.2/99:0.0013666341,(((((((((((caffra_C_MP528:0.0000028016,caffra_ANA:0.0000024798)99.1/100:0.0052742081,(((((adunca_EO12746:0.0085709149,viridiflora_MP1246:0.0000022905)84.4/99:0.0013219439,(((adunca_MP1254:0.0051377343,((oblongiflora_ANA:0.0000022772,spectabilis_MP929:0.0033246628)93.8/100:0.0034589984,physantha_MP1242:0.0049704246)0/100:0.0008255376)0/59:0.0000016300,(amidae_EO12272:0.0055145914,(croceovirens_JP387:0.0000021838,((diaphana_BG611:0.0006590326,unicolor_uni_MP1249:0.0000010351)0/47:0.0000020245,(((((((discolor_heb_MP1214:0.0013957251,(recta_ANA:0.0013713345,unicolor_geo_JP273:0.0021207637)0/100:0.0000022295)0/100:0.0000010351,prolata_EO12748:0.0000010351)0/99:0.0000026169,discolor_spe_MP1217:0.0013364523)0/90:0.0000021939,prolata_EO11935:0.0000010351)0/90:0.0000025985,versicolor_mon_EO12705:0.0013123110)0/70:0.0000022465,versicolor_ver_MP1232:0.0000010351)0/77:0.0000023615,unicolor_mut_MP1245:0.0006526803)0/56:0.0000021394)0/87:0.0000028553)92.9/100:0.0043087968)0/88:0.0000029898)73.8/99:0.0014402503,lanata_MP1220:0.0058070465)84.4/99:0.0019033938)0/75:0.0000027416,(ardens_MP1076:0.0032468482,(blenna_ANA:0.0043666608,blenna_MP883:0.0027335703)8.51/100:0.0007575136)77.6/90:0.0017351140)60/89:0.0013065956,(((aneimena_EO12757:0.0025784125,((deflexa_MP1247:0.0031220516,(((eustacei_MP1259:0.0017019171,(((glomiflora_EO12548:0.0000029029,glomiflora_MP1251:0.0006208484)89.9/100:0.0017339192,sp_pachysa_EO12720:0.0031705230)0/87:0.0000020507,zwartbergensis_MP608:0.0018700749)77.6/88:0.0008487033)78.7/100:0.0013265546,velatiflora_EO12547:0.0011271792)94.4/100:0.0039086028,lithophila_MP1301:0.0040594424)78/92:0.0013102096)0/88:0.0000022856,lambertii_ANA:0.0048925718)0/92:0.0000028824)0/78:0.0000022650,wendlandiana_EO12731:0.0006415363)0/84:0.0000022100,(densifolia_BG591:0.0043559921,vallis_fluminis_EO12761:0.0035435465)87.1/98:0.0030454413)83.5/100:0.0010061262)0/95:0.0000021661,(canaliculata_BG590:0.0027661748,pubigera_MP572:0.0080037629)0/94:0.0000023014)81.4/98:0.0009155770)0/98:0.0006488621,(orientalis_EO12608:0.0134444817,(rosacea_gla_BG628:0.0041979863,unilateralis_MP1205:0.0048102504)71.8/100:0.0004934882)94.5/85:0.0028018829)0/76:0.0000022649,((esteriana_EO12545:0.0051212551,juniperina_SV952:0.0148845378)91.5/98:0.0018108306,platycalyx_MP1243:0.0109699599)75.5/83:0.0005647691)0/96:0.0000621021,((albens_ANA:0.0000021073,((albens_MP585:0.0013485950,heleophila_EO12539:0.0000010351)83.1/100:0.0011574268,(astroites_EO12758:0.0000010351,georgica_ANA:0.0000022952)75.9/100:0.0015944702)0/57:0.0076255061)0/100:0.0000029031,heleophila_ANA:0.0000021066)96.1/100:0.0026337226)89.7/100:0.0019248539,tristis_MP932:0.0089436265)0/95:0.0001088181,((arachnocalyx_EO12453:0.0012524350,cereris_MP863:0.0019407293)88.2/100:0.0026979197,greyi_EO12501:0.0040478796)100/100:0.0161756325)84.3/96:0.0015454875,((exleeana_EO12499:0.0053007348,rigidula_MP534:0.0059042210)73.7/100:0.0009771103,serrata_MP818:0.0077622220)96.1/100:0.0022147201)0/87:0.0000027165,(((((((((nabea_BG609:0.0000029225,nabea_ANA:0.0000023516)94.7/100:0.0057409883,(globiceps_gra_MP988:0.0031607953,nudiflora_MP802:0.0012498081)97.2/100:0.0044125933)74.9/100:0.0010600031,((calcicola_EO12814:0.0022016701,peziza_MP719_CP:0.0004172452)74.3/100:0.0003885102,(ovina_EO12487:0.0000022575,tomentosa_MP961:0.0130259182)86.8/100:0.0012933805)98.8/100:0.0082106802)79/100:0.0016691777,((((NEW_zizikammensis_RH42:0.0000021196,chamissonis_RT2188:0.0000023141)62.5/100:0.0014029098,passerinae_MP1302:0.0028489073)96.9/100:0.0055502708,nervata_EO12541:0.0069935819)95.9/100:0.0042560092,((((((anguliger_MP597:0.0059477351,montis_hominis_EO11827:0.0015008142)0/100:0.0000026795,bolusanthus_DEB1720:0.0060789526)92.6/100:0.0022770413,uberiflora_BG586:0.0034565220)81.8/100:0.0013494517,((atromontana_EO12544:0.0000023887,phaeocarpa_SM2003:0.0000023208)76.8/100:0.0006907333,nutans_BG599:0.0086772205)76.9/100:0.0006583031)76.3/100:0.0006632890,solandri_EO12753:0.0156564203)75.7/100:0.0005857696,((cameronii_ANA:0.0000010351,tetrathecoides_MP1252:0.0005136260)98.9/100:0.0065718420,cubica_MP623:0.0118549361)94.2/100:0.0031831024)92/100:0.0017823063)76.3/98:0.0008916411)91.5/98:0.0015125869,(fimbriata_MP606:0.0216364259,(opulenta_JP316:0.0068974117,(quadrifida_MP1250:0.0023918608,thamnoides_MP1211:0.0051167261)0/98:0.0000026477)68.4/98:0.0010797598)86.1/98:0.0014128223)0/53:0.0000023859,(((((chiroptera_MP814:0.0006438502,multiflexuosa_EO12445:0.0012625915)87.5/100:0.0017929721,hermani_EO12498:0.0055750071)43.8/100:0.0012125032,equisetifolia_ANA_CP:0.0019032059)89.8/100:0.0033065186,equisetifolia_MP829:0.0055593125)92.2/98:0.0032152937,((glutinosa_MP687:0.0087952213,glutinosa_MP701:0.0088800414)96.7/100:0.0064130121,turgida_S1962_CP:0.0187619955)0/97:0.0003418285)76.8/72:0.0022064574)0/69:0.0000028974,(inordinata_EO11823:0.0035687681,nubigena_MP868:0.0015543713)98/100:0.0059103554)0/64:0.0002724219,((NEW_sp_aff_umbratica_JV826:0.0000010351,sp_nov_MP1291:0.0011015222)89.3/100:0.0025854078,umbratica_EO12760:0.0007294321)94.6/100:0.0038108133)0/60:0.0000028604,((((banksii_com_ANA:0.0000026331,(banksii_com_MP824:0.0000010351,banksii_pur_NB1753:0.0021203864)0/100:0.0000028559)91.4/99:0.0024866176,((corydalis_AH2536:0.0000029349,corydalis_MP1005:0.0000020870)94.9/100:0.0048635876,((goatcheriana_dra_EO12694:0.0012939548,tegulifolia_MP557:0.0007817500)76.8/100:0.0006609492,goatcheriana_pet_MP990:0.0006557104)100/100:0.0101891455)0/100:0.0000026468)41.3/99:0.0005527790,spumosa_MP978:0.0043304678)98.2/100:0.0031915783,(phacelanthera_EO12489:0.0033885623,selaginifolia_EO12488:0.0039318060)91.6/100:0.0023015727)87.8/100:0.0011408219)86.4/94:0.0007072158)90.5/97:0.0020048421,(((((((cerinthoides_MP653:0.0038257369,(cerinthoides_ANA:0.0046812835,(sparrmanii_ANA:0.0000024498,sparrmanii_BG608:0.0038650245)82.1/97:0.0015482004)87.2/97:0.0023545304)98/100:0.0044767634,((ingeana_EO11805:0.0000025602,ingeana_EO12759:0.0019778800)100/100:0.0112251007,((pectinifolia_BG601:0.0024496200,strigilifolia_ANA:0.0017370223)39.3/100:0.0015753254,strigilifolia_MP619:0.0057907264)98.8/100:0.0061853857)89.2/100:0.0013329530)97/100:0.0036131811,((NEW_sp_aff_inconstans_RH43:0.0000022457,simulans_BG603:0.0044383669)0/70:0.0000027355,(simulans_ANA:0.0000010351,stylaris_ANA:0.0021510266)0/70:0.0000022207)99.2/100:0.0050003967)76/98:0.0009073712,((chionodes_EO11699:0.0035955553,(esterhuyseniae_EO11831:0.0000010351,oreotragus_JP363:0.0006044411)0/100:0.0000020032)97/100:0.0082221632,sagittata_EO12737:0.0149504122)73.9/98:0.0015597076)75/93:0.0005968646,(((((((((((((((((((corifolia_MP823:0.0026286502,caledonica_JW103:0.0131339249)75/100:0.0010185330,(erasmia_MP874:0.0006816134,loganii_MP1258:0.0006452940)95.7/100:0.0048463748)52.5/100:0.0013949998,corifolia_ANA:0.0000020626)76.1/100:0.0016293582,pycnantha_MP1011:0.0125800430)45.3/97:0.0014240231,rhopalantha_MP909_CP:0.0053234335)94.5/99:0.0062147511,vogelpoelii_cf_EO12815:0.0000010351)0/96:0.0000023517,(((((((((((abietina_abi_ANA:0.0000010351,abietina_dia_CM11:0.0001505426)0/85:0.0000024496,nevillei_MP1056:0.0017256340)0/43:0.0000023116,quadrisulcata_ANA:0.0000010351)72.8/65:0.0014514628,nevillei_ANA:0.0000010351)0/27:0.0000020702,(abietina_abi_MP1013:0.0005176536,abietina_atr_MP1029:0.0000010351)0/16:0.0000013761)0/34:0.0000020235,((abietina_con_CM6:0.0016673800,quadrisulcata_MP1031:0.0015314477)0/36:0.0000021120,abietina_dia_MP1015:0.0000027976)0/36:0.0000021304)92.2/100:0.0019859461,(((abietina_aur_MP1320:0.0038882608,viscaria_lon_ANA:0.0010449996)76.8/98:0.0005732376,(abietina_aur_MP499:0.0007871912,(((nematophylla_EO12747:0.0008340695,(thomae_MP807:0.0013253940,viscaria_pen_EO12466:0.0025744101)0/71:0.0000029266)0/100:0.0000027841,viscaria_lon_MP504:0.0000010351)0/86:0.0000021187,pinea_MP693:0.0000010351)0/98:0.0000017125)0/97:0.0000028892)82.5/95:0.0005045902,(((((abietina_aur_MP514:0.0015811389,(pinea_MP789:0.0000010351,viscaria_lon_MP678:0.0009906758)0/90:0.0000049042)0/23:0.0000022639,abietina_aur_MP717:0.0000010351)0/19:0.0000027353,hibbertii_MP982:0.0056849671)0/13:0.0000028494,(((abietina_per_MP1071:0.0008097413,((latiflora_EO12865:0.0115056896,viscaria_lon_MP1270:0.0000025649)0/100:0.0000016175,viscaria_mac_MP808:0.0044233278)0/62:0.0000019514)0/45:0.0000011300,vestita_MP1079:0.0000010351)0/24:0.0000010348,filamentosa_EO12728:0.0008747348)0/71:0.0009749520)0/98:0.0000024743,vestita_EO12702:0.0000021706)0/99:0.0000023613)91.7/97:0.0013878996)0/95:0.0000033533,viscaria_vis_MdV4:0.0018358557)0/65:0.0004847218,((((axilliflora_MP916:0.0016930384,regia_reg_ANA:0.0005174356)0/88:0.0000020992,regia_reg_MP922:0.0000010351)0/91:0.0000027906,regia_mar_MP930:0.0000010351)0/100:0.0000028655,vestita_ANA:0.0000021240)90.6/100:0.0010165743)0/58:0.0000023703,(abietina_pet_EO:0.0038328994,((doliiformis_MP710:0.0008559851,(doliiformis_MP797:0.0102197859,phillipsii_MP794:0.0119749635)94.9/100:0.0056433107)94.1/100:0.0041109828,phillipsii_MP1357_CP:0.0000024358)56.2/92:0.0006732136)85.6/83:0.0010927351)97.2/97:0.0029556383,(parilis_ANA:0.0008553577,parilis_MP751:0.0025207078)88.4/100:0.0029713747)85.6/100:0.0010072923)90.3/97:0.0025155192,alfredii_FR:0.0032161824)0/36:0.0000024070,(bracteolaris_MP577:0.0016668028,steinbergiana_EO12763:0.0017031320)95.8/100:0.0040103763)0/41:0.0000021192,((eugenea_EO12485_CP:0.0013171480,glauca_gla_MP850:0.0120292549)38.3/98:0.0038129455,glauca_ele_MP973:0.0059166639)96.3/100:0.0035048892)95.8/100:0.0022641503,(((alexandri_EO12449:0.0102163718,bolusiae_ANA:0.0124125338)0/76:0.0000021311,((((canescens_ANA:0.0008815914,caterviflora_EO12785:0.0000026564)79.9/100:0.0021488034,mollis_CM5_CP:0.0110269416)94.3/100:0.0060223032,(empetrina_EO12786:0.0030736038,((haematocodon_MP1033:0.0007109510,hirtiflora_MP958:0.0006569056)100/100:0.0093440537,pyxidiflora_ANA:0.0010333837)0/100:0.0002575627)75.9/100:0.0008507204)87.2/99:0.0011253784,ferrea_EO12494:0.0072147470)0/75:0.0000021732)95.5/100:0.0025922010,oresigena_MP759:0.0007538321)93.4/100:0.0019332300)74.9/89:0.0003069732,(((((cristata_MP820:0.0007728689,curvifolia_MP700:0.0000022167)97.5/100:0.0052089113,fascicularis_fac_MP809:0.0052300506)87.1/87:0.0019352185,(((((((((agglutinans_EO7679:0.0238809946,retorta_ANA:0.0072355911)63.6/56:0.0006674996,(jacksoniana_EO12791:0.0000021282,vernicosa_MP928:0.0079433477)76.6/43:0.0014327033)0/35:0.0000025881,((((baueri_bau_MP1233:0.0000024167,baueri_gou_AH862:0.0021694270)96.6/100:0.0057220519,(calcareophila_EO30159:0.0000028609,excavata_GK1532:0.0016136562)92/100:0.0016193822)0/93:0.0000029082,(irregularis_EO12803:0.0049029121,((mammosaP_MP951:0.0008626725,mammosaR_MP510:0.0011338556)87.9/100:0.0021761436,mammosaW_EO12784:0.0032412031)98.3/100:0.0049092598)74.5/90:0.0007347275)0/90:0.0000028398,(((fillipendula_fil_MP914:0.0000010351,fillipendula_min_MP926:0.0000022725)79.4/100:0.0010371687,penduliflora_MP923:0.0000023173)91.4/100:0.0027992037,pulvinata_MP1304:0.0043901238)87.3/99:0.0019080152)96.8/92:0.0038391299)0/18:0.0000025803,(((bodkinii_TdV204:0.0009171936,holosericea_EO12842:0.0015705670)0/70:0.0000025108,grisbrookii_EO12716_CP:0.0017425194)0/69:0.0000024650,holosericea_MP1004:0.0008947641)99.2/83:0.0062221031)0/25:0.0000013099,bodkinii_MP1281:0.0000010351)0/10:0.0000018405,bakeri_EO12828:0.0000010351)0/16:0.0015785917,lanuginosa_EO12521:0.0000010351)0/15:0.0007957068,coventryi_EO12832:0.0000024576)0/12:0.0000011237,(((((((albertyniae_MP927:0.0006765636,(((dregei_EO12711:0.0007409789,piquetbergensis_MM5532:0.0000023926)81.4/100:0.0007111504,malmesburiensis_EO12575:0.0000021361)86.5/100:0.0031527003,((glabella_la_EO11224:0.0000010351,interrupta_MP911:0.0000010351)84.6/100:0.0010704355,radicans_sch_MP1018:0.0000025334)84/100:0.0010702021)0/97:0.0000023196)85.4/100:0.0015416848,(((benthamiana_MP560:0.0052322699,globiceps_con_EO12519:0.0063411730)0/97:0.0000028070,((ecklonii_EO12739:0.0008321156,innovans_MP918:0.0058392694)10.8/100:0.0007113102,venustiflora_gla_MP1284:0.0045598192)0/97:0.0000025417)92.8/100:0.0021154090,(erinus_MP907:0.0008830209,similis_MP804:0.0000029991)97.7/100:0.0051251449)74.8/82:0.0006378258)0/73:0.0000029919,ericoides_MP742:0.0028506056)0/30:0.0000028367,(barbigeroides_MP735:0.0021435814,pilosiflora_pil_MP1262:0.0067387994)0/27:0.0000027622)0/69:0.0000020654,(capillaris_MP1066:0.0044042907,(ioniana_EO12781:0.0000025084,russakiana_MP684:0.0008665891)99.7/100:0.0069328881)0/90:0.0000027522)90.4/98:0.0038397668,(flavicoma_EO12823:0.0025015960,pulchella_MP736:0.0000024573)96.2/99:0.0038579773)0/87:0.0000024765,rhodopis_BAB13:0.0109653448)74.8/67:0.0026344807)0/17:0.0000029608)95.1/43:0.0014966793,((((((((((((((multumbellifera_MP822:0.0000023614,((intervallaris_MP556_CP:0.0017575791,(pillansii_pil_MP813:0.0000023578,purgatoriensis_EO12846:0.0000029587)84.7/100:0.0025109001)87.8/100:0.0020232609,(parviflora_EO12492:0.0000023987,ribisaria_RT2059:0.0324734792)84/100:0.0007283883)78.3/100:0.0009831222)90.6/100:0.0012247924,duthieae_ANA:0.0037364912)0/57:0.0000020571,(((((autumnalis_MP665:0.0000010351,sitiens_MP827:0.0000010351)0/100:0.0000029729,subdivaricata_MP671:0.0000010351)0/100:0.0000020388,tenella_EO12839:0.0000022489)93/98:0.0059041385,(((((((cyathiformis_a_ANA:0.0010107618,cyathiformis_d_ANA:0.0000023919)0/83:0.0000024919,(gracilis_BG622:0.0033961017,(paucifolia_cil_EO12528:0.0082918056,quadrangularis_MP620:0.0012739282)0/39:0.0000019775)0/39:0.0000024948)0/36:0.0000079187,flexistyla_EO12818:0.0047180933)41.9/86:0.0015207377,transparens_MP893:0.0016557986)74.8/91:0.0007816831,trichophylla_EO10906:0.0032478172)82.7/93:0.0013961796,dodii_EO11417:0.0020844313)78.5/89:0.0012913322,fastigiata_MP830:0.0050654265)83/82:0.0014177603)0/69:0.0000025098,((patersonii_MP741:0.0011666284,patersonii_a_ANA:0.0000027430)65.3/100:0.0027551154,vallis_aranearum_ANA:0.0026452781)85.7/96:0.0009499062)88.1/78:0.0011627874)0/34:0.0000028833,(((capensis_MP1047:0.0000010351,laeta_MP1045:0.0000010351)0/99:0.0000022551,eburnea_MP1037:0.0000010351)0/99:0.0000025380,(elimensis_ANA:0.0000010351,walkeri_ANA:0.0026707125)0/100:0.0000022607)98.5/100:0.0031673081)0/35:0.0001721279,NEW_sp_fredii_RH142:0.0000020328)0/88:0.0012762418,((((blandfordii_MM4208:0.0000010351,(denticulata_MP799:0.0000010351,krugeri_EO12807:0.0109593403)0/100:0.0000023571)83.5/100:0.0007110530,((cylindrica_MP1240:0.0000025598,(daphniflora_MP567:0.0000021881,((dispar_EO12749:0.0024632798,labialis_MP696:0.0098087367)95.6/100:0.0047112128,(propinqua_MP1019:0.0107952403,sessiliflora_MP604:0.0041907598)76.4/100:0.0014989579)95/100:0.0029620241)0/97:0.0000022890)99.5/98:0.0059059072,(infundibuliformis_ANA:0.0000025539,infundibuliformis_MP1238:0.0000027745)81.6/98:0.0007664532)0/86:0.0000023026)78.6/95:0.0007753380,(sacciflora_EO12864:0.0020472831,walkeri_MP1237:0.0011360023)78.8/100:0.0014160890)77.3/97:0.0009136138,nana_ANA:0.0023625728)92.1/93:0.0024874456)75.7/95:0.0007993431,gerhardii_EO12700:0.0109896851)87.4/94:0.0015451874,((((bergiana_MP768:0.0064744376,chionophila_MP790:0.0014053013)75.8/100:0.0009043581,((((curvirostris_MP817:0.0000024293,curvirostris_MP941:0.0015159822)84.8/100:0.0007245486,haemastoma_MP871:0.0007820670)0/100:0.0000025683,lateralis_MP721:0.0070617907)0/100:0.0000025461,lateralis_MP727:0.0015443356)91.3/100:0.0021702086)0/58:0.0000024051,savileae_MP975:0.0007144432)0/58:0.0000020047,(praecox_MP795:0.0073819177,ventricosa_MP713:0.0007501621)76.1/99:0.0007137382)91.5/99:0.0017067970)0/36:0.0000022223,((((((((((((annectens_ANA:0.0000020455,annectens_CM8:0.0000025286)92/93:0.0028536543,hansfordii_MP1239:0.0000023277)90.9/37:0.0017061007,viridimontana_vir_AH1286:0.0034527613)0/30:0.0000020358,curviflora_MP765:0.0020000267)0/30:0.0005421756,chrysocodon_EO12845:0.0000010351)0/31:0.0002225464,verticillata_ANA:0.0066798286)62.8/38:0.0016542622,conspicua_CS1:0.0000023492)78.3/37:0.0005929927,curviflora_dif_EO12742:0.0054890992)76.1/37:0.0006035240,oreotragus_ANA:0.0071874817)0/54:0.0004767440,colorans_EO12717:0.0000023998)0/36:0.0000028577,((((bibax_EO12862:0.0032286085,((hendricksei_EO12524:0.0022192144,trichophora_EO12701:0.0007324835)0/100:0.0000020712,perspicua_per_MP821:0.0051437652)98.3/99:0.0006958906)0/94:0.0000020148,(((((((campanularis_EO11352:0.0000027403,(leucotrachela_ANA:0.0000023021,propendens_EO12464:0.0087492960)0/32:0.0000020583)0/31:0.0004016833,macowanii_mac_MP810:0.0007341089)77.1/79:0.0008556895,pageana_ANA:0.0009791320)0/81:0.0000025215,latituba_MP1374:0.0006860465)76/94:0.0006562232,stagnalis_min_EO12740:0.0082402523)0/48:0.0000415166,stagnalis_sta_MP668:0.0000010351)0/64:0.0000019605,chrysocodon_ANA:0.0033300779)57.8/83:0.0003401029)0/83:0.0000026318,((cyrilliflora_CM10:0.0028116631,(fontana_MP1069:0.0000010351,heleogena_MP1064:0.0000010351)0/100:0.0000023822)82.5/100:0.0006944488,salteri_S2065:0.0014360675)78/99:0.0006888429)0/85:0.0000021749,(hottentotica_EO:0.0007004417,humidicola_EO11353:0.0006967670)97.8/100:0.0033022076)86/92:0.0016383197)74/91:0.0006853214,plena_MP1282:0.0043988528)96.2/97:0.0036265726)0/79:0.0000021963,(((floccifera_MP987:0.0146704286,leucanthera_EO12452:0.0009963587)94/100:0.0033855340,lepidota_MP541:0.0029722167)84.8/100:0.0013514488,magnisylvae_EO10708:0.0012753020)78.9/96:0.0007162345)0/84:0.0008947999,((distorta_EO12500:0.0075340485,lachnaeifolia_MP994:0.0021513335)77.8/98:0.0019911121,uysii_ANA:0.0070422189)74.2/94:0.0008638419)0/84:0.0000185183,sperata_MP931:0.0029768375)1.94/17:0.0020757256,(regerminans_MP576:0.0041226184,saxicola_EO12515:0.0026497562)77/92:0.0020345114)75.8/26:0.0005729501,((((diosmifolia_CM19:0.0122691104,triflora_MP564:0.0071274622)0/99:0.0000020525,lucida_MP690:0.0054171103)80.1/100:0.0006852595,perplexa_EO12788:0.0073149276)74.6/86:0.0006625221,(monsoniana_MP986:0.0054121119,plumigera_EO11341:0.0042938792)96.6/92:0.0037690604)93.4/72:0.0017639829)73.2/45:0.0002848857)84.5/78:0.0005770391,((((((NEW_sp_schlebuschii_RH31:0.0042903300,florifera_EO12768:0.0000020932)0/97:0.0000020484,florifera_EO12536:0.0066136890)96.6/99:0.0116288396,(cruenta_MP999_CP:0.0133580316,karwyderi_EO12718:0.0039452004)74.2/99:0.0014624287)83.7/99:0.0022041764,((depressa_MP942:0.0000010351,depressa_MP977:0.0000010351)93.6/100:0.0054700814,sociorum_cf_MP1055:0.0028021301)98.2/100:0.0064314213)81.4/99:0.0016687251,(((gibbosa_BG623:0.0105777539,gibbosa_GS23:0.0071486269)0/99:0.0000024560,glandulosa_gla_MP1227:0.0140642617)92.4/100:0.0031814963,lehmannii_MP625:0.0037238165)0/82:0.0000029049)96.3/99:0.0043504004,(leucodesmia_MP724:0.0007071928,maximilianii_EO12484:0.0108441782)99.1/100:0.0059163857)0/31:0.0000024280)0/15:0.0000025035)0/57:0.0000022261,(((((ampullacea_MP1277:0.0061006529,obliqua_RT2079:0.0046641144)0/23:0.0000010282,(aristata_EO12830:0.0000010351,shannonii_TdV262:0.0043660729)0/15:0.0000020316)0/5:0.0000022274,irbyana_EO12840:0.0000010351)33.9/53:0.0022771273,jasminiflora_EO12612:0.0009317889)89.5/96:0.0027739552,(((gysbertii_MP826:0.0000010351,(massonii_MP811:0.0014843380,retorta_RT2096:0.0024479860)0/49:0.0000029056)0/25:0.0000029082,(intonsa_EO12860:0.0000010351,squarrosa_EO11742:0.0021620990)0/25:0.0000029843)97/100:0.0042445082,macroloma_EO12866:0.0069234953)74.9/100:0.0009279465)96.7/100:0.0049333533)86.5/30:0.0011898732,((((((NEW_pilaarkopensis_RH139:0.0049372536,perlata_MP960:0.0000024065)99.6/99:0.0069060751,(((arcuata_MP523:0.0137962641,demissa_EO12540:0.0031473861)92.2/100:0.0053663585,(umbelliflora_RT2182:0.0107842220,spinifera_EO12640:0.0063939512)86.4/100:0.0023613975)95.5/100:0.0057134257,zeyheriana_EO:0.0048001699)89.4/99:0.0031785273)67.9/47:0.0011505790,(((acuta_MP506:0.0090947442,adnata_MP501:0.0094283090)63.4/92:0.0007075799,((calycina_EO12532:0.0036586990,leucosiphon_MP776:0.0023184412)61.9/100:0.0006987118,goatcheriana_goa_MP865:0.0139466189)80.5/92:0.0010743213)84.2/100:0.0019205615,((glandulipila_MP521:0.0084169727,setacea_MP589:0.0121581406)0/99:0.0000026450,polycoma_FR:0.0124614288)13.7/100:0.0017895431)85.6/98:0.0014568434)0/14:0.0000010672,(jonasiana_MP985:0.0324982207,pannosa_EO12490:0.0000741414)0/67:0.0012291074)0/88:0.0003544394,dianthifolia_MP583:0.0094887091)78.4/96:0.0008285116,odorata_MP561:0.0090124998)75.6/30:0.0008221406)72.1/18:0.0008738461,(((((((((((((((((inflata_MP784:0.0010558004,inflata_ANA:0.0000020167)83/99:0.0013237481,atrovinosa_MP864:0.0031056889)76.6/98:0.0008482561,(((cernua_EO12474:0.0050594328,sphaerocephala_MP848:0.0007761431)0/99:0.0000023370,maderi_MP757:0.0000010351)0/98:0.0000029789,(toringbergensis_ANA:0.0040194943,(verecunda_ANA:0.0000021313,verecunda_CS5:0.0000027453)88.6/100:0.0014336185)90/99:0.0022233365)85.1/100:0.0008249038)0/97:0.0000027822,(((incarnata_EO12771:0.0000010351,leptopus_MP746:0.0000010351)0/100:0.0000024035,rubens_EO12853:0.0000010351)95.9/100:0.0028741382,rubens_EO12479:0.0061002583)74.4/100:0.0006939148)0/88:0.0000021270,(oxysepala_MP780:0.0031976505,subulata_MdV2:0.0032739226)70.6/100:0.0005780438)90.2/100:0.0020544397,(mira_MP1257:0.0036949529,(thunbergii_AH2612:0.0050252993,thunbergii_EO12473:0.0018241289)91.9/100:0.0025269046)75.7/100:0.0006828445)80.2/98:0.0010285968,(flacca_MP840:0.0034975635,hanekomii_EO11172:0.0078036112)64/84:0.0004573829)0/78:0.0000020928,lateriflora_EO12482:0.0083782524)0/44:0.0002755056,(((bokkeveldia_EO12769:0.0109107968,(eremioides_EO12854:0.0094744824,rusticula_EO12471:0.0041269148)84.6/97:0.0064057537)30.4/90:0.0009465027,cetrata_EO12064:0.0055844800)0/90:0.0000020598,(glandulifera_EO12852:0.0000020292,irrorata_EO12856:0.0013219386)99.6/100:0.0077063767)71/67:0.0011233243)88.7/61:0.0008901107,(((((((((amoena_MP1032:0.0000010351,(planifolia_MP1012:0.0007186177,(planifolia_MP939:0.0000010351,thimifolia_CM7:0.0000010351)0/99:0.0000022157)0/99:0.0000020685)91.9/100:0.0064098610,recurvifolia_EO12475a:0.0012822506)0/82:0.0000024552,eremioides_MP533:0.0058302687)81.5/82:0.0010210460,argentea_EO12475:0.0179256882)0/82:0.0000027466,totta_MP525:0.0021401328)85.5/81:0.0017526056,((eriophoros_EO12478:0.0014380392,senilis_EO12483:0.0000024501)99/100:0.0060010453,(humifusa_MP616:0.0032070613,humifusa_MP846:0.0025772859)96.6/100:0.0046974081)73/91:0.0012803848)0/53:0.0000029239,(inaequalis_MP539:0.0079178386,tumida_MP755:0.0090458389)83.1/73:0.0022810522)0/60:0.0000023572,coacervata_MP761:0.0104221118)17.9/28:0.0027469947,(lavandulifolia_EO12506:0.0006605583,macrotrema_MM4625:0.0000027805)99.8/100:0.0077729819)0/18:0.0000023054)97.6/99:0.0023600029,((((baccans_BG645:0.0007471520,(fairii_CM12_CP:0.0025701684,halicacaba_MP1036:0.0071092932)43.7/96:0.0005767056)0/85:0.0000023041,brachialis_MP734:0.0015372856)0/95:0.0019248606,(leptopus_ANA:0.0000029445,tenuis_ANA:0.0000024023)87.3/100:0.0068326380)0/62:0.0001437253,urna_viridis_MP946:0.0087500667)87.2/75:0.0014712908)63.8/81:0.0003767493,((caespitosa_MP642:0.0024963897,karooica_MP1285:0.0032978078)99.8/100:0.0116566264,((((dolfiana_EO12546:0.0019560659,(dolfiana_MP1297:0.0018401450,lignosa_EO11763:0.0000010351)74.4/100:0.0004307825)97.6/100:0.0099132575,madida_MP573:0.0062161783)44.4/94:0.0027354716,(esteriana_EO12858:0.0100935458,filiformis_EO12881:0.0051760996)76/97:0.0023864716)0/28:0.0000081994,((paludicola_AH2680:0.0034392441,trichroma_EO12517:0.0058996580)0/97:0.0000020334,paniculata_MP1274:0.0129992101)87.8/95:0.0018594518)13.4/20:0.0012248438)74.3/18:0.0011411710)0/7:0.0000014130,urceolata_MP955:0.0046396688)6.85/17:0.0011252083,((((((NEW_macrophylla_RH180:0.0000010351,NEW_sp_romana_RH182:0.0000010351)0/100:0.0000021544,ocellata_MP574:0.0046622142)87.9/100:0.0017716983,(melanthera_MP610:0.0013763407,modesta_ANA:0.0012089586)98.6/100:0.0054049279)83.2/100:0.0012591217,(((NEW_omninoglabra_RH77:0.0065507558,conferta_MP887_CP:0.0006986015)0/51:0.0000029539,((NEW_sp_arida_RH218:0.0000029742,(NEW_sp_arida_RH220:0.0000010351,(((cordata_MP571:0.0000022368,lowryensis_ANA:0.0000021524)0/90:0.0002359498,turneri_EO12736:0.0000010351)0/73:0.0006036309,hispidula_MP801:0.0015296268)48.3/93:0.0026614416)0/80:0.0000021480)0/85:0.0000021514,(((copiosa_BG610:0.0058472820,(leucopelta_SB9309:0.0038363352,natalitia_EO12514:0.0038828560)75.6/99:0.0012303917)0/77:0.0000021369,leucopelta_EO12598:0.0000023486)77.1/99:0.0012029897,tradouwensis_MP903:0.0027118352)89.5/100:0.0025337960)90.6/99:0.0026116898)0/53:0.0000025371,((NEW_sp_hessaquae_RH181:0.0000020138,NEW_sp_hessaquae_RH193b:0.0000021350)0/100:0.0000022236,grata_MP879:0.0000023770)87.4/100:0.0006667020)0/51:0.0000022470)87.8/99:0.0020948125,podophylla_MP582:0.0099790177)76.7/86:0.0010646304,(((NEW_mucronata_RH187:0.0000024096,condensata_MP890:0.0000024465)98.3/100:0.0066756842,(((((NEW_sp_napierensis_RH184:0.0000010351,((peltata_MP1231:0.0013594516,velatiflora_MP1213:0.0000010351)0/100:0.0000010351,sparsa_BG602:0.0024020229)0/23:0.0000020733)89.6/100:0.0025519348,nemerosa_MP1208:0.0015369173)0/100:0.0000979336,klotzschii_EO12762:0.0047554481)0/88:0.0024335375,garciae_MP1253:0.0086572952)0/87:0.0000028730,zebrensis_EO12787:0.0039008264)76.5/26:0.0006468879)80.5/26:0.0013993642,(collina_EO12613_CP:0.0021672089,stokoei_MP825_CP:0.0038161635)97.9/99:0.0050738289)0/24:0.0000029582)0/11:0.0000024742)73.3/21:0.0003735951,((((((angulosa_S2105:0.0000022481,(axillaris_MP1052:0.0012880057,axillaris_MP594:0.0000021673)0/97:0.0000027829)86/100:0.0020099806,(artemisioides_MP551:0.0020543708,(remota_EO10386:0.0000022868,remota_MP1263:0.0000023521)93.5/100:0.0020130828)76.6/100:0.0006014736)0/74:0.0000025694,subcapitata_MP1042:0.0013045578)86.4/93:0.0016014134,rugata_EO12516:0.0033798537)0/94:0.0006409322,parviporandra_MP877:0.0004595191)0/88:0.0000013218,((cabernetea_EO12882:0.0000010351,extrusa_EO12880:0.0024433529)0/99:0.0000025561,caprina_EO12772:0.0069307494)66.4/77:0.0027254527)95.3/22:0.0037270770)75.7/16:0.0004116529,leonis_RTsn:0.0046708484)45.8/15:0.0002715390,((clavisepala_ANA:0.0000022573,clavisepala_MP1063:0.0000028035)97.2/100:0.0142402015,lutea_MP672:0.0000022298)87.5/99:0.0023377626)75/15:0.0006590566)0/20:0.0000013081,NEW_sp_nov_JV2988:0.0126340467)0/67:0.0009796837,(halicacaba_ANA:0.0046276972,(oxycoccifolia_MP1275:0.0187825878,(physodes_ANA:0.0000023465,(physodes_MP979:0.0016336959,urna_viridis_ANA:0.0000029094)99.9/100:0.0027286646)90.1/100:0.0054024119)63.1/100:0.0029170857)75.7/80:0.0027615522)0/20:0.0000028262,(((bicolor_MP1098:0.0143397581,petricola_MP996:0.0093791741)65.7/97:0.0007875999,((((junonia_jun_Moelens:0.0000010351,junonia_min_MP866:0.0000026263)0/90:0.0000022270,junonia_min_Moelens:0.0000010351)92.5/98:0.0102459523,plumosa_EO12480:0.0055334263)87.2/98:0.0048181315,((pubescens_EO12503:0.0071781958,strigosa_MP673:0.0068702977)30.8/97:0.0013826518,tenuis_EO12491:0.0108188675)39.1/84:0.0008732284)0/67:0.0000024286)94.5/96:0.0020284823,(((fausta_MP663:0.0038029467,patens_EO12457:0.0047766644)92.8/97:0.0036946186,(((hirta_EO12812:0.0000010351,magistrati_EO11750:0.0054423313)0/28:0.0000026950,marifolia_CM4:0.0000010351)0/27:0.0000020088,margaritacea_ANA:0.0005254412)0/65:0.0000024917)75.1/93:0.0010596665,hispiduloides_EO11544:0.0054633792)95.8/100:0.0042535451)73.2/73:0.0004075985)68.2/30:0.0002568475,((((NEW_sp_soporata_RH183:0.0000010351,NEW_sp_soporata_RH203:0.0000010351)0/100:0.0000027195,albescens_MP898:0.0013230482)93.4/100:0.0036788288,niveniana_MP1267:0.0145590109)75.1/52:0.0012768496,((((areolata_EO12502:0.0059854263,(((brachysepala_EO12727:0.0105002263,((gibbosa_ANA:0.0046452396,gibbosa_ANA_b:0.0011223848)84.3/100:0.0031102163,glandulosa_fou_ANA:0.0057461288)84.2/100:0.0099024749)0/97:0.0000026044,physophylla_EO11418:0.0048115558)95.5/98:0.0041077702,(cruenta_MP745_CP:0.0000024764,elimensis_EO12843_CP:0.0000023010)99.4/100:0.0099876176)73.4/82:0.0008128103)76/82:0.0008586032,longimontana_MP587:0.0094695173)59/50:0.0004706635,stokoeanthus_EO4790:0.0098275089)66.3/39:0.0009663752,muscosa_MP775:0.0148688577)0/33:0.0000026503)77.4/79:0.0039306077)87.7/95:0.0007222953)80.7/94:0.0005403637,(((((((((accommodata_EO11382:0.0075971395,((((((((chartacea_EO11408:0.0037371599,penicilliformis_MP1078:0.0000021959)0/71:0.0003427056,((intermedia_MM5082:0.0000010351,intermedia_alb_MP1248:0.0000010351)77.8/100:0.0008463767,penicilliformis_MP889:0.0008988198)87.4/100:0.0017033447)85.5/100:0.0019234541,((coccinea_coc_MP1020:0.0046497427,monadelphia_FO:0.0097117417)85.3/100:0.0016897923,(coccinea_coc_MP1053:0.0029594986,(((((coccinea_coc_MP598:0.0065426569,coccinea_uni_EO12849:0.0000020697)0/52:0.0000028142,melastoma_min_EO12820:0.0000011708)0/52:0.0000023373,melastoma_mel_MP773:0.0000010351)0/51:0.0000011920,imbricata_MP1276:0.0024648984)81.4/100:0.0008610469,imbricata_MP512:0.0025972085)0/100:0.0000024968)0/100:0.0008550765)76/100:0.0006380875)73.6/100:0.0005828514,(((((((imbricata_EO12834:0.0000026128,placentiflora_EO12833:0.0000021918)63.9/99:0.0008080356,imbricata_MP688:0.0051984297)10.4/49:0.0015899779,lasciva_MP906:0.0000010351)0/100:0.0000024956,(imbricata_MP1279:0.0006101061,lasciva_EO12837:0.0039398680)0/88:0.0000386770)0/82:0.0000027593,pogonanthera_EO12835:0.0024779982)0/91:0.0000024214,monadelphia_FO2_CP:0.0070271071)0/89:0.0000024428,imbricata_MP1295:0.0049984384)11.6/99:0.0006508463)91.2/100:0.0019990658,(sonderiana_MP756:0.0000022826,sonderiana_MP997:0.0000025660)94.3/100:0.0052967876)91.2/100:0.0021338659,(placentiflora_EO12477:0.0063472440,placentiflora_MP1241:0.0047958662)86/97:0.0014629755)0/97:0.0000025354,imbricata_MP508:0.0080462362)79.8/97:0.0007491335,desmantha_MP562:0.0024695302)77.7/100:0.0008541922)77.5/89:0.0008508008,((brevifolia_EO12459:0.0000029302,brevifolia_MP1008:0.0036970591)92.2/100:0.0025391785,(coarctata_ANA:0.0019053608,gnaphaloides_MP511:0.0123534599)0/32:0.0000029113)86.4/32:0.0022809472)0/29:0.0000026886,(bruniifolia_EO12460:0.0023101928,ustulescens_RT1553:0.0041421600)93.3/99:0.0034317347)0/30:0.0000029161,((genistifolia_CM15:0.0027466925,oligantha_TdV86:0.0043666337)0/98:0.0000028770,(((obtusata_EO12458:0.0008506440,oliveri_MP1278:0.0000025954)91.4/100:0.0016389156,petrophila_RT2065:0.0025521569)0/99:0.0000026210,petrophila_EO7592:0.0016174010)85.2/100:0.0008056114)87.1/99:0.0008507948)0/26:0.0000020276,(cumuliflora_EO12699:0.0029848471,recurvata_EO12467_CP:0.0025179682)87.8/85:0.0019921473)0/27:0.0000022194,palliiflora_EO12533:0.0033862086)0/92:0.0000151894,(((((coarctata_MP590:0.0000020947,rubiginosa_RT1554:0.0046192501)86.8/100:0.0050463418,(((plukenetii_bre_MP769:0.0000020629,plukenetii_lin_MP912:0.0000010351)0/100:0.0000027341,plukenetii_plu_EO:0.0000021554)0/100:0.0000029618,plukenetii_pen_MP915:0.0000029522)89/100:0.0074168977)87.1/100:0.0036818234,((curtophylla_EO12750:0.0010889849,scytophylla_MP1021:0.0000022533)88.4/100:0.0024777080,gracilipes_MM5014:0.0009263171)93.4/100:0.0050111428)90.5/98:0.0027591121,occulta_EO:0.0057347660)0/88:0.0000021906,riparia_MP908:0.0069786150)72.5/92:0.0002818455)83.6/99:0.0010313184,(((bruniades_EO12465:0.0094853298,villosa_EO11394:0.0013455721)87.2/100:0.0015174137,(capitata_ANA:0.0012928576,capitata_MP1044:0.0000023891)93.3/100:0.0056418594)83.5/100:0.0015955584,petiolaris_EO12783:0.0041476983)0/95:0.0000023030)97.8/100:0.0024323529,((gigantea_EO12821:0.0000022200,oblongiflora_EO12813:0.0000021135)99.2/100:0.0109442961,utriculosa_EOsn:0.0076596382)0/99:0.0000028227)82.3/95:0.0006738090)0/95:0.0000023961,vlokii_JP378:0.0075699025)88/96:0.0022666916)95.8/99:0.0020575717,pauciovulata_TdV258b:0.0135308565)0/97:0.0000021261)81.1/100:0.0003279417)0/96:0.0000026462,arborea_m_ANA:0.0094330349)30.1/98:0.0004725835,(trimera_MsnA:0.0061886466,trimera_ken_BG94:0.0026666313)99.8/100:0.0090760123)97.5/100:0.0032764048,((australis_PPF:0.0010055647,australis_b_ANA:0.0000029970)0/100:0.0001104307,australis_PPM:0.0062274065)100/100:0.0274331476)98.4/100:0.0039706331,((umbellata_DS:0.0009594343,(umbellata_b_ANA:0.0026841614,umbellata_EO12620:0.0008406492)0/46:0.0000122245)0/44:0.0000024644,umbellata_a_ANA:0.0017950865)100/100:0.0285834560)36.1/30:0.0011985177,((((cinerea_MP967:0.0000028526,cinerea_a_ANA:0.0000010351)100/100:0.0072197874,cinerea_Popp:0.0055496522)100/100:0.0239649435,(maderensis_AH:0.0000021421,maderensis_b_ANA:0.0000027976)99.7/100:0.0155807037)99.6/100:0.0087252337,(lusitanica_PJ_CP:0.0050346481,lusitanica_f_ANA_CP:0.0000027490)100/100:0.0265934130)0/28:0.0000023833)98.8/100:0.0036707842,((sicula_boc_DM:0.0119082578,sicula_sic_c_ANA:0.0000026466)70.6/100:0.0040427844,sicula_sic_AM:0.0077193600)99.4/100:0.0119093489)9.37/97:0.0003861908,(((((carnea_ATsn5:0.0000024380,carnea_b_ANA:0.0018773187)100/100:0.0192547846,((erigena_EO12616:0.0000023831,erigena_Pim:0.0000029861)81.4/100:0.0051609931,(erigena_EO12623:0.0036318393,erigena_a_ANA:0.0000025092)0/99:0.0000020675)100/100:0.0229190661)98.5/100:0.0058025146,(((((vagans_PPJ:0.0000022685,(vagans_MP972:0.0004531484,vagans_a_ANA:0.0000020791)0/100:0.0000021722)100/100:0.0094395209,((manipuliflora_AJH:0.0000028619,manipuliflora_EO12697:0.0029479188)0/80:0.0000020236,manipuliflora_a_ANA:0.0000022929)99.2/100:0.0100362860)99.9/100:0.0080471049,(((azorica_b_ANA:0.0000010351,(scoparia_AH:0.0000010831,scoparia_EO12618:0.0007895366)0/99:0.0000133436)0/99:0.0004022522,platycodon_pla_c_ANA:0.0030551443)0/95:0.0000020312,platycodon_mad_EO12695:0.0008035520)100/100:0.0125111277)96.2/100:0.0059184181,multiflora_a_ANA:0.0260726223)86.6/100:0.0036882126,terminalis_a_ANA:0.0227944917)0/93:0.0000020936)92.8/100:0.0020761152,(((((mackayana_PPK:0.0008227319,mackayana_KKN5:0.0000010351)0/100:0.0002230478,mackayana_b_ANA:0.0000027121)75.9/100:0.0027777422,andevalensis_EO12623:0.0093365792)97/100:0.0158561852,(tetralix_MP966:0.0000020464,tetralix_c_ANA:0.0000022263)100/100:0.0210133817)97/100:0.0051695105,(ciliaris_EO12622:0.0017303046,(ciliaris_KKN1:0.0000021178,ciliaris_c_ANA:0.0027368996)93.4/100:0.0025283864)100/100:0.0279630217)99.7/100:0.0077579522)28.4/95:0.0022204382,(spiculifolia_AS57234:0.0022815949,spiculifolia_b_ANA:0.0013169614)100/100:0.0321268454)96.6/100:0.0038757179)100/100:0.0672471838)100/100:0.1514377830,Calluna_vulgaris_ANA:0.0023239617);

CONSENSUS TREE
--------------

Consensus tree is constructed from 10000 bootstrap trees
Log-likelihood of consensus tree: -63664.121682
Robinson-Foulds distance between ML tree and consensus tree: 204

Branches with support >0.000000% are kept (extended consensus)
Branch lengths are optimized by maximum likelihood on original alignment
Numbers in parentheses are bootstrap supports (%)

+--Calluna_vulgaris_BG643
|
|                                                    +--Daboecia_cantabrica_PPA
|                                 +------------------| (100)
|                                 |                  +--Daboecia_cantabrica_ANA
|                              +--| (100)
|                              |  |                 +----Empetrum_nig
|                              |  +-----------------| (100)
|                              |                    +----Corema_album_ANA
+------------------------------| (100)
|                              |                                     +--arborea_Miehe
|                              |                                  +--| (99)
|                              |                                  |  +--arborea_EO12619
|                              |                               +--| (100)
|                              |                               |  +--arborea_l_ANA
|                              |                            +--| (96)
|                              |                            |  |                          +--benguelensis_ben_A1
|                              |                            |  |                       +--| (100)
|                              |                            |  |                       |  +--benguelensis_ben_QL12641
|                              |                            |  |                    +--| (100)
|                              |                            |  |                    |  +--benguelensis_ben_DB1174
|                              |                            |  |                 +--| (100)
|                              |                            |  |                 |  +--thomensis_EO12615
|                              |                            |  |              +--| (100)
|                              |                            |  |              |  +--hexandra_RC465
|                              |                            |  |           +--| (100)
|                              |                            |  |           |  |  +--simii_RC466
|                              |                            |  |           |  +--| (100)
|                              |                            |  |           |     +--simii_SB9385
|                              |                            |  |        +--| (99)
|                              |                            |  |        |  |     +--kingaensis_rug_BB2981
|                              |                            |  |        |  |  +--| (100)
|                              |                            |  |        |  |  |  +--kingaensis_kin_BB2521
|                              |                            |  |        |  +--| (100)
|                              |                            |  |        |     +---mannii_usa_BB2331
|                              |                            |  |     +--| (98)
|                              |                            |  |     |  |              +--bojeri_MP1087
|                              |                            |  |     |  |           +--| (95)
|                              |                            |  |     |  |           |  |  +--galioides_FN745
|                              |                            |  |     |  |           |  +--| (71)
|                              |                            |  |     |  |           |     +--madagascariensis_MP1086
|                              |                            |  |     |  |        +--| (44)
|                              |                            |  |     |  |        |  |              +--arborescens_FM747
|                              |                            |  |     |  |        |  |           +--| (100)
|                              |                            |  |     |  |        |  |           |  |  +--brachyphylla_EO12809
|                              |                            |  |     |  |        |  |           |  +--| (100)
|                              |                            |  |     |  |        |  |           |     +--brachyphylla_EO12810
|                              |                            |  |     |  |        |  |        +--| (99)
|                              |                            |  |     |  |        |  |        |  +--sp_mad3_EO12632
|                              |                            |  |     |  |        |  |     +--| (58)
|                              |                            |  |     |  |        |  |     |  |  +--cryptoclada_EO12684
|                              |                            |  |     |  |        |  |     |  +--| (100)
|                              |                            |  |     |  |        |  |     |     |  +--sp_mad5_EO12641
|                              |                            |  |     |  |        |  |     |     +--| (100)
|                              |                            |  |     |  |        |  |     |        +--sp_muscosa_EO12639
|                              |                            |  |     |  |        |  |  +--| (59)
|                              |                            |  |     |  |        |  |  |  +--rakotozafyana_EO12661
|                              |                            |  |     |  |        |  +--| (100)
|                              |                            |  |     |  |        |     |        +--baroniana_cf_Lar8
|                              |                            |  |     |  |        |     |     +--| (95)
|                              |                            |  |     |  |        |     |     |  +--myriadenia_EO12679
|                              |                            |  |     |  |        |     |  +**| (95)
|                              |                            |  |     |  |        |     |  |  |        +--goudotiana_EO12636
|                              |                            |  |     |  |        |     |  |  |     +--| (100)
|                              |                            |  |     |  |        |     |  |  |     |  +--hebeclada_EO12686
|                              |                            |  |     |  |        |     |  |  |  +--| (93)
|                              |                            |  |     |  |        |     |  |  |  |  +--goudotiana_cf_EO12659
|                              |                            |  |     |  |        |     |  |  +--| (97)
|                              |                            |  |     |  |        |     |  |     |  +--perrieri_EO12635
|                              |                            |  |     |  |        |     |  |     +--| (91)
|                              |                            |  |     |  |        |     |  |        +--reunionensis_FN744
|                              |                            |  |     |  |        |     +--| (59)
|                              |                            |  |     |  |        |        |        +--boutonii_EO12666
|                              |                            |  |     |  |        |        |     +--| (100)
|                              |                            |  |     |  |        |        |     |  +--sp_mitrastylus2_EO12691
|                              |                            |  |     |  |        |        |  +--| (69)
|                              |                            |  |     |  |        |        |  |  +--isaloensis_DB1253
|                              |                            |  |     |  |        |        +--| (99)
|                              |                            |  |     |  |        |           +--parkeri_EO12682
|                              |                            |  |     |  |     +--| (51)
|                              |                            |  |     |  |     |  +--humbertii_EO12638
|                              |                            |  |     |  |  +--| (98)
|                              |                            |  |     |  |  |  |  +--mauritiensis_CB2632
|                              |                            |  |     |  |  |  +--| (100)
|                              |                            |  |     |  |  |     +--mauritiensis_EO12811
|                              |                            |  |     |  +--| (51)
|                              |                            |  |     |     +--microdonta_A5
|                              |                            |  |  +--| (99)
|                              |                            |  |  |  |           +--caffrorum_MP644
|                              |                            |  |  |  |        +--| (100)
|                              |                            |  |  |  |        |  +--caffrorum_DB1445
|                              |                            |  |  |  |     +--| (58)
|                              |                            |  |  |  |     |  |  +--holtii_TO
|                              |                            |  |  |  |     |  +--| (100)
|                              |                            |  |  |  |     |     +--swaziensis_LL1181
|                              |                            |  |  |  |  +--| (93)
|                              |                            |  |  |  |  |  |        +--whyteana_A4
|                              |                            |  |  |  |  |  |     +--| (100)
|                              |                            |  |  |  |  |  |     |  +--whyteana_BG75
|                              |                            |  |  |  |  |  |  +--| (30)
|                              |                            |  |  |  |  |  |  |  |  +--aspalathifolia_DB1408
|                              |                            |  |  |  |  |  |  |  +--| (94)
|                              |                            |  |  |  |  |  |  |     +--cooperi_EO12588
|                              |                            |  |  |  |  |  +--| (52)
|                              |                            |  |  |  |  |     +--flanaganii_MP631_CP
|                              |                            |  |  |  +--| (100)
|                              |                            |  |  |     |                 +--psittacina_IJ1237
|                              |                            |  |  |     |              +--| (59)
|                              |                            |  |  |     |              |  +--glaphyra_MP647
|                              |                            |  |  |     |           +--| (38)
|                              |                            |  |  |     |           |  |  +--frigida_MP658
|                              |                            |  |  |     |           |  +--| (99)
|                              |                            |  |  |     |           |     +--reenensis_MP661
|                              |                            |  |  |     |        +--| (62)
|                              |                            |  |  |     |        |  |           +--abbotti_KG1005
|                              |                            |  |  |     |        |  |        +--| (54)
|                              |                            |  |  |     |        |  |        |  +--tysonii_EO12583
|                              |                            |  |  |     |        |  |     +--| (27)
|                              |                            |  |  |     |        |  |     |  +--oatesii_ANA
|                              |                            |  |  |     |        |  |  +--| (37)
|                              |                            |  |  |     |        |  |  |  |              +--atherstonei_EO12261
|                              |                            |  |  |     |        |  |  |  |           +--| (100)
|                              |                            |  |  |     |        |  |  |  |           |  +--revoluta_BT13679
|                              |                            |  |  |     |        |  |  |  |        +--| (39)
|                              |                            |  |  |     |        |  |  |  |        |  +--dracomontana_EO12130
|                              |                            |  |  |     |        |  |  |  |     +--| (30)
|                              |                            |  |  |     |        |  |  |  |     |  |     +--frigida_MP650
|                              |                            |  |  |     |        |  |  |  |     |  |  +--| (56)
|                              |                            |  |  |     |        |  |  |  |     |  |  |  +--thodei_MP656
|                              |                            |  |  |     |        |  |  |  |     |  +--| (71)
|                              |                            |  |  |     |        |  |  |  |     |     |  +--rivularis_BB13936
|                              |                            |  |  |     |        |  |  |  |     |     +--| (78)
|                              |                            |  |  |     |        |  |  |  |     |        +--straussiana_MP638
|                              |                            |  |  |     |        |  |  |  |  +--| (43)
|                              |                            |  |  |     |        |  |  |  |  |  +--dissimulans_EO12596
|                              |                            |  |  |     |        |  |  |  +--| (48)
|                              |                            |  |  |     |        |  |  |     +--dominans_MP648
|                              |                            |  |  |     |        |  +--| (30)
|                              |                            |  |  |     |        |     +--algida_MP645
|                              |                            |  |  |     |     +--| (51)
|                              |                            |  |  |     |     |  |        +--filago_BG93
|                              |                            |  |  |     |     |  |     +--| (100)
|                              |                            |  |  |     |     |  |     |  |     +--silvatica_A2
|                              |                            |  |  |     |     |  |     |  |  +--| (100)
|                              |                            |  |  |     |     |  |     |  |  |  +--silvatica_QL12629
|                              |                            |  |  |     |     |  |     |  +--| (100)
|                              |                            |  |  |     |     |  |     |     +--silvatica_DB1184
|                              |                            |  |  |     |     |  |  +--| (100)
|                              |                            |  |  |     |     |  |  |  |  +--johnstoniana_RC464
|                              |                            |  |  |     |     |  |  |  +--| (100)
|                              |                            |  |  |     |     |  |  |     |  +--lanceolifera_RC463
|                              |                            |  |  |     |     |  |  |     +--| (100)
|                              |                            |  |  |     |     |  |  |        +--pleiotricha_RC461
|                              |                            |  |  |     |     |  +--| (88)
|                              |                            |  |  |     |     |     |  +--subverticillaris_EO12625
|                              |                            |  |  |     |     |     +--| (100)
|                              |                            |  |  |     |     |        |  +--woodii_DB1444
|                              |                            |  |  |     |     |        +--| (100)
|                              |                            |  |  |     |     |           +--woodii_RC513_CP
|                              |                            |  |  |     |  +--| (97)
|                              |                            |  |  |     |  |  |     +--alopecurus_MP630
|                              |                            |  |  |     |  |  |  +--| (67)
|                              |                            |  |  |     |  |  |  |  +--oatesii_SB9774
|                              |                            |  |  |     |  |  +--| (49)
|                              |                            |  |  |     |  |     +--evansii_MP641
|                              |                            |  |  |     +--| (96)
|                              |                            |  |  |        |  +--drakensbergensis_DB1443
|                              |                            |  |  |        +--| (99)
|                              |                            |  |  |           +--hillburtii_EO12593
|                              |                            |  +--| (100)
|                              |                            |     |                                +--caffra_C_MP528
|                              |                            |     |                             +--| (100)
|                              |                            |     |                             |  +--caffra_ANA
|                              |                            |     |                          +--| (98)
|                              |                            |     |                          |  |              +--adunca_EO12746
|                              |                            |     |                          |  |           +--| (99)
|                              |                            |     |                          |  |           |  +--viridiflora_MP1246
|                              |                            |     |                          |  |        +--| (75)
|                              |                            |     |                          |  |        |  |        +--adunca_MP1254
|                              |                            |     |                          |  |        |  |     +--| (59)
|                              |                            |     |                          |  |        |  |     |  |     +--oblongiflora_ANA
|                              |                            |     |                          |  |        |  |     |  |  +--| (100)
|                              |                            |     |                          |  |        |  |     |  |  |  +--spectabilis_MP929
|                              |                            |     |                          |  |        |  |     |  +--| (100)
|                              |                            |     |                          |  |        |  |     |     +--physantha_MP1242
|                              |                            |     |                          |  |        |  |  +--| (99)
|                              |                            |     |                          |  |        |  |  |  |  +--amidae_EO12272
|                              |                            |     |                          |  |        |  |  |  +--| (88)
|                              |                            |     |                          |  |        |  |  |     |  +--croceovirens_JP387
|                              |                            |     |                          |  |        |  |  |     +--| (100)
|                              |                            |     |                          |  |        |  |  |        |     +--diaphana_BG611
|                              |                            |     |                          |  |        |  |  |        |  +--| (47)
|                              |                            |     |                          |  |        |  |  |        |  |  +--unicolor_uni_MP1249
|                              |                            |     |                          |  |        |  |  |        +--| (87)
|                              |                            |     |                          |  |        |  |  |           |                    +--discolor_heb_MP1214
|                              |                            |     |                          |  |        |  |  |           |                 +--| (100)
|                              |                            |     |                          |  |        |  |  |           |                 |  |  +--recta_ANA
|                              |                            |     |                          |  |        |  |  |           |                 |  +--| (100)
|                              |                            |     |                          |  |        |  |  |           |                 |     +--unicolor_geo_JP273
|                              |                            |     |                          |  |        |  |  |           |              +--| (99)
|                              |                            |     |                          |  |        |  |  |           |              |  +--prolata_EO12748
|                              |                            |     |                          |  |        |  |  |           |           +--| (90)
|                              |                            |     |                          |  |        |  |  |           |           |  +--discolor_spe_MP1217
|                              |                            |     |                          |  |        |  |  |           |        +--| (90)
|                              |                            |     |                          |  |        |  |  |           |        |  +--prolata_EO11935
|                              |                            |     |                          |  |        |  |  |           |     +--| (70)
|                              |                            |     |                          |  |        |  |  |           |     |  +--versicolor_mon_EO12705
|                              |                            |     |                          |  |        |  |  |           |  +--| (77)
|                              |                            |     |                          |  |        |  |  |           |  |  +--versicolor_ver_MP1232
|                              |                            |     |                          |  |        |  |  |           +--| (56)
|                              |                            |     |                          |  |        |  |  |              +--unicolor_mut_MP1245
|                              |                            |     |                          |  |        |  +--| (99)
|                              |                            |     |                          |  |        |     +--lanata_MP1220
|                              |                            |     |                          |  |     +--| (89)
|                              |                            |     |                          |  |     |  |  +--ardens_MP1076
|                              |                            |     |                          |  |     |  +--| (90)
|                              |                            |     |                          |  |     |     |  +--blenna_ANA
|                              |                            |     |                          |  |     |     +--| (100)
|                              |                            |     |                          |  |     |        +--blenna_MP883
|                              |                            |     |                          |  |  +--| (95)
|                              |                            |     |                          |  |  |  |        +--aneimena_EO12757
|                              |                            |     |                          |  |  |  |     +--| (78)
|                              |                            |     |                          |  |  |  |     |  |     +--deflexa_MP1247
|                              |                            |     |                          |  |  |  |     |  |  +--| (88)
|                              |                            |     |                          |  |  |  |     |  |  |  |        +--eustacei_MP1259
|                              |                            |     |                          |  |  |  |     |  |  |  |     +--| (100)
|                              |                            |     |                          |  |  |  |     |  |  |  |     |  |        +--glomiflora_EO12548
|                              |                            |     |                          |  |  |  |     |  |  |  |     |  |     +--| (100)
|                              |                            |     |                          |  |  |  |     |  |  |  |     |  |     |  +--glomiflora_MP1251
|                              |                            |     |                          |  |  |  |     |  |  |  |     |  |  +--| (87)
|                              |                            |     |                          |  |  |  |     |  |  |  |     |  |  |  +--sp_pachysa_EO12720
|                              |                            |     |                          |  |  |  |     |  |  |  |     |  +--| (88)
|                              |                            |     |                          |  |  |  |     |  |  |  |     |     +--zwartbergensis_MP608
|                              |                            |     |                          |  |  |  |     |  |  |  |  +--| (100)
|                              |                            |     |                          |  |  |  |     |  |  |  |  |  +--velatiflora_EO12547
|                              |                            |     |                          |  |  |  |     |  |  |  +--| (92)
|                              |                            |     |                          |  |  |  |     |  |  |     +--lithophila_MP1301
|                              |                            |     |                          |  |  |  |     |  +--| (92)
|                              |                            |     |                          |  |  |  |     |     +--lambertii_ANA
|                              |                            |     |                          |  |  |  |  +--| (84)
|                              |                            |     |                          |  |  |  |  |  +--wendlandiana_EO12731
|                              |                            |     |                          |  |  |  +--| (100)
|                              |                            |     |                          |  |  |     |  +--densifolia_BG591
|                              |                            |     |                          |  |  |     +--| (98)
|                              |                            |     |                          |  |  |        +--vallis_fluminis_EO12761
|                              |                            |     |                          |  +--| (98)
|                              |                            |     |                          |     |  +--canaliculata_BG590
|                              |                            |     |                          |     +--| (94)
|                              |                            |     |                          |        +--pubigera_MP572
|                              |                            |     |                       +--| (76)
|                              |                            |     |                       |  |  +--orientalis_EO12608
|                              |                            |     |                       |  +--| (85)
|                              |                            |     |                       |     |  +--rosacea_gla_BG628
|                              |                            |     |                       |     +--| (100)
|                              |                            |     |                       |        +--unilateralis_MP1205
|                              |                            |     |                    +--| (96)
|                              |                            |     |                    |  |     +--esteriana_EO12545
|                              |                            |     |                    |  |  +--| (98)
|                              |                            |     |                    |  |  |  +--juniperina_SV952
|                              |                            |     |                    |  +--| (83)
|                              |                            |     |                    |     +--platycalyx_MP1243
|                              |                            |     |                 +--| (100)
|                              |                            |     |                 |  |     +--albens_ANA
|                              |                            |     |                 |  |  +--| (100)
|                              |                            |     |                 |  |  |  |     +--albens_MP585
|                              |                            |     |                 |  |  |  |  +--| (100)
|                              |                            |     |                 |  |  |  |  |  +--heleophila_EO12539
|                              |                            |     |                 |  |  |  +--| (57)
|                              |                            |     |                 |  |  |     |  +--astroites_EO12758
|                              |                            |     |                 |  |  |     +--| (100)
|                              |                            |     |                 |  |  |        +--georgica_ANA
|                              |                            |     |                 |  +--| (100)
|                              |                            |     |                 |     +--heleophila_ANA
|                              |                            |     |              +--| (95)
|                              |                            |     |              |  +--tristis_MP932
|                              |                            |     |           +--| (96)
|                              |                            |     |           |  |     +--arachnocalyx_EO12453
|                              |                            |     |           |  |  +--| (100)
|                              |                            |     |           |  |  |  +--cereris_MP863
|                              |                            |     |           |  +--| (100)
|                              |                            |     |           |     +--greyi_EO12501
|                              |                            |     |        +--| (87)
|                              |                            |     |        |  |     +--exleeana_EO12499
|                              |                            |     |        |  |  +--| (100)
|                              |                            |     |        |  |  |  +--rigidula_MP534
|                              |                            |     |        |  +--| (100)
|                              |                            |     |        |     +--serrata_MP818
|                              |                            |     |     +--| (97)
|                              |                            |     |     |  |                          +--nabea_BG609
|                              |                            |     |     |  |                       +--| (100)
|                              |                            |     |     |  |                       |  +--nabea_ANA
|                              |                            |     |     |  |                    +--| (100)
|                              |                            |     |     |  |                    |  |  +--globiceps_gra_MP988
|                              |                            |     |     |  |                    |  +--| (100)
|                              |                            |     |     |  |                    |     +--nudiflora_MP802
|                              |                            |     |     |  |                 +--| (100)
|                              |                            |     |     |  |                 |  |     +--calcicola_EO12814
|                              |                            |     |     |  |                 |  |  +--| (100)
|                              |                            |     |     |  |                 |  |  |  +--peziza_MP719_CP
|                              |                            |     |     |  |                 |  +--| (100)
|                              |                            |     |     |  |                 |     |  +--ovina_EO12487
|                              |                            |     |     |  |                 |     +--| (100)
|                              |                            |     |     |  |                 |        +--tomentosa_MP961
|                              |                            |     |     |  |              +--| (98)
|                              |                            |     |     |  |              |  |           +--NEW_zizikammensis_RH42
|                              |                            |     |     |  |              |  |        +--| (100)
|                              |                            |     |     |  |              |  |        |  +--chamissonis_RT2188
|                              |                            |     |     |  |              |  |     +--| (100)
|                              |                            |     |     |  |              |  |     |  +--passerinae_MP1302
|                              |                            |     |     |  |              |  |  +--| (100)
|                              |                            |     |     |  |              |  |  |  +--nervata_EO12541
|                              |                            |     |     |  |              |  +--| (98)
|                              |                            |     |     |  |              |     |                 +--anguliger_MP597
|                              |                            |     |     |  |              |     |              +--| (100)
|                              |                            |     |     |  |              |     |              |  +--montis_hominis_EO11827
|                              |                            |     |     |  |              |     |           +--| (100)
|                              |                            |     |     |  |              |     |           |  +--bolusanthus_DEB1720
|                              |                            |     |     |  |              |     |        +--| (100)
|                              |                            |     |     |  |              |     |        |  +--uberiflora_BG586
|                              |                            |     |     |  |              |     |     +--| (100)
|                              |                            |     |     |  |              |     |     |  |     +--atromontana_EO12544
|                              |                            |     |     |  |              |     |     |  |  +--| (100)
|                              |                            |     |     |  |              |     |     |  |  |  +--phaeocarpa_SM2003
|                              |                            |     |     |  |              |     |     |  +--| (100)
|                              |                            |     |     |  |              |     |     |     +--nutans_BG599
|                              |                            |     |     |  |              |     |  +--| (100)
|                              |                            |     |     |  |              |     |  |  +--solandri_EO12753
|                              |                            |     |     |  |              |     +--| (100)
|                              |                            |     |     |  |              |        |     +--cameronii_ANA
|                              |                            |     |     |  |              |        |  +--| (100)
|                              |                            |     |     |  |              |        |  |  +--tetrathecoides_MP1252
|                              |                            |     |     |  |              |        +--| (100)
|                              |                            |     |     |  |              |           +--cubica_MP623
|                              |                            |     |     |  |           +--| (53)
|                              |                            |     |     |  |           |  |  +---fimbriata_MP606
|                              |                            |     |     |  |           |  +--| (98)
|                              |                            |     |     |  |           |     |  +--opulenta_JP316
|                              |                            |     |     |  |           |     +--| (98)
|                              |                            |     |     |  |           |        |  +--quadrifida_MP1250
|                              |                            |     |     |  |           |        +--| (98)
|                              |                            |     |     |  |           |           +--thamnoides_MP1211
|                              |                            |     |     |  |        +--| (69)
|                              |                            |     |     |  |        |  |              +--chiroptera_MP814
|                              |                            |     |     |  |        |  |           +--| (100)
|                              |                            |     |     |  |        |  |           |  +--multiflexuosa_EO12445
|                              |                            |     |     |  |        |  |        +--| (100)
|                              |                            |     |     |  |        |  |        |  +--hermani_EO12498
|                              |                            |     |     |  |        |  |     +--| (100)
|                              |                            |     |     |  |        |  |     |  +--equisetifolia_ANA_CP
|                              |                            |     |     |  |        |  |  +--| (98)
|                              |                            |     |     |  |        |  |  |  +--equisetifolia_MP829
|                              |                            |     |     |  |        |  +--| (72)
|                              |                            |     |     |  |        |     |     +--glutinosa_MP687
|                              |                            |     |     |  |        |     |  +--| (100)
|                              |                            |     |     |  |        |     |  |  +--glutinosa_MP701
|                              |                            |     |     |  |        |     +--| (97)
|                              |                            |     |     |  |        |        +--turgida_S1962_CP
|                              |                            |     |     |  |     +--| (64)
|                              |                            |     |     |  |     |  |  +--inordinata_EO11823
|                              |                            |     |     |  |     |  +--| (100)
|                              |                            |     |     |  |     |     +--nubigena_MP868
|                              |                            |     |     |  |  +--| (60)
|                              |                            |     |     |  |  |  |     +--NEW_sp_aff_umbratica_JV826
|                              |                            |     |     |  |  |  |  +--| (100)
|                              |                            |     |     |  |  |  |  |  +--sp_nov_MP1291
|                              |                            |     |     |  |  |  +--| (100)
|                              |                            |     |     |  |  |     +--umbratica_EO12760
|                              |                            |     |     |  +--| (94)
|                              |                            |     |     |     |           +--banksii_com_ANA
|                              |                            |     |     |     |        +--| (99)
|                              |                            |     |     |     |        |  |  +--banksii_com_MP824
|                              |                            |     |     |     |        |  +--| (100)
|                              |                            |     |     |     |        |     +--banksii_pur_NB1753
|                              |                            |     |     |     |     +--| (99)
|                              |                            |     |     |     |     |  |     +--corydalis_AH2536
|                              |                            |     |     |     |     |  |  +--| (100)
|                              |                            |     |     |     |     |  |  |  +--corydalis_MP1005
|                              |                            |     |     |     |     |  +--| (100)
|                              |                            |     |     |     |     |     |     +--goatcheriana_dra_EO12694
|                              |                            |     |     |     |     |     |  +--| (100)
|                              |                            |     |     |     |     |     |  |  +--tegulifolia_MP557
|                              |                            |     |     |     |     |     +--| (100)
|                              |                            |     |     |     |     |        +--goatcheriana_pet_MP990
|                              |                            |     |     |     |  +--| (100)
|                              |                            |     |     |     |  |  +--spumosa_MP978
|                              |                            |     |     |     +--| (100)
|                              |                            |     |     |        |  +--phacelanthera_EO12489
|                              |                            |     |     |        +--| (100)
|                              |                            |     |     |           +--selaginifolia_EO12488
|                              |                            |     |  +--| (99)
|                              |                            |     |  |  |                    +--cerinthoides_MP653
|                              |                            |     |  |  |                 +--| (100)
|                              |                            |     |  |  |                 |  |  +--cerinthoides_ANA
|                              |                            |     |  |  |                 |  +--| (97)
|                              |                            |     |  |  |                 |     |  +--sparrmanii_ANA
|                              |                            |     |  |  |                 |     +--| (97)
|                              |                            |     |  |  |                 |        +--sparrmanii_BG608
|                              |                            |     |  |  |              +--| (100)
|                              |                            |     |  |  |              |  |     +--ingeana_EO11805
|                              |                            |     |  |  |              |  |  +--| (100)
|                              |                            |     |  |  |              |  |  |  +--ingeana_EO12759
|                              |                            |     |  |  |              |  +--| (100)
|                              |                            |     |  |  |              |     |     +--pectinifolia_BG601
|                              |                            |     |  |  |              |     |  +--| (100)
|                              |                            |     |  |  |              |     |  |  +--strigilifolia_ANA
|                              |                            |     |  |  |              |     +--| (100)
|                              |                            |     |  |  |              |        +--strigilifolia_MP619
|                              |                            |     |  |  |           +--| (98)
|                              |                            |     |  |  |           |  |     +--NEW_sp_aff_inconstans_RH43
|                              |                            |     |  |  |           |  |  +--| (70)
|                              |                            |     |  |  |           |  |  |  +--simulans_BG603
|                              |                            |     |  |  |           |  +--| (100)
|                              |                            |     |  |  |           |     |  +--simulans_ANA
|                              |                            |     |  |  |           |     +--| (70)
|                              |                            |     |  |  |           |        +--stylaris_ANA
|                              |                            |     |  |  |        +--| (93)
|                              |                            |     |  |  |        |  |     +--chionodes_EO11699
|                              |                            |     |  |  |        |  |  +--| (100)
|                              |                            |     |  |  |        |  |  |  |  +--esterhuyseniae_EO11831
|                              |                            |     |  |  |        |  |  |  +--| (100)
|                              |                            |     |  |  |        |  |  |     +--oreotragus_JP363
|                              |                            |     |  |  |        |  +--| (98)
|                              |                            |     |  |  |        |     +--sagittata_EO12737
|                              |                            |     |  |  |     +--| (94)
|                              |                            |     |  |  |     |  |                                                                       +--corifolia_MP823
|                              |                            |     |  |  |     |  |                                                                    +--| (100)
|                              |                            |     |  |  |     |  |                                                                    |  +--caledonica_JW103
|                              |                            |     |  |  |     |  |                                                                 +--| (100)
|                              |                            |     |  |  |     |  |                                                                 |  |  +--erasmia_MP874
|                              |                            |     |  |  |     |  |                                                                 |  +--| (100)
|                              |                            |     |  |  |     |  |                                                                 |     +--loganii_MP1258
|                              |                            |     |  |  |     |  |                                                              +--| (100)
|                              |                            |     |  |  |     |  |                                                              |  +--corifolia_ANA
|                              |                            |     |  |  |     |  |                                                           +--| (97)
|                              |                            |     |  |  |     |  |                                                           |  +--pycnantha_MP1011
|                              |                            |     |  |  |     |  |                                                        +--| (99)
|                              |                            |     |  |  |     |  |                                                        |  +--rhopalantha_MP909_CP
|                              |                            |     |  |  |     |  |                                                     +--| (96)
|                              |                            |     |  |  |     |  |                                                     |  +--vogelpoelii_cf_EO12815
|                              |                            |     |  |  |     |  |                                                  +--| (97)
|                              |                            |     |  |  |     |  |                                                  |  |                                      +--abietina_abi_ANA
|                              |                            |     |  |  |     |  |                                                  |  |                                   +--| (85)
|                              |                            |     |  |  |     |  |                                                  |  |                                   |  +--abietina_dia_CM11
|                              |                            |     |  |  |     |  |                                                  |  |                                +--| (43)
|                              |                            |     |  |  |     |  |                                                  |  |                                |  +--nevillei_MP1056
|                              |                            |     |  |  |     |  |                                                  |  |                             +--| (65)
|                              |                            |     |  |  |     |  |                                                  |  |                             |  +--quadrisulcata_ANA
|                              |                            |     |  |  |     |  |                                                  |  |                          +--| (43)
|                              |                            |     |  |  |     |  |                                                  |  |                          |  +--abietina_atr_MP1029
|                              |                            |     |  |  |     |  |                                                  |  |                       +--| (48)
|                              |                            |     |  |  |     |  |                                                  |  |                       |  +--abietina_con_CM6
|                              |                            |     |  |  |     |  |                                                  |  |                    +--| (48)
|                              |                            |     |  |  |     |  |                                                  |  |                    |  +--nevillei_ANA
|                              |                            |     |  |  |     |  |                                                  |  |                 +--| (49)
|                              |                            |     |  |  |     |  |                                                  |  |                 |  +--abietina_abi_MP1013
|                              |                            |     |  |  |     |  |                                                  |  |              +--| (100)
|                              |                            |     |  |  |     |  |                                                  |  |              |  |  +--abietina_dia_MP1015
|                              |                            |     |  |  |     |  |                                                  |  |              |  +--| (49)
|                              |                            |     |  |  |     |  |                                                  |  |              |     +--quadrisulcata_MP1031
|                              |                            |     |  |  |     |  |                                                  |  |           +--| (95)
|                              |                            |     |  |  |     |  |                                                  |  |           |  |        +--abietina_aur_MP1320
|                              |                            |     |  |  |     |  |                                                  |  |           |  |     +--| (98)
|                              |                            |     |  |  |     |  |                                                  |  |           |  |     |  +--viscaria_lon_ANA
|                              |                            |     |  |  |     |  |                                                  |  |           |  |  +--| (95)
|                              |                            |     |  |  |     |  |                                                  |  |           |  |  |  |  +--abietina_aur_MP499
|                              |                            |     |  |  |     |  |                                                  |  |           |  |  |  +--| (97)
|                              |                            |     |  |  |     |  |                                                  |  |           |  |  |     |        +--nematophylla_EO12747
|                              |                            |     |  |  |     |  |                                                  |  |           |  |  |     |     +--| (100)
|                              |                            |     |  |  |     |  |                                                  |  |           |  |  |     |     |  |  +--thomae_MP807
|                              |                            |     |  |  |     |  |                                                  |  |           |  |  |     |     |  +--| (71)
|                              |                            |     |  |  |     |  |                                                  |  |           |  |  |     |     |     +--viscaria_pen_EO12466
|                              |                            |     |  |  |     |  |                                                  |  |           |  |  |     |  +--| (86)
|                              |                            |     |  |  |     |  |                                                  |  |           |  |  |     |  |  +--viscaria_lon_MP504
|                              |                            |     |  |  |     |  |                                                  |  |           |  |  |     +--| (98)
|                              |                            |     |  |  |     |  |                                                  |  |           |  |  |        +--pinea_MP693
|                              |                            |     |  |  |     |  |                                                  |  |           |  +--| (97)
|                              |                            |     |  |  |     |  |                                                  |  |           |     |           +--abietina_aur_MP514
|                              |                            |     |  |  |     |  |                                                  |  |           |     |        +--| (53)
|                              |                            |     |  |  |     |  |                                                  |  |           |     |        |  |           +--abietina_per_MP1071
|                              |                            |     |  |  |     |  |                                                  |  |           |     |        |  |        +--| (45)
|                              |                            |     |  |  |     |  |                                                  |  |           |     |        |  |        |  |     +--latiflora_EO12865
|                              |                            |     |  |  |     |  |                                                  |  |           |     |        |  |        |  |  +--| (100)
|                              |                            |     |  |  |     |  |                                                  |  |           |     |        |  |        |  |  |  +--viscaria_lon_MP1270
|                              |                            |     |  |  |     |  |                                                  |  |           |     |        |  |        |  +--| (62)
|                              |                            |     |  |  |     |  |                                                  |  |           |     |        |  |        |     +--viscaria_mac_MP808
|                              |                            |     |  |  |     |  |                                                  |  |           |     |        |  |     +--| (27)
|                              |                            |     |  |  |     |  |                                                  |  |           |     |        |  |     |  +--filamentosa_EO12728
|                              |                            |     |  |  |     |  |                                                  |  |           |     |        |  |  +--| (71)
|                              |                            |     |  |  |     |  |                                                  |  |           |     |        |  |  |  +--vestita_MP1079
|                              |                            |     |  |  |     |  |                                                  |  |           |     |        |  +--| (53)
|                              |                            |     |  |  |     |  |                                                  |  |           |     |        |     |  +--pinea_MP789
|                              |                            |     |  |  |     |  |                                                  |  |           |     |        |     +--| (90)
|                              |                            |     |  |  |     |  |                                                  |  |           |     |        |        +--viscaria_lon_MP678
|                              |                            |     |  |  |     |  |                                                  |  |           |     |     +--| (55)
|                              |                            |     |  |  |     |  |                                                  |  |           |     |     |  +--hibbertii_MP982
|                              |                            |     |  |  |     |  |                                                  |  |           |     |  +--| (98)
|                              |                            |     |  |  |     |  |                                                  |  |           |     |  |  +--abietina_aur_MP717
|                              |                            |     |  |  |     |  |                                                  |  |           |     +--| (99)
|                              |                            |     |  |  |     |  |                                                  |  |           |        +--vestita_EO12702
|                              |                            |     |  |  |     |  |                                                  |  |        +--| (65)
|                              |                            |     |  |  |     |  |                                                  |  |        |  +--viscaria_vis_MdV4
|                              |                            |     |  |  |     |  |                                                  |  |     +--| (58)
|                              |                            |     |  |  |     |  |                                                  |  |     |  |           +--axilliflora_MP916
|                              |                            |     |  |  |     |  |                                                  |  |     |  |        +--| (88)
|                              |                            |     |  |  |     |  |                                                  |  |     |  |        |  +--regia_reg_ANA
|                              |                            |     |  |  |     |  |                                                  |  |     |  |     +--| (91)
|                              |                            |     |  |  |     |  |                                                  |  |     |  |     |  +--regia_reg_MP922
|                              |                            |     |  |  |     |  |                                                  |  |     |  |  +--| (100)
|                              |                            |     |  |  |     |  |                                                  |  |     |  |  |  +--regia_mar_MP930
|                              |                            |     |  |  |     |  |                                                  |  |     |  +--| (100)
|                              |                            |     |  |  |     |  |                                                  |  |     |     +--vestita_ANA
|                              |                            |     |  |  |     |  |                                                  |  |  +--| (97)
|                              |                            |     |  |  |     |  |                                                  |  |  |  |  +--abietina_pet_EO
|                              |                            |     |  |  |     |  |                                                  |  |  |  +--| (83)
|                              |                            |     |  |  |     |  |                                                  |  |  |     |     +--doliiformis_MP710
|                              |                            |     |  |  |     |  |                                                  |  |  |     |  +--| (100)
|                              |                            |     |  |  |     |  |                                                  |  |  |     |  |  |  +--doliiformis_MP797
|                              |                            |     |  |  |     |  |                                                  |  |  |     |  |  +--| (100)
|                              |                            |     |  |  |     |  |                                                  |  |  |     |  |     +--phillipsii_MP794
|                              |                            |     |  |  |     |  |                                                  |  |  |     +--| (92)
|                              |                            |     |  |  |     |  |                                                  |  |  |        +--phillipsii_MP1357_CP
|                              |                            |     |  |  |     |  |                                                  |  +--| (100)
|                              |                            |     |  |  |     |  |                                                  |     |  +--parilis_ANA
|                              |                            |     |  |  |     |  |                                                  |     +--| (100)
|                              |                            |     |  |  |     |  |                                                  |        +--parilis_MP751
|                              |                            |     |  |  |     |  |                                               +--| (55)
|                              |                            |     |  |  |     |  |                                               |  |     +--eugenea_EO12485_CP
|                              |                            |     |  |  |     |  |                                               |  |  +--| (98)
|                              |                            |     |  |  |     |  |                                               |  |  |  +--glauca_gla_MP850
|                              |                            |     |  |  |     |  |                                               |  +--| (100)
|                              |                            |     |  |  |     |  |                                               |     +--glauca_ele_MP973
|                              |                            |     |  |  |     |  |                                            +--| (100)
|                              |                            |     |  |  |     |  |                                            |  |  +--alfredii_FR
|                              |                            |     |  |  |     |  |                                            |  +--| (30)
|                              |                            |     |  |  |     |  |                                            |     |  +--bracteolaris_MP577
|                              |                            |     |  |  |     |  |                                            |     +--| (100)
|                              |                            |     |  |  |     |  |                                            |        +--steinbergiana_EO12763
|                              |                            |     |  |  |     |  |                                         +--| (89)
|                              |                            |     |  |  |     |  |                                         |  |        +--alexandri_EO12449
|                              |                            |     |  |  |     |  |                                         |  |     +--| (76)
|                              |                            |     |  |  |     |  |                                         |  |     |  +--bolusiae_ANA
|                              |                            |     |  |  |     |  |                                         |  |  +--| (100)
|                              |                            |     |  |  |     |  |                                         |  |  |  |           +--canescens_ANA
|                              |                            |     |  |  |     |  |                                         |  |  |  |        +--| (100)
|                              |                            |     |  |  |     |  |                                         |  |  |  |        |  +--caterviflora_EO12785
|                              |                            |     |  |  |     |  |                                         |  |  |  |     +--| (100)
|                              |                            |     |  |  |     |  |                                         |  |  |  |     |  +--mollis_CM5_CP
|                              |                            |     |  |  |     |  |                                         |  |  |  |  +--| (99)
|                              |                            |     |  |  |     |  |                                         |  |  |  |  |  |  +--empetrina_EO12786
|                              |                            |     |  |  |     |  |                                         |  |  |  |  |  +--| (100)
|                              |                            |     |  |  |     |  |                                         |  |  |  |  |     |     +--haematocodon_MP1033
|                              |                            |     |  |  |     |  |                                         |  |  |  |  |     |  +--| (100)
|                              |                            |     |  |  |     |  |                                         |  |  |  |  |     |  |  +--hirtiflora_MP958
|                              |                            |     |  |  |     |  |                                         |  |  |  |  |     +--| (100)
|                              |                            |     |  |  |     |  |                                         |  |  |  |  |        +--pyxidiflora_ANA
|                              |                            |     |  |  |     |  |                                         |  |  |  +--| (75)
|                              |                            |     |  |  |     |  |                                         |  |  |     +--ferrea_EO12494
|                              |                            |     |  |  |     |  |                                         |  +--| (100)
|                              |                            |     |  |  |     |  |                                         |     +--oresigena_MP759
|                              |                            |     |  |  |     |  |                                      +--| (43)
|                              |                            |     |  |  |     |  |                                      |  |                 +--cristata_MP820
|                              |                            |     |  |  |     |  |                                      |  |              +--| (100)
|                              |                            |     |  |  |     |  |                                      |  |              |  +--curvifolia_MP700
|                              |                            |     |  |  |     |  |                                      |  |           +--| (87)
|                              |                            |     |  |  |     |  |                                      |  |           |  +--fascicularis_fac_MP809
|                              |                            |     |  |  |     |  |                                      |  |        +--| (40)
|                              |                            |     |  |  |     |  |                                      |  |        |  +--lanuginosa_EO12521
|                              |                            |     |  |  |     |  |                                      |  |     +--| (47)
|                              |                            |     |  |  |     |  |                                      |  |     |  |                 +---agglutinans_EO7679
|                              |                            |     |  |  |     |  |                                      |  |     |  |              +--| (56)
|                              |                            |     |  |  |     |  |                                      |  |     |  |              |  +--retorta_ANA
|                              |                            |     |  |  |     |  |                                      |  |     |  |           +--| (8)
|                              |                            |     |  |  |     |  |                                      |  |     |  |           |  |           +--baueri_bau_MP1233
|                              |                            |     |  |  |     |  |                                      |  |     |  |           |  |        +--| (100)
|                              |                            |     |  |  |     |  |                                      |  |     |  |           |  |        |  +--baueri_gou_AH862
|                              |                            |     |  |  |     |  |                                      |  |     |  |           |  |     +--| (93)
|                              |                            |     |  |  |     |  |                                      |  |     |  |           |  |     |  |  +--calcareophila_EO30159
|                              |                            |     |  |  |     |  |                                      |  |     |  |           |  |     |  +--| (100)
|                              |                            |     |  |  |     |  |                                      |  |     |  |           |  |     |     +--excavata_GK1532
|                              |                            |     |  |  |     |  |                                      |  |     |  |           |  |  +--| (90)
|                              |                            |     |  |  |     |  |                                      |  |     |  |           |  |  |  |  +--irregularis_EO12803
|                              |                            |     |  |  |     |  |                                      |  |     |  |           |  |  |  +--| (90)
|                              |                            |     |  |  |     |  |                                      |  |     |  |           |  |  |     |     +--mammosaP_MP951
|                              |                            |     |  |  |     |  |                                      |  |     |  |           |  |  |     |  +--| (100)
|                              |                            |     |  |  |     |  |                                      |  |     |  |           |  |  |     |  |  +--mammosaR_MP510
|                              |                            |     |  |  |     |  |                                      |  |     |  |           |  |  |     +--| (100)
|                              |                            |     |  |  |     |  |                                      |  |     |  |           |  |  |        +--mammosaW_EO12784
|                              |                            |     |  |  |     |  |                                      |  |     |  |           |  +--| (92)
|                              |                            |     |  |  |     |  |                                      |  |     |  |           |     |        +--fillipendula_fil_MP914
|                              |                            |     |  |  |     |  |                                      |  |     |  |           |     |     +--| (100)
|                              |                            |     |  |  |     |  |                                      |  |     |  |           |     |     |  +--fillipendula_min_MP926
|                              |                            |     |  |  |     |  |                                      |  |     |  |           |     |  +--| (100)
|                              |                            |     |  |  |     |  |                                      |  |     |  |           |     |  |  +--penduliflora_MP923
|                              |                            |     |  |  |     |  |                                      |  |     |  |           |     +--| (99)
|                              |                            |     |  |  |     |  |                                      |  |     |  |           |        +--pulvinata_MP1304
|                              |                            |     |  |  |     |  |                                      |  |     |  |        +--| (3)
|                              |                            |     |  |  |     |  |                                      |  |     |  |        |  |           +--bodkinii_TdV204
|                              |                            |     |  |  |     |  |                                      |  |     |  |        |  |        +--| (70)
|                              |                            |     |  |  |     |  |                                      |  |     |  |        |  |        |  +--holosericea_EO12842
|                              |                            |     |  |  |     |  |                                      |  |     |  |        |  |     +--| (69)
|                              |                            |     |  |  |     |  |                                      |  |     |  |        |  |     |  +--grisbrookii_EO12716_CP
|                              |                            |     |  |  |     |  |                                      |  |     |  |        |  |  +--| (83)
|                              |                            |     |  |  |     |  |                                      |  |     |  |        |  |  |  +--holosericea_MP1004
|                              |                            |     |  |  |     |  |                                      |  |     |  |        |  +--| (29)
|                              |                            |     |  |  |     |  |                                      |  |     |  |        |     +--coventryi_EO12832
|                              |                            |     |  |  |     |  |                                      |  |     |  |     +--| (31)
|                              |                            |     |  |  |     |  |                                      |  |     |  |     |  +--vernicosa_MP928
|                              |                            |     |  |  |     |  |                                      |  |     |  |  +--| (16)
|                              |                            |     |  |  |     |  |                                      |  |     |  |  |  +--bodkinii_MP1281
|                              |                            |     |  |  |     |  |                                      |  |     |  +--| (19)
|                              |                            |     |  |  |     |  |                                      |  |     |     |                    +--albertyniae_MP927
|                              |                            |     |  |  |     |  |                                      |  |     |     |                 +--| (100)
|                              |                            |     |  |  |     |  |                                      |  |     |     |                 |  |        +--dregei_EO12711
|                              |                            |     |  |  |     |  |                                      |  |     |     |                 |  |     +--| (100)
|                              |                            |     |  |  |     |  |                                      |  |     |     |                 |  |     |  +--piquetbergensis_MM5532
|                              |                            |     |  |  |     |  |                                      |  |     |     |                 |  |  +--| (100)
|                              |                            |     |  |  |     |  |                                      |  |     |     |                 |  |  |  +--malmesburiensis_EO12575
|                              |                            |     |  |  |     |  |                                      |  |     |     |                 |  +--| (97)
|                              |                            |     |  |  |     |  |                                      |  |     |     |                 |     |     +--glabella_la_EO11224
|                              |                            |     |  |  |     |  |                                      |  |     |     |                 |     |  +--| (100)
|                              |                            |     |  |  |     |  |                                      |  |     |     |                 |     |  |  +--interrupta_MP911
|                              |                            |     |  |  |     |  |                                      |  |     |     |                 |     +--| (100)
|                              |                            |     |  |  |     |  |                                      |  |     |     |                 |        +--radicans_sch_MP1018
|                              |                            |     |  |  |     |  |                                      |  |     |     |              +--| (73)
|                              |                            |     |  |  |     |  |                                      |  |     |     |              |  |        +--benthamiana_MP560
|                              |                            |     |  |  |     |  |                                      |  |     |     |              |  |     +--| (97)
|                              |                            |     |  |  |     |  |                                      |  |     |     |              |  |     |  +--globiceps_con_EO12519
|                              |                            |     |  |  |     |  |                                      |  |     |     |              |  |  +--| (100)
|                              |                            |     |  |  |     |  |                                      |  |     |     |              |  |  |  |     +--ecklonii_EO12739
|                              |                            |     |  |  |     |  |                                      |  |     |     |              |  |  |  |  +--| (100)
|                              |                            |     |  |  |     |  |                                      |  |     |     |              |  |  |  |  |  +--innovans_MP918
|                              |                            |     |  |  |     |  |                                      |  |     |     |              |  |  |  +--| (97)
|                              |                            |     |  |  |     |  |                                      |  |     |     |              |  |  |     +--venustiflora_gla_MP1284
|                              |                            |     |  |  |     |  |                                      |  |     |     |              |  +--| (82)
|                              |                            |     |  |  |     |  |                                      |  |     |     |              |     |  +--erinus_MP907
|                              |                            |     |  |  |     |  |                                      |  |     |     |              |     +--| (100)
|                              |                            |     |  |  |     |  |                                      |  |     |     |              |        +--similis_MP804
|                              |                            |     |  |  |     |  |                                      |  |     |     |           +--| (40)
|                              |                            |     |  |  |     |  |                                      |  |     |     |           |  |  +--ericoides_MP742
|                              |                            |     |  |  |     |  |                                      |  |     |     |           |  +--| (51)
|                              |                            |     |  |  |     |  |                                      |  |     |     |           |     +--pilosiflora_pil_MP1262
|                              |                            |     |  |  |     |  |                                      |  |     |     |        +--| (69)
|                              |                            |     |  |  |     |  |                                      |  |     |     |        |  +--barbigeroides_MP735
|                              |                            |     |  |  |     |  |                                      |  |     |     |     +--| (98)
|                              |                            |     |  |  |     |  |                                      |  |     |     |     |  |  +--capillaris_MP1066
|                              |                            |     |  |  |     |  |                                      |  |     |     |     |  +--| (90)
|                              |                            |     |  |  |     |  |                                      |  |     |     |     |     |  +--ioniana_EO12781
|                              |                            |     |  |  |     |  |                                      |  |     |     |     |     +--| (100)
|                              |                            |     |  |  |     |  |                                      |  |     |     |     |        +--russakiana_MP684
|                              |                            |     |  |  |     |  |                                      |  |     |     |  +--| (87)
|                              |                            |     |  |  |     |  |                                      |  |     |     |  |  |  +--flavicoma_EO12823
|                              |                            |     |  |  |     |  |                                      |  |     |     |  |  +--| (99)
|                              |                            |     |  |  |     |  |                                      |  |     |     |  |     +--pulchella_MP736
|                              |                            |     |  |  |     |  |                                      |  |     |     +--| (67)
|                              |                            |     |  |  |     |  |                                      |  |     |        +--rhodopis_BAB13
|                              |                            |     |  |  |     |  |                                      |  |  +--| (43)
|                              |                            |     |  |  |     |  |                                      |  |  |  |  +--bakeri_EO12828
|                              |                            |     |  |  |     |  |                                      |  |  |  +--| (21)
|                              |                            |     |  |  |     |  |                                      |  |  |     +--jacksoniana_EO12791
|                              |                            |     |  |  |     |  |                                      |  +--| (78)
|                              |                            |     |  |  |     |  |                                      |     |                                         +--multumbellifera_MP822
|                              |                            |     |  |  |     |  |                                      |     |                                      +--| (100)
|                              |                            |     |  |  |     |  |                                      |     |                                      |  |     +--intervallaris_MP556_CP
|                              |                            |     |  |  |     |  |                                      |     |                                      |  |  +--| (100)
|                              |                            |     |  |  |     |  |                                      |     |                                      |  |  |  |  +--pillansii_pil_MP813
|                              |                            |     |  |  |     |  |                                      |     |                                      |  |  |  +--| (100)
|                              |                            |     |  |  |     |  |                                      |     |                                      |  |  |     +--purgatoriensis_EO12846
|                              |                            |     |  |  |     |  |                                      |     |                                      |  +--| (100)
|                              |                            |     |  |  |     |  |                                      |     |                                      |     |  +--parviflora_EO12492
|                              |                            |     |  |  |     |  |                                      |     |                                      |     +--| (100)
|                              |                            |     |  |  |     |  |                                      |     |                                      |        +-----ribisaria_RT2059
|                              |                            |     |  |  |     |  |                                      |     |                                   +--| (57)
|                              |                            |     |  |  |     |  |                                      |     |                                   |  +--duthieae_ANA
|                              |                            |     |  |  |     |  |                                      |     |                                +--| (34)
|                              |                            |     |  |  |     |  |                                      |     |                                |  |              +--autumnalis_MP665
|                              |                            |     |  |  |     |  |                                      |     |                                |  |           +--| (100)
|                              |                            |     |  |  |     |  |                                      |     |                                |  |           |  +--sitiens_MP827
|                              |                            |     |  |  |     |  |                                      |     |                                |  |        +--| (100)
|                              |                            |     |  |  |     |  |                                      |     |                                |  |        |  +--subdivaricata_MP671
|                              |                            |     |  |  |     |  |                                      |     |                                |  |     +--| (98)
|                              |                            |     |  |  |     |  |                                      |     |                                |  |     |  +--tenella_EO12839
|                              |                            |     |  |  |     |  |                                      |     |                                |  |  +--| (69)
|                              |                            |     |  |  |     |  |                                      |     |                                |  |  |  |                 +--cyathiformis_a_ANA
|                              |                            |     |  |  |     |  |                                      |     |                                |  |  |  |              +--| (83)
|                              |                            |     |  |  |     |  |                                      |     |                                |  |  |  |              |  +--cyathiformis_d_ANA
|                              |                            |     |  |  |     |  |                                      |     |                                |  |  |  |           +--| (86)
|                              |                            |     |  |  |     |  |                                      |     |                                |  |  |  |           |  |        +--flexistyla_EO12818
|                              |                            |     |  |  |     |  |                                      |     |                                |  |  |  |           |  |     +--| (59)
|                              |                            |     |  |  |     |  |                                      |     |                                |  |  |  |           |  |     |  +--quadrangularis_MP620
|                              |                            |     |  |  |     |  |                                      |     |                                |  |  |  |           |  |  +--| (49)
|                              |                            |     |  |  |     |  |                                      |     |                                |  |  |  |           |  |  |  +--paucifolia_cil_EO12528
|                              |                            |     |  |  |     |  |                                      |     |                                |  |  |  |           |  +--| (49)
|                              |                            |     |  |  |     |  |                                      |     |                                |  |  |  |           |     +--gracilis_BG622
|                              |                            |     |  |  |     |  |                                      |     |                                |  |  |  |        +--| (91)
|                              |                            |     |  |  |     |  |                                      |     |                                |  |  |  |        |  +--transparens_MP893
|                              |                            |     |  |  |     |  |                                      |     |                                |  |  |  |     +--| (93)
|                              |                            |     |  |  |     |  |                                      |     |                                |  |  |  |     |  +--trichophylla_EO10906
|                              |                            |     |  |  |     |  |                                      |     |                                |  |  |  |  +--| (89)
|                              |                            |     |  |  |     |  |                                      |     |                                |  |  |  |  |  +--dodii_EO11417
|                              |                            |     |  |  |     |  |                                      |     |                                |  |  |  +--| (82)
|                              |                            |     |  |  |     |  |                                      |     |                                |  |  |     +--fastigiata_MP830
|                              |                            |     |  |  |     |  |                                      |     |                                |  +--| (78)
|                              |                            |     |  |  |     |  |                                      |     |                                |     |     +--patersonii_MP741
|                              |                            |     |  |  |     |  |                                      |     |                                |     |  +--| (100)
|                              |                            |     |  |  |     |  |                                      |     |                                |     |  |  +--patersonii_a_ANA
|                              |                            |     |  |  |     |  |                                      |     |                                |     +--| (96)
|                              |                            |     |  |  |     |  |                                      |     |                                |        +--vallis_aranearum_ANA
|                              |                            |     |  |  |     |  |                                      |     |                             +--| (53)
|                              |                            |     |  |  |     |  |                                      |     |                             |  +--NEW_sp_fredii_RH142
|                              |                            |     |  |  |     |  |                                      |     |                          +--| (88)
|                              |                            |     |  |  |     |  |                                      |     |                          |  |        +--capensis_MP1047
|                              |                            |     |  |  |     |  |                                      |     |                          |  |     +--| (99)
|                              |                            |     |  |  |     |  |                                      |     |                          |  |     |  +--laeta_MP1045
|                              |                            |     |  |  |     |  |                                      |     |                          |  |  +--| (99)
|                              |                            |     |  |  |     |  |                                      |     |                          |  |  |  +--eburnea_MP1037
|                              |                            |     |  |  |     |  |                                      |     |                          |  +--| (100)
|                              |                            |     |  |  |     |  |                                      |     |                          |     |  +--elimensis_ANA
|                              |                            |     |  |  |     |  |                                      |     |                          |     +--| (100)
|                              |                            |     |  |  |     |  |                                      |     |                          |        +--walkeri_ANA
|                              |                            |     |  |  |     |  |                                      |     |                       +--| (95)
|                              |                            |     |  |  |     |  |                                      |     |                       |  |           +--blandfordii_MM4208
|                              |                            |     |  |  |     |  |                                      |     |                       |  |        +--| (100)
|                              |                            |     |  |  |     |  |                                      |     |                       |  |        |  |  +--denticulata_MP799
|                              |                            |     |  |  |     |  |                                      |     |                       |  |        |  +--| (100)
|                              |                            |     |  |  |     |  |                                      |     |                       |  |        |     +--krugeri_EO12807
|                              |                            |     |  |  |     |  |                                      |     |                       |  |     +--| (95)
|                              |                            |     |  |  |     |  |                                      |     |                       |  |     |  |     +--cylindrica_MP1240
|                              |                            |     |  |  |     |  |                                      |     |                       |  |     |  |  +--| (98)
|                              |                            |     |  |  |     |  |                                      |     |                       |  |     |  |  |  |  +--daphniflora_MP567
|                              |                            |     |  |  |     |  |                                      |     |                       |  |     |  |  |  +--| (97)
|                              |                            |     |  |  |     |  |                                      |     |                       |  |     |  |  |     |     +--dispar_EO12749
|                              |                            |     |  |  |     |  |                                      |     |                       |  |     |  |  |     |  +--| (100)
|                              |                            |     |  |  |     |  |                                      |     |                       |  |     |  |  |     |  |  +--labialis_MP696
|                              |                            |     |  |  |     |  |                                      |     |                       |  |     |  |  |     +--| (100)
|                              |                            |     |  |  |     |  |                                      |     |                       |  |     |  |  |        |  +--propinqua_MP1019
|                              |                            |     |  |  |     |  |                                      |     |                       |  |     |  |  |        +--| (100)
|                              |                            |     |  |  |     |  |                                      |     |                       |  |     |  |  |           +--sessiliflora_MP604
|                              |                            |     |  |  |     |  |                                      |     |                       |  |     |  +--| (86)
|                              |                            |     |  |  |     |  |                                      |     |                       |  |     |     |  +--infundibuliformis_ANA
|                              |                            |     |  |  |     |  |                                      |     |                       |  |     |     +--| (98)
|                              |                            |     |  |  |     |  |                                      |     |                       |  |     |        +--infundibuliformis_MP1238
|                              |                            |     |  |  |     |  |                                      |     |                       |  |  +--| (97)
|                              |                            |     |  |  |     |  |                                      |     |                       |  |  |  |  +--sacciflora_EO12864
|                              |                            |     |  |  |     |  |                                      |     |                       |  |  |  +--| (100)
|                              |                            |     |  |  |     |  |                                      |     |                       |  |  |     +--walkeri_MP1237
|                              |                            |     |  |  |     |  |                                      |     |                       |  +--| (93)
|                              |                            |     |  |  |     |  |                                      |     |                       |     +--nana_ANA
|                              |                            |     |  |  |     |  |                                      |     |                    +--| (94)
|                              |                            |     |  |  |     |  |                                      |     |                    |  +--gerhardii_EO12700
|                              |                            |     |  |  |     |  |                                      |     |                 +--| (50)
|                              |                            |     |  |  |     |  |                                      |     |                 |  |                       +--annectens_ANA
|                              |                            |     |  |  |     |  |                                      |     |                 |  |                    +--| (93)
|                              |                            |     |  |  |     |  |                                      |     |                 |  |                    |  +--annectens_CM8
|                              |                            |     |  |  |     |  |                                      |     |                 |  |                 +--| (50)
|                              |                            |     |  |  |     |  |                                      |     |                 |  |                 |  +--oreotragus_ANA
|                              |                            |     |  |  |     |  |                                      |     |                 |  |              +--| (22)
|                              |                            |     |  |  |     |  |                                      |     |                 |  |              |  |     +--curviflora_MP765
|                              |                            |     |  |  |     |  |                                      |     |                 |  |              |  |  +--| (26)
|                              |                            |     |  |  |     |  |                                      |     |                 |  |              |  |  |  +--verticillata_ANA
|                              |                            |     |  |  |     |  |                                      |     |                 |  |              |  +--| (35)
|                              |                            |     |  |  |     |  |                                      |     |                 |  |              |     +--viridimontana_vir_AH1286
|                              |                            |     |  |  |     |  |                                      |     |                 |  |           +--| (26)
|                              |                            |     |  |  |     |  |                                      |     |                 |  |           |  +--hansfordii_MP1239
|                              |                            |     |  |  |     |  |                                      |     |                 |  |        +--| (26)
|                              |                            |     |  |  |     |  |                                      |     |                 |  |        |  +--chrysocodon_EO12845
|                              |                            |     |  |  |     |  |                                      |     |                 |  |     +--| (54)
|                              |                            |     |  |  |     |  |                                      |     |                 |  |     |  |  +--conspicua_CS1
|                              |                            |     |  |  |     |  |                                      |     |                 |  |     |  +--| (41)
|                              |                            |     |  |  |     |  |                                      |     |                 |  |     |     +--curviflora_dif_EO12742
|                              |                            |     |  |  |     |  |                                      |     |                 |  |  +--| (91)
|                              |                            |     |  |  |     |  |                                      |     |                 |  |  |  |              +--bibax_EO12862
|                              |                            |     |  |  |     |  |                                      |     |                 |  |  |  |           +--| (94)
|                              |                            |     |  |  |     |  |                                      |     |                 |  |  |  |           |  |     +--hendricksei_EO12524
|                              |                            |     |  |  |     |  |                                      |     |                 |  |  |  |           |  |  +--| (100)
|                              |                            |     |  |  |     |  |                                      |     |                 |  |  |  |           |  |  |  +--trichophora_EO12701
|                              |                            |     |  |  |     |  |                                      |     |                 |  |  |  |           |  +--| (99)
|                              |                            |     |  |  |     |  |                                      |     |                 |  |  |  |           |     +--perspicua_per_MP821
|                              |                            |     |  |  |     |  |                                      |     |                 |  |  |  |        +--| (83)
|                              |                            |     |  |  |     |  |                                      |     |                 |  |  |  |        |  |                    +--campanularis_EO11352
|                              |                            |     |  |  |     |  |                                      |     |                 |  |  |  |        |  |                 +--| (34)
|                              |                            |     |  |  |     |  |                                      |     |                 |  |  |  |        |  |                 |  |  +--leucotrachela_ANA
|                              |                            |     |  |  |     |  |                                      |     |                 |  |  |  |        |  |                 |  +--| (52)
|                              |                            |     |  |  |     |  |                                      |     |                 |  |  |  |        |  |                 |     +--macowanii_mac_MP810
|                              |                            |     |  |  |     |  |                                      |     |                 |  |  |  |        |  |              +--| (79)
|                              |                            |     |  |  |     |  |                                      |     |                 |  |  |  |        |  |              |  +--propendens_EO12464
|                              |                            |     |  |  |     |  |                                      |     |                 |  |  |  |        |  |           +--| (81)
|                              |                            |     |  |  |     |  |                                      |     |                 |  |  |  |        |  |           |  +--pageana_ANA
|                              |                            |     |  |  |     |  |                                      |     |                 |  |  |  |        |  |        +--| (94)
|                              |                            |     |  |  |     |  |                                      |     |                 |  |  |  |        |  |        |  +--latituba_MP1374
|                              |                            |     |  |  |     |  |                                      |     |                 |  |  |  |        |  |     +--| (48)
|                              |                            |     |  |  |     |  |                                      |     |                 |  |  |  |        |  |     |  +--stagnalis_min_EO12740
|                              |                            |     |  |  |     |  |                                      |     |                 |  |  |  |        |  |  +--| (64)
|                              |                            |     |  |  |     |  |                                      |     |                 |  |  |  |        |  |  |  +--stagnalis_sta_MP668
|                              |                            |     |  |  |     |  |                                      |     |                 |  |  |  |        |  +--| (83)
|                              |                            |     |  |  |     |  |                                      |     |                 |  |  |  |        |     +--chrysocodon_ANA
|                              |                            |     |  |  |     |  |                                      |     |                 |  |  |  |     +--| (85)
|                              |                            |     |  |  |     |  |                                      |     |                 |  |  |  |     |  |     +--cyrilliflora_CM10
|                              |                            |     |  |  |     |  |                                      |     |                 |  |  |  |     |  |  +--| (100)
|                              |                            |     |  |  |     |  |                                      |     |                 |  |  |  |     |  |  |  |  +--fontana_MP1069
|                              |                            |     |  |  |     |  |                                      |     |                 |  |  |  |     |  |  |  +--| (100)
|                              |                            |     |  |  |     |  |                                      |     |                 |  |  |  |     |  |  |     +--heleogena_MP1064
|                              |                            |     |  |  |     |  |                                      |     |                 |  |  |  |     |  +--| (99)
|                              |                            |     |  |  |     |  |                                      |     |                 |  |  |  |     |     +--salteri_S2065
|                              |                            |     |  |  |     |  |                                      |     |                 |  |  |  |  +--| (92)
|                              |                            |     |  |  |     |  |                                      |     |                 |  |  |  |  |  |  +--hottentotica_EO
|                              |                            |     |  |  |     |  |                                      |     |                 |  |  |  |  |  +--| (100)
|                              |                            |     |  |  |     |  |                                      |     |                 |  |  |  |  |     +--humidicola_EO11353
|                              |                            |     |  |  |     |  |                                      |     |                 |  |  |  +--| (39)
|                              |                            |     |  |  |     |  |                                      |     |                 |  |  |     +--colorans_EO12717
|                              |                            |     |  |  |     |  |                                      |     |                 |  +--| (97)
|                              |                            |     |  |  |     |  |                                      |     |                 |     +--plena_MP1282
|                              |                            |     |  |  |     |  |                                      |     |              +--| (79)
|                              |                            |     |  |  |     |  |                                      |     |              |  |           +--bergiana_MP768
|                              |                            |     |  |  |     |  |                                      |     |              |  |        +--| (100)
|                              |                            |     |  |  |     |  |                                      |     |              |  |        |  +--chionophila_MP790
|                              |                            |     |  |  |     |  |                                      |     |              |  |     +--| (58)
|                              |                            |     |  |  |     |  |                                      |     |              |  |     |  |           +--curvirostris_MP817
|                              |                            |     |  |  |     |  |                                      |     |              |  |     |  |        +--| (100)
|                              |                            |     |  |  |     |  |                                      |     |              |  |     |  |        |  +--curvirostris_MP941
|                              |                            |     |  |  |     |  |                                      |     |              |  |     |  |     +--| (100)
|                              |                            |     |  |  |     |  |                                      |     |              |  |     |  |     |  +--haemastoma_MP871
|                              |                            |     |  |  |     |  |                                      |     |              |  |     |  |  +--| (100)
|                              |                            |     |  |  |     |  |                                      |     |              |  |     |  |  |  +--lateralis_MP721
|                              |                            |     |  |  |     |  |                                      |     |              |  |     |  +--| (100)
|                              |                            |     |  |  |     |  |                                      |     |              |  |     |     +--lateralis_MP727
|                              |                            |     |  |  |     |  |                                      |     |              |  |  +--| (58)
|                              |                            |     |  |  |     |  |                                      |     |              |  |  |  +--savileae_MP975
|                              |                            |     |  |  |     |  |                                      |     |              |  +--| (99)
|                              |                            |     |  |  |     |  |                                      |     |              |     |  +--praecox_MP795
|                              |                            |     |  |  |     |  |                                      |     |              |     +--| (99)
|                              |                            |     |  |  |     |  |                                      |     |              |        +--ventricosa_MP713
|                              |                            |     |  |  |     |  |                                      |     |           +--| (84)
|                              |                            |     |  |  |     |  |                                      |     |           |  |        +--floccifera_MP987
|                              |                            |     |  |  |     |  |                                      |     |           |  |     +--| (100)
|                              |                            |     |  |  |     |  |                                      |     |           |  |     |  +--leucanthera_EO12452
|                              |                            |     |  |  |     |  |                                      |     |           |  |  +--| (100)
|                              |                            |     |  |  |     |  |                                      |     |           |  |  |  +--lepidota_MP541
|                              |                            |     |  |  |     |  |                                      |     |           |  +--| (96)
|                              |                            |     |  |  |     |  |                                      |     |           |     +--magnisylvae_EO10708
|                              |                            |     |  |  |     |  |                                      |     |        +--| (84)
|                              |                            |     |  |  |     |  |                                      |     |        |  |     +--distorta_EO12500
|                              |                            |     |  |  |     |  |                                      |     |        |  |  +--| (98)
|                              |                            |     |  |  |     |  |                                      |     |        |  |  |  +--lachnaeifolia_MP994
|                              |                            |     |  |  |     |  |                                      |     |        |  +--| (94)
|                              |                            |     |  |  |     |  |                                      |     |        |     +--uysii_ANA
|                              |                            |     |  |  |     |  |                                      |     |     +--| (73)
|                              |                            |     |  |  |     |  |                                      |     |     |  |  +--regerminans_MP576
|                              |                            |     |  |  |     |  |                                      |     |     |  +--| (92)
|                              |                            |     |  |  |     |  |                                      |     |     |     +--saxicola_EO12515
|                              |                            |     |  |  |     |  |                                      |     |  +--| (26)
|                              |                            |     |  |  |     |  |                                      |     |  |  +--sperata_MP931
|                              |                            |     |  |  |     |  |                                      |     +--| (45)
|                              |                            |     |  |  |     |  |                                      |        |           +--diosmifolia_CM19
|                              |                            |     |  |  |     |  |                                      |        |        +--| (99)
|                              |                            |     |  |  |     |  |                                      |        |        |  +--triflora_MP564
|                              |                            |     |  |  |     |  |                                      |        |     +--| (100)
|                              |                            |     |  |  |     |  |                                      |        |     |  +--lucida_MP690
|                              |                            |     |  |  |     |  |                                      |        |  +--| (86)
|                              |                            |     |  |  |     |  |                                      |        |  |  +--perplexa_EO12788
|                              |                            |     |  |  |     |  |                                      |        +--| (72)
|                              |                            |     |  |  |     |  |                                      |           |  +--monsoniana_MP986
|                              |                            |     |  |  |     |  |                                      |           +--| (92)
|                              |                            |     |  |  |     |  |                                      |              +--plumigera_EO11341
|                              |                            |     |  |  |     |  |                                   +--| (49)
|                              |                            |     |  |  |     |  |                                   |  |  +--leucodesmia_MP724
|                              |                            |     |  |  |     |  |                                   |  +--| (100)
|                              |                            |     |  |  |     |  |                                   |     +--maximilianii_EO12484
|                              |                            |     |  |  |     |  |                                +**| (57)
|                              |                            |     |  |  |     |  |                                |  |              +--NEW_sp_schlebuschii_RH31
|                              |                            |     |  |  |     |  |                                |  |           +--| (97)
|                              |                            |     |  |  |     |  |                                |  |           |  +--florifera_EO12768
|                              |                            |     |  |  |     |  |                                |  |        +--| (99)
|                              |                            |     |  |  |     |  |                                |  |        |  +--florifera_EO12536
|                              |                            |     |  |  |     |  |                                |  |     +--| (99)
|                              |                            |     |  |  |     |  |                                |  |     |  |  +--cruenta_MP999_CP
|                              |                            |     |  |  |     |  |                                |  |     |  +--| (99)
|                              |                            |     |  |  |     |  |                                |  |     |     +--karwyderi_EO12718
|                              |                            |     |  |  |     |  |                                |  |  +--| (99)
|                              |                            |     |  |  |     |  |                                |  |  |  |     +--depressa_MP942
|                              |                            |     |  |  |     |  |                                |  |  |  |  +--| (100)
|                              |                            |     |  |  |     |  |                                |  |  |  |  |  +--depressa_MP977
|                              |                            |     |  |  |     |  |                                |  |  |  +--| (100)
|                              |                            |     |  |  |     |  |                                |  |  |     +--sociorum_cf_MP1055
|                              |                            |     |  |  |     |  |                                |  +--| (99)
|                              |                            |     |  |  |     |  |                                |     |        +--gibbosa_BG623
|                              |                            |     |  |  |     |  |                                |     |     +--| (99)
|                              |                            |     |  |  |     |  |                                |     |     |  +--gibbosa_GS23
|                              |                            |     |  |  |     |  |                                |     |  +--| (100)
|                              |                            |     |  |  |     |  |                                |     |  |  +--glandulosa_gla_MP1227
|                              |                            |     |  |  |     |  |                                |     +--| (82)
|                              |                            |     |  |  |     |  |                                |        +--lehmannii_MP625
|                              |                            |     |  |  |     |  |                             +--| (53)
|                              |                            |     |  |  |     |  |                             |  |              +--NEW_pilaarkopensis_RH139
|                              |                            |     |  |  |     |  |                             |  |           +--| (99)
|                              |                            |     |  |  |     |  |                             |  |           |  +--perlata_MP960
|                              |                            |     |  |  |     |  |                             |  |        +--| (47)
|                              |                            |     |  |  |     |  |                             |  |        |  |        +--arcuata_MP523
|                              |                            |     |  |  |     |  |                             |  |        |  |     +--| (100)
|                              |                            |     |  |  |     |  |                             |  |        |  |     |  +--demissa_EO12540
|                              |                            |     |  |  |     |  |                             |  |        |  |  +--| (100)
|                              |                            |     |  |  |     |  |                             |  |        |  |  |  |  +--umbelliflora_RT2182
|                              |                            |     |  |  |     |  |                             |  |        |  |  |  +--| (100)
|                              |                            |     |  |  |     |  |                             |  |        |  |  |     +--spinifera_EO12640
|                              |                            |     |  |  |     |  |                             |  |        |  +--| (99)
|                              |                            |     |  |  |     |  |                             |  |        |     +--zeyheriana_EO
|                              |                            |     |  |  |     |  |                             |  |     +--| (69)
|                              |                            |     |  |  |     |  |                             |  |     |  |  +-----jonasiana_MP985
|                              |                            |     |  |  |     |  |                             |  |     |  +--| (67)
|                              |                            |     |  |  |     |  |                             |  |     |     +--pannosa_EO12490
|                              |                            |     |  |  |     |  |                             |  |  +--| (88)
|                              |                            |     |  |  |     |  |                             |  |  |  |        +--acuta_MP506
|                              |                            |     |  |  |     |  |                             |  |  |  |     +--| (92)
|                              |                            |     |  |  |     |  |                             |  |  |  |     |  +--adnata_MP501
|                              |                            |     |  |  |     |  |                             |  |  |  |  +--| (100)
|                              |                            |     |  |  |     |  |                             |  |  |  |  |  |     +--calycina_EO12532
|                              |                            |     |  |  |     |  |                             |  |  |  |  |  |  +--| (100)
|                              |                            |     |  |  |     |  |                             |  |  |  |  |  |  |  +--leucosiphon_MP776
|                              |                            |     |  |  |     |  |                             |  |  |  |  |  +--| (92)
|                              |                            |     |  |  |     |  |                             |  |  |  |  |     +--goatcheriana_goa_MP865
|                              |                            |     |  |  |     |  |                             |  |  |  +--| (98)
|                              |                            |     |  |  |     |  |                             |  |  |     |     +--glandulipila_MP521
|                              |                            |     |  |  |     |  |                             |  |  |     |  +--| (99)
|                              |                            |     |  |  |     |  |                             |  |  |     |  |  +--setacea_MP589
|                              |                            |     |  |  |     |  |                             |  |  |     +--| (100)
|                              |                            |     |  |  |     |  |                             |  |  |        +--polycoma_FR
|                              |                            |     |  |  |     |  |                             |  +--| (96)
|                              |                            |     |  |  |     |  |                             |     +--dianthifolia_MP583
|                              |                            |     |  |  |     |  |                          +--| (42)
|                              |                            |     |  |  |     |  |                          |  |                 +--ampullacea_MP1277
|                              |                            |     |  |  |     |  |                          |  |              +--| (51)
|                              |                            |     |  |  |     |  |                          |  |              |  +--shannonii_TdV262
|                              |                            |     |  |  |     |  |                          |  |           +--| (41)
|                              |                            |     |  |  |     |  |                          |  |           |  +--irbyana_EO12840
|                              |                            |     |  |  |     |  |                          |  |        +--| (38)
|                              |                            |     |  |  |     |  |                          |  |        |  +--aristata_EO12830
|                              |                            |     |  |  |     |  |                          |  |     +--| (53)
|                              |                            |     |  |  |     |  |                          |  |     |  +--obliqua_RT2079
|                              |                            |     |  |  |     |  |                          |  |  +--| (96)
|                              |                            |     |  |  |     |  |                          |  |  |  +--jasminiflora_EO12612
|                              |                            |     |  |  |     |  |                          |  +--| (100)
|                              |                            |     |  |  |     |  |                          |     |        +--gysbertii_MP826
|                              |                            |     |  |  |     |  |                          |     |     +--| (51)
|                              |                            |     |  |  |     |  |                          |     |     |  |  +--intonsa_EO12860
|                              |                            |     |  |  |     |  |                          |     |     |  +--| (51)
|                              |                            |     |  |  |     |  |                          |     |     |     |  +--massonii_MP811
|                              |                            |     |  |  |     |  |                          |     |     |     +--| (51)
|                              |                            |     |  |  |     |  |                          |     |     |        +--squarrosa_EO11742
|                              |                            |     |  |  |     |  |                          |     |  +--| (100)
|                              |                            |     |  |  |     |  |                          |     |  |  +--retorta_RT2096
|                              |                            |     |  |  |     |  |                          |     +--| (100)
|                              |                            |     |  |  |     |  |                          |        +--macroloma_EO12866
|                              |                            |     |  |  |     |  |                       +--| (31)
|                              |                            |     |  |  |     |  |                       |  |     +--NEW_mucronata_RH187
|                              |                            |     |  |  |     |  |                       |  |  +--| (100)
|                              |                            |     |  |  |     |  |                       |  |  |  +--condensata_MP890
|                              |                            |     |  |  |     |  |                       |  +--| (71)
|                              |                            |     |  |  |     |  |                       |     |              +--NEW_sp_napierensis_RH184
|                              |                            |     |  |  |     |  |                       |     |           +--| (76)
|                              |                            |     |  |  |     |  |                       |     |           |  |  +--peltata_MP1231
|                              |                            |     |  |  |     |  |                       |     |           |  +--| (100)
|                              |                            |     |  |  |     |  |                       |     |           |     +--velatiflora_MP1213
|                              |                            |     |  |  |     |  |                       |     |        +--| (100)
|                              |                            |     |  |  |     |  |                       |     |        |  +--sparsa_BG602
|                              |                            |     |  |  |     |  |                       |     |     +--| (100)
|                              |                            |     |  |  |     |  |                       |     |     |  +--nemerosa_MP1208
|                              |                            |     |  |  |     |  |                       |     |  +--| (88)
|                              |                            |     |  |  |     |  |                       |     |  |  +--klotzschii_EO12762
|                              |                            |     |  |  |     |  |                       |     +--| (87)
|                              |                            |     |  |  |     |  |                       |        +--garciae_MP1253
|                              |                            |     |  |  |     |  |                    +--| (25)
|                              |                            |     |  |  |     |  |                    |  |  +--collina_EO12613_CP
|                              |                            |     |  |  |     |  |                    |  +--| (99)
|                              |                            |     |  |  |     |  |                    |     +--stokoei_MP825_CP
|                              |                            |     |  |  |     |  |                 +--| (9)
|                              |                            |     |  |  |     |  |                 |  |                 +--angulosa_S2105
|                              |                            |     |  |  |     |  |                 |  |              +--| (100)
|                              |                            |     |  |  |     |  |                 |  |              |  |  +--axillaris_MP1052
|                              |                            |     |  |  |     |  |                 |  |              |  +--| (97)
|                              |                            |     |  |  |     |  |                 |  |              |     +--axillaris_MP594
|                              |                            |     |  |  |     |  |                 |  |           +--| (74)
|                              |                            |     |  |  |     |  |                 |  |           |  |  +--artemisioides_MP551
|                              |                            |     |  |  |     |  |                 |  |           |  +--| (100)
|                              |                            |     |  |  |     |  |                 |  |           |     |  +--remota_EO10386
|                              |                            |     |  |  |     |  |                 |  |           |     +--| (100)
|                              |                            |     |  |  |     |  |                 |  |           |        +--remota_MP1263
|                              |                            |     |  |  |     |  |                 |  |        +--| (93)
|                              |                            |     |  |  |     |  |                 |  |        |  +--subcapitata_MP1042
|                              |                            |     |  |  |     |  |                 |  |     +--| (94)
|                              |                            |     |  |  |     |  |                 |  |     |  +--rugata_EO12516
|                              |                            |     |  |  |     |  |                 |  |  +--| (88)
|                              |                            |     |  |  |     |  |                 |  |  |  +--parviporandra_MP877
|                              |                            |     |  |  |     |  |                 |  +--| (22)
|                              |                            |     |  |  |     |  |                 |     |     +--cabernetea_EO12882
|                              |                            |     |  |  |     |  |                 |     |  +--| (99)
|                              |                            |     |  |  |     |  |                 |     |  |  +--extrusa_EO12880
|                              |                            |     |  |  |     |  |                 |     +--| (77)
|                              |                            |     |  |  |     |  |                 |        +--caprina_EO12772
|                              |                            |     |  |  |     |  |              +--| (12)
|                              |                            |     |  |  |     |  |              |  |                                         +--inflata_MP784
|                              |                            |     |  |  |     |  |              |  |                                      +--| (99)
|                              |                            |     |  |  |     |  |              |  |                                      |  +--inflata_ANA
|                              |                            |     |  |  |     |  |              |  |                                   +--| (98)
|                              |                            |     |  |  |     |  |              |  |                                   |  +--atrovinosa_MP864
|                              |                            |     |  |  |     |  |              |  |                                +--| (97)
|                              |                            |     |  |  |     |  |              |  |                                |  |        +--cernua_EO12474
|                              |                            |     |  |  |     |  |              |  |                                |  |     +--| (99)
|                              |                            |     |  |  |     |  |              |  |                                |  |     |  +--sphaerocephala_MP848
|                              |                            |     |  |  |     |  |              |  |                                |  |  +--| (98)
|                              |                            |     |  |  |     |  |              |  |                                |  |  |  +--maderi_MP757
|                              |                            |     |  |  |     |  |              |  |                                |  +--| (100)
|                              |                            |     |  |  |     |  |              |  |                                |     |  +--toringbergensis_ANA
|                              |                            |     |  |  |     |  |              |  |                                |     +--| (99)
|                              |                            |     |  |  |     |  |              |  |                                |        |  +--verecunda_ANA
|                              |                            |     |  |  |     |  |              |  |                                |        +--| (100)
|                              |                            |     |  |  |     |  |              |  |                                |           +--verecunda_CS5
|                              |                            |     |  |  |     |  |              |  |                             +--| (88)
|                              |                            |     |  |  |     |  |              |  |                             |  |        +--incarnata_EO12771
|                              |                            |     |  |  |     |  |              |  |                             |  |     +--| (100)
|                              |                            |     |  |  |     |  |              |  |                             |  |     |  +--leptopus_MP746
|                              |                            |     |  |  |     |  |              |  |                             |  |  +--| (100)
|                              |                            |     |  |  |     |  |              |  |                             |  |  |  +--rubens_EO12853
|                              |                            |     |  |  |     |  |              |  |                             |  +--| (100)
|                              |                            |     |  |  |     |  |              |  |                             |     +--rubens_EO12479
|                              |                            |     |  |  |     |  |              |  |                          +--| (100)
|                              |                            |     |  |  |     |  |              |  |                          |  |  +--oxysepala_MP780
|                              |                            |     |  |  |     |  |              |  |                          |  +--| (100)
|                              |                            |     |  |  |     |  |              |  |                          |     +--subulata_MdV2
|                              |                            |     |  |  |     |  |              |  |                       +--| (98)
|                              |                            |     |  |  |     |  |              |  |                       |  |  +--mira_MP1257
|                              |                            |     |  |  |     |  |              |  |                       |  +--| (100)
|                              |                            |     |  |  |     |  |              |  |                       |     |  +--thunbergii_AH2612
|                              |                            |     |  |  |     |  |              |  |                       |     +--| (100)
|                              |                            |     |  |  |     |  |              |  |                       |        +--thunbergii_EO12473
|                              |                            |     |  |  |     |  |              |  |                    +--| (78)
|                              |                            |     |  |  |     |  |              |  |                    |  |  +--flacca_MP840
|                              |                            |     |  |  |     |  |              |  |                    |  +--| (84)
|                              |                            |     |  |  |     |  |              |  |                    |     +--hanekomii_EO11172
|                              |                            |     |  |  |     |  |              |  |                 +--| (44)
|                              |                            |     |  |  |     |  |              |  |                 |  +--lateriflora_EO12482
|                              |                            |     |  |  |     |  |              |  |              +--| (61)
|                              |                            |     |  |  |     |  |              |  |              |  |        +--bokkeveldia_EO12769
|                              |                            |     |  |  |     |  |              |  |              |  |     +--| (90)
|                              |                            |     |  |  |     |  |              |  |              |  |     |  |  +--eremioides_EO12854
|                              |                            |     |  |  |     |  |              |  |              |  |     |  +--| (97)
|                              |                            |     |  |  |     |  |              |  |              |  |     |     +--rusticula_EO12471
|                              |                            |     |  |  |     |  |              |  |              |  |  +--| (90)
|                              |                            |     |  |  |     |  |              |  |              |  |  |  +--cetrata_EO12064
|                              |                            |     |  |  |     |  |              |  |              |  +--| (67)
|                              |                            |     |  |  |     |  |              |  |              |     |  +--glandulifera_EO12852
|                              |                            |     |  |  |     |  |              |  |              |     +--| (100)
|                              |                            |     |  |  |     |  |              |  |              |        +--irrorata_EO12856
|                              |                            |     |  |  |     |  |              |  |           +--| (60)
|                              |                            |     |  |  |     |  |              |  |           |  |                       +--amoena_MP1032
|                              |                            |     |  |  |     |  |              |  |           |  |                    +--| (100)
|                              |                            |     |  |  |     |  |              |  |           |  |                    |  |  +--planifolia_MP1012
|                              |                            |     |  |  |     |  |              |  |           |  |                    |  +--| (99)
|                              |                            |     |  |  |     |  |              |  |           |  |                    |     |  +--planifolia_MP939
|                              |                            |     |  |  |     |  |              |  |           |  |                    |     +--| (99)
|                              |                            |     |  |  |     |  |              |  |           |  |                    |        +--thimifolia_CM7
|                              |                            |     |  |  |     |  |              |  |           |  |                 +--| (82)
|                              |                            |     |  |  |     |  |              |  |           |  |                 |  +--recurvifolia_EO12475a
|                              |                            |     |  |  |     |  |              |  |           |  |              +--| (82)
|                              |                            |     |  |  |     |  |              |  |           |  |              |  +--eremioides_MP533
|                              |                            |     |  |  |     |  |              |  |           |  |           +--| (82)
|                              |                            |     |  |  |     |  |              |  |           |  |           |  +--argentea_EO12475
|                              |                            |     |  |  |     |  |              |  |           |  |        +--| (81)
|                              |                            |     |  |  |     |  |              |  |           |  |        |  +--totta_MP525
|                              |                            |     |  |  |     |  |              |  |           |  |     +--| (53)
|                              |                            |     |  |  |     |  |              |  |           |  |     |  |     +--eriophoros_EO12478
|                              |                            |     |  |  |     |  |              |  |           |  |     |  |  +--| (100)
|                              |                            |     |  |  |     |  |              |  |           |  |     |  |  |  +--senilis_EO12483
|                              |                            |     |  |  |     |  |              |  |           |  |     |  +--| (91)
|                              |                            |     |  |  |     |  |              |  |           |  |     |     |  +--humifusa_MP616
|                              |                            |     |  |  |     |  |              |  |           |  |     |     +--| (100)
|                              |                            |     |  |  |     |  |              |  |           |  |     |        +--humifusa_MP846
|                              |                            |     |  |  |     |  |              |  |           |  |  +--| (60)
|                              |                            |     |  |  |     |  |              |  |           |  |  |  |  +--inaequalis_MP539
|                              |                            |     |  |  |     |  |              |  |           |  |  |  +--| (73)
|                              |                            |     |  |  |     |  |              |  |           |  |  |     +--tumida_MP755
|                              |                            |     |  |  |     |  |              |  |           |  +--| (39)
|                              |                            |     |  |  |     |  |              |  |           |     |  +--lavandulifolia_EO12506
|                              |                            |     |  |  |     |  |              |  |           |     +--| (100)
|                              |                            |     |  |  |     |  |              |  |           |        +--macrotrema_MM4625
|                              |                            |     |  |  |     |  |              |  |        +--| (99)
|                              |                            |     |  |  |     |  |              |  |        |  +--coacervata_MP761
|                              |                            |     |  |  |     |  |              |  |     +--| (81)
|                              |                            |     |  |  |     |  |              |  |     |  |           +--baccans_BG645
|                              |                            |     |  |  |     |  |              |  |     |  |        +--| (85)
|                              |                            |     |  |  |     |  |              |  |     |  |        |  |  +--fairii_CM12_CP
|                              |                            |     |  |  |     |  |              |  |     |  |        |  +--| (96)
|                              |                            |     |  |  |     |  |              |  |     |  |        |     +--halicacaba_MP1036
|                              |                            |     |  |  |     |  |              |  |     |  |     +--| (95)
|                              |                            |     |  |  |     |  |              |  |     |  |     |  +--brachialis_MP734
|                              |                            |     |  |  |     |  |              |  |     |  |  +--| (62)
|                              |                            |     |  |  |     |  |              |  |     |  |  |  |  +--leptopus_ANA
|                              |                            |     |  |  |     |  |              |  |     |  |  |  +--| (100)
|                              |                            |     |  |  |     |  |              |  |     |  |  |     +--tenuis_ANA
|                              |                            |     |  |  |     |  |              |  |     |  +--| (75)
|                              |                            |     |  |  |     |  |              |  |     |     +--urna_viridis_MP946
|                              |                            |     |  |  |     |  |              |  |  +--| (65)
|                              |                            |     |  |  |     |  |              |  |  |  |           +--caespitosa_MP642
|                              |                            |     |  |  |     |  |              |  |  |  |        +--| (100)
|                              |                            |     |  |  |     |  |              |  |  |  |        |  +--karooica_MP1285
|                              |                            |     |  |  |     |  |              |  |  |  |     +--| (47)
|                              |                            |     |  |  |     |  |              |  |  |  |     |  |        +--dolfiana_EO12546
|                              |                            |     |  |  |     |  |              |  |  |  |     |  |     +--| (100)
|                              |                            |     |  |  |     |  |              |  |  |  |     |  |     |  |  +--dolfiana_MP1297
|                              |                            |     |  |  |     |  |              |  |  |  |     |  |     |  +--| (100)
|                              |                            |     |  |  |     |  |              |  |  |  |     |  |     |     +--lignosa_EO11763
|                              |                            |     |  |  |     |  |              |  |  |  |     |  |  +--| (94)
|                              |                            |     |  |  |     |  |              |  |  |  |     |  |  |  +--madida_MP573
|                              |                            |     |  |  |     |  |              |  |  |  |     |  +--| (50)
|                              |                            |     |  |  |     |  |              |  |  |  |     |     |     +--esteriana_EO12858
|                              |                            |     |  |  |     |  |              |  |  |  |     |     |  +--| (97)
|                              |                            |     |  |  |     |  |              |  |  |  |     |     |  |  +--filiformis_EO12881
|                              |                            |     |  |  |     |  |              |  |  |  |     |     +--| (65)
|                              |                            |     |  |  |     |  |              |  |  |  |     |        +--urceolata_MP955
|                              |                            |     |  |  |     |  |              |  |  |  |  +--| (59)
|                              |                            |     |  |  |     |  |              |  |  |  |  |  |     +--paludicola_AH2680
|                              |                            |     |  |  |     |  |              |  |  |  |  |  |  +--| (97)
|                              |                            |     |  |  |     |  |              |  |  |  |  |  |  |  +--trichroma_EO12517
|                              |                            |     |  |  |     |  |              |  |  |  |  |  +--| (95)
|                              |                            |     |  |  |     |  |              |  |  |  |  |     +--paniculata_MP1274
|                              |                            |     |  |  |     |  |              |  |  |  +--| (33)
|                              |                            |     |  |  |     |  |              |  |  |     +--zebrensis_EO12787
|                              |                            |     |  |  |     |  |              |  +--| (37)
[truncated: 74,714 more chars]
