# Supplementary material for: ﻿An integrative approach to alpha taxonomy in Erica L. (Ericaceae) with three new species from the Western Cape, South Africa
Source: PhytoKeys. 2025 Jun 4;257:95–117. doi: 10.3897/phytokeys.257.139457 (PMC12159662; doi:10.3897/phytokeys.257.139457)
Supplement: Supplementary material 3 — Full phylogenetic data and results [file phytokeys-257-095_article-139457__-s003.zip › SUPPLEMENTARY_MATERIALS_PHYLOGENETIC-May2025/Phylogenetic analysis results/plastid/iqtree_chloroplast_partitioned_MF_merge.log]

IQ-TREE multicore version 2.2.2 COVID-edition for Linux 64-bit built Jan 25 2023
Developed by Bui Quang Minh, James Barbetti, Nguyen Lam Tung,
Olga Chernomor, Heiko Schmidt, Dominik Schrempf, Michael Woodhams, Ly Trong Nhan.

Host:    srvcnthpc114.uct.ac.za (AVX512, FMA3, 376 GB RAM)
Command: iqtree2 -s Erica_newsp_supermatrix_20240615_trimmed_chloroplast.fas -m MFP+MERGE -B 10000 --alrt 10000 -p Erica_newsp_supermatrix_20240615_trimmed_chloroplast_partitions.raxml --prefix iqtree_chloroplast_partitioned_MF_merge
Seed:    873134 (Using SPRNG - Scalable Parallel Random Number Generator)
Time:    Sat Jun 15 18:09:48 2024
Kernel:  AVX+FMA - 1 threads (40 CPU cores detected)

HINT: Use -nt option to specify number of threads because your CPU has 40 cores!
HINT: -nt AUTO will automatically determine the best number of threads to use.

Reading partition model file Erica_newsp_supermatrix_20240615_trimmed_chloroplast_partitions.raxml ...
Reading alignment file Erica_newsp_supermatrix_20240615_trimmed_chloroplast.fas ... Fasta format detected
Reading fasta file: done in 2.27582 secs using 11.92% CPU
Alignment most likely contains DNA/RNA sequences
Constructing alignment: done in 0.0722386 secs using 70.89% CPU
Alignment has 744 sequences with 8416 columns, 4215 distinct patterns
1564 parsimony-informative, 1319 singleton sites, 5533 constant sites
                            Gap/Ambiguity  Composition  p-value
Analyzing sequences: done in 0.0103069 secs using 86.38% CPU
   1  Calluna_vulgaris_ANA         71.68%    passed      8.86%
   2  Calluna_vulgaris_BG643       40.35%    failed      0.00%
   3  Corema_album_ANA             73.36%    passed     31.18%
   4  Daboecia_cantabrica_ANA      71.79%    passed     49.71%
   5  Daboecia_cantabrica_PPA      35.30%    passed     43.83%
   6  Empetrum_nig                 16.65%    failed      0.02%
   7  NEW_macrophylla_RH180        88.33%    passed      8.85%
   8  NEW_mucronata_RH187          87.79%    passed     15.33%
   9  NEW_omninoglabra_RH77        88.13%    passed     18.34%
  10  NEW_pilaarkopensis_RH139     87.79%    passed     20.93%
  11  NEW_sp_aff_inconstans_RH43   87.68%    passed     13.15%
  12  NEW_sp_aff_umbratica_JV826   87.68%    passed     15.71%
  13  NEW_sp_arida_RH218           87.65%    passed     20.95%
  14  NEW_sp_arida_RH220           87.76%    passed     26.71%
  15  NEW_sp_fredii_RH142          90.91%    passed     10.48%
  16  NEW_sp_hessaquae_RH181       87.70%    passed     20.10%
  17  NEW_sp_hessaquae_RH193b      88.97%    passed     51.61%
  18  NEW_sp_napierensis_RH184     87.74%    passed     17.78%
  19  NEW_sp_nov_JV2988            87.69%    passed     15.43%
  20  NEW_sp_romana_RH182          88.33%    passed      8.85%
  21  NEW_sp_schlebuschii_RH31     87.81%    passed     16.07%
  22  NEW_sp_soporata_RH183        87.68%    passed      9.59%
  23  NEW_sp_soporata_RH203        87.82%    passed     11.16%
  24  NEW_zizikammensis_RH42       88.36%    passed     10.99%
  25  abbotti_KG1005               80.05%    failed      2.63%
  26  abietina_abi_ANA             54.72%    passed     35.57%
  27  abietina_abi_MP1013          41.79%    failed      3.02%
  28  abietina_atr_MP1029          90.58%    failed      0.00%
  29  abietina_aur_MP1320          79.02%    failed      0.36%
  30  abietina_aur_MP499           78.96%    failed      0.80%
  31  abietina_aur_MP514           78.98%    failed      0.47%
  32  abietina_aur_MP717           78.93%    failed      0.61%
  33  abietina_con_CM6             80.36%    failed      0.40%
  34  abietina_dia_CM11            79.41%    failed      0.45%
  35  abietina_dia_MP1015          78.96%    failed      0.42%
  36  abietina_per_MP1071          79.59%    failed      0.45%
  37  abietina_pet_EO              65.55%    passed     17.56%
  38  accommodata_EO11382          83.58%    failed      0.02%
  39  acuta_MP506                  79.81%    failed      0.76%
  40  adnata_MP501                 79.24%    failed      0.13%
  41  adunca_EO12746               84.86%    passed     54.96%
  42  adunca_MP1254                83.37%    passed     73.52%
  43  agglutinans_EO7679           84.14%    failed      0.68%
  44  albens_ANA                   79.10%    passed     68.93%
  45  albens_MP585                 81.55%    failed      1.13%
  46  albertyniae_MP927            74.68%    passed      8.02%
  47  albescens_MP898              80.34%    failed      0.38%
  48  alexandri_EO12449            79.31%    failed      0.38%
  49  alfredii_FR                  80.19%    failed      0.38%
  50  algida_MP645                 73.09%    failed      1.11%
  51  alopecurus_MP630             61.89%    passed      8.43%
  52  amidae_EO12272               79.25%    failed      0.43%
  53  amoena_MP1032                79.68%    failed      0.94%
  54  ampullacea_MP1277            78.36%    failed      2.95%
  55  andevalensis_EO12623         91.22%    passed     49.37%
  56  aneimena_EO12757             79.42%    failed      0.63%
  57  anguliger_MP597              78.93%    failed      0.14%
  58  angulosa_S2105               79.23%    failed      1.68%
  59  annectens_ANA                79.10%    passed     71.19%
  60  annectens_CM8                83.99%    passed     45.41%
  61  arachnocalyx_EO12453         82.98%    passed     57.66%
  62  arborea_EO12619              79.24%    failed      0.92%
  63  arborea_Miehe                13.88%    failed      0.02%
  64  arborea_l_ANA                70.89%    passed     37.29%
  65  arborea_m_ANA                70.92%    passed     55.88%
  66  arborescens_FM747            54.73%    failed      4.62%
  67  arcuata_MP523                83.73%    failed      0.11%
  68  ardens_MP1076                79.47%    failed      0.41%
  69  areolata_EO12502             79.86%    failed      0.68%
  70  argentea_EO12475             81.10%    failed      2.05%
  71  aristata_EO12830             91.84%    passed     22.98%
  72  artemisioides_MP551          79.41%    failed      1.26%
  73  aspalathifolia_DB1408        80.43%    failed      3.47%
  74  astroites_EO12758            79.81%    failed      0.53%
  75  atherstonei_EO12261          66.17%    passed     55.22%
  76  atromontana_EO12544          80.35%    failed      1.28%
  77  atrovinosa_MP864             80.58%    failed      0.98%
  78  australis_PPF                29.62%    failed      0.00%
  79  australis_PPM                43.71%    failed      0.88%
  80  australis_b_ANA              90.01%    passed     12.06%
  81  autumnalis_MP665             81.19%    failed      1.10%
  82  axillaris_MP1052             78.39%    failed      2.56%
  83  axillaris_MP594              42.18%    failed      4.76%
  84  axilliflora_MP916            80.56%    failed      0.44%
  85  azorica_b_ANA                89.34%    passed     12.07%
  86  baccans_BG645                79.42%    failed      2.07%
  87  bakeri_EO12828               89.78%    passed     13.60%
  88  banksii_com_ANA              70.69%    passed     44.01%
  89  banksii_com_MP824            41.61%    failed      2.50%
  90  banksii_pur_NB1753           79.47%    failed      0.93%
  91  barbigeroides_MP735          79.63%    failed      0.33%
  92  baroniana_cf_Lar8            80.06%    failed      1.46%
  93  baueri_bau_MP1233            72.92%    passed      7.77%
  94  baueri_gou_AH862             80.34%    failed      1.19%
  95  benguelensis_ben_A1          18.18%    failed      0.21%
  96  benguelensis_ben_DB1174      80.72%    failed      0.73%
  97  benguelensis_ben_QL12641     79.43%    failed      1.45%
  98  benthamiana_MP560            80.44%    failed      1.92%
  99  bergiana_MP768               80.34%    failed      0.97%
 100  bibax_EO12862                79.81%    failed      0.46%
 101  bicolor_MP1098               73.36%    passed      6.36%
 102  blandfordii_MM4208           80.00%    failed      0.28%
 103  blenna_ANA                   70.66%    passed     49.44%
 104  blenna_MP883                 40.19%    failed      0.97%
 105  bodkinii_MP1281              88.18%    passed      6.33%
 106  bodkinii_TdV204              80.35%    failed      3.65%
 107  bojeri_MP1087                18.62%    failed      0.10%
 108  bokkeveldia_EO12769          79.98%    failed      0.18%
 109  bolusanthus_DEB1720          79.34%    failed      1.56%
 110  bolusiae_ANA                 53.65%    passed     47.75%
 111  boutonii_EO12666             65.52%    passed     15.15%
 112  brachialis_MP734             79.60%    failed      1.73%
 113  brachyphylla_EO12809         89.83%    passed     59.48%
 114  brachyphylla_EO12810         89.35%    passed     56.76%
 115  brachysepala_EO12727         79.92%    passed      7.18%
 116  bracteolaris_MP577           80.07%    failed      0.24%
 117  brevifolia_EO12459           83.42%    passed     62.80%
 118  brevifolia_MP1008            82.32%    failed      0.39%
 119  bruniades_EO12465            81.62%    failed      1.28%
 120  bruniifolia_EO12460          42.45%    failed      2.05%
 121  cabernetea_EO12882           89.44%    passed     42.17%
 122  caespitosa_MP642             40.65%    failed      2.30%
 123  caffra_ANA                   61.29%    passed     31.03%
 124  caffra_C_MP528               34.32%    passed     71.04%
 125  caffrorum_DB1445             66.18%    passed     33.78%
 126  caffrorum_MP644              46.21%    passed     19.50%
 127  calcareophila_EO30159        79.44%    failed      2.07%
 128  calcicola_EO12814            88.03%    passed      7.70%
 129  caledonica_JW103             69.87%    failed      0.21%
 130  calycina_EO12532             81.78%    failed      0.07%
 131  cameronii_ANA                54.27%    passed     42.65%
 132  campanularis_EO11352         86.10%    passed     87.47%
 133  canaliculata_BG590           79.33%    failed      0.71%
 134  canescens_ANA                53.97%    passed     57.90%
 135  capensis_MP1047              79.73%    failed      0.83%
 136  capillaris_MP1066            80.29%    failed      0.46%
 137  capitata_ANA                 70.77%    passed     44.58%
 138  capitata_MP1044              79.56%    failed      1.81%
 139  caprina_EO12772              89.86%    passed     69.87%
 140  carnea_ATsn5                 13.88%    failed      0.25%
 141  carnea_b_ANA                 70.66%    passed     55.55%
 142  caterviflora_EO12785         79.48%    failed      0.76%
 143  cereris_MP863                79.85%    failed      0.02%
 144  cerinthoides_ANA             70.98%    passed     48.76%
 145  cerinthoides_MP653           14.69%    failed      0.02%
 146  cernua_EO12474               79.82%    failed      1.74%
 147  cetrata_EO12064              42.47%    passed      7.59%
 148  chamissonis_RT2188           80.04%    failed      0.20%
 149  chartacea_EO11408            80.05%    failed      2.48%
 150  chionodes_EO11699            62.04%    failed      2.76%
 151  chionophila_MP790            79.67%    failed      0.78%
 152  chiroptera_MP814             80.32%    failed      1.10%
 153  chrysocodon_ANA              54.59%    passed     52.76%
 154  chrysocodon_EO12845          89.57%    passed     26.10%
 155  ciliaris_EO12622             80.32%    failed      1.72%
 156  ciliaris_KKN1                50.91%    passed     26.45%
 157  ciliaris_c_ANA               70.85%    passed     40.55%
 158  cinerea_MP967                15.73%    failed      0.10%
 159  cinerea_Popp                 79.92%    failed      0.43%
 160  cinerea_a_ANA                71.04%    passed     53.29%
 161  clavisepala_ANA              70.65%    passed     42.36%
 162  clavisepala_MP1063           49.36%    failed      4.22%
 163  coacervata_MP761             79.74%    failed      2.22%
 164  coarctata_ANA                70.67%    passed     41.40%
 165  coarctata_MP590              83.88%    passed     58.73%
 166  coccinea_coc_MP1020          72.42%    failed      0.21%
 167  coccinea_coc_MP1053          71.49%    failed      0.51%
 168  coccinea_coc_MP598           81.29%    failed      2.41%
 169  coccinea_uni_EO12849         88.09%    passed      6.60%
 170  collina_EO12613_CP           80.01%    failed      1.21%
 171  colorans_EO12717             80.28%    failed      0.35%
 172  condensata_MP890             72.86%    passed      7.42%
 173  conferta_MP887_CP            79.98%    failed      0.24%
 174  conspicua_CS1                79.35%    failed      1.12%
 175  cooperi_EO12588              84.81%    passed     48.09%
 176  copiosa_BG610                80.55%    failed      1.04%
 177  cordata_MP571                79.18%    failed      0.52%
 178  corifolia_ANA                70.66%    passed     48.55%
 179  corifolia_MP823              16.58%    failed      0.08%
 180  corydalis_AH2536             88.07%    failed      4.03%
 181  corydalis_MP1005             79.57%    failed      0.98%
 182  coventryi_EO12832            89.73%    passed     29.03%
 183  cristata_MP820               26.31%    passed     20.89%
 184  croceovirens_JP387           81.12%    failed      0.72%
 185  cruenta_MP745_CP             78.84%    failed      0.19%
 186  cruenta_MP999_CP             82.72%    failed      1.84%
 187  cryptoclada_EO12684          55.68%    failed      1.71%
 188  cubica_MP623                 80.22%    failed      0.18%
 189  cumuliflora_EO12699          79.65%    failed      2.52%
 190  curtophylla_EO12750          79.84%    failed      1.11%
 191  curviflora_MP765             44.09%    passed      6.58%
 192  curviflora_dif_EO12742       81.54%    failed      0.95%
 193  curvifolia_MP700             79.36%    failed      0.67%
 194  curvirostris_MP817           80.25%    failed      0.40%
 195  curvirostris_MP941           81.15%    failed      0.89%
 196  cyathiformis_a_ANA           63.81%    failed      0.40%
 197  cyathiformis_d_ANA           62.29%    failed      2.03%
 198  cylindrica_MP1240            79.91%    failed      0.22%
 199  cyrilliflora_CM10            80.01%    failed      0.62%
 200  daphniflora_MP567            80.11%    failed      0.18%
 201  deflexa_MP1247               79.13%    failed      0.61%
 202  demissa_EO12540              79.66%    failed      2.14%
 203  densifolia_BG591             51.77%    failed      0.54%
 204  denticulata_MP799            81.19%    failed      0.32%
 205  depressa_MP942               80.75%    failed      2.27%
 206  depressa_MP977               81.73%    failed      0.33%
 207  desmantha_MP562              79.52%    failed      1.87%
 208  dianthifolia_MP583           79.08%    failed      0.74%
 209  diaphana_BG611               79.33%    failed      0.55%
 210  diosmifolia_CM19             89.40%    passed     39.99%
 211  discolor_heb_MP1214          81.14%    failed      0.21%
 212  discolor_spe_MP1217          79.86%    failed      0.44%
 213  dispar_EO12749               80.17%    failed      0.69%
 214  dissimulans_EO12596          73.35%    failed      0.03%
 215  distorta_EO12500             83.26%    passed     63.07%
 216  dodii_EO11417                80.07%    failed      0.48%
 217  dolfiana_EO12546             79.82%    failed      0.07%
 218  dolfiana_MP1297              78.74%    failed      0.17%
 219  doliiformis_MP710            79.08%    failed      0.74%
 220  doliiformis_MP797            80.03%    failed      0.98%
 221  dominans_MP648               53.80%    failed      3.86%
 222  dracomontana_EO12130         67.92%    passed     46.68%
 223  drakensbergensis_DB1443      68.41%    passed     22.20%
 224  dregei_EO12711               80.43%    failed      0.29%
 225  duthieae_ANA                 53.87%    passed     50.11%
 226  eburnea_MP1037               79.41%    failed      0.59%
 227  ecklonii_EO12739             81.68%    failed      0.09%
 228  elimensis_ANA                78.80%    failed      1.73%
 229  elimensis_EO12843_CP         88.03%    passed      8.27%
 230  empetrina_EO12786            79.94%    failed      0.70%
 231  equisetifolia_ANA_CP         54.12%    passed     61.96%
 232  equisetifolia_MP829          42.91%    passed      7.32%
 233  erasmia_MP874                80.95%    failed      0.06%
 234  eremioides_EO12854           79.84%    failed      0.52%
 235  eremioides_MP533             80.39%    failed      0.27%
 236  ericoides_MP742              79.48%    failed      0.55%
 237  erigena_EO12616              90.49%    passed     24.67%
 238  erigena_EO12623              50.88%    failed      0.72%
 239  erigena_Pim                  81.15%    failed      3.14%
 240  erigena_a_ANA                70.81%    passed     43.47%
 241  erinus_MP907                 80.81%    failed      0.23%
 242  eriophoros_EO12478           80.56%    failed      0.50%
 243  esterhuyseniae_EO11831       42.25%    failed      2.31%
 244  esteriana_EO12545            39.97%    failed      2.54%
 245  esteriana_EO12858            79.50%    failed      2.03%
 246  eugenea_EO12485_CP           81.50%    failed      1.00%
 247  eustacei_MP1259              78.94%    failed      0.07%
 248  evansii_MP641                57.27%    failed      3.06%
 249  excavata_GK1532              79.42%    failed      1.69%
 250  exleeana_EO12499             84.17%    passed     56.38%
 251  extrusa_EO12880              89.47%    passed     44.93%
 252  fairii_CM12_CP               80.37%    passed     10.75%
 253  fascicularis_fac_MP809       79.52%    failed      0.17%
 254  fastigiata_MP830             81.38%    failed      0.38%
 255  fausta_MP663                 65.09%    failed      3.35%
 256  ferrea_EO12494               79.67%    failed      0.25%
 257  filago_BG93                  81.67%    failed      1.07%
 258  filamentosa_EO12728          82.27%    failed      0.17%
 259  filiformis_EO12881           89.69%    passed     38.68%
 260  fillipendula_fil_MP914       79.92%    failed      0.68%
 261  fillipendula_min_MP926       68.08%    failed      3.59%
 262  fimbriata_MP606              80.06%    failed      0.25%
 263  flacca_MP840                 80.56%    failed      1.28%
 264  flanaganii_MP631_CP          62.95%    passed      5.14%
 265  flavicoma_EO12823            89.65%    passed     37.86%
 266  flexistyla_EO12818           88.97%    passed     43.19%
 267  floccifera_MP987             80.28%    failed      0.64%
 268  florifera_EO12536            86.57%    failed      0.10%
 269  florifera_EO12768            89.06%    passed     45.64%
 270  fontana_MP1069               80.17%    failed      0.67%
 271  frigida_MP650                91.78%    passed     31.49%
 272  frigida_MP658                41.99%    passed     20.39%
 273  galioides_FN745              57.84%    failed      2.21%
 274  garciae_MP1253               64.63%    passed     12.79%
 275  genistifolia_CM15            79.35%    failed      0.94%
 276  georgica_ANA                 53.92%    passed     45.73%
 277  gerhardii_EO12700            80.66%    failed      0.58%
 278  gibbosa_ANA                  70.82%    passed     38.38%
 279  gibbosa_ANA_b                70.67%    passed     36.70%
 280  gibbosa_BG623                79.50%    failed      0.07%
 281  gibbosa_GS23                 81.95%    passed     82.06%
 282  gigantea_EO12821             79.34%    failed      0.31%
 283  glabella_la_EO11224          79.81%    failed      0.64%
 284  glandulifera_EO12852         79.27%    failed      0.18%
 285  glandulipila_MP521           80.63%    failed      0.22%
 286  glandulosa_fou_ANA           81.46%    passed     22.10%
 287  glandulosa_gla_MP1227        79.47%    failed      0.03%
 288  glaphyra_MP647               67.95%    failed      0.83%
 289  glauca_ele_MP973             80.36%    failed      0.46%
 290  glauca_gla_MP850             81.05%    failed      0.48%
 291  globiceps_con_EO12519        83.23%    passed     58.28%
 292  globiceps_gra_MP988          79.90%    failed      0.82%
 293  glomiflora_EO12548           41.33%    failed      3.02%
 294  glomiflora_MP1251            79.33%    failed      0.65%
 295  glutinosa_MP687              79.54%    failed      2.32%
 296  glutinosa_MP701              79.61%    failed      0.50%
 297  gnaphaloides_MP511           80.24%    failed      1.13%
 298  goatcheriana_dra_EO12694     79.56%    failed      0.98%
 299  goatcheriana_goa_MP865       80.62%    failed      0.78%
 300  goatcheriana_pet_MP990       80.93%    failed      0.15%
 301  goudotiana_EO12636           57.65%    passed      6.73%
 302  goudotiana_cf_EO12659        50.71%    failed      1.26%
 303  gracilipes_MM5014            81.89%    failed      0.52%
 304  gracilis_BG622               80.68%    failed      0.24%
 305  grata_MP879                  79.79%    failed      0.25%
 306  greyi_EO12501                83.50%    passed     61.25%
 307  grisbrookii_EO12716_CP       81.55%    failed      3.30%
 308  gysbertii_MP826              80.09%    failed      0.25%
 309  haemastoma_MP871             82.38%    failed      0.20%
 310  haematocodon_MP1033          80.66%    failed      0.16%
 311  halicacaba_ANA               70.69%    passed     36.83%
 312  halicacaba_MP1036            79.76%    failed      0.53%
 313  hanekomii_EO11172            79.46%    failed      0.72%
 314  hansfordii_MP1239            79.37%    failed      1.22%
 315  hebeclada_EO12686            58.35%    failed      1.42%
 316  heleogena_MP1064             81.45%    failed      0.26%
 317  heleophila_ANA               70.66%    passed     42.94%
 318  heleophila_EO12539           79.55%    failed      0.67%
 319  hendricksei_EO12524          80.83%    failed      1.22%
 320  hermani_EO12498              43.99%    passed      5.88%
 321  hexandra_RC465               79.50%    failed      0.10%
 322  hibbertii_MP982              79.37%    failed      1.04%
 323  hillburtii_EO12593           41.17%    failed      0.24%
 324  hirta_EO12812                95.28%    passed     39.49%
 325  hirtiflora_MP958             83.06%    failed      0.10%
 326  hispidula_MP801              81.73%    failed      0.49%
 327  hispiduloides_EO11544        82.34%    passed     30.91%
 328  holosericea_EO12842          72.35%    failed      0.02%
 329  holosericea_MP1004           73.61%    passed      9.92%
 330  holtii_TO                    69.05%    failed      0.62%
 331  hottentotica_EO              79.31%    failed      1.28%
 332  humbertii_EO12638            55.03%    passed      7.59%
 333  humidicola_EO11353           81.30%    failed      1.99%
 334  humifusa_MP616               79.49%    failed      0.60%
 335  humifusa_MP846               41.49%    failed      3.62%
 336  imbricata_EO12834            73.06%    failed      3.48%
 337  imbricata_MP1276             64.89%    failed      1.68%
 338  imbricata_MP1279             66.66%    passed      5.52%
 339  imbricata_MP1295             64.29%    failed      4.15%
 340  imbricata_MP508              64.83%    failed      4.50%
 341  imbricata_MP512              65.78%    failed      4.13%
 342  imbricata_MP688              79.71%    failed      4.01%
 343  inaequalis_MP539             79.50%    failed      4.12%
 344  incarnata_EO12771            79.65%    failed      2.42%
 345  inflata_ANA                  70.67%    passed     28.71%
 346  inflata_MP784                17.36%    failed      1.17%
 347  infundibuliformis_ANA        70.65%    passed     44.74%
 348  infundibuliformis_MP1238     79.99%    failed      0.31%
 349  ingeana_EO11805              26.73%    failed      0.00%
 350  ingeana_EO12759              81.78%    failed      0.11%
 351  innovans_MP918               80.28%    failed      0.51%
 352  inordinata_EO11823           45.64%    failed      1.43%
 353  intermedia_MM5082            79.74%    failed      3.47%
 354  intermedia_alb_MP1248        79.61%    failed      2.63%
 355  interrupta_MP911             79.91%    failed      0.32%
 356  intervallaris_MP556_CP       79.54%    failed      0.20%
 357  intonsa_EO12860              80.81%    failed      1.49%
 358  ioniana_EO12781              81.62%    failed      0.13%
 359  irbyana_EO12840              89.56%    passed     32.68%
 360  irregularis_EO12803          79.56%    failed      1.08%
 361  irrorata_EO12856             79.34%    failed      0.22%
 362  isaloensis_DB1253            79.59%    failed      1.96%
 363  jacksoniana_EO12791          88.70%    failed      4.43%
 364  jasminiflora_EO12612         39.88%    failed      3.41%
 365  johnstoniana_RC464           79.74%    failed      1.70%
 366  jonasiana_MP985              85.98%    passed     80.76%
 367  juniperina_SV952             79.36%    failed      1.86%
 368  junonia_jun_Moelens          90.40%    passed     33.03%
 369  junonia_min_MP866            47.10%    failed      3.84%
 370  junonia_min_Moelens          92.41%    passed     22.66%
 371  karooica_MP1285              78.47%    failed      2.03%
 372  karwyderi_EO12718            66.53%    failed      4.94%
 373  kingaensis_kin_BB2521        85.16%    passed     63.02%
 374  kingaensis_rug_BB2981        26.14%    passed     18.29%
 375  klotzschii_EO12762           89.04%    passed     34.83%
 376  krugeri_EO12807              84.66%    failed      0.87%
 377  labialis_MP696               79.41%    failed      0.68%
 378  lachnaeifolia_MP994          67.45%    passed      8.81%
 379  laeta_MP1045                 79.40%    failed      0.89%
 380  lambertii_ANA                53.91%    passed     66.75%
 381  lanata_MP1220                83.16%    failed      0.01%
 382  lanceolifera_RC463           79.31%    failed      1.75%
 383  lanuginosa_EO12521           91.77%    passed     22.96%
 384  lasciva_EO12837              72.53%    failed      0.99%
 385  lasciva_MP906                65.71%    passed     13.20%
 386  lateralis_MP721              81.26%    failed      0.64%
 387  lateralis_MP727              81.63%    failed      0.35%
 388  lateriflora_EO12482          84.91%    failed      3.35%
 389  latiflora_EO12865            89.10%    passed     45.69%
 390  latituba_MP1374              80.95%    failed      0.54%
 391  lavandulifolia_EO12506       80.09%    failed      0.56%
 392  lehmannii_MP625              80.29%    failed      0.33%
 393  leonis_RTsn                  80.64%    failed      4.98%
 394  lepidota_MP541               79.76%    failed      1.06%
 395  leptopus_ANA                 70.66%    passed     31.34%
 396  leptopus_MP746               81.59%    failed      0.83%
 397  leucanthera_EO12452          79.40%    failed      1.25%
 398  leucodesmia_MP724            79.90%    failed      1.17%
 399  leucopelta_EO12598           80.93%    failed      2.26%
 400  leucopelta_SB9309            41.99%    failed      2.47%
 401  leucosiphon_MP776            80.72%    failed      0.46%
 402  leucotrachela_ANA            64.15%    passed     22.54%
 403  lignosa_EO11763              79.59%    failed      0.19%
 404  lithophila_MP1301            78.40%    failed      0.69%
 405  loganii_MP1258               80.25%    failed      0.22%
 406  longimontana_MP587           79.73%    failed      0.41%
 407  lowryensis_ANA               63.47%    passed     24.70%
 408  lucida_MP690                 79.17%    failed      0.56%
 409  lusitanica_PJ_CP             81.17%    passed     68.49%
 410  lusitanica_f_ANA_CP          70.98%    passed     53.67%
 411  lutea_MP672                  89.66%    passed     21.79%
 412  mackayana_KKN5               90.04%    passed     32.29%
 413  mackayana_PPK                22.50%    failed      0.01%
 414  mackayana_b_ANA              70.84%    passed     44.83%
 415  macowanii_mac_MP810          80.50%    failed      0.17%
 416  macroloma_EO12866            79.24%    failed      0.42%
 417  macrotrema_MM4625            79.52%    failed      1.18%
 418  madagascariensis_MP1086      91.02%    passed     37.94%
 419  maderensis_AH                79.98%    passed      6.53%
 420  maderensis_b_ANA             72.21%    passed     44.43%
 421  maderi_MP757                 80.13%    failed      0.56%
 422  madida_MP573                 41.77%    failed      3.22%
 423  magistrati_EO11750           79.16%    failed      0.31%
 424  magnisylvae_EO10708          83.29%    passed     61.02%
 425  malmesburiensis_EO12575      39.65%    passed     10.52%
 426  mammosaP_MP951               80.68%    failed      1.30%
 427  mammosaR_MP510               79.76%    failed      1.97%
 428  mammosaW_EO12784             79.52%    failed      1.95%
 429  manipuliflora_AJH            39.72%    passed      8.21%
 430  manipuliflora_EO12697        83.72%    passed      5.56%
 431  manipuliflora_a_ANA          70.69%    passed     35.30%
 432  mannii_usa_BB2331            89.71%    failed      3.32%
 433  margaritacea_ANA             72.39%    failed      3.38%
 434  marifolia_CM4                79.35%    failed      0.30%
 435  massonii_MP811               80.51%    failed      0.63%
 436  mauritiensis_CB2632          79.44%    failed      2.09%
 437  mauritiensis_EO12811         64.90%    passed     25.03%
 438  maximilianii_EO12484         80.19%    failed      2.00%
 439  melanthera_MP610             79.22%    failed      0.87%
 440  melastoma_mel_MP773          79.49%    failed      2.24%
 441  melastoma_min_EO12820        63.88%    failed      3.89%
 442  microdonta_A5                82.56%    failed      1.08%
 443  mira_MP1257                  79.55%    failed      2.67%
 444  modesta_ANA                  53.71%    passed     64.86%
 445  mollis_CM5_CP                79.55%    failed      2.55%
 446  monadelphia_FO               64.63%    failed      2.87%
 447  monadelphia_FO2_CP           81.67%    failed      1.26%
 448  monsoniana_MP986             61.39%    failed      0.64%
 449  montis_hominis_EO11827       79.40%    failed      1.62%
 450  multiflexuosa_EO12445        79.54%    failed      0.96%
 451  multiflora_a_ANA             70.82%    passed     64.82%
 452  multumbellifera_MP822        20.62%    failed      0.06%
 453  muscosa_MP775                48.38%    failed      0.40%
 454  myriadenia_EO12679           41.21%    failed      1.75%
 455  nabea_ANA                    70.64%    passed     30.79%
 456  nabea_BG609                  15.62%    failed      0.10%
 457  nana_ANA                     54.46%    passed     45.90%
 458  natalitia_EO12514            82.56%    failed      0.13%
 459  nematophylla_EO12747         80.39%    failed      0.45%
 460  nemerosa_MP1208              81.40%    failed      0.44%
 461  nervata_EO12541              79.92%    failed      0.78%
 462  nevillei_ANA                 54.37%    passed     43.90%
 463  nevillei_MP1056              82.26%    failed      0.09%
 464  niveniana_MP1267             89.18%    passed     12.86%
 465  nubigena_MP868               79.81%    failed      0.25%
 466  nudiflora_MP802              80.48%    failed      1.74%
 467  nutans_BG599                 80.98%    failed      1.51%
 468  oatesii_ANA                  70.65%    passed     46.53%
 469  oatesii_SB9774               81.42%    passed      5.16%
 470  obliqua_RT2079               88.96%    passed     29.72%
 471  oblongiflora_ANA             54.23%    passed     57.56%
 472  oblongiflora_EO12813         88.00%    passed     10.23%
 473  obtusata_EO12458             80.73%    failed      0.78%
 474  occulta_EO                   80.53%    failed      1.79%
 475  ocellata_MP574               79.93%    failed      0.71%
 476  odorata_MP561                79.33%    failed      0.65%
 477  oligantha_TdV86              81.54%    failed      0.37%
 478  oliveri_MP1278               79.59%    failed      2.51%
 479  opulenta_JP316               79.72%    failed      0.62%
 480  oreotragus_ANA               53.83%    passed     57.68%
 481  oreotragus_JP363             79.24%    failed      0.77%
 482  oresigena_MP759              79.49%    failed      0.92%
 483  orientalis_EO12608           88.76%    passed      5.82%
 484  ovina_EO12487                79.85%    failed      0.05%
 485  oxycoccifolia_MP1275         78.70%    failed      2.58%
 486  oxysepala_MP780              80.41%    failed      0.98%
 487  pageana_ANA                  55.74%    passed     71.93%
 488  palliiflora_EO12533          80.14%    failed      0.65%
 489  paludicola_AH2680            82.96%    passed     53.02%
 490  paniculata_MP1274            78.52%    failed      2.80%
 491  pannosa_EO12490              83.98%    passed     49.99%
 492  parilis_ANA                  61.04%    passed     28.66%
 493  parilis_MP751                81.17%    failed      0.13%
 494  parkeri_EO12682              53.37%    passed      7.99%
 495  parviflora_EO12492           80.06%    failed      0.49%
 496  parviporandra_MP877          40.30%    failed      3.30%
 497  passerinae_MP1302            78.96%    failed      0.18%
 498  patens_EO12457               82.82%    failed      0.06%
 499  patersonii_MP741             80.77%    failed      0.20%
 500  patersonii_a_ANA             70.66%    passed     43.70%
 501  paucifolia_cil_EO12528       79.55%    failed      0.30%
 502  pauciovulata_TdV258b         63.77%    failed      0.84%
 503  pectinifolia_BG601           16.28%    failed      0.24%
 504  peltata_MP1231               80.93%    failed      0.78%
 505  penduliflora_MP923           80.00%    failed      0.57%
 506  penicilliformis_MP1078       81.99%    passed     44.91%
 507  penicilliformis_MP889        80.49%    failed      3.06%
 508  perlata_MP960                65.60%    failed      1.62%
 509  perplexa_EO12788             79.17%    failed      0.46%
 510  perrieri_EO12635             67.56%    failed      0.14%
 511  perspicua_per_MP821          80.67%    failed      0.42%
 512  petiolaris_EO12783           79.47%    failed      1.26%
 513  petricola_MP996              40.91%    failed      3.98%
 514  petrophila_EO7592            79.41%    failed      1.91%
 515  petrophila_RT2065            80.51%    failed      2.38%
 516  peziza_MP719_CP              78.86%    failed      0.12%
 517  phacelanthera_EO12489        79.30%    failed      0.59%
 518  phaeocarpa_SM2003            79.31%    failed      1.13%
 519  phillipsii_MP1357_CP         79.09%    failed      0.51%
 520  phillipsii_MP794             72.36%    passed     23.05%
 521  physantha_MP1242             79.40%    failed      0.83%
 522  physodes_ANA                 70.66%    passed     28.70%
 523  physodes_MP979               80.73%    failed      2.85%
 524  physophylla_EO11418          72.35%    passed      9.08%
 525  pillansii_pil_MP813          81.19%    failed      1.19%
 526  pilosiflora_pil_MP1262       83.65%    passed     77.39%
 527  pinea_MP693                  79.93%    failed      1.37%
 528  pinea_MP789                  80.00%    failed      0.48%
 529  piquetbergensis_MM5532       79.61%    failed      0.51%
 530  placentiflora_EO12477        80.03%    failed      3.02%
 531  placentiflora_EO12833        64.06%    passed      5.07%
 532  placentiflora_MP1241         66.12%    failed      2.87%
 533  planifolia_MP1012            79.37%    failed      2.17%
 534  planifolia_MP939             79.76%    failed      0.97%
 535  platycalyx_MP1243            85.06%    passed     98.36%
 536  platycodon_mad_EO12695       40.28%    passed      8.32%
 537  platycodon_pla_c_ANA         80.68%    passed     14.76%
 538  pleiotricha_RC461            79.34%    failed      1.61%
 539  plena_MP1282                 79.87%    failed      0.62%
 540  plukenetii_bre_MP769         83.52%    passed     52.73%
 541  plukenetii_lin_MP912         78.64%    passed     53.28%
 542  plukenetii_pen_MP915         85.65%    passed     43.68%
 543  plukenetii_plu_EO            48.88%    failed      2.47%
 544  plumigera_EO11341            79.36%    failed      0.87%
 545  plumosa_EO12480              84.52%    passed     68.63%
 546  podophylla_MP582             79.34%    failed      1.24%
 547  pogonanthera_EO12835         64.18%    passed      6.08%
 548  polycoma_FR                  85.44%    passed     83.12%
 549  praecox_MP795                79.91%    failed      1.65%
 550  prolata_EO11935              79.29%    failed      0.66%
 551  prolata_EO12748              79.68%    failed      0.79%
 552  propendens_EO12464           82.08%    failed      0.15%
 553  propinqua_MP1019             89.00%    passed     33.13%
 554  psittacina_IJ1237            14.92%    failed      0.09%
 555  pubescens_EO12503            70.44%    failed      3.51%
 556  pubigera_MP572               79.04%    failed      0.22%
 557  pulchella_MP736              79.29%    failed      1.08%
 558  pulvinata_MP1304             78.55%    failed      1.28%
 559  purgatoriensis_EO12846       88.74%    passed      5.33%
 560  pycnantha_MP1011             52.07%    failed      0.36%
 561  pyxidiflora_ANA              54.15%    passed     54.77%
 562  quadrangularis_MP620         79.21%    failed      0.48%
 563  quadrifida_MP1250            88.99%    passed     36.71%
 564  quadrisulcata_ANA            79.60%    failed      0.09%
 565  quadrisulcata_MP1031         80.80%    failed      0.09%
 566  radicans_sch_MP1018          80.70%    failed      0.20%
 567  rakotozafyana_EO12661        55.98%    passed      6.51%
 568  recta_ANA                    62.43%    failed      3.01%
 569  recurvata_EO12467_CP         79.91%    failed      0.63%
 570  recurvifolia_EO12475a        83.32%    passed     65.12%
 571  reenensis_MP661              79.55%    failed      2.03%
 572  regerminans_MP576            79.22%    failed      0.60%
 573  regia_mar_MP930              80.36%    failed      0.30%
 574  regia_reg_ANA                55.00%    passed     59.18%
 575  regia_reg_MP922              80.00%    failed      0.32%
 576  remota_EO10386               79.30%    failed      1.55%
 577  remota_MP1263                78.91%    failed      1.23%
 578  retorta_ANA                  70.67%    passed     43.20%
 579  retorta_RT2096               89.31%    passed     39.18%
 580  reunionensis_FN744           57.21%    passed     41.35%
 581  revoluta_BT13679             74.66%    passed     25.53%
 582  rhodopis_BAB13               81.65%    failed      0.08%
 583  rhopalantha_MP909_CP         67.40%    failed      0.46%
 584  ribisaria_RT2059             87.01%    passed      6.32%
 585  rigidula_MP534               40.52%    failed      4.75%
 586  riparia_MP908                80.57%    failed      0.66%
 587  rivularis_BB13936            74.51%    passed     21.42%
 588  rosacea_gla_BG628            81.21%    failed      0.15%
 589  rubens_EO12479               80.10%    failed      1.36%
 590  rubens_EO12853               79.92%    failed      1.73%
 591  rubiginosa_RT1554            84.10%    passed     62.62%
 592  rugata_EO12516               80.60%    failed      0.59%
 593  russakiana_MP684             80.31%    failed      0.57%
 594  rusticula_EO12471            80.22%    failed      1.02%
 595  sacciflora_EO12864           83.29%    failed      0.07%
 596  sagittata_EO12737            82.14%    passed     48.34%
 597  salteri_S2065                80.35%    failed      0.82%
 598  savileae_MP975               79.60%    failed      0.88%
 599  saxicola_EO12515             83.82%    passed     52.21%
 600  scoparia_AH                  41.54%    passed      5.38%
 601  scoparia_EO12618             79.87%    passed      6.98%
 602  scytophylla_MP1021           74.89%    failed      3.22%
 603  selaginifolia_EO12488        79.33%    failed      0.52%
 604  senilis_EO12483              79.42%    failed      1.16%
 605  serrata_MP818                41.44%    failed      0.70%
 606  sessiliflora_MP604           80.44%    failed      0.56%
 607  setacea_MP589                83.35%    failed      0.00%
 608  shannonii_TdV262             79.46%    failed      3.71%
 609  sicula_boc_DM                13.99%    failed      0.66%
 610  sicula_sic_AM                80.51%    failed      0.69%
 611  sicula_sic_c_ANA             70.88%    passed     53.80%
 612  silvatica_A2                 43.70%    failed      3.09%
 613  silvatica_DB1184             79.52%    failed      2.01%
 614  silvatica_QL12629            79.40%    failed      1.93%
 615  simii_RC466                  79.85%    failed      0.75%
 616  simii_SB9385                 82.02%    failed      0.37%
 617  similis_MP804                80.53%    failed      0.21%
 618  simulans_ANA                 53.77%    passed     60.88%
 619  simulans_BG603               79.53%    failed      2.02%
 620  sitiens_MP827                81.15%    failed      1.20%
 621  sociorum_cf_MP1055           83.70%    failed      1.52%
 622  solandri_EO12753             81.59%    failed      3.54%
 623  sonderiana_MP756             79.59%    failed      3.74%
 624  sonderiana_MP997             73.50%    failed      0.32%
 625  sp_mad3_EO12632              57.76%    passed     23.89%
 626  sp_mad5_EO12641              56.23%    failed      3.93%
 627  sp_mitrastylus2_EO12691      55.62%    passed      6.37%
 628  sp_muscosa_EO12639           80.55%    failed      0.89%
 629  sp_nov_MP1291                78.30%    failed      1.49%
 630  sp_pachysa_EO12720           79.33%    failed      0.68%
 631  sparrmanii_ANA               70.69%    passed     36.84%
 632  sparrmanii_BG608             80.42%    failed      0.14%
 633  sparsa_BG602                 51.73%    failed      1.91%
 634  spectabilis_MP929            82.32%    failed      4.89%
 635  sperata_MP931                90.97%    passed     35.57%
 636  sphaerocephala_MP848         81.33%    failed      0.76%
 637  spiculifolia_AS57234         11.64%    failed      0.07%
 638  spiculifolia_b_ANA           72.28%    passed     85.47%
 639  spinifera_EO12640            70.73%    failed      3.29%
 640  spumosa_MP978                80.00%    failed      0.16%
 641  squarrosa_EO11742            79.98%    failed      0.83%
 642  stagnalis_min_EO12740        82.87%    failed      0.23%
 643  stagnalis_sta_MP668          80.69%    failed      0.58%
 644  steinbergiana_EO12763        80.57%    failed      0.20%
 645  stokoeanthus_EO4790          79.09%    failed      0.51%
 646  stokoei_MP825_CP             81.12%    failed      0.29%
 647  straussiana_MP638            69.12%    failed      0.41%
 648  strigilifolia_ANA            70.67%    passed     31.75%
 649  strigilifolia_MP619          79.56%    failed      0.91%
 650  strigosa_MP673               41.28%    failed      1.66%
 651  stylaris_ANA                 53.73%    passed     60.31%
 652  subcapitata_MP1042           79.33%    failed      1.59%
 653  subdivaricata_MP671          80.73%    failed      1.36%
 654  subulata_MdV2                81.27%    failed      0.51%
 655  subverticillaris_EO12625     63.15%    passed     18.43%
 656  swaziensis_LL1181            54.52%    failed      1.53%
 657  tegulifolia_MP557            86.42%    failed      0.00%
 658  tenella_EO12839              90.21%    passed     46.11%
 659  tenuis_ANA                   70.66%    passed     31.34%
 660  tenuis_EO12491               41.59%    failed      3.43%
 661  terminalis_a_ANA             79.23%    passed     45.33%
 662  tetralix_MP966               19.58%    failed      0.00%
 663  tetralix_c_ANA               70.84%    passed     40.81%
 664  tetrathecoides_MP1252        79.71%    failed      0.09%
 665  thamnoides_MP1211            83.67%    passed     54.82%
 666  thimifolia_CM7               79.44%    failed      2.47%
 667  thodei_MP656                 79.37%    failed      3.27%
 668  thomae_MP807                 70.52%    passed     17.19%
 669  thomensis_EO12615            58.19%    failed      0.83%
 670  thunbergii_AH2612            73.00%    passed      7.60%
 671  thunbergii_EO12473           80.22%    failed      1.92%
 672  tomentosa_MP961              79.54%    failed      0.08%
 673  toringbergensis_ANA          53.92%    passed     71.36%
 674  totta_MP525                  79.23%    failed      1.54%
 675  tradouwensis_MP903           79.91%    failed      0.42%
 676  transparens_MP893            81.17%    failed      0.13%
 677  trichophora_EO12701          80.85%    failed      0.69%
 678  trichophylla_EO10906         80.04%    failed      0.63%
 679  trichroma_EO12517            83.54%    failed      0.00%
 680  triflora_MP564               79.03%    failed      0.38%
 681  trimera_MsnA                 15.41%    failed      0.06%
 682  trimera_ken_BG94             80.35%    failed      2.63%
 683  tristis_MP932                42.74%    passed      9.56%
 684  tumida_MP755                 82.21%    failed      0.41%
 685  turgida_S1962_CP             79.28%    failed      0.37%
 686  turneri_EO12736              88.97%    passed     37.46%
 687  tysonii_EO12583              51.11%    failed      1.58%
 688  uberiflora_BG586             81.38%    failed      1.63%
 689  umbellata_DS                 15.03%    failed      0.24%
 690  umbellata_EO12620            90.71%    failed      0.00%
 691  umbellata_a_ANA              54.02%    passed     71.66%
 692  umbellata_b_ANA              64.82%    passed     25.50%
 693  umbelliflora_RT2182          80.25%    failed      0.38%
 694  umbratica_EO12760            79.68%    failed      0.34%
 695  unicolor_geo_JP273           66.98%    failed      0.27%
 696  unicolor_mut_MP1245          79.28%    failed      0.75%
 697  unicolor_uni_MP1249          83.32%    passed     64.32%
 698  unilateralis_MP1205          80.50%    failed      0.31%
 699  urceolata_MP955              65.62%    passed     44.10%
 700  urna_viridis_ANA             70.67%    passed     28.35%
 701  urna_viridis_MP946           80.16%    failed      1.63%
 702  ustulescens_RT1553           79.52%    failed      0.85%
 703  utriculosa_EOsn              80.56%    failed      1.74%
 704  uysii_ANA                    53.90%    passed     62.85%
 705  vagans_MP972                 79.08%    failed      0.95%
 706  vagans_PPJ                   22.62%    passed     40.87%
 707  vagans_a_ANA                 70.90%    passed     53.24%
 708  vallis_aranearum_ANA         54.66%    passed     45.16%
 709  vallis_fluminis_EO12761      82.84%    failed      0.20%
 710  velatiflora_EO12547          41.91%    failed      2.27%
 711  velatiflora_MP1213           80.69%    failed      2.06%
 712  ventricosa_MP713             80.63%    failed      0.68%
 713  venustiflora_gla_MP1284      83.22%    passed     54.20%
 714  verecunda_ANA                70.79%    passed     31.73%
 715  verecunda_CS5                79.37%    failed      1.40%
 716  vernicosa_MP928              81.88%    failed      0.74%
 717  versicolor_mon_EO12705       79.27%    failed      0.52%
 718  versicolor_ver_MP1232        81.17%    failed      0.18%
 719  verticillata_ANA             57.15%    passed     58.92%
 720  vestita_ANA                  54.12%    passed     52.57%
 721  vestita_EO12702              41.80%    failed      2.57%
 722  vestita_MP1079               79.54%    failed      0.43%
 723  villosa_EO11394              72.61%    passed     10.85%
 724  viridiflora_MP1246           84.02%    passed     45.71%
 725  viridimontana_vir_AH1286     79.34%    failed      0.44%
 726  viscaria_lon_ANA             54.75%    passed     59.89%
 727  viscaria_lon_MP1270          79.48%    failed      0.69%
 728  viscaria_lon_MP504           80.22%    failed      1.26%
 729  viscaria_lon_MP678           52.78%    failed      0.57%
 730  viscaria_mac_MP808           81.58%    failed      0.12%
 731  viscaria_pen_EO12466         80.72%    failed      0.52%
 732  viscaria_vis_MdV4            82.58%    failed      0.26%
 733  vlokii_JP378                 79.97%    failed      0.51%
 734  vogelpoelii_cf_EO12815       88.76%    failed      4.81%
 735  walkeri_ANA                  62.65%    failed      3.12%
 736  walkeri_MP1237               80.04%    failed      0.38%
 737  wendlandiana_EO12731         79.60%    failed      0.68%
 738  whyteana_A4                  16.25%    failed      0.03%
 739  whyteana_BG75                79.85%    failed      1.21%
 740  woodii_DB1444                50.52%    passed     13.93%
 741  woodii_RC513_CP              81.29%    failed      0.99%
 742  zebrensis_EO12787            79.30%    failed      0.75%
 743  zeyheriana_EO                79.41%    failed      1.18%
 744  zwartbergensis_MP608         79.27%    failed      0.59%
WARNING: 675 sequences contain more than 50% gaps/ambiguity
****  TOTAL                        73.41%  507 sequences failed composition chi2 test (p-value<5%; df=3)

Partition file is not in NEXUS format, assuming RAxML-style partition file...
Identifying sites to remove: done in 0.00143509 secs using 72.33% CPU
Identifying sites to remove: done in 0.000143019 secs using 97.19% CPU
Identifying sites to remove: done in 0.00821349 secs using 99.74% CPU
Identifying sites to remove: done in 0.00601244 secs using 99.73% CPU
Identifying sites to remove: done in 0.000919948 secs using 99.57% CPU
Identifying sites to remove: done in 9.31959e-05 secs using 97.64% CPU
Identifying sites to remove: done in 0.000749694 secs using 99.64% CPU
Identifying sites to remove: done in 0.00107733 secs using 99.6% CPU
Identifying sites to remove: done in 0.000262635 secs using 99.38% CPU
Identifying sites to remove: done in 0.000772725 secs using 99.52% CPU
Identifying sites to remove: done in 0.000725604 secs using 99.5% CPU
Identifying sites to remove: done in 0.00076113 secs using 99.59% CPU
Subset	Type	Seqs	Sites	Infor	Invar	Model	Name
1	DNA	29	1419	32	1292	GTR+MERGE	p1_p10_trimmed_14_rbcL_gene
2	DNA	23	68	2	62	GTR+MERGE	p2_p11_trimmed_15_rbcL_spacer
3	DNA	740	1062	395	455	GTR+MERGE	p3_p14_trimmed_trnF-ndhJ_mes5
4	DNA	620	923	481	244	GTR+MERGE	p4_p1_trimmed_01_trnTL
5	DNA	219	484	104	327	GTR+MERGE	p5_p2_trimmed_02_trnL_intron
6	DNA	240	49	2	41	GTR+MERGE	p6_p3_trimmed_03_trnL_gene
7	DNA	113	717	86	483	GTR+MERGE	p7_p4_trimmed_08_trnK_matK
8	DNA	160	845	191	583	GTR+MERGE	p8_p5_trimmed_09_matK_gene
9	DNA	112	220	39	149	GTR+MERGE	p9_p6_trimmed_10_rpl32_gene
10	DNA	112	823	55	618	GTR+MERGE	p10_p7_trimmed_11_rpl32_spacer
11	DNA	78	913	90	666	GTR+MERGE	p11_p8_trimmed_12_atpI
12	DNA	67	893	87	613	GTR+MERGE	p12_p9_trimmed_13_psbM
Degree of missing data: 0.683
Info: multi-threading strategy over partitions

NOTE: NEW_sp_romana_RH182 is identical to NEW_macrophylla_RH180 but kept for subsequent analysis
NOTE: tenuis_ANA is identical to leptopus_ANA but kept for subsequent analysis


Create initial parsimony tree by phylogenetic likelihood library (PLL)... 0.918 seconds
Perform fast likelihood tree search using GTR+I+G model...
Estimate model parameters (epsilon = 5.000)
Initial log-likelihood: -67815.797
Current log-likelihood at step 1: -64749.409
Current log-likelihood at step 2: -64659.675
Current log-likelihood at step 3: -64655.530
Parameters optimization took 2 rounds (16.956 sec)

Perform nearest neighbor interchange...
Optimizing NNI: done in 29.4218 secs using 94.18% CPU
Estimate model parameters (epsilon = 1.000)
Initial log-likelihood: -64425.960
Current log-likelihood at step 1: -64418.907
Current log-likelihood at step 2: -64415.602
Current log-likelihood at step 3: -64414.997
Partition-specific rates:  0.153 0.208 0.663 6.017 0.343 0.101 0.393 0.359 1.045 0.258 0.344 0.465
Parameters optimization took 2 rounds (9.043 sec)

Time for fast ML tree search: 55.559 seconds

NOTE: ModelFinder requires 249 MB RAM!
Selecting individual models for 12 charsets using BIC...
 No. Model        Score       TreeLen     Charset
   1 GTR+F+I+G4   6188.517    0.137       p1_p10_trimmed_14_rbcL_gene
   2 GTR+F+I+G4   328.392     0.113       p2_p11_trimmed_15_rbcL_spacer
   3 GTR+F+I+G4   30062.016   2.900       p3_p14_trimmed_trnF-ndhJ_mes5
   4 GTR+F+I+G4   46050.703   23.189      p4_p1_trimmed_01_trnTL
   5 GTR+F+I+G4   5884.921    0.725       p5_p2_trimmed_02_trnL_intron
   6 GTR+F+I+G4   348.879     0.227       p6_p3_trimmed_03_trnL_gene
   7 GTR+F+I+G4   6909.195    0.572       p7_p4_trimmed_08_trnK_matK
   8 GTR+F+I+G4   8779.814    0.603       p8_p5_trimmed_09_matK_gene
   9 GTR+F+I+G4   3037.671    1.572       p9_p6_trimmed_10_rpl32_gene
  10 GTR+F+I+G4   6709.629    0.398       p10_p7_trimmed_11_rpl32_spacer	0h:0m:3s (0h:0m:42s left)
  11 GTR+F+I+G4   7538.397    0.438       p11_p8_trimmed_12_atpI	0h:0m:3s (0h:0m:40s left)
  12 GTR+F+I+G4   7666.618    0.511       p12_p9_trimmed_13_psbM	0h:0m:3s (0h:0m:39s left)
Full partition model BIC score: 143291.813 (LnL: -64343.291  df:1616)
Merging models to increase model fit (about 133 total partition schemes)...
  13 GTR+F+I+G4   143207.272  0.138       p1_p10_trimmed_14_rbcL_gene+p2_p11_trimmed_15_rbcL_spacer	0h:0m:3s (0h:0m:36s left)
  14 GTR+F+I+G4   143606.395  1.810       p1_p10_trimmed_14_rbcL_gene+p3_p14_trimmed_trnF-ndhJ_mes5	0h:0m:14s (0h:2m:3s left)
  15 GTR+F+I+G4   144667.124  11.034      p1_p10_trimmed_14_rbcL_gene+p4_p1_trimmed_01_trnTL	0h:0m:23s (0h:3m:1s left)
  16 GTR+F+I+G4   143333.930  0.467       p1_p10_trimmed_14_rbcL_gene+p5_p2_trimmed_02_trnL_intron	0h:0m:23s (0h:2m:52s left)
  17 GTR+F+I+G4   143217.812  0.339       p1_p10_trimmed_14_rbcL_gene+p6_p3_trimmed_03_trnL_gene	0h:0m:23s (0h:2m:42s left)
  18 GTR+F+I+G4   143323.569  0.412       p1_p10_trimmed_14_rbcL_gene+p7_p4_trimmed_08_trnK_matK	0h:0m:24s (0h:2m:34s left)
  19 GTR+F+I+G4   143395.650  0.429       p1_p10_trimmed_14_rbcL_gene+p8_p5_trimmed_09_matK_gene	0h:0m:24s (0h:2m:27s left)
  20 GTR+F+I+G4   143352.845  0.459       p1_p10_trimmed_14_rbcL_gene+p9_p6_trimmed_10_rpl32_gene	0h:0m:25s (0h:2m:24s left)
  21 GTR+F+I+G4   143386.651  0.312       p1_p10_trimmed_14_rbcL_gene+p10_p7_trimmed_11_rpl32_spacer	0h:0m:25s (0h:2m:17s left)
  22 GTR+F+I+G4   143340.253  0.310       p1_p10_trimmed_14_rbcL_gene+p11_p8_trimmed_12_atpI	0h:0m:26s (0h:2m:11s left)
  23 GTR+F+I+G4   143382.753  0.359       p1_p10_trimmed_14_rbcL_gene+p12_p9_trimmed_13_psbM	0h:0m:26s (0h:2m:5s left)
  24 GTR+F+I+G4   143211.815  2.824       p2_p11_trimmed_15_rbcL_spacer+p3_p14_trimmed_trnF-ndhJ_mes5	0h:0m:32s (0h:2m:28s left)
  25 GTR+F+I+G4   143286.920  22.628      p2_p11_trimmed_15_rbcL_spacer+p4_p1_trimmed_01_trnTL	0h:0m:41s (0h:2m:57s left)
  26 GTR+F+I+G4   143209.069  0.702       p2_p11_trimmed_15_rbcL_spacer+p5_p2_trimmed_02_trnL_intron	0h:0m:41s (0h:2m:50s left)
  27 GTR+F+I+G4   143205.163  0.287       p2_p11_trimmed_15_rbcL_spacer+p6_p3_trimmed_03_trnL_gene	0h:0m:41s (0h:2m:43s left)
  28 GTR+F+I+G4   143205.932  0.618       p2_p11_trimmed_15_rbcL_spacer+p7_p4_trimmed_08_trnK_matK	0h:0m:42s (0h:2m:37s left)
  29 GTR+F+I+G4   143201.369  0.601       p2_p11_trimmed_15_rbcL_spacer+p8_p5_trimmed_09_matK_gene	0h:0m:42s (0h:2m:32s left)
  30 GTR+F+I+G4   143225.919  1.337       p2_p11_trimmed_15_rbcL_spacer+p9_p6_trimmed_10_rpl32_gene	0h:0m:42s (0h:2m:26s left)
  31 GTR+F+I+G4   143200.418  0.398       p2_p11_trimmed_15_rbcL_spacer+p10_p7_trimmed_11_rpl32_spacer	0h:0m:42s (0h:2m:20s left)
  32 GTR+F+I+G4   143206.949  0.430       p2_p11_trimmed_15_rbcL_spacer+p11_p8_trimmed_12_atpI	0h:0m:43s (0h:2m:15s left)
  33 GTR+F+I+G4   143208.023  0.498       p2_p11_trimmed_15_rbcL_spacer+p12_p9_trimmed_13_psbM	0h:0m:43s (0h:2m:11s left)
  34 GTR+F+I+G4   144387.716  17.557      p3_p14_trimmed_trnF-ndhJ_mes5+p4_p1_trimmed_01_trnTL	0h:1m:1s (0h:2m:57s left)
  35 GTR+F+I+G4   143276.181  2.450       p3_p14_trimmed_trnF-ndhJ_mes5+p5_p2_trimmed_02_trnL_intron	0h:1m:7s (0h:3m:8s left)
  36 GTR+F+I+G4   143242.996  2.821       p3_p14_trimmed_trnF-ndhJ_mes5+p6_p3_trimmed_03_trnL_gene	0h:1m:13s (0h:3m:18s left)
  37 GTR+F+I+G4   143276.842  2.401       p3_p14_trimmed_trnF-ndhJ_mes5+p7_p4_trimmed_08_trnK_matK	0h:1m:25s (0h:3m:40s left)
  38 GTR+F+I+G4   143291.860  2.310       p3_p14_trimmed_trnF-ndhJ_mes5+p8_p5_trimmed_09_matK_gene	0h:1m:36s (0h:4m:2s left)
  39 GTR+F+I+G4   143256.604  3.151       p3_p14_trimmed_trnF-ndhJ_mes5+p9_p6_trimmed_10_rpl32_gene	0h:1m:44s (0h:4m:11s left)
  40 GTR+F+I+G4   143371.039  2.127       p3_p14_trimmed_trnF-ndhJ_mes5+p10_p7_trimmed_11_rpl32_spacer	0h:1m:54s (0h:4m:26s left)
  41 GTR+F+I+G4   143335.149  2.241       p3_p14_trimmed_trnF-ndhJ_mes5+p11_p8_trimmed_12_atpI	0h:2m:7s (0h:4m:45s left)
  42 GTR+F+I+G4   143262.914  2.473       p3_p14_trimmed_trnF-ndhJ_mes5+p12_p9_trimmed_13_psbM	0h:2m:26s (0h:5m:16s left)
  43 GTR+F+I+G4   143741.999  17.653      p4_p1_trimmed_01_trnTL+p5_p2_trimmed_02_trnL_intron	0h:2m:34s (0h:5m:22s left)
  44 GTR+F+I+G4   143310.464  24.821      p4_p1_trimmed_01_trnTL+p6_p3_trimmed_03_trnL_gene	0h:2m:44s (0h:5m:33s left)
  45 GTR+F+I+G4   144083.088  16.500      p4_p1_trimmed_01_trnTL+p7_p4_trimmed_08_trnK_matK	0h:2m:55s (0h:5m:43s left)
  46 GTR+F+I+G4   144142.218  15.672      p4_p1_trimmed_01_trnTL+p8_p5_trimmed_09_matK_gene	0h:3m:5s (0h:5m:51s left)
  47 GTR+F+I+G4   143471.043  22.495      p4_p1_trimmed_01_trnTL+p9_p6_trimmed_10_rpl32_gene	0h:3m:10s (0h:5m:48s left)
  48 GTR+F+I+G4   144148.291  15.206      p4_p1_trimmed_01_trnTL+p10_p7_trimmed_11_rpl32_spacer	0h:3m:23s (0h:6m:1s left)
  49 GTR+F+I+G4   144255.263  14.503      p4_p1_trimmed_01_trnTL+p11_p8_trimmed_12_atpI	0h:3m:36s (0h:6m:10s left)
  50 GTR+F+I+G4   144201.688  14.838      p4_p1_trimmed_01_trnTL+p12_p9_trimmed_13_psbM	0h:3m:51s (0h:6m:23s left)
  51 GTR+F+I+G4   143224.873  0.732       p5_p2_trimmed_02_trnL_intron+p6_p3_trimmed_03_trnL_gene	0h:3m:51s (0h:6m:12s left)
  52 GTR+F+I+G4   143234.792  0.830       p5_p2_trimmed_02_trnL_intron+p7_p4_trimmed_08_trnK_matK	0h:3m:52s (0h:6m:1s left)
  53 GTR+F+I+G4   143242.116  0.798       p5_p2_trimmed_02_trnL_intron+p8_p5_trimmed_09_matK_gene	0h:3m:53s (0h:5m:51s left)
  54 GTR+F+I+G4   143267.779  1.183       p5_p2_trimmed_02_trnL_intron+p9_p6_trimmed_10_rpl32_gene	0h:3m:53s (0h:5m:41s left)
  55 GTR+F+I+G4   143239.019  0.660       p5_p2_trimmed_02_trnL_intron+p10_p7_trimmed_11_rpl32_spacer	0h:3m:54s (0h:5m:32s left)
  56 GTR+F+I+G4   143239.882  0.720       p5_p2_trimmed_02_trnL_intron+p11_p8_trimmed_12_atpI	0h:3m:54s (0h:5m:23s left)
  57 GTR+F+I+G4   143249.272  0.861       p5_p2_trimmed_02_trnL_intron+p12_p9_trimmed_13_psbM	0h:3m:55s (0h:5m:14s left)
  58 GTR+F+I+G4   143223.196  0.884       p6_p3_trimmed_03_trnL_gene+p7_p4_trimmed_08_trnK_matK	0h:3m:56s (0h:5m:5s left)
  59 GTR+F+I+G4   143223.673  0.824       p6_p3_trimmed_03_trnL_gene+p8_p5_trimmed_09_matK_gene	0h:3m:57s (0h:4m:57s left)
  60 GTR+F+I+G4   143243.166  2.114       p6_p3_trimmed_03_trnL_gene+p9_p6_trimmed_10_rpl32_gene	0h:3m:57s (0h:4m:48s left)
  61 GTR+F+I+G4   143216.808  0.589       p6_p3_trimmed_03_trnL_gene+p10_p7_trimmed_11_rpl32_spacer	0h:3m:58s (0h:4m:41s left)
  62 GTR+F+I+G4   143228.031  0.732       p6_p3_trimmed_03_trnL_gene+p11_p8_trimmed_12_atpI	0h:3m:58s (0h:4m:33s left)
  63 GTR+F+I+G4   143235.831  0.983       p6_p3_trimmed_03_trnL_gene+p12_p9_trimmed_13_psbM	0h:3m:59s (0h:4m:26s left)
  64 GTR+F+I+G4   143226.755  0.636       p7_p4_trimmed_08_trnK_matK+p8_p5_trimmed_09_matK_gene	0h:4m:0s (0h:4m:19s left)
  65 GTR+F+I+G4   143271.879  1.070       p7_p4_trimmed_08_trnK_matK+p9_p6_trimmed_10_rpl32_gene	0h:4m:0s (0h:4m:11s left)
  66 GTR+F+I+G4   143253.133  0.644       p7_p4_trimmed_08_trnK_matK+p10_p7_trimmed_11_rpl32_spacer	0h:4m:1s (0h:4m:5s left)
  67 GTR+F+I+G4   143205.595  0.703       p7_p4_trimmed_08_trnK_matK+p11_p8_trimmed_12_atpI	0h:4m:2s (0h:3m:59s left)
  68 GTR+F+I+G4   143204.064  0.805       p7_p4_trimmed_08_trnK_matK+p12_p9_trimmed_13_psbM	0h:4m:3s (0h:3m:53s left)
  69 GTR+F+I+G4   143310.087  1.002       p8_p5_trimmed_09_matK_gene+p9_p6_trimmed_10_rpl32_gene	0h:4m:4s (0h:3m:46s left)
  70 GTR+F+I+G4   143240.933  0.662       p8_p5_trimmed_09_matK_gene+p10_p7_trimmed_11_rpl32_spacer	0h:4m:5s (0h:3m:40s left)
  71 GTR+F+I+G4   143242.166  0.703       p8_p5_trimmed_09_matK_gene+p11_p8_trimmed_12_atpI	0h:4m:6s (0h:3m:35s left)
  72 GTR+F+I+G4   143253.381  0.796       p8_p5_trimmed_09_matK_gene+p12_p9_trimmed_13_psbM	0h:4m:8s (0h:3m:30s left)
  73 GTR+F+I+G4   143324.285  0.614       p9_p6_trimmed_10_rpl32_gene+p10_p7_trimmed_11_rpl32_spacer	0h:4m:8s (0h:3m:24s left)
  74 GTR+F+I+G4   143293.208  0.724       p9_p6_trimmed_10_rpl32_gene+p11_p8_trimmed_12_atpI	0h:4m:9s (0h:3m:18s left)
  75 GTR+F+I+G4   143274.056  0.895       p9_p6_trimmed_10_rpl32_gene+p12_p9_trimmed_13_psbM	0h:4m:9s (0h:3m:12s left)
  76 GTR+F+I+G4   143242.057  0.467       p10_p7_trimmed_11_rpl32_spacer+p11_p8_trimmed_12_atpI	0h:4m:10s (0h:3m:7s left)
  77 GTR+F+I+G4   143270.522  0.544       p10_p7_trimmed_11_rpl32_spacer+p12_p9_trimmed_13_psbM	0h:4m:10s (0h:3m:2s left)
  78 GTR+F+I+G4   143213.185  0.524       p11_p8_trimmed_12_atpI+p12_p9_trimmed_13_psbM	0h:4m:11s (0h:2m:57s left)
5 compatible better partition pairs found
Merging p2_p11_trimmed_15_rbcL_spacer+p10_p7_trimmed_11_rpl32_spacer with BIC score: 143200.418 (LnL: -64347.302  df: 1605)
Merging p7_p4_trimmed_08_trnK_matK+p12_p9_trimmed_13_psbM with BIC score: 143112.669 (LnL: -64353.136  df: 1594)
Merging p1_p10_trimmed_14_rbcL_gene+p6_p3_trimmed_03_trnL_gene with BIC score: 143038.668 (LnL: -64365.844  df: 1583)
Merging p5_p2_trimmed_02_trnL_intron+p11_p8_trimmed_12_atpI with BIC score: 142986.737 (LnL: -64389.587  df: 1572)
Merging p3_p14_trimmed_trnF-ndhJ_mes5+p9_p6_trimmed_10_rpl32_gene with BIC score: 142951.528 (LnL: -64421.691  df: 1561)
  79 GTR+F+I+G4   143007.851  0.469       p1_p10_trimmed_14_rbcL_gene+p2_p11_trimmed_15_rbcL_spacer+p6_p3_trimmed_03_trnL_gene+p10_p7_trimmed_11_rpl32_spacer	0h:4m:12s (0h:2m:52s left)
  80 GTR+F+I+G4   143303.042  1.965       p1_p10_trimmed_14_rbcL_gene+p3_p14_trimmed_trnF-ndhJ_mes5+p6_p3_trimmed_03_trnL_gene+p9_p6_trimmed_10_rpl32_gene	0h:4m:19s (0h:2m:51s left)
  81 GTR+F+I+G4   144333.339  11.475      p1_p10_trimmed_14_rbcL_gene+p4_p1_trimmed_01_trnTL+p6_p3_trimmed_03_trnL_gene	0h:4m:30s (0h:2m:53s left)
  82 GTR+F+I+G4   143023.811  0.592       p1_p10_trimmed_14_rbcL_gene+p5_p2_trimmed_02_trnL_intron+p6_p3_trimmed_03_trnL_gene+p11_p8_trimmed_12_atpI	0h:4m:31s (0h:2m:48s left)
  83 GTR+F+I+G4   143057.163  0.749       p1_p10_trimmed_14_rbcL_gene+p6_p3_trimmed_03_trnL_gene+p7_p4_trimmed_08_trnK_matK+p12_p9_trimmed_13_psbM	0h:4m:32s (0h:2m:44s left)
  84 GTR+F+I+G4   143030.401  0.594       p1_p10_trimmed_14_rbcL_gene+p6_p3_trimmed_03_trnL_gene+p8_p5_trimmed_09_matK_gene	0h:4m:33s (0h:2m:39s left)
  85 GTR+F+I+G4   143057.988  2.287       p2_p11_trimmed_15_rbcL_spacer+p3_p14_trimmed_trnF-ndhJ_mes5+p9_p6_trimmed_10_rpl32_gene+p10_p7_trimmed_11_rpl32_spacer	0h:4m:42s (0h:2m:39s left)
  86 GTR+F+I+G4   143860.242  14.843      p2_p11_trimmed_15_rbcL_spacer+p4_p1_trimmed_01_trnTL+p10_p7_trimmed_11_rpl32_spacer	0h:4m:55s (0h:2m:41s left)
  87 GTR+F+I+G4   142906.840  0.690       p2_p11_trimmed_15_rbcL_spacer+p5_p2_trimmed_02_trnL_intron+p10_p7_trimmed_11_rpl32_spacer+p11_p8_trimmed_12_atpI	0h:4m:56s (0h:2m:36s left)
  88 GTR+F+I+G4   142941.807  0.736       p2_p11_trimmed_15_rbcL_spacer+p7_p4_trimmed_08_trnK_matK+p10_p7_trimmed_11_rpl32_spacer+p12_p9_trimmed_13_psbM	0h:4m:59s (0h:2m:32s left)
  89 GTR+F+I+G4   142900.618  0.656       p2_p11_trimmed_15_rbcL_spacer+p8_p5_trimmed_09_matK_gene+p10_p7_trimmed_11_rpl32_spacer	0h:5m:0s (0h:2m:28s left)
  90 GTR+F+I+G4   144189.523  16.212      p3_p14_trimmed_trnF-ndhJ_mes5+p4_p1_trimmed_01_trnTL+p9_p6_trimmed_10_rpl32_gene	0h:5m:22s (0h:2m:34s left)
  91 GTR+F+I+G4   143018.169  2.244       p3_p14_trimmed_trnF-ndhJ_mes5+p5_p2_trimmed_02_trnL_intron+p9_p6_trimmed_10_rpl32_gene+p11_p8_trimmed_12_atpI	0h:5m:35s (0h:2m:34s left)
  92 GTR+F+I+G4   142984.446  2.403       p3_p14_trimmed_trnF-ndhJ_mes5+p7_p4_trimmed_08_trnK_matK+p9_p6_trimmed_10_rpl32_gene+p12_p9_trimmed_13_psbM	0h:5m:55s (0h:2m:38s left)
  93 GTR+F+I+G4   142971.375  2.483       p3_p14_trimmed_trnF-ndhJ_mes5+p8_p5_trimmed_09_matK_gene+p9_p6_trimmed_10_rpl32_gene	0h:6m:6s (0h:2m:37s left)
  94 GTR+F+I+G4   144224.139  13.317      p4_p1_trimmed_01_trnTL+p5_p2_trimmed_02_trnL_intron+p11_p8_trimmed_12_atpI	0h:6m:23s (0h:2m:39s left)
  95 GTR+F+I+G4   144517.469  12.847      p4_p1_trimmed_01_trnTL+p7_p4_trimmed_08_trnK_matK+p12_p9_trimmed_13_psbM	0h:6m:47s (0h:2m:42s left)
  96 GTR+F+I+G4   142889.125  0.867       p5_p2_trimmed_02_trnL_intron+p7_p4_trimmed_08_trnK_matK+p11_p8_trimmed_12_atpI+p12_p9_trimmed_13_psbM	0h:6m:49s (0h:2m:37s left)
  97 GTR+F+I+G4   142902.058  0.789       p5_p2_trimmed_02_trnL_intron+p8_p5_trimmed_09_matK_gene+p11_p8_trimmed_12_atpI	0h:6m:50s (0h:2m:32s left)
  98 GTR+F+I+G4   142911.462  0.800       p7_p4_trimmed_08_trnK_matK+p8_p5_trimmed_09_matK_gene+p12_p9_trimmed_13_psbM	0h:6m:53s (0h:2m:27s left)
2 compatible better partition pairs found
Merging p5_p2_trimmed_02_trnL_intron+p7_p4_trimmed_08_trnK_matK+p11_p8_trimmed_12_atpI+p12_p9_trimmed_13_psbM with BIC score: 142889.125 (LnL: -64440.198  df: 1550)
Merging p2_p11_trimmed_15_rbcL_spacer+p8_p5_trimmed_09_matK_gene+p10_p7_trimmed_11_rpl32_spacer with BIC score: 142838.216 (LnL: -64464.452  df: 1539)
  99 GTR+F+I+G4   142957.793  0.606       p1_p10_trimmed_14_rbcL_gene+p2_p11_trimmed_15_rbcL_spacer+p6_p3_trimmed_03_trnL_gene+p8_p5_trimmed_09_matK_gene+p10_p7_trimmed_11_rpl32_spacer	0h:6m:54s (0h:2m:22s left)
 100 GTR+F+I+G4   142963.827  0.780       p1_p10_trimmed_14_rbcL_gene+p5_p2_trimmed_02_trnL_intron+p6_p3_trimmed_03_trnL_gene+p7_p4_trimmed_08_trnK_matK+p11_p8_trimmed_12_atpI+p12_p9_trimmed_13_psbM	0h:6m:56s (0h:2m:17s left)
 101 GTR+F+I+G4   142962.162  2.084       p2_p11_trimmed_15_rbcL_spacer+p3_p14_trimmed_trnF-ndhJ_mes5+p8_p5_trimmed_09_matK_gene+p9_p6_trimmed_10_rpl32_gene+p10_p7_trimmed_11_rpl32_spacer	0h:7m:10s (0h:2m:16s left)
 102 GTR+F+I+G4   144388.560  11.921      p2_p11_trimmed_15_rbcL_spacer+p4_p1_trimmed_01_trnTL+p8_p5_trimmed_09_matK_gene+p10_p7_trimmed_11_rpl32_spacer	0h:7m:28s (0h:2m:16s left)
 103 GTR+F+I+G4   142818.822  0.815       p2_p11_trimmed_15_rbcL_spacer+p5_p2_trimmed_02_trnL_intron+p7_p4_trimmed_08_trnK_matK+p8_p5_trimmed_09_matK_gene+p10_p7_trimmed_11_rpl32_spacer+p11_p8_trimmed_12_atpI+p12_p9_trimmed_13_psbM	0h:7m:36s (0h:2m:12s left)
 104 GTR+F+I+G4   142934.685  2.100       p3_p14_trimmed_trnF-ndhJ_mes5+p5_p2_trimmed_02_trnL_intron+p7_p4_trimmed_08_trnK_matK+p9_p6_trimmed_10_rpl32_gene+p11_p8_trimmed_12_atpI+p12_p9_trimmed_13_psbM	0h:8m:9s (0h:2m:16s left)
 105 GTR+F+I+G4   145263.793  8.829       p4_p1_trimmed_01_trnTL+p5_p2_trimmed_02_trnL_intron+p7_p4_trimmed_08_trnK_matK+p11_p8_trimmed_12_atpI+p12_p9_trimmed_13_psbM	0h:8m:45s (0h:2m:20s left)
Merging p2_p11_trimmed_15_rbcL_spacer+p5_p2_trimmed_02_trnL_intron+p7_p4_trimmed_08_trnK_matK+p8_p5_trimmed_09_matK_gene+p10_p7_trimmed_11_rpl32_spacer+p11_p8_trimmed_12_atpI+p12_p9_trimmed_13_psbM with BIC score: 142818.822 (LnL: -64504.463  df: 1528)
 106 GTR+F+I+G4   142964.248  0.776       p1_p10_trimmed_14_rbcL_gene+p2_p11_trimmed_15_rbcL_spacer+p5_p2_trimmed_02_trnL_intron+p6_p3_trimmed_03_trnL_gene+p7_p4_trimmed_08_trnK_matK+p8_p5_trimmed_09_matK_gene+p10_p7_trimmed_11_rpl32_spacer+p11_p8_trimmed_12_atpI+p12_p9_trimmed_13_psbM	0h:8m:48s (0h:2m:14s left)
 107 GTR+F+I+G4   142975.908  1.882       p2_p11_trimmed_15_rbcL_spacer+p3_p14_trimmed_trnF-ndhJ_mes5+p5_p2_trimmed_02_trnL_intron+p7_p4_trimmed_08_trnK_matK+p8_p5_trimmed_09_matK_gene+p9_p6_trimmed_10_rpl32_gene+p10_p7_trimmed_11_rpl32_spacer+p11_p8_trimmed_12_atpI+p12_p9_trimmed_13_psbM	0h:9m:22s (0h:2m:16s left)
 108 GTR+F+I+G4   146125.718  6.367       p2_p11_trimmed_15_rbcL_spacer+p4_p1_trimmed_01_trnTL+p5_p2_trimmed_02_trnL_intron+p7_p4_trimmed_08_trnK_matK+p8_p5_trimmed_09_matK_gene+p10_p7_trimmed_11_rpl32_spacer+p11_p8_trimmed_12_atpI+p12_p9_trimmed_13_psbM	0h:10m:25s (0h:2m:24s left)
Agglomerative model selection: ((p1_p10_trimmed_14_rbcL_gene,p6_p3_trimmed_03_trnL_gene)3:143039,(((p2_p11_trimmed_15_rbcL_spacer,p10_p7_trimmed_11_rpl32_spacer)1:143200,p8_p5_trimmed_09_matK_gene)7:142838,((p5_p2_trimmed_02_trnL_intron,p11_p8_trimmed_12_atpI)4:142987,(p7_p4_trimmed_08_trnK_matK,p12_p9_trimmed_13_psbM)2:143113)6:142889)8:142819,(p3_p14_trimmed_trnF-ndhJ_mes5,p9_p6_trimmed_10_rpl32_gene)5:142952,p4_p1_trimmed_01_trnTL)
Merging into 4 partitions...
 109 K2P+I        6497.353    p1_p10_trimmed_14_rbcL_gene+p6_p3_trimmed_03_trnL_gene	0h:11m:12s (0h:2m:28s left)
 110 GTR+F+R3     43473.791   p2_p11_trimmed_15_rbcL_spacer+p5_p2_trimmed_02_trnL_intron+p7_p4_trimmed_08_trnK_matK+p8_p5_trimmed_09_matK_gene+p10_p7_trimmed_11_rpl32_spacer+p11_p8_trimmed_12_atpI+p12_p9_trimmed_13_psbM	0h:21m:13s (0h:4m:26s left)
 111 TVM+F+R4     32779.174   p3_p14_trimmed_trnF-ndhJ_mes5+p9_p6_trimmed_10_rpl32_gene	0h:39m:15s (0h:7m:46s left)
 112 GTR+F+I+G4   46050.703   p4_p1_trimmed_01_trnTL	0h:52m:18s (0h:9m:48s left)
Best partition model BIC score: 142276.602 (LnL: -64246.910  df:1525)
Partition information was printed to iqtree_chloroplast_partitioned_MF_merge.best_scheme.nex
Partition information in Raxml format was printed to iqtree_chloroplast_partitioned_MF_merge.best_scheme

All model information printed to iqtree_chloroplast_partitioned_MF_merge.model.gz
CPU time for ModelFinder: 3181.334 seconds (0h:53m:1s)
Wall-clock time for ModelFinder: 3195.544 seconds (0h:53m:15s)
Generating 10000 samples for ultrafast bootstrap (seed: 873134)...

NOTE: 385 MB RAM (0 GB) is required!
Estimate model parameters (epsilon = 0.100)
Initial log-likelihood: -64586.898
Current log-likelihood at step 1: -64305.172
Current log-likelihood at step 2: -64296.563
Current log-likelihood at step 3: -64294.891
Current log-likelihood at step 4: -64293.852
Current log-likelihood at step 5: -64293.105
Current log-likelihood at step 6: -64292.518
Current log-likelihood at step 7: -64292.037
Current log-likelihood at step 8: -64291.640
Current log-likelihood at step 9: -64291.315
Current log-likelihood at step 10: -64291.052
Current log-likelihood at step 11: -64290.840
Current log-likelihood at step 12: -64290.672
Current log-likelihood at step 13: -64290.540
Current log-likelihood at step 14: -64290.435
Current log-likelihood at step 15: -64290.353
Partition-specific rates:  0.148 0.364 0.550 6.251
Parameters optimization took 14 rounds (62.694 sec)

Wrote distance file to... 
Computing ML distances based on estimated model parameters...
Calculating distance matrix: done in 0.0461065 secs using 99.76% CPU
Computing ML distances took 0.048519 sec (of wall-clock time) 0.047453 sec (of CPU time)
WARNING: Some pairwise ML distances are too long (saturated)
Setting up auxiliary I and S matrices: done in 0.0177771 secs using 182.7% CPU
Constructing RapidNJ tree: done in 0.0291642 secs using 173.8% CPU
Computing RapidNJ tree took 0.048323 sec (of wall-clock time) 0.083943 sec (of CPU time)
Log-likelihood of RapidNJ tree: -99162.566
--------------------------------------------------------------------
|             INITIALIZING CANDIDATE TREE SET                      |
--------------------------------------------------------------------
Generating 98 parsimony trees... 72.051 second
Computing log-likelihood of 98 initial trees ... 74.701 seconds
Current best score: -64290.353

Do NNI search on 20 best initial trees
Optimizing NNI: done in 38.9672 secs using 99.17% CPU
Estimate model parameters (epsilon = 0.100)
Initial log-likelihood: -64280.929
Current log-likelihood at step 1: -64280.828
Current log-likelihood at step 2: -64280.767
Parameters optimization took 1 rounds (7.789 sec)

BETTER TREE FOUND at iteration 1: -64280.767
Optimizing NNI: done in 224.655 secs using 99.23% CPU
Estimate model parameters (epsilon = 0.100)
Initial log-likelihood: -64139.691
Current log-likelihood at step 1: -64138.516
Current log-likelihood at step 2: -64138.348
Current log-likelihood at step 3: -64138.273
Parameters optimization took 2 rounds (13.109 sec)

BETTER TREE FOUND at iteration 2: -64138.273
Optimizing NNI: done in 196.788 secs using 99.22% CPU
Optimizing NNI: done in 222.331 secs using 99.14% CPU
Optimizing NNI: done in 210.23 secs using 99.3% CPU
Optimizing NNI: done in 200.369 secs using 99.28% CPU
Optimizing NNI: done in 234.738 secs using 99.26% CPU
Optimizing NNI: done in 222.06 secs using 99.19% CPU
Optimizing NNI: done in 218.765 secs using 99.21% CPU
Optimizing NNI: done in 216.051 secs using 99.25% CPU
Iteration 10 / LogL: -64181.193 / Time: 0h:37m:5s
Optimizing NNI: done in 247.512 secs using 99.24% CPU
Optimizing NNI: done in 210.535 secs using 99.25% CPU
Optimizing NNI: done in 181.206 secs using 99.28% CPU
Optimizing NNI: done in 205.662 secs using 99.28% CPU
Optimizing NNI: done in 240.655 secs using 99.21% CPU

******************************************************
CHECKPOINT: Resuming analysis from iqtree_chloroplast_partitioned_MF_merge.ckp.gz

IQ-TREE multicore version 2.2.2 COVID-edition for Linux 64-bit built Jan 25 2023
Developed by Bui Quang Minh, James Barbetti, Nguyen Lam Tung,
Olga Chernomor, Heiko Schmidt, Dominik Schrempf, Michael Woodhams, Ly Trong Nhan.

Host:    srvcnthpc103.uct.ac.za (AVX512, FMA3, 376 GB RAM)
Command: iqtree2 -s Erica_newsp_supermatrix_20240615_trimmed_chloroplast.fas -m MFP+MERGE -B 10000 --alrt 10000 -p Erica_newsp_supermatrix_20240615_trimmed_chloroplast_partitions.raxml --prefix iqtree_chloroplast_partitioned_MF_merge -T AUTO
Seed:    935497 (Using SPRNG - Scalable Parallel Random Number Generator)
Time:    Sat Jun 15 20:01:33 2024
Kernel:  AVX+FMA - auto-detect threads (40 CPU cores detected)

WARNING: Number of command-line arguments differs from checkpoint
WARNING: Command-line differs from checkpoint!
Reading partition model file Erica_newsp_supermatrix_20240615_trimmed_chloroplast_partitions.raxml ...
Reading alignment file Erica_newsp_supermatrix_20240615_trimmed_chloroplast.fas ... Fasta format detected
Reading fasta file: done in 2.23616 secs using 11.59% CPU
Alignment most likely contains DNA/RNA sequences
Constructing alignment: done in 0.070082 secs using 65.61% CPU
Alignment has 744 sequences with 8416 columns, 4215 distinct patterns
1564 parsimony-informative, 1319 singleton sites, 5533 constant sites
                            Gap/Ambiguity  Composition  p-value
Analyzing sequences: done in 0.0100964 secs using 92.06% CPU
   1  Calluna_vulgaris_ANA         71.68%    passed      8.86%
   2  Calluna_vulgaris_BG643       40.35%    failed      0.00%
   3  Corema_album_ANA             73.36%    passed     31.18%
   4  Daboecia_cantabrica_ANA      71.79%    passed     49.71%
   5  Daboecia_cantabrica_PPA      35.30%    passed     43.83%
   6  Empetrum_nig                 16.65%    failed      0.02%
   7  NEW_macrophylla_RH180        88.33%    passed      8.85%
   8  NEW_mucronata_RH187          87.79%    passed     15.33%
   9  NEW_omninoglabra_RH77        88.13%    passed     18.34%
  10  NEW_pilaarkopensis_RH139     87.79%    passed     20.93%
  11  NEW_sp_aff_inconstans_RH43   87.68%    passed     13.15%
  12  NEW_sp_aff_umbratica_JV826   87.68%    passed     15.71%
  13  NEW_sp_arida_RH218           87.65%    passed     20.95%
  14  NEW_sp_arida_RH220           87.76%    passed     26.71%
  15  NEW_sp_fredii_RH142          90.91%    passed     10.48%
  16  NEW_sp_hessaquae_RH181       87.70%    passed     20.10%
  17  NEW_sp_hessaquae_RH193b      88.97%    passed     51.61%
  18  NEW_sp_napierensis_RH184     87.74%    passed     17.78%
  19  NEW_sp_nov_JV2988            87.69%    passed     15.43%
  20  NEW_sp_romana_RH182          88.33%    passed      8.85%
  21  NEW_sp_schlebuschii_RH31     87.81%    passed     16.07%
  22  NEW_sp_soporata_RH183        87.68%    passed      9.59%
  23  NEW_sp_soporata_RH203        87.82%    passed     11.16%
  24  NEW_zizikammensis_RH42       88.36%    passed     10.99%
  25  abbotti_KG1005               80.05%    failed      2.63%
  26  abietina_abi_ANA             54.72%    passed     35.57%
  27  abietina_abi_MP1013          41.79%    failed      3.02%
  28  abietina_atr_MP1029          90.58%    failed      0.00%
  29  abietina_aur_MP1320          79.02%    failed      0.36%
  30  abietina_aur_MP499           78.96%    failed      0.80%
  31  abietina_aur_MP514           78.98%    failed      0.47%
  32  abietina_aur_MP717           78.93%    failed      0.61%
  33  abietina_con_CM6             80.36%    failed      0.40%
  34  abietina_dia_CM11            79.41%    failed      0.45%
  35  abietina_dia_MP1015          78.96%    failed      0.42%
  36  abietina_per_MP1071          79.59%    failed      0.45%
  37  abietina_pet_EO              65.55%    passed     17.56%
  38  accommodata_EO11382          83.58%    failed      0.02%
  39  acuta_MP506                  79.81%    failed      0.76%
  40  adnata_MP501                 79.24%    failed      0.13%
  41  adunca_EO12746               84.86%    passed     54.96%
  42  adunca_MP1254                83.37%    passed     73.52%
  43  agglutinans_EO7679           84.14%    failed      0.68%
  44  albens_ANA                   79.10%    passed     68.93%
  45  albens_MP585                 81.55%    failed      1.13%
  46  albertyniae_MP927            74.68%    passed      8.02%
  47  albescens_MP898              80.34%    failed      0.38%
  48  alexandri_EO12449            79.31%    failed      0.38%
  49  alfredii_FR                  80.19%    failed      0.38%
  50  algida_MP645                 73.09%    failed      1.11%
  51  alopecurus_MP630             61.89%    passed      8.43%
  52  amidae_EO12272               79.25%    failed      0.43%
  53  amoena_MP1032                79.68%    failed      0.94%
  54  ampullacea_MP1277            78.36%    failed      2.95%
  55  andevalensis_EO12623         91.22%    passed     49.37%
  56  aneimena_EO12757             79.42%    failed      0.63%
  57  anguliger_MP597              78.93%    failed      0.14%
  58  angulosa_S2105               79.23%    failed      1.68%
  59  annectens_ANA                79.10%    passed     71.19%
  60  annectens_CM8                83.99%    passed     45.41%
  61  arachnocalyx_EO12453         82.98%    passed     57.66%
  62  arborea_EO12619              79.24%    failed      0.92%
  63  arborea_Miehe                13.88%    failed      0.02%
  64  arborea_l_ANA                70.89%    passed     37.29%
  65  arborea_m_ANA                70.92%    passed     55.88%
  66  arborescens_FM747            54.73%    failed      4.62%
  67  arcuata_MP523                83.73%    failed      0.11%
  68  ardens_MP1076                79.47%    failed      0.41%
  69  areolata_EO12502             79.86%    failed      0.68%
  70  argentea_EO12475             81.10%    failed      2.05%
  71  aristata_EO12830             91.84%    passed     22.98%
  72  artemisioides_MP551          79.41%    failed      1.26%
  73  aspalathifolia_DB1408        80.43%    failed      3.47%
  74  astroites_EO12758            79.81%    failed      0.53%
  75  atherstonei_EO12261          66.17%    passed     55.22%
  76  atromontana_EO12544          80.35%    failed      1.28%
  77  atrovinosa_MP864             80.58%    failed      0.98%
  78  australis_PPF                29.62%    failed      0.00%
  79  australis_PPM                43.71%    failed      0.88%
  80  australis_b_ANA              90.01%    passed     12.06%
  81  autumnalis_MP665             81.19%    failed      1.10%
  82  axillaris_MP1052             78.39%    failed      2.56%
  83  axillaris_MP594              42.18%    failed      4.76%
  84  axilliflora_MP916            80.56%    failed      0.44%
  85  azorica_b_ANA                89.34%    passed     12.07%
  86  baccans_BG645                79.42%    failed      2.07%
  87  bakeri_EO12828               89.78%    passed     13.60%
  88  banksii_com_ANA              70.69%    passed     44.01%
  89  banksii_com_MP824            41.61%    failed      2.50%
  90  banksii_pur_NB1753           79.47%    failed      0.93%
  91  barbigeroides_MP735          79.63%    failed      0.33%
  92  baroniana_cf_Lar8            80.06%    failed      1.46%
  93  baueri_bau_MP1233            72.92%    passed      7.77%
  94  baueri_gou_AH862             80.34%    failed      1.19%
  95  benguelensis_ben_A1          18.18%    failed      0.21%
  96  benguelensis_ben_DB1174      80.72%    failed      0.73%
  97  benguelensis_ben_QL12641     79.43%    failed      1.45%
  98  benthamiana_MP560            80.44%    failed      1.92%
  99  bergiana_MP768               80.34%    failed      0.97%
 100  bibax_EO12862                79.81%    failed      0.46%
 101  bicolor_MP1098               73.36%    passed      6.36%
 102  blandfordii_MM4208           80.00%    failed      0.28%
 103  blenna_ANA                   70.66%    passed     49.44%
 104  blenna_MP883                 40.19%    failed      0.97%
 105  bodkinii_MP1281              88.18%    passed      6.33%
 106  bodkinii_TdV204              80.35%    failed      3.65%
 107  bojeri_MP1087                18.62%    failed      0.10%
 108  bokkeveldia_EO12769          79.98%    failed      0.18%
 109  bolusanthus_DEB1720          79.34%    failed      1.56%
 110  bolusiae_ANA                 53.65%    passed     47.75%
 111  boutonii_EO12666             65.52%    passed     15.15%
 112  brachialis_MP734             79.60%    failed      1.73%
 113  brachyphylla_EO12809         89.83%    passed     59.48%
 114  brachyphylla_EO12810         89.35%    passed     56.76%
 115  brachysepala_EO12727         79.92%    passed      7.18%
 116  bracteolaris_MP577           80.07%    failed      0.24%
 117  brevifolia_EO12459           83.42%    passed     62.80%
 118  brevifolia_MP1008            82.32%    failed      0.39%
 119  bruniades_EO12465            81.62%    failed      1.28%
 120  bruniifolia_EO12460          42.45%    failed      2.05%
 121  cabernetea_EO12882           89.44%    passed     42.17%
 122  caespitosa_MP642             40.65%    failed      2.30%
 123  caffra_ANA                   61.29%    passed     31.03%
 124  caffra_C_MP528               34.32%    passed     71.04%
 125  caffrorum_DB1445             66.18%    passed     33.78%
 126  caffrorum_MP644              46.21%    passed     19.50%
 127  calcareophila_EO30159        79.44%    failed      2.07%
 128  calcicola_EO12814            88.03%    passed      7.70%
 129  caledonica_JW103             69.87%    failed      0.21%
 130  calycina_EO12532             81.78%    failed      0.07%
 131  cameronii_ANA                54.27%    passed     42.65%
 132  campanularis_EO11352         86.10%    passed     87.47%
 133  canaliculata_BG590           79.33%    failed      0.71%
 134  canescens_ANA                53.97%    passed     57.90%
 135  capensis_MP1047              79.73%    failed      0.83%
 136  capillaris_MP1066            80.29%    failed      0.46%
 137  capitata_ANA                 70.77%    passed     44.58%
 138  capitata_MP1044              79.56%    failed      1.81%
 139  caprina_EO12772              89.86%    passed     69.87%
 140  carnea_ATsn5                 13.88%    failed      0.25%
 141  carnea_b_ANA                 70.66%    passed     55.55%
 142  caterviflora_EO12785         79.48%    failed      0.76%
 143  cereris_MP863                79.85%    failed      0.02%
 144  cerinthoides_ANA             70.98%    passed     48.76%
 145  cerinthoides_MP653           14.69%    failed      0.02%
 146  cernua_EO12474               79.82%    failed      1.74%
 147  cetrata_EO12064              42.47%    passed      7.59%
 148  chamissonis_RT2188           80.04%    failed      0.20%
 149  chartacea_EO11408            80.05%    failed      2.48%
 150  chionodes_EO11699            62.04%    failed      2.76%
 151  chionophila_MP790            79.67%    failed      0.78%
 152  chiroptera_MP814             80.32%    failed      1.10%
 153  chrysocodon_ANA              54.59%    passed     52.76%
 154  chrysocodon_EO12845          89.57%    passed     26.10%
 155  ciliaris_EO12622             80.32%    failed      1.72%
 156  ciliaris_KKN1                50.91%    passed     26.45%
 157  ciliaris_c_ANA               70.85%    passed     40.55%
 158  cinerea_MP967                15.73%    failed      0.10%
 159  cinerea_Popp                 79.92%    failed      0.43%
 160  cinerea_a_ANA                71.04%    passed     53.29%
 161  clavisepala_ANA              70.65%    passed     42.36%
 162  clavisepala_MP1063           49.36%    failed      4.22%
 163  coacervata_MP761             79.74%    failed      2.22%
 164  coarctata_ANA                70.67%    passed     41.40%
 165  coarctata_MP590              83.88%    passed     58.73%
 166  coccinea_coc_MP1020          72.42%    failed      0.21%
 167  coccinea_coc_MP1053          71.49%    failed      0.51%
 168  coccinea_coc_MP598           81.29%    failed      2.41%
 169  coccinea_uni_EO12849         88.09%    passed      6.60%
 170  collina_EO12613_CP           80.01%    failed      1.21%
 171  colorans_EO12717             80.28%    failed      0.35%
 172  condensata_MP890             72.86%    passed      7.42%
 173  conferta_MP887_CP            79.98%    failed      0.24%
 174  conspicua_CS1                79.35%    failed      1.12%
 175  cooperi_EO12588              84.81%    passed     48.09%
 176  copiosa_BG610                80.55%    failed      1.04%
 177  cordata_MP571                79.18%    failed      0.52%
 178  corifolia_ANA                70.66%    passed     48.55%
 179  corifolia_MP823              16.58%    failed      0.08%
 180  corydalis_AH2536             88.07%    failed      4.03%
 181  corydalis_MP1005             79.57%    failed      0.98%
 182  coventryi_EO12832            89.73%    passed     29.03%
 183  cristata_MP820               26.31%    passed     20.89%
 184  croceovirens_JP387           81.12%    failed      0.72%
 185  cruenta_MP745_CP             78.84%    failed      0.19%
 186  cruenta_MP999_CP             82.72%    failed      1.84%
 187  cryptoclada_EO12684          55.68%    failed      1.71%
 188  cubica_MP623                 80.22%    failed      0.18%
 189  cumuliflora_EO12699          79.65%    failed      2.52%
 190  curtophylla_EO12750          79.84%    failed      1.11%
 191  curviflora_MP765             44.09%    passed      6.58%
 192  curviflora_dif_EO12742       81.54%    failed      0.95%
 193  curvifolia_MP700             79.36%    failed      0.67%
 194  curvirostris_MP817           80.25%    failed      0.40%
 195  curvirostris_MP941           81.15%    failed      0.89%
 196  cyathiformis_a_ANA           63.81%    failed      0.40%
 197  cyathiformis_d_ANA           62.29%    failed      2.03%
 198  cylindrica_MP1240            79.91%    failed      0.22%
 199  cyrilliflora_CM10            80.01%    failed      0.62%
 200  daphniflora_MP567            80.11%    failed      0.18%
 201  deflexa_MP1247               79.13%    failed      0.61%
 202  demissa_EO12540              79.66%    failed      2.14%
 203  densifolia_BG591             51.77%    failed      0.54%
 204  denticulata_MP799            81.19%    failed      0.32%
 205  depressa_MP942               80.75%    failed      2.27%
 206  depressa_MP977               81.73%    failed      0.33%
 207  desmantha_MP562              79.52%    failed      1.87%
 208  dianthifolia_MP583           79.08%    failed      0.74%
 209  diaphana_BG611               79.33%    failed      0.55%
 210  diosmifolia_CM19             89.40%    passed     39.99%
 211  discolor_heb_MP1214          81.14%    failed      0.21%
 212  discolor_spe_MP1217          79.86%    failed      0.44%
 213  dispar_EO12749               80.17%    failed      0.69%
 214  dissimulans_EO12596          73.35%    failed      0.03%
 215  distorta_EO12500             83.26%    passed     63.07%
 216  dodii_EO11417                80.07%    failed      0.48%
 217  dolfiana_EO12546             79.82%    failed      0.07%
 218  dolfiana_MP1297              78.74%    failed      0.17%
 219  doliiformis_MP710            79.08%    failed      0.74%
 220  doliiformis_MP797            80.03%    failed      0.98%
 221  dominans_MP648               53.80%    failed      3.86%
 222  dracomontana_EO12130         67.92%    passed     46.68%
 223  drakensbergensis_DB1443      68.41%    passed     22.20%
 224  dregei_EO12711               80.43%    failed      0.29%
 225  duthieae_ANA                 53.87%    passed     50.11%
 226  eburnea_MP1037               79.41%    failed      0.59%
 227  ecklonii_EO12739             81.68%    failed      0.09%
 228  elimensis_ANA                78.80%    failed      1.73%
 229  elimensis_EO12843_CP         88.03%    passed      8.27%
 230  empetrina_EO12786            79.94%    failed      0.70%
 231  equisetifolia_ANA_CP         54.12%    passed     61.96%
 232  equisetifolia_MP829          42.91%    passed      7.32%
 233  erasmia_MP874                80.95%    failed      0.06%
 234  eremioides_EO12854           79.84%    failed      0.52%
 235  eremioides_MP533             80.39%    failed      0.27%
 236  ericoides_MP742              79.48%    failed      0.55%
 237  erigena_EO12616              90.49%    passed     24.67%
 238  erigena_EO12623              50.88%    failed      0.72%
 239  erigena_Pim                  81.15%    failed      3.14%
 240  erigena_a_ANA                70.81%    passed     43.47%
 241  erinus_MP907                 80.81%    failed      0.23%
 242  eriophoros_EO12478           80.56%    failed      0.50%
 243  esterhuyseniae_EO11831       42.25%    failed      2.31%
 244  esteriana_EO12545            39.97%    failed      2.54%
 245  esteriana_EO12858            79.50%    failed      2.03%
 246  eugenea_EO12485_CP           81.50%    failed      1.00%
 247  eustacei_MP1259              78.94%    failed      0.07%
 248  evansii_MP641                57.27%    failed      3.06%
 249  excavata_GK1532              79.42%    failed      1.69%
 250  exleeana_EO12499             84.17%    passed     56.38%
 251  extrusa_EO12880              89.47%    passed     44.93%
 252  fairii_CM12_CP               80.37%    passed     10.75%
 253  fascicularis_fac_MP809       79.52%    failed      0.17%
 254  fastigiata_MP830             81.38%    failed      0.38%
 255  fausta_MP663                 65.09%    failed      3.35%
 256  ferrea_EO12494               79.67%    failed      0.25%
 257  filago_BG93                  81.67%    failed      1.07%
 258  filamentosa_EO12728          82.27%    failed      0.17%
 259  filiformis_EO12881           89.69%    passed     38.68%
 260  fillipendula_fil_MP914       79.92%    failed      0.68%
 261  fillipendula_min_MP926       68.08%    failed      3.59%
 262  fimbriata_MP606              80.06%    failed      0.25%
 263  flacca_MP840                 80.56%    failed      1.28%
 264  flanaganii_MP631_CP          62.95%    passed      5.14%
 265  flavicoma_EO12823            89.65%    passed     37.86%
 266  flexistyla_EO12818           88.97%    passed     43.19%
 267  floccifera_MP987             80.28%    failed      0.64%
 268  florifera_EO12536            86.57%    failed      0.10%
 269  florifera_EO12768            89.06%    passed     45.64%
 270  fontana_MP1069               80.17%    failed      0.67%
 271  frigida_MP650                91.78%    passed     31.49%
 272  frigida_MP658                41.99%    passed     20.39%
 273  galioides_FN745              57.84%    failed      2.21%
 274  garciae_MP1253               64.63%    passed     12.79%
 275  genistifolia_CM15            79.35%    failed      0.94%
 276  georgica_ANA                 53.92%    passed     45.73%
 277  gerhardii_EO12700            80.66%    failed      0.58%
 278  gibbosa_ANA                  70.82%    passed     38.38%
 279  gibbosa_ANA_b                70.67%    passed     36.70%
 280  gibbosa_BG623                79.50%    failed      0.07%
 281  gibbosa_GS23                 81.95%    passed     82.06%
 282  gigantea_EO12821             79.34%    failed      0.31%
 283  glabella_la_EO11224          79.81%    failed      0.64%
 284  glandulifera_EO12852         79.27%    failed      0.18%
 285  glandulipila_MP521           80.63%    failed      0.22%
 286  glandulosa_fou_ANA           81.46%    passed     22.10%
 287  glandulosa_gla_MP1227        79.47%    failed      0.03%
 288  glaphyra_MP647               67.95%    failed      0.83%
 289  glauca_ele_MP973             80.36%    failed      0.46%
 290  glauca_gla_MP850             81.05%    failed      0.48%
 291  globiceps_con_EO12519        83.23%    passed     58.28%
 292  globiceps_gra_MP988          79.90%    failed      0.82%
 293  glomiflora_EO12548           41.33%    failed      3.02%
 294  glomiflora_MP1251            79.33%    failed      0.65%
 295  glutinosa_MP687              79.54%    failed      2.32%
 296  glutinosa_MP701              79.61%    failed      0.50%
 297  gnaphaloides_MP511           80.24%    failed      1.13%
 298  goatcheriana_dra_EO12694     79.56%    failed      0.98%
 299  goatcheriana_goa_MP865       80.62%    failed      0.78%
 300  goatcheriana_pet_MP990       80.93%    failed      0.15%
 301  goudotiana_EO12636           57.65%    passed      6.73%
 302  goudotiana_cf_EO12659        50.71%    failed      1.26%
 303  gracilipes_MM5014            81.89%    failed      0.52%
 304  gracilis_BG622               80.68%    failed      0.24%
 305  grata_MP879                  79.79%    failed      0.25%
 306  greyi_EO12501                83.50%    passed     61.25%
 307  grisbrookii_EO12716_CP       81.55%    failed      3.30%
 308  gysbertii_MP826              80.09%    failed      0.25%
 309  haemastoma_MP871             82.38%    failed      0.20%
 310  haematocodon_MP1033          80.66%    failed      0.16%
 311  halicacaba_ANA               70.69%    passed     36.83%
 312  halicacaba_MP1036            79.76%    failed      0.53%
 313  hanekomii_EO11172            79.46%    failed      0.72%
 314  hansfordii_MP1239            79.37%    failed      1.22%
 315  hebeclada_EO12686            58.35%    failed      1.42%
 316  heleogena_MP1064             81.45%    failed      0.26%
 317  heleophila_ANA               70.66%    passed     42.94%
 318  heleophila_EO12539           79.55%    failed      0.67%
 319  hendricksei_EO12524          80.83%    failed      1.22%
 320  hermani_EO12498              43.99%    passed      5.88%
 321  hexandra_RC465               79.50%    failed      0.10%
 322  hibbertii_MP982              79.37%    failed      1.04%
 323  hillburtii_EO12593           41.17%    failed      0.24%
 324  hirta_EO12812                95.28%    passed     39.49%
 325  hirtiflora_MP958             83.06%    failed      0.10%
 326  hispidula_MP801              81.73%    failed      0.49%
 327  hispiduloides_EO11544        82.34%    passed     30.91%
 328  holosericea_EO12842          72.35%    failed      0.02%
 329  holosericea_MP1004           73.61%    passed      9.92%
 330  holtii_TO                    69.05%    failed      0.62%
 331  hottentotica_EO              79.31%    failed      1.28%
 332  humbertii_EO12638            55.03%    passed      7.59%
 333  humidicola_EO11353           81.30%    failed      1.99%
 334  humifusa_MP616               79.49%    failed      0.60%
 335  humifusa_MP846               41.49%    failed      3.62%
 336  imbricata_EO12834            73.06%    failed      3.48%
 337  imbricata_MP1276             64.89%    failed      1.68%
 338  imbricata_MP1279             66.66%    passed      5.52%
 339  imbricata_MP1295             64.29%    failed      4.15%
 340  imbricata_MP508              64.83%    failed      4.50%
 341  imbricata_MP512              65.78%    failed      4.13%
 342  imbricata_MP688              79.71%    failed      4.01%
 343  inaequalis_MP539             79.50%    failed      4.12%
 344  incarnata_EO12771            79.65%    failed      2.42%
 345  inflata_ANA                  70.67%    passed     28.71%
 346  inflata_MP784                17.36%    failed      1.17%
 347  infundibuliformis_ANA        70.65%    passed     44.74%
 348  infundibuliformis_MP1238     79.99%    failed      0.31%
 349  ingeana_EO11805              26.73%    failed      0.00%
 350  ingeana_EO12759              81.78%    failed      0.11%
 351  innovans_MP918               80.28%    failed      0.51%
 352  inordinata_EO11823           45.64%    failed      1.43%
 353  intermedia_MM5082            79.74%    failed      3.47%
 354  intermedia_alb_MP1248        79.61%    failed      2.63%
 355  interrupta_MP911             79.91%    failed      0.32%
 356  intervallaris_MP556_CP       79.54%    failed      0.20%
 357  intonsa_EO12860              80.81%    failed      1.49%
 358  ioniana_EO12781              81.62%    failed      0.13%
 359  irbyana_EO12840              89.56%    passed     32.68%
 360  irregularis_EO12803          79.56%    failed      1.08%
 361  irrorata_EO12856             79.34%    failed      0.22%
 362  isaloensis_DB1253            79.59%    failed      1.96%
 363  jacksoniana_EO12791          88.70%    failed      4.43%
 364  jasminiflora_EO12612         39.88%    failed      3.41%
 365  johnstoniana_RC464           79.74%    failed      1.70%
 366  jonasiana_MP985              85.98%    passed     80.76%
 367  juniperina_SV952             79.36%    failed      1.86%
 368  junonia_jun_Moelens          90.40%    passed     33.03%
 369  junonia_min_MP866            47.10%    failed      3.84%
 370  junonia_min_Moelens          92.41%    passed     22.66%
 371  karooica_MP1285              78.47%    failed      2.03%
 372  karwyderi_EO12718            66.53%    failed      4.94%
 373  kingaensis_kin_BB2521        85.16%    passed     63.02%
 374  kingaensis_rug_BB2981        26.14%    passed     18.29%
 375  klotzschii_EO12762           89.04%    passed     34.83%
 376  krugeri_EO12807              84.66%    failed      0.87%
 377  labialis_MP696               79.41%    failed      0.68%
 378  lachnaeifolia_MP994          67.45%    passed      8.81%
 379  laeta_MP1045                 79.40%    failed      0.89%
 380  lambertii_ANA                53.91%    passed     66.75%
 381  lanata_MP1220                83.16%    failed      0.01%
 382  lanceolifera_RC463           79.31%    failed      1.75%
 383  lanuginosa_EO12521           91.77%    passed     22.96%
 384  lasciva_EO12837              72.53%    failed      0.99%
 385  lasciva_MP906                65.71%    passed     13.20%
 386  lateralis_MP721              81.26%    failed      0.64%
 387  lateralis_MP727              81.63%    failed      0.35%
 388  lateriflora_EO12482          84.91%    failed      3.35%
 389  latiflora_EO12865            89.10%    passed     45.69%
 390  latituba_MP1374              80.95%    failed      0.54%
 391  lavandulifolia_EO12506       80.09%    failed      0.56%
 392  lehmannii_MP625              80.29%    failed      0.33%
 393  leonis_RTsn                  80.64%    failed      4.98%
 394  lepidota_MP541               79.76%    failed      1.06%
 395  leptopus_ANA                 70.66%    passed     31.34%
 396  leptopus_MP746               81.59%    failed      0.83%
 397  leucanthera_EO12452          79.40%    failed      1.25%
 398  leucodesmia_MP724            79.90%    failed      1.17%
 399  leucopelta_EO12598           80.93%    failed      2.26%
 400  leucopelta_SB9309            41.99%    failed      2.47%
 401  leucosiphon_MP776            80.72%    failed      0.46%
 402  leucotrachela_ANA            64.15%    passed     22.54%
 403  lignosa_EO11763              79.59%    failed      0.19%
 404  lithophila_MP1301            78.40%    failed      0.69%
 405  loganii_MP1258               80.25%    failed      0.22%
 406  longimontana_MP587           79.73%    failed      0.41%
 407  lowryensis_ANA               63.47%    passed     24.70%
 408  lucida_MP690                 79.17%    failed      0.56%
 409  lusitanica_PJ_CP             81.17%    passed     68.49%
 410  lusitanica_f_ANA_CP          70.98%    passed     53.67%
 411  lutea_MP672                  89.66%    passed     21.79%
 412  mackayana_KKN5               90.04%    passed     32.29%
 413  mackayana_PPK                22.50%    failed      0.01%
 414  mackayana_b_ANA              70.84%    passed     44.83%
 415  macowanii_mac_MP810          80.50%    failed      0.17%
 416  macroloma_EO12866            79.24%    failed      0.42%
 417  macrotrema_MM4625            79.52%    failed      1.18%
 418  madagascariensis_MP1086      91.02%    passed     37.94%
 419  maderensis_AH                79.98%    passed      6.53%
 420  maderensis_b_ANA             72.21%    passed     44.43%
 421  maderi_MP757                 80.13%    failed      0.56%
 422  madida_MP573                 41.77%    failed      3.22%
 423  magistrati_EO11750           79.16%    failed      0.31%
 424  magnisylvae_EO10708          83.29%    passed     61.02%
 425  malmesburiensis_EO12575      39.65%    passed     10.52%
 426  mammosaP_MP951               80.68%    failed      1.30%
 427  mammosaR_MP510               79.76%    failed      1.97%
 428  mammosaW_EO12784             79.52%    failed      1.95%
 429  manipuliflora_AJH            39.72%    passed      8.21%
 430  manipuliflora_EO12697        83.72%    passed      5.56%
 431  manipuliflora_a_ANA          70.69%    passed     35.30%
 432  mannii_usa_BB2331            89.71%    failed      3.32%
 433  margaritacea_ANA             72.39%    failed      3.38%
 434  marifolia_CM4                79.35%    failed      0.30%
 435  massonii_MP811               80.51%    failed      0.63%
 436  mauritiensis_CB2632          79.44%    failed      2.09%
 437  mauritiensis_EO12811         64.90%    passed     25.03%
 438  maximilianii_EO12484         80.19%    failed      2.00%
 439  melanthera_MP610             79.22%    failed      0.87%
 440  melastoma_mel_MP773          79.49%    failed      2.24%
 441  melastoma_min_EO12820        63.88%    failed      3.89%
 442  microdonta_A5                82.56%    failed      1.08%
 443  mira_MP1257                  79.55%    failed      2.67%
 444  modesta_ANA                  53.71%    passed     64.86%
 445  mollis_CM5_CP                79.55%    failed      2.55%
 446  monadelphia_FO               64.63%    failed      2.87%
 447  monadelphia_FO2_CP           81.67%    failed      1.26%
 448  monsoniana_MP986             61.39%    failed      0.64%
 449  montis_hominis_EO11827       79.40%    failed      1.62%
 450  multiflexuosa_EO12445        79.54%    failed      0.96%
 451  multiflora_a_ANA             70.82%    passed     64.82%
 452  multumbellifera_MP822        20.62%    failed      0.06%
 453  muscosa_MP775                48.38%    failed      0.40%
 454  myriadenia_EO12679           41.21%    failed      1.75%
 455  nabea_ANA                    70.64%    passed     30.79%
 456  nabea_BG609                  15.62%    failed      0.10%
 457  nana_ANA                     54.46%    passed     45.90%
 458  natalitia_EO12514            82.56%    failed      0.13%
 459  nematophylla_EO12747         80.39%    failed      0.45%
 460  nemerosa_MP1208              81.40%    failed      0.44%
 461  nervata_EO12541              79.92%    failed      0.78%
 462  nevillei_ANA                 54.37%    passed     43.90%
 463  nevillei_MP1056              82.26%    failed      0.09%
 464  niveniana_MP1267             89.18%    passed     12.86%
 465  nubigena_MP868               79.81%    failed      0.25%
 466  nudiflora_MP802              80.48%    failed      1.74%
 467  nutans_BG599                 80.98%    failed      1.51%
 468  oatesii_ANA                  70.65%    passed     46.53%
 469  oatesii_SB9774               81.42%    passed      5.16%
 470  obliqua_RT2079               88.96%    passed     29.72%
 471  oblongiflora_ANA             54.23%    passed     57.56%
 472  oblongiflora_EO12813         88.00%    passed     10.23%
 473  obtusata_EO12458             80.73%    failed      0.78%
 474  occulta_EO                   80.53%    failed      1.79%
 475  ocellata_MP574               79.93%    failed      0.71%
 476  odorata_MP561                79.33%    failed      0.65%
 477  oligantha_TdV86              81.54%    failed      0.37%
 478  oliveri_MP1278               79.59%    failed      2.51%
 479  opulenta_JP316               79.72%    failed      0.62%
 480  oreotragus_ANA               53.83%    passed     57.68%
 481  oreotragus_JP363             79.24%    failed      0.77%
 482  oresigena_MP759              79.49%    failed      0.92%
 483  orientalis_EO12608           88.76%    passed      5.82%
 484  ovina_EO12487                79.85%    failed      0.05%
 485  oxycoccifolia_MP1275         78.70%    failed      2.58%
 486  oxysepala_MP780              80.41%    failed      0.98%
 487  pageana_ANA                  55.74%    passed     71.93%
 488  palliiflora_EO12533          80.14%    failed      0.65%
 489  paludicola_AH2680            82.96%    passed     53.02%
 490  paniculata_MP1274            78.52%    failed      2.80%
 491  pannosa_EO12490              83.98%    passed     49.99%
 492  parilis_ANA                  61.04%    passed     28.66%
 493  parilis_MP751                81.17%    failed      0.13%
 494  parkeri_EO12682              53.37%    passed      7.99%
 495  parviflora_EO12492           80.06%    failed      0.49%
 496  parviporandra_MP877          40.30%    failed      3.30%
 497  passerinae_MP1302            78.96%    failed      0.18%
 498  patens_EO12457               82.82%    failed      0.06%
 499  patersonii_MP741             80.77%    failed      0.20%
 500  patersonii_a_ANA             70.66%    passed     43.70%
 501  paucifolia_cil_EO12528       79.55%    failed      0.30%
 502  pauciovulata_TdV258b         63.77%    failed      0.84%
 503  pectinifolia_BG601           16.28%    failed      0.24%
 504  peltata_MP1231               80.93%    failed      0.78%
 505  penduliflora_MP923           80.00%    failed      0.57%
 506  penicilliformis_MP1078       81.99%    passed     44.91%
 507  penicilliformis_MP889        80.49%    failed      3.06%
 508  perlata_MP960                65.60%    failed      1.62%
 509  perplexa_EO12788             79.17%    failed      0.46%
 510  perrieri_EO12635             67.56%    failed      0.14%
 511  perspicua_per_MP821          80.67%    failed      0.42%
 512  petiolaris_EO12783           79.47%    failed      1.26%
 513  petricola_MP996              40.91%    failed      3.98%
 514  petrophila_EO7592            79.41%    failed      1.91%
 515  petrophila_RT2065            80.51%    failed      2.38%
 516  peziza_MP719_CP              78.86%    failed      0.12%
 517  phacelanthera_EO12489        79.30%    failed      0.59%
 518  phaeocarpa_SM2003            79.31%    failed      1.13%
 519  phillipsii_MP1357_CP         79.09%    failed      0.51%
 520  phillipsii_MP794             72.36%    passed     23.05%
 521  physantha_MP1242             79.40%    failed      0.83%
 522  physodes_ANA                 70.66%    passed     28.70%
 523  physodes_MP979               80.73%    failed      2.85%
 524  physophylla_EO11418          72.35%    passed      9.08%
 525  pillansii_pil_MP813          81.19%    failed      1.19%
 526  pilosiflora_pil_MP1262       83.65%    passed     77.39%
 527  pinea_MP693                  79.93%    failed      1.37%
 528  pinea_MP789                  80.00%    failed      0.48%
 529  piquetbergensis_MM5532       79.61%    failed      0.51%
 530  placentiflora_EO12477        80.03%    failed      3.02%
 531  placentiflora_EO12833        64.06%    passed      5.07%
 532  placentiflora_MP1241         66.12%    failed      2.87%
 533  planifolia_MP1012            79.37%    failed      2.17%
 534  planifolia_MP939             79.76%    failed      0.97%
 535  platycalyx_MP1243            85.06%    passed     98.36%
 536  platycodon_mad_EO12695       40.28%    passed      8.32%
 537  platycodon_pla_c_ANA         80.68%    passed     14.76%
 538  pleiotricha_RC461            79.34%    failed      1.61%
 539  plena_MP1282                 79.87%    failed      0.62%
 540  plukenetii_bre_MP769         83.52%    passed     52.73%
 541  plukenetii_lin_MP912         78.64%    passed     53.28%
 542  plukenetii_pen_MP915         85.65%    passed     43.68%
 543  plukenetii_plu_EO            48.88%    failed      2.47%
 544  plumigera_EO11341            79.36%    failed      0.87%
 545  plumosa_EO12480              84.52%    passed     68.63%
 546  podophylla_MP582             79.34%    failed      1.24%
 547  pogonanthera_EO12835         64.18%    passed      6.08%
 548  polycoma_FR                  85.44%    passed     83.12%
 549  praecox_MP795                79.91%    failed      1.65%
 550  prolata_EO11935              79.29%    failed      0.66%
 551  prolata_EO12748              79.68%    failed      0.79%
 552  propendens_EO12464           82.08%    failed      0.15%
 553  propinqua_MP1019             89.00%    passed     33.13%
 554  psittacina_IJ1237            14.92%    failed      0.09%
 555  pubescens_EO12503            70.44%    failed      3.51%
 556  pubigera_MP572               79.04%    failed      0.22%
 557  pulchella_MP736              79.29%    failed      1.08%
 558  pulvinata_MP1304             78.55%    failed      1.28%
 559  purgatoriensis_EO12846       88.74%    passed      5.33%
 560  pycnantha_MP1011             52.07%    failed      0.36%
 561  pyxidiflora_ANA              54.15%    passed     54.77%
 562  quadrangularis_MP620         79.21%    failed      0.48%
 563  quadrifida_MP1250            88.99%    passed     36.71%
 564  quadrisulcata_ANA            79.60%    failed      0.09%
 565  quadrisulcata_MP1031         80.80%    failed      0.09%
 566  radicans_sch_MP1018          80.70%    failed      0.20%
 567  rakotozafyana_EO12661        55.98%    passed      6.51%
 568  recta_ANA                    62.43%    failed      3.01%
 569  recurvata_EO12467_CP         79.91%    failed      0.63%
 570  recurvifolia_EO12475a        83.32%    passed     65.12%
 571  reenensis_MP661              79.55%    failed      2.03%
 572  regerminans_MP576            79.22%    failed      0.60%
 573  regia_mar_MP930              80.36%    failed      0.30%
 574  regia_reg_ANA                55.00%    passed     59.18%
 575  regia_reg_MP922              80.00%    failed      0.32%
 576  remota_EO10386               79.30%    failed      1.55%
 577  remota_MP1263                78.91%    failed      1.23%
 578  retorta_ANA                  70.67%    passed     43.20%
 579  retorta_RT2096               89.31%    passed     39.18%
 580  reunionensis_FN744           57.21%    passed     41.35%
 581  revoluta_BT13679             74.66%    passed     25.53%
 582  rhodopis_BAB13               81.65%    failed      0.08%
 583  rhopalantha_MP909_CP         67.40%    failed      0.46%
 584  ribisaria_RT2059             87.01%    passed      6.32%
 585  rigidula_MP534               40.52%    failed      4.75%
 586  riparia_MP908                80.57%    failed      0.66%
 587  rivularis_BB13936            74.51%    passed     21.42%
 588  rosacea_gla_BG628            81.21%    failed      0.15%
 589  rubens_EO12479               80.10%    failed      1.36%
 590  rubens_EO12853               79.92%    failed      1.73%
 591  rubiginosa_RT1554            84.10%    passed     62.62%
 592  rugata_EO12516               80.60%    failed      0.59%
 593  russakiana_MP684             80.31%    failed      0.57%
 594  rusticula_EO12471            80.22%    failed      1.02%
 595  sacciflora_EO12864           83.29%    failed      0.07%
 596  sagittata_EO12737            82.14%    passed     48.34%
 597  salteri_S2065                80.35%    failed      0.82%
 598  savileae_MP975               79.60%    failed      0.88%
 599  saxicola_EO12515             83.82%    passed     52.21%
 600  scoparia_AH                  41.54%    passed      5.38%
 601  scoparia_EO12618             79.87%    passed      6.98%
 602  scytophylla_MP1021           74.89%    failed      3.22%
 603  selaginifolia_EO12488        79.33%    failed      0.52%
 604  senilis_EO12483              79.42%    failed      1.16%
 605  serrata_MP818                41.44%    failed      0.70%
 606  sessiliflora_MP604           80.44%    failed      0.56%
 607  setacea_MP589                83.35%    failed      0.00%
 608  shannonii_TdV262             79.46%    failed      3.71%
 609  sicula_boc_DM                13.99%    failed      0.66%
 610  sicula_sic_AM                80.51%    failed      0.69%
 611  sicula_sic_c_ANA             70.88%    passed     53.80%
 612  silvatica_A2                 43.70%    failed      3.09%
 613  silvatica_DB1184             79.52%    failed      2.01%
 614  silvatica_QL12629            79.40%    failed      1.93%
 615  simii_RC466                  79.85%    failed      0.75%
 616  simii_SB9385                 82.02%    failed      0.37%
 617  similis_MP804                80.53%    failed      0.21%
 618  simulans_ANA                 53.77%    passed     60.88%
 619  simulans_BG603               79.53%    failed      2.02%
 620  sitiens_MP827                81.15%    failed      1.20%
 621  sociorum_cf_MP1055           83.70%    failed      1.52%
 622  solandri_EO12753             81.59%    failed      3.54%
 623  sonderiana_MP756             79.59%    failed      3.74%
 624  sonderiana_MP997             73.50%    failed      0.32%
 625  sp_mad3_EO12632              57.76%    passed     23.89%
 626  sp_mad5_EO12641              56.23%    failed      3.93%
 627  sp_mitrastylus2_EO12691      55.62%    passed      6.37%
 628  sp_muscosa_EO12639           80.55%    failed      0.89%
 629  sp_nov_MP1291                78.30%    failed      1.49%
 630  sp_pachysa_EO12720           79.33%    failed      0.68%
 631  sparrmanii_ANA               70.69%    passed     36.84%
 632  sparrmanii_BG608             80.42%    failed      0.14%
 633  sparsa_BG602                 51.73%    failed      1.91%
 634  spectabilis_MP929            82.32%    failed      4.89%
 635  sperata_MP931                90.97%    passed     35.57%
 636  sphaerocephala_MP848         81.33%    failed      0.76%
 637  spiculifolia_AS57234         11.64%    failed      0.07%
 638  spiculifolia_b_ANA           72.28%    passed     85.47%
 639  spinifera_EO12640            70.73%    failed      3.29%
 640  spumosa_MP978                80.00%    failed      0.16%
 641  squarrosa_EO11742            79.98%    failed      0.83%
 642  stagnalis_min_EO12740        82.87%    failed      0.23%
 643  stagnalis_sta_MP668          80.69%    failed      0.58%
 644  steinbergiana_EO12763        80.57%    failed      0.20%
 645  stokoeanthus_EO4790          79.09%    failed      0.51%
 646  stokoei_MP825_CP             81.12%    failed      0.29%
 647  straussiana_MP638            69.12%    failed      0.41%
 648  strigilifolia_ANA            70.67%    passed     31.75%
 649  strigilifolia_MP619          79.56%    failed      0.91%
 650  strigosa_MP673               41.28%    failed      1.66%
 651  stylaris_ANA                 53.73%    passed     60.31%
 652  subcapitata_MP1042           79.33%    failed      1.59%
 653  subdivaricata_MP671          80.73%    failed      1.36%
 654  subulata_MdV2                81.27%    failed      0.51%
 655  subverticillaris_EO12625     63.15%    passed     18.43%
 656  swaziensis_LL1181            54.52%    failed      1.53%
 657  tegulifolia_MP557            86.42%    failed      0.00%
 658  tenella_EO12839              90.21%    passed     46.11%
 659  tenuis_ANA                   70.66%    passed     31.34%
 660  tenuis_EO12491               41.59%    failed      3.43%
 661  terminalis_a_ANA             79.23%    passed     45.33%
 662  tetralix_MP966               19.58%    failed      0.00%
 663  tetralix_c_ANA               70.84%    passed     40.81%
 664  tetrathecoides_MP1252        79.71%    failed      0.09%
 665  thamnoides_MP1211            83.67%    passed     54.82%
 666  thimifolia_CM7               79.44%    failed      2.47%
 667  thodei_MP656                 79.37%    failed      3.27%
 668  thomae_MP807                 70.52%    passed     17.19%
 669  thomensis_EO12615            58.19%    failed      0.83%
 670  thunbergii_AH2612            73.00%    passed      7.60%
 671  thunbergii_EO12473           80.22%    failed      1.92%
 672  tomentosa_MP961              79.54%    failed      0.08%
 673  toringbergensis_ANA          53.92%    passed     71.36%
 674  totta_MP525                  79.23%    failed      1.54%
 675  tradouwensis_MP903           79.91%    failed      0.42%
 676  transparens_MP893            81.17%    failed      0.13%
 677  trichophora_EO12701          80.85%    failed      0.69%
 678  trichophylla_EO10906         80.04%    failed      0.63%
 679  trichroma_EO12517            83.54%    failed      0.00%
 680  triflora_MP564               79.03%    failed      0.38%
 681  trimera_MsnA                 15.41%    failed      0.06%
 682  trimera_ken_BG94             80.35%    failed      2.63%
 683  tristis_MP932                42.74%    passed      9.56%
 684  tumida_MP755                 82.21%    failed      0.41%
 685  turgida_S1962_CP             79.28%    failed      0.37%
 686  turneri_EO12736              88.97%    passed     37.46%
 687  tysonii_EO12583              51.11%    failed      1.58%
 688  uberiflora_BG586             81.38%    failed      1.63%
 689  umbellata_DS                 15.03%    failed      0.24%
 690  umbellata_EO12620            90.71%    failed      0.00%
 691  umbellata_a_ANA              54.02%    passed     71.66%
 692  umbellata_b_ANA              64.82%    passed     25.50%
 693  umbelliflora_RT2182          80.25%    failed      0.38%
 694  umbratica_EO12760            79.68%    failed      0.34%
 695  unicolor_geo_JP273           66.98%    failed      0.27%
 696  unicolor_mut_MP1245          79.28%    failed      0.75%
 697  unicolor_uni_MP1249          83.32%    passed     64.32%
 698  unilateralis_MP1205          80.50%    failed      0.31%
 699  urceolata_MP955              65.62%    passed     44.10%
 700  urna_viridis_ANA             70.67%    passed     28.35%
 701  urna_viridis_MP946           80.16%    failed      1.63%
 702  ustulescens_RT1553           79.52%    failed      0.85%
 703  utriculosa_EOsn              80.56%    failed      1.74%
 704  uysii_ANA                    53.90%    passed     62.85%
 705  vagans_MP972                 79.08%    failed      0.95%
 706  vagans_PPJ                   22.62%    passed     40.87%
 707  vagans_a_ANA                 70.90%    passed     53.24%
 708  vallis_aranearum_ANA         54.66%    passed     45.16%
 709  vallis_fluminis_EO12761      82.84%    failed      0.20%
 710  velatiflora_EO12547          41.91%    failed      2.27%
 711  velatiflora_MP1213           80.69%    failed      2.06%
 712  ventricosa_MP713             80.63%    failed      0.68%
 713  venustiflora_gla_MP1284      83.22%    passed     54.20%
 714  verecunda_ANA                70.79%    passed     31.73%
 715  verecunda_CS5                79.37%    failed      1.40%
 716  vernicosa_MP928              81.88%    failed      0.74%
 717  versicolor_mon_EO12705       79.27%    failed      0.52%
 718  versicolor_ver_MP1232        81.17%    failed      0.18%
 719  verticillata_ANA             57.15%    passed     58.92%
 720  vestita_ANA                  54.12%    passed     52.57%
 721  vestita_EO12702              41.80%    failed      2.57%
 722  vestita_MP1079               79.54%    failed      0.43%
 723  villosa_EO11394              72.61%    passed     10.85%
 724  viridiflora_MP1246           84.02%    passed     45.71%
 725  viridimontana_vir_AH1286     79.34%    failed      0.44%
 726  viscaria_lon_ANA             54.75%    passed     59.89%
 727  viscaria_lon_MP1270          79.48%    failed      0.69%
 728  viscaria_lon_MP504           80.22%    failed      1.26%
 729  viscaria_lon_MP678           52.78%    failed      0.57%
 730  viscaria_mac_MP808           81.58%    failed      0.12%
 731  viscaria_pen_EO12466         80.72%    failed      0.52%
 732  viscaria_vis_MdV4            82.58%    failed      0.26%
 733  vlokii_JP378                 79.97%    failed      0.51%
 734  vogelpoelii_cf_EO12815       88.76%    failed      4.81%
 735  walkeri_ANA                  62.65%    failed      3.12%
 736  walkeri_MP1237               80.04%    failed      0.38%
 737  wendlandiana_EO12731         79.60%    failed      0.68%
 738  whyteana_A4                  16.25%    failed      0.03%
 739  whyteana_BG75                79.85%    failed      1.21%
 740  woodii_DB1444                50.52%    passed     13.93%
 741  woodii_RC513_CP              81.29%    failed      0.99%
 742  zebrensis_EO12787            79.30%    failed      0.75%
 743  zeyheriana_EO                79.41%    failed      1.18%
 744  zwartbergensis_MP608         79.27%    failed      0.59%
WARNING: 675 sequences contain more than 50% gaps/ambiguity
****  TOTAL                        73.41%  507 sequences failed composition chi2 test (p-value<5%; df=3)

Partition file is not in NEXUS format, assuming RAxML-style partition file...
Identifying sites to remove: done in 0.00170731 secs using 87.39% CPU
Identifying sites to remove: done in 0.000132684 secs using 97.22% CPU
Identifying sites to remove: done in 0.00818857 secs using 99.74% CPU
Identifying sites to remove: done in 0.00594597 secs using 99.73% CPU
Identifying sites to remove: done in 0.000870473 secs using 99.49% CPU
Identifying sites to remove: done in 0.0001856 secs using 98.6% CPU
Identifying sites to remove: done in 0.000699705 secs using 99.61% CPU
Identifying sites to remove: done in 0.00107545 secs using 99.68% CPU
Identifying sites to remove: done in 0.000260776 secs using 99.32% CPU
Identifying sites to remove: done in 0.000757667 secs using 99.52% CPU
Identifying sites to remove: done in 0.000705807 secs using 99.6% CPU
Identifying sites to remove: done in 0.000751826 secs using 99.62% CPU
Subset	Type	Seqs	Sites	Infor	Invar	Model	Name
1	DNA	29	1419	32	1292	GTR+MERGE	p1_p10_trimmed_14_rbcL_gene
2	DNA	23	68	2	62	GTR+MERGE	p2_p11_trimmed_15_rbcL_spacer
3	DNA	740	1062	395	455	GTR+MERGE	p3_p14_trimmed_trnF-ndhJ_mes5
4	DNA	620	923	481	244	GTR+MERGE	p4_p1_trimmed_01_trnTL
5	DNA	219	484	104	327	GTR+MERGE	p5_p2_trimmed_02_trnL_intron
6	DNA	240	49	2	41	GTR+MERGE	p6_p3_trimmed_03_trnL_gene
7	DNA	113	717	86	483	GTR+MERGE	p7_p4_trimmed_08_trnK_matK
8	DNA	160	845	191	583	GTR+MERGE	p8_p5_trimmed_09_matK_gene
9	DNA	112	220	39	149	GTR+MERGE	p9_p6_trimmed_10_rpl32_gene
10	DNA	112	823	55	618	GTR+MERGE	p10_p7_trimmed_11_rpl32_spacer
11	DNA	78	913	90	666	GTR+MERGE	p11_p8_trimmed_12_atpI
12	DNA	67	893	87	613	GTR+MERGE	p12_p9_trimmed_13_psbM
Degree of missing data: 0.683
Info: multi-threading strategy over partitions

NOTE: NEW_sp_romana_RH182 is identical to NEW_macrophylla_RH180 but kept for subsequent analysis
NOTE: tenuis_ANA is identical to leptopus_ANA but kept for subsequent analysis

NOTE: Restoring information from model checkpoint file iqtree_chloroplast_partitioned_MF_merge.model.gz

CHECKPOINT: Initial tree restored
Measuring multi-threading efficiency up to 40 CPU cores
Increase to 10 rounds for branch lengths
8 trees examined
Threads: 1 / Time: 43.748 sec / Speedup: 1.000 / Efficiency: 100% / LogL: -100497
Threads: 2 / Time: 33.313 sec / Speedup: 1.313 / Efficiency: 66% / LogL: -100497
Threads: 3 / Time: 32.753 sec / Speedup: 1.336 / Efficiency: 45% / LogL: -100497
Determining AUTO threadcount: done in 109.829 secs using 183.5% CPU
BEST NUMBER OF THREADS: 2

Perform fast likelihood tree search using GTR+I+G model...
CHECKPOINT: Tree restored, LogL: -64414.997
NOTE: ModelFinder requires 645 MB RAM!
NUMBER OF THREADS FOR PARTITION FINDING: 40
Selecting individual models for 12 charsets using BIC...
 No. Model        Score       TreeLen     Charset
   1 GTR+F+I+G4   30062.016   2.900       p3_p14_trimmed_trnF-ndhJ_mes5
   2 GTR+F+I+G4   46050.703   23.189      p4_p1_trimmed_01_trnTL
WARNING: 40 threads for alignment length 288 will slow down analysis
   3 GTR+F+I+G4   5884.921    0.725       p5_p2_trimmed_02_trnL_intron
   4 GTR+F+I+G4   8779.814    0.603       p8_p5_trimmed_09_matK_gene
   5 GTR+F+I+G4   6709.629    0.398       p10_p7_trimmed_11_rpl32_spacer
   6 GTR+F+I+G4   6909.195    0.572       p7_p4_trimmed_08_trnK_matK
   7 GTR+F+I+G4   7666.618    0.511       p12_p9_trimmed_13_psbM
   8 GTR+F+I+G4   7538.397    0.438       p11_p8_trimmed_12_atpI
WARNING: 40 threads for alignment length 137 will slow down analysis
   9 GTR+F+I+G4   3037.671    1.572       p9_p6_trimmed_10_rpl32_gene
WARNING: 40 threads for alignment length 31 will slow down analysis
  10 GTR+F+I+G4   348.879     0.227       p6_p3_trimmed_03_trnL_gene	0h:0m:0s (0h:0m:2s left)
WARNING: 40 threads for alignment length 190 will slow down analysis
  11 GTR+F+I+G4   6188.517    0.137       p1_p10_trimmed_14_rbcL_gene	0h:0m:0s (0h:0m:1s left)
WARNING: 40 threads for alignment length 30 will slow down analysis
  12 GTR+F+I+G4   328.392     0.113       p2_p11_trimmed_15_rbcL_spacer	0h:0m:0s (0h:0m:1s left)
Full partition model BIC score: 143291.813 (LnL: -64343.291  df:1616)
Merging models to increase model fit (about 133 total partition schemes)...
5 compatible better partition pairs found
Merging p3_p14_trimmed_trnF-ndhJ_mes5+p9_p6_trimmed_10_rpl32_gene with BIC score: 142934.788 (LnL: -64200.931  df: 1608)
Merging p1_p10_trimmed_14_rbcL_gene+p6_p3_trimmed_03_trnL_gene with BIC score: 142823.796 (LnL: -64231.294  df: 1589)
Merging p2_p11_trimmed_15_rbcL_spacer+p10_p7_trimmed_11_rpl32_spacer with BIC score: 142732.401 (LnL: -64235.305  df: 1578)
Merging p7_p4_trimmed_08_trnK_matK+p12_p9_trimmed_13_psbM with BIC score: 142644.652 (LnL: -64241.139  df: 1567)
Merging p5_p2_trimmed_02_trnL_intron+p11_p8_trimmed_12_atpI with BIC score: 142592.721 (LnL: -64264.882  df: 1556)
2 compatible better partition pairs found
Merging p5_p2_trimmed_02_trnL_intron+p7_p4_trimmed_08_trnK_matK+p11_p8_trimmed_12_atpI+p12_p9_trimmed_13_psbM with BIC score: 142530.319 (LnL: -64283.389  df: 1545)
Merging p2_p11_trimmed_15_rbcL_spacer+p8_p5_trimmed_09_matK_gene+p10_p7_trimmed_11_rpl32_spacer with BIC score: 142479.409 (LnL: -64307.643  df: 1534)
Merging p2_p11_trimmed_15_rbcL_spacer+p5_p2_trimmed_02_trnL_intron+p7_p4_trimmed_08_trnK_matK+p8_p5_trimmed_09_matK_gene+p10_p7_trimmed_11_rpl32_spacer+p11_p8_trimmed_12_atpI+p12_p9_trimmed_13_psbM with BIC score: 142276.602 (LnL: -64246.910  df: 1525)
Agglomerative model selection: ((p1_p10_trimmed_14_rbcL_gene,p6_p3_trimmed_03_trnL_gene)2:142824,(((p2_p11_trimmed_15_rbcL_spacer,p10_p7_trimmed_11_rpl32_spacer)3:142732,p8_p5_trimmed_09_matK_gene)7:142479,((p5_p2_trimmed_02_trnL_intron,p11_p8_trimmed_12_atpI)5:142593,(p7_p4_trimmed_08_trnK_matK,p12_p9_trimmed_13_psbM)4:142645)6:142530)8:142277,(p3_p14_trimmed_trnF-ndhJ_mes5,p9_p6_trimmed_10_rpl32_gene)1:142935,p4_p1_trimmed_01_trnTL)
Merging into 4 partitions...
  13 TVM+F+R4     32779.174   p3_p14_trimmed_trnF-ndhJ_mes5+p9_p6_trimmed_10_rpl32_gene	0h:0m:0s (0h:0m:4s left)
  14 GTR+F+R3     43473.791   p2_p11_trimmed_15_rbcL_spacer+p5_p2_trimmed_02_trnL_intron+p7_p4_trimmed_08_trnK_matK+p8_p5_trimmed_09_matK_gene+p10_p7_trimmed_11_rpl32_spacer+p11_p8_trimmed_12_atpI+p12_p9_trimmed_13_psbM	0h:0m:0s (0h:0m:5s left)
  15 GTR+F+I+G4   46050.703   p4_p1_trimmed_01_trnTL	0h:0m:0s (0h:0m:6s left)
WARNING: 40 threads for alignment length 221 will slow down analysis
WARNING: 40 threads for alignment length 221 will slow down analysis
WARNING: 40 threads for alignment length 221 will slow down analysis
WARNING: 40 threads for alignment length 221 will slow down analysis
WARNING: 40 threads for alignment length 221 will slow down analysis
WARNING: 40 threads for alignment length 221 will slow down analysis
WARNING: 40 threads for alignment length 221 will slow down analysis
WARNING: 40 threads for alignment length 221 will slow down analysis
WARNING: 40 threads for alignment length 221 will slow down analysis
WARNING: 40 threads for alignment length 221 will slow down analysis
WARNING: 40 threads for alignment length 221 will slow down analysis
WARNING: 40 threads for alignment length 221 will slow down analysis
WARNING: 40 threads for alignment length 221 will slow down analysis
WARNING: 40 threads for alignment length 221 will slow down analysis
WARNING: 40 threads for alignment length 221 will slow down analysis
WARNING: 40 threads for alignment length 221 will slow down analysis
WARNING: 40 threads for alignment length 221 will slow down analysis
WARNING: 40 threads for alignment length 221 will slow down analysis
WARNING: 40 threads for alignment length 221 will slow down analysis
WARNING: 40 threads for alignment length 221 will slow down analysis
WARNING: 40 threads for alignment length 221 will slow down analysis
WARNING: 40 threads for alignment length 221 will slow down analysis
WARNING: 40 threads for alignment length 221 will slow down analysis
WARNING: 40 threads for alignment length 221 will slow down analysis
WARNING: 40 threads for alignment length 221 will slow down analysis
WARNING: 40 threads for alignment length 221 will slow down analysis
WARNING: 40 threads for alignment length 221 will slow down analysis
WARNING: 40 threads for alignment length 221 will slow down analysis
WARNING: 40 threads for alignment length 221 will slow down analysis
WARNING: 40 threads for alignment length 221 will slow down analysis
WARNING: 40 threads for alignment length 221 will slow down analysis
WARNING: 40 threads for alignment length 221 will slow down analysis
WARNING: 40 threads for alignment length 221 will slow down analysis
WARNING: 40 threads for alignment length 221 will slow down analysis
WARNING: 40 threads for alignment length 221 will slow down analysis
WARNING: 40 threads for alignment length 221 will slow down analysis
WARNING: 40 threads for alignment length 221 will slow down analysis
WARNING: 40 threads for alignment length 221 will slow down analysis
WARNING: 40 threads for alignment length 221 will slow down analysis
WARNING: 40 threads for alignment length 221 will slow down analysis
WARNING: 40 threads for alignment length 221 will slow down analysis
WARNING: 40 threads for alignment length 221 will slow down analysis
WARNING: 40 threads for alignment length 221 will slow down analysis
WARNING: 40 threads for alignment length 221 will slow down analysis
WARNING: 40 threads for alignment length 221 will slow down analysis
WARNING: 40 threads for alignment length 221 will slow down analysis
WARNING: 40 threads for alignment length 221 will slow down analysis
WARNING: 40 threads for alignment length 221 will slow down analysis
WARNING: 40 threads for alignment length 221 will slow down analysis
WARNING: 40 threads for alignment length 221 will slow down analysis
WARNING: 40 threads for alignment length 221 will slow down analysis
WARNING: 40 threads for alignment length 221 will slow down analysis
WARNING: 40 threads for alignment length 221 will slow down analysis
WARNING: 40 threads for alignment length 221 will slow down analysis
WARNING: 40 threads for alignment length 221 will slow down analysis
WARNING: 40 threads for alignment length 221 will slow down analysis
WARNING: 40 threads for alignment length 221 will slow down analysis
WARNING: 40 threads for alignment length 221 will slow down analysis
WARNING: 40 threads for alignment length 221 will slow down analysis
WARNING: 40 threads for alignment length 221 will slow down analysis
WARNING: 40 threads for alignment length 221 will slow down analysis
WARNING: 40 threads for alignment length 221 will slow down analysis
WARNING: 40 threads for alignment length 221 will slow down analysis
WARNING: 40 threads for alignment length 221 will slow down analysis
WARNING: 40 threads for alignment length 221 will slow down analysis
WARNING: 40 threads for alignment length 221 will slow down analysis
WARNING: 40 threads for alignment length 221 will slow down analysis
WARNING: 40 threads for alignment length 221 will slow down analysis
WARNING: 40 threads for alignment length 221 will slow down analysis
WARNING: 40 threads for alignment length 221 will slow down analysis
WARNING: 40 threads for alignment length 221 will slow down analysis
WARNING: 40 threads for alignment length 221 will slow down analysis
WARNING: 40 threads for alignment length 221 will slow down analysis
WARNING: 40 threads for alignment length 221 will slow down analysis
WARNING: 40 threads for alignment length 221 will slow down analysis
WARNING: 40 threads for alignment length 221 will slow down analysis
WARNING: 40 threads for alignment length 221 will slow down analysis
WARNING: 40 threads for alignment length 221 will slow down analysis
WARNING: 40 threads for alignment length 221 will slow down analysis
WARNING: 40 threads for alignment length 221 will slow down analysis
WARNING: 40 threads for alignment length 221 will slow down analysis
WARNING: 40 threads for alignment length 221 will slow down analysis
WARNING: 40 threads for alignment length 221 will slow down analysis
WARNING: 40 threads for alignment length 221 will slow down analysis
WARNING: 40 threads for alignment length 221 will slow down analysis
WARNING: 40 threads for alignment length 221 will slow down analysis
WARNING: 40 threads for alignment length 221 will slow down analysis
WARNING: 40 threads for alignment length 221 will slow down analysis
WARNING: 40 threads for alignment length 221 will slow down analysis
WARNING: 40 threads for alignment length 221 will slow down analysis
WARNING: 40 threads for alignment length 221 will slow down analysis
WARNING: 40 threads for alignment length 221 will slow down analysis
  16 K2P+I        6497.353    p1_p10_trimmed_14_rbcL_gene+p6_p3_trimmed_03_trnL_gene	0h:0m:1s (0h:0m:8s left)
Best partition model BIC score: 142276.602 (LnL: -64246.910  df:1525)
Partition information was printed to iqtree_chloroplast_partitioned_MF_merge.best_scheme.nex
Partition information in Raxml format was printed to iqtree_chloroplast_partitioned_MF_merge.best_scheme

All model information printed to iqtree_chloroplast_partitioned_MF_merge.model.gz
CPU time for ModelFinder: 204.629 seconds (0h:3m:24s)
Wall-clock time for ModelFinder: 113.422 seconds (0h:1m:53s)
Generating 10000 samples for ultrafast bootstrap (seed: 935497)...

NOTE: 385 MB RAM (0 GB) is required!
Measuring multi-threading efficiency up to 40 CPU cores
Increase to 10 rounds for branch lengths
7 trees examined
Threads: 1 / Time: 40.283 sec / Speedup: 1.000 / Efficiency: 100% / LogL: -107130
Threads: 2 / Time: 33.762 sec / Speedup: 1.193 / Efficiency: 60% / LogL: -107130
Threads: 3 / Time: 31.230 sec / Speedup: 1.290 / Efficiency: 43% / LogL: -107130
Determining AUTO threadcount: done in 105.292 secs using 186.9% CPU
BEST NUMBER OF THREADS: 2

CHECKPOINT: Model parameters restored, LogL: -64421.826
Wrote distance file to... 
Computing ML distances based on estimated model parameters...
Calculating distance matrix: done in 0.0328474 secs using 196.4% CPU
Computing ML distances took 0.036949 sec (of wall-clock time) 0.067629 sec (of CPU time)
WARNING: Some pairwise ML distances are too long (saturated)
Setting up auxiliary I and S matrices: done in 0.0144149 secs using 236.1% CPU
Constructing RapidNJ tree: done in 0.0961284 secs using 191% CPU
Computing RapidNJ tree took 0.112944 sec (of wall-clock time) 0.220017 sec (of CPU time)
Log-likelihood of RapidNJ tree: -99054.068
--------------------------------------------------------------------
|             INITIALIZING CANDIDATE TREE SET                      |
--------------------------------------------------------------------
Generating 98 parsimony trees... 69.882 second
Computing log-likelihood of 98 initial trees ... 67.056 seconds
Current best score: -64421.826

Do NNI search on 20 best initial trees
Optimizing NNI: done in 80.5703 secs using 198.3% CPU
Estimate model parameters (epsilon = 0.100)
Initial log-likelihood: -64363.867
Current log-likelihood at step 1: -64274.782
Current log-likelihood at step 2: -64269.419
Current log-likelihood at step 3: -64268.401
Current log-likelihood at step 4: -64268.018
Current log-likelihood at step 5: -64267.833
Current log-likelihood at step 6: -64267.700
Current log-likelihood at step 7: -64267.585
Current log-likelihood at step 8: -64267.481
Current log-likelihood at step 9: -64267.373
Current log-likelihood at step 10: -64267.258
Current log-likelihood at step 11: -64267.132
Current log-likelihood at step 12: -64266.995
Current log-likelihood at step 13: -64266.869
Current log-likelihood at step 14: -64266.760
Current log-likelihood at step 15: -64266.669
Parameters optimization took 14 rounds (41.764 sec)

BETTER TREE FOUND at iteration 1: -64266.669
Optimizing NNI: done in 148.52 secs using 198.3% CPU
Estimate model parameters (epsilon = 0.100)
Initial log-likelihood: -64174.931
Current log-likelihood at step 1: -64174.173
Current log-likelihood at step 2: -64174.040
Current log-likelihood at step 3: -64173.957
Parameters optimization took 2 rounds (8.461 sec)

BETTER TREE FOUND at iteration 2: -64173.957
Optimizing NNI: done in 127.483 secs using 198.4% CPU
Optimizing NNI: done in 117.555 secs using 198.6% CPU
Estimate model parameters (epsilon = 0.100)
Initial log-likelihood: -64110.900
Current log-likelihood at step 1: -64109.691
Current log-likelihood at step 2: -64108.863
Current log-likelihood at step 3: -64108.124
Current log-likelihood at step 4: -64107.832
Current log-likelihood at step 5: -64107.705
Current log-likelihood at step 6: -64107.652
Parameters optimization took 5 rounds (16.943 sec)

BETTER TREE FOUND at iteration 4: -64107.652
Optimizing NNI: done in 115.2 secs using 198.5% CPU
Optimizing NNI: done in 127.897 secs using 198.6% CPU
Optimizing NNI: done in 159.837 secs using 198.4% CPU
Optimizing NNI: done in 120.501 secs using 198.5% CPU
Optimizing NNI: done in 170.462 secs using 198.5% CPU
Optimizing NNI: done in 129.766 secs using 198.5% CPU
Iteration 10 / LogL: -64315.025 / Time: 0h:26m:58s
Optimizing NNI: done in 125.273 secs using 198.6% CPU
Optimizing NNI: done in 139.955 secs using 198.5% CPU
Optimizing NNI: done in 135.623 secs using 198.5% CPU
Optimizing NNI: done in 136.39 secs using 198.6% CPU
Optimizing NNI: done in 147.647 secs using 198.5% CPU
Optimizing NNI: done in 141.861 secs using 198.5% CPU
Optimizing NNI: done in 129.668 secs using 198.5% CPU
Optimizing NNI: done in 100.251 secs using 198.5% CPU
Optimizing NNI: done in 157.304 secs using 198.5% CPU
Optimizing NNI: done in 143.722 secs using 198.5% CPU
Iteration 20 / LogL: -64264.483 / Time: 0h:49m:37s
Finish initializing candidate tree set (20)
Current best tree score: -64107.652 / CPU time: 2861.763
Number of iterations: 20
--------------------------------------------------------------------
|               OPTIMIZING CANDIDATE TREE SET                      |
--------------------------------------------------------------------
Optimizing NNI: done in 60.8649 secs using 197.6% CPU
Optimizing NNI: done in 98.9143 secs using 198.1% CPU
Estimate model parameters (epsilon = 0.100)
Initial log-likelihood: -64017.718
Current log-likelihood at step 1: -64017.561
Current log-likelihood at step 2: -64017.524
Parameters optimization took 1 rounds (4.575 sec)

BETTER TREE FOUND at iteration 22: -64017.524
Optimizing NNI: done in 65.8463 secs using 197.9% CPU
Optimizing NNI: done in 99.1721 secs using 198% CPU
Optimizing NNI: done in 80.3431 secs using 198% CPU
Optimizing NNI: done in 80.6637 secs using 198% CPU
Optimizing NNI: done in 64.0213 secs using 197.7% CPU
Optimizing NNI: done in 74.6903 secs using 197.9% CPU
Optimizing NNI: done in 62.5576 secs using 197.6% CPU
Optimizing NNI: done in 86.1867 secs using 197.8% CPU
Iteration 30 / LogL: -64096.521 / Time: 1h:2m:41s (3h:18m:52s left)
Optimizing NNI: done in 76.7307 secs using 197.9% CPU
Optimizing NNI: done in 75.5245 secs using 198.2% CPU
Optimizing NNI: done in 92.6398 secs using 197.7% CPU
Optimizing NNI: done in 97.1839 secs using 198% CPU
Estimate model parameters (epsilon = 0.100)
Initial log-likelihood: -63973.228
Current log-likelihood at step 1: -63972.976
Current log-likelihood at step 2: -63972.927
Parameters optimization took 1 rounds (5.361 sec)

BETTER TREE FOUND at iteration 34: -63972.927
Optimizing NNI: done in 67.1725 secs using 197.8% CPU
Optimizing NNI: done in 54.8073 secs using 197% CPU
Optimizing NNI: done in 89.0853 secs using 197.7% CPU
Optimizing NNI: done in 91.9498 secs using 198% CPU
Estimate model parameters (epsilon = 0.100)
Initial log-likelihood: -63935.700
Current log-likelihood at step 1: -63935.616
Parameters optimization took 0 rounds (2.725 sec)

BETTER TREE FOUND at iteration 38: -63935.616
Optimizing NNI: done in 73.7693 secs using 197.8% CPU
Optimizing NNI: done in 79.0695 secs using 197.8% CPU
Iteration 40 / LogL: -63996.326 / Time: 1h:16m:13s (3h:11m:31s left)
Optimizing NNI: done in 53.3626 secs using 197.5% CPU
Optimizing NNI: done in 93.128 secs using 197.8% CPU
Optimizing NNI: done in 83.7035 secs using 198.2% CPU
Optimizing NNI: done in 98.1665 secs using 198% CPU
Optimizing NNI: done in 83.7306 secs using 197.9% CPU
Optimizing NNI: done in 118.363 secs using 198% CPU
Optimizing NNI: done in 98.9499 secs using 197.8% CPU
Optimizing NNI: done in 62.9489 secs using 197.7% CPU
Optimizing NNI: done in 86.806 secs using 197.8% CPU
Estimate model parameters (epsilon = 0.100)
Initial log-likelihood: -63923.372
Current log-likelihood at step 1: -63923.081
Current log-likelihood at step 2: -63923.017
Parameters optimization took 1 rounds (5.046 sec)

BETTER TREE FOUND at iteration 49: -63923.017
Optimizing NNI: done in 66.7693 secs using 197.7% CPU
Iteration 50 / LogL: -63962.833 / Time: 1h:30m:29s (3h:2m:50s left)
Log-likelihood cutoff on original alignment: -64332.499
Optimizing NNI: done in 44.1864 secs using 196.2% CPU
Optimizing NNI: done in 66.6778 secs using 197.4% CPU
Optimizing NNI: done in 73.8799 secs using 197.3% CPU
Optimizing NNI: done in 80.9549 secs using 197% CPU
Optimizing NNI: done in 68.8621 secs using 197.3% CPU
Optimizing NNI: done in 67.6851 secs using 197.1% CPU
Optimizing NNI: done in 53.3098 secs using 197% CPU
Optimizing NNI: done in 61.6703 secs using 197.2% CPU
Estimate model parameters (epsilon = 0.100)
Initial log-likelihood: -63917.918
Current log-likelihood at step 1: -63917.851
Parameters optimization took 0 rounds (2.592 sec)

BETTER TREE FOUND at iteration 58: -63917.851
Optimizing NNI: done in 81.7349 secs using 197.3% CPU
Optimizing NNI: done in 75.4799 secs using 197.4% CPU
Iteration 60 / LogL: -63951.965 / Time: 1h:42m:30s (2h:50m:16s left)
Optimizing NNI: done in 72.0355 secs using 196.7% CPU
Optimizing NNI: done in 62.751 secs using 197.2% CPU
Optimizing NNI: done in 89.1233 secs using 197.7% CPU
Optimizing NNI: done in 71.3192 secs using 197.6% CPU
Estimate model parameters (epsilon = 0.100)
Initial log-likelihood: -63914.628
Current log-likelihood at step 1: -63914.403
Current log-likelihood at step 2: -63914.360
Parameters optimization took 1 rounds (5.392 sec)

BETTER TREE FOUND at iteration 64: -63914.360
Optimizing NNI: done in 77.1579 secs using 197.3% CPU
Optimizing NNI: done in 91.1241 secs using 197.4% CPU
Optimizing NNI: done in 67.9208 secs using 197.5% CPU
Optimizing NNI: done in 73.1036 secs using 197.5% CPU
Optimizing NNI: done in 77.961 secs using 197.3% CPU
Optimizing NNI: done in 79.6244 secs using 197.1% CPU
Iteration 70 / LogL: -63956.513 / Time: 1h:55m:24s (2h:37m:13s left)
Optimizing NNI: done in 62.659 secs using 197.1% CPU
Estimate model parameters (epsilon = 0.100)
Initial log-likelihood: -63912.696
Current log-likelihood at step 1: -63912.561
Current log-likelihood at step 2: -63912.521
Parameters optimization took 1 rounds (5.231 sec)

BETTER TREE FOUND at iteration 71: -63912.521
Optimizing NNI: done in 62.9069 secs using 197.1% CPU
Optimizing NNI: done in 76.0696 secs using 197.6% CPU
Optimizing NNI: done in 67.5504 secs using 197.1% CPU
Optimizing NNI: done in 90.2279 secs using 197.6% CPU
Optimizing NNI: done in 59.85 secs using 197.1% CPU
Optimizing NNI: done in 78.3161 secs using 197.6% CPU
Optimizing NNI: done in 68.9235 secs using 197.6% CPU
Estimate model parameters (epsilon = 0.100)
Initial log-likelihood: -63867.671
Current log-likelihood at step 1: -63867.527
Current log-likelihood at step 2: -63867.497
Parameters optimization took 1 rounds (5.157 sec)

BETTER TREE FOUND at iteration 78: -63867.497
Optimizing NNI: done in 66.9486 secs using 197.6% CPU
Optimizing NNI: done in 82.8122 secs using 197.4% CPU
Iteration 80 / LogL: -63975.246 / Time: 2h:7m:38s (2h:38m:20s left)
Optimizing NNI: done in 99.931 secs using 197.7% CPU
Optimizing NNI: done in 58.901 secs using 197.2% CPU
Optimizing NNI: done in 78.3165 secs using 197.4% CPU
Optimizing NNI: done in 65.9079 secs using 197.5% CPU
Optimizing NNI: done in 85.9905 secs using 197.6% CPU
Optimizing NNI: done in 100.299 secs using 197.8% CPU
Estimate model parameters (epsilon = 0.100)
Initial log-likelihood: -63863.333
Current log-likelihood at step 1: -63863.213
Current log-likelihood at step 2: -63863.180
Parameters optimization took 1 rounds (5.267 sec)

BETTER TREE FOUND at iteration 86: -63863.180
Optimizing NNI: done in 79.618 secs using 197.7% CPU
Optimizing NNI: done in 55.2833 secs using 197.2% CPU
Optimizing NNI: done in 20.5334 secs using 193.7% CPU
Optimizing NNI: done in 50.7693 secs using 196.6% CPU
Iteration 90 / LogL: -63870.094 / Time: 2h:19m:25s (2h:30m:22s left)
Optimizing NNI: done in 71.7288 secs using 197.5% CPU
Optimizing NNI: done in 69.3603 secs using 197.7% CPU
Optimizing NNI: done in 88.7508 secs using 197.6% CPU
Estimate model parameters (epsilon = 0.100)
Initial log-likelihood: -63840.948
Current log-likelihood at step 1: -63840.849
Parameters optimization took 0 rounds (2.609 sec)

BETTER TREE FOUND at iteration 93: -63840.849
Optimizing NNI: done in 74.1537 secs using 197.4% CPU
Optimizing NNI: done in 82.7029 secs using 197.9% CPU
Optimizing NNI: done in 86.6408 secs using 197.5% CPU
Optimizing NNI: done in 78.23 secs using 197.4% CPU
Optimizing NNI: done in 71.6787 secs using 197.7% CPU
Optimizing NNI: done in 85.1134 secs using 197.7% CPU
Optimizing NNI: done in 60.8861 secs using 197.4% CPU
Iteration 100 / LogL: -63909.054 / Time: 2h:32m:22s (2h:23m:8s left)
Log-likelihood cutoff on original alignment: -64306.054
NOTE: Bootstrap correlation coefficient of split occurrence frequencies: 0.856
NOTE: UFBoot does not converge, continue at least 100 more iterations
Optimizing NNI: done in 80.1718 secs using 197.5% CPU
Optimizing NNI: done in 70.7535 secs using 197.8% CPU
Optimizing NNI: done in 81.8631 secs using 197.5% CPU
Optimizing NNI: done in 73.2397 secs using 197.7% CPU
Optimizing NNI: done in 68.0081 secs using 197.8% CPU
Optimizing NNI: done in 85.6362 secs using 197.8% CPU
Optimizing NNI: done in 64.1812 secs using 197.7% CPU
Optimizing NNI: done in 68.1035 secs using 197.7% CPU
Optimizing NNI: done in 76.8997 secs using 198.1% CPU
Optimizing NNI: done in 69.0251 secs using 197.7% CPU
Iteration 110 / LogL: -63871.218 / Time: 2h:45m:24s (2h:16m:34s left)
Optimizing NNI: done in 67.851 secs using 197.8% CPU
Estimate model parameters (epsilon = 0.100)
Initial log-likelihood: -63835.573
Current log-likelihood at step 1: -63835.366
Current log-likelihood at step 2: -63835.297
Parameters optimization took 1 rounds (5.179 sec)

BETTER TREE FOUND at iteration 111: -63835.297
Optimizing NNI: done in 78.9191 secs using 197.6% CPU
Optimizing NNI: done in 63.6262 secs using 197.7% CPU
Optimizing NNI: done in 93.8878 secs using 198% CPU
Optimizing NNI: done in 74.4006 secs using 197.8% CPU
Optimizing NNI: done in 64.8177 secs using 197.7% CPU
Optimizing NNI: done in 74.8005 secs using 198.1% CPU
Optimizing NNI: done in 84.7622 secs using 197.7% CPU
Optimizing NNI: done in 104.223 secs using 197.8% CPU
Optimizing NNI: done in 72.9879 secs using 197.7% CPU
Iteration 120 / LogL: -63875.515 / Time: 2h:58m:36s (2h:16m:35s left)
Optimizing NNI: done in 94.7045 secs using 198% CPU
Optimizing NNI: done in 78.6027 secs using 197.7% CPU
Optimizing NNI: done in 87.0908 secs using 197.8% CPU
Optimizing NNI: done in 66.6032 secs using 197.9% CPU
Optimizing NNI: done in 74.0747 secs using 197.9% CPU
Optimizing NNI: done in 55.1671 secs using 197.7% CPU
Optimizing NNI: done in 66.8535 secs using 197.8% CPU
Optimizing NNI: done in 73.0047 secs using 197.8% CPU
Optimizing NNI: done in 83.2576 secs using 197.8% CPU
Optimizing NNI: done in 96.4178 secs using 198.1% CPU
Iteration 130 / LogL: -63840.733 / Time: 3h:11m:39s (2h:0m:20s left)
Optimizing NNI: done in 81.0971 secs using 197.8% CPU
Optimizing NNI: done in 67.8125 secs using 197.7% CPU
Estimate model parameters (epsilon = 0.100)
Initial log-likelihood: -63824.447
Current log-likelihood at step 1: -63824.338
Current log-likelihood at step 2: -63824.311
Parameters optimization took 1 rounds (4.417 sec)

BETTER TREE FOUND at iteration 132: -63824.311
Optimizing NNI: done in 82.6298 secs using 197.8% CPU
Optimizing NNI: done in 87.395 secs using 197.8% CPU
Optimizing NNI: done in 90.227 secs using 197.9% CPU
Optimizing NNI: done in 87.1788 secs using 197.8% CPU
Optimizing NNI: done in 62.491 secs using 197.7% CPU
Optimizing NNI: done in 80.3545 secs using 198.1% CPU
Optimizing NNI: done in 94.4796 secs using 197.6% CPU
Optimizing NNI: done in 71.0814 secs using 197.8% CPU
Iteration 140 / LogL: -63833.499 / Time: 3h:25m:15s (2h:15m:51s left)
Optimizing NNI: done in 78.5825 secs using 197.9% CPU
Optimizing NNI: done in 98.5575 secs using 197.7% CPU
Optimizing NNI: done in 67.2868 secs using 197.7% CPU
Optimizing NNI: done in 57.3695 secs using 197.6% CPU
Optimizing NNI: done in 76.4873 secs using 197.9% CPU
Optimizing NNI: done in 67.0961 secs using 197.8% CPU
Estimate model parameters (epsilon = 0.100)
Initial log-likelihood: -63817.956
Current log-likelihood at step 1: -63817.827
Current log-likelihood at step 2: -63817.772
Parameters optimization took 1 rounds (4.996 sec)

BETTER TREE FOUND at iteration 146: -63817.772
Optimizing NNI: done in 57.3936 secs using 197.8% CPU
Optimizing NNI: done in 69.071 secs using 197.8% CPU
Optimizing NNI: done in 83.0905 secs using 197.7% CPU
Optimizing NNI: done in 90.9052 secs using 197.9% CPU
Iteration 150 / LogL: -63827.177 / Time: 3h:37m:52s (2h:20m:22s left)
Log-likelihood cutoff on original alignment: -64306.054
Optimizing NNI: done in 80.1295 secs using 197.9% CPU
Optimizing NNI: done in 62.4186 secs using 197.8% CPU
Optimizing NNI: done in 86.7923 secs using 198.1% CPU
Optimizing NNI: done in 90.3927 secs using 198% CPU
Optimizing NNI: done in 99.1932 secs using 198% CPU
Estimate model parameters (epsilon = 0.100)
Initial log-likelihood: -63814.992
Current log-likelihood at step 1: -63814.915
Parameters optimization took 0 rounds (2.525 sec)

BETTER TREE FOUND at iteration 155: -63814.915
Optimizing NNI: done in 78.8318 secs using 198.1% CPU
Estimate model parameters (epsilon = 0.100)
Initial log-likelihood: -63804.857
Current log-likelihood at step 1: -63804.813
Parameters optimization took 0 rounds (2.483 sec)

BETTER TREE FOUND at iteration 156: -63804.813
Optimizing NNI: done in 60.8991 secs using 197.8% CPU
Optimizing NNI: done in 69.2583 secs using 197.9% CPU
Optimizing NNI: done in 89.7836 secs using 197.9% CPU
Optimizing NNI: done in 79.2862 secs using 197.9% CPU
Iteration 160 / LogL: -63923.422 / Time: 3h:51m:56s (2h:20m:2s left)
Optimizing NNI: done in 68.6004 secs using 197.5% CPU
Optimizing NNI: done in 79.2966 secs using 198.1% CPU
Estimate model parameters (epsilon = 0.100)
Initial log-likelihood: -63801.176
Current log-likelihood at step 1: -63801.098
Parameters optimization took 0 rounds (2.507 sec)

BETTER TREE FOUND at iteration 162: -63801.098
Optimizing NNI: done in 74.2989 secs using 197.8% CPU
Optimizing NNI: done in 75.6105 secs using 197.9% CPU
Optimizing NNI: done in 79.9424 secs using 197.8% CPU
Estimate model parameters (epsilon = 0.100)
Initial log-likelihood: -63799.100
Current log-likelihood at step 1: -63799.013
Parameters optimization took 0 rounds (2.470 sec)

BETTER TREE FOUND at iteration 165: -63799.013
Optimizing NNI: done in 78.3343 secs using 197.8% CPU
Optimizing NNI: done in 52.3651 secs using 197.4% CPU
Optimizing NNI: done in 60.8342 secs using 197.8% CPU
Optimizing NNI: done in 70.1776 secs using 197.8% CPU
Optimizing NNI: done in 58.1649 secs using 197% CPU
Iteration 170 / LogL: -63817.596 / Time: 4h:3m:46s (2h:17m:1s left)
Optimizing NNI: done in 86.8142 secs using 197.9% CPU
Optimizing NNI: done in 68.2137 secs using 197.6% CPU
Optimizing NNI: done in 76.7581 secs using 197.9% CPU
Optimizing NNI: done in 69.5583 secs using 197.9% CPU
Optimizing NNI: done in 75.4231 secs using 198% CPU
Optimizing NNI: done in 68.1418 secs using 197.8% CPU
Optimizing NNI: done in 69.8292 secs using 197.8% CPU
Optimizing NNI: done in 79.9894 secs using 197.9% CPU
Optimizing NNI: done in 61.5104 secs using 197.9% CPU
Optimizing NNI: done in 77.4162 secs using 197.9% CPU
Iteration 180 / LogL: -63810.321 / Time: 4h:16m:7s (2h:1m:37s left)
Optimizing NNI: done in 66.3401 secs using 197.8% CPU
Optimizing NNI: done in 93.9295 secs using 197.8% CPU
Optimizing NNI: done in 54.5766 secs using 197.3% CPU
Optimizing NNI: done in 64.6914 secs using 197.9% CPU
Optimizing NNI: done in 90.3671 secs using 198.1% CPU
Optimizing NNI: done in 64.9118 secs using 197.8% CPU
Optimizing NNI: done in 81.0012 secs using 197.8% CPU
Optimizing NNI: done in 31.2126 secs using 196.2% CPU
Optimizing NNI: done in 70.6433 secs using 198% CPU
Optimizing NNI: done in 74.6018 secs using 197.9% CPU
Iteration 190 / LogL: -63862.234 / Time: 4h:27m:46s (1h:46m:15s left)
Optimizing NNI: done in 71.2137 secs using 197.9% CPU
Optimizing NNI: done in 89.3753 secs using 197.8% CPU
Optimizing NNI: done in 73.1129 secs using 198% CPU
Optimizing NNI: done in 71.8822 secs using 198% CPU
Optimizing NNI: done in 73.6215 secs using 197.8% CPU
Optimizing NNI: done in 65.6166 secs using 197.6% CPU
Optimizing NNI: done in 71.3488 secs using 197.8% CPU
Optimizing NNI: done in 59.629 secs using 197.7% CPU
Optimizing NNI: done in 51.9128 secs using 197.5% CPU
Optimizing NNI: done in 76.685 secs using 197.7% CPU
Iteration 200 / LogL: -63883.855 / Time: 4h:39m:37s (1h:31m:20s left)
Log-likelihood cutoff on original alignment: -64171.627
NOTE: Bootstrap correlation coefficient of split occurrence frequencies: 0.895
NOTE: UFBoot does not converge, continue at least 100 more iterations
Optimizing NNI: done in 65.7496 secs using 197.8% CPU
Optimizing NNI: done in 50.9058 secs using 197% CPU
Optimizing NNI: done in 56.9199 secs using 197.6% CPU
Optimizing NNI: done in 66.0582 secs using 197.8% CPU
Optimizing NNI: done in 88.0517 secs using 197.8% CPU
Optimizing NNI: done in 71.6075 secs using 197.8% CPU
Optimizing NNI: done in 59.2039 secs using 197.8% CPU
Optimizing NNI: done in 69.8082 secs using 197.8% CPU
Optimizing NNI: done in 83.3613 secs using 198.1% CPU
Estimate model parameters (epsilon = 0.100)
Initial log-likelihood: -63797.445
Current log-likelihood at step 1: -63797.357
Parameters optimization took 0 rounds (2.473 sec)

BETTER TREE FOUND at iteration 209: -63797.357
Optimizing NNI: done in 83.4576 secs using 197.8% CPU
Iteration 210 / LogL: -63803.731 / Time: 4h:51m:54s (2h:18m:16s left)
Optimizing NNI: done in 84.0949 secs using 197.8% CPU
Optimizing NNI: done in 84.94 secs using 197.8% CPU
Optimizing NNI: done in 100.517 secs using 197.8% CPU
Optimizing NNI: done in 85.4334 secs using 197.9% CPU
Optimizing NNI: done in 54.043 secs using 197.5% CPU
Optimizing NNI: done in 87.807 secs using 198% CPU
Optimizing NNI: done in 80.1831 secs using 197.6% CPU
Estimate model parameters (epsilon = 0.100)
Initial log-likelihood: -63796.146
Current log-likelihood at step 1: -63796.096
Parameters optimization took 0 rounds (2.383 sec)

BETTER TREE FOUND at iteration 217: -63796.096
Optimizing NNI: done in 69.4137 secs using 197.7% CPU
Optimizing NNI: done in 78.0505 secs using 197.8% CPU
Optimizing NNI: done in 78.8923 secs using 197.8% CPU
Iteration 220 / LogL: -63834.467 / Time: 5h:5m:28s (2h:15m:17s left)
Optimizing NNI: done in 34.093 secs using 196.2% CPU
Optimizing NNI: done in 64.7339 secs using 197.3% CPU
Optimizing NNI: done in 69.951 secs using 197.7% CPU
Estimate model parameters (epsilon = 0.100)
Initial log-likelihood: -63789.923
Current log-likelihood at step 1: -63789.837
Parameters optimization took 0 rounds (2.513 sec)

BETTER TREE FOUND at iteration 223: -63789.837
Optimizing NNI: done in 75.889 secs using 197.8% CPU
Optimizing NNI: done in 84.6131 secs using 197.9% CPU
Optimizing NNI: done in 63.9801 secs using 197.9% CPU
Optimizing NNI: done in 75.312 secs using 197.9% CPU
Optimizing NNI: done in 84.6628 secs using 197.5% CPU
Optimizing NNI: done in 81.6496 secs using 197.8% CPU
Optimizing NNI: done in 80.604 secs using 197.7% CPU
Iteration 230 / LogL: -63796.951 / Time: 5h:17m:33s (2h:8m:57s left)
Optimizing NNI: done in 71.633 secs using 197.6% CPU
Optimizing NNI: done in 85.5383 secs using 197.8% CPU
Optimizing NNI: done in 79.7921 secs using 197.7% CPU
Optimizing NNI: done in 65.7351 secs using 197.6% CPU
Optimizing NNI: done in 60.0766 secs using 197.8% CPU
Optimizing NNI: done in 79.326 secs using 197.9% CPU
Estimate model parameters (epsilon = 0.100)
Initial log-likelihood: -63788.239
Current log-likelihood at step 1: -63788.197
Parameters optimization took 0 rounds (2.406 sec)

BETTER TREE FOUND at iteration 236: -63788.197
Optimizing NNI: done in 81.03 secs using 197.8% CPU
Optimizing NNI: done in 60.3437 secs using 197.6% CPU
Optimizing NNI: done in 53.6278 secs using 197.5% CPU
Optimizing NNI: done in 73.9014 secs using 197.8% CPU
Iteration 240 / LogL: -63829.329 / Time: 5h:29m:34s (2h:12m:23s left)
Optimizing NNI: done in 67.5606 secs using 197.8% CPU
Optimizing NNI: done in 67.2645 secs using 197.8% CPU
Optimizing NNI: done in 58.2034 secs using 197.4% CPU
Optimizing NNI: done in 83.5302 secs using 197.9% CPU
Optimizing NNI: done in 81.0849 secs using 197.7% CPU
Optimizing NNI: done in 70.5824 secs using 197.8% CPU
Optimizing NNI: done in 35.0428 secs using 196.3% CPU
Estimate model parameters (epsilon = 0.100)
Initial log-likelihood: -63787.921
Current log-likelihood at step 1: -63787.772
Current log-likelihood at step 2: -63787.724
Parameters optimization took 1 rounds (5.274 sec)

BETTER TREE FOUND at iteration 247: -63787.724
Optimizing NNI: done in 62.5387 secs using 197.8% CPU
Optimizing NNI: done in 76.3437 secs using 197.7% CPU
Optimizing NNI: done in 72.4238 secs using 197.4% CPU
Iteration 250 / LogL: -63834.926 / Time: 5h:41m:1s (2h:12m:51s left)
Log-likelihood cutoff on original alignment: -64171.627
Optimizing NNI: done in 70.5861 secs using 197.8% CPU
Optimizing NNI: done in 67.1311 secs using 197.9% CPU
Optimizing NNI: done in 67.6034 secs using 197.8% CPU
Optimizing NNI: done in 79.4425 secs using 197.2% CPU
Optimizing NNI: done in 61.2279 secs using 197.6% CPU
Optimizing NNI: done in 96.3886 secs using 198.2% CPU
Optimizing NNI: done in 68.4774 secs using 197.7% CPU
Estimate model parameters (epsilon = 0.100)
Initial log-likelihood: -63785.923
Current log-likelihood at step 1: -63785.738
Current log-likelihood at step 2: -63785.708
Parameters optimization took 1 rounds (5.263 sec)

BETTER TREE FOUND at iteration 257: -63785.708
Optimizing NNI: done in 70.7192 secs using 197.6% CPU
Optimizing NNI: done in 88.4673 secs using 197.9% CPU
Optimizing NNI: done in 88.0718 secs using 198% CPU
Iteration 260 / LogL: -63798.606 / Time: 5h:54m:29s (2h:12m:45s left)
Optimizing NNI: done in 102.939 secs using 197.7% CPU
Optimizing NNI: done in 57.6829 secs using 197.4% CPU
Optimizing NNI: done in 67.1742 secs using 197.9% CPU
Optimizing NNI: done in 59.5057 secs using 197.8% CPU
Optimizing NNI: done in 66.8271 secs using 197.7% CPU
Optimizing NNI: done in 68.3854 secs using 197.8% CPU
Optimizing NNI: done in 62.6718 secs using 197.6% CPU
Optimizing NNI: done in 84.0424 secs using 198% CPU
Optimizing NNI: done in 65.3815 secs using 197.6% CPU
Optimizing NNI: done in 89.6097 secs using 197.9% CPU
Iteration 270 / LogL: -63868.352 / Time: 6h:6m:41s (1h:58m:35s left)
Optimizing NNI: done in 70.1285 secs using 197.9% CPU
Optimizing NNI: done in 65.3696 secs using 197.8% CPU
Optimizing NNI: done in 85.6967 secs using 198% CPU
Optimizing NNI: done in 62.4183 secs using 197.3% CPU
Optimizing NNI: done in 55.8931 secs using 197.5% CPU
Optimizing NNI: done in 93.7097 secs using 198% CPU
Optimizing NNI: done in 91.4142 secs using 197.9% CPU
Optimizing NNI: done in 53.4282 secs using 197.4% CPU
Estimate model parameters (epsilon = 0.100)
Initial log-likelihood: -63784.640
Current log-likelihood at step 1: -63784.587
Parameters optimization took 0 rounds (2.468 sec)

BETTER TREE FOUND at iteration 278: -63784.587
Optimizing NNI: done in 71.5881 secs using 197.5% CPU
Optimizing NNI: done in 59.6926 secs using 197.7% CPU
Iteration 280 / LogL: -63840.666 / Time: 6h:18m:41s (2h:13m:1s left)
Optimizing NNI: done in 79.6875 secs using 197.9% CPU
Optimizing NNI: done in 66.4896 secs using 197.7% CPU
Optimizing NNI: done in 77.545 secs using 197.7% CPU
Optimizing NNI: done in 76.4718 secs using 197.7% CPU
Optimizing NNI: done in 72.5649 secs using 197.9% CPU
Optimizing NNI: done in 93.9536 secs using 197.7% CPU
Optimizing NNI: done in 81.2342 secs using 197.9% CPU
Optimizing NNI: done in 57.0204 secs using 197.6% CPU
Optimizing NNI: done in 69.8881 secs using 197.8% CPU
Optimizing NNI: done in 83.533 secs using 198% CPU
Iteration 290 / LogL: -63792.274 / Time: 6h:31m:28s (1h:59m:12s left)
Optimizing NNI: done in 72.9029 secs using 197.5% CPU
Optimizing NNI: done in 50.0755 secs using 197.7% CPU
Optimizing NNI: done in 81.5365 secs using 198% CPU
Optimizing NNI: done in 61.6414 secs using 197.8% CPU
Optimizing NNI: done in 49.2752 secs using 197.4% CPU
Optimizing NNI: done in 63.0612 secs using 197.9% CPU
Optimizing NNI: done in 20.1546 secs using 194.1% CPU
Optimizing NNI: done in 72.8058 secs using 197.9% CPU
Optimizing NNI: done in 65.6006 secs using 197.8% CPU
Optimizing NNI: done in 82.6245 secs using 197.9% CPU
Iteration 300 / LogL: -63840.423 / Time: 6h:41m:54s (1h:44m:50s left)
Log-likelihood cutoff on original alignment: -64171.627
NOTE: Bootstrap correlation coefficient of split occurrence frequencies: 0.910
NOTE: UFBoot does not converge, continue at least 100 more iterations
Optimizing NNI: done in 74.219 secs using 197.9% CPU
Optimizing NNI: done in 71.7538 secs using 198% CPU
Optimizing NNI: done in 67.1937 secs using 197.8% CPU
Optimizing NNI: done in 69.1538 secs using 197.8% CPU
Optimizing NNI: done in 72.0384 secs using 197.9% CPU
Optimizing NNI: done in 60.2612 secs using 197.8% CPU
Optimizing NNI: done in 68.5745 secs using 197.6% CPU
Optimizing NNI: done in 88.6933 secs using 197.7% CPU
Estimate model parameters (epsilon = 0.100)
Initial log-likelihood: -63762.268
Current log-likelihood at step 1: -63762.088
Current log-likelihood at step 2: -63762.032
Parameters optimization took 1 rounds (5.114 sec)

BETTER TREE FOUND at iteration 308: -63762.032
Optimizing NNI: done in 25.7346 secs using 194.2% CPU
Optimizing NNI: done in 93.3881 secs using 197.7% CPU
Iteration 310 / LogL: -63838.014 / Time: 6h:54m:14s (2h:11m:22s left)
Optimizing NNI: done in 87.8613 secs using 197.6% CPU
Optimizing NNI: done in 77.6148 secs using 197.9% CPU
Optimizing NNI: done in 101.293 secs using 197.8% CPU
Optimizing NNI: done in 85.8996 secs using 197.9% CPU
Optimizing NNI: done in 93.8292 secs using 197.9% CPU
Optimizing NNI: done in 38.5675 secs using 196.4% CPU
Optimizing NNI: done in 82.0523 secs using 197.7% CPU
Optimizing NNI: done in 83.8049 secs using 197.8% CPU
Optimizing NNI: done in 84.1745 secs using 197.8% CPU
Optimizing NNI: done in 89.719 secs using 197.7% CPU
Iteration 320 / LogL: -63788.660 / Time: 7h:8m:7s (1h:58m:6s left)
Optimizing NNI: done in 73.6412 secs using 197.6% CPU
Optimizing NNI: done in 80.6082 secs using 197.8% CPU
Optimizing NNI: done in 49.5538 secs using 197% CPU
Optimizing NNI: done in 78.5172 secs using 197.7% CPU
Optimizing NNI: done in 72.1432 secs using 197.8% CPU
Optimizing NNI: done in 87.6597 secs using 197.6% CPU
Optimizing NNI: done in 121.51 secs using 197.8% CPU
Estimate model parameters (epsilon = 0.100)
Initial log-likelihood: -63742.725
Current log-likelihood at step 1: -63742.363
Current log-likelihood at step 2: -63742.300
Parameters optimization took 1 rounds (5.246 sec)

BETTER TREE FOUND at iteration 327: -63742.300
Optimizing NNI: done in 84.4324 secs using 197.8% CPU
Optimizing NNI: done in 70.2948 secs using 197.9% CPU
Optimizing NNI: done in 79.9815 secs using 197.8% CPU
Iteration 330 / LogL: -63779.782 / Time: 7h:21m:39s (2h:10m:12s left)
Optimizing NNI: done in 90.7745 secs using 197.8% CPU
Optimizing NNI: done in 66.3728 secs using 197.7% CPU
Optimizing NNI: done in 91.6534 secs using 197.8% CPU
Optimizing NNI: done in 74.9711 secs using 197.7% CPU
Optimizing NNI: done in 60.2207 secs using 197.8% CPU
Optimizing NNI: done in 80.3406 secs using 197.8% CPU
Optimizing NNI: done in 71.0724 secs using 197.6% CPU
Optimizing NNI: done in 86.2286 secs using 197.8% CPU
Optimizing NNI: done in 93.0103 secs using 197.7% CPU
Optimizing NNI: done in 68.5763 secs using 197.7% CPU
Iteration 340 / LogL: -63764.985 / Time: 7h:34m:50s (1h:56m:43s left)
Optimizing NNI: done in 60.0199 secs using 197.5% CPU
Optimizing NNI: done in 98.2464 secs using 197.9% CPU
Optimizing NNI: done in 84.6163 secs using 198% CPU
Optimizing NNI: done in 63.7194 secs using 197.7% CPU
Optimizing NNI: done in 59.9525 secs using 197.8% CPU
Optimizing NNI: done in 78.1454 secs using 197.9% CPU
Optimizing NNI: done in 70.6276 secs using 197.9% CPU
Optimizing NNI: done in 74.2166 secs using 197.6% CPU
Optimizing NNI: done in 75.0783 secs using 197.7% CPU
Optimizing NNI: done in 81.4716 secs using 197.8% CPU
Iteration 350 / LogL: -63746.277 / Time: 7h:47m:25s (1h:43m:7s left)
Log-likelihood cutoff on original alignment: -64171.627
Optimizing NNI: done in 104.51 secs using 198.1% CPU
Optimizing NNI: done in 75.0601 secs using 197.6% CPU
Optimizing NNI: done in 58.4561 secs using 197.4% CPU
Optimizing NNI: done in 73.2858 secs using 197.9% CPU
Optimizing NNI: done in 64.1641 secs using 197.8% CPU
Optimizing NNI: done in 63.8242 secs using 198% CPU
Optimizing NNI: done in 102.382 secs using 198.1% CPU
Optimizing NNI: done in 87.1052 secs using 197.8% CPU
Optimizing NNI: done in 61.0552 secs using 197.9% CPU
Optimizing NNI: done in 74.3592 secs using 197.7% CPU
Iteration 360 / LogL: -63756.606 / Time: 8h:0m:49s (1h:29m:44s left)
Optimizing NNI: done in 56.4223 secs using 198% CPU
Optimizing NNI: done in 86.5742 secs using 197.8% CPU
Estimate model parameters (epsilon = 0.100)
Initial log-likelihood: -63737.772
Current log-likelihood at step 1: -63737.713
Parameters optimization took 0 rounds (2.506 sec)

BETTER TREE FOUND at iteration 362: -63737.713
Optimizing NNI: done in 61.5566 secs using 197.7% CPU
Estimate model parameters (epsilon = 0.100)
Initial log-likelihood: -63732.300
Current log-likelihood at step 1: -63732.224
Parameters optimization took 0 rounds (2.551 sec)

BETTER TREE FOUND at iteration 363: -63732.224
Optimizing NNI: done in 72.567 secs using 198% CPU
Optimizing NNI: done in 76.6181 secs using 197.8% CPU
Optimizing NNI: done in 76.0759 secs using 197.9% CPU
Estimate model parameters (epsilon = 0.100)
Initial log-likelihood: -63719.867
Current log-likelihood at step 1: -63719.771
Parameters optimization took 0 rounds (2.505 sec)

BETTER TREE FOUND at iteration 366: -63719.771
Optimizing NNI: done in 97.0665 secs using 197.7% CPU
Optimizing NNI: done in 82.4309 secs using 197.6% CPU
Optimizing NNI: done in 90.5211 secs using 197.7% CPU
Optimizing NNI: done in 63.9212 secs using 197.8% CPU
Iteration 370 / LogL: -63767.748 / Time: 8h:13m:49s (2h:8m:28s left)
Optimizing NNI: done in 83.1504 secs using 197.8% CPU
Optimizing NNI: done in 85.4614 secs using 198.1% CPU
Optimizing NNI: done in 73.6218 secs using 197.8% CPU
Optimizing NNI: done in 74.3886 secs using 197.8% CPU
Optimizing NNI: done in 76.3272 secs using 197.8% CPU
Optimizing NNI: done in 65.2006 secs using 197.8% CPU
Optimizing NNI: done in 73.5844 secs using 198% CPU
Optimizing NNI: done in 61.243 secs using 197% CPU
Optimizing NNI: done in 71.6247 secs using 197.9% CPU
Optimizing NNI: done in 52.9506 secs using 197.5% CPU
Iteration 380 / LogL: -63741.088 / Time: 8h:25m:56s (1h:54m:48s left)
Optimizing NNI: done in 69.3889 secs using 197.8% CPU
Optimizing NNI: done in 71.0848 secs using 197.8% CPU
Optimizing NNI: done in 64.3086 secs using 197.7% CPU
Optimizing NNI: done in 66.6528 secs using 197.8% CPU
Optimizing NNI: done in 69.7304 secs using 197.9% CPU
Optimizing NNI: done in 73.4221 secs using 197.9% CPU
Optimizing NNI: done in 80.5579 secs using 197.9% CPU
Optimizing NNI: done in 56.0644 secs using 197.5% CPU
Optimizing NNI: done in 58.4663 secs using 197.8% CPU
Optimizing NNI: done in 63.5778 secs using 197.7% CPU
Iteration 390 / LogL: -63740.344 / Time: 8h:37m:18s (1h:41m:4s left)
Optimizing NNI: done in 87.1719 secs using 198% CPU
Optimizing NNI: done in 72.6712 secs using 198% CPU
Optimizing NNI: done in 70.804 secs using 197.8% CPU
Optimizing NNI: done in 64.239 secs using 197.7% CPU
Optimizing NNI: done in 70.1179 secs using 197.6% CPU
Optimizing NNI: done in 86.6425 secs using 197.8% CPU
Optimizing NNI: done in 86.3568 secs using 198% CPU
Optimizing NNI: done in 58.617 secs using 197.6% CPU
Optimizing NNI: done in 64.9417 secs using 197.8% CPU
Optimizing NNI: done in 70.1736 secs using 197.9% CPU
Iteration 400 / LogL: -63775.926 / Time: 8h:49m:41s (1h:27m:37s left)
Log-likelihood cutoff on original alignment: -64161.004
NOTE: Bootstrap correlation coefficient of split occurrence frequencies: 0.886
NOTE: UFBoot does not converge, continue at least 100 more iterations
Optimizing NNI: done in 68.4181 secs using 197.9% CPU
Optimizing NNI: done in 51.3346 secs using 197% CPU
Optimizing NNI: done in 68.0139 secs using 197.7% CPU
Optimizing NNI: done in 45.1381 secs using 197% CPU
Optimizing NNI: done in 43.3318 secs using 196.7% CPU
Optimizing NNI: done in 79.6179 secs using 197.8% CPU
Optimizing NNI: done in 63.3961 secs using 197.9% CPU
Optimizing NNI: done in 81.9332 secs using 197.7% CPU
Optimizing NNI: done in 72.1375 secs using 197.7% CPU
Optimizing NNI: done in 59.6367 secs using 197.7% CPU
Iteration 410 / LogL: -63823.312 / Time: 9h:0m:53s (1h:59m:1s left)
Optimizing NNI: done in 72.7487 secs using 198% CPU
Optimizing NNI: done in 63.9711 secs using 197.8% CPU
Optimizing NNI: done in 84.5653 secs using 198.1% CPU
Optimizing NNI: done in 61.685 secs using 197.4% CPU
Optimizing NNI: done in 71.8761 secs using 198% CPU
Optimizing NNI: done in 77.8776 secs using 197.9% CPU
Optimizing NNI: done in 72.3854 secs using 197.7% CPU
Optimizing NNI: done in 57.5185 secs using 197.7% CPU
Optimizing NNI: done in 78.4132 secs using 197.7% CPU
Optimizing NNI: done in 64.278 secs using 197.8% CPU
Iteration 420 / LogL: -63744.983 / Time: 9h:12m:48s (1h:45m:32s left)
Optimizing NNI: done in 96.4593 secs using 197.9% CPU
Optimizing NNI: done in 57.6089 secs using 197.7% CPU
Optimizing NNI: done in 61.1309 secs using 197.8% CPU
Optimizing NNI: done in 49.3851 secs using 197.2% CPU
Optimizing NNI: done in 67.6482 secs using 197.7% CPU
Optimizing NNI: done in 68.016 secs using 197.7% CPU
Optimizing NNI: done in 59.9129 secs using 197.2% CPU
Optimizing NNI: done in 66.3703 secs using 197.6% CPU
Optimizing NNI: done in 91.8502 secs using 197.9% CPU
Optimizing NNI: done in 46.9047 secs using 197% CPU
Iteration 430 / LogL: -63818.230 / Time: 9h:24m:2s (1h:32m:2s left)
Optimizing NNI: done in 85.6954 secs using 198% CPU
Optimizing NNI: done in 68.8091 secs using 197.6% CPU
Optimizing NNI: done in 67.5276 secs using 197.8% CPU
Estimate model parameters (epsilon = 0.100)
Initial log-likelihood: -63718.371
Current log-likelihood at step 1: -63718.305
Parameters optimization took 0 rounds (2.486 sec)

BETTER TREE FOUND at iteration 433: -63718.305
Optimizing NNI: done in 54.1221 secs using 196.9% CPU
Optimizing NNI: done in 74.6189 secs using 197.6% CPU
Optimizing NNI: done in 74.3386 secs using 197.7% CPU
Optimizing NNI: done in 81.2615 secs using 198.2% CPU
Optimizing NNI: done in 76.1619 secs using 197.7% CPU
Optimizing NNI: done in 65.5426 secs using 197.8% CPU
Optimizing NNI: done in 61.2821 secs using 197.8% CPU
Iteration 440 / LogL: -63737.226 / Time: 9h:36m:3s (2h:2m:2s left)
Optimizing NNI: done in 68.32 secs using 197.9% CPU
Optimizing NNI: done in 74.1096 secs using 198% CPU
Optimizing NNI: done in 71.6113 secs using 197.6% CPU
Optimizing NNI: done in 50.2539 secs using 197.6% CPU
Optimizing NNI: done in 61.4673 secs using 197.8% CPU
Optimizing NNI: done in 72.0874 secs using 197.8% CPU
Optimizing NNI: done in 81.2802 secs using 197.7% CPU
Optimizing NNI: done in 71.4448 secs using 197.6% CPU
Optimizing NNI: done in 70.2212 secs using 197.6% CPU
Optimizing NNI: done in 63.9454 secs using 197.6% CPU
Iteration 450 / LogL: -63749.241 / Time: 9h:47m:37s (1h:48m:37s left)
Log-likelihood cutoff on original alignment: -64161.004
Optimizing NNI: done in 68.5465 secs using 197.6% CPU
Optimizing NNI: done in 59.7909 secs using 197.6% CPU
Optimizing NNI: done in 72.3682 secs using 197.8% CPU
Optimizing NNI: done in 72.9244 secs using 197.7% CPU
Optimizing NNI: done in 57.2125 secs using 197.7% CPU
Optimizing NNI: done in 64.8597 secs using 197.8% CPU
Optimizing NNI: done in 64.0995 secs using 197.7% CPU
Optimizing NNI: done in 69.9591 secs using 197.7% CPU
Optimizing NNI: done in 70.9903 secs using 197.7% CPU
Optimizing NNI: done in 66.9896 secs using 197.7% CPU
Iteration 460 / LogL: -63739.090 / Time: 9h:59m:28s (1h:35m:20s left)
Optimizing NNI: done in 80.1301 secs using 197.6% CPU
Optimizing NNI: done in 66.2081 secs using 197.6% CPU
Optimizing NNI: done in 75.3624 secs using 198% CPU
Optimizing NNI: done in 72.1177 secs using 197.9% CPU
Optimizing NNI: done in 66.6878 secs using 198% CPU
Optimizing NNI: done in 67.0801 secs using 197.6% CPU
Optimizing NNI: done in 67.0501 secs using 197.4% CPU
Optimizing NNI: done in 73.4374 secs using 197.7% CPU
Optimizing NNI: done in 77.3886 secs using 197.7% CPU
Optimizing NNI: done in 74.2588 secs using 197.8% CPU
Iteration 470 / LogL: -63749.151 / Time: 10h:11m:38s (1h:22m:9s left)
Optimizing NNI: done in 64.396 secs using 197.7% CPU
Optimizing NNI: done in 72.404 secs using 197.3% CPU
Optimizing NNI: done in 83.5499 secs using 197.9% CPU
Optimizing NNI: done in 68.4252 secs using 197.5% CPU
Optimizing NNI: done in 70.354 secs using 197.7% CPU
Optimizing NNI: done in 59.033 secs using 197.8% CPU
Optimizing NNI: done in 80.5952 secs using 198.2% CPU
Optimizing NNI: done in 103.872 secs using 197.7% CPU
Optimizing NNI: done in 65.2151 secs using 197.8% CPU
Optimizing NNI: done in 86.762 secs using 197.9% CPU
Iteration 480 / LogL: -63758.027 / Time: 10h:24m:23s (1h:9m:5s left)
Optimizing NNI: done in 99.0413 secs using 197.9% CPU
Optimizing NNI: done in 74.3474 secs using 198.1% CPU
Optimizing NNI: done in 74.7449 secs using 197.3% CPU
Optimizing NNI: done in 55.0902 secs using 197.6% CPU
Optimizing NNI: done in 87.1564 secs using 197.9% CPU
Optimizing NNI: done in 68.2449 secs using 197.8% CPU
Estimate model parameters (epsilon = 0.100)
Initial log-likelihood: -63702.915
Current log-likelihood at step 1: -63702.840
Parameters optimization took 0 rounds (2.647 sec)

BETTER TREE FOUND at iteration 486: -63702.840
Optimizing NNI: done in 62.8115 secs using 197.8% CPU
Optimizing NNI: done in 96.2963 secs using 197.6% CPU
Optimizing NNI: done in 60.2536 secs using 197.7% CPU
Optimizing NNI: done in 73.5847 secs using 197.8% CPU
Iteration 490 / LogL: -63735.315 / Time: 10h:37m:8s (2h:5m:4s left)
Optimizing NNI: done in 73.398 secs using 197.7% CPU
Optimizing NNI: done in 76.3249 secs using 197.9% CPU
Optimizing NNI: done in 69.0619 secs using 197.9% CPU
Optimizing NNI: done in 57.3537 secs using 197.7% CPU
Optimizing NNI: done in 47.1277 secs using 197.4% CPU
Optimizing NNI: done in 79.1198 secs using 198% CPU
Optimizing NNI: done in 80.705 secs using 198.1% CPU
Optimizing NNI: done in 68.3919 secs using 197.6% CPU
Optimizing NNI: done in 79.3159 secs using 198.1% CPU
Optimizing NNI: done in 67.1151 secs using 197.4% CPU
Iteration 500 / LogL: -63758.553 / Time: 10h:48m:55s (1h:51m:50s left)
Log-likelihood cutoff on original alignment: -64161.004
NOTE: Bootstrap correlation coefficient of split occurrence frequencies: 0.891
NOTE: UFBoot does not converge, continue at least 100 more iterations
Optimizing NNI: done in 69.1493 secs using 197.7% CPU
Optimizing NNI: done in 59.8994 secs using 197.8% CPU
Optimizing NNI: done in 87.3556 secs using 197.9% CPU
Optimizing NNI: done in 62.3134 secs using 197.8% CPU
Optimizing NNI: done in 73.213 secs using 197.6% CPU
Optimizing NNI: done in 59.0486 secs using 197.6% CPU
Optimizing NNI: done in 62.1614 secs using 197.4% CPU
Optimizing NNI: done in 81.4244 secs using 198% CPU
Optimizing NNI: done in 70.0264 secs using 197.9% CPU
Optimizing NNI: done in 54.097 secs using 197.3% CPU
Iteration 510 / LogL: -63742.241 / Time: 11h:0m:58s (1h:56m:52s left)
Optimizing NNI: done in 66.0659 secs using 197.6% CPU
Optimizing NNI: done in 76.2804 secs using 197.8% CPU
Optimizing NNI: done in 72.8052 secs using 197.9% CPU
Optimizing NNI: done in 70.7607 secs using 198% CPU
Optimizing NNI: done in 75.2373 secs using 197.7% CPU
Optimizing NNI: done in 67.6628 secs using 197.8% CPU
Optimizing NNI: done in 83.5534 secs using 198% CPU
Estimate model parameters (epsilon = 0.100)
Initial log-likelihood: -63698.312
Current log-likelihood at step 1: -63698.252
Parameters optimization took 0 rounds (2.688 sec)

BETTER TREE FOUND at iteration 517: -63698.252
Optimizing NNI: done in 81.269 secs using 198.2% CPU
Optimizing NNI: done in 86.3048 secs using 197.9% CPU
Optimizing NNI: done in 64.8077 secs using 197.8% CPU
Iteration 520 / LogL: -63768.860 / Time: 11h:13m:36s (2h:5m:53s left)
Optimizing NNI: done in 48.2185 secs using 196.8% CPU
Optimizing NNI: done in 62.2492 secs using 197.6% CPU
Optimizing NNI: done in 71.5521 secs using 197.9% CPU
Optimizing NNI: done in 61.0662 secs using 197.8% CPU
Optimizing NNI: done in 73.7778 secs using 197.7% CPU
Optimizing NNI: done in 72.1824 secs using 197.5% CPU
Optimizing NNI: done in 53.0203 secs using 197.7% CPU
Optimizing NNI: done in 63.4787 secs using 197.7% CPU
Optimizing NNI: done in 73.5383 secs using 197.6% CPU
Optimizing NNI: done in 81.4012 secs using 197.9% CPU
Iteration 530 / LogL: -63800.321 / Time: 11h:24m:47s (1h:52m:37s left)
Optimizing NNI: done in 101.421 secs using 197.4% CPU
Optimizing NNI: done in 80.8036 secs using 197.6% CPU
Optimizing NNI: done in 87.397 secs using 197.8% CPU
Optimizing NNI: done in 64.3941 secs using 197.7% CPU
Optimizing NNI: done in 64.1391 secs using 197.5% CPU
Optimizing NNI: done in 82.5687 secs using 197.7% CPU
Optimizing NNI: done in 61.7979 secs using 197.8% CPU
Optimizing NNI: done in 88.2921 secs using 198% CPU
Optimizing NNI: done in 59.3859 secs using 197.6% CPU
Optimizing NNI: done in 89.9596 secs using 197.9% CPU
Iteration 540 / LogL: -63717.189 / Time: 11h:37m:58s (1h:39m:42s left)
Optimizing NNI: done in 53.5698 secs using 197.6% CPU
Optimizing NNI: done in 67.586 secs using 197.7% CPU
Optimizing NNI: done in 61.6324 secs using 196.9% CPU
Optimizing NNI: done in 70.6586 secs using 197.6% CPU
Optimizing NNI: done in 65.0483 secs using 197.4% CPU
Optimizing NNI: done in 62.7091 secs using 197.7% CPU
Optimizing NNI: done in 58.9892 secs using 197.6% CPU
Optimizing NNI: done in 55.65 secs using 197.3% CPU
Optimizing NNI: done in 76.1272 secs using 197.6% CPU
Optimizing NNI: done in 73.9167 secs using 197.6% CPU
Iteration 550 / LogL: -63759.295 / Time: 11h:48m:53s (1h:26m:30s left)
Log-likelihood cutoff on original alignment: -63930.767
Optimizing NNI: done in 59.3911 secs using 197.5% CPU
Optimizing NNI: done in 76.7576 secs using 197.8% CPU
Optimizing NNI: done in 70.5279 secs using 197.4% CPU
Optimizing NNI: done in 53.9779 secs using 197.6% CPU
Optimizing NNI: done in 41.0385 secs using 197.3% CPU
Optimizing NNI: done in 89.0121 secs using 197.7% CPU
Optimizing NNI: done in 69.3392 secs using 197.8% CPU
Optimizing NNI: done in 60.5419 secs using 197.7% CPU
Optimizing NNI: done in 70.1075 secs using 197.9% CPU
Optimizing NNI: done in 59.8016 secs using 197.1% CPU
Iteration 560 / LogL: -63740.729 / Time: 12h:0m:27s (1h:13m:27s left)
Optimizing NNI: done in 58.2168 secs using 197.5% CPU
Optimizing NNI: done in 65.8752 secs using 197.5% CPU
Optimizing NNI: done in 57.8055 secs using 197.3% CPU
Optimizing NNI: done in 86.9962 secs using 197.9% CPU
Optimizing NNI: done in 64.1943 secs using 197.8% CPU
Optimizing NNI: done in 64.0906 secs using 197.3% CPU
Optimizing NNI: done in 53.943 secs using 197.3% CPU
Optimizing NNI: done in 63.6044 secs using 197.6% CPU
Optimizing NNI: done in 68.3117 secs using 197.5% CPU
Optimizing NNI: done in 62.1306 secs using 197.4% CPU
Iteration 570 / LogL: -63737.459 / Time: 12h:11m:22s (1h:0m:24s left)
Optimizing NNI: done in 73.0373 secs using 197.7% CPU
Estimate model parameters (epsilon = 0.100)
Initial log-likelihood: -63690.142
Current log-likelihood at step 1: -63690.089
Parameters optimization took 0 rounds (2.694 sec)

BETTER TREE FOUND at iteration 571: -63690.089
Optimizing NNI: done in 67.856 secs using 197.3% CPU
Optimizing NNI: done in 47.1665 secs using 196.8% CPU
Optimizing NNI: done in 99.1514 secs using 197.5% CPU
Optimizing NNI: done in 60.3092 secs using 197.5% CPU
Optimizing NNI: done in 58.8232 secs using 197.4% CPU
Optimizing NNI: done in 71.5159 secs using 197.4% CPU
Optimizing NNI: done in 59.3399 secs using 197.3% CPU
Optimizing NNI: done in 54.7728 secs using 197.4% CPU
Optimizing NNI: done in 20.2436 secs using 193.4% CPU
Iteration 580 / LogL: -63766.971 / Time: 12h:21m:47s (1h:56m:35s left)
Optimizing NNI: done in 72.4899 secs using 197.4% CPU
Optimizing NNI: done in 63.2752 secs using 197.4% CPU
Optimizing NNI: done in 57.9388 secs using 197.4% CPU
Optimizing NNI: done in 45.9869 secs using 197.1% CPU
Optimizing NNI: done in 50.3221 secs using 197.3% CPU
Optimizing NNI: done in 56.287 secs using 197.3% CPU
Optimizing NNI: done in 78.8977 secs using 197.6% CPU
Optimizing NNI: done in 58.295 secs using 197.8% CPU
Optimizing NNI: done in 49.9606 secs using 196.9% CPU
Optimizing NNI: done in 65.0969 secs using 197.7% CPU
Iteration 590 / LogL: -63707.938 / Time: 12h:31m:55s (1h:43m:24s left)
Optimizing NNI: done in 63.2763 secs using 197.2% CPU
Optimizing NNI: done in 91.2731 secs using 197.6% CPU
Optimizing NNI: done in 63.3236 secs using 197.8% CPU
Optimizing NNI: done in 45.6016 secs using 196.9% CPU
Optimizing NNI: done in 59.6712 secs using 197.5% CPU
Optimizing NNI: done in 52.502 secs using 197.2% CPU
Optimizing NNI: done in 20.4847 secs using 194.2% CPU
Optimizing NNI: done in 63.9215 secs using 197.8% CPU
Optimizing NNI: done in 78.5461 secs using 197.5% CPU
Optimizing NNI: done in 82.2298 secs using 197.4% CPU
Iteration 600 / LogL: -63702.406 / Time: 12h:42m:27s (1h:30m:22s left)
Log-likelihood cutoff on original alignment: -63881.185
NOTE: Bootstrap correlation coefficient of split occurrence frequencies: 0.899
NOTE: UFBoot does not converge, continue at least 100 more iterations
Optimizing NNI: done in 49.6187 secs using 196.6% CPU
Optimizing NNI: done in 28.8678 secs using 194.2% CPU
Optimizing NNI: done in 55.6151 secs using 197.1% CPU
Optimizing NNI: done in 60.6179 secs using 197.7% CPU
Optimizing NNI: done in 63.2688 secs using 197.4% CPU
Optimizing NNI: done in 55.5291 secs using 197.6% CPU
Optimizing NNI: done in 53.6234 secs using 197.5% CPU
Optimizing NNI: done in 68.2123 secs using 197.5% CPU
Optimizing NNI: done in 55.8711 secs using 197.5% CPU
Optimizing NNI: done in 96.754 secs using 197.5% CPU
Estimate model parameters (epsilon = 0.100)
Initial log-likelihood: -63688.888
Current log-likelihood at step 1: -63688.807
Parameters optimization took 0 rounds (2.573 sec)

BETTER TREE FOUND at iteration 610: -63688.807
Iteration 610 / LogL: -63688.807 / Time: 12h:53m:2s (2h:6m:56s left)
Optimizing NNI: done in 58.2551 secs using 197.8% CPU
Optimizing NNI: done in 71.6827 secs using 197.3% CPU
Optimizing NNI: done in 55.4934 secs using 197.1% CPU
Optimizing NNI: done in 44.5224 secs using 197.1% CPU
Optimizing NNI: done in 56.6236 secs using 196.9% CPU
Optimizing NNI: done in 41.8059 secs using 196.7% CPU
Optimizing NNI: done in 50.0783 secs using 197.4% CPU
Optimizing NNI: done in 54.9062 secs using 197.4% CPU
Optimizing NNI: done in 70.8809 secs using 197.6% CPU
Optimizing NNI: done in 56.8331 secs using 197% CPU
Iteration 620 / LogL: -63776.243 / Time: 13h:2m:33s (1h:53m:46s left)
Optimizing NNI: done in 64.4603 secs using 197.3% CPU
Optimizing NNI: done in 66.875 secs using 197.5% CPU
Optimizing NNI: done in 17.8709 secs using 193.7% CPU
Optimizing NNI: done in 48.0123 secs using 197% CPU
Optimizing NNI: done in 60.9193 secs using 197.7% CPU
Optimizing NNI: done in 60.0943 secs using 197.2% CPU
Optimizing NNI: done in 71.9227 secs using 197.6% CPU
Optimizing NNI: done in 76.0013 secs using 197.5% CPU
Optimizing NNI: done in 94.3632 secs using 197.7% CPU
Optimizing NNI: done in 62.6212 secs using 197.5% CPU
Iteration 630 / LogL: -63719.415 / Time: 13h:13m:7s (1h:40m:52s left)
Optimizing NNI: done in 48.1498 secs using 197.1% CPU
Optimizing NNI: done in 69.6453 secs using 197.3% CPU
Optimizing NNI: done in 57.4324 secs using 197.5% CPU
Optimizing NNI: done in 43.8752 secs using 196.8% CPU
Optimizing NNI: done in 67.8186 secs using 197.5% CPU
Optimizing NNI: done in 69.4903 secs using 197.6% CPU
Optimizing NNI: done in 65.6807 secs using 196.9% CPU
Optimizing NNI: done in 61.7584 secs using 197.4% CPU
Optimizing NNI: done in 69.8915 secs using 197.7% CPU
Estimate model parameters (epsilon = 0.100)
Initial log-likelihood: -63679.452
Current log-likelihood at step 1: -63679.408
Parameters optimization took 0 rounds (2.552 sec)

BETTER TREE FOUND at iteration 639: -63679.408
Optimizing NNI: done in 68.5339 secs using 197.6% CPU
Iteration 640 / LogL: -63710.733 / Time: 13h:23m:43s (2h:4m:31s left)
Optimizing NNI: done in 68.9487 secs using 197.7% CPU
Optimizing NNI: done in 56.1921 secs using 197.4% CPU
Optimizing NNI: done in 49.8885 secs using 197.2% CPU
Optimizing NNI: done in 69.4872 secs using 197.2% CPU
Optimizing NNI: done in 53.9651 secs using 197.2% CPU
Optimizing NNI: done in 62.8173 secs using 197.5% CPU
Optimizing NNI: done in 79.3936 secs using 197.6% CPU
Optimizing NNI: done in 47.196 secs using 197.4% CPU
Optimizing NNI: done in 59.2985 secs using 197.8% CPU
Optimizing NNI: done in 59.0696 secs using 197.7% CPU
Iteration 650 / LogL: -63744.930 / Time: 13h:34m:0s (1h:51m:37s left)
Log-likelihood cutoff on original alignment: -63881.185
Optimizing NNI: done in 73.6757 secs using 197.5% CPU
Optimizing NNI: done in 57.4887 secs using 197.4% CPU
Optimizing NNI: done in 48.3051 secs using 197.1% CPU
Optimizing NNI: done in 93.4152 secs using 197.7% CPU
Optimizing NNI: done in 59.1483 secs using 197.2% CPU
Optimizing NNI: done in 74.3507 secs using 197.7% CPU
Optimizing NNI: done in 55.0378 secs using 197% CPU
Optimizing NNI: done in 62.6038 secs using 197.3% CPU
Estimate model parameters (epsilon = 0.100)
Initial log-likelihood: -63671.726
Current log-likelihood at step 1: -63671.639
Parameters optimization took 0 rounds (2.591 sec)

BETTER TREE FOUND at iteration 658: -63671.639
Optimizing NNI: done in 52.8224 secs using 196.9% CPU
Optimizing NNI: done in 67.5872 secs using 197.2% CPU
Iteration 660 / LogL: -63692.919 / Time: 13h:45m:31s (2h:2m:45s left)
Optimizing NNI: done in 78.7227 secs using 197.4% CPU
Optimizing NNI: done in 56.6618 secs using 197% CPU
Optimizing NNI: done in 40.2194 secs using 196.5% CPU
Optimizing NNI: done in 85.3932 secs using 197.7% CPU
Estimate model parameters (epsilon = 0.100)
Initial log-likelihood: -63663.808
Current log-likelihood at step 1: -63663.747
Parameters optimization took 0 rounds (2.565 sec)

BETTER TREE FOUND at iteration 664: -63663.747
Optimizing NNI: done in 75.0047 secs using 197.5% CPU
Optimizing NNI: done in 68.9121 secs using 196.9% CPU
Optimizing NNI: done in 74.39 secs using 197.4% CPU
Optimizing NNI: done in 72.9516 secs using 197.6% CPU
Optimizing NNI: done in 62.9012 secs using 197% CPU
Optimizing NNI: done in 52.5257 secs using 197.7% CPU
Iteration 670 / LogL: -63693.869 / Time: 13h:56m:53s (1h:57m:35s left)
Optimizing NNI: done in 19.9552 secs using 194.1% CPU
Optimizing NNI: done in 71.6371 secs using 197.4% CPU
Optimizing NNI: done in 36.3219 secs using 196.7% CPU
Optimizing NNI: done in 72.0218 secs using 197% CPU
Optimizing NNI: done in 49.635 secs using 196.9% CPU
Optimizing NNI: done in 56.8038 secs using 196.8% CPU
Optimizing NNI: done in 70.3107 secs using 197.7% CPU
Optimizing NNI: done in 64.5724 secs using 197.2% CPU
Optimizing NNI: done in 24.1934 secs using 194.2% CPU
Optimizing NNI: done in 63.4131 secs using 197.3% CPU
Iteration 680 / LogL: -63673.041 / Time: 14h:5m:53s (1h:44m:38s left)
Optimizing NNI: done in 71.5671 secs using 197.6% CPU
Optimizing NNI: done in 48.9844 secs using 197.1% CPU
Optimizing NNI: done in 57.6227 secs using 197.5% CPU
Optimizing NNI: done in 75.0335 secs using 197.6% CPU
Optimizing NNI: done in 78.8813 secs using 197.1% CPU
Optimizing NNI: done in 50.9749 secs using 197.2% CPU
Optimizing NNI: done in 68.1875 secs using 197.8% CPU
Optimizing NNI: done in 62.4935 secs using 197.4% CPU
Optimizing NNI: done in 56.4214 secs using 197.4% CPU
Optimizing NNI: done in 67.6168 secs using 197.3% CPU
Iteration 690 / LogL: -63747.273 / Time: 14h:16m:42s (1h:32m:0s left)
Optimizing NNI: done in 91.7262 secs using 197.6% CPU
Optimizing NNI: done in 84.9377 secs using 197.6% CPU
Optimizing NNI: done in 74.0889 secs using 197.6% CPU
Optimizing NNI: done in 71.1218 secs using 197.3% CPU
Optimizing NNI: done in 49.8602 secs using 197.2% CPU
Optimizing NNI: done in 110.022 secs using 197.6% CPU
Optimizing NNI: done in 50.2326 secs using 197.3% CPU
Optimizing NNI: done in 60.5473 secs using 197.1% CPU
Optimizing NNI: done in 56.8513 secs using 197.6% CPU
Optimizing NNI: done in 71.8623 secs using 197.7% CPU
Iteration 700 / LogL: -63686.895 / Time: 14h:28m:54s (1h:19m:33s left)
Log-likelihood cutoff on original alignment: -63881.185
NOTE: Bootstrap correlation coefficient of split occurrence frequencies: 0.901
NOTE: UFBoot does not converge, continue at least 100 more iterations
Optimizing NNI: done in 64.0005 secs using 197.1% CPU
Optimizing NNI: done in 56.028 secs using 196.9% CPU
Optimizing NNI: done in 45.759 secs using 197% CPU
Optimizing NNI: done in 58.305 secs using 196.7% CPU
Optimizing NNI: done in 50.0545 secs using 197% CPU
Optimizing NNI: done in 64.3861 secs using 197.4% CPU
Optimizing NNI: done in 71.0529 secs using 197.4% CPU
Optimizing NNI: done in 74.9327 secs using 197.3% CPU
Optimizing NNI: done in 52.1439 secs using 197.6% CPU
Optimizing NNI: done in 80.4171 secs using 197.3% CPU
Iteration 710 / LogL: -63683.587 / Time: 14h:39m:55s (1h:51m:41s left)
Optimizing NNI: done in 28.0199 secs using 194.2% CPU
Optimizing NNI: done in 58.3371 secs using 197% CPU
Optimizing NNI: done in 56.2526 secs using 197.4% CPU
Optimizing NNI: done in 48.7576 secs using 197.1% CPU
Optimizing NNI: done in 67.1305 secs using 197.5% CPU
Optimizing NNI: done in 72.5451 secs using 197.5% CPU
Optimizing NNI: done in 51.6191 secs using 197.5% CPU
Optimizing NNI: done in 62.3458 secs using 197.5% CPU
Optimizing NNI: done in 54.6559 secs using 197.3% CPU
Optimizing NNI: done in 50.502 secs using 196.9% CPU
Iteration 720 / LogL: -63726.410 / Time: 14h:49m:16s (1h:38m:56s left)
Optimizing NNI: done in 71.2901 secs using 197.3% CPU
Optimizing NNI: done in 74.5339 secs using 197.7% CPU
Optimizing NNI: done in 70.6889 secs using 197.2% CPU
Optimizing NNI: done in 50.396 secs using 196.8% CPU
Optimizing NNI: done in 78.4522 secs using 197.6% CPU
Optimizing NNI: done in 49.3553 secs using 197% CPU
Optimizing NNI: done in 47.5084 secs using 197.2% CPU
Optimizing NNI: done in 42.7102 secs using 197.1% CPU
Optimizing NNI: done in 53.0491 secs using 197.5% CPU
Optimizing NNI: done in 60.2273 secs using 197.1% CPU
Iteration 730 / LogL: -63811.767 / Time: 14h:59m:26s (1h:26m:21s left)
Optimizing NNI: done in 63.4187 secs using 197.2% CPU
Optimizing NNI: done in 62.4195 secs using 197.1% CPU
Optimizing NNI: done in 58.345 secs using 197.5% CPU
Optimizing NNI: done in 57.3582 secs using 197.3% CPU
Optimizing NNI: done in 65.3938 secs using 197.7% CPU
Optimizing NNI: done in 79.2867 secs using 197.6% CPU
Optimizing NNI: done in 47.0737 secs using 197.2% CPU
Optimizing NNI: done in 72.0714 secs using 197.5% CPU
Optimizing NNI: done in 76.0282 secs using 197.5% CPU
Optimizing NNI: done in 72.8331 secs using 197.8% CPU
Iteration 740 / LogL: -63702.700 / Time: 15h:10m:32s (1h:13m:55s left)
Optimizing NNI: done in 51.858 secs using 197.1% CPU
Optimizing NNI: done in 56.1453 secs using 197.2% CPU
Optimizing NNI: done in 79.3247 secs using 197.2% CPU
Optimizing NNI: done in 46.9967 secs using 197.2% CPU
Optimizing NNI: done in 84.549 secs using 197.6% CPU
Optimizing NNI: done in 43.1139 secs using 196.9% CPU
Optimizing NNI: done in 60.1609 secs using 197.6% CPU
Optimizing NNI: done in 77.343 secs using 197.5% CPU
Optimizing NNI: done in 76.1562 secs using 197.4% CPU
Optimizing NNI: done in 61.2083 secs using 197.3% CPU
Iteration 750 / LogL: -63676.172 / Time: 15h:21m:20s (1h:1m:30s left)
Log-likelihood cutoff on original alignment: -63881.185
Optimizing NNI: done in 80.97 secs using 197.3% CPU
Optimizing NNI: done in 67.3255 secs using 197.7% CPU
Optimizing NNI: done in 69.5917 secs using 197.6% CPU
Optimizing NNI: done in 56.5796 secs using 197.5% CPU
Optimizing NNI: done in 76.1467 secs using 197.8% CPU
Optimizing NNI: done in 86.9719 secs using 197.8% CPU
Optimizing NNI: done in 76.8651 secs using 197.7% CPU
Optimizing NNI: done in 49.2404 secs using 197% CPU
Optimizing NNI: done in 57.0247 secs using 197.4% CPU
Optimizing NNI: done in 76.6903 secs using 197.6% CPU
Iteration 760 / LogL: -63695.233 / Time: 15h:33m:43s (0h:49m:12s left)
Optimizing NNI: done in 54.674 secs using 197.4% CPU
Optimizing NNI: done in 95.6074 secs using 197.7% CPU
Optimizing NNI: done in 72.639 secs using 197.6% CPU
Optimizing NNI: done in 52.7332 secs using 197.3% CPU
Optimizing NNI: done in 54.5756 secs using 197.2% CPU
Optimizing NNI: done in 56.2308 secs using 197.5% CPU
Optimizing NNI: done in 73.4116 secs using 197.4% CPU
Optimizing NNI: done in 64.93 secs using 197.2% CPU
Optimizing NNI: done in 66.3152 secs using 197.3% CPU
Optimizing NNI: done in 60.6132 secs using 197.6% CPU
Iteration 770 / LogL: -63674.718 / Time: 15h:44m:47s (0h:36m:51s left)
Optimizing NNI: done in 56.128 secs using 196.9% CPU
Optimizing NNI: done in 89.8486 secs using 197.7% CPU
Optimizing NNI: done in 63.9144 secs using 197.7% CPU
Optimizing NNI: done in 44.8319 secs using 196.7% CPU
Optimizing NNI: done in 64.9474 secs using 197.8% CPU
Optimizing NNI: done in 71.6807 secs using 197.6% CPU
Optimizing NNI: done in 60.224 secs using 197.4% CPU
Optimizing NNI: done in 62.4704 secs using 197.2% CPU
Optimizing NNI: done in 74.1049 secs using 197.2% CPU
Optimizing NNI: done in 83.6005 secs using 197.4% CPU
Iteration 780 / LogL: -63682.544 / Time: 15h:56m:11s (0h:24m:32s left)
Optimizing NNI: done in 58.4034 secs using 197.4% CPU
Optimizing NNI: done in 56.1226 secs using 197.5% CPU
Optimizing NNI: done in 72.6812 secs using 197.6% CPU
Optimizing NNI: done in 59.4488 secs using 197.5% CPU
Optimizing NNI: done in 60.5411 secs using 197.4% CPU
Optimizing NNI: done in 53.1102 secs using 197.3% CPU
Optimizing NNI: done in 77.0415 secs using 197.6% CPU
Optimizing NNI: done in 77.4413 secs using 197.6% CPU
Optimizing NNI: done in 68.0232 secs using 197.8% CPU
Optimizing NNI: done in 69.4767 secs using 197.8% CPU
Iteration 790 / LogL: -63724.675 / Time: 16h:7m:15s (0h:12m:15s left)
Optimizing NNI: done in 20.19 secs using 194.4% CPU
Optimizing NNI: done in 82.9008 secs using 197.7% CPU
Optimizing NNI: done in 59.1952 secs using 197.3% CPU
Optimizing NNI: done in 54.8417 secs using 197.4% CPU
Optimizing NNI: done in 72.1073 secs using 197.8% CPU
Optimizing NNI: done in 71.0093 secs using 197.4% CPU
Optimizing NNI: done in 47.8589 secs using 197.3% CPU
Optimizing NNI: done in 80.9206 secs using 197.7% CPU
Optimizing NNI: done in 73.5326 secs using 197.8% CPU
Optimizing NNI: done in 30.4742 secs using 196.1% CPU
Iteration 800 / LogL: -63665.581 / Time: 16h:17m:20s (0h:0m:0s left)
Log-likelihood cutoff on original alignment: -63881.185
NOTE: Bootstrap correlation coefficient of split occurrence frequencies: 0.920
NOTE: UFBoot does not converge, continue at least 100 more iterations
Optimizing NNI: done in 65.1459 secs using 197.6% CPU
Optimizing NNI: done in 49.3435 secs using 197% CPU
Optimizing NNI: done in 62.175 secs using 197.8% CPU
Optimizing NNI: done in 68.3937 secs using 197.8% CPU
Optimizing NNI: done in 56.7453 secs using 197.4% CPU
Optimizing NNI: done in 84.4882 secs using 197.7% CPU
Optimizing NNI: done in 62.0232 secs using 197.6% CPU
Optimizing NNI: done in 41.554 secs using 196.7% CPU
Optimizing NNI: done in 87.8466 secs using 197.9% CPU
Optimizing NNI: done in 58.7536 secs using 197.6% CPU
Iteration 810 / LogL: -63714.197 / Time: 16h:28m:42s (1h:49m:59s left)
Optimizing NNI: done in 55.202 secs using 197.1% CPU
Optimizing NNI: done in 69.7201 secs using 197.7% CPU
Optimizing NNI: done in 50.2767 secs using 197.5% CPU
Optimizing NNI: done in 76.6366 secs using 197.4% CPU
Optimizing NNI: done in 60.3906 secs using 197.6% CPU
Optimizing NNI: done in 62.9826 secs using 197.1% CPU
Optimizing NNI: done in 73.0263 secs using 197.5% CPU
Estimate model parameters (epsilon = 0.100)
Initial log-likelihood: -63662.087
Current log-likelihood at step 1: -63662.007
Parameters optimization took 0 rounds (2.519 sec)

BETTER TREE FOUND at iteration 817: -63662.007
Optimizing NNI: done in 29.4468 secs using 194% CPU
Optimizing NNI: done in 79.3224 secs using 197.3% CPU
Optimizing NNI: done in 56.6194 secs using 197.5% CPU
Iteration 820 / LogL: -63717.828 / Time: 16h:39m:11s (1h:58m:20s left)
Optimizing NNI: done in 69.8383 secs using 197.6% CPU
Optimizing NNI: done in 68.5315 secs using 197.7% CPU
Optimizing NNI: done in 66.1211 secs using 197.8% CPU
Optimizing NNI: done in 66.9552 secs using 197.7% CPU
Optimizing NNI: done in 54.1501 secs using 197.4% CPU
Optimizing NNI: done in 70.5212 secs using 197.3% CPU
Optimizing NNI: done in 69.2759 secs using 197.4% CPU
Optimizing NNI: done in 95.369 secs using 197.8% CPU
Optimizing NNI: done in 52.1322 secs using 197.7% CPU
Optimizing NNI: done in 80.4681 secs using 197.6% CPU
Iteration 830 / LogL: -63729.071 / Time: 16h:50m:57s (1h:46m:5s left)
Optimizing NNI: done in 71.44 secs using 197.6% CPU
Optimizing NNI: done in 60.7119 secs using 197.5% CPU
Optimizing NNI: done in 64.1463 secs using 197.5% CPU
Optimizing NNI: done in 54.2779 secs using 197.4% CPU
Optimizing NNI: done in 69.8858 secs using 197.4% CPU
Optimizing NNI: done in 79.4305 secs using 197.7% CPU
Optimizing NNI: done in 106.977 secs using 197.9% CPU
Optimizing NNI: done in 60.2619 secs using 197.3% CPU
Optimizing NNI: done in 85.3037 secs using 197.3% CPU
Optimizing NNI: done in 62.2431 secs using 197.4% CPU
Iteration 840 / LogL: -63760.697 / Time: 17h:3m:5s (1h:33m:53s left)
Optimizing NNI: done in 70.5436 secs using 197.6% CPU
Optimizing NNI: done in 69.6872 secs using 197.7% CPU
Optimizing NNI: done in 70.2026 secs using 197.7% CPU
Optimizing NNI: done in 81.5079 secs using 197.7% CPU
Optimizing NNI: done in 73.1379 secs using 197.4% CPU
Optimizing NNI: done in 56.5566 secs using 197.8% CPU
Optimizing NNI: done in 67.7116 secs using 197.6% CPU
Optimizing NNI: done in 78.7399 secs using 197.4% CPU
Optimizing NNI: done in 24.5405 secs using 193.9% CPU
Optimizing NNI: done in 49.6867 secs using 197.1% CPU
Iteration 850 / LogL: -63681.133 / Time: 17h:14m:1s (1h:21m:36s left)
Log-likelihood cutoff on original alignment: -63881.185
Optimizing NNI: done in 73.8693 secs using 197.4% CPU
Optimizing NNI: done in 88.7331 secs using 197.3% CPU
Optimizing NNI: done in 63.1183 secs using 197.2% CPU
Optimizing NNI: done in 65.0115 secs using 197.7% CPU
Optimizing NNI: done in 70.6342 secs using 197.6% CPU
Estimate model parameters (epsilon = 0.100)
Initial log-likelihood: -63659.131
Current log-likelihood at step 1: -63659.069
Parameters optimization took 0 rounds (2.604 sec)

BETTER TREE FOUND at iteration 855: -63659.069
Optimizing NNI: done in 72.9163 secs using 197.6% CPU
Optimizing NNI: done in 55.7924 secs using 197.4% CPU
Optimizing NNI: done in 47.4194 secs using 196.8% CPU
Optimizing NNI: done in 65.318 secs using 197.1% CPU
Optimizing NNI: done in 61.6066 secs using 197.8% CPU
Iteration 860 / LogL: -63661.808 / Time: 17h:25m:56s (1h:55m:40s left)
Optimizing NNI: done in 75.6805 secs using 197.6% CPU
Optimizing NNI: done in 45.2022 secs using 196.9% CPU
Optimizing NNI: done in 58.1242 secs using 197.6% CPU
Optimizing NNI: done in 77.8794 secs using 197.7% CPU
Optimizing NNI: done in 77.0005 secs using 197.4% CPU
Optimizing NNI: done in 48.69 secs using 196.8% CPU
Optimizing NNI: done in 52.8432 secs using 197.4% CPU
Optimizing NNI: done in 50.9968 secs using 197.1% CPU
Optimizing NNI: done in 72.6145 secs using 197.5% CPU
Optimizing NNI: done in 49.9004 secs using 196.9% CPU
Iteration 870 / LogL: -63676.752 / Time: 17h:36m:19s (1h:43m:19s left)
Optimizing NNI: done in 97.095 secs using 197.6% CPU
Optimizing NNI: done in 71.0205 secs using 197.6% CPU
Optimizing NNI: done in 52.2152 secs using 197.2% CPU
Optimizing NNI: done in 58.2942 secs using 197.4% CPU
Optimizing NNI: done in 67.9087 secs using 197.5% CPU
Optimizing NNI: done in 74.8526 secs using 197.5% CPU
Optimizing NNI: done in 74.2253 secs using 197.6% CPU
Optimizing NNI: done in 73.5954 secs using 197.4% CPU
Optimizing NNI: done in 43.6789 secs using 196.9% CPU
Optimizing NNI: done in 70.9023 secs using 197.3% CPU
Iteration 880 / LogL: -63719.743 / Time: 17h:47m:55s (1h:31m:7s left)
Optimizing NNI: done in 52.2299 secs using 197.3% CPU
Optimizing NNI: done in 59.729 secs using 197.8% CPU
Optimizing NNI: done in 59.2906 secs using 197.4% CPU
Optimizing NNI: done in 74.6141 secs using 197.5% CPU
Optimizing NNI: done in 81.7458 secs using 197.7% CPU
Optimizing NNI: done in 66.7629 secs using 197.5% CPU
Optimizing NNI: done in 57.239 secs using 197.5% CPU
Optimizing NNI: done in 61.0351 secs using 197.5% CPU
Optimizing NNI: done in 82.8863 secs using 197.5% CPU
Optimizing NNI: done in 23.0754 secs using 194.2% CPU
Iteration 890 / LogL: -63913.657 / Time: 17h:58m:27s (1h:18m:51s left)
Optimizing NNI: done in 74.438 secs using 197.4% CPU
Optimizing NNI: done in 79.8759 secs using 197.7% CPU
Optimizing NNI: done in 64.1559 secs using 197.5% CPU
Optimizing NNI: done in 53.537 secs using 197.5% CPU
Optimizing NNI: done in 16.9425 secs using 193.7% CPU
Optimizing NNI: done in 48.2491 secs using 197.2% CPU
Optimizing NNI: done in 67.5053 secs using 197.8% CPU
Optimizing NNI: done in 68.3715 secs using 197.4% CPU
Optimizing NNI: done in 61.0601 secs using 197.6% CPU
Optimizing NNI: done in 74.7993 secs using 197.9% CPU
Iteration 900 / LogL: -63716.383 / Time: 18h:8m:49s (1h:6m:36s left)
Log-likelihood cutoff on original alignment: -63881.185
NOTE: Bootstrap correlation coefficient of split occurrence frequencies: 0.925
NOTE: UFBoot does not converge, continue at least 100 more iterations
Optimizing NNI: done in 46.1712 secs using 196.8% CPU
Optimizing NNI: done in 87.9107 secs using 197.8% CPU
Optimizing NNI: done in 53.2886 secs using 197.5% CPU
Optimizing NNI: done in 65.3479 secs using 197.5% CPU
Optimizing NNI: done in 26.967 secs using 194.2% CPU
Optimizing NNI: done in 66.9745 secs using 197.6% CPU
Optimizing NNI: done in 65.3323 secs using 197.1% CPU
Optimizing NNI: done in 69.8205 secs using 197.4% CPU
Optimizing NNI: done in 54.2861 secs using 197.5% CPU
Optimizing NNI: done in 64.7842 secs using 197.7% CPU
Iteration 910 / LogL: -63685.951 / Time: 18h:19m:35s (1h:48m:52s left)
Optimizing NNI: done in 53.3783 secs using 197.5% CPU
Optimizing NNI: done in 95.7766 secs using 197.8% CPU
Optimizing NNI: done in 74.3156 secs using 197.7% CPU
Optimizing NNI: done in 20.6863 secs using 193.9% CPU
Optimizing NNI: done in 70.0857 secs using 197.8% CPU
Optimizing NNI: done in 62.5263 secs using 197.5% CPU
Optimizing NNI: done in 89.9549 secs using 197.7% CPU
Optimizing NNI: done in 37.9009 secs using 196.7% CPU
Optimizing NNI: done in 106.599 secs using 197.7% CPU
Optimizing NNI: done in 58.361 secs using 197.5% CPU
Iteration 920 / LogL: -63740.065 / Time: 18h:30m:58s (1h:36m:42s left)
Optimizing NNI: done in 54.0225 secs using 197.4% CPU
Optimizing NNI: done in 72.0972 secs using 197.9% CPU
Optimizing NNI: done in 67.5738 secs using 197.2% CPU
Optimizing NNI: done in 95.1746 secs using 197.7% CPU
Optimizing NNI: done in 44.3475 secs using 197.2% CPU
Optimizing NNI: done in 77.9104 secs using 197.6% CPU
Optimizing NNI: done in 66.1798 secs using 197.7% CPU
Optimizing NNI: done in 70.0001 secs using 197.3% CPU
Optimizing NNI: done in 70.056 secs using 197.7% CPU
Optimizing NNI: done in 47.8843 secs using 197.4% CPU
Iteration 930 / LogL: -63696.660 / Time: 18h:42m:17s (1h:24m:33s left)
Optimizing NNI: done in 46.5057 secs using 197.2% CPU
Optimizing NNI: done in 64.1459 secs using 197.4% CPU
Optimizing NNI: done in 72.5559 secs using 197.7% CPU
Optimizing NNI: done in 56.5888 secs using 197.2% CPU
Optimizing NNI: done in 55.2889 secs using 196.7% CPU
Optimizing NNI: done in 78.8129 secs using 197.6% CPU
Optimizing NNI: done in 83.2394 secs using 197.6% CPU
Optimizing NNI: done in 59.0894 secs using 197.3% CPU
Optimizing NNI: done in 32.6452 secs using 196.3% CPU
Optimizing NNI: done in 63.1622 secs using 197.1% CPU
Iteration 940 / LogL: -63713.360 / Time: 18h:52m:43s (1h:12m:22s left)
Optimizing NNI: done in 55.8594 secs using 197.4% CPU
Optimizing NNI: done in 75.6294 secs using 197.4% CPU
Optimizing NNI: done in 20.2869 secs using 193.7% CPU
Optimizing NNI: done in 60.6876 secs using 197.4% CPU
Optimizing NNI: done in 108.562 secs using 197.6% CPU
Optimizing NNI: done in 71.6936 secs using 197.7% CPU
Optimizing NNI: done in 38.6402 secs using 196.6% CPU
Optimizing NNI: done in 64.6887 secs using 197.4% CPU
Optimizing NNI: done in 75.4355 secs using 197.6% CPU
Optimizing NNI: done in 71.076 secs using 197.6% CPU
Iteration 950 / LogL: -63732.148 / Time: 19h:3m:39s (1h:0m:15s left)
Log-likelihood cutoff on original alignment: -63854.723
Optimizing NNI: done in 60.9874 secs using 197.5% CPU
Optimizing NNI: done in 47.4288 secs using 197.1% CPU
Optimizing NNI: done in 29.1713 secs using 195.5% CPU
Optimizing NNI: done in 53.6728 secs using 197.4% CPU
Optimizing NNI: done in 60.1991 secs using 197.5% CPU
Optimizing NNI: done in 77.2041 secs using 197.6% CPU
Optimizing NNI: done in 69.0772 secs using 197.6% CPU
Optimizing NNI: done in 53.3304 secs using 197.3% CPU
Optimizing NNI: done in 84.0607 secs using 197.7% CPU
Optimizing NNI: done in 55.322 secs using 197.2% CPU
Iteration 960 / LogL: -63718.456 / Time: 19h:14m:19s (0h:48m:8s left)
Optimizing NNI: done in 37.379 secs using 196.4% CPU
Optimizing NNI: done in 68.4298 secs using 197.7% CPU
Optimizing NNI: done in 70.4296 secs using 197.4% CPU
Optimizing NNI: done in 51.176 secs using 197% CPU
Optimizing NNI: done in 98.3054 secs using 197.8% CPU
Optimizing NNI: done in 80.5998 secs using 197.5% CPU
Optimizing NNI: done in 54.3246 secs using 197.4% CPU
Optimizing NNI: done in 53.9239 secs using 197.5% CPU
Optimizing NNI: done in 76.2485 secs using 197.6% CPU
Estimate model parameters (epsilon = 0.100)
Initial log-likelihood: -63652.639
Current log-likelihood at step 1: -63652.455
Current log-likelihood at step 2: -63652.407
Parameters optimization took 1 rounds (5.600 sec)

BETTER TREE FOUND at iteration 969: -63652.407
Optimizing NNI: done in 71.3109 secs using 197.7% CPU
Iteration 970 / LogL: -63668.876 / Time: 19h:25m:40s (1h:59m:5s left)
Optimizing NNI: done in 56.3917 secs using 197.6% CPU
Optimizing NNI: done in 66.9415 secs using 197.3% CPU
Optimizing NNI: done in 72.2305 secs using 197.7% CPU
Optimizing NNI: done in 47.8414 secs using 197.4% CPU
Optimizing NNI: done in 41.8277 secs using 196.6% CPU
Optimizing NNI: done in 55.48 secs using 197.7% CPU
Optimizing NNI: done in 58.0751 secs using 197.4% CPU
Optimizing NNI: done in 85.7745 secs using 197.7% CPU
Optimizing NNI: done in 80.5498 secs using 197.5% CPU
Optimizing NNI: done in 62.5862 secs using 197.5% CPU
Iteration 980 / LogL: -63678.713 / Time: 19h:36m:22s (1h:46m:56s left)
Optimizing NNI: done in 62.4673 secs using 197.4% CPU
Optimizing NNI: done in 62.5208 secs using 197.1% CPU
Optimizing NNI: done in 53.836 secs using 197% CPU
Optimizing NNI: done in 66.3588 secs using 197.5% CPU
Optimizing NNI: done in 57.485 secs using 197.2% CPU
Optimizing NNI: done in 87.9863 secs using 197.5% CPU
Optimizing NNI: done in 67.8201 secs using 197.4% CPU
Optimizing NNI: done in 59.5007 secs using 197.6% CPU
Optimizing NNI: done in 21.1772 secs using 193.6% CPU
Optimizing NNI: done in 16.9598 secs using 193.7% CPU
Iteration 990 / LogL: -63949.013 / Time: 19h:45m:53s (1h:34m:43s left)
Optimizing NNI: done in 89.978 secs using 197.7% CPU
Optimizing NNI: done in 69.2495 secs using 197.4% CPU
Optimizing NNI: done in 60.5119 secs using 197.8% CPU
Optimizing NNI: done in 63.2329 secs using 197.6% CPU
Optimizing NNI: done in 53.5155 secs using 197.3% CPU
Optimizing NNI: done in 67.6117 secs using 197.8% CPU
Optimizing NNI: done in 66.9361 secs using 197.8% CPU
Optimizing NNI: done in 76.353 secs using 197.5% CPU
Optimizing NNI: done in 61.6904 secs using 197.4% CPU
Optimizing NNI: done in 48.3526 secs using 197.1% CPU
Iteration 1000 / LogL: -63742.749 / Time: 19h:57m:5s (1h:22m:40s left)
Log-likelihood cutoff on original alignment: -63854.723
NOTE: Bootstrap correlation coefficient of split occurrence frequencies: 0.925
NOTE: UFBoot does not converge, continue at least 100 more iterations
Optimizing NNI: done in 68.1235 secs using 197.6% CPU
WARNING: bootstrap analysis did not converge. You should rerun with higher number of iterations (-nm option)
TREE SEARCH COMPLETED AFTER 1001 ITERATIONS / Time: 19h:58m:48s

--------------------------------------------------------------------
|                    FINALIZING TREE SEARCH                        |
--------------------------------------------------------------------
Performs final model parameters optimization
Estimate model parameters (epsilon = 0.010)
Initial log-likelihood: -63652.407
Current log-likelihood at step 1: -63652.377
Current log-likelihood at step 2: -63652.354
Current log-likelihood at step 3: -63652.332
Current log-likelihood at step 4: -63652.310
Current log-likelihood at step 5: -63652.293
Current log-likelihood at step 6: -63652.276
Current log-likelihood at step 7: -63652.260
Current log-likelihood at step 8: -63652.245
Current log-likelihood at step 9: -63652.230
Current log-likelihood at step 10: -63652.214
Current log-likelihood at step 11: -63652.201
Current log-likelihood at step 12: -63652.188
Current log-likelihood at step 13: -63652.176
Current log-likelihood at step 14: -63652.163
Current log-likelihood at step 15: -63652.151
Current log-likelihood at step 16: -63652.139
Current log-likelihood at step 17: -63652.127
Current log-likelihood at step 18: -63652.117
Current log-likelihood at step 19: -63652.106
Current log-likelihood at step 20: -63652.095
Current log-likelihood at step 21: -63652.085
Partition-specific rates:  0.138 0.336 0.498 6.482
Parameters optimization took 20 rounds (45.197 sec)

Partition information was printed to iqtree_chloroplast_partitioned_MF_merge.best_model.nex
BEST SCORE FOUND : -63652.085

Testing tree branches by SH-like aLRT with 10000 replicates...
474.144 sec.
Creating bootstrap support values...
Split supports printed to NEXUS file iqtree_chloroplast_partitioned_MF_merge.splits.nex
Total tree length: 4.523

Total number of iterations: 1001
CPU time used for tree search: 140167.395 sec (38h:56m:7s)
Wall-clock time used for tree search: 71812.716 sec (19h:56m:52s)
Total CPU time used: 141440.886 sec (39h:17m:20s)
Total wall-clock time used: 72480.773 sec (20h:8m:0s)

Computing bootstrap consensus tree...
Reading input file iqtree_chloroplast_partitioned_MF_merge.splits.nex...
744 taxa and 8028 splits.
Consensus tree written to iqtree_chloroplast_partitioned_MF_merge.contree
Reading input trees file iqtree_chloroplast_partitioned_MF_merge.contree
Log-likelihood of consensus tree: -63664.122

Analysis results written to: 
  IQ-TREE report:                iqtree_chloroplast_partitioned_MF_merge.iqtree
  Maximum-likelihood tree:       iqtree_chloroplast_partitioned_MF_merge.treefile
  Likelihood distances:          iqtree_chloroplast_partitioned_MF_merge.mldist
  Best partitioning scheme:      iqtree_chloroplast_partitioned_MF_merge.best_scheme.nex
           in RAxML format:      iqtree_chloroplast_partitioned_MF_merge.best_scheme

Ultrafast bootstrap approximation results written to:
  Split support values:          iqtree_chloroplast_partitioned_MF_merge.splits.nex
  Consensus tree:                iqtree_chloroplast_partitioned_MF_merge.contree
  Screen log file:               iqtree_chloroplast_partitioned_MF_merge.log

ALISIM COMMAND
--------------
--alisim simulated_MSA -t iqtree_chloroplast_partitioned_MF_merge.treefile -p Erica_newsp_supermatrix_20240615_trimmed_chloroplast_partitions.raxml.best_model.nex

Date and Time: Sun Jun 16 16:11:57 2024
