# Supplementary material for: ﻿An integrative approach to alpha taxonomy in Erica L. (Ericaceae) with three new species from the Western Cape, South Africa
Source: PhytoKeys. 2025 Jun 4;257:95–117. doi: 10.3897/phytokeys.257.139457 (PMC12159662; doi:10.3897/phytokeys.257.139457)
Supplement: Supplementary material 3 — Full phylogenetic data and results [file phytokeys-257-095_article-139457__-s003.zip › SUPPLEMENTARY_MATERIALS_PHYLOGENETIC-May2025/Phylogenetic analysis results/plastid/iqtree_chloroplast_partitioned_MF_merge.mldist]

744
Calluna_vulgaris_BG643     0.0000000 0.3465736 0.3465736 0.3465736 0.3465736 0.3465736 0.3465736 0.3465736 0.3465736 0.3465736 0.3465736 0.3465736 0.3465736 0.3465736 0.3465736 0.3465736 0.3465736 0.3465736 0.3465736 0.3465736 0.3465736 0.3465736 0.3465736 0.3465736 0.3465736 0.3465736 0.3465736 0.3465736 0.3465736 0.0000010 0.0000010 0.0000010 9.0000000 9.0000000 9.0000000 9.0000000 9.0000000 9.0000000 9.0000000 9.0000000 9.0000000 9.0000000 9.0000000 9.0000000 9.0000000 9.0000000 9.0000000 9.0000000 9.0000000 9.0000000 9.0000000 0.3465736 0.3465736 9.0000000 9.0000000 9.0000000 9.0000000 9.0000000 9.0000000 9.0000000 9.0000000 0.3465736 9.0000000 9.0000000 9.0000000 9.0000000 9.0000000 0.3465736 0.0000010 9.0000000 0.3465736 9.0000000 9.0000000 9.0000000 9.0000000 9.0000000 9.0000000 9.0000000 9.0000000 9.0000000 9.0000000 9.0000000 9.0000000 0.0000010 9.0000000 9.0000000 9.0000000 0.0000010 0.0000010 9.0000000 9.0000000 9.0000000 9.0000000 9.0000000 9.0000000 9.0000000 9.0000000 9.0000000 0.3465736 9.0000000 9.0000000 0.3465736 0.0000010 9.0000000 9.0000000 0.3465736 9.0000000 0.0000010 9.0000000 9.0000000 0.0000010 0.3465736 9.0000000 9.0000000 9.0000000 0.3465736 9.0000000 9.0000000 9.0000000 9.0000000 9.0000000 9.0000000 0.3465736 9.0000000 0.0000010 0.3465736 0.3465736 9.0000000 9.0000000 9.0000000 0.3465736 9.0000000 9.0000000 9.0000000 9.0000000 9.0000000 9.0000000 9.0000000 9.0000000 9.0000000 0.3465736 9.0000000 0.3465736 0.3465736 0.3465736 9.0000000 0.3465736 0.3465736 9.0000000 0.3465736 0.3465736 9.0000000 0.3465736 9.0000000 9.0000000 0.0000010 9.0000000 9.0000000 0.0000010 9.0000000 9.0000000 0.0000010 9.0000000 0.3465736 9.0000000 9.0000000 0.3465736 9.0000000 9.0000000 0.3465736 9.0000000 9.0000000 0.3465736 0.0000010 9.0000000 0.0000010 0.0000010 9.0000000 9.0000000 0.0000010 0.0000010 0.3465736 0.3465736 9.0000000 0.3465736 9.0000000 9.0000000 0.3465736 9.0000000 9.0000000 9.0000000 9.0000000 9.0000000 0.0000010 0.3465736 9.0000000 9.0000000 9.0000000 9.0000000 9.0000000 9.0000000 9.0000000 9.0000000 9.0000000 0.3465736 9.0000000 9.0000000 9.0000000 9.0000000 0.3465736 0.3465736 9.0000000 9.0000000 9.0000000 9.0000000 9.0000000 0.3465736 9.0000000 9.0000000 9.0000000 9.0000000 9.0000000 9.0000000 9.0000000 9.0000000 9.0000000 9.0000000 9.0000000 9.0000000 9.0000000 9.0000000 9.0000000 9.0000000 9.0000000 9.0000000 0.3465736 0.3465736 9.0000000 0.3465736 9.0000000 9.0000000 0.3465736 0.3465736 9.0000000 0.3465736 0.3465736 9.0000000 9.0000000 9.0000000 9.0000000 9.0000000 0.3465736 9.0000000 0.0000010 9.0000000 9.0000000 0.3465736 0.3465736 9.0000000 9.0000000 9.0000000 9.0000000 9.0000000 9.0000000 9.0000000 9.0000000 9.0000000 9.0000000 0.3465736 9.0000000 9.0000000 9.0000000 9.0000000 9.0000000 0.3465736 9.0000000 9.0000000 9.0000000 9.0000000 9.0000000 9.0000000 9.0000000 9.0000000 9.0000000 9.0000000 0.3465736 9.0000000 0.3465736 9.0000000 0.3465736 9.0000000 0.0000010 0.0000010 9.0000000 9.0000000 9.0000000 9.0000000 9.0000000 9.0000000 9.0000000 9.0000000 9.0000000 9.0000000 9.0000000 9.0000000 0.3465736 9.0000000 9.0000000 9.0000000 9.0000000 9.0000000 9.0000000 9.0000000 9.0000000 0.3465736 9.0000000 9.0000000 9.0000000 9.0000000 9.0000000 9.0000000 9.0000000 9.0000000 0.0000010 9.0000000 9.0000000 9.0000000 9.0000000 9.0000000 0.0000010 9.0000000 9.0000000 0.3465736 9.0000000 9.0000000 0.3465736 9.0000000 9.0000000 9.0000000 9.0000000 9.0000000 0.3465736 9.0000000 9.0000000 9.0000000 9.0000000 9.0000000 0.3465736 0.3465736 0.3465736 0.3465736 0.3465736 0.3465736 0.3465736 9.0000000 9.0000000 9.0000000 0.0000010 0.0000010 9.0000000 9.0000000 9.0000000 0.3465736 9.0000000 9.0000000 9.0000000 9.0000000 9.0000000 9.0000000 9.0000000 9.0000000 9.0000000 9.0000000 0.3465736 0.3465736 9.0000000 9.0000000 9.0000000 9.0000000 0.3465736 9.0000000 9.0000000 0.3465736 0.0000010 9.0000000 9.0000000 9.0000000 0.3465736 9.0000000 0.3465736 9.0000000 9.0000000 9.0000000 0.3465736 0.3465736 9.0000000 9.0000000 9.0000000 9.0000000 9.0000000 9.0000000 9.0000000 9.0000000 9.0000000 0.0000010 9.0000000 9.0000000 9.0000000 9.0000000 0.3465736 9.0000000 0.0000010 9.0000000 9.0000000 9.0000000 9.0000000 0.0000010 9.0000000 0.3465736 0.0000010 9.0000000 9.0000000 0.0000010 9.0000000 9.0000000 9.0000000 9.0000000 9.0000000 0.0000010 9.0000000 0.3465736 9.0000000 9.0000000 0.3465736 9.0000000 9.0000000 9.0000000 0.3465736 9.0000000 0.0000010 0.0000010 0.3465736 9.0000000 9.0000000 9.0000000 9.0000000 9.0000000 9.0000000 9.0000000 0.3465736 9.0000000 9.0000000 0.3465736 9.0000000 0.3465736 9.0000000 0.3465736 9.0000000 9.0000000 0.0000010 0.3465736 0.3465736 0.0000010 0.3465736 9.0000000 9.0000000 9.0000000 9.0000000 0.3465736 9.0000000 0.3465736 9.0000000 9.0000000 9.0000000 0.0000010 9.0000000 9.0000000 0.3465736 0.3465736 9.0000000 9.0000000 9.0000000 9.0000000 9.0000000 9.0000000 9.0000000 0.3465736 9.0000000 9.0000000 9.0000000 9.0000000 9.0000000 9.0000000 0.3465736 9.0000000 0.0000010 9.0000000 9.0000000 0.3465736 9.0000000 9.0000000 9.0000000 0.3465736 9.0000000 9.0000000 9.0000000 0.0000010 9.0000000 9.0000000 9.0000000 9.0000000 0.0000010 9.0000000 0.3465736 9.0000000 9.0000000 9.0000000 9.0000000 0.3465736 9.0000000 9.0000000 9.0000000 9.0000000 9.0000000 9.0000000 9.0000000 9.0000000 0.0000010 9.0000000 0.3465736 9.0000000 9.0000000 9.0000000 9.0000000 9.0000000 9.0000000 0.3465736 0.3465736 9.0000000 9.0000000 9.0000000 0.3465736 0.0000010 9.0000000 9.0000000 9.0000000 0.3465736 0.0000010 0.3465736 9.0000000 9.0000000 9.0000000 0.3465736 9.0000000 9.0000000 9.0000000 9.0000000 9.0000000 9.0000000 0.3465736 9.0000000 9.0000000 9.0000000 0.3465736 0.3465736 0.3465736 9.0000000 9.0000000 0.3465736 9.0000000 9.0000000 9.0000000 0.3465736 9.0000000 9.0000000 9.0000000 9.0000000 9.0000000 0.3465736 9.0000000 9.0000000 9.0000000 0.0000010 9.0000000 9.0000000 0.3465736 9.0000000 0.3465736 9.0000000 0.3465736 9.0000000 0.3465736 9.0000000 9.0000000 9.0000000 9.0000000 9.0000000 9.0000000 9.0000000 9.0000000 0.0000010 9.0000000 9.0000000 9.0000000 0.3465736 9.0000000 0.3465736 9.0000000 9.0000000 0.3465736 9.0000000 9.0000000 9.0000000 9.0000000 0.0000010 0.3465736 9.0000000 9.0000000 9.0000000 9.0000000 9.0000000 0.3465736 9.0000000 9.0000000 9.0000000 9.0000000 9.0000000 0.3465736 9.0000000 9.0000000 9.0000000 9.0000000 9.0000000 9.0000000 0.0000010 9.0000000 0.3465736 9.0000000 9.0000000 9.0000000 0.0000010 9.0000000 9.0000000 9.0000000 9.0000000 9.0000000 9.0000000 9.0000000 9.0000000 0.0000010 9.0000000 0.3465736 0.3465736 9.0000000 9.0000000 9.0000000 9.0000000 9.0000000 9.0000000 9.0000000 0.0000010 0.3465736 0.0000010 0.0000010 9.0000000 9.0000000 9.0000000 9.0000000 9.0000000 9.0000000 0.3465736 9.0000000 9.0000000 0.3465736 9.0000000 9.0000000 9.0000000 9.0000000 9.0000000 9.0000000 9.0000000 9.0000000 0.3465736 9.0000000 9.0000000 9.0000000 0.3465736 9.0000000 0.3465736 0.0000010 9.0000000 9.0000000 0.3465736 9.0000000 9.0000000 9.0000000 0.3465736 0.0000010 9.0000000 9.0000000 9.0000000 0.3465736 9.0000000 0.0000010 0.3465736 9.0000000 0.3465736 9.0000000 9.0000000 0.0000010 0.0000010 9.0000000 9.0000000 9.0000000 9.0000000 0.3465736 0.3465736 0.3465736 9.0000000 0.3465736 9.0000000 9.0000000 0.3465736 9.0000000 9.0000000 0.3465736 9.0000000 9.0000000 9.0000000 9.0000000 0.3465736 0.3465736 9.0000000 9.0000000 9.0000000 0.3465736 9.0000000 9.0000000 9.0000000 9.0000000 9.0000000 9.0000000 9.0000000 9.0000000 
Daboecia_cantabrica_PPA    0.3465736 0.0000000 0.0000010 0.0000010 0.0000010 0.0000010 0.0000010 0.0000010 0.0000010 0.0000010 0.0000010 0.0000010 0.0000010 0.0000010 0.0000010 0.0000010 0.0000010 0.0000010 0.0000010 0.0000010 0.0000010 0.0000010 0.0000010 0.0000010 0.0000010 0.0000010 0.0000010 0.0000010 0.0000010 0.3465736 0.3465736 0.3465736 9.0000000 9.0000000 9.0000000 9.0000000 9.0000000 9.0000000 9.0000000 9.0000000 9.0000000 9.0000000 9.0000000 9.0000000 9.0000000 9.0000000 9.0000000 9.0000000 9.0000000 9.0000000 9.0000000 0.0000010 0.0000010 9.0000000 9.0000000 9.0000000 9.0000000 9.0000000 9.0000000 9.0000000 9.0000000 0.0000010 9.0000000 9.0000000 9.0000000 9.0000000 9.0000000 0.0000010 0.3465736 9.0000000 0.0000010 9.0000000 9.0000000 9.0000000 0.3465736 0.3465736 9.0000000 9.0000000 0.3465736 9.0000000 9.0000000 0.3465736 9.0000000 0.3465736 9.0000000 9.0000000 9.0000000 0.3465736 0.3465736 0.3465736 9.0000000 9.0000000 9.0000000 9.0000000 9.0000000 9.0000000 9.0000000 9.0000000 0.0000010 9.0000000 9.0000000 0.0000010 0.3465736 9.0000000 0.3465736 0.0000010 9.0000000 0.3465736 9.0000000 9.0000000 0.3465736 0.0000010 9.0000000 9.0000000 9.0000000 0.0000010 9.0000000 9.0000000 9.0000000 9.0000000 9.0000000 9.0000000 0.0000010 9.0000000 0.3465736 0.0000010 9.0000000 9.0000000 9.0000000 9.0000000 0.0000010 0.3465736 9.0000000 9.0000000 9.0000000 9.0000000 9.0000000 9.0000000 9.0000000 9.0000000 0.0000010 9.0000000 0.0000010 0.0000010 0.0000010 9.0000000 9.0000000 0.0000010 9.0000000 0.0000010 9.0000000 9.0000000 0.0000010 9.0000000 9.0000000 0.3465736 9.0000000 9.0000000 0.3465736 9.0000000 9.0000000 0.3465736 9.0000000 0.0000010 9.0000000 9.0000000 0.0000010 9.0000000 9.0000000 0.0000010 9.0000000 9.0000000 0.0000010 0.3465736 9.0000000 0.3465736 0.3465736 0.3465736 9.0000000 0.3465736 0.3465736 0.0000010 0.0000010 9.0000000 9.0000000 9.0000000 9.0000000 0.0000010 9.0000000 9.0000000 9.0000000 9.0000000 9.0000000 0.3465736 9.0000000 9.0000000 9.0000000 9.0000000 9.0000000 9.0000000 0.3465736 9.0000000 9.0000000 9.0000000 0.0000010 9.0000000 9.0000000 9.0000000 9.0000000 0.0000010 0.0000010 9.0000000 9.0000000 9.0000000 9.0000000 9.0000000 0.0000010 9.0000000 9.0000000 9.0000000 9.0000000 9.0000000 9.0000000 9.0000000 9.0000000 9.0000000 9.0000000 0.3465736 9.0000000 9.0000000 9.0000000 0.3465736 9.0000000 9.0000000 0.3465736 0.0000010 0.0000010 9.0000000 0.0000010 9.0000000 9.0000000 9.0000000 9.0000000 9.0000000 0.0000010 0.0000010 9.0000000 9.0000000 9.0000000 9.0000000 9.0000000 0.0000010 9.0000000 0.3465736 9.0000000 9.0000000 0.0000010 0.0000010 9.0000000 9.0000000 9.0000000 0.3465736 9.0000000 9.0000000 9.0000000 9.0000000 9.0000000 9.0000000 0.0000010 9.0000000 9.0000000 9.0000000 9.0000000 9.0000000 0.0000010 9.0000000 9.0000000 0.3465736 9.0000000 9.0000000 9.0000000 9.0000000 9.0000000 9.0000000 9.0000000 0.0000010 0.3465736 0.0000010 9.0000000 0.0000010 9.0000000 0.3465736 0.3465736 9.0000000 0.3465736 9.0000000 9.0000000 9.0000000 9.0000000 9.0000000 0.3465736 9.0000000 9.0000000 9.0000000 9.0000000 0.0000010 9.0000000 9.0000000 9.0000000 9.0000000 9.0000000 9.0000000 9.0000000 0.3465736 0.0000010 9.0000000 9.0000000 9.0000000 9.0000000 9.0000000 9.0000000 9.0000000 9.0000000 0.3465736 9.0000000 9.0000000 9.0000000 0.3465736 9.0000000 0.3465736 9.0000000 9.0000000 0.0000010 9.0000000 9.0000000 0.0000010 9.0000000 9.0000000 9.0000000 9.0000000 0.3465736 0.0000010 0.3465736 9.0000000 0.3465736 9.0000000 9.0000000 0.0000010 0.0000010 0.0000010 0.0000010 0.0000010 0.0000010 0.0000010 9.0000000 9.0000000 9.0000000 0.3465736 0.3465736 9.0000000 9.0000000 9.0000000 0.0000010 9.0000000 9.0000000 9.0000000 9.0000000 9.0000000 9.0000000 9.0000000 9.0000000 9.0000000 9.0000000 9.0000000 0.0000010 9.0000000 9.0000000 9.0000000 9.0000000 0.0000010 9.0000000 0.3465736 0.0000010 0.3465736 9.0000000 9.0000000 9.0000000 0.0000010 9.0000000 0.0000010 9.0000000 9.0000000 9.0000000 0.0000010 0.0000010 9.0000000 9.0000000 9.0000000 9.0000000 9.0000000 9.0000000 9.0000000 9.0000000 9.0000000 0.3465736 9.0000000 9.0000000 9.0000000 9.0000000 0.0000010 9.0000000 0.3465736 9.0000000 0.3465736 9.0000000 9.0000000 0.3465736 9.0000000 0.0000010 0.3465736 9.0000000 9.0000000 0.3465736 9.0000000 9.0000000 9.0000000 9.0000000 9.0000000 0.3465736 9.0000000 0.0000010 9.0000000 9.0000000 0.0000010 9.0000000 9.0000000 9.0000000 0.0000010 9.0000000 0.3465736 0.3465736 0.0000010 9.0000000 9.0000000 9.0000000 0.3465736 9.0000000 9.0000000 9.0000000 0.0000010 9.0000000 9.0000000 0.0000010 9.0000000 0.0000010 9.0000000 0.0000010 9.0000000 9.0000000 0.3465736 0.0000010 0.0000010 0.3465736 0.0000010 9.0000000 9.0000000 9.0000000 9.0000000 0.0000010 9.0000000 9.0000000 9.0000000 9.0000000 9.0000000 0.3465736 9.0000000 9.0000000 0.0000010 9.0000000 9.0000000 9.0000000 9.0000000 9.0000000 9.0000000 9.0000000 9.0000000 0.0000010 9.0000000 9.0000000 9.0000000 9.0000000 0.3465736 9.0000000 0.0000010 9.0000000 0.3465736 0.3465736 9.0000000 0.0000010 9.0000000 0.3465736 9.0000000 0.0000010 0.3465736 9.0000000 9.0000000 0.3465736 9.0000000 0.3465736 9.0000000 9.0000000 0.3465736 9.0000000 0.0000010 9.0000000 0.3465736 9.0000000 9.0000000 0.0000010 9.0000000 9.0000000 9.0000000 9.0000000 9.0000000 9.0000000 0.3465736 9.0000000 0.3465736 9.0000000 0.0000010 9.0000000 9.0000000 9.0000000 9.0000000 9.0000000 9.0000000 0.0000010 0.0000010 9.0000000 9.0000000 9.0000000 0.0000010 0.3465736 9.0000000 9.0000000 9.0000000 0.0000010 0.3465736 0.0000010 9.0000000 9.0000000 9.0000000 0.0000010 9.0000000 9.0000000 9.0000000 9.0000000 9.0000000 9.0000000 0.0000010 9.0000000 9.0000000 0.3465736 9.0000000 0.0000010 0.0000010 9.0000000 9.0000000 0.0000010 9.0000000 9.0000000 0.3465736 0.0000010 9.0000000 9.0000000 9.0000000 9.0000000 9.0000000 0.0000010 9.0000000 9.0000000 9.0000000 0.3465736 9.0000000 0.3465736 0.0000010 9.0000000 0.0000010 9.0000000 0.0000010 9.0000000 0.0000010 9.0000000 9.0000000 9.0000000 9.0000000 9.0000000 9.0000000 9.0000000 9.0000000 0.3465736 9.0000000 9.0000000 9.0000000 0.0000010 9.0000000 0.0000010 9.0000000 9.0000000 0.0000010 9.0000000 9.0000000 9.0000000 9.0000000 0.3465736 0.0000010 9.0000000 9.0000000 9.0000000 9.0000000 9.0000000 0.0000010 9.0000000 9.0000000 9.0000000 9.0000000 9.0000000 0.0000010 0.3465736 0.3465736 0.3465736 9.0000000 0.3465736 9.0000000 0.3465736 9.0000000 0.0000010 9.0000000 9.0000000 9.0000000 0.3465736 9.0000000 9.0000000 9.0000000 9.0000000 9.0000000 9.0000000 9.0000000 0.3465736 0.3465736 9.0000000 0.0000010 0.0000010 9.0000000 9.0000000 9.0000000 0.3465736 0.3465736 9.0000000 9.0000000 0.3465736 0.0000010 0.3465736 0.3465736 9.0000000 9.0000000 9.0000000 9.0000000 0.3465736 0.3465736 0.0000010 9.0000000 9.0000000 0.0000010 9.0000000 9.0000000 9.0000000 9.0000000 9.0000000 9.0000000 9.0000000 9.0000000 0.0000010 9.0000000 9.0000000 9.0000000 0.0000010 9.0000000 0.0000010 0.3465736 9.0000000 9.0000000 0.0000010 9.0000000 9.0000000 9.0000000 0.0000010 0.3465736 9.0000000 9.0000000 9.0000000 0.0000010 9.0000000 0.3465736 0.0000010 0.3465736 0.0000010 9.0000000 9.0000000 0.3465736 0.3465736 9.0000000 9.0000000 9.0000000 9.0000000 0.0000010 0.0000010 0.0000010 9.0000000 0.0000010 9.0000000 9.0000000 0.0000010 9.0000000 9.0000000 0.0000010 9.0000000 9.0000000 9.0000000 9.0000000 9.0000000 0.0000010 9.0000000 9.0000000 9.0000000 0.0000010 9.0000000 9.0000000 9.0000000 9.0000000 9.0000000 0.3465736 9.0000000 9.0000000 
Empetrum_nig               0.3465736 0.0000010 0.0000000 0.0000010 0.0000010 0.0000010 0.0000010 0.0000010 0.0000010 0.0000010 0.0000010 0.0000010 0.0000010 0.0000010 0.0000010 0.0000010 0.0000010 0.0000010 0.0000010 0.0000010 0.0000010 0.0000010 0.0000010 0.0000010 0.0000010 0.0000010 0.0000010 0.0000010 0.0000010 0.3465736 0.3465736 0.3465736 9.0000000 9.0000000 9.0000000 9.0000000 9.0000000 9.0000000 9.0000000 9.0000000 9.0000000 9.0000000 9.0000000 9.0000000 9.0000000 9.0000000 9.0000000 9.0000000 9.0000000 9.0000000 9.0000000 0.0000010 0.0000010 9.0000000 9.0000000 9.0000000 9.0000000 9.0000000 9.0000000 9.0000000 9.0000000 0.0000010 9.0000000 9.0000000 9.0000000 9.0000000 9.0000000 0.0000010 0.3465736 9.0000000 0.0000010 9.0000000 9.0000000 9.0000000 0.3465736 0.3465736 9.0000000 9.0000000 0.3465736 9.0000000 9.0000000 0.3465736 9.0000000 0.3465736 9.0000000 9.0000000 9.0000000 0.3465736 0.3465736 0.3465736 9.0000000 9.0000000 9.0000000 9.0000000 9.0000000 9.0000000 9.0000000 9.0000000 0.0000010 9.0000000 9.0000000 0.0000010 0.3465736 9.0000000 0.3465736 0.0000010 9.0000000 0.3465736 9.0000000 9.0000000 0.3465736 0.0000010 9.0000000 9.0000000 9.0000000 0.0000010 9.0000000 9.0000000 9.0000000 9.0000000 9.0000000 9.0000000 0.0000010 9.0000000 0.3465736 0.0000010 9.0000000 9.0000000 9.0000000 9.0000000 0.0000010 0.3465736 9.0000000 9.0000000 9.0000000 9.0000000 9.0000000 9.0000000 9.0000000 9.0000000 0.0000010 9.0000000 0.0000010 0.0000010 0.0000010 9.0000000 9.0000000 0.0000010 9.0000000 0.0000010 9.0000000 9.0000000 0.0000010 9.0000000 9.0000000 0.3465736 9.0000000 9.0000000 0.3465736 9.0000000 9.0000000 0.3465736 9.0000000 0.0000010 9.0000000 9.0000000 0.0000010 9.0000000 9.0000000 0.0000010 9.0000000 9.0000000 0.0000010 0.3465736 9.0000000 0.3465736 0.3465736 0.3465736 9.0000000 0.3465736 0.3465736 0.0000010 0.0000010 9.0000000 9.0000000 9.0000000 9.0000000 0.0000010 9.0000000 9.0000000 9.0000000 9.0000000 9.0000000 0.3465736 9.0000000 9.0000000 9.0000000 9.0000000 9.0000000 9.0000000 0.3465736 9.0000000 9.0000000 9.0000000 0.0000010 9.0000000 9.0000000 9.0000000 9.0000000 0.0000010 0.0000010 9.0000000 9.0000000 9.0000000 9.0000000 9.0000000 0.0000010 9.0000000 9.0000000 9.0000000 9.0000000 9.0000000 9.0000000 9.0000000 9.0000000 9.0000000 9.0000000 0.3465736 9.0000000 9.0000000 9.0000000 0.3465736 9.0000000 9.0000000 0.3465736 0.0000010 0.0000010 9.0000000 0.0000010 9.0000000 9.0000000 9.0000000 9.0000000 9.0000000 0.0000010 0.0000010 9.0000000 9.0000000 9.0000000 9.0000000 9.0000000 0.0000010 9.0000000 0.3465736 9.0000000 9.0000000 0.0000010 0.0000010 9.0000000 9.0000000 9.0000000 0.3465736 9.0000000 9.0000000 9.0000000 9.0000000 9.0000000 9.0000000 0.0000010 9.0000000 9.0000000 9.0000000 9.0000000 9.0000000 0.0000010 9.0000000 9.0000000 0.3465736 9.0000000 9.0000000 9.0000000 9.0000000 9.0000000 9.0000000 9.0000000 0.0000010 0.3465736 0.0000010 9.0000000 0.0000010 9.0000000 0.3465736 0.3465736 9.0000000 0.3465736 9.0000000 9.0000000 9.0000000 9.0000000 9.0000000 0.3465736 9.0000000 9.0000000 9.0000000 9.0000000 0.0000010 9.0000000 9.0000000 9.0000000 9.0000000 9.0000000 9.0000000 9.0000000 0.3465736 0.0000010 9.0000000 9.0000000 9.0000000 9.0000000 9.0000000 9.0000000 9.0000000 9.0000000 0.3465736 9.0000000 9.0000000 9.0000000 0.3465736 9.0000000 0.3465736 9.0000000 9.0000000 0.0000010 9.0000000 9.0000000 0.0000010 9.0000000 9.0000000 9.0000000 9.0000000 0.3465736 0.0000010 0.3465736 9.0000000 0.3465736 9.0000000 9.0000000 0.0000010 0.0000010 0.0000010 0.0000010 0.0000010 0.0000010 0.0000010 9.0000000 9.0000000 9.0000000 0.3465736 0.3465736 9.0000000 9.0000000 9.0000000 0.0000010 9.0000000 9.0000000 9.0000000 9.0000000 9.0000000 9.0000000 9.0000000 9.0000000 9.0000000 9.0000000 9.0000000 0.0000010 9.0000000 9.0000000 9.0000000 9.0000000 0.0000010 9.0000000 0.3465736 0.0000010 0.3465736 9.0000000 9.0000000 9.0000000 0.0000010 9.0000000 0.0000010 9.0000000 9.0000000 9.0000000 0.0000010 0.0000010 9.0000000 9.0000000 9.0000000 9.0000000 9.0000000 9.0000000 9.0000000 9.0000000 9.0000000 0.3465736 9.0000000 9.0000000 9.0000000 9.0000000 0.0000010 9.0000000 0.3465736 9.0000000 0.3465736 9.0000000 9.0000000 0.3465736 9.0000000 0.0000010 0.3465736 9.0000000 9.0000000 0.3465736 9.0000000 9.0000000 9.0000000 9.0000000 9.0000000 0.3465736 9.0000000 0.0000010 9.0000000 9.0000000 0.0000010 9.0000000 9.0000000 9.0000000 0.0000010 9.0000000 0.3465736 0.3465736 0.0000010 9.0000000 9.0000000 9.0000000 0.3465736 9.0000000 9.0000000 9.0000000 0.0000010 9.0000000 9.0000000 0.0000010 9.0000000 0.0000010 9.0000000 0.0000010 9.0000000 9.0000000 0.3465736 0.0000010 0.0000010 0.3465736 0.0000010 9.0000000 9.0000000 9.0000000 9.0000000 0.0000010 9.0000000 9.0000000 9.0000000 9.0000000 9.0000000 0.3465736 9.0000000 9.0000000 0.0000010 9.0000000 9.0000000 9.0000000 9.0000000 9.0000000 9.0000000 9.0000000 9.0000000 0.0000010 9.0000000 9.0000000 9.0000000 9.0000000 0.3465736 9.0000000 0.0000010 9.0000000 0.3465736 0.3465736 9.0000000 0.0000010 9.0000000 0.3465736 9.0000000 0.0000010 0.3465736 9.0000000 9.0000000 0.3465736 9.0000000 0.3465736 9.0000000 9.0000000 0.3465736 9.0000000 0.0000010 9.0000000 0.3465736 9.0000000 9.0000000 0.0000010 9.0000000 9.0000000 9.0000000 9.0000000 9.0000000 9.0000000 0.3465736 9.0000000 0.3465736 9.0000000 0.0000010 9.0000000 9.0000000 9.0000000 9.0000000 9.0000000 9.0000000 0.0000010 0.0000010 9.0000000 9.0000000 9.0000000 0.0000010 0.3465736 9.0000000 9.0000000 9.0000000 0.0000010 0.3465736 0.0000010 9.0000000 9.0000000 9.0000000 0.0000010 9.0000000 9.0000000 9.0000000 9.0000000 9.0000000 9.0000000 0.0000010 9.0000000 9.0000000 0.3465736 9.0000000 0.0000010 0.0000010 9.0000000 9.0000000 0.0000010 9.0000000 9.0000000 0.3465736 0.0000010 9.0000000 9.0000000 9.0000000 9.0000000 9.0000000 0.0000010 9.0000000 9.0000000 9.0000000 0.3465736 9.0000000 0.3465736 0.0000010 9.0000000 0.0000010 9.0000000 0.0000010 9.0000000 0.0000010 9.0000000 9.0000000 9.0000000 9.0000000 9.0000000 9.0000000 9.0000000 9.0000000 0.3465736 9.0000000 9.0000000 9.0000000 0.0000010 9.0000000 0.0000010 9.0000000 9.0000000 0.0000010 9.0000000 9.0000000 9.0000000 9.0000000 0.3465736 0.0000010 9.0000000 9.0000000 9.0000000 9.0000000 9.0000000 0.0000010 9.0000000 9.0000000 9.0000000 9.0000000 9.0000000 0.0000010 0.3465736 0.3465736 0.3465736 9.0000000 0.3465736 9.0000000 0.3465736 9.0000000 0.0000010 9.0000000 9.0000000 9.0000000 0.3465736 9.0000000 9.0000000 9.0000000 9.0000000 9.0000000 9.0000000 9.0000000 0.3465736 0.3465736 9.0000000 0.0000010 0.0000010 9.0000000 9.0000000 9.0000000 0.3465736 0.3465736 9.0000000 9.0000000 0.3465736 0.0000010 0.3465736 0.3465736 9.0000000 9.0000000 9.0000000 9.0000000 0.3465736 0.3465736 0.0000010 9.0000000 9.0000000 0.0000010 9.0000000 9.0000000 9.0000000 9.0000000 9.0000000 9.0000000 9.0000000 9.0000000 0.0000010 9.0000000 9.0000000 9.0000000 0.0000010 9.0000000 0.0000010 0.3465736 9.0000000 9.0000000 0.0000010 9.0000000 9.0000000 9.0000000 0.0000010 0.3465736 9.0000000 9.0000000 9.0000000 0.0000010 9.0000000 0.3465736 0.0000010 0.3465736 0.0000010 9.0000000 9.0000000 0.3465736 0.3465736 9.0000000 9.0000000 9.0000000 9.0000000 0.0000010 0.0000010 0.0000010 9.0000000 0.0000010 9.0000000 9.0000000 0.0000010 9.0000000 9.0000000 0.0000010 9.0000000 9.0000000 9.0000000 9.0000000 9.0000000 0.0000010 9.0000000 9.0000000 9.0000000 0.0000010 9.0000000 9.0000000 9.0000000 9.0000000 9.0000000 0.3465736 9.0000000 9.0000000 
arborea_Miehe              0.3465736 0.0000010 0.0000010 0.0000000 0.0000010 0.0000010 0.0000010 0.0000010 0.0000010 0.0000010 0.0000010 0.0000010 0.0000010 0.0000010 0.0000010 0.0000010 0.0000010 0.0000010 0.0000010 0.0000010 0.0000010 0.0000010 0.0000010 0.0000010 0.0000010 0.0000010 0.0000010 0.0000010 0.0000010 0.3465736 0.3465736 0.3465736 9.0000000 9.0000000 9.0000000 9.0000000 9.0000000 9.0000000 9.0000000 9.0000000 9.0000000 9.0000000 9.0000000 9.0000000 9.0000000 9.0000000 9.0000000 9.0000000 9.0000000 9.0000000 9.0000000 0.0000010 0.0000010 9.0000000 9.0000000 9.0000000 9.0000000 9.0000000 9.0000000 9.0000000 9.0000000 0.0000010 9.0000000 9.0000000 9.0000000 9.0000000 9.0000000 0.0000010 0.3465736 9.0000000 0.0000010 9.0000000 9.0000000 9.0000000 0.3465736 0.3465736 9.0000000 9.0000000 0.3465736 9.0000000 9.0000000 0.3465736 9.0000000 0.3465736 9.0000000 9.0000000 9.0000000 0.3465736 0.3465736 0.3465736 9.0000000 9.0000000 9.0000000 9.0000000 9.0000000 9.0000000 9.0000000 9.0000000 0.0000010 9.0000000 9.0000000 0.0000010 0.3465736 9.0000000 0.3465736 0.0000010 9.0000000 0.3465736 9.0000000 9.0000000 0.3465736 0.0000010 9.0000000 9.0000000 9.0000000 0.0000010 9.0000000 9.0000000 9.0000000 9.0000000 9.0000000 9.0000000 0.0000010 9.0000000 0.3465736 0.0000010 9.0000000 9.0000000 9.0000000 9.0000000 0.0000010 0.3465736 9.0000000 9.0000000 9.0000000 9.0000000 9.0000000 9.0000000 9.0000000 9.0000000 0.0000010 9.0000000 0.0000010 0.0000010 0.0000010 9.0000000 9.0000000 0.0000010 9.0000000 0.0000010 9.0000000 9.0000000 0.0000010 9.0000000 9.0000000 0.3465736 9.0000000 9.0000000 0.3465736 9.0000000 9.0000000 0.3465736 9.0000000 0.0000010 9.0000000 9.0000000 0.0000010 9.0000000 9.0000000 0.0000010 9.0000000 9.0000000 0.0000010 0.3465736 9.0000000 0.3465736 0.3465736 0.3465736 9.0000000 0.3465736 0.3465736 0.0000010 0.0000010 9.0000000 9.0000000 9.0000000 9.0000000 0.0000010 9.0000000 9.0000000 9.0000000 9.0000000 9.0000000 0.3465736 9.0000000 9.0000000 9.0000000 9.0000000 9.0000000 9.0000000 0.3465736 9.0000000 9.0000000 9.0000000 0.0000010 9.0000000 9.0000000 9.0000000 9.0000000 0.0000010 0.0000010 9.0000000 9.0000000 9.0000000 9.0000000 9.0000000 0.0000010 9.0000000 9.0000000 9.0000000 9.0000000 9.0000000 9.0000000 9.0000000 9.0000000 9.0000000 9.0000000 0.3465736 9.0000000 9.0000000 9.0000000 0.3465736 9.0000000 9.0000000 0.3465736 0.0000010 0.0000010 9.0000000 0.0000010 9.0000000 9.0000000 9.0000000 9.0000000 9.0000000 0.0000010 0.0000010 9.0000000 9.0000000 9.0000000 9.0000000 9.0000000 0.0000010 9.0000000 0.3465736 9.0000000 9.0000000 0.0000010 0.0000010 9.0000000 9.0000000 9.0000000 0.3465736 9.0000000 9.0000000 9.0000000 9.0000000 9.0000000 9.0000000 0.0000010 9.0000000 9.0000000 9.0000000 9.0000000 9.0000000 0.0000010 9.0000000 9.0000000 0.3465736 9.0000000 9.0000000 9.0000000 9.0000000 9.0000000 9.0000000 9.0000000 0.0000010 0.3465736 0.0000010 9.0000000 0.0000010 9.0000000 0.3465736 0.3465736 9.0000000 0.3465736 9.0000000 9.0000000 9.0000000 9.0000000 9.0000000 0.3465736 9.0000000 9.0000000 9.0000000 9.0000000 0.0000010 9.0000000 9.0000000 9.0000000 9.0000000 9.0000000 9.0000000 9.0000000 0.3465736 0.0000010 9.0000000 9.0000000 9.0000000 9.0000000 9.0000000 9.0000000 9.0000000 9.0000000 0.3465736 9.0000000 9.0000000 9.0000000 0.3465736 9.0000000 0.3465736 9.0000000 9.0000000 0.0000010 9.0000000 9.0000000 0.0000010 9.0000000 9.0000000 9.0000000 9.0000000 0.3465736 0.0000010 0.3465736 9.0000000 0.3465736 9.0000000 9.0000000 0.0000010 0.0000010 0.0000010 0.0000010 0.0000010 0.0000010 0.0000010 9.0000000 9.0000000 9.0000000 0.3465736 0.3465736 9.0000000 9.0000000 9.0000000 0.0000010 9.0000000 9.0000000 9.0000000 9.0000000 9.0000000 9.0000000 9.0000000 9.0000000 9.0000000 9.0000000 9.0000000 0.0000010 9.0000000 9.0000000 9.0000000 9.0000000 0.0000010 9.0000000 0.3465736 0.0000010 0.3465736 9.0000000 9.0000000 9.0000000 0.0000010 9.0000000 0.0000010 9.0000000 9.0000000 9.0000000 0.0000010 0.0000010 9.0000000 9.0000000 9.0000000 9.0000000 9.0000000 9.0000000 9.0000000 9.0000000 9.0000000 0.3465736 9.0000000 9.0000000 9.0000000 9.0000000 0.0000010 9.0000000 0.3465736 9.0000000 0.3465736 9.0000000 9.0000000 0.3465736 9.0000000 0.0000010 0.3465736 9.0000000 9.0000000 0.3465736 9.0000000 9.0000000 9.0000000 9.0000000 9.0000000 0.3465736 9.0000000 0.0000010 9.0000000 9.0000000 0.0000010 9.0000000 9.0000000 9.0000000 0.0000010 9.0000000 0.3465736 0.3465736 0.0000010 9.0000000 9.0000000 9.0000000 0.3465736 9.0000000 9.0000000 9.0000000 0.0000010 9.0000000 9.0000000 0.0000010 9.0000000 0.0000010 9.0000000 0.0000010 9.0000000 9.0000000 0.3465736 0.0000010 0.0000010 0.3465736 0.0000010 9.0000000 9.0000000 9.0000000 9.0000000 0.0000010 9.0000000 9.0000000 9.0000000 9.0000000 9.0000000 0.3465736 9.0000000 9.0000000 0.0000010 9.0000000 9.0000000 9.0000000 9.0000000 9.0000000 9.0000000 9.0000000 9.0000000 0.0000010 9.0000000 9.0000000 9.0000000 9.0000000 0.3465736 9.0000000 0.0000010 9.0000000 0.3465736 0.3465736 9.0000000 0.0000010 9.0000000 0.3465736 9.0000000 0.0000010 0.3465736 9.0000000 9.0000000 0.3465736 9.0000000 0.3465736 9.0000000 9.0000000 0.3465736 9.0000000 0.0000010 9.0000000 0.3465736 9.0000000 9.0000000 0.0000010 9.0000000 9.0000000 9.0000000 9.0000000 9.0000000 9.0000000 0.3465736 9.0000000 0.3465736 9.0000000 0.0000010 9.0000000 9.0000000 9.0000000 9.0000000 9.0000000 9.0000000 0.0000010 0.0000010 9.0000000 9.0000000 9.0000000 0.0000010 0.3465736 9.0000000 9.0000000 9.0000000 0.0000010 0.3465736 0.0000010 9.0000000 9.0000000 9.0000000 0.0000010 9.0000000 9.0000000 9.0000000 9.0000000 9.0000000 9.0000000 0.0000010 9.0000000 9.0000000 0.3465736 9.0000000 0.0000010 0.0000010 9.0000000 9.0000000 0.0000010 9.0000000 9.0000000 0.3465736 0.0000010 9.0000000 9.0000000 9.0000000 9.0000000 9.0000000 0.0000010 9.0000000 9.0000000 9.0000000 0.3465736 9.0000000 0.3465736 0.0000010 9.0000000 0.0000010 9.0000000 0.0000010 9.0000000 0.0000010 9.0000000 9.0000000 9.0000000 9.0000000 9.0000000 9.0000000 9.0000000 9.0000000 0.3465736 9.0000000 9.0000000 9.0000000 0.0000010 9.0000000 0.0000010 9.0000000 9.0000000 0.0000010 9.0000000 9.0000000 9.0000000 9.0000000 0.3465736 0.0000010 9.0000000 9.0000000 9.0000000 9.0000000 9.0000000 0.0000010 9.0000000 9.0000000 9.0000000 9.0000000 9.0000000 0.0000010 0.3465736 0.3465736 0.3465736 9.0000000 0.3465736 9.0000000 0.3465736 9.0000000 0.0000010 9.0000000 9.0000000 9.0000000 0.3465736 9.0000000 9.0000000 9.0000000 9.0000000 9.0000000 9.0000000 9.0000000 0.3465736 0.3465736 9.0000000 0.0000010 0.0000010 9.0000000 9.0000000 9.0000000 0.3465736 0.3465736 9.0000000 9.0000000 0.3465736 0.0000010 0.3465736 0.3465736 9.0000000 9.0000000 9.0000000 9.0000000 0.3465736 0.3465736 0.0000010 9.0000000 9.0000000 0.0000010 9.0000000 9.0000000 9.0000000 9.0000000 9.0000000 9.0000000 9.0000000 9.0000000 0.0000010 9.0000000 9.0000000 9.0000000 0.0000010 9.0000000 0.0000010 0.3465736 9.0000000 9.0000000 0.0000010 9.0000000 9.0000000 9.0000000 0.0000010 0.3465736 9.0000000 9.0000000 9.0000000 0.0000010 9.0000000 0.3465736 0.0000010 0.3465736 0.0000010 9.0000000 9.0000000 0.3465736 0.3465736 9.0000000 9.0000000 9.0000000 9.0000000 0.0000010 0.0000010 0.0000010 9.0000000 0.0000010 9.0000000 9.0000000 0.0000010 9.0000000 9.0000000 0.0000010 9.0000000 9.0000000 9.0000000 9.0000000 9.0000000 0.0000010 9.0000000 9.0000000 9.0000000 0.0000010 9.0000000 9.0000000 9.0000000 9.0000000 9.0000000 0.3465736 9.0000000 9.0000000 
australis_PPF              0.3465736 0.0000010 0.0000010 0.0000010 0.0000000 0.0000010 0.0000010 0.0000010 0.0000010 0.0000010 0.0000010 0.0000010 0.0000010 0.0000010 0.0000010 0.0000010 0.0000010 0.0000010 0.0000010 0.0000010 0.0000010 0.0000010 0.0000010 0.0000010 0.0000010 0.0000010 0.0000010 0.0000010 0.0000010 0.3465736 0.3465736 0.3465736 9.0000000 9.0000000 9.0000000 9.0000000 9.0000000 9.0000000 9.0000000 9.0000000 9.0000000 9.0000000 9.0000000 9.0000000 9.0000000 9.0000000 9.0000000 9.0000000 9.0000000 9.0000000 9.0000000 0.0000010 0.0000010 9.0000000 9.0000000 9.0000000 9.0000000 9.0000000 9.0000000 9.0000000 9.0000000 0.0000010 9.0000000 9.0000000 9.0000000 9.0000000 9.0000000 0.0000010 0.3465736 9.0000000 0.0000010 9.0000000 9.0000000 9.0000000 0.3465736 0.3465736 9.0000000 9.0000000 0.3465736 9.0000000 9.0000000 0.3465736 9.0000000 0.3465736 9.0000000 9.0000000 9.0000000 0.3465736 0.3465736 0.3465736 9.0000000 9.0000000 9.0000000 9.0000000 9.0000000 9.0000000 9.0000000 9.0000000 0.0000010 9.0000000 9.0000000 0.0000010 0.3465736 9.0000000 0.3465736 0.0000010 9.0000000 0.3465736 9.0000000 9.0000000 0.3465736 0.0000010 9.0000000 9.0000000 9.0000000 0.0000010 9.0000000 9.0000000 9.0000000 9.0000000 9.0000000 9.0000000 0.0000010 9.0000000 0.3465736 0.0000010 9.0000000 9.0000000 9.0000000 9.0000000 0.0000010 0.3465736 9.0000000 9.0000000 9.0000000 9.0000000 9.0000000 9.0000000 9.0000000 9.0000000 0.0000010 9.0000000 0.0000010 0.0000010 0.0000010 9.0000000 9.0000000 0.0000010 9.0000000 0.0000010 9.0000000 9.0000000 0.0000010 9.0000000 9.0000000 0.3465736 9.0000000 9.0000000 0.3465736 9.0000000 9.0000000 0.3465736 9.0000000 0.0000010 9.0000000 9.0000000 0.0000010 9.0000000 9.0000000 0.0000010 9.0000000 9.0000000 0.0000010 0.3465736 9.0000000 0.3465736 0.3465736 0.3465736 9.0000000 0.3465736 0.3465736 0.0000010 0.0000010 9.0000000 9.0000000 9.0000000 9.0000000 0.0000010 9.0000000 9.0000000 9.0000000 9.0000000 9.0000000 0.3465736 9.0000000 9.0000000 9.0000000 9.0000000 9.0000000 9.0000000 0.3465736 9.0000000 9.0000000 9.0000000 0.0000010 9.0000000 9.0000000 9.0000000 9.0000000 0.0000010 0.0000010 9.0000000 9.0000000 9.0000000 9.0000000 9.0000000 0.0000010 9.0000000 9.0000000 9.0000000 9.0000000 9.0000000 9.0000000 9.0000000 9.0000000 9.0000000 9.0000000 0.3465736 9.0000000 9.0000000 9.0000000 0.3465736 9.0000000 9.0000000 0.3465736 0.0000010 0.0000010 9.0000000 0.0000010 9.0000000 9.0000000 9.0000000 9.0000000 9.0000000 0.0000010 0.0000010 9.0000000 9.0000000 9.0000000 9.0000000 9.0000000 0.0000010 9.0000000 0.3465736 9.0000000 9.0000000 0.0000010 0.0000010 9.0000000 9.0000000 9.0000000 0.3465736 9.0000000 9.0000000 9.0000000 9.0000000 9.0000000 9.0000000 0.0000010 9.0000000 9.0000000 9.0000000 9.0000000 9.0000000 0.0000010 9.0000000 9.0000000 0.3465736 9.0000000 9.0000000 9.0000000 9.0000000 9.0000000 9.0000000 9.0000000 0.0000010 0.3465736 0.0000010 9.0000000 0.0000010 9.0000000 0.3465736 0.3465736 9.0000000 0.3465736 9.0000000 9.0000000 9.0000000 9.0000000 9.0000000 0.3465736 9.0000000 9.0000000 9.0000000 9.0000000 0.0000010 9.0000000 9.0000000 9.0000000 9.0000000 9.0000000 9.0000000 9.0000000 0.3465736 0.0000010 9.0000000 9.0000000 9.0000000 9.0000000 9.0000000 9.0000000 9.0000000 9.0000000 0.3465736 9.0000000 9.0000000 9.0000000 0.3465736 9.0000000 0.3465736 9.0000000 9.0000000 0.0000010 9.0000000 9.0000000 0.0000010 9.0000000 9.0000000 9.0000000 9.0000000 0.3465736 0.0000010 0.3465736 9.0000000 0.3465736 9.0000000 9.0000000 0.0000010 0.0000010 0.0000010 0.0000010 0.0000010 0.0000010 0.0000010 9.0000000 9.0000000 9.0000000 0.3465736 0.3465736 9.0000000 9.0000000 9.0000000 0.0000010 9.0000000 9.0000000 9.0000000 9.0000000 9.0000000 9.0000000 9.0000000 9.0000000 9.0000000 9.0000000 9.0000000 0.0000010 9.0000000 9.0000000 9.0000000 9.0000000 0.0000010 9.0000000 0.3465736 0.0000010 0.3465736 9.0000000 9.0000000 9.0000000 0.0000010 9.0000000 0.0000010 9.0000000 9.0000000 9.0000000 0.0000010 0.0000010 9.0000000 9.0000000 9.0000000 9.0000000 9.0000000 9.0000000 9.0000000 9.0000000 9.0000000 0.3465736 9.0000000 9.0000000 9.0000000 9.0000000 0.0000010 9.0000000 0.3465736 9.0000000 0.3465736 9.0000000 9.0000000 0.3465736 9.0000000 0.0000010 0.3465736 9.0000000 9.0000000 0.3465736 9.0000000 9.0000000 9.0000000 9.0000000 9.0000000 0.3465736 9.0000000 0.0000010 9.0000000 9.0000000 0.0000010 9.0000000 9.0000000 9.0000000 0.0000010 9.0000000 0.3465736 0.3465736 0.0000010 9.0000000 9.0000000 9.0000000 0.3465736 9.0000000 9.0000000 9.0000000 0.0000010 9.0000000 9.0000000 0.0000010 9.0000000 0.0000010 9.0000000 0.0000010 9.0000000 9.0000000 0.3465736 0.0000010 0.0000010 0.3465736 0.0000010 9.0000000 9.0000000 9.0000000 9.0000000 0.0000010 9.0000000 9.0000000 9.0000000 9.0000000 9.0000000 0.3465736 9.0000000 9.0000000 0.0000010 9.0000000 9.0000000 9.0000000 9.0000000 9.0000000 9.0000000 9.0000000 9.0000000 0.0000010 9.0000000 9.0000000 9.0000000 9.0000000 0.3465736 9.0000000 0.0000010 9.0000000 0.3465736 0.3465736 9.0000000 0.0000010 9.0000000 0.3465736 9.0000000 0.0000010 0.3465736 9.0000000 9.0000000 0.3465736 9.0000000 0.3465736 9.0000000 9.0000000 0.3465736 9.0000000 0.0000010 9.0000000 0.3465736 9.0000000 9.0000000 0.0000010 9.0000000 9.0000000 9.0000000 9.0000000 9.0000000 9.0000000 0.3465736 9.0000000 0.3465736 9.0000000 0.0000010 9.0000000 9.0000000 9.0000000 9.0000000 9.0000000 9.0000000 0.0000010 0.0000010 9.0000000 9.0000000 9.0000000 0.0000010 0.3465736 9.0000000 9.0000000 9.0000000 0.0000010 0.3465736 0.0000010 9.0000000 9.0000000 9.0000000 0.0000010 9.0000000 9.0000000 9.0000000 9.0000000 9.0000000 9.0000000 0.0000010 9.0000000 9.0000000 0.3465736 9.0000000 0.0000010 0.0000010 9.0000000 9.0000000 0.0000010 9.0000000 9.0000000 0.3465736 0.0000010 9.0000000 9.0000000 9.0000000 9.0000000 9.0000000 0.0000010 9.0000000 9.0000000 9.0000000 0.3465736 9.0000000 0.3465736 0.0000010 9.0000000 0.0000010 9.0000000 0.0000010 9.0000000 0.0000010 9.0000000 9.0000000 9.0000000 9.0000000 9.0000000 9.0000000 9.0000000 9.0000000 0.3465736 9.0000000 9.0000000 9.0000000 0.0000010 9.0000000 0.0000010 9.0000000 9.0000000 0.0000010 9.0000000 9.0000000 9.0000000 9.0000000 0.3465736 0.0000010 9.0000000 9.0000000 9.0000000 9.0000000 9.0000000 0.0000010 9.0000000 9.0000000 9.0000000 9.0000000 9.0000000 0.0000010 0.3465736 0.3465736 0.3465736 9.0000000 0.3465736 9.0000000 0.3465736 9.0000000 0.0000010 9.0000000 9.0000000 9.0000000 0.3465736 9.0000000 9.0000000 9.0000000 9.0000000 9.0000000 9.0000000 9.0000000 0.3465736 0.3465736 9.0000000 0.0000010 0.0000010 9.0000000 9.0000000 9.0000000 0.3465736 0.3465736 9.0000000 9.0000000 0.3465736 0.0000010 0.3465736 0.3465736 9.0000000 9.0000000 9.0000000 9.0000000 0.3465736 0.3465736 0.0000010 9.0000000 9.0000000 0.0000010 9.0000000 9.0000000 9.0000000 9.0000000 9.0000000 9.0000000 9.0000000 9.0000000 0.0000010 9.0000000 9.0000000 9.0000000 0.0000010 9.0000000 0.0000010 0.3465736 9.0000000 9.0000000 0.0000010 9.0000000 9.0000000 9.0000000 0.0000010 0.3465736 9.0000000 9.0000000 9.0000000 0.0000010 9.0000000 0.3465736 0.0000010 0.3465736 0.0000010 9.0000000 9.0000000 0.3465736 0.3465736 9.0000000 9.0000000 9.0000000 9.0000000 0.0000010 0.0000010 0.0000010 9.0000000 0.0000010 9.0000000 9.0000000 0.0000010 9.0000000 9.0000000 0.0000010 9.0000000 9.0000000 9.0000000 9.0000000 9.0000000 0.0000010 9.0000000 9.0000000 9.0000000 0.0000010 9.0000000 9.0000000 9.0000000 9.0000000 9.0000000 0.3465736 9.0000000 9.0000000 
benguelensis_ben_A1        0.3465736 0.0000010 0.0000010 0.0000010 0.0000010 0.0000000 0.0000010 0.0000010 0.0000010 0.0000010 0.0000010 0.0000010 0.0000010 0.0000010 0.0000010 0.0000010 0.0000010 0.0000010 0.0000010 0.0000010 0.0000010 0.0000010 0.0000010 0.0000010 0.0000010 0.0000010 0.0000010 0.0000010 0.0000010 0.3465736 0.3465736 0.3465736 9.0000000 9.0000000 9.0000000 9.0000000 9.0000000 9.0000000 9.0000000 9.0000000 9.0000000 9.0000000 9.0000000 9.0000000 9.0000000 9.0000000 9.0000000 9.0000000 9.0000000 9.0000000 9.0000000 0.0000010 0.0000010 9.0000000 9.0000000 9.0000000 9.0000000 9.0000000 9.0000000 9.0000000 9.0000000 0.0000010 9.0000000 9.0000000 9.0000000 9.0000000 9.0000000 0.0000010 0.3465736 9.0000000 0.0000010 9.0000000 9.0000000 9.0000000 0.3465736 0.3465736 9.0000000 9.0000000 0.3465736 9.0000000 9.0000000 0.3465736 9.0000000 0.3465736 9.0000000 9.0000000 9.0000000 0.3465736 0.3465736 0.3465736 9.0000000 9.0000000 9.0000000 9.0000000 9.0000000 9.0000000 9.0000000 9.0000000 0.0000010 9.0000000 9.0000000 0.0000010 0.3465736 9.0000000 0.3465736 0.0000010 9.0000000 0.3465736 9.0000000 9.0000000 0.3465736 0.0000010 9.0000000 9.0000000 9.0000000 0.0000010 9.0000000 9.0000000 9.0000000 9.0000000 9.0000000 9.0000000 0.0000010 9.0000000 0.3465736 0.0000010 9.0000000 9.0000000 9.0000000 9.0000000 0.0000010 0.3465736 9.0000000 9.0000000 9.0000000 9.0000000 9.0000000 9.0000000 9.0000000 9.0000000 0.0000010 9.0000000 0.0000010 0.0000010 0.0000010 9.0000000 9.0000000 0.0000010 9.0000000 0.0000010 9.0000000 9.0000000 0.0000010 9.0000000 9.0000000 0.3465736 9.0000000 9.0000000 0.3465736 9.0000000 9.0000000 0.3465736 9.0000000 0.0000010 9.0000000 9.0000000 0.0000010 9.0000000 9.0000000 0.0000010 9.0000000 9.0000000 0.0000010 0.3465736 9.0000000 0.3465736 0.3465736 0.3465736 9.0000000 0.3465736 0.3465736 0.0000010 0.0000010 9.0000000 9.0000000 9.0000000 9.0000000 0.0000010 9.0000000 9.0000000 9.0000000 9.0000000 9.0000000 0.3465736 9.0000000 9.0000000 9.0000000 9.0000000 9.0000000 9.0000000 0.3465736 9.0000000 9.0000000 9.0000000 0.0000010 9.0000000 9.0000000 9.0000000 9.0000000 0.0000010 0.0000010 9.0000000 9.0000000 9.0000000 9.0000000 9.0000000 0.0000010 9.0000000 9.0000000 9.0000000 9.0000000 9.0000000 9.0000000 9.0000000 9.0000000 9.0000000 9.0000000 0.3465736 9.0000000 9.0000000 9.0000000 0.3465736 9.0000000 9.0000000 0.3465736 0.0000010 0.0000010 9.0000000 0.0000010 9.0000000 9.0000000 9.0000000 9.0000000 9.0000000 0.0000010 0.0000010 9.0000000 9.0000000 9.0000000 9.0000000 9.0000000 0.0000010 9.0000000 0.3465736 9.0000000 9.0000000 0.0000010 0.0000010 9.0000000 9.0000000 9.0000000 0.3465736 9.0000000 9.0000000 9.0000000 9.0000000 9.0000000 9.0000000 0.0000010 9.0000000 9.0000000 9.0000000 9.0000000 9.0000000 0.0000010 9.0000000 9.0000000 0.3465736 9.0000000 9.0000000 9.0000000 9.0000000 9.0000000 9.0000000 9.0000000 0.0000010 0.3465736 0.0000010 9.0000000 0.0000010 9.0000000 0.3465736 0.3465736 9.0000000 0.3465736 9.0000000 9.0000000 9.0000000 9.0000000 9.0000000 0.3465736 9.0000000 9.0000000 9.0000000 9.0000000 0.0000010 9.0000000 9.0000000 9.0000000 9.0000000 9.0000000 9.0000000 9.0000000 0.3465736 0.0000010 9.0000000 9.0000000 9.0000000 9.0000000 9.0000000 9.0000000 9.0000000 9.0000000 0.3465736 9.0000000 9.0000000 9.0000000 0.3465736 9.0000000 0.3465736 9.0000000 9.0000000 0.0000010 9.0000000 9.0000000 0.0000010 9.0000000 9.0000000 9.0000000 9.0000000 0.3465736 0.0000010 0.3465736 9.0000000 0.3465736 9.0000000 9.0000000 0.0000010 0.0000010 0.0000010 0.0000010 0.0000010 0.0000010 0.0000010 9.0000000 9.0000000 9.0000000 0.3465736 0.3465736 9.0000000 9.0000000 9.0000000 0.0000010 9.0000000 9.0000000 9.0000000 9.0000000 9.0000000 9.0000000 9.0000000 9.0000000 9.0000000 9.0000000 9.0000000 0.0000010 9.0000000 9.0000000 9.0000000 9.0000000 0.0000010 9.0000000 0.3465736 0.0000010 0.3465736 9.0000000 9.0000000 9.0000000 0.0000010 9.0000000 0.0000010 9.0000000 9.0000000 9.0000000 0.0000010 0.0000010 9.0000000 9.0000000 9.0000000 9.0000000 9.0000000 9.0000000 9.0000000 9.0000000 9.0000000 0.3465736 9.0000000 9.0000000 9.0000000 9.0000000 0.0000010 9.0000000 0.3465736 9.0000000 0.3465736 9.0000000 9.0000000 0.3465736 9.0000000 0.0000010 0.3465736 9.0000000 9.0000000 0.3465736 9.0000000 9.0000000 9.0000000 9.0000000 9.0000000 0.3465736 9.0000000 0.0000010 9.0000000 9.0000000 0.0000010 9.0000000 9.0000000 9.0000000 0.0000010 9.0000000 0.3465736 0.3465736 0.0000010 9.0000000 9.0000000 9.0000000 0.3465736 9.0000000 9.0000000 9.0000000 0.0000010 9.0000000 9.0000000 0.0000010 9.0000000 0.0000010 9.0000000 0.0000010 9.0000000 9.0000000 0.3465736 0.0000010 0.0000010 0.3465736 0.0000010 9.0000000 9.0000000 9.0000000 9.0000000 0.0000010 9.0000000 9.0000000 9.0000000 9.0000000 9.0000000 0.3465736 9.0000000 9.0000000 0.0000010 9.0000000 9.0000000 9.0000000 9.0000000 9.0000000 9.0000000 9.0000000 9.0000000 0.0000010 9.0000000 9.0000000 9.0000000 9.0000000 0.3465736 9.0000000 0.0000010 9.0000000 0.3465736 0.3465736 9.0000000 0.0000010 9.0000000 0.3465736 9.0000000 0.0000010 0.3465736 9.0000000 9.0000000 0.3465736 9.0000000 0.3465736 9.0000000 9.0000000 0.3465736 9.0000000 0.0000010 9.0000000 0.3465736 9.0000000 9.0000000 0.0000010 9.0000000 9.0000000 9.0000000 9.0000000 9.0000000 9.0000000 0.3465736 9.0000000 0.3465736 9.0000000 0.0000010 9.0000000 9.0000000 9.0000000 9.0000000 9.0000000 9.0000000 0.0000010 0.0000010 9.0000000 9.0000000 9.0000000 0.0000010 0.3465736 9.0000000 9.0000000 9.0000000 0.0000010 0.3465736 0.0000010 9.0000000 9.0000000 9.0000000 0.0000010 9.0000000 9.0000000 9.0000000 9.0000000 9.0000000 9.0000000 0.0000010 9.0000000 9.0000000 0.3465736 9.0000000 0.0000010 0.0000010 9.0000000 9.0000000 0.0000010 9.0000000 9.0000000 0.3465736 0.0000010 9.0000000 9.0000000 9.0000000 9.0000000 9.0000000 0.0000010 9.0000000 9.0000000 9.0000000 0.3465736 9.0000000 0.3465736 0.0000010 9.0000000 0.0000010 9.0000000 0.0000010 9.0000000 0.0000010 9.0000000 9.0000000 9.0000000 9.0000000 9.0000000 9.0000000 9.0000000 9.0000000 0.3465736 9.0000000 9.0000000 9.0000000 0.0000010 9.0000000 0.0000010 9.0000000 9.0000000 0.0000010 9.0000000 9.0000000 9.0000000 9.0000000 0.3465736 0.0000010 9.0000000 9.0000000 9.0000000 9.0000000 9.0000000 0.0000010 9.0000000 9.0000000 9.0000000 9.0000000 9.0000000 0.0000010 0.3465736 0.3465736 0.3465736 9.0000000 0.3465736 9.0000000 0.3465736 9.0000000 0.0000010 9.0000000 9.0000000 9.0000000 0.3465736 9.0000000 9.0000000 9.0000000 9.0000000 9.0000000 9.0000000 9.0000000 0.3465736 0.3465736 9.0000000 0.0000010 0.0000010 9.0000000 9.0000000 9.0000000 0.3465736 0.3465736 9.0000000 9.0000000 0.3465736 0.0000010 0.3465736 0.3465736 9.0000000 9.0000000 9.0000000 9.0000000 0.3465736 0.3465736 0.0000010 9.0000000 9.0000000 0.0000010 9.0000000 9.0000000 9.0000000 9.0000000 9.0000000 9.0000000 9.0000000 9.0000000 0.0000010 9.0000000 9.0000000 9.0000000 0.0000010 9.0000000 0.0000010 0.3465736 9.0000000 9.0000000 0.0000010 9.0000000 9.0000000 9.0000000 0.0000010 0.3465736 9.0000000 9.0000000 9.0000000 0.0000010 9.0000000 0.3465736 0.0000010 0.3465736 0.0000010 9.0000000 9.0000000 0.3465736 0.3465736 9.0000000 9.0000000 9.0000000 9.0000000 0.0000010 0.0000010 0.0000010 9.0000000 0.0000010 9.0000000 9.0000000 0.0000010 9.0000000 9.0000000 0.0000010 9.0000000 9.0000000 9.0000000 9.0000000 9.0000000 0.0000010 9.0000000 9.0000000 9.0000000 0.0000010 9.0000000 9.0000000 9.0000000 9.0000000 9.0000000 0.3465736 9.0000000 9.0000000 
bojeri_MP1087              0.3465736 0.0000010 0.0000010 0.0000010 0.0000010 0.0000010 0.0000000 0.0000010 0.0000010 0.0000010 0.0000010 0.0000010 0.0000010 0.0000010 0.0000010 0.0000010 0.0000010 0.0000010 0.0000010 0.0000010 0.0000010 0.0000010 0.0000010 0.0000010 0.0000010 0.0000010 0.0000010 0.0000010 0.0000010 0.3465736 0.3465736 0.3465736 9.0000000 9.0000000 9.0000000 9.0000000 9.0000000 9.0000000 9.0000000 9.0000000 9.0000000 9.0000000 9.0000000 9.0000000 9.0000000 9.0000000 9.0000000 9.0000000 9.0000000 9.0000000 9.0000000 0.0000010 0.0000010 9.0000000 9.0000000 9.0000000 9.0000000 9.0000000 9.0000000 9.0000000 9.0000000 0.0000010 9.0000000 9.0000000 9.0000000 9.0000000 9.0000000 0.0000010 0.3465736 9.0000000 0.0000010 9.0000000 9.0000000 9.0000000 0.3465736 0.3465736 9.0000000 9.0000000 0.3465736 9.0000000 9.0000000 0.3465736 9.0000000 0.3465736 9.0000000 9.0000000 9.0000000 0.3465736 0.3465736 0.3465736 9.0000000 9.0000000 9.0000000 9.0000000 9.0000000 9.0000000 9.0000000 9.0000000 0.0000010 9.0000000 9.0000000 0.0000010 0.3465736 9.0000000 0.3465736 0.0000010 9.0000000 0.3465736 9.0000000 9.0000000 0.3465736 0.0000010 9.0000000 9.0000000 9.0000000 0.0000010 9.0000000 9.0000000 9.0000000 9.0000000 9.0000000 9.0000000 0.0000010 9.0000000 0.3465736 0.0000010 9.0000000 9.0000000 9.0000000 9.0000000 0.0000010 0.3465736 9.0000000 9.0000000 9.0000000 9.0000000 9.0000000 9.0000000 9.0000000 9.0000000 0.0000010 9.0000000 0.0000010 0.0000010 0.0000010 9.0000000 9.0000000 0.0000010 9.0000000 0.0000010 9.0000000 9.0000000 0.0000010 9.0000000 9.0000000 0.3465736 9.0000000 9.0000000 0.3465736 9.0000000 9.0000000 0.3465736 9.0000000 0.0000010 9.0000000 9.0000000 0.0000010 9.0000000 9.0000000 0.0000010 9.0000000 9.0000000 0.0000010 0.3465736 9.0000000 0.3465736 0.3465736 0.3465736 9.0000000 0.3465736 0.3465736 0.0000010 0.0000010 9.0000000 9.0000000 9.0000000 9.0000000 0.0000010 9.0000000 9.0000000 9.0000000 9.0000000 9.0000000 0.3465736 9.0000000 9.0000000 9.0000000 9.0000000 9.0000000 9.0000000 0.3465736 9.0000000 9.0000000 9.0000000 0.0000010 9.0000000 9.0000000 9.0000000 9.0000000 0.0000010 0.0000010 9.0000000 9.0000000 9.0000000 9.0000000 9.0000000 0.0000010 9.0000000 9.0000000 9.0000000 9.0000000 9.0000000 9.0000000 9.0000000 9.0000000 9.0000000 9.0000000 0.3465736 9.0000000 9.0000000 9.0000000 0.3465736 9.0000000 9.0000000 0.3465736 0.0000010 0.0000010 9.0000000 0.0000010 9.0000000 9.0000000 9.0000000 9.0000000 9.0000000 0.0000010 0.0000010 9.0000000 9.0000000 9.0000000 9.0000000 9.0000000 0.0000010 9.0000000 0.3465736 9.0000000 9.0000000 0.0000010 0.0000010 9.0000000 9.0000000 9.0000000 0.3465736 9.0000000 9.0000000 9.0000000 9.0000000 9.0000000 9.0000000 0.0000010 9.0000000 9.0000000 9.0000000 9.0000000 9.0000000 0.0000010 9.0000000 9.0000000 0.3465736 9.0000000 9.0000000 9.0000000 9.0000000 9.0000000 9.0000000 9.0000000 0.0000010 0.3465736 0.0000010 9.0000000 0.0000010 9.0000000 0.3465736 0.3465736 9.0000000 0.3465736 9.0000000 9.0000000 9.0000000 9.0000000 9.0000000 0.3465736 9.0000000 9.0000000 9.0000000 9.0000000 0.0000010 9.0000000 9.0000000 9.0000000 9.0000000 9.0000000 9.0000000 9.0000000 0.3465736 0.0000010 9.0000000 9.0000000 9.0000000 9.0000000 9.0000000 9.0000000 9.0000000 9.0000000 0.3465736 9.0000000 9.0000000 9.0000000 0.3465736 9.0000000 0.3465736 9.0000000 9.0000000 0.0000010 9.0000000 9.0000000 0.0000010 9.0000000 9.0000000 9.0000000 9.0000000 0.3465736 0.0000010 0.3465736 9.0000000 0.3465736 9.0000000 9.0000000 0.0000010 0.0000010 0.0000010 0.0000010 0.0000010 0.0000010 0.0000010 9.0000000 9.0000000 9.0000000 0.3465736 0.3465736 9.0000000 9.0000000 9.0000000 0.0000010 9.0000000 9.0000000 9.0000000 9.0000000 9.0000000 9.0000000 9.0000000 9.0000000 9.0000000 9.0000000 9.0000000 0.0000010 9.0000000 9.0000000 9.0000000 9.0000000 0.0000010 9.0000000 0.3465736 0.0000010 0.3465736 9.0000000 9.0000000 9.0000000 0.0000010 9.0000000 0.0000010 9.0000000 9.0000000 9.0000000 0.0000010 0.0000010 9.0000000 9.0000000 9.0000000 9.0000000 9.0000000 9.0000000 9.0000000 9.0000000 9.0000000 0.3465736 9.0000000 9.0000000 9.0000000 9.0000000 0.0000010 9.0000000 0.3465736 9.0000000 0.3465736 9.0000000 9.0000000 0.3465736 9.0000000 0.0000010 0.3465736 9.0000000 9.0000000 0.3465736 9.0000000 9.0000000 9.0000000 9.0000000 9.0000000 0.3465736 9.0000000 0.0000010 9.0000000 9.0000000 0.0000010 9.0000000 9.0000000 9.0000000 0.0000010 9.0000000 0.3465736 0.3465736 0.0000010 9.0000000 9.0000000 9.0000000 0.3465736 9.0000000 9.0000000 9.0000000 0.0000010 9.0000000 9.0000000 0.0000010 9.0000000 0.0000010 9.0000000 0.0000010 9.0000000 9.0000000 0.3465736 0.0000010 0.0000010 0.3465736 0.0000010 9.0000000 9.0000000 9.0000000 9.0000000 0.0000010 9.0000000 9.0000000 9.0000000 9.0000000 9.0000000 0.3465736 9.0000000 9.0000000 0.0000010 9.0000000 9.0000000 9.0000000 9.0000000 9.0000000 9.0000000 9.0000000 9.0000000 0.0000010 9.0000000 9.0000000 9.0000000 9.0000000 0.3465736 9.0000000 0.0000010 9.0000000 0.3465736 0.3465736 9.0000000 0.0000010 9.0000000 0.3465736 9.0000000 0.0000010 0.3465736 9.0000000 9.0000000 0.3465736 9.0000000 0.3465736 9.0000000 9.0000000 0.3465736 9.0000000 0.0000010 9.0000000 0.3465736 9.0000000 9.0000000 0.0000010 9.0000000 9.0000000 9.0000000 9.0000000 9.0000000 9.0000000 0.3465736 9.0000000 0.3465736 9.0000000 0.0000010 9.0000000 9.0000000 9.0000000 9.0000000 9.0000000 9.0000000 0.0000010 0.0000010 9.0000000 9.0000000 9.0000000 0.0000010 0.3465736 9.0000000 9.0000000 9.0000000 0.0000010 0.3465736 0.0000010 9.0000000 9.0000000 9.0000000 0.0000010 9.0000000 9.0000000 9.0000000 9.0000000 9.0000000 9.0000000 0.0000010 9.0000000 9.0000000 0.3465736 9.0000000 0.0000010 0.0000010 9.0000000 9.0000000 0.0000010 9.0000000 9.0000000 0.3465736 0.0000010 9.0000000 9.0000000 9.0000000 9.0000000 9.0000000 0.0000010 9.0000000 9.0000000 9.0000000 0.3465736 9.0000000 0.3465736 0.0000010 9.0000000 0.0000010 9.0000000 0.0000010 9.0000000 0.0000010 9.0000000 9.0000000 9.0000000 9.0000000 9.0000000 9.0000000 9.0000000 9.0000000 0.3465736 9.0000000 9.0000000 9.0000000 0.0000010 9.0000000 0.0000010 9.0000000 9.0000000 0.0000010 9.0000000 9.0000000 9.0000000 9.0000000 0.3465736 0.0000010 9.0000000 9.0000000 9.0000000 9.0000000 9.0000000 0.0000010 9.0000000 9.0000000 9.0000000 9.0000000 9.0000000 0.0000010 0.3465736 0.3465736 0.3465736 9.0000000 0.3465736 9.0000000 0.3465736 9.0000000 0.0000010 9.0000000 9.0000000 9.0000000 0.3465736 9.0000000 9.0000000 9.0000000 9.0000000 9.0000000 9.0000000 9.0000000 0.3465736 0.3465736 9.0000000 0.0000010 0.0000010 9.0000000 9.0000000 9.0000000 0.3465736 0.3465736 9.0000000 9.0000000 0.3465736 0.0000010 0.3465736 0.3465736 9.0000000 9.0000000 9.0000000 9.0000000 0.3465736 0.3465736 0.0000010 9.0000000 9.0000000 0.0000010 9.0000000 9.0000000 9.0000000 9.0000000 9.0000000 9.0000000 9.0000000 9.0000000 0.0000010 9.0000000 9.0000000 9.0000000 0.0000010 9.0000000 0.0000010 0.3465736 9.0000000 9.0000000 0.0000010 9.0000000 9.0000000 9.0000000 0.0000010 0.3465736 9.0000000 9.0000000 9.0000000 0.0000010 9.0000000 0.3465736 0.0000010 0.3465736 0.0000010 9.0000000 9.0000000 0.3465736 0.3465736 9.0000000 9.0000000 9.0000000 9.0000000 0.0000010 0.0000010 0.0000010 9.0000000 0.0000010 9.0000000 9.0000000 0.0000010 9.0000000 9.0000000 0.0000010 9.0000000 9.0000000 9.0000000 9.0000000 9.0000000 0.0000010 9.0000000 9.0000000 9.0000000 0.0000010 9.0000000 9.0000000 9.0000000 9.0000000 9.0000000 0.3465736 9.0000000 9.0000000 
caffra_C_MP528             0.3465736 0.0000010 0.0000010 0.0000010 0.0000010 0.0000010 0.0000010 0.0000000 0.0000010 0.0000010 0.0000010 0.0000010 0.0000010 0.0000010 0.0000010 0.0000010 0.0000010 0.0000010 0.0000010 0.0000010 0.0000010 0.0000010 0.0000010 0.0000010 0.0000010 0.0000010 0.0000010 0.0000010 0.0000010 0.3465736 0.3465736 0.3465736 9.0000000 9.0000000 9.0000000 9.0000000 9.0000000 9.0000000 9.0000000 9.0000000 9.0000000 9.0000000 9.0000000 9.0000000 9.0000000 9.0000000 9.0000000 9.0000000 9.0000000 9.0000000 9.0000000 0.0000010 0.0000010 9.0000000 9.0000000 9.0000000 9.0000000 9.0000000 9.0000000 9.0000000 9.0000000 0.0000010 9.0000000 9.0000000 9.0000000 9.0000000 9.0000000 0.0000010 0.3465736 9.0000000 0.0000010 9.0000000 9.0000000 9.0000000 0.3465736 0.3465736 9.0000000 9.0000000 0.3465736 9.0000000 9.0000000 0.3465736 9.0000000 0.3465736 9.0000000 9.0000000 9.0000000 0.3465736 0.3465736 0.3465736 9.0000000 9.0000000 9.0000000 9.0000000 9.0000000 9.0000000 9.0000000 9.0000000 0.0000010 9.0000000 9.0000000 0.0000010 0.3465736 9.0000000 0.3465736 0.0000010 9.0000000 0.3465736 9.0000000 9.0000000 0.3465736 0.0000010 9.0000000 9.0000000 9.0000000 0.0000010 9.0000000 9.0000000 9.0000000 9.0000000 9.0000000 9.0000000 0.0000010 9.0000000 0.3465736 0.0000010 9.0000000 9.0000000 9.0000000 9.0000000 0.0000010 0.3465736 9.0000000 9.0000000 9.0000000 9.0000000 9.0000000 9.0000000 9.0000000 9.0000000 0.0000010 9.0000000 0.0000010 0.0000010 0.0000010 9.0000000 9.0000000 0.0000010 9.0000000 0.0000010 9.0000000 9.0000000 0.0000010 9.0000000 9.0000000 0.3465736 9.0000000 9.0000000 0.3465736 9.0000000 9.0000000 0.3465736 9.0000000 0.0000010 9.0000000 9.0000000 0.0000010 9.0000000 9.0000000 0.0000010 9.0000000 9.0000000 0.0000010 0.3465736 9.0000000 0.3465736 0.3465736 0.3465736 9.0000000 0.3465736 0.3465736 0.0000010 0.0000010 9.0000000 9.0000000 9.0000000 9.0000000 0.0000010 9.0000000 9.0000000 9.0000000 9.0000000 9.0000000 0.3465736 9.0000000 9.0000000 9.0000000 9.0000000 9.0000000 9.0000000 0.3465736 9.0000000 9.0000000 9.0000000 0.0000010 9.0000000 9.0000000 9.0000000 9.0000000 0.0000010 0.0000010 9.0000000 9.0000000 9.0000000 9.0000000 9.0000000 0.0000010 9.0000000 9.0000000 9.0000000 9.0000000 9.0000000 9.0000000 9.0000000 9.0000000 9.0000000 9.0000000 0.3465736 9.0000000 9.0000000 9.0000000 0.3465736 9.0000000 9.0000000 0.3465736 0.0000010 0.0000010 9.0000000 0.0000010 9.0000000 9.0000000 9.0000000 9.0000000 9.0000000 0.0000010 0.0000010 9.0000000 9.0000000 9.0000000 9.0000000 9.0000000 0.0000010 9.0000000 0.3465736 9.0000000 9.0000000 0.0000010 0.0000010 9.0000000 9.0000000 9.0000000 0.3465736 9.0000000 9.0000000 9.0000000 9.0000000 9.0000000 9.0000000 0.0000010 9.0000000 9.0000000 9.0000000 9.0000000 9.0000000 0.0000010 9.0000000 9.0000000 0.3465736 9.0000000 9.0000000 9.0000000 9.0000000 9.0000000 9.0000000 9.0000000 0.0000010 0.3465736 0.0000010 9.0000000 0.0000010 9.0000000 0.3465736 0.3465736 9.0000000 0.3465736 9.0000000 9.0000000 9.0000000 9.0000000 9.0000000 0.3465736 9.0000000 9.0000000 9.0000000 9.0000000 0.0000010 9.0000000 9.0000000 9.0000000 9.0000000 9.0000000 9.0000000 9.0000000 0.3465736 0.0000010 9.0000000 9.0000000 9.0000000 9.0000000 9.0000000 9.0000000 9.0000000 9.0000000 0.3465736 9.0000000 9.0000000 9.0000000 0.3465736 9.0000000 0.3465736 9.0000000 9.0000000 0.0000010 9.0000000 9.0000000 0.0000010 9.0000000 9.0000000 9.0000000 9.0000000 0.3465736 0.0000010 0.3465736 9.0000000 0.3465736 9.0000000 9.0000000 0.0000010 0.0000010 0.0000010 0.0000010 0.0000010 0.0000010 0.0000010 9.0000000 9.0000000 9.0000000 0.3465736 0.3465736 9.0000000 9.0000000 9.0000000 0.0000010 9.0000000 9.0000000 9.0000000 9.0000000 9.0000000 9.0000000 9.0000000 9.0000000 9.0000000 9.0000000 9.0000000 0.0000010 9.0000000 9.0000000 9.0000000 9.0000000 0.0000010 9.0000000 0.3465736 0.0000010 0.3465736 9.0000000 9.0000000 9.0000000 0.0000010 9.0000000 0.0000010 9.0000000 9.0000000 9.0000000 0.0000010 0.0000010 9.0000000 9.0000000 9.0000000 9.0000000 9.0000000 9.0000000 9.0000000 9.0000000 9.0000000 0.3465736 9.0000000 9.0000000 9.0000000 9.0000000 0.0000010 9.0000000 0.3465736 9.0000000 0.3465736 9.0000000 9.0000000 0.3465736 9.0000000 0.0000010 0.3465736 9.0000000 9.0000000 0.3465736 9.0000000 9.0000000 9.0000000 9.0000000 9.0000000 0.3465736 9.0000000 0.0000010 9.0000000 9.0000000 0.0000010 9.0000000 9.0000000 9.0000000 0.0000010 9.0000000 0.3465736 0.3465736 0.0000010 9.0000000 9.0000000 9.0000000 0.3465736 9.0000000 9.0000000 9.0000000 0.0000010 9.0000000 9.0000000 0.0000010 9.0000000 0.0000010 9.0000000 0.0000010 9.0000000 9.0000000 0.3465736 0.0000010 0.0000010 0.3465736 0.0000010 9.0000000 9.0000000 9.0000000 9.0000000 0.0000010 9.0000000 9.0000000 9.0000000 9.0000000 9.0000000 0.3465736 9.0000000 9.0000000 0.0000010 9.0000000 9.0000000 9.0000000 9.0000000 9.0000000 9.0000000 9.0000000 9.0000000 0.0000010 9.0000000 9.0000000 9.0000000 9.0000000 0.3465736 9.0000000 0.0000010 9.0000000 0.3465736 0.3465736 9.0000000 0.0000010 9.0000000 0.3465736 9.0000000 0.0000010 0.3465736 9.0000000 9.0000000 0.3465736 9.0000000 0.3465736 9.0000000 9.0000000 0.3465736 9.0000000 0.0000010 9.0000000 0.3465736 9.0000000 9.0000000 0.0000010 9.0000000 9.0000000 9.0000000 9.0000000 9.0000000 9.0000000 0.3465736 9.0000000 0.3465736 9.0000000 0.0000010 9.0000000 9.0000000 9.0000000 9.0000000 9.0000000 9.0000000 0.0000010 0.0000010 9.0000000 9.0000000 9.0000000 0.0000010 0.3465736 9.0000000 9.0000000 9.0000000 0.0000010 0.3465736 0.0000010 9.0000000 9.0000000 9.0000000 0.0000010 9.0000000 9.0000000 9.0000000 9.0000000 9.0000000 9.0000000 0.0000010 9.0000000 9.0000000 0.3465736 9.0000000 0.0000010 0.0000010 9.0000000 9.0000000 0.0000010 9.0000000 9.0000000 0.3465736 0.0000010 9.0000000 9.0000000 9.0000000 9.0000000 9.0000000 0.0000010 9.0000000 9.0000000 9.0000000 0.3465736 9.0000000 0.3465736 0.0000010 9.0000000 0.0000010 9.0000000 0.0000010 9.0000000 0.0000010 9.0000000 9.0000000 9.0000000 9.0000000 9.0000000 9.0000000 9.0000000 9.0000000 0.3465736 9.0000000 9.0000000 9.0000000 0.0000010 9.0000000 0.0000010 9.0000000 9.0000000 0.0000010 9.0000000 9.0000000 9.0000000 9.0000000 0.3465736 0.0000010 9.0000000 9.0000000 9.0000000 9.0000000 9.0000000 0.0000010 9.0000000 9.0000000 9.0000000 9.0000000 9.0000000 0.0000010 0.3465736 0.3465736 0.3465736 9.0000000 0.3465736 9.0000000 0.3465736 9.0000000 0.0000010 9.0000000 9.0000000 9.0000000 0.3465736 9.0000000 9.0000000 9.0000000 9.0000000 9.0000000 9.0000000 9.0000000 0.3465736 0.3465736 9.0000000 0.0000010 0.0000010 9.0000000 9.0000000 9.0000000 0.3465736 0.3465736 9.0000000 9.0000000 0.3465736 0.0000010 0.3465736 0.3465736 9.0000000 9.0000000 9.0000000 9.0000000 0.3465736 0.3465736 0.0000010 9.0000000 9.0000000 0.0000010 9.0000000 9.0000000 9.0000000 9.0000000 9.0000000 9.0000000 9.0000000 9.0000000 0.0000010 9.0000000 9.0000000 9.0000000 0.0000010 9.0000000 0.0000010 0.3465736 9.0000000 9.0000000 0.0000010 9.0000000 9.0000000 9.0000000 0.0000010 0.3465736 9.0000000 9.0000000 9.0000000 0.0000010 9.0000000 0.3465736 0.0000010 0.3465736 0.0000010 9.0000000 9.0000000 0.3465736 0.3465736 9.0000000 9.0000000 9.0000000 9.0000000 0.0000010 0.0000010 0.0000010 9.0000000 0.0000010 9.0000000 9.0000000 0.0000010 9.0000000 9.0000000 0.0000010 9.0000000 9.0000000 9.0000000 9.0000000 9.0000000 0.0000010 9.0000000 9.0000000 9.0000000 0.0000010 9.0000000 9.0000000 9.0000000 9.0000000 9.0000000 0.3465736 9.0000000 9.0000000 
caffrorum_MP644            0.3465736 0.0000010 0.0000010 0.0000010 0.0000010 0.0000010 0.0000010 0.0000010 0.0000000 0.0000010 0.0000010 0.0000010 0.0000010 0.0000010 0.0000010 0.0000010 0.0000010 0.0000010 0.0000010 0.0000010 0.0000010 0.0000010 0.0000010 0.0000010 0.0000010 0.0000010 0.0000010 0.0000010 0.0000010 0.3465736 0.3465736 0.3465736 9.0000000 9.0000000 9.0000000 9.0000000 9.0000000 9.0000000 9.0000000 9.0000000 9.0000000 9.0000000 9.0000000 9.0000000 9.0000000 9.0000000 9.0000000 9.0000000 9.0000000 9.0000000 9.0000000 0.0000010 0.0000010 9.0000000 9.0000000 9.0000000 9.0000000 9.0000000 9.0000000 9.0000000 9.0000000 0.0000010 9.0000000 9.0000000 9.0000000 9.0000000 9.0000000 0.0000010 0.3465736 9.0000000 0.0000010 9.0000000 9.0000000 9.0000000 0.3465736 0.3465736 9.0000000 9.0000000 0.3465736 9.0000000 9.0000000 0.3465736 9.0000000 0.3465736 9.0000000 9.0000000 9.0000000 0.3465736 0.3465736 0.3465736 9.0000000 9.0000000 9.0000000 9.0000000 9.0000000 9.0000000 9.0000000 9.0000000 0.0000010 9.0000000 9.0000000 0.0000010 0.3465736 9.0000000 0.3465736 0.0000010 9.0000000 0.3465736 9.0000000 9.0000000 0.3465736 0.0000010 9.0000000 9.0000000 9.0000000 0.0000010 9.0000000 9.0000000 9.0000000 9.0000000 9.0000000 9.0000000 0.0000010 9.0000000 0.3465736 0.0000010 9.0000000 9.0000000 9.0000000 9.0000000 0.0000010 0.3465736 9.0000000 9.0000000 9.0000000 9.0000000 9.0000000 9.0000000 9.0000000 9.0000000 0.0000010 9.0000000 0.0000010 0.0000010 0.0000010 9.0000000 9.0000000 0.0000010 9.0000000 0.0000010 9.0000000 9.0000000 0.0000010 9.0000000 9.0000000 0.3465736 9.0000000 9.0000000 0.3465736 9.0000000 9.0000000 0.3465736 9.0000000 0.0000010 9.0000000 9.0000000 0.0000010 9.0000000 9.0000000 0.0000010 9.0000000 9.0000000 0.0000010 0.3465736 9.0000000 0.3465736 0.3465736 0.3465736 9.0000000 0.3465736 0.3465736 0.0000010 0.0000010 9.0000000 9.0000000 9.0000000 9.0000000 0.0000010 9.0000000 9.0000000 9.0000000 9.0000000 9.0000000 0.3465736 9.0000000 9.0000000 9.0000000 9.0000000 9.0000000 9.0000000 0.3465736 9.0000000 9.0000000 9.0000000 0.0000010 9.0000000 9.0000000 9.0000000 9.0000000 0.0000010 0.0000010 9.0000000 9.0000000 9.0000000 9.0000000 9.0000000 0.0000010 9.0000000 9.0000000 9.0000000 9.0000000 9.0000000 9.0000000 9.0000000 9.0000000 9.0000000 9.0000000 0.3465736 9.0000000 9.0000000 9.0000000 0.3465736 9.0000000 9.0000000 0.3465736 0.0000010 0.0000010 9.0000000 0.0000010 9.0000000 9.0000000 9.0000000 9.0000000 9.0000000 0.0000010 0.0000010 9.0000000 9.0000000 9.0000000 9.0000000 9.0000000 0.0000010 9.0000000 0.3465736 9.0000000 9.0000000 0.0000010 0.0000010 9.0000000 9.0000000 9.0000000 0.3465736 9.0000000 9.0000000 9.0000000 9.0000000 9.0000000 9.0000000 0.0000010 9.0000000 9.0000000 9.0000000 9.0000000 9.0000000 0.0000010 9.0000000 9.0000000 0.3465736 9.0000000 9.0000000 9.0000000 9.0000000 9.0000000 9.0000000 9.0000000 0.0000010 0.3465736 0.0000010 9.0000000 0.0000010 9.0000000 0.3465736 0.3465736 9.0000000 0.3465736 9.0000000 9.0000000 9.0000000 9.0000000 9.0000000 0.3465736 9.0000000 9.0000000 9.0000000 9.0000000 0.0000010 9.0000000 9.0000000 9.0000000 9.0000000 9.0000000 9.0000000 9.0000000 0.3465736 0.0000010 9.0000000 9.0000000 9.0000000 9.0000000 9.0000000 9.0000000 9.0000000 9.0000000 0.3465736 9.0000000 9.0000000 9.0000000 0.3465736 9.0000000 0.3465736 9.0000000 9.0000000 0.0000010 9.0000000 9.0000000 0.0000010 9.0000000 9.0000000 9.0000000 9.0000000 0.3465736 0.0000010 0.3465736 9.0000000 0.3465736 9.0000000 9.0000000 0.0000010 0.0000010 0.0000010 0.0000010 0.0000010 0.0000010 0.0000010 9.0000000 9.0000000 9.0000000 0.3465736 0.3465736 9.0000000 9.0000000 9.0000000 0.0000010 9.0000000 9.0000000 9.0000000 9.0000000 9.0000000 9.0000000 9.0000000 9.0000000 9.0000000 9.0000000 9.0000000 0.0000010 9.0000000 9.0000000 9.0000000 9.0000000 0.0000010 9.0000000 0.3465736 0.0000010 0.3465736 9.0000000 9.0000000 9.0000000 0.0000010 9.0000000 0.0000010 9.0000000 9.0000000 9.0000000 0.0000010 0.0000010 9.0000000 9.0000000 9.0000000 9.0000000 9.0000000 9.0000000 9.0000000 9.0000000 9.0000000 0.3465736 9.0000000 9.0000000 9.0000000 9.0000000 0.0000010 9.0000000 0.3465736 9.0000000 0.3465736 9.0000000 9.0000000 0.3465736 9.0000000 0.0000010 0.3465736 9.0000000 9.0000000 0.3465736 9.0000000 9.0000000 9.0000000 9.0000000 9.0000000 0.3465736 9.0000000 0.0000010 9.0000000 9.0000000 0.0000010 9.0000000 9.0000000 9.0000000 0.0000010 9.0000000 0.3465736 0.3465736 0.0000010 9.0000000 9.0000000 9.0000000 0.3465736 9.0000000 9.0000000 9.0000000 0.0000010 9.0000000 9.0000000 0.0000010 9.0000000 0.0000010 9.0000000 0.0000010 9.0000000 9.0000000 0.3465736 0.0000010 0.0000010 0.3465736 0.0000010 9.0000000 9.0000000 9.0000000 9.0000000 0.0000010 9.0000000 9.0000000 9.0000000 9.0000000 9.0000000 0.3465736 9.0000000 9.0000000 0.0000010 9.0000000 9.0000000 9.0000000 9.0000000 9.0000000 9.0000000 9.0000000 9.0000000 0.0000010 9.0000000 9.0000000 9.0000000 9.0000000 0.3465736 9.0000000 0.0000010 9.0000000 0.3465736 0.3465736 9.0000000 0.0000010 9.0000000 0.3465736 9.0000000 0.0000010 0.3465736 9.0000000 9.0000000 0.3465736 9.0000000 0.3465736 9.0000000 9.0000000 0.3465736 9.0000000 0.0000010 9.0000000 0.3465736 9.0000000 9.0000000 0.0000010 9.0000000 9.0000000 9.0000000 9.0000000 9.0000000 9.0000000 0.3465736 9.0000000 0.3465736 9.0000000 0.0000010 9.0000000 9.0000000 9.0000000 9.0000000 9.0000000 9.0000000 0.0000010 0.0000010 9.0000000 9.0000000 9.0000000 0.0000010 0.3465736 9.0000000 9.0000000 9.0000000 0.0000010 0.3465736 0.0000010 9.0000000 9.0000000 9.0000000 0.0000010 9.0000000 9.0000000 9.0000000 9.0000000 9.0000000 9.0000000 0.0000010 9.0000000 9.0000000 0.3465736 9.0000000 0.0000010 0.0000010 9.0000000 9.0000000 0.0000010 9.0000000 9.0000000 0.3465736 0.0000010 9.0000000 9.0000000 9.0000000 9.0000000 9.0000000 0.0000010 9.0000000 9.0000000 9.0000000 0.3465736 9.0000000 0.3465736 0.0000010 9.0000000 0.0000010 9.0000000 0.0000010 9.0000000 0.0000010 9.0000000 9.0000000 9.0000000 9.0000000 9.0000000 9.0000000 9.0000000 9.0000000 0.3465736 9.0000000 9.0000000 9.0000000 0.0000010 9.0000000 0.0000010 9.0000000 9.0000000 0.0000010 9.0000000 9.0000000 9.0000000 9.0000000 0.3465736 0.0000010 9.0000000 9.0000000 9.0000000 9.0000000 9.0000000 0.0000010 9.0000000 9.0000000 9.0000000 9.0000000 9.0000000 0.0000010 0.3465736 0.3465736 0.3465736 9.0000000 0.3465736 9.0000000 0.3465736 9.0000000 0.0000010 9.0000000 9.0000000 9.0000000 0.3465736 9.0000000 9.0000000 9.0000000 9.0000000 9.0000000 9.0000000 9.0000000 0.3465736 0.3465736 9.0000000 0.0000010 0.0000010 9.0000000 9.0000000 9.0000000 0.3465736 0.3465736 9.0000000 9.0000000 0.3465736 0.0000010 0.3465736 0.3465736 9.0000000 9.0000000 9.0000000 9.0000000 0.3465736 0.3465736 0.0000010 9.0000000 9.0000000 0.0000010 9.0000000 9.0000000 9.0000000 9.0000000 9.0000000 9.0000000 9.0000000 9.0000000 0.0000010 9.0000000 9.0000000 9.0000000 0.0000010 9.0000000 0.0000010 0.3465736 9.0000000 9.0000000 0.0000010 9.0000000 9.0000000 9.0000000 0.0000010 0.3465736 9.0000000 9.0000000 9.0000000 0.0000010 9.0000000 0.3465736 0.0000010 0.3465736 0.0000010 9.0000000 9.0000000 0.3465736 0.3465736 9.0000000 9.0000000 9.0000000 9.0000000 0.0000010 0.0000010 0.0000010 9.0000000 0.0000010 9.0000000 9.0000000 0.0000010 9.0000000 9.0000000 0.0000010 9.0000000 9.0000000 9.0000000 9.0000000 9.0000000 0.0000010 9.0000000 9.0000000 9.0000000 0.0000010 9.0000000 9.0000000 9.0000000 9.0000000 9.0000000 0.3465736 9.0000000 9.0000000 
carnea_ATsn5               0.3465736 0.0000010 0.0000010 0.0000010 0.0000010 0.0000010 0.0000010 0.0000010 0.0000010 0.0000000 0.0000010 0.0000010 0.0000010 0.0000010 0.0000010 0.0000010 0.0000010 0.0000010 0.0000010 0.0000010 0.0000010 0.0000010 0.0000010 0.0000010 0.0000010 0.0000010 0.0000010 0.0000010 0.0000010 0.3465736 0.3465736 0.3465736 9.0000000 9.0000000 9.0000000 9.0000000 9.0000000 9.0000000 9.0000000 9.0000000 9.0000000 9.0000000 9.0000000 9.0000000 9.0000000 9.0000000 9.0000000 9.0000000 9.0000000 9.0000000 9.0000000 0.0000010 0.0000010 9.0000000 9.0000000 9.0000000 9.0000000 9.0000000 9.0000000 9.0000000 9.0000000 0.0000010 9.0000000 9.0000000 9.0000000 9.0000000 9.0000000 0.0000010 0.3465736 9.0000000 0.0000010 9.0000000 9.0000000 9.0000000 0.3465736 0.3465736 9.0000000 9.0000000 0.3465736 9.0000000 9.0000000 0.3465736 9.0000000 0.3465736 9.0000000 9.0000000 9.0000000 0.3465736 0.3465736 0.3465736 9.0000000 9.0000000 9.0000000 9.0000000 9.0000000 9.0000000 9.0000000 9.0000000 0.0000010 9.0000000 9.0000000 0.0000010 0.3465736 9.0000000 0.3465736 0.0000010 9.0000000 0.3465736 9.0000000 9.0000000 0.3465736 0.0000010 9.0000000 9.0000000 9.0000000 0.0000010 9.0000000 9.0000000 9.0000000 9.0000000 9.0000000 9.0000000 0.0000010 9.0000000 0.3465736 0.0000010 9.0000000 9.0000000 9.0000000 9.0000000 0.0000010 0.3465736 9.0000000 9.0000000 9.0000000 9.0000000 9.0000000 9.0000000 9.0000000 9.0000000 0.0000010 9.0000000 0.0000010 0.0000010 0.0000010 9.0000000 9.0000000 0.0000010 9.0000000 0.0000010 9.0000000 9.0000000 0.0000010 9.0000000 9.0000000 0.3465736 9.0000000 9.0000000 0.3465736 9.0000000 9.0000000 0.3465736 9.0000000 0.0000010 9.0000000 9.0000000 0.0000010 9.0000000 9.0000000 0.0000010 9.0000000 9.0000000 0.0000010 0.3465736 9.0000000 0.3465736 0.3465736 0.3465736 9.0000000 0.3465736 0.3465736 0.0000010 0.0000010 9.0000000 9.0000000 9.0000000 9.0000000 0.0000010 9.0000000 9.0000000 9.0000000 9.0000000 9.0000000 0.3465736 9.0000000 9.0000000 9.0000000 9.0000000 9.0000000 9.0000000 0.3465736 9.0000000 9.0000000 9.0000000 0.0000010 9.0000000 9.0000000 9.0000000 9.0000000 0.0000010 0.0000010 9.0000000 9.0000000 9.0000000 9.0000000 9.0000000 0.0000010 9.0000000 9.0000000 9.0000000 9.0000000 9.0000000 9.0000000 9.0000000 9.0000000 9.0000000 9.0000000 0.3465736 9.0000000 9.0000000 9.0000000 0.3465736 9.0000000 9.0000000 0.3465736 0.0000010 0.0000010 9.0000000 0.0000010 9.0000000 9.0000000 9.0000000 9.0000000 9.0000000 0.0000010 0.0000010 9.0000000 9.0000000 9.0000000 9.0000000 9.0000000 0.0000010 9.0000000 0.3465736 9.0000000 9.0000000 0.0000010 0.0000010 9.0000000 9.0000000 9.0000000 0.3465736 9.0000000 9.0000000 9.0000000 9.0000000 9.0000000 9.0000000 0.0000010 9.0000000 9.0000000 9.0000000 9.0000000 9.0000000 0.0000010 9.0000000 9.0000000 0.3465736 9.0000000 9.0000000 9.0000000 9.0000000 9.0000000 9.0000000 9.0000000 0.0000010 0.3465736 0.0000010 9.0000000 0.0000010 9.0000000 0.3465736 0.3465736 9.0000000 0.3465736 9.0000000 9.0000000 9.0000000 9.0000000 9.0000000 0.3465736 9.0000000 9.0000000 9.0000000 9.0000000 0.0000010 9.0000000 9.0000000 9.0000000 9.0000000 9.0000000 9.0000000 9.0000000 0.3465736 0.0000010 9.0000000 9.0000000 9.0000000 9.0000000 9.0000000 9.0000000 9.0000000 9.0000000 0.3465736 9.0000000 9.0000000 9.0000000 0.3465736 9.0000000 0.3465736 9.0000000 9.0000000 0.0000010 9.0000000 9.0000000 0.0000010 9.0000000 9.0000000 9.0000000 9.0000000 0.3465736 0.0000010 0.3465736 9.0000000 0.3465736 9.0000000 9.0000000 0.0000010 0.0000010 0.0000010 0.0000010 0.0000010 0.0000010 0.0000010 9.0000000 9.0000000 9.0000000 0.3465736 0.3465736 9.0000000 9.0000000 9.0000000 0.0000010 9.0000000 9.0000000 9.0000000 9.0000000 9.0000000 9.0000000 9.0000000 9.0000000 9.0000000 9.0000000 9.0000000 0.0000010 9.0000000 9.0000000 9.0000000 9.0000000 0.0000010 9.0000000 0.3465736 0.0000010 0.3465736 9.0000000 9.0000000 9.0000000 0.0000010 9.0000000 0.0000010 9.0000000 9.0000000 9.0000000 0.0000010 0.0000010 9.0000000 9.0000000 9.0000000 9.0000000 9.0000000 9.0000000 9.0000000 9.0000000 9.0000000 0.3465736 9.0000000 9.0000000 9.0000000 9.0000000 0.0000010 9.0000000 0.3465736 9.0000000 0.3465736 9.0000000 9.0000000 0.3465736 9.0000000 0.0000010 0.3465736 9.0000000 9.0000000 0.3465736 9.0000000 9.0000000 9.0000000 9.0000000 9.0000000 0.3465736 9.0000000 0.0000010 9.0000000 9.0000000 0.0000010 9.0000000 9.0000000 9.0000000 0.0000010 9.0000000 0.3465736 0.3465736 0.0000010 9.0000000 9.0000000 9.0000000 0.3465736 9.0000000 9.0000000 9.0000000 0.0000010 9.0000000 9.0000000 0.0000010 9.0000000 0.0000010 9.0000000 0.0000010 9.0000000 9.0000000 0.3465736 0.0000010 0.0000010 0.3465736 0.0000010 9.0000000 9.0000000 9.0000000 9.0000000 0.0000010 9.0000000 9.0000000 9.0000000 9.0000000 9.0000000 0.3465736 9.0000000 9.0000000 0.0000010 9.0000000 9.0000000 9.0000000 9.0000000 9.0000000 9.0000000 9.0000000 9.0000000 0.0000010 9.0000000 9.0000000 9.0000000 9.0000000 0.3465736 9.0000000 0.0000010 9.0000000 0.3465736 0.3465736 9.0000000 0.0000010 9.0000000 0.3465736 9.0000000 0.0000010 0.3465736 9.0000000 9.0000000 0.3465736 9.0000000 0.3465736 9.0000000 9.0000000 0.3465736 9.0000000 0.0000010 9.0000000 0.3465736 9.0000000 9.0000000 0.0000010 9.0000000 9.0000000 9.0000000 9.0000000 9.0000000 9.0000000 0.3465736 9.0000000 0.3465736 9.0000000 0.0000010 9.0000000 9.0000000 9.0000000 9.0000000 9.0000000 9.0000000 0.0000010 0.0000010 9.0000000 9.0000000 9.0000000 0.0000010 0.3465736 9.0000000 9.0000000 9.0000000 0.0000010 0.3465736 0.0000010 9.0000000 9.0000000 9.0000000 0.0000010 9.0000000 9.0000000 9.0000000 9.0000000 9.0000000 9.0000000 0.0000010 9.0000000 9.0000000 0.3465736 9.0000000 0.0000010 0.0000010 9.0000000 9.0000000 0.0000010 9.0000000 9.0000000 0.3465736 0.0000010 9.0000000 9.0000000 9.0000000 9.0000000 9.0000000 0.0000010 9.0000000 9.0000000 9.0000000 0.3465736 9.0000000 0.3465736 0.0000010 9.0000000 0.0000010 9.0000000 0.0000010 9.0000000 0.0000010 9.0000000 9.0000000 9.0000000 9.0000000 9.0000000 9.0000000 9.0000000 9.0000000 0.3465736 9.0000000 9.0000000 9.0000000 0.0000010 9.0000000 0.0000010 9.0000000 9.0000000 0.0000010 9.0000000 9.0000000 9.0000000 9.0000000 0.3465736 0.0000010 9.0000000 9.0000000 9.0000000 9.0000000 9.0000000 0.0000010 9.0000000 9.0000000 9.0000000 9.0000000 9.0000000 0.0000010 0.3465736 0.3465736 0.3465736 9.0000000 0.3465736 9.0000000 0.3465736 9.0000000 0.0000010 9.0000000 9.0000000 9.0000000 0.3465736 9.0000000 9.0000000 9.0000000 9.0000000 9.0000000 9.0000000 9.0000000 0.3465736 0.3465736 9.0000000 0.0000010 0.0000010 9.0000000 9.0000000 9.0000000 0.3465736 0.3465736 9.0000000 9.0000000 0.3465736 0.0000010 0.3465736 0.3465736 9.0000000 9.0000000 9.0000000 9.0000000 0.3465736 0.3465736 0.0000010 9.0000000 9.0000000 0.0000010 9.0000000 9.0000000 9.0000000 9.0000000 9.0000000 9.0000000 9.0000000 9.0000000 0.0000010 9.0000000 9.0000000 9.0000000 0.0000010 9.0000000 0.0000010 0.3465736 9.0000000 9.0000000 0.0000010 9.0000000 9.0000000 9.0000000 0.0000010 0.3465736 9.0000000 9.0000000 9.0000000 0.0000010 9.0000000 0.3465736 0.0000010 0.3465736 0.0000010 9.0000000 9.0000000 0.3465736 0.3465736 9.0000000 9.0000000 9.0000000 9.0000000 0.0000010 0.0000010 0.0000010 9.0000000 0.0000010 9.0000000 9.0000000 0.0000010 9.0000000 9.0000000 0.0000010 9.0000000 9.0000000 9.0000000 9.0000000 9.0000000 0.0000010 9.0000000 9.0000000 9.0000000 0.0000010 9.0000000 9.0000000 9.0000000 9.0000000 9.0000000 0.3465736 9.0000000 9.0000000 
cerinthoides_MP653         0.3465736 0.0000010 0.0000010 0.0000010 0.0000010 0.0000010 0.0000010 0.0000010 0.0000010 0.0000010 0.0000000 0.0000010 0.0000010 0.0000010 0.0000010 0.0000010 0.0000010 0.0000010 0.0000010 0.0000010 0.0000010 0.0000010 0.0000010 0.0000010 0.0000010 0.0000010 0.0000010 0.0000010 0.0000010 0.3465736 0.3465736 0.3465736 9.0000000 9.0000000 9.0000000 9.0000000 9.0000000 9.0000000 9.0000000 9.0000000 9.0000000 9.0000000 9.0000000 9.0000000 9.0000000 9.0000000 9.0000000 9.0000000 9.0000000 9.0000000 9.0000000 0.0000010 0.0000010 9.0000000 9.0000000 9.0000000 9.0000000 9.0000000 9.0000000 9.0000000 9.0000000 0.0000010 9.0000000 9.0000000 9.0000000 9.0000000 9.0000000 0.0000010 0.3465736 9.0000000 0.0000010 9.0000000 9.0000000 9.0000000 0.3465736 0.3465736 9.0000000 9.0000000 0.3465736 9.0000000 9.0000000 0.3465736 9.0000000 0.3465736 9.0000000 9.0000000 9.0000000 0.3465736 0.3465736 0.3465736 9.0000000 9.0000000 9.0000000 9.0000000 9.0000000 9.0000000 9.0000000 9.0000000 0.0000010 9.0000000 9.0000000 0.0000010 0.3465736 9.0000000 0.3465736 0.0000010 9.0000000 0.3465736 9.0000000 9.0000000 0.3465736 0.0000010 9.0000000 9.0000000 9.0000000 0.0000010 9.0000000 9.0000000 9.0000000 9.0000000 9.0000000 9.0000000 0.0000010 9.0000000 0.3465736 0.0000010 9.0000000 9.0000000 9.0000000 9.0000000 0.0000010 0.3465736 9.0000000 9.0000000 9.0000000 9.0000000 9.0000000 9.0000000 9.0000000 9.0000000 0.0000010 9.0000000 0.0000010 0.0000010 0.0000010 9.0000000 9.0000000 0.0000010 9.0000000 0.0000010 9.0000000 9.0000000 0.0000010 9.0000000 9.0000000 0.3465736 9.0000000 9.0000000 0.3465736 9.0000000 9.0000000 0.3465736 9.0000000 0.0000010 9.0000000 9.0000000 0.0000010 9.0000000 9.0000000 0.0000010 9.0000000 9.0000000 0.0000010 0.3465736 9.0000000 0.3465736 0.3465736 0.3465736 9.0000000 0.3465736 0.3465736 0.0000010 0.0000010 9.0000000 9.0000000 9.0000000 9.0000000 0.0000010 9.0000000 9.0000000 9.0000000 9.0000000 9.0000000 0.3465736 9.0000000 9.0000000 9.0000000 9.0000000 9.0000000 9.0000000 0.3465736 9.0000000 9.0000000 9.0000000 0.0000010 9.0000000 9.0000000 9.0000000 9.0000000 0.0000010 0.0000010 9.0000000 9.0000000 9.0000000 9.0000000 9.0000000 0.0000010 9.0000000 9.0000000 9.0000000 9.0000000 9.0000000 9.0000000 9.0000000 9.0000000 9.0000000 9.0000000 0.3465736 9.0000000 9.0000000 9.0000000 0.3465736 9.0000000 9.0000000 0.3465736 0.0000010 0.0000010 9.0000000 0.0000010 9.0000000 9.0000000 9.0000000 9.0000000 9.0000000 0.0000010 0.0000010 9.0000000 9.0000000 9.0000000 9.0000000 9.0000000 0.0000010 9.0000000 0.3465736 9.0000000 9.0000000 0.0000010 0.0000010 9.0000000 9.0000000 9.0000000 0.3465736 9.0000000 9.0000000 9.0000000 9.0000000 9.0000000 9.0000000 0.0000010 9.0000000 9.0000000 9.0000000 9.0000000 9.0000000 0.0000010 9.0000000 9.0000000 0.3465736 9.0000000 9.0000000 9.0000000 9.0000000 9.0000000 9.0000000 9.0000000 0.0000010 0.3465736 0.0000010 9.0000000 0.0000010 9.0000000 0.3465736 0.3465736 9.0000000 0.3465736 9.0000000 9.0000000 9.0000000 9.0000000 9.0000000 0.3465736 9.0000000 9.0000000 9.0000000 9.0000000 0.0000010 9.0000000 9.0000000 9.0000000 9.0000000 9.0000000 9.0000000 9.0000000 0.3465736 0.0000010 9.0000000 9.0000000 9.0000000 9.0000000 9.0000000 9.0000000 9.0000000 9.0000000 0.3465736 9.0000000 9.0000000 9.0000000 0.3465736 9.0000000 0.3465736 9.0000000 9.0000000 0.0000010 9.0000000 9.0000000 0.0000010 9.0000000 9.0000000 9.0000000 9.0000000 0.3465736 0.0000010 0.3465736 9.0000000 0.3465736 9.0000000 9.0000000 0.0000010 0.0000010 0.0000010 0.0000010 0.0000010 0.0000010 0.0000010 9.0000000 9.0000000 9.0000000 0.3465736 0.3465736 9.0000000 9.0000000 9.0000000 0.0000010 9.0000000 9.0000000 9.0000000 9.0000000 9.0000000 9.0000000 9.0000000 9.0000000 9.0000000 9.0000000 9.0000000 0.0000010 9.0000000 9.0000000 9.0000000 9.0000000 0.0000010 9.0000000 0.3465736 0.0000010 0.3465736 9.0000000 9.0000000 9.0000000 0.0000010 9.0000000 0.0000010 9.0000000 9.0000000 9.0000000 0.0000010 0.0000010 9.0000000 9.0000000 9.0000000 9.0000000 9.0000000 9.0000000 9.0000000 9.0000000 9.0000000 0.3465736 9.0000000 9.0000000 9.0000000 9.0000000 0.0000010 9.0000000 0.3465736 9.0000000 0.3465736 9.0000000 9.0000000 0.3465736 9.0000000 0.0000010 0.3465736 9.0000000 9.0000000 0.3465736 9.0000000 9.0000000 9.0000000 9.0000000 9.0000000 0.3465736 9.0000000 0.0000010 9.0000000 9.0000000 0.0000010 9.0000000 9.0000000 9.0000000 0.0000010 9.0000000 0.3465736 0.3465736 0.0000010 9.0000000 9.0000000 9.0000000 0.3465736 9.0000000 9.0000000 9.0000000 0.0000010 9.0000000 9.0000000 0.0000010 9.0000000 0.0000010 9.0000000 0.0000010 9.0000000 9.0000000 0.3465736 0.0000010 0.0000010 0.3465736 0.0000010 9.0000000 9.0000000 9.0000000 9.0000000 0.0000010 9.0000000 9.0000000 9.0000000 9.0000000 9.0000000 0.3465736 9.0000000 9.0000000 0.0000010 9.0000000 9.0000000 9.0000000 9.0000000 9.0000000 9.0000000 9.0000000 9.0000000 0.0000010 9.0000000 9.0000000 9.0000000 9.0000000 0.3465736 9.0000000 0.0000010 9.0000000 0.3465736 0.3465736 9.0000000 0.0000010 9.0000000 0.3465736 9.0000000 0.0000010 0.3465736 9.0000000 9.0000000 0.3465736 9.0000000 0.3465736 9.0000000 9.0000000 0.3465736 9.0000000 0.0000010 9.0000000 0.3465736 9.0000000 9.0000000 0.0000010 9.0000000 9.0000000 9.0000000 9.0000000 9.0000000 9.0000000 0.3465736 9.0000000 0.3465736 9.0000000 0.0000010 9.0000000 9.0000000 9.0000000 9.0000000 9.0000000 9.0000000 0.0000010 0.0000010 9.0000000 9.0000000 9.0000000 0.0000010 0.3465736 9.0000000 9.0000000 9.0000000 0.0000010 0.3465736 0.0000010 9.0000000 9.0000000 9.0000000 0.0000010 9.0000000 9.0000000 9.0000000 9.0000000 9.0000000 9.0000000 0.0000010 9.0000000 9.0000000 0.3465736 9.0000000 0.0000010 0.0000010 9.0000000 9.0000000 0.0000010 9.0000000 9.0000000 0.3465736 0.0000010 9.0000000 9.0000000 9.0000000 9.0000000 9.0000000 0.0000010 9.0000000 9.0000000 9.0000000 0.3465736 9.0000000 0.3465736 0.0000010 9.0000000 0.0000010 9.0000000 0.0000010 9.0000000 0.0000010 9.0000000 9.0000000 9.0000000 9.0000000 9.0000000 9.0000000 9.0000000 9.0000000 0.3465736 9.0000000 9.0000000 9.0000000 0.0000010 9.0000000 0.0000010 9.0000000 9.0000000 0.0000010 9.0000000 9.0000000 9.0000000 9.0000000 0.3465736 0.0000010 9.0000000 9.0000000 9.0000000 9.0000000 9.0000000 0.0000010 9.0000000 9.0000000 9.0000000 9.0000000 9.0000000 0.0000010 0.3465736 0.3465736 0.3465736 9.0000000 0.3465736 9.0000000 0.3465736 9.0000000 0.0000010 9.0000000 9.0000000 9.0000000 0.3465736 9.0000000 9.0000000 9.0000000 9.0000000 9.0000000 9.0000000 9.0000000 0.3465736 0.3465736 9.0000000 0.0000010 0.0000010 9.0000000 9.0000000 9.0000000 0.3465736 0.3465736 9.0000000 9.0000000 0.3465736 0.0000010 0.3465736 0.3465736 9.0000000 9.0000000 9.0000000 9.0000000 0.3465736 0.3465736 0.0000010 9.0000000 9.0000000 0.0000010 9.0000000 9.0000000 9.0000000 9.0000000 9.0000000 9.0000000 9.0000000 9.0000000 0.0000010 9.0000000 9.0000000 9.0000000 0.0000010 9.0000000 0.0000010 0.3465736 9.0000000 9.0000000 0.0000010 9.0000000 9.0000000 9.0000000 0.0000010 0.3465736 9.0000000 9.0000000 9.0000000 0.0000010 9.0000000 0.3465736 0.0000010 0.3465736 0.0000010 9.0000000 9.0000000 0.3465736 0.3465736 9.0000000 9.0000000 9.0000000 9.0000000 0.0000010 0.0000010 0.0000010 9.0000000 0.0000010 9.0000000 9.0000000 0.0000010 9.0000000 9.0000000 0.0000010 9.0000000 9.0000000 9.0000000 9.0000000 9.0000000 0.0000010 9.0000000 9.0000000 9.0000000 0.0000010 9.0000000 9.0000000 9.0000000 9.0000000 9.0000000 0.3465736 9.0000000 9.0000000 
cinerea_MP967              0.3465736 0.0000010 0.0000010 0.0000010 0.0000010 0.0000010 0.0000010 0.0000010 0.0000010 0.0000010 0.0000010 0.0000000 0.0000010 0.0000010 0.0000010 0.0000010 0.0000010 0.0000010 0.0000010 0.0000010 0.0000010 0.0000010 0.0000010 0.0000010 0.0000010 0.0000010 0.0000010 0.0000010 0.0000010 0.3465736 0.3465736 0.3465736 9.0000000 9.0000000 9.0000000 9.0000000 9.0000000 9.0000000 9.0000000 9.0000000 9.0000000 9.0000000 9.0000000 9.0000000 9.0000000 9.0000000 9.0000000 9.0000000 9.0000000 9.0000000 9.0000000 0.0000010 0.0000010 9.0000000 9.0000000 9.0000000 9.0000000 9.0000000 9.0000000 9.0000000 9.0000000 0.0000010 9.0000000 9.0000000 9.0000000 9.0000000 9.0000000 0.0000010 0.3465736 9.0000000 0.0000010 9.0000000 9.0000000 9.0000000 0.3465736 0.3465736 9.0000000 9.0000000 0.3465736 9.0000000 9.0000000 0.3465736 9.0000000 0.3465736 9.0000000 9.0000000 9.0000000 0.3465736 0.3465736 0.3465736 9.0000000 9.0000000 9.0000000 9.0000000 9.0000000 9.0000000 9.0000000 9.0000000 0.0000010 9.0000000 9.0000000 0.0000010 0.3465736 9.0000000 0.3465736 0.0000010 9.0000000 0.3465736 9.0000000 9.0000000 0.3465736 0.0000010 9.0000000 9.0000000 9.0000000 0.0000010 9.0000000 9.0000000 9.0000000 9.0000000 9.0000000 9.0000000 0.0000010 9.0000000 0.3465736 0.0000010 9.0000000 9.0000000 9.0000000 9.0000000 0.0000010 0.3465736 9.0000000 9.0000000 9.0000000 9.0000000 9.0000000 9.0000000 9.0000000 9.0000000 0.0000010 9.0000000 0.0000010 0.0000010 0.0000010 9.0000000 9.0000000 0.0000010 9.0000000 0.0000010 9.0000000 9.0000000 0.0000010 9.0000000 9.0000000 0.3465736 9.0000000 9.0000000 0.3465736 9.0000000 9.0000000 0.3465736 9.0000000 0.0000010 9.0000000 9.0000000 0.0000010 9.0000000 9.0000000 0.0000010 9.0000000 9.0000000 0.0000010 0.3465736 9.0000000 0.3465736 0.3465736 0.3465736 9.0000000 0.3465736 0.3465736 0.0000010 0.0000010 9.0000000 9.0000000 9.0000000 9.0000000 0.0000010 9.0000000 9.0000000 9.0000000 9.0000000 9.0000000 0.3465736 9.0000000 9.0000000 9.0000000 9.0000000 9.0000000 9.0000000 0.3465736 9.0000000 9.0000000 9.0000000 0.0000010 9.0000000 9.0000000 9.0000000 9.0000000 0.0000010 0.0000010 9.0000000 9.0000000 9.0000000 9.0000000 9.0000000 0.0000010 9.0000000 9.0000000 9.0000000 9.0000000 9.0000000 9.0000000 9.0000000 9.0000000 9.0000000 9.0000000 0.3465736 9.0000000 9.0000000 9.0000000 0.3465736 9.0000000 9.0000000 0.3465736 0.0000010 0.0000010 9.0000000 0.0000010 9.0000000 9.0000000 9.0000000 9.0000000 9.0000000 0.0000010 0.0000010 9.0000000 9.0000000 9.0000000 9.0000000 9.0000000 0.0000010 9.0000000 0.3465736 9.0000000 9.0000000 0.0000010 0.0000010 9.0000000 9.0000000 9.0000000 0.3465736 9.0000000 9.0000000 9.0000000 9.0000000 9.0000000 9.0000000 0.0000010 9.0000000 9.0000000 9.0000000 9.0000000 9.0000000 0.0000010 9.0000000 9.0000000 0.3465736 9.0000000 9.0000000 9.0000000 9.0000000 9.0000000 9.0000000 9.0000000 0.0000010 0.3465736 0.0000010 9.0000000 0.0000010 9.0000000 0.3465736 0.3465736 9.0000000 0.3465736 9.0000000 9.0000000 9.0000000 9.0000000 9.0000000 0.3465736 9.0000000 9.0000000 9.0000000 9.0000000 0.0000010 9.0000000 9.0000000 9.0000000 9.0000000 9.0000000 9.0000000 9.0000000 0.3465736 0.0000010 9.0000000 9.0000000 9.0000000 9.0000000 9.0000000 9.0000000 9.0000000 9.0000000 0.3465736 9.0000000 9.0000000 9.0000000 0.3465736 9.0000000 0.3465736 9.0000000 9.0000000 0.0000010 9.0000000 9.0000000 0.0000010 9.0000000 9.0000000 9.0000000 9.0000000 0.3465736 0.0000010 0.3465736 9.0000000 0.3465736 9.0000000 9.0000000 0.0000010 0.0000010 0.0000010 0.0000010 0.0000010 0.0000010 0.0000010 9.0000000 9.0000000 9.0000000 0.3465736 0.3465736 9.0000000 9.0000000 9.0000000 0.0000010 9.0000000 9.0000000 9.0000000 9.0000000 9.0000000 9.0000000 9.0000000 9.0000000 9.0000000 9.0000000 9.0000000 0.0000010 9.0000000 9.0000000 9.0000000 9.0000000 0.0000010 9.0000000 0.3465736 0.0000010 0.3465736 9.0000000 9.0000000 9.0000000 0.0000010 9.0000000 0.0000010 9.0000000 9.0000000 9.0000000 0.0000010 0.0000010 9.0000000 9.0000000 9.0000000 9.0000000 9.0000000 9.0000000 9.0000000 9.0000000 9.0000000 0.3465736 9.0000000 9.0000000 9.0000000 9.0000000 0.0000010 9.0000000 0.3465736 9.0000000 0.3465736 9.0000000 9.0000000 0.3465736 9.0000000 0.0000010 0.3465736 9.0000000 9.0000000 0.3465736 9.0000000 9.0000000 9.0000000 9.0000000 9.0000000 0.3465736 9.0000000 0.0000010 9.0000000 9.0000000 0.0000010 9.0000000 9.0000000 9.0000000 0.0000010 9.0000000 0.3465736 0.3465736 0.0000010 9.0000000 9.0000000 9.0000000 0.3465736 9.0000000 9.0000000 9.0000000 0.0000010 9.0000000 9.0000000 0.0000010 9.0000000 0.0000010 9.0000000 0.0000010 9.0000000 9.0000000 0.3465736 0.0000010 0.0000010 0.3465736 0.0000010 9.0000000 9.0000000 9.0000000 9.0000000 0.0000010 9.0000000 9.0000000 9.0000000 9.0000000 9.0000000 0.3465736 9.0000000 9.0000000 0.0000010 9.0000000 9.0000000 9.0000000 9.0000000 9.0000000 9.0000000 9.0000000 9.0000000 0.0000010 9.0000000 9.0000000 9.0000000 9.0000000 0.3465736 9.0000000 0.0000010 9.0000000 0.3465736 0.3465736 9.0000000 0.0000010 9.0000000 0.3465736 9.0000000 0.0000010 0.3465736 9.0000000 9.0000000 0.3465736 9.0000000 0.3465736 9.0000000 9.0000000 0.3465736 9.0000000 0.0000010 9.0000000 0.3465736 9.0000000 9.0000000 0.0000010 9.0000000 9.0000000 9.0000000 9.0000000 9.0000000 9.0000000 0.3465736 9.0000000 0.3465736 9.0000000 0.0000010 9.0000000 9.0000000 9.0000000 9.0000000 9.0000000 9.0000000 0.0000010 0.0000010 9.0000000 9.0000000 9.0000000 0.0000010 0.3465736 9.0000000 9.0000000 9.0000000 0.0000010 0.3465736 0.0000010 9.0000000 9.0000000 9.0000000 0.0000010 9.0000000 9.0000000 9.0000000 9.0000000 9.0000000 9.0000000 0.0000010 9.0000000 9.0000000 0.3465736 9.0000000 0.0000010 0.0000010 9.0000000 9.0000000 0.0000010 9.0000000 9.0000000 0.3465736 0.0000010 9.0000000 9.0000000 9.0000000 9.0000000 9.0000000 0.0000010 9.0000000 9.0000000 9.0000000 0.3465736 9.0000000 0.3465736 0.0000010 9.0000000 0.0000010 9.0000000 0.0000010 9.0000000 0.0000010 9.0000000 9.0000000 9.0000000 9.0000000 9.0000000 9.0000000 9.0000000 9.0000000 0.3465736 9.0000000 9.0000000 9.0000000 0.0000010 9.0000000 0.0000010 9.0000000 9.0000000 0.0000010 9.0000000 9.0000000 9.0000000 9.0000000 0.3465736 0.0000010 9.0000000 9.0000000 9.0000000 9.0000000 9.0000000 0.0000010 9.0000000 9.0000000 9.0000000 9.0000000 9.0000000 0.0000010 0.3465736 0.3465736 0.3465736 9.0000000 0.3465736 9.0000000 0.3465736 9.0000000 0.0000010 9.0000000 9.0000000 9.0000000 0.3465736 9.0000000 9.0000000 9.0000000 9.0000000 9.0000000 9.0000000 9.0000000 0.3465736 0.3465736 9.0000000 0.0000010 0.0000010 9.0000000 9.0000000 9.0000000 0.3465736 0.3465736 9.0000000 9.0000000 0.3465736 0.0000010 0.3465736 0.3465736 9.0000000 9.0000000 9.0000000 9.0000000 0.3465736 0.3465736 0.0000010 9.0000000 9.0000000 0.0000010 9.0000000 9.0000000 9.0000000 9.0000000 9.0000000 9.0000000 9.0000000 9.0000000 0.0000010 9.0000000 9.0000000 9.0000000 0.0000010 9.0000000 0.0000010 0.3465736 9.0000000 9.0000000 0.0000010 9.0000000 9.0000000 9.0000000 0.0000010 0.3465736 9.0000000 9.0000000 9.0000000 0.0000010 9.0000000 0.3465736 0.0000010 0.3465736 0.0000010 9.0000000 9.0000000 0.3465736 0.3465736 9.0000000 9.0000000 9.0000000 9.0000000 0.0000010 0.0000010 0.0000010 9.0000000 0.0000010 9.0000000 9.0000000 0.0000010 9.0000000 9.0000000 0.0000010 9.0000000 9.0000000 9.0000000 9.0000000 9.0000000 0.0000010 9.0000000 9.0000000 9.0000000 0.0000010 9.0000000 9.0000000 9.0000000 9.0000000 9.0000000 0.3465736 9.0000000 9.0000000 
corifolia_MP823            0.3465736 0.0000010 0.0000010 0.0000010 0.0000010 0.0000010 0.0000010 0.0000010 0.0000010 0.0000010 0.0000010 0.0000010 0.0000000 0.0000010 0.0000010 0.0000010 0.0000010 0.0000010 0.0000010 0.0000010 0.0000010 0.0000010 0.0000010 0.0000010 0.0000010 0.0000010 0.0000010 0.0000010 0.0000010 0.3465736 0.3465736 0.3465736 9.0000000 9.0000000 9.0000000 9.0000000 9.0000000 9.0000000 9.0000000 9.0000000 9.0000000 9.0000000 9.0000000 9.0000000 9.0000000 9.0000000 9.0000000 9.0000000 9.0000000 9.0000000 9.0000000 0.0000010 0.0000010 9.0000000 9.0000000 9.0000000 9.0000000 9.0000000 9.0000000 9.0000000 9.0000000 0.0000010 9.0000000 9.0000000 9.0000000 9.0000000 9.0000000 0.0000010 0.3465736 9.0000000 0.0000010 9.0000000 9.0000000 9.0000000 0.3465736 0.3465736 9.0000000 9.0000000 0.3465736 9.0000000 9.0000000 0.3465736 9.0000000 0.3465736 9.0000000 9.0000000 9.0000000 0.3465736 0.3465736 0.3465736 9.0000000 9.0000000 9.0000000 9.0000000 9.0000000 9.0000000 9.0000000 9.0000000 0.0000010 9.0000000 9.0000000 0.0000010 0.3465736 9.0000000 0.3465736 0.0000010 9.0000000 0.3465736 9.0000000 9.0000000 0.3465736 0.0000010 9.0000000 9.0000000 9.0000000 0.0000010 9.0000000 9.0000000 9.0000000 9.0000000 9.0000000 9.0000000 0.0000010 9.0000000 0.3465736 0.0000010 9.0000000 9.0000000 9.0000000 9.0000000 0.0000010 0.3465736 9.0000000 9.0000000 9.0000000 9.0000000 9.0000000 9.0000000 9.0000000 9.0000000 0.0000010 9.0000000 0.0000010 0.0000010 0.0000010 9.0000000 9.0000000 0.0000010 9.0000000 0.0000010 9.0000000 9.0000000 0.0000010 9.0000000 9.0000000 0.3465736 9.0000000 9.0000000 0.3465736 9.0000000 9.0000000 0.3465736 9.0000000 0.0000010 9.0000000 9.0000000 0.0000010 9.0000000 9.0000000 0.0000010 9.0000000 9.0000000 0.0000010 0.3465736 9.0000000 0.3465736 0.3465736 0.3465736 9.0000000 0.3465736 0.3465736 0.0000010 0.0000010 9.0000000 9.0000000 9.0000000 9.0000000 0.0000010 9.0000000 9.0000000 9.0000000 9.0000000 9.0000000 0.3465736 9.0000000 9.0000000 9.0000000 9.0000000 9.0000000 9.0000000 0.3465736 9.0000000 9.0000000 9.0000000 0.0000010 9.0000000 9.0000000 9.0000000 9.0000000 0.0000010 0.0000010 9.0000000 9.0000000 9.0000000 9.0000000 9.0000000 0.0000010 9.0000000 9.0000000 9.0000000 9.0000000 9.0000000 9.0000000 9.0000000 9.0000000 9.0000000 9.0000000 0.3465736 9.0000000 9.0000000 9.0000000 0.3465736 9.0000000 9.0000000 0.3465736 0.0000010 0.0000010 9.0000000 0.0000010 9.0000000 9.0000000 9.0000000 9.0000000 9.0000000 0.0000010 0.0000010 9.0000000 9.0000000 9.0000000 9.0000000 9.0000000 0.0000010 9.0000000 0.3465736 9.0000000 9.0000000 0.0000010 0.0000010 9.0000000 9.0000000 9.0000000 0.3465736 9.0000000 9.0000000 9.0000000 9.0000000 9.0000000 9.0000000 0.0000010 9.0000000 9.0000000 9.0000000 9.0000000 9.0000000 0.0000010 9.0000000 9.0000000 0.3465736 9.0000000 9.0000000 9.0000000 9.0000000 9.0000000 9.0000000 9.0000000 0.0000010 0.3465736 0.0000010 9.0000000 0.0000010 9.0000000 0.3465736 0.3465736 9.0000000 0.3465736 9.0000000 9.0000000 9.0000000 9.0000000 9.0000000 0.3465736 9.0000000 9.0000000 9.0000000 9.0000000 0.0000010 9.0000000 9.0000000 9.0000000 9.0000000 9.0000000 9.0000000 9.0000000 0.3465736 0.0000010 9.0000000 9.0000000 9.0000000 9.0000000 9.0000000 9.0000000 9.0000000 9.0000000 0.3465736 9.0000000 9.0000000 9.0000000 0.3465736 9.0000000 0.3465736 9.0000000 9.0000000 0.0000010 9.0000000 9.0000000 0.0000010 9.0000000 9.0000000 9.0000000 9.0000000 0.3465736 0.0000010 0.3465736 9.0000000 0.3465736 9.0000000 9.0000000 0.0000010 0.0000010 0.0000010 0.0000010 0.0000010 0.0000010 0.0000010 9.0000000 9.0000000 9.0000000 0.3465736 0.3465736 9.0000000 9.0000000 9.0000000 0.0000010 9.0000000 9.0000000 9.0000000 9.0000000 9.0000000 9.0000000 9.0000000 9.0000000 9.0000000 9.0000000 9.0000000 0.0000010 9.0000000 9.0000000 9.0000000 9.0000000 0.0000010 9.0000000 0.3465736 0.0000010 0.3465736 9.0000000 9.0000000 9.0000000 0.0000010 9.0000000 0.0000010 9.0000000 9.0000000 9.0000000 0.0000010 0.0000010 9.0000000 9.0000000 9.0000000 9.0000000 9.0000000 9.0000000 9.0000000 9.0000000 9.0000000 0.3465736 9.0000000 9.0000000 9.0000000 9.0000000 0.0000010 9.0000000 0.3465736 9.0000000 0.3465736 9.0000000 9.0000000 0.3465736 9.0000000 0.0000010 0.3465736 9.0000000 9.0000000 0.3465736 9.0000000 9.0000000 9.0000000 9.0000000 9.0000000 0.3465736 9.0000000 0.0000010 9.0000000 9.0000000 0.0000010 9.0000000 9.0000000 9.0000000 0.0000010 9.0000000 0.3465736 0.3465736 0.0000010 9.0000000 9.0000000 9.0000000 0.3465736 9.0000000 9.0000000 9.0000000 0.0000010 9.0000000 9.0000000 0.0000010 9.0000000 0.0000010 9.0000000 0.0000010 9.0000000 9.0000000 0.3465736 0.0000010 0.0000010 0.3465736 0.0000010 9.0000000 9.0000000 9.0000000 9.0000000 0.0000010 9.0000000 9.0000000 9.0000000 9.0000000 9.0000000 0.3465736 9.0000000 9.0000000 0.0000010 9.0000000 9.0000000 9.0000000 9.0000000 9.0000000 9.0000000 9.0000000 9.0000000 0.0000010 9.0000000 9.0000000 9.0000000 9.0000000 0.3465736 9.0000000 0.0000010 9.0000000 0.3465736 0.3465736 9.0000000 0.0000010 9.0000000 0.3465736 9.0000000 0.0000010 0.3465736 9.0000000 9.0000000 0.3465736 9.0000000 0.3465736 9.0000000 9.0000000 0.3465736 9.0000000 0.0000010 9.0000000 0.3465736 9.0000000 9.0000000 0.0000010 9.0000000 9.0000000 9.0000000 9.0000000 9.0000000 9.0000000 0.3465736 9.0000000 0.3465736 9.0000000 0.0000010 9.0000000 9.0000000 9.0000000 9.0000000 9.0000000 9.0000000 0.0000010 0.0000010 9.0000000 9.0000000 9.0000000 0.0000010 0.3465736 9.0000000 9.0000000 9.0000000 0.0000010 0.3465736 0.0000010 9.0000000 9.0000000 9.0000000 0.0000010 9.0000000 9.0000000 9.0000000 9.0000000 9.0000000 9.0000000 0.0000010 9.0000000 9.0000000 0.3465736 9.0000000 0.0000010 0.0000010 9.0000000 9.0000000 0.0000010 9.0000000 9.0000000 0.3465736 0.0000010 9.0000000 9.0000000 9.0000000 9.0000000 9.0000000 0.0000010 9.0000000 9.0000000 9.0000000 0.3465736 9.0000000 0.3465736 0.0000010 9.0000000 0.0000010 9.0000000 0.0000010 9.0000000 0.0000010 9.0000000 9.0000000 9.0000000 9.0000000 9.0000000 9.0000000 9.0000000 9.0000000 0.3465736 9.0000000 9.0000000 9.0000000 0.0000010 9.0000000 0.0000010 9.0000000 9.0000000 0.0000010 9.0000000 9.0000000 9.0000000 9.0000000 0.3465736 0.0000010 9.0000000 9.0000000 9.0000000 9.0000000 9.0000000 0.0000010 9.0000000 9.0000000 9.0000000 9.0000000 9.0000000 0.0000010 0.3465736 0.3465736 0.3465736 9.0000000 0.3465736 9.0000000 0.3465736 9.0000000 0.0000010 9.0000000 9.0000000 9.0000000 0.3465736 9.0000000 9.0000000 9.0000000 9.0000000 9.0000000 9.0000000 9.0000000 0.3465736 0.3465736 9.0000000 0.0000010 0.0000010 9.0000000 9.0000000 9.0000000 0.3465736 0.3465736 9.0000000 9.0000000 0.3465736 0.0000010 0.3465736 0.3465736 9.0000000 9.0000000 9.0000000 9.0000000 0.3465736 0.3465736 0.0000010 9.0000000 9.0000000 0.0000010 9.0000000 9.0000000 9.0000000 9.0000000 9.0000000 9.0000000 9.0000000 9.0000000 0.0000010 9.0000000 9.0000000 9.0000000 0.0000010 9.0000000 0.0000010 0.3465736 9.0000000 9.0000000 0.0000010 9.0000000 9.0000000 9.0000000 0.0000010 0.3465736 9.0000000 9.0000000 9.0000000 0.0000010 9.0000000 0.3465736 0.0000010 0.3465736 0.0000010 9.0000000 9.0000000 0.3465736 0.3465736 9.0000000 9.0000000 9.0000000 9.0000000 0.0000010 0.0000010 0.0000010 9.0000000 0.0000010 9.0000000 9.0000000 0.0000010 9.0000000 9.0000000 0.0000010 9.0000000 9.0000000 9.0000000 9.0000000 9.0000000 0.0000010 9.0000000 9.0000000 9.0000000 0.0000010 9.0000000 9.0000000 9.0000000 9.0000000 9.0000000 0.3465736 9.0000000 9.0000000 
cristata_MP820             0.3465736 0.0000010 0.0000010 0.0000010 0.0000010 0.0000010 0.0000010 0.0000010 0.0000010 0.0000010 0.0000010 0.0000010 0.0000010 0.0000000 0.0000010 0.0000010 0.0000010 0.0000010 0.0000010 0.0000010 0.0000010 0.0000010 0.0000010 0.0000010 0.0000010 0.0000010 0.0000010 0.0000010 0.0000010 0.3465736 0.3465736 0.3465736 9.0000000 9.0000000 9.0000000 9.0000000 9.0000000 9.0000000 9.0000000 9.0000000 9.0000000 9.0000000 9.0000000 9.0000000 9.0000000 9.0000000 9.0000000 9.0000000 9.0000000 9.0000000 9.0000000 0.0000010 0.0000010 9.0000000 9.0000000 9.0000000 9.0000000 9.0000000 9.0000000 9.0000000 9.0000000 0.0000010 9.0000000 9.0000000 9.0000000 9.0000000 9.0000000 0.0000010 0.3465736 9.0000000 0.0000010 9.0000000 9.0000000 9.0000000 0.3465736 0.3465736 9.0000000 9.0000000 0.3465736 9.0000000 9.0000000 0.3465736 9.0000000 0.3465736 9.0000000 9.0000000 9.0000000 0.3465736 0.3465736 0.3465736 9.0000000 9.0000000 9.0000000 9.0000000 9.0000000 9.0000000 9.0000000 9.0000000 0.0000010 9.0000000 9.0000000 0.0000010 0.3465736 9.0000000 0.3465736 0.0000010 9.0000000 0.3465736 9.0000000 9.0000000 0.3465736 0.0000010 9.0000000 9.0000000 9.0000000 0.0000010 9.0000000 9.0000000 9.0000000 9.0000000 9.0000000 9.0000000 0.0000010 9.0000000 0.3465736 0.0000010 9.0000000 9.0000000 9.0000000 9.0000000 0.0000010 0.3465736 9.0000000 9.0000000 9.0000000 9.0000000 9.0000000 9.0000000 9.0000000 9.0000000 0.0000010 9.0000000 0.0000010 0.0000010 0.0000010 9.0000000 9.0000000 0.0000010 9.0000000 0.0000010 9.0000000 9.0000000 0.0000010 9.0000000 9.0000000 0.3465736 9.0000000 9.0000000 0.3465736 9.0000000 9.0000000 0.3465736 9.0000000 0.0000010 9.0000000 9.0000000 0.0000010 9.0000000 9.0000000 0.0000010 9.0000000 9.0000000 0.0000010 0.3465736 9.0000000 0.3465736 0.3465736 0.3465736 9.0000000 0.3465736 0.3465736 0.0000010 0.0000010 9.0000000 9.0000000 9.0000000 9.0000000 0.0000010 9.0000000 9.0000000 9.0000000 9.0000000 9.0000000 0.3465736 9.0000000 9.0000000 9.0000000 9.0000000 9.0000000 9.0000000 0.3465736 9.0000000 9.0000000 9.0000000 0.0000010 9.0000000 9.0000000 9.0000000 9.0000000 0.0000010 0.0000010 9.0000000 9.0000000 9.0000000 9.0000000 9.0000000 0.0000010 9.0000000 9.0000000 9.0000000 9.0000000 9.0000000 9.0000000 9.0000000 9.0000000 9.0000000 9.0000000 0.3465736 9.0000000 9.0000000 9.0000000 0.3465736 9.0000000 9.0000000 0.3465736 0.0000010 0.0000010 9.0000000 0.0000010 9.0000000 9.0000000 9.0000000 9.0000000 9.0000000 0.0000010 0.0000010 9.0000000 9.0000000 9.0000000 9.0000000 9.0000000 0.0000010 9.0000000 0.3465736 9.0000000 9.0000000 0.0000010 0.0000010 9.0000000 9.0000000 9.0000000 0.3465736 9.0000000 9.0000000 9.0000000 9.0000000 9.0000000 9.0000000 0.0000010 9.0000000 9.0000000 9.0000000 9.0000000 9.0000000 0.0000010 9.0000000 9.0000000 0.3465736 9.0000000 9.0000000 9.0000000 9.0000000 9.0000000 9.0000000 9.0000000 0.0000010 0.3465736 0.0000010 9.0000000 0.0000010 9.0000000 0.3465736 0.3465736 9.0000000 0.3465736 9.0000000 9.0000000 9.0000000 9.0000000 9.0000000 0.3465736 9.0000000 9.0000000 9.0000000 9.0000000 0.0000010 9.0000000 9.0000000 9.0000000 9.0000000 9.0000000 9.0000000 9.0000000 0.3465736 0.0000010 9.0000000 9.0000000 9.0000000 9.0000000 9.0000000 9.0000000 9.0000000 9.0000000 0.3465736 9.0000000 9.0000000 9.0000000 0.3465736 9.0000000 0.3465736 9.0000000 9.0000000 0.0000010 9.0000000 9.0000000 0.0000010 9.0000000 9.0000000 9.0000000 9.0000000 0.3465736 0.0000010 0.3465736 9.0000000 0.3465736 9.0000000 9.0000000 0.0000010 0.0000010 0.0000010 0.0000010 0.0000010 0.0000010 0.0000010 9.0000000 9.0000000 9.0000000 0.3465736 0.3465736 9.0000000 9.0000000 9.0000000 0.0000010 9.0000000 9.0000000 9.0000000 9.0000000 9.0000000 9.0000000 9.0000000 9.0000000 9.0000000 9.0000000 9.0000000 0.0000010 9.0000000 9.0000000 9.0000000 9.0000000 0.0000010 9.0000000 0.3465736 0.0000010 0.3465736 9.0000000 9.0000000 9.0000000 0.0000010 9.0000000 0.0000010 9.0000000 9.0000000 9.0000000 0.0000010 0.0000010 9.0000000 9.0000000 9.0000000 9.0000000 9.0000000 9.0000000 9.0000000 9.0000000 9.0000000 0.3465736 9.0000000 9.0000000 9.0000000 9.0000000 0.0000010 9.0000000 0.3465736 9.0000000 0.3465736 9.0000000 9.0000000 0.3465736 9.0000000 0.0000010 0.3465736 9.0000000 9.0000000 0.3465736 9.0000000 9.0000000 9.0000000 9.0000000 9.0000000 0.3465736 9.0000000 0.0000010 9.0000000 9.0000000 0.0000010 9.0000000 9.0000000 9.0000000 0.0000010 9.0000000 0.3465736 0.3465736 0.0000010 9.0000000 9.0000000 9.0000000 0.3465736 9.0000000 9.0000000 9.0000000 0.0000010 9.0000000 9.0000000 0.0000010 9.0000000 0.0000010 9.0000000 0.0000010 9.0000000 9.0000000 0.3465736 0.0000010 0.0000010 0.3465736 0.0000010 9.0000000 9.0000000 9.0000000 9.0000000 0.0000010 9.0000000 9.0000000 9.0000000 9.0000000 9.0000000 0.3465736 9.0000000 9.0000000 0.0000010 9.0000000 9.0000000 9.0000000 9.0000000 9.0000000 9.0000000 9.0000000 9.0000000 0.0000010 9.0000000 9.0000000 9.0000000 9.0000000 0.3465736 9.0000000 0.0000010 9.0000000 0.3465736 0.3465736 9.0000000 0.0000010 9.0000000 0.3465736 9.0000000 0.0000010 0.3465736 9.0000000 9.0000000 0.3465736 9.0000000 0.3465736 9.0000000 9.0000000 0.3465736 9.0000000 0.0000010 9.0000000 0.3465736 9.0000000 9.0000000 0.0000010 9.0000000 9.0000000 9.0000000 9.0000000 9.0000000 9.0000000 0.3465736 9.0000000 0.3465736 9.0000000 0.0000010 9.0000000 9.0000000 9.0000000 9.0000000 9.0000000 9.0000000 0.0000010 0.0000010 9.0000000 9.0000000 9.0000000 0.0000010 0.3465736 9.0000000 9.0000000 9.0000000 0.0000010 0.3465736 0.0000010 9.0000000 9.0000000 9.0000000 0.0000010 9.0000000 9.0000000 9.0000000 9.0000000 9.0000000 9.0000000 0.0000010 9.0000000 9.0000000 0.3465736 9.0000000 0.0000010 0.0000010 9.0000000 9.0000000 0.0000010 9.0000000 9.0000000 0.3465736 0.0000010 9.0000000 9.0000000 9.0000000 9.0000000 9.0000000 0.0000010 9.0000000 9.0000000 9.0000000 0.3465736 9.0000000 0.3465736 0.0000010 9.0000000 0.0000010 9.0000000 0.0000010 9.0000000 0.0000010 9.0000000 9.0000000 9.0000000 9.0000000 9.0000000 9.0000000 9.0000000 9.0000000 0.3465736 9.0000000 9.0000000 9.0000000 0.0000010 9.0000000 0.0000010 9.0000000 9.0000000 0.0000010 9.0000000 9.0000000 9.0000000 9.0000000 0.3465736 0.0000010 9.0000000 9.0000000 9.0000000 9.0000000 9.0000000 0.0000010 9.0000000 9.0000000 9.0000000 9.0000000 9.0000000 0.0000010 0.3465736 0.3465736 0.3465736 9.0000000 0.3465736 9.0000000 0.3465736 9.0000000 0.0000010 9.0000000 9.0000000 9.0000000 0.3465736 9.0000000 9.0000000 9.0000000 9.0000000 9.0000000 9.0000000 9.0000000 0.3465736 0.3465736 9.0000000 0.0000010 0.0000010 9.0000000 9.0000000 9.0000000 0.3465736 0.3465736 9.0000000 9.0000000 0.3465736 0.0000010 0.3465736 0.3465736 9.0000000 9.0000000 9.0000000 9.0000000 0.3465736 0.3465736 0.0000010 9.0000000 9.0000000 0.0000010 9.0000000 9.0000000 9.0000000 9.0000000 9.0000000 9.0000000 9.0000000 9.0000000 0.0000010 9.0000000 9.0000000 9.0000000 0.0000010 9.0000000 0.0000010 0.3465736 9.0000000 9.0000000 0.0000010 9.0000000 9.0000000 9.0000000 0.0000010 0.3465736 9.0000000 9.0000000 9.0000000 0.0000010 9.0000000 0.3465736 0.0000010 0.3465736 0.0000010 9.0000000 9.0000000 0.3465736 0.3465736 9.0000000 9.0000000 9.0000000 9.0000000 0.0000010 0.0000010 0.0000010 9.0000000 0.0000010 9.0000000 9.0000000 0.0000010 9.0000000 9.0000000 0.0000010 9.0000000 9.0000000 9.0000000 9.0000000 9.0000000 0.0000010 9.0000000 9.0000000 9.0000000 0.0000010 9.0000000 9.0000000 9.0000000 9.0000000 9.0000000 0.3465736 9.0000000 9.0000000 
inflata_MP784              0.3465736 0.0000010 0.0000010 0.0000010 0.0000010 0.0000010 0.0000010 0.0000010 0.0000010 0.0000010 0.0000010 0.0000010 0.0000010 0.0000010 0.0000000 0.0000010 0.0000010 0.0000010 0.0000010 0.0000010 0.0000010 0.0000010 0.0000010 0.0000010 0.0000010 0.0000010 0.0000010 0.0000010 0.0000010 0.3465736 0.3465736 0.3465736 9.0000000 9.0000000 9.0000000 9.0000000 9.0000000 9.0000000 9.0000000 9.0000000 9.0000000 9.0000000 9.0000000 9.0000000 9.0000000 9.0000000 9.0000000 9.0000000 9.0000000 9.0000000 9.0000000 0.0000010 0.0000010 9.0000000 9.0000000 9.0000000 9.0000000 9.0000000 9.0000000 9.0000000 9.0000000 0.0000010 9.0000000 9.0000000 9.0000000 9.0000000 9.0000000 0.0000010 0.3465736 9.0000000 0.0000010 9.0000000 9.0000000 9.0000000 0.3465736 0.3465736 9.0000000 9.0000000 0.3465736 9.0000000 9.0000000 0.3465736 9.0000000 0.3465736 9.0000000 9.0000000 9.0000000 0.3465736 0.3465736 0.3465736 9.0000000 9.0000000 9.0000000 9.0000000 9.0000000 9.0000000 9.0000000 9.0000000 0.0000010 9.0000000 9.0000000 0.0000010 0.3465736 9.0000000 0.3465736 0.0000010 9.0000000 0.3465736 9.0000000 9.0000000 0.3465736 0.0000010 9.0000000 9.0000000 9.0000000 0.0000010 9.0000000 9.0000000 9.0000000 9.0000000 9.0000000 9.0000000 0.0000010 9.0000000 0.3465736 0.0000010 9.0000000 9.0000000 9.0000000 9.0000000 0.0000010 0.3465736 9.0000000 9.0000000 9.0000000 9.0000000 9.0000000 9.0000000 9.0000000 9.0000000 0.0000010 9.0000000 0.0000010 0.0000010 0.0000010 9.0000000 9.0000000 0.0000010 9.0000000 0.0000010 9.0000000 9.0000000 0.0000010 9.0000000 9.0000000 0.3465736 9.0000000 9.0000000 0.3465736 9.0000000 9.0000000 0.3465736 9.0000000 0.0000010 9.0000000 9.0000000 0.0000010 9.0000000 9.0000000 0.0000010 9.0000000 9.0000000 0.0000010 0.3465736 9.0000000 0.3465736 0.3465736 0.3465736 9.0000000 0.3465736 0.3465736 0.0000010 0.0000010 9.0000000 9.0000000 9.0000000 9.0000000 0.0000010 9.0000000 9.0000000 9.0000000 9.0000000 9.0000000 0.3465736 9.0000000 9.0000000 9.0000000 9.0000000 9.0000000 9.0000000 0.3465736 9.0000000 9.0000000 9.0000000 0.0000010 9.0000000 9.0000000 9.0000000 9.0000000 0.0000010 0.0000010 9.0000000 9.0000000 9.0000000 9.0000000 9.0000000 0.0000010 9.0000000 9.0000000 9.0000000 9.0000000 9.0000000 9.0000000 9.0000000 9.0000000 9.0000000 9.0000000 0.3465736 9.0000000 9.0000000 9.0000000 0.3465736 9.0000000 9.0000000 0.3465736 0.0000010 0.0000010 9.0000000 0.0000010 9.0000000 9.0000000 9.0000000 9.0000000 9.0000000 0.0000010 0.0000010 9.0000000 9.0000000 9.0000000 9.0000000 9.0000000 0.0000010 9.0000000 0.3465736 9.0000000 9.0000000 0.0000010 0.0000010 9.0000000 9.0000000 9.0000000 0.3465736 9.0000000 9.0000000 9.0000000 9.0000000 9.0000000 9.0000000 0.0000010 9.0000000 9.0000000 9.0000000 9.0000000 9.0000000 0.0000010 9.0000000 9.0000000 0.3465736 9.0000000 9.0000000 9.0000000 9.0000000 9.0000000 9.0000000 9.0000000 0.0000010 0.3465736 0.0000010 9.0000000 0.0000010 9.0000000 0.3465736 0.3465736 9.0000000 0.3465736 9.0000000 9.0000000 9.0000000 9.0000000 9.0000000 0.3465736 9.0000000 9.0000000 9.0000000 9.0000000 0.0000010 9.0000000 9.0000000 9.0000000 9.0000000 9.0000000 9.0000000 9.0000000 0.3465736 0.0000010 9.0000000 9.0000000 9.0000000 9.0000000 9.0000000 9.0000000 9.0000000 9.0000000 0.3465736 9.0000000 9.0000000 9.0000000 0.3465736 9.0000000 0.3465736 9.0000000 9.0000000 0.0000010 9.0000000 9.0000000 0.0000010 9.0000000 9.0000000 9.0000000 9.0000000 0.3465736 0.0000010 0.3465736 9.0000000 0.3465736 9.0000000 9.0000000 0.0000010 0.0000010 0.0000010 0.0000010 0.0000010 0.0000010 0.0000010 9.0000000 9.0000000 9.0000000 0.3465736 0.3465736 9.0000000 9.0000000 9.0000000 0.0000010 9.0000000 9.0000000 9.0000000 9.0000000 9.0000000 9.0000000 9.0000000 9.0000000 9.0000000 9.0000000 9.0000000 0.0000010 9.0000000 9.0000000 9.0000000 9.0000000 0.0000010 9.0000000 0.3465736 0.0000010 0.3465736 9.0000000 9.0000000 9.0000000 0.0000010 9.0000000 0.0000010 9.0000000 9.0000000 9.0000000 0.0000010 0.0000010 9.0000000 9.0000000 9.0000000 9.0000000 9.0000000 9.0000000 9.0000000 9.0000000 9.0000000 0.3465736 9.0000000 9.0000000 9.0000000 9.0000000 0.0000010 9.0000000 0.3465736 9.0000000 0.3465736 9.0000000 9.0000000 0.3465736 9.0000000 0.0000010 0.3465736 9.0000000 9.0000000 0.3465736 9.0000000 9.0000000 9.0000000 9.0000000 9.0000000 0.3465736 9.0000000 0.0000010 9.0000000 9.0000000 0.0000010 9.0000000 9.0000000 9.0000000 0.0000010 9.0000000 0.3465736 0.3465736 0.0000010 9.0000000 9.0000000 9.0000000 0.3465736 9.0000000 9.0000000 9.0000000 0.0000010 9.0000000 9.0000000 0.0000010 9.0000000 0.0000010 9.0000000 0.0000010 9.0000000 9.0000000 0.3465736 0.0000010 0.0000010 0.3465736 0.0000010 9.0000000 9.0000000 9.0000000 9.0000000 0.0000010 9.0000000 9.0000000 9.0000000 9.0000000 9.0000000 0.3465736 9.0000000 9.0000000 0.0000010 9.0000000 9.0000000 9.0000000 9.0000000 9.0000000 9.0000000 9.0000000 9.0000000 0.0000010 9.0000000 9.0000000 9.0000000 9.0000000 0.3465736 9.0000000 0.0000010 9.0000000 0.3465736 0.3465736 9.0000000 0.0000010 9.0000000 0.3465736 9.0000000 0.0000010 0.3465736 9.0000000 9.0000000 0.3465736 9.0000000 0.3465736 9.0000000 9.0000000 0.3465736 9.0000000 0.0000010 9.0000000 0.3465736 9.0000000 9.0000000 0.0000010 9.0000000 9.0000000 9.0000000 9.0000000 9.0000000 9.0000000 0.3465736 9.0000000 0.3465736 9.0000000 0.0000010 9.0000000 9.0000000 9.0000000 9.0000000 9.0000000 9.0000000 0.0000010 0.0000010 9.0000000 9.0000000 9.0000000 0.0000010 0.3465736 9.0000000 9.0000000 9.0000000 0.0000010 0.3465736 0.0000010 9.0000000 9.0000000 9.0000000 0.0000010 9.0000000 9.0000000 9.0000000 9.0000000 9.0000000 9.0000000 0.0000010 9.0000000 9.0000000 0.3465736 9.0000000 0.0000010 0.0000010 9.0000000 9.0000000 0.0000010 9.0000000 9.0000000 0.3465736 0.0000010 9.0000000 9.0000000 9.0000000 9.0000000 9.0000000 0.0000010 9.0000000 9.0000000 9.0000000 0.3465736 9.0000000 0.3465736 0.0000010 9.0000000 0.0000010 9.0000000 0.0000010 9.0000000 0.0000010 9.0000000 9.0000000 9.0000000 9.0000000 9.0000000 9.0000000 9.0000000 9.0000000 0.3465736 9.0000000 9.0000000 9.0000000 0.0000010 9.0000000 0.0000010 9.0000000 9.0000000 0.0000010 9.0000000 9.0000000 9.0000000 9.0000000 0.3465736 0.0000010 9.0000000 9.0000000 9.0000000 9.0000000 9.0000000 0.0000010 9.0000000 9.0000000 9.0000000 9.0000000 9.0000000 0.0000010 0.3465736 0.3465736 0.3465736 9.0000000 0.3465736 9.0000000 0.3465736 9.0000000 0.0000010 9.0000000 9.0000000 9.0000000 0.3465736 9.0000000 9.0000000 9.0000000 9.0000000 9.0000000 9.0000000 9.0000000 0.3465736 0.3465736 9.0000000 0.0000010 0.0000010 9.0000000 9.0000000 9.0000000 0.3465736 0.3465736 9.0000000 9.0000000 0.3465736 0.0000010 0.3465736 0.3465736 9.0000000 9.0000000 9.0000000 9.0000000 0.3465736 0.3465736 0.0000010 9.0000000 9.0000000 0.0000010 9.0000000 9.0000000 9.0000000 9.0000000 9.0000000 9.0000000 9.0000000 9.0000000 0.0000010 9.0000000 9.0000000 9.0000000 0.0000010 9.0000000 0.0000010 0.3465736 9.0000000 9.0000000 0.0000010 9.0000000 9.0000000 9.0000000 0.0000010 0.3465736 9.0000000 9.0000000 9.0000000 0.0000010 9.0000000 0.3465736 0.0000010 0.3465736 0.0000010 9.0000000 9.0000000 0.3465736 0.3465736 9.0000000 9.0000000 9.0000000 9.0000000 0.0000010 0.0000010 0.0000010 9.0000000 0.0000010 9.0000000 9.0000000 0.0000010 9.0000000 9.0000000 0.0000010 9.0000000 9.0000000 9.0000000 9.0000000 9.0000000 0.0000010 9.0000000 9.0000000 9.0000000 0.0000010 9.0000000 9.0000000 9.0000000 9.0000000 9.0000000 0.3465736 9.0000000 9.0000000 
ingeana_EO11805            0.3465736 0.0000010 0.0000010 0.0000010 0.0000010 0.0000010 0.0000010 0.0000010 0.0000010 0.0000010 0.0000010 0.0000010 0.0000010 0.0000010 0.0000010 0.0000000 0.0000010 0.0000010 0.0000010 0.0000010 0.0000010 0.0000010 0.0000010 0.0000010 0.0000010 0.0000010 0.0000010 0.0000010 0.0000010 0.3465736 0.3465736 0.3465736 9.0000000 9.0000000 9.0000000 9.0000000 9.0000000 9.0000000 9.0000000 9.0000000 9.0000000 9.0000000 9.0000000 9.0000000 9.0000000 9.0000000 9.0000000 9.0000000 9.0000000 9.0000000 9.0000000 0.0000010 0.0000010 9.0000000 9.0000000 9.0000000 9.0000000 9.0000000 9.0000000 9.0000000 9.0000000 0.0000010 9.0000000 9.0000000 9.0000000 9.0000000 9.0000000 0.0000010 0.3465736 9.0000000 0.0000010 9.0000000 9.0000000 9.0000000 0.3465736 0.3465736 9.0000000 9.0000000 0.3465736 9.0000000 9.0000000 0.3465736 9.0000000 0.3465736 9.0000000 9.0000000 9.0000000 0.3465736 0.3465736 0.3465736 9.0000000 9.0000000 9.0000000 9.0000000 9.0000000 9.0000000 9.0000000 9.0000000 0.0000010 9.0000000 9.0000000 0.0000010 0.3465736 9.0000000 0.3465736 0.0000010 9.0000000 0.3465736 9.0000000 9.0000000 0.3465736 0.0000010 9.0000000 9.0000000 9.0000000 0.0000010 9.0000000 9.0000000 9.0000000 9.0000000 9.0000000 9.0000000 0.0000010 9.0000000 0.3465736 0.0000010 9.0000000 9.0000000 9.0000000 9.0000000 0.0000010 0.3465736 9.0000000 9.0000000 9.0000000 9.0000000 9.0000000 9.0000000 9.0000000 9.0000000 0.0000010 9.0000000 0.0000010 0.0000010 0.0000010 9.0000000 9.0000000 0.0000010 9.0000000 0.0000010 9.0000000 9.0000000 0.0000010 9.0000000 9.0000000 0.3465736 9.0000000 9.0000000 0.3465736 9.0000000 9.0000000 0.3465736 9.0000000 0.0000010 9.0000000 9.0000000 0.0000010 9.0000000 9.0000000 0.0000010 9.0000000 9.0000000 0.0000010 0.3465736 9.0000000 0.3465736 0.3465736 0.3465736 9.0000000 0.3465736 0.3465736 0.0000010 0.0000010 9.0000000 9.0000000 9.0000000 9.0000000 0.0000010 9.0000000 9.0000000 9.0000000 9.0000000 9.0000000 0.3465736 9.0000000 9.0000000 9.0000000 9.0000000 9.0000000 9.0000000 0.3465736 9.0000000 9.0000000 9.0000000 0.0000010 9.0000000 9.0000000 9.0000000 9.0000000 0.0000010 0.0000010 9.0000000 9.0000000 9.0000000 9.0000000 9.0000000 0.0000010 9.0000000 9.0000000 9.0000000 9.0000000 9.0000000 9.0000000 9.0000000 9.0000000 9.0000000 9.0000000 0.3465736 9.0000000 9.0000000 9.0000000 0.3465736 9.0000000 9.0000000 0.3465736 0.0000010 0.0000010 9.0000000 0.0000010 9.0000000 9.0000000 9.0000000 9.0000000 9.0000000 0.0000010 0.0000010 9.0000000 9.0000000 9.0000000 9.0000000 9.0000000 0.0000010 9.0000000 0.3465736 9.0000000 9.0000000 0.0000010 0.0000010 9.0000000 9.0000000 9.0000000 0.3465736 9.0000000 9.0000000 9.0000000 9.0000000 9.0000000 9.0000000 0.0000010 9.0000000 9.0000000 9.0000000 9.0000000 9.0000000 0.0000010 9.0000000 9.0000000 0.3465736 9.0000000 9.0000000 9.0000000 9.0000000 9.0000000 9.0000000 9.0000000 0.0000010 0.3465736 0.0000010 9.0000000 0.0000010 9.0000000 0.3465736 0.3465736 9.0000000 0.3465736 9.0000000 9.0000000 9.0000000 9.0000000 9.0000000 0.3465736 9.0000000 9.0000000 9.0000000 9.0000000 0.0000010 9.0000000 9.0000000 9.0000000 9.0000000 9.0000000 9.0000000 9.0000000 0.3465736 0.0000010 9.0000000 9.0000000 9.0000000 9.0000000 9.0000000 9.0000000 9.0000000 9.0000000 0.3465736 9.0000000 9.0000000 9.0000000 0.3465736 9.0000000 0.3465736 9.0000000 9.0000000 0.0000010 9.0000000 9.0000000 0.0000010 9.0000000 9.0000000 9.0000000 9.0000000 0.3465736 0.0000010 0.3465736 9.0000000 0.3465736 9.0000000 9.0000000 0.0000010 0.0000010 0.0000010 0.0000010 0.0000010 0.0000010 0.0000010 9.0000000 9.0000000 9.0000000 0.3465736 0.3465736 9.0000000 9.0000000 9.0000000 0.0000010 9.0000000 9.0000000 9.0000000 9.0000000 9.0000000 9.0000000 9.0000000 9.0000000 9.0000000 9.0000000 9.0000000 0.0000010 9.0000000 9.0000000 9.0000000 9.0000000 0.0000010 9.0000000 0.3465736 0.0000010 0.3465736 9.0000000 9.0000000 9.0000000 0.0000010 9.0000000 0.0000010 9.0000000 9.0000000 9.0000000 0.0000010 0.0000010 9.0000000 9.0000000 9.0000000 9.0000000 9.0000000 9.0000000 9.0000000 9.0000000 9.0000000 0.3465736 9.0000000 9.0000000 9.0000000 9.0000000 0.0000010 9.0000000 0.3465736 9.0000000 0.3465736 9.0000000 9.0000000 0.3465736 9.0000000 0.0000010 0.3465736 9.0000000 9.0000000 0.3465736 9.0000000 9.0000000 9.0000000 9.0000000 9.0000000 0.3465736 9.0000000 0.0000010 9.0000000 9.0000000 0.0000010 9.0000000 9.0000000 9.0000000 0.0000010 9.0000000 0.3465736 0.3465736 0.0000010 9.0000000 9.0000000 9.0000000 0.3465736 9.0000000 9.0000000 9.0000000 0.0000010 9.0000000 9.0000000 0.0000010 9.0000000 0.0000010 9.0000000 0.0000010 9.0000000 9.0000000 0.3465736 0.0000010 0.0000010 0.3465736 0.0000010 9.0000000 9.0000000 9.0000000 9.0000000 0.0000010 9.0000000 9.0000000 9.0000000 9.0000000 9.0000000 0.3465736 9.0000000 9.0000000 0.0000010 9.0000000 9.0000000 9.0000000 9.0000000 9.0000000 9.0000000 9.0000000 9.0000000 0.0000010 9.0000000 9.0000000 9.0000000 9.0000000 0.3465736 9.0000000 0.0000010 9.0000000 0.3465736 0.3465736 9.0000000 0.0000010 9.0000000 0.3465736 9.0000000 0.0000010 0.3465736 9.0000000 9.0000000 0.3465736 9.0000000 0.3465736 9.0000000 9.0000000 0.3465736 9.0000000 0.0000010 9.0000000 0.3465736 9.0000000 9.0000000 0.0000010 9.0000000 9.0000000 9.0000000 9.0000000 9.0000000 9.0000000 0.3465736 9.0000000 0.3465736 9.0000000 0.0000010 9.0000000 9.0000000 9.0000000 9.0000000 9.0000000 9.0000000 0.0000010 0.0000010 9.0000000 9.0000000 9.0000000 0.0000010 0.3465736 9.0000000 9.0000000 9.0000000 0.0000010 0.3465736 0.0000010 9.0000000 9.0000000 9.0000000 0.0000010 9.0000000 9.0000000 9.0000000 9.0000000 9.0000000 9.0000000 0.0000010 9.0000000 9.0000000 0.3465736 9.0000000 0.0000010 0.0000010 9.0000000 9.0000000 0.0000010 9.0000000 9.0000000 0.3465736 0.0000010 9.0000000 9.0000000 9.0000000 9.0000000 9.0000000 0.0000010 9.0000000 9.0000000 9.0000000 0.3465736 9.0000000 0.3465736 0.0000010 9.0000000 0.0000010 9.0000000 0.0000010 9.0000000 0.0000010 9.0000000 9.0000000 9.0000000 9.0000000 9.0000000 9.0000000 9.0000000 9.0000000 0.3465736 9.0000000 9.0000000 9.0000000 0.0000010 9.0000000 0.0000010 9.0000000 9.0000000 0.0000010 9.0000000 9.0000000 9.0000000 9.0000000 0.3465736 0.0000010 9.0000000 9.0000000 9.0000000 9.0000000 9.0000000 0.0000010 9.0000000 9.0000000 9.0000000 9.0000000 9.0000000 0.0000010 0.3465736 0.3465736 0.3465736 9.0000000 0.3465736 9.0000000 0.3465736 9.0000000 0.0000010 9.0000000 9.0000000 9.0000000 0.3465736 9.0000000 9.0000000 9.0000000 9.0000000 9.0000000 9.0000000 9.0000000 0.3465736 0.3465736 9.0000000 0.0000010 0.0000010 9.0000000 9.0000000 9.0000000 0.3465736 0.3465736 9.0000000 9.0000000 0.3465736 0.0000010 0.3465736 0.3465736 9.0000000 9.0000000 9.0000000 9.0000000 0.3465736 0.3465736 0.0000010 9.0000000 9.0000000 0.0000010 9.0000000 9.0000000 9.0000000 9.0000000 9.0000000 9.0000000 9.0000000 9.0000000 0.0000010 9.0000000 9.0000000 9.0000000 0.0000010 9.0000000 0.0000010 0.3465736 9.0000000 9.0000000 0.0000010 9.0000000 9.0000000 9.0000000 0.0000010 0.3465736 9.0000000 9.0000000 9.0000000 0.0000010 9.0000000 0.3465736 0.0000010 0.3465736 0.0000010 9.0000000 9.0000000 0.3465736 0.3465736 9.0000000 9.0000000 9.0000000 9.0000000 0.0000010 0.0000010 0.0000010 9.0000000 0.0000010 9.0000000 9.0000000 0.0000010 9.0000000 9.0000000 0.0000010 9.0000000 9.0000000 9.0000000 9.0000000 9.0000000 0.0000010 9.0000000 9.0000000 9.0000000 0.0000010 9.0000000 9.0000000 9.0000000 9.0000000 9.0000000 0.3465736 9.0000000 9.0000000 
kingaensis_rug_BB2981      0.3465736 0.0000010 0.0000010 0.0000010 0.0000010 0.0000010 0.0000010 0.0000010 0.0000010 0.0000010 0.0000010 0.0000010 0.0000010 0.0000010 0.0000010 0.0000010 0.0000000 0.0000010 0.0000010 0.0000010 0.0000010 0.0000010 0.0000010 0.0000010 0.0000010 0.0000010 0.0000010 0.0000010 0.0000010 0.3465736 0.3465736 0.3465736 9.0000000 9.0000000 9.0000000 9.0000000 9.0000000 9.0000000 9.0000000 9.0000000 9.0000000 9.0000000 9.0000000 9.0000000 9.0000000 9.0000000 9.0000000 9.0000000 9.0000000 9.0000000 9.0000000 0.0000010 0.0000010 9.0000000 9.0000000 9.0000000 9.0000000 9.0000000 9.0000000 9.0000000 9.0000000 0.0000010 9.0000000 9.0000000 9.0000000 9.0000000 9.0000000 0.0000010 0.3465736 9.0000000 0.0000010 9.0000000 9.0000000 9.0000000 0.3465736 0.3465736 9.0000000 9.0000000 0.3465736 9.0000000 9.0000000 0.3465736 9.0000000 0.3465736 9.0000000 9.0000000 9.0000000 0.3465736 0.3465736 0.3465736 9.0000000 9.0000000 9.0000000 9.0000000 9.0000000 9.0000000 9.0000000 9.0000000 0.0000010 9.0000000 9.0000000 0.0000010 0.3465736 9.0000000 0.3465736 0.0000010 9.0000000 0.3465736 9.0000000 9.0000000 0.3465736 0.0000010 9.0000000 9.0000000 9.0000000 0.0000010 9.0000000 9.0000000 9.0000000 9.0000000 9.0000000 9.0000000 0.0000010 9.0000000 0.3465736 0.0000010 9.0000000 9.0000000 9.0000000 9.0000000 0.0000010 0.3465736 9.0000000 9.0000000 9.0000000 9.0000000 9.0000000 9.0000000 9.0000000 9.0000000 0.0000010 9.0000000 0.0000010 0.0000010 0.0000010 9.0000000 9.0000000 0.0000010 9.0000000 0.0000010 9.0000000 9.0000000 0.0000010 9.0000000 9.0000000 0.3465736 9.0000000 9.0000000 0.3465736 9.0000000 9.0000000 0.3465736 9.0000000 0.0000010 9.0000000 9.0000000 0.0000010 9.0000000 9.0000000 0.0000010 9.0000000 9.0000000 0.0000010 0.3465736 9.0000000 0.3465736 0.3465736 0.3465736 9.0000000 0.3465736 0.3465736 0.0000010 0.0000010 9.0000000 9.0000000 9.0000000 9.0000000 0.0000010 9.0000000 9.0000000 9.0000000 9.0000000 9.0000000 0.3465736 9.0000000 9.0000000 9.0000000 9.0000000 9.0000000 9.0000000 0.3465736 9.0000000 9.0000000 9.0000000 0.0000010 9.0000000 9.0000000 9.0000000 9.0000000 0.0000010 0.0000010 9.0000000 9.0000000 9.0000000 9.0000000 9.0000000 0.0000010 9.0000000 9.0000000 9.0000000 9.0000000 9.0000000 9.0000000 9.0000000 9.0000000 9.0000000 9.0000000 0.3465736 9.0000000 9.0000000 9.0000000 0.3465736 9.0000000 9.0000000 0.3465736 0.0000010 0.0000010 9.0000000 0.0000010 9.0000000 9.0000000 9.0000000 9.0000000 9.0000000 0.0000010 0.0000010 9.0000000 9.0000000 9.0000000 9.0000000 9.0000000 0.0000010 9.0000000 0.3465736 9.0000000 9.0000000 0.0000010 0.0000010 9.0000000 9.0000000 9.0000000 0.3465736 9.0000000 9.0000000 9.0000000 9.0000000 9.0000000 9.0000000 0.0000010 9.0000000 9.0000000 9.0000000 9.0000000 9.0000000 0.0000010 9.0000000 9.0000000 0.3465736 9.0000000 9.0000000 9.0000000 9.0000000 9.0000000 9.0000000 9.0000000 0.0000010 0.3465736 0.0000010 9.0000000 0.0000010 9.0000000 0.3465736 0.3465736 9.0000000 0.3465736 9.0000000 9.0000000 9.0000000 9.0000000 9.0000000 0.3465736 9.0000000 9.0000000 9.0000000 9.0000000 0.0000010 9.0000000 9.0000000 9.0000000 9.0000000 9.0000000 9.0000000 9.0000000 0.3465736 0.0000010 9.0000000 9.0000000 9.0000000 9.0000000 9.0000000 9.0000000 9.0000000 9.0000000 0.3465736 9.0000000 9.0000000 9.0000000 0.3465736 9.0000000 0.3465736 9.0000000 9.0000000 0.0000010 9.0000000 9.0000000 0.0000010 9.0000000 9.0000000 9.0000000 9.0000000 0.3465736 0.0000010 0.3465736 9.0000000 0.3465736 9.0000000 9.0000000 0.0000010 0.0000010 0.0000010 0.0000010 0.0000010 0.0000010 0.0000010 9.0000000 9.0000000 9.0000000 0.3465736 0.3465736 9.0000000 9.0000000 9.0000000 0.0000010 9.0000000 9.0000000 9.0000000 9.0000000 9.0000000 9.0000000 9.0000000 9.0000000 9.0000000 9.0000000 9.0000000 0.0000010 9.0000000 9.0000000 9.0000000 9.0000000 0.0000010 9.0000000 0.3465736 0.0000010 0.3465736 9.0000000 9.0000000 9.0000000 0.0000010 9.0000000 0.0000010 9.0000000 9.0000000 9.0000000 0.0000010 0.0000010 9.0000000 9.0000000 9.0000000 9.0000000 9.0000000 9.0000000 9.0000000 9.0000000 9.0000000 0.3465736 9.0000000 9.0000000 9.0000000 9.0000000 0.0000010 9.0000000 0.3465736 9.0000000 0.3465736 9.0000000 9.0000000 0.3465736 9.0000000 0.0000010 0.3465736 9.0000000 9.0000000 0.3465736 9.0000000 9.0000000 9.0000000 9.0000000 9.0000000 0.3465736 9.0000000 0.0000010 9.0000000 9.0000000 0.0000010 9.0000000 9.0000000 9.0000000 0.0000010 9.0000000 0.3465736 0.3465736 0.0000010 9.0000000 9.0000000 9.0000000 0.3465736 9.0000000 9.0000000 9.0000000 0.0000010 9.0000000 9.0000000 0.0000010 9.0000000 0.0000010 9.0000000 0.0000010 9.0000000 9.0000000 0.3465736 0.0000010 0.0000010 0.3465736 0.0000010 9.0000000 9.0000000 9.0000000 9.0000000 0.0000010 9.0000000 9.0000000 9.0000000 9.0000000 9.0000000 0.3465736 9.0000000 9.0000000 0.0000010 9.0000000 9.0000000 9.0000000 9.0000000 9.0000000 9.0000000 9.0000000 9.0000000 0.0000010 9.0000000 9.0000000 9.0000000 9.0000000 0.3465736 9.0000000 0.0000010 9.0000000 0.3465736 0.3465736 9.0000000 0.0000010 9.0000000 0.3465736 9.0000000 0.0000010 0.3465736 9.0000000 9.0000000 0.3465736 9.0000000 0.3465736 9.0000000 9.0000000 0.3465736 9.0000000 0.0000010 9.0000000 0.3465736 9.0000000 9.0000000 0.0000010 9.0000000 9.0000000 9.0000000 9.0000000 9.0000000 9.0000000 0.3465736 9.0000000 0.3465736 9.0000000 0.0000010 9.0000000 9.0000000 9.0000000 9.0000000 9.0000000 9.0000000 0.0000010 0.0000010 9.0000000 9.0000000 9.0000000 0.0000010 0.3465736 9.0000000 9.0000000 9.0000000 0.0000010 0.3465736 0.0000010 9.0000000 9.0000000 9.0000000 0.0000010 9.0000000 9.0000000 9.0000000 9.0000000 9.0000000 9.0000000 0.0000010 9.0000000 9.0000000 0.3465736 9.0000000 0.0000010 0.0000010 9.0000000 9.0000000 0.0000010 9.0000000 9.0000000 0.3465736 0.0000010 9.0000000 9.0000000 9.0000000 9.0000000 9.0000000 0.0000010 9.0000000 9.0000000 9.0000000 0.3465736 9.0000000 0.3465736 0.0000010 9.0000000 0.0000010 9.0000000 0.0000010 9.0000000 0.0000010 9.0000000 9.0000000 9.0000000 9.0000000 9.0000000 9.0000000 9.0000000 9.0000000 0.3465736 9.0000000 9.0000000 9.0000000 0.0000010 9.0000000 0.0000010 9.0000000 9.0000000 0.0000010 9.0000000 9.0000000 9.0000000 9.0000000 0.3465736 0.0000010 9.0000000 9.0000000 9.0000000 9.0000000 9.0000000 0.0000010 9.0000000 9.0000000 9.0000000 9.0000000 9.0000000 0.0000010 0.3465736 0.3465736 0.3465736 9.0000000 0.3465736 9.0000000 0.3465736 9.0000000 0.0000010 9.0000000 9.0000000 9.0000000 0.3465736 9.0000000 9.0000000 9.0000000 9.0000000 9.0000000 9.0000000 9.0000000 0.3465736 0.3465736 9.0000000 0.0000010 0.0000010 9.0000000 9.0000000 9.0000000 0.3465736 0.3465736 9.0000000 9.0000000 0.3465736 0.0000010 0.3465736 0.3465736 9.0000000 9.0000000 9.0000000 9.0000000 0.3465736 0.3465736 0.0000010 9.0000000 9.0000000 0.0000010 9.0000000 9.0000000 9.0000000 9.0000000 9.0000000 9.0000000 9.0000000 9.0000000 0.0000010 9.0000000 9.0000000 9.0000000 0.0000010 9.0000000 0.0000010 0.3465736 9.0000000 9.0000000 0.0000010 9.0000000 9.0000000 9.0000000 0.0000010 0.3465736 9.0000000 9.0000000 9.0000000 0.0000010 9.0000000 0.3465736 0.0000010 0.3465736 0.0000010 9.0000000 9.0000000 0.3465736 0.3465736 9.0000000 9.0000000 9.0000000 9.0000000 0.0000010 0.0000010 0.0000010 9.0000000 0.0000010 9.0000000 9.0000000 0.0000010 9.0000000 9.0000000 0.0000010 9.0000000 9.0000000 9.0000000 9.0000000 9.0000000 0.0000010 9.0000000 9.0000000 9.0000000 0.0000010 9.0000000 9.0000000 9.0000000 9.0000000 9.0000000 0.3465736 9.0000000 9.0000000 
mackayana_PPK              0.3465736 0.0000010 0.0000010 0.0000010 0.0000010 0.0000010 0.0000010 0.0000010 0.0000010 0.0000010 0.0000010 0.0000010 0.0000010 0.0000010 0.0000010 0.0000010 0.0000010 0.0000000 0.0000010 0.0000010 0.0000010 0.0000010 0.0000010 0.0000010 0.0000010 0.0000010 0.0000010 0.0000010 0.0000010 0.3465736 0.3465736 0.3465736 9.0000000 9.0000000 9.0000000 9.0000000 9.0000000 9.0000000 9.0000000 9.0000000 9.0000000 9.0000000 9.0000000 9.0000000 9.0000000 9.0000000 9.0000000 9.0000000 9.0000000 9.0000000 9.0000000 0.0000010 0.0000010 9.0000000 9.0000000 9.0000000 9.0000000 9.0000000 9.0000000 9.0000000 9.0000000 0.0000010 9.0000000 9.0000000 9.0000000 9.0000000 9.0000000 0.0000010 0.3465736 9.0000000 0.0000010 9.0000000 9.0000000 9.0000000 0.3465736 0.3465736 9.0000000 9.0000000 0.3465736 9.0000000 9.0000000 0.3465736 9.0000000 0.3465736 9.0000000 9.0000000 9.0000000 0.3465736 0.3465736 0.3465736 9.0000000 9.0000000 9.0000000 9.0000000 9.0000000 9.0000000 9.0000000 9.0000000 0.0000010 9.0000000 9.0000000 0.0000010 0.3465736 9.0000000 0.3465736 0.0000010 9.0000000 0.3465736 9.0000000 9.0000000 0.3465736 0.0000010 9.0000000 9.0000000 9.0000000 0.0000010 9.0000000 9.0000000 9.0000000 9.0000000 9.0000000 9.0000000 0.0000010 9.0000000 0.3465736 0.0000010 9.0000000 9.0000000 9.0000000 9.0000000 0.0000010 0.3465736 9.0000000 9.0000000 9.0000000 9.0000000 9.0000000 9.0000000 9.0000000 9.0000000 0.0000010 9.0000000 0.0000010 0.0000010 0.0000010 9.0000000 9.0000000 0.0000010 9.0000000 0.0000010 9.0000000 9.0000000 0.0000010 9.0000000 9.0000000 0.3465736 9.0000000 9.0000000 0.3465736 9.0000000 9.0000000 0.3465736 9.0000000 0.0000010 9.0000000 9.0000000 0.0000010 9.0000000 9.0000000 0.0000010 9.0000000 9.0000000 0.0000010 0.3465736 9.0000000 0.3465736 0.3465736 0.3465736 9.0000000 0.3465736 0.3465736 0.0000010 0.0000010 9.0000000 9.0000000 9.0000000 9.0000000 0.0000010 9.0000000 9.0000000 9.0000000 9.0000000 9.0000000 0.3465736 9.0000000 9.0000000 9.0000000 9.0000000 9.0000000 9.0000000 0.3465736 9.0000000 9.0000000 9.0000000 0.0000010 9.0000000 9.0000000 9.0000000 9.0000000 0.0000010 0.0000010 9.0000000 9.0000000 9.0000000 9.0000000 9.0000000 0.0000010 9.0000000 9.0000000 9.0000000 9.0000000 9.0000000 9.0000000 9.0000000 9.0000000 9.0000000 9.0000000 0.3465736 9.0000000 9.0000000 9.0000000 0.3465736 9.0000000 9.0000000 0.3465736 0.0000010 0.0000010 9.0000000 0.0000010 9.0000000 9.0000000 9.0000000 9.0000000 9.0000000 0.0000010 0.0000010 9.0000000 9.0000000 9.0000000 9.0000000 9.0000000 0.0000010 9.0000000 0.3465736 9.0000000 9.0000000 0.0000010 0.0000010 9.0000000 9.0000000 9.0000000 0.3465736 9.0000000 9.0000000 9.0000000 9.0000000 9.0000000 9.0000000 0.0000010 9.0000000 9.0000000 9.0000000 9.0000000 9.0000000 0.0000010 9.0000000 9.0000000 0.3465736 9.0000000 9.0000000 9.0000000 9.0000000 9.0000000 9.0000000 9.0000000 0.0000010 0.3465736 0.0000010 9.0000000 0.0000010 9.0000000 0.3465736 0.3465736 9.0000000 0.3465736 9.0000000 9.0000000 9.0000000 9.0000000 9.0000000 0.3465736 9.0000000 9.0000000 9.0000000 9.0000000 0.0000010 9.0000000 9.0000000 9.0000000 9.0000000 9.0000000 9.0000000 9.0000000 0.3465736 0.0000010 9.0000000 9.0000000 9.0000000 9.0000000 9.0000000 9.0000000 9.0000000 9.0000000 0.3465736 9.0000000 9.0000000 9.0000000 0.3465736 9.0000000 0.3465736 9.0000000 9.0000000 0.0000010 9.0000000 9.0000000 0.0000010 9.0000000 9.0000000 9.0000000 9.0000000 0.3465736 0.0000010 0.3465736 9.0000000 0.3465736 9.0000000 9.0000000 0.0000010 0.0000010 0.0000010 0.0000010 0.0000010 0.0000010 0.0000010 9.0000000 9.0000000 9.0000000 0.3465736 0.3465736 9.0000000 9.0000000 9.0000000 0.0000010 9.0000000 9.0000000 9.0000000 9.0000000 9.0000000 9.0000000 9.0000000 9.0000000 9.0000000 9.0000000 9.0000000 0.0000010 9.0000000 9.0000000 9.0000000 9.0000000 0.0000010 9.0000000 0.3465736 0.0000010 0.3465736 9.0000000 9.0000000 9.0000000 0.0000010 9.0000000 0.0000010 9.0000000 9.0000000 9.0000000 0.0000010 0.0000010 9.0000000 9.0000000 9.0000000 9.0000000 9.0000000 9.0000000 9.0000000 9.0000000 9.0000000 0.3465736 9.0000000 9.0000000 9.0000000 9.0000000 0.0000010 9.0000000 0.3465736 9.0000000 0.3465736 9.0000000 9.0000000 0.3465736 9.0000000 0.0000010 0.3465736 9.0000000 9.0000000 0.3465736 9.0000000 9.0000000 9.0000000 9.0000000 9.0000000 0.3465736 9.0000000 0.0000010 9.0000000 9.0000000 0.0000010 9.0000000 9.0000000 9.0000000 0.0000010 9.0000000 0.3465736 0.3465736 0.0000010 9.0000000 9.0000000 9.0000000 0.3465736 9.0000000 9.0000000 9.0000000 0.0000010 9.0000000 9.0000000 0.0000010 9.0000000 0.0000010 9.0000000 0.0000010 9.0000000 9.0000000 0.3465736 0.0000010 0.0000010 0.3465736 0.0000010 9.0000000 9.0000000 9.0000000 9.0000000 0.0000010 9.0000000 9.0000000 9.0000000 9.0000000 9.0000000 0.3465736 9.0000000 9.0000000 0.0000010 9.0000000 9.0000000 9.0000000 9.0000000 9.0000000 9.0000000 9.0000000 9.0000000 0.0000010 9.0000000 9.0000000 9.0000000 9.0000000 0.3465736 9.0000000 0.0000010 9.0000000 0.3465736 0.3465736 9.0000000 0.0000010 9.0000000 0.3465736 9.0000000 0.0000010 0.3465736 9.0000000 9.0000000 0.3465736 9.0000000 0.3465736 9.0000000 9.0000000 0.3465736 9.0000000 0.0000010 9.0000000 0.3465736 9.0000000 9.0000000 0.0000010 9.0000000 9.0000000 9.0000000 9.0000000 9.0000000 9.0000000 0.3465736 9.0000000 0.3465736 9.0000000 0.0000010 9.0000000 9.0000000 9.0000000 9.0000000 9.0000000 9.0000000 0.0000010 0.0000010 9.0000000 9.0000000 9.0000000 0.0000010 0.3465736 9.0000000 9.0000000 9.0000000 0.0000010 0.3465736 0.0000010 9.0000000 9.0000000 9.0000000 0.0000010 9.0000000 9.0000000 9.0000000 9.0000000 9.0000000 9.0000000 0.0000010 9.0000000 9.0000000 0.3465736 9.0000000 0.0000010 0.0000010 9.0000000 9.0000000 0.0000010 9.0000000 9.0000000 0.3465736 0.0000010 9.0000000 9.0000000 9.0000000 9.0000000 9.0000000 0.0000010 9.0000000 9.0000000 9.0000000 0.3465736 9.0000000 0.3465736 0.0000010 9.0000000 0.0000010 9.0000000 0.0000010 9.0000000 0.0000010 9.0000000 9.0000000 9.0000000 9.0000000 9.0000000 9.0000000 9.0000000 9.0000000 0.3465736 9.0000000 9.0000000 9.0000000 0.0000010 9.0000000 0.0000010 9.0000000 9.0000000 0.0000010 9.0000000 9.0000000 9.0000000 9.0000000 0.3465736 0.0000010 9.0000000 9.0000000 9.0000000 9.0000000 9.0000000 0.0000010 9.0000000 9.0000000 9.0000000 9.0000000 9.0000000 0.0000010 0.3465736 0.3465736 0.3465736 9.0000000 0.3465736 9.0000000 0.3465736 9.0000000 0.0000010 9.0000000 9.0000000 9.0000000 0.3465736 9.0000000 9.0000000 9.0000000 9.0000000 9.0000000 9.0000000 9.0000000 0.3465736 0.3465736 9.0000000 0.0000010 0.0000010 9.0000000 9.0000000 9.0000000 0.3465736 0.3465736 9.0000000 9.0000000 0.3465736 0.0000010 0.3465736 0.3465736 9.0000000 9.0000000 9.0000000 9.0000000 0.3465736 0.3465736 0.0000010 9.0000000 9.0000000 0.0000010 9.0000000 9.0000000 9.0000000 9.0000000 9.0000000 9.0000000 9.0000000 9.0000000 0.0000010 9.0000000 9.0000000 9.0000000 0.0000010 9.0000000 0.0000010 0.3465736 9.0000000 9.0000000 0.0000010 9.0000000 9.0000000 9.0000000 0.0000010 0.3465736 9.0000000 9.0000000 9.0000000 0.0000010 9.0000000 0.3465736 0.0000010 0.3465736 0.0000010 9.0000000 9.0000000 0.3465736 0.3465736 9.0000000 9.0000000 9.0000000 9.0000000 0.0000010 0.0000010 0.0000010 9.0000000 0.0000010 9.0000000 9.0000000 0.0000010 9.0000000 9.0000000 0.0000010 9.0000000 9.0000000 9.0000000 9.0000000 9.0000000 0.0000010 9.0000000 9.0000000 9.0000000 0.0000010 9.0000000 9.0000000 9.0000000 9.0000000 9.0000000 0.3465736 9.0000000 9.0000000 
multumbellifera_MP822      0.3465736 0.0000010 0.0000010 0.0000010 0.0000010 0.0000010 0.0000010 0.0000010 0.0000010 0.0000010 0.0000010 0.0000010 0.0000010 0.0000010 0.0000010 0.0000010 0.0000010 0.0000010 0.0000000 0.0000010 0.0000010 0.0000010 0.0000010 0.0000010 0.0000010 0.0000010 0.0000010 0.0000010 0.0000010 0.3465736 0.3465736 0.3465736 9.0000000 9.0000000 9.0000000 9.0000000 9.0000000 9.0000000 9.0000000 9.0000000 9.0000000 9.0000000 9.0000000 9.0000000 9.0000000 9.0000000 9.0000000 9.0000000 9.0000000 9.0000000 9.0000000 0.0000010 0.0000010 9.0000000 9.0000000 9.0000000 9.0000000 9.0000000 9.0000000 9.0000000 9.0000000 0.0000010 9.0000000 9.0000000 9.0000000 9.0000000 9.0000000 0.0000010 0.3465736 9.0000000 0.0000010 9.0000000 9.0000000 9.0000000 0.3465736 0.3465736 9.0000000 9.0000000 0.3465736 9.0000000 9.0000000 0.3465736 9.0000000 0.3465736 9.0000000 9.0000000 9.0000000 0.3465736 0.3465736 0.3465736 9.0000000 9.0000000 9.0000000 9.0000000 9.0000000 9.0000000 9.0000000 9.0000000 0.0000010 9.0000000 9.0000000 0.0000010 0.3465736 9.0000000 0.3465736 0.0000010 9.0000000 0.3465736 9.0000000 9.0000000 0.3465736 0.0000010 9.0000000 9.0000000 9.0000000 0.0000010 9.0000000 9.0000000 9.0000000 9.0000000 9.0000000 9.0000000 0.0000010 9.0000000 0.3465736 0.0000010 9.0000000 9.0000000 9.0000000 9.0000000 0.0000010 0.3465736 9.0000000 9.0000000 9.0000000 9.0000000 9.0000000 9.0000000 9.0000000 9.0000000 0.0000010 9.0000000 0.0000010 0.0000010 0.0000010 9.0000000 9.0000000 0.0000010 9.0000000 0.0000010 9.0000000 9.0000000 0.0000010 9.0000000 9.0000000 0.3465736 9.0000000 9.0000000 0.3465736 9.0000000 9.0000000 0.3465736 9.0000000 0.0000010 9.0000000 9.0000000 0.0000010 9.0000000 9.0000000 0.0000010 9.0000000 9.0000000 0.0000010 0.3465736 9.0000000 0.3465736 0.3465736 0.3465736 9.0000000 0.3465736 0.3465736 0.0000010 0.0000010 9.0000000 9.0000000 9.0000000 9.0000000 0.0000010 9.0000000 9.0000000 9.0000000 9.0000000 9.0000000 0.3465736 9.0000000 9.0000000 9.0000000 9.0000000 9.0000000 9.0000000 0.3465736 9.0000000 9.0000000 9.0000000 0.0000010 9.0000000 9.0000000 9.0000000 9.0000000 0.0000010 0.0000010 9.0000000 9.0000000 9.0000000 9.0000000 9.0000000 0.0000010 9.0000000 9.0000000 9.0000000 9.0000000 9.0000000 9.0000000 9.0000000 9.0000000 9.0000000 9.0000000 0.3465736 9.0000000 9.0000000 9.0000000 0.3465736 9.0000000 9.0000000 0.3465736 0.0000010 0.0000010 9.0000000 0.0000010 9.0000000 9.0000000 9.0000000 9.0000000 9.0000000 0.0000010 0.0000010 9.0000000 9.0000000 9.0000000 9.0000000 9.0000000 0.0000010 9.0000000 0.3465736 9.0000000 9.0000000 0.0000010 0.0000010 9.0000000 9.0000000 9.0000000 0.3465736 9.0000000 9.0000000 9.0000000 9.0000000 9.0000000 9.0000000 0.0000010 9.0000000 9.0000000 9.0000000 9.0000000 9.0000000 0.0000010 9.0000000 9.0000000 0.3465736 9.0000000 9.0000000 9.0000000 9.0000000 9.0000000 9.0000000 9.0000000 0.0000010 0.3465736 0.0000010 9.0000000 0.0000010 9.0000000 0.3465736 0.3465736 9.0000000 0.3465736 9.0000000 9.0000000 9.0000000 9.0000000 9.0000000 0.3465736 9.0000000 9.0000000 9.0000000 9.0000000 0.0000010 9.0000000 9.0000000 9.0000000 9.0000000 9.0000000 9.0000000 9.0000000 0.3465736 0.0000010 9.0000000 9.0000000 9.0000000 9.0000000 9.0000000 9.0000000 9.0000000 9.0000000 0.3465736 9.0000000 9.0000000 9.0000000 0.3465736 9.0000000 0.3465736 9.0000000 9.0000000 0.0000010 9.0000000 9.0000000 0.0000010 9.0000000 9.0000000 9.0000000 9.0000000 0.3465736 0.0000010 0.3465736 9.0000000 0.3465736 9.0000000 9.0000000 0.0000010 0.0000010 0.0000010 0.0000010 0.0000010 0.0000010 0.0000010 9.0000000 9.0000000 9.0000000 0.3465736 0.3465736 9.0000000 9.0000000 9.0000000 0.0000010 9.0000000 9.0000000 9.0000000 9.0000000 9.0000000 9.0000000 9.0000000 9.0000000 9.0000000 9.0000000 9.0000000 0.0000010 9.0000000 9.0000000 9.0000000 9.0000000 0.0000010 9.0000000 0.3465736 0.0000010 0.3465736 9.0000000 9.0000000 9.0000000 0.0000010 9.0000000 0.0000010 9.0000000 9.0000000 9.0000000 0.0000010 0.0000010 9.0000000 9.0000000 9.0000000 9.0000000 9.0000000 9.0000000 9.0000000 9.0000000 9.0000000 0.3465736 9.0000000 9.0000000 9.0000000 9.0000000 0.0000010 9.0000000 0.3465736 9.0000000 0.3465736 9.0000000 9.0000000 0.3465736 9.0000000 0.0000010 0.3465736 9.0000000 9.0000000 0.3465736 9.0000000 9.0000000 9.0000000 9.0000000 9.0000000 0.3465736 9.0000000 0.0000010 9.0000000 9.0000000 0.0000010 9.0000000 9.0000000 9.0000000 0.0000010 9.0000000 0.3465736 0.3465736 0.0000010 9.0000000 9.0000000 9.0000000 0.3465736 9.0000000 9.0000000 9.0000000 0.0000010 9.0000000 9.0000000 0.0000010 9.0000000 0.0000010 9.0000000 0.0000010 9.0000000 9.0000000 0.3465736 0.0000010 0.0000010 0.3465736 0.0000010 9.0000000 9.0000000 9.0000000 9.0000000 0.0000010 9.0000000 9.0000000 9.0000000 9.0000000 9.0000000 0.3465736 9.0000000 9.0000000 0.0000010 9.0000000 9.0000000 9.0000000 9.0000000 9.0000000 9.0000000 9.0000000 9.0000000 0.0000010 9.0000000 9.0000000 9.0000000 9.0000000 0.3465736 9.0000000 0.0000010 9.0000000 0.3465736 0.3465736 9.0000000 0.0000010 9.0000000 0.3465736 9.0000000 0.0000010 0.3465736 9.0000000 9.0000000 0.3465736 9.0000000 0.3465736 9.0000000 9.0000000 0.3465736 9.0000000 0.0000010 9.0000000 0.3465736 9.0000000 9.0000000 0.0000010 9.0000000 9.0000000 9.0000000 9.0000000 9.0000000 9.0000000 0.3465736 9.0000000 0.3465736 9.0000000 0.0000010 9.0000000 9.0000000 9.0000000 9.0000000 9.0000000 9.0000000 0.0000010 0.0000010 9.0000000 9.0000000 9.0000000 0.0000010 0.3465736 9.0000000 9.0000000 9.0000000 0.0000010 0.3465736 0.0000010 9.0000000 9.0000000 9.0000000 0.0000010 9.0000000 9.0000000 9.0000000 9.0000000 9.0000000 9.0000000 0.0000010 9.0000000 9.0000000 0.3465736 9.0000000 0.0000010 0.0000010 9.0000000 9.0000000 0.0000010 9.0000000 9.0000000 0.3465736 0.0000010 9.0000000 9.0000000 9.0000000 9.0000000 9.0000000 0.0000010 9.0000000 9.0000000 9.0000000 0.3465736 9.0000000 0.3465736 0.0000010 9.0000000 0.0000010 9.0000000 0.0000010 9.0000000 0.0000010 9.0000000 9.0000000 9.0000000 9.0000000 9.0000000 9.0000000 9.0000000 9.0000000 0.3465736 9.0000000 9.0000000 9.0000000 0.0000010 9.0000000 0.0000010 9.0000000 9.0000000 0.0000010 9.0000000 9.0000000 9.0000000 9.0000000 0.3465736 0.0000010 9.0000000 9.0000000 9.0000000 9.0000000 9.0000000 0.0000010 9.0000000 9.0000000 9.0000000 9.0000000 9.0000000 0.0000010 0.3465736 0.3465736 0.3465736 9.0000000 0.3465736 9.0000000 0.3465736 9.0000000 0.0000010 9.0000000 9.0000000 9.0000000 0.3465736 9.0000000 9.0000000 9.0000000 9.0000000 9.0000000 9.0000000 9.0000000 0.3465736 0.3465736 9.0000000 0.0000010 0.0000010 9.0000000 9.0000000 9.0000000 0.3465736 0.3465736 9.0000000 9.0000000 0.3465736 0.0000010 0.3465736 0.3465736 9.0000000 9.0000000 9.0000000 9.0000000 0.3465736 0.3465736 0.0000010 9.0000000 9.0000000 0.0000010 9.0000000 9.0000000 9.0000000 9.0000000 9.0000000 9.0000000 9.0000000 9.0000000 0.0000010 9.0000000 9.0000000 9.0000000 0.0000010 9.0000000 0.0000010 0.3465736 9.0000000 9.0000000 0.0000010 9.0000000 9.0000000 9.0000000 0.0000010 0.3465736 9.0000000 9.0000000 9.0000000 0.0000010 9.0000000 0.3465736 0.0000010 0.3465736 0.0000010 9.0000000 9.0000000 0.3465736 0.3465736 9.0000000 9.0000000 9.0000000 9.0000000 0.0000010 0.0000010 0.0000010 9.0000000 0.0000010 9.0000000 9.0000000 0.0000010 9.0000000 9.0000000 0.0000010 9.0000000 9.0000000 9.0000000 9.0000000 9.0000000 0.0000010 9.0000000 9.0000000 9.0000000 0.0000010 9.0000000 9.0000000 9.0000000 9.0000000 9.0000000 0.3465736 9.0000000 9.0000000 
nabea_BG609                0.3465736 0.0000010 0.0000010 0.0000010 0.0000010 0.0000010 0.0000010 0.0000010 0.0000010 0.0000010 0.0000010 0.0000010 0.0000010 0.0000010 0.0000010 0.0000010 0.0000010 0.0000010 0.0000010 0.0000000 0.0000010 0.0000010 0.0000010 0.0000010 0.0000010 0.0000010 0.0000010 0.0000010 0.0000010 0.3465736 0.3465736 0.3465736 9.0000000 9.0000000 9.0000000 9.0000000 9.0000000 9.0000000 9.0000000 9.0000000 9.0000000 9.0000000 9.0000000 9.0000000 9.0000000 9.0000000 9.0000000 9.0000000 9.0000000 9.0000000 9.0000000 0.0000010 0.0000010 9.0000000 9.0000000 9.0000000 9.0000000 9.0000000 9.0000000 9.0000000 9.0000000 0.0000010 9.0000000 9.0000000 9.0000000 9.0000000 9.0000000 0.0000010 0.3465736 9.0000000 0.0000010 9.0000000 9.0000000 9.0000000 0.3465736 0.3465736 9.0000000 9.0000000 0.3465736 9.0000000 9.0000000 0.3465736 9.0000000 0.3465736 9.0000000 9.0000000 9.0000000 0.3465736 0.3465736 0.3465736 9.0000000 9.0000000 9.0000000 9.0000000 9.0000000 9.0000000 9.0000000 9.0000000 0.0000010 9.0000000 9.0000000 0.0000010 0.3465736 9.0000000 0.3465736 0.0000010 9.0000000 0.3465736 9.0000000 9.0000000 0.3465736 0.0000010 9.0000000 9.0000000 9.0000000 0.0000010 9.0000000 9.0000000 9.0000000 9.0000000 9.0000000 9.0000000 0.0000010 9.0000000 0.3465736 0.0000010 9.0000000 9.0000000 9.0000000 9.0000000 0.0000010 0.3465736 9.0000000 9.0000000 9.0000000 9.0000000 9.0000000 9.0000000 9.0000000 9.0000000 0.0000010 9.0000000 0.0000010 0.0000010 0.0000010 9.0000000 9.0000000 0.0000010 9.0000000 0.0000010 9.0000000 9.0000000 0.0000010 9.0000000 9.0000000 0.3465736 9.0000000 9.0000000 0.3465736 9.0000000 9.0000000 0.3465736 9.0000000 0.0000010 9.0000000 9.0000000 0.0000010 9.0000000 9.0000000 0.0000010 9.0000000 9.0000000 0.0000010 0.3465736 9.0000000 0.3465736 0.3465736 0.3465736 9.0000000 0.3465736 0.3465736 0.0000010 0.0000010 9.0000000 9.0000000 9.0000000 9.0000000 0.0000010 9.0000000 9.0000000 9.0000000 9.0000000 9.0000000 0.3465736 9.0000000 9.0000000 9.0000000 9.0000000 9.0000000 9.0000000 0.3465736 9.0000000 9.0000000 9.0000000 0.0000010 9.0000000 9.0000000 9.0000000 9.0000000 0.0000010 0.0000010 9.0000000 9.0000000 9.0000000 9.0000000 9.0000000 0.0000010 9.0000000 9.0000000 9.0000000 9.0000000 9.0000000 9.0000000 9.0000000 9.0000000 9.0000000 9.0000000 0.3465736 9.0000000 9.0000000 9.0000000 0.3465736 9.0000000 9.0000000 0.3465736 0.0000010 0.0000010 9.0000000 0.0000010 9.0000000 9.0000000 9.0000000 9.0000000 9.0000000 0.0000010 0.0000010 9.0000000 9.0000000 9.0000000 9.0000000 9.0000000 0.0000010 9.0000000 0.3465736 9.0000000 9.0000000 0.0000010 0.0000010 9.0000000 9.0000000 9.0000000 0.3465736 9.0000000 9.0000000 9.0000000 9.0000000 9.0000000 9.0000000 0.0000010 9.0000000 9.0000000 9.0000000 9.0000000 9.0000000 0.0000010 9.0000000 9.0000000 0.3465736 9.0000000 9.0000000 9.0000000 9.0000000 9.0000000 9.0000000 9.0000000 0.0000010 0.3465736 0.0000010 9.0000000 0.0000010 9.0000000 0.3465736 0.3465736 9.0000000 0.3465736 9.0000000 9.0000000 9.0000000 9.0000000 9.0000000 0.3465736 9.0000000 9.0000000 9.0000000 9.0000000 0.0000010 9.0000000 9.0000000 9.0000000 9.0000000 9.0000000 9.0000000 9.0000000 0.3465736 0.0000010 9.0000000 9.0000000 9.0000000 9.0000000 9.0000000 9.0000000 9.0000000 9.0000000 0.3465736 9.0000000 9.0000000 9.0000000 0.3465736 9.0000000 0.3465736 9.0000000 9.0000000 0.0000010 9.0000000 9.0000000 0.0000010 9.0000000 9.0000000 9.0000000 9.0000000 0.3465736 0.0000010 0.3465736 9.0000000 0.3465736 9.0000000 9.0000000 0.0000010 0.0000010 0.0000010 0.0000010 0.0000010 0.0000010 0.0000010 9.0000000 9.0000000 9.0000000 0.3465736 0.3465736 9.0000000 9.0000000 9.0000000 0.0000010 9.0000000 9.0000000 9.0000000 9.0000000 9.0000000 9.0000000 9.0000000 9.0000000 9.0000000 9.0000000 9.0000000 0.0000010 9.0000000 9.0000000 9.0000000 9.0000000 0.0000010 9.0000000 0.3465736 0.0000010 0.3465736 9.0000000 9.0000000 9.0000000 0.0000010 9.0000000 0.0000010 9.0000000 9.0000000 9.0000000 0.0000010 0.0000010 9.0000000 9.0000000 9.0000000 9.0000000 9.0000000 9.0000000 9.0000000 9.0000000 9.0000000 0.3465736 9.0000000 9.0000000 9.0000000 9.0000000 0.0000010 9.0000000 0.3465736 9.0000000 0.3465736 9.0000000 9.0000000 0.3465736 9.0000000 0.0000010 0.3465736 9.0000000 9.0000000 0.3465736 9.0000000 9.0000000 9.0000000 9.0000000 9.0000000 0.3465736 9.0000000 0.0000010 9.0000000 9.0000000 0.0000010 9.0000000 9.0000000 9.0000000 0.0000010 9.0000000 0.3465736 0.3465736 0.0000010 9.0000000 9.0000000 9.0000000 0.3465736 9.0000000 9.0000000 9.0000000 0.0000010 9.0000000 9.0000000 0.0000010 9.0000000 0.0000010 9.0000000 0.0000010 9.0000000 9.0000000 0.3465736 0.0000010 0.0000010 0.3465736 0.0000010 9.0000000 9.0000000 9.0000000 9.0000000 0.0000010 9.0000000 9.0000000 9.0000000 9.0000000 9.0000000 0.3465736 9.0000000 9.0000000 0.0000010 9.0000000 9.0000000 9.0000000 9.0000000 9.0000000 9.0000000 9.0000000 9.0000000 0.0000010 9.0000000 9.0000000 9.0000000 9.0000000 0.3465736 9.0000000 0.0000010 9.0000000 0.3465736 0.3465736 9.0000000 0.0000010 9.0000000 0.3465736 9.0000000 0.0000010 0.3465736 9.0000000 9.0000000 0.3465736 9.0000000 0.3465736 9.0000000 9.0000000 0.3465736 9.0000000 0.0000010 9.0000000 0.3465736 9.0000000 9.0000000 0.0000010 9.0000000 9.0000000 9.0000000 9.0000000 9.0000000 9.0000000 0.3465736 9.0000000 0.3465736 9.0000000 0.0000010 9.0000000 9.0000000 9.0000000 9.0000000 9.0000000 9.0000000 0.0000010 0.0000010 9.0000000 9.0000000 9.0000000 0.0000010 0.3465736 9.0000000 9.0000000 9.0000000 0.0000010 0.3465736 0.0000010 9.0000000 9.0000000 9.0000000 0.0000010 9.0000000 9.0000000 9.0000000 9.0000000 9.0000000 9.0000000 0.0000010 9.0000000 9.0000000 0.3465736 9.0000000 0.0000010 0.0000010 9.0000000 9.0000000 0.0000010 9.0000000 9.0000000 0.3465736 0.0000010 9.0000000 9.0000000 9.0000000 9.0000000 9.0000000 0.0000010 9.0000000 9.0000000 9.0000000 0.3465736 9.0000000 0.3465736 0.0000010 9.0000000 0.0000010 9.0000000 0.0000010 9.0000000 0.0000010 9.0000000 9.0000000 9.0000000 9.0000000 9.0000000 9.0000000 9.0000000 9.0000000 0.3465736 9.0000000 9.0000000 9.0000000 0.0000010 9.0000000 0.0000010 9.0000000 9.0000000 0.0000010 9.0000000 9.0000000 9.0000000 9.0000000 0.3465736 0.0000010 9.0000000 9.0000000 9.0000000 9.0000000 9.0000000 0.0000010 9.0000000 9.0000000 9.0000000 9.0000000 9.0000000 0.0000010 0.3465736 0.3465736 0.3465736 9.0000000 0.3465736 9.0000000 0.3465736 9.0000000 0.0000010 9.0000000 9.0000000 9.0000000 0.3465736 9.0000000 9.0000000 9.0000000 9.0000000 9.0000000 9.0000000 9.0000000 0.3465736 0.3465736 9.0000000 0.0000010 0.0000010 9.0000000 9.0000000 9.0000000 0.3465736 0.3465736 9.0000000 9.0000000 0.3465736 0.0000010 0.3465736 0.3465736 9.0000000 9.0000000 9.0000000 9.0000000 0.3465736 0.3465736 0.0000010 9.0000000 9.0000000 0.0000010 9.0000000 9.0000000 9.0000000 9.0000000 9.0000000 9.0000000 9.0000000 9.0000000 0.0000010 9.0000000 9.0000000 9.0000000 0.0000010 9.0000000 0.0000010 0.3465736 9.0000000 9.0000000 0.0000010 9.0000000 9.0000000 9.0000000 0.0000010 0.3465736 9.0000000 9.0000000 9.0000000 0.0000010 9.0000000 0.3465736 0.0000010 0.3465736 0.0000010 9.0000000 9.0000000 0.3465736 0.3465736 9.0000000 9.0000000 9.0000000 9.0000000 0.0000010 0.0000010 0.0000010 9.0000000 0.0000010 9.0000000 9.0000000 0.0000010 9.0000000 9.0000000 0.0000010 9.0000000 9.0000000 9.0000000 9.0000000 9.0000000 0.0000010 9.0000000 9.0000000 9.0000000 0.0000010 9.0000000 9.0000000 9.0000000 9.0000000 9.0000000 0.3465736 9.0000000 9.0000000 
pectinifolia_BG601         0.3465736 0.0000010 0.0000010 0.0000010 0.0000010 0.0000010 0.0000010 0.0000010 0.0000010 0.0000010 0.0000010 0.0000010 0.0000010 0.0000010 0.0000010 0.0000010 0.0000010 0.0000010 0.0000010 0.0000010 0.0000000 0.0000010 0.0000010 0.0000010 0.0000010 0.0000010 0.0000010 0.0000010 0.0000010 0.3465736 0.3465736 0.3465736 9.0000000 9.0000000 9.0000000 9.0000000 9.0000000 9.0000000 9.0000000 9.0000000 9.0000000 9.0000000 9.0000000 9.0000000 9.0000000 9.0000000 9.0000000 9.0000000 9.0000000 9.0000000 9.0000000 0.0000010 0.0000010 9.0000000 9.0000000 9.0000000 9.0000000 9.0000000 9.0000000 9.0000000 9.0000000 0.0000010 9.0000000 9.0000000 9.0000000 9.0000000 9.0000000 0.0000010 0.3465736 9.0000000 0.0000010 9.0000000 9.0000000 9.0000000 0.3465736 0.3465736 9.0000000 9.0000000 0.3465736 9.0000000 9.0000000 0.3465736 9.0000000 0.3465736 9.0000000 9.0000000 9.0000000 0.3465736 0.3465736 0.3465736 9.0000000 9.0000000 9.0000000 9.0000000 9.0000000 9.0000000 9.0000000 9.0000000 0.0000010 9.0000000 9.0000000 0.0000010 0.3465736 9.0000000 0.3465736 0.0000010 9.0000000 0.3465736 9.0000000 9.0000000 0.3465736 0.0000010 9.0000000 9.0000000 9.0000000 0.0000010 9.0000000 9.0000000 9.0000000 9.0000000 9.0000000 9.0000000 0.0000010 9.0000000 0.3465736 0.0000010 9.0000000 9.0000000 9.0000000 9.0000000 0.0000010 0.3465736 9.0000000 9.0000000 9.0000000 9.0000000 9.0000000 9.0000000 9.0000000 9.0000000 0.0000010 9.0000000 0.0000010 0.0000010 0.0000010 9.0000000 9.0000000 0.0000010 9.0000000 0.0000010 9.0000000 9.0000000 0.0000010 9.0000000 9.0000000 0.3465736 9.0000000 9.0000000 0.3465736 9.0000000 9.0000000 0.3465736 9.0000000 0.0000010 9.0000000 9.0000000 0.0000010 9.0000000 9.0000000 0.0000010 9.0000000 9.0000000 0.0000010 0.3465736 9.0000000 0.3465736 0.3465736 0.3465736 9.0000000 0.3465736 0.3465736 0.0000010 0.0000010 9.0000000 9.0000000 9.0000000 9.0000000 0.0000010 9.0000000 9.0000000 9.0000000 9.0000000 9.0000000 0.3465736 9.0000000 9.0000000 9.0000000 9.0000000 9.0000000 9.0000000 0.3465736 9.0000000 9.0000000 9.0000000 0.0000010 9.0000000 9.0000000 9.0000000 9.0000000 0.0000010 0.0000010 9.0000000 9.0000000 9.0000000 9.0000000 9.0000000 0.0000010 9.0000000 9.0000000 9.0000000 9.0000000 9.0000000 9.0000000 9.0000000 9.0000000 9.0000000 9.0000000 0.3465736 9.0000000 9.0000000 9.0000000 0.3465736 9.0000000 9.0000000 0.3465736 0.0000010 0.0000010 9.0000000 0.0000010 9.0000000 9.0000000 9.0000000 9.0000000 9.0000000 0.0000010 0.0000010 9.0000000 9.0000000 9.0000000 9.0000000 9.0000000 0.0000010 9.0000000 0.3465736 9.0000000 9.0000000 0.0000010 0.0000010 9.0000000 9.0000000 9.0000000 0.3465736 9.0000000 9.0000000 9.0000000 9.0000000 9.0000000 9.0000000 0.0000010 9.0000000 9.0000000 9.0000000 9.0000000 9.0000000 0.0000010 9.0000000 9.0000000 0.3465736 9.0000000 9.0000000 9.0000000 9.0000000 9.0000000 9.0000000 9.0000000 0.0000010 0.3465736 0.0000010 9.0000000 0.0000010 9.0000000 0.3465736 0.3465736 9.0000000 0.3465736 9.0000000 9.0000000 9.0000000 9.0000000 9.0000000 0.3465736 9.0000000 9.0000000 9.0000000 9.0000000 0.0000010 9.0000000 9.0000000 9.0000000 9.0000000 9.0000000 9.0000000 9.0000000 0.3465736 0.0000010 9.0000000 9.0000000 9.0000000 9.0000000 9.0000000 9.0000000 9.0000000 9.0000000 0.3465736 9.0000000 9.0000000 9.0000000 0.3465736 9.0000000 0.3465736 9.0000000 9.0000000 0.0000010 9.0000000 9.0000000 0.0000010 9.0000000 9.0000000 9.0000000 9.0000000 0.3465736 0.0000010 0.3465736 9.0000000 0.3465736 9.0000000 9.0000000 0.0000010 0.0000010 0.0000010 0.0000010 0.0000010 0.0000010 0.0000010 9.0000000 9.0000000 9.0000000 0.3465736 0.3465736 9.0000000 9.0000000 9.0000000 0.0000010 9.0000000 9.0000000 9.0000000 9.0000000 9.0000000 9.0000000 9.0000000 9.0000000 9.0000000 9.0000000 9.0000000 0.0000010 9.0000000 9.0000000 9.0000000 9.0000000 0.0000010 9.0000000 0.3465736 0.0000010 0.3465736 9.0000000 9.0000000 9.0000000 0.0000010 9.0000000 0.0000010 9.0000000 9.0000000 9.0000000 0.0000010 0.0000010 9.0000000 9.0000000 9.0000000 9.0000000 9.0000000 9.0000000 9.0000000 9.0000000 9.0000000 0.3465736 9.0000000 9.0000000 9.0000000 9.0000000 0.0000010 9.0000000 0.3465736 9.0000000 0.3465736 9.0000000 9.0000000 0.3465736 9.0000000 0.0000010 0.3465736 9.0000000 9.0000000 0.3465736 9.0000000 9.0000000 9.0000000 9.0000000 9.0000000 0.3465736 9.0000000 0.0000010 9.0000000 9.0000000 0.0000010 9.0000000 9.0000000 9.0000000 0.0000010 9.0000000 0.3465736 0.3465736 0.0000010 9.0000000 9.0000000 9.0000000 0.3465736 9.0000000 9.0000000 9.0000000 0.0000010 9.0000000 9.0000000 0.0000010 9.0000000 0.0000010 9.0000000 0.0000010 9.0000000 9.0000000 0.3465736 0.0000010 0.0000010 0.3465736 0.0000010 9.0000000 9.0000000 9.0000000 9.0000000 0.0000010 9.0000000 9.0000000 9.0000000 9.0000000 9.0000000 0.3465736 9.0000000 9.0000000 0.0000010 9.0000000 9.0000000 9.0000000 9.0000000 9.0000000 9.0000000 9.0000000 9.0000000 0.0000010 9.0000000 9.0000000 9.0000000 9.0000000 0.3465736 9.0000000 0.0000010 9.0000000 0.3465736 0.3465736 9.0000000 0.0000010 9.0000000 0.3465736 9.0000000 0.0000010 0.3465736 9.0000000 9.0000000 0.3465736 9.0000000 0.3465736 9.0000000 9.0000000 0.3465736 9.0000000 0.0000010 9.0000000 0.3465736 9.0000000 9.0000000 0.0000010 9.0000000 9.0000000 9.0000000 9.0000000 9.0000000 9.0000000 0.3465736 9.0000000 0.3465736 9.0000000 0.0000010 9.0000000 9.0000000 9.0000000 9.0000000 9.0000000 9.0000000 0.0000010 0.0000010 9.0000000 9.0000000 9.0000000 0.0000010 0.3465736 9.0000000 9.0000000 9.0000000 0.0000010 0.3465736 0.0000010 9.0000000 9.0000000 9.0000000 0.0000010 9.0000000 9.0000000 9.0000000 9.0000000 9.0000000 9.0000000 0.0000010 9.0000000 9.0000000 0.3465736 9.0000000 0.0000010 0.0000010 9.0000000 9.0000000 0.0000010 9.0000000 9.0000000 0.3465736 0.0000010 9.0000000 9.0000000 9.0000000 9.0000000 9.0000000 0.0000010 9.0000000 9.0000000 9.0000000 0.3465736 9.0000000 0.3465736 0.0000010 9.0000000 0.0000010 9.0000000 0.0000010 9.0000000 0.0000010 9.0000000 9.0000000 9.0000000 9.0000000 9.0000000 9.0000000 9.0000000 9.0000000 0.3465736 9.0000000 9.0000000 9.0000000 0.0000010 9.0000000 0.0000010 9.0000000 9.0000000 0.0000010 9.0000000 9.0000000 9.0000000 9.0000000 0.3465736 0.0000010 9.0000000 9.0000000 9.0000000 9.0000000 9.0000000 0.0000010 9.0000000 9.0000000 9.0000000 9.0000000 9.0000000 0.0000010 0.3465736 0.3465736 0.3465736 9.0000000 0.3465736 9.0000000 0.3465736 9.0000000 0.0000010 9.0000000 9.0000000 9.0000000 0.3465736 9.0000000 9.0000000 9.0000000 9.0000000 9.0000000 9.0000000 9.0000000 0.3465736 0.3465736 9.0000000 0.0000010 0.0000010 9.0000000 9.0000000 9.0000000 0.3465736 0.3465736 9.0000000 9.0000000 0.3465736 0.0000010 0.3465736 0.3465736 9.0000000 9.0000000 9.0000000 9.0000000 0.3465736 0.3465736 0.0000010 9.0000000 9.0000000 0.0000010 9.0000000 9.0000000 9.0000000 9.0000000 9.0000000 9.0000000 9.0000000 9.0000000 0.0000010 9.0000000 9.0000000 9.0000000 0.0000010 9.0000000 0.0000010 0.3465736 9.0000000 9.0000000 0.0000010 9.0000000 9.0000000 9.0000000 0.0000010 0.3465736 9.0000000 9.0000000 9.0000000 0.0000010 9.0000000 0.3465736 0.0000010 0.3465736 0.0000010 9.0000000 9.0000000 0.3465736 0.3465736 9.0000000 9.0000000 9.0000000 9.0000000 0.0000010 0.0000010 0.0000010 9.0000000 0.0000010 9.0000000 9.0000000 0.0000010 9.0000000 9.0000000 0.0000010 9.0000000 9.0000000 9.0000000 9.0000000 9.0000000 0.0000010 9.0000000 9.0000000 9.0000000 0.0000010 9.0000000 9.0000000 9.0000000 9.0000000 9.0000000 0.3465736 9.0000000 9.0000000 
psittacina_IJ1237          0.3465736 0.0000010 0.0000010 0.0000010 0.0000010 0.0000010 0.0000010 0.0000010 0.0000010 0.0000010 0.0000010 0.0000010 0.0000010 0.0000010 0.0000010 0.0000010 0.0000010 0.0000010 0.0000010 0.0000010 0.0000010 0.0000000 0.0000010 0.0000010 0.0000010 0.0000010 0.0000010 0.0000010 0.0000010 0.3465736 0.3465736 0.3465736 9.0000000 9.0000000 9.0000000 9.0000000 9.0000000 9.0000000 9.0000000 9.0000000 9.0000000 9.0000000 9.0000000 9.0000000 9.0000000 9.0000000 9.0000000 9.0000000 9.0000000 9.0000000 9.0000000 0.0000010 0.0000010 9.0000000 9.0000000 9.0000000 9.0000000 9.0000000 9.0000000 9.0000000 9.0000000 0.0000010 9.0000000 9.0000000 9.0000000 9.0000000 9.0000000 0.0000010 0.3465736 9.0000000 0.0000010 9.0000000 9.0000000 9.0000000 0.3465736 0.3465736 9.0000000 9.0000000 0.3465736 9.0000000 9.0000000 0.3465736 9.0000000 0.3465736 9.0000000 9.0000000 9.0000000 0.3465736 0.3465736 0.3465736 9.0000000 9.0000000 9.0000000 9.0000000 9.0000000 9.0000000 9.0000000 9.0000000 0.0000010 9.0000000 9.0000000 0.0000010 0.3465736 9.0000000 0.3465736 0.0000010 9.0000000 0.3465736 9.0000000 9.0000000 0.3465736 0.0000010 9.0000000 9.0000000 9.0000000 0.0000010 9.0000000 9.0000000 9.0000000 9.0000000 9.0000000 9.0000000 0.0000010 9.0000000 0.3465736 0.0000010 9.0000000 9.0000000 9.0000000 9.0000000 0.0000010 0.3465736 9.0000000 9.0000000 9.0000000 9.0000000 9.0000000 9.0000000 9.0000000 9.0000000 0.0000010 9.0000000 0.0000010 0.0000010 0.0000010 9.0000000 9.0000000 0.0000010 9.0000000 0.0000010 9.0000000 9.0000000 0.0000010 9.0000000 9.0000000 0.3465736 9.0000000 9.0000000 0.3465736 9.0000000 9.0000000 0.3465736 9.0000000 0.0000010 9.0000000 9.0000000 0.0000010 9.0000000 9.0000000 0.0000010 9.0000000 9.0000000 0.0000010 0.3465736 9.0000000 0.3465736 0.3465736 0.3465736 9.0000000 0.3465736 0.3465736 0.0000010 0.0000010 9.0000000 9.0000000 9.0000000 9.0000000 0.0000010 9.0000000 9.0000000 9.0000000 9.0000000 9.0000000 0.3465736 9.0000000 9.0000000 9.0000000 9.0000000 9.0000000 9.0000000 0.3465736 9.0000000 9.0000000 9.0000000 0.0000010 9.0000000 9.0000000 9.0000000 9.0000000 0.0000010 0.0000010 9.0000000 9.0000000 9.0000000 9.0000000 9.0000000 0.0000010 9.0000000 9.0000000 9.0000000 9.0000000 9.0000000 9.0000000 9.0000000 9.0000000 9.0000000 9.0000000 0.3465736 9.0000000 9.0000000 9.0000000 0.3465736 9.0000000 9.0000000 0.3465736 0.0000010 0.0000010 9.0000000 0.0000010 9.0000000 9.0000000 9.0000000 9.0000000 9.0000000 0.0000010 0.0000010 9.0000000 9.0000000 9.0000000 9.0000000 9.0000000 0.0000010 9.0000000 0.3465736 9.0000000 9.0000000 0.0000010 0.0000010 9.0000000 9.0000000 9.0000000 0.3465736 9.0000000 9.0000000 9.0000000 9.0000000 9.0000000 9.0000000 0.0000010 9.0000000 9.0000000 9.0000000 9.0000000 9.0000000 0.0000010 9.0000000 9.0000000 0.3465736 9.0000000 9.0000000 9.0000000 9.0000000 9.0000000 9.0000000 9.0000000 0.0000010 0.3465736 0.0000010 9.0000000 0.0000010 9.0000000 0.3465736 0.3465736 9.0000000 0.3465736 9.0000000 9.0000000 9.0000000 9.0000000 9.0000000 0.3465736 9.0000000 9.0000000 9.0000000 9.0000000 0.0000010 9.0000000 9.0000000 9.0000000 9.0000000 9.0000000 9.0000000 9.0000000 0.3465736 0.0000010 9.0000000 9.0000000 9.0000000 9.0000000 9.0000000 9.0000000 9.0000000 9.0000000 0.3465736 9.0000000 9.0000000 9.0000000 0.3465736 9.0000000 0.3465736 9.0000000 9.0000000 0.0000010 9.0000000 9.0000000 0.0000010 9.0000000 9.0000000 9.0000000 9.0000000 0.3465736 0.0000010 0.3465736 9.0000000 0.3465736 9.0000000 9.0000000 0.0000010 0.0000010 0.0000010 0.0000010 0.0000010 0.0000010 0.0000010 9.0000000 9.0000000 9.0000000 0.3465736 0.3465736 9.0000000 9.0000000 9.0000000 0.0000010 9.0000000 9.0000000 9.0000000 9.0000000 9.0000000 9.0000000 9.0000000 9.0000000 9.0000000 9.0000000 9.0000000 0.0000010 9.0000000 9.0000000 9.0000000 9.0000000 0.0000010 9.0000000 0.3465736 0.0000010 0.3465736 9.0000000 9.0000000 9.0000000 0.0000010 9.0000000 0.0000010 9.0000000 9.0000000 9.0000000 0.0000010 0.0000010 9.0000000 9.0000000 9.0000000 9.0000000 9.0000000 9.0000000 9.0000000 9.0000000 9.0000000 0.3465736 9.0000000 9.0000000 9.0000000 9.0000000 0.0000010 9.0000000 0.3465736 9.0000000 0.3465736 9.0000000 9.0000000 0.3465736 9.0000000 0.0000010 0.3465736 9.0000000 9.0000000 0.3465736 9.0000000 9.0000000 9.0000000 9.0000000 9.0000000 0.3465736 9.0000000 0.0000010 9.0000000 9.0000000 0.0000010 9.0000000 9.0000000 9.0000000 0.0000010 9.0000000 0.3465736 0.3465736 0.0000010 9.0000000 9.0000000 9.0000000 0.3465736 9.0000000 9.0000000 9.0000000 0.0000010 9.0000000 9.0000000 0.0000010 9.0000000 0.0000010 9.0000000 0.0000010 9.0000000 9.0000000 0.3465736 0.0000010 0.0000010 0.3465736 0.0000010 9.0000000 9.0000000 9.0000000 9.0000000 0.0000010 9.0000000 9.0000000 9.0000000 9.0000000 9.0000000 0.3465736 9.0000000 9.0000000 0.0000010 9.0000000 9.0000000 9.0000000 9.0000000 9.0000000 9.0000000 9.0000000 9.0000000 0.0000010 9.0000000 9.0000000 9.0000000 9.0000000 0.3465736 9.0000000 0.0000010 9.0000000 0.3465736 0.3465736 9.0000000 0.0000010 9.0000000 0.3465736 9.0000000 0.0000010 0.3465736 9.0000000 9.0000000 0.3465736 9.0000000 0.3465736 9.0000000 9.0000000 0.3465736 9.0000000 0.0000010 9.0000000 0.3465736 9.0000000 9.0000000 0.0000010 9.0000000 9.0000000 9.0000000 9.0000000 9.0000000 9.0000000 0.3465736 9.0000000 0.3465736 9.0000000 0.0000010 9.0000000 9.0000000 9.0000000 9.0000000 9.0000000 9.0000000 0.0000010 0.0000010 9.0000000 9.0000000 9.0000000 0.0000010 0.3465736 9.0000000 9.0000000 9.0000000 0.0000010 0.3465736 0.0000010 9.0000000 9.0000000 9.0000000 0.0000010 9.0000000 9.0000000 9.0000000 9.0000000 9.0000000 9.0000000 0.0000010 9.0000000 9.0000000 0.3465736 9.0000000 0.0000010 0.0000010 9.0000000 9.0000000 0.0000010 9.0000000 9.0000000 0.3465736 0.0000010 9.0000000 9.0000000 9.0000000 9.0000000 9.0000000 0.0000010 9.0000000 9.0000000 9.0000000 0.3465736 9.0000000 0.3465736 0.0000010 9.0000000 0.0000010 9.0000000 0.0000010 9.0000000 0.0000010 9.0000000 9.0000000 9.0000000 9.0000000 9.0000000 9.0000000 9.0000000 9.0000000 0.3465736 9.0000000 9.0000000 9.0000000 0.0000010 9.0000000 0.0000010 9.0000000 9.0000000 0.0000010 9.0000000 9.0000000 9.0000000 9.0000000 0.3465736 0.0000010 9.0000000 9.0000000 9.0000000 9.0000000 9.0000000 0.0000010 9.0000000 9.0000000 9.0000000 9.0000000 9.0000000 0.0000010 0.3465736 0.3465736 0.3465736 9.0000000 0.3465736 9.0000000 0.3465736 9.0000000 0.0000010 9.0000000 9.0000000 9.0000000 0.3465736 9.0000000 9.0000000 9.0000000 9.0000000 9.0000000 9.0000000 9.0000000 0.3465736 0.3465736 9.0000000 0.0000010 0.0000010 9.0000000 9.0000000 9.0000000 0.3465736 0.3465736 9.0000000 9.0000000 0.3465736 0.0000010 0.3465736 0.3465736 9.0000000 9.0000000 9.0000000 9.0000000 0.3465736 0.3465736 0.0000010 9.0000000 9.0000000 0.0000010 9.0000000 9.0000000 9.0000000 9.0000000 9.0000000 9.0000000 9.0000000 9.0000000 0.0000010 9.0000000 9.0000000 9.0000000 0.0000010 9.0000000 0.0000010 0.3465736 9.0000000 9.0000000 0.0000010 9.0000000 9.0000000 9.0000000 0.0000010 0.3465736 9.0000000 9.0000000 9.0000000 0.0000010 9.0000000 0.3465736 0.0000010 0.3465736 0.0000010 9.0000000 9.0000000 0.3465736 0.3465736 9.0000000 9.0000000 9.0000000 9.0000000 0.0000010 0.0000010 0.0000010 9.0000000 0.0000010 9.0000000 9.0000000 0.0000010 9.0000000 9.0000000 0.0000010 9.0000000 9.0000000 9.0000000 9.0000000 9.0000000 0.0000010 9.0000000 9.0000000 9.0000000 0.0000010 9.0000000 9.0000000 9.0000000 9.0000000 9.0000000 0.3465736 9.0000000 9.0000000 
sicula_boc_DM              0.3465736 0.0000010 0.0000010 0.0000010 0.0000010 0.0000010 0.0000010 0.0000010 0.0000010 0.0000010 0.0000010 0.0000010 0.0000010 0.0000010 0.0000010 0.0000010 0.0000010 0.0000010 0.0000010 0.0000010 0.0000010 0.0000010 0.0000000 0.0000010 0.0000010 0.0000010 0.0000010 0.0000010 0.0000010 0.3465736 0.3465736 0.3465736 9.0000000 9.0000000 9.0000000 9.0000000 9.0000000 9.0000000 9.0000000 9.0000000 9.0000000 9.0000000 9.0000000 9.0000000 9.0000000 9.0000000 9.0000000 9.0000000 9.0000000 9.0000000 9.0000000 0.0000010 0.0000010 9.0000000 9.0000000 9.0000000 9.0000000 9.0000000 9.0000000 9.0000000 9.0000000 0.0000010 9.0000000 9.0000000 9.0000000 9.0000000 9.0000000 0.0000010 0.3465736 9.0000000 0.0000010 9.0000000 9.0000000 9.0000000 0.3465736 0.3465736 9.0000000 9.0000000 0.3465736 9.0000000 9.0000000 0.3465736 9.0000000 0.3465736 9.0000000 9.0000000 9.0000000 0.3465736 0.3465736 0.3465736 9.0000000 9.0000000 9.0000000 9.0000000 9.0000000 9.0000000 9.0000000 9.0000000 0.0000010 9.0000000 9.0000000 0.0000010 0.3465736 9.0000000 0.3465736 0.0000010 9.0000000 0.3465736 9.0000000 9.0000000 0.3465736 0.0000010 9.0000000 9.0000000 9.0000000 0.0000010 9.0000000 9.0000000 9.0000000 9.0000000 9.0000000 9.0000000 0.0000010 9.0000000 0.3465736 0.0000010 9.0000000 9.0000000 9.0000000 9.0000000 0.0000010 0.3465736 9.0000000 9.0000000 9.0000000 9.0000000 9.0000000 9.0000000 9.0000000 9.0000000 0.0000010 9.0000000 0.0000010 0.0000010 0.0000010 9.0000000 9.0000000 0.0000010 9.0000000 0.0000010 9.0000000 9.0000000 0.0000010 9.0000000 9.0000000 0.3465736 9.0000000 9.0000000 0.3465736 9.0000000 9.0000000 0.3465736 9.0000000 0.0000010 9.0000000 9.0000000 0.0000010 9.0000000 9.0000000 0.0000010 9.0000000 9.0000000 0.0000010 0.3465736 9.0000000 0.3465736 0.3465736 0.3465736 9.0000000 0.3465736 0.3465736 0.0000010 0.0000010 9.0000000 9.0000000 9.0000000 9.0000000 0.0000010 9.0000000 9.0000000 9.0000000 9.0000000 9.0000000 0.3465736 9.0000000 9.0000000 9.0000000 9.0000000 9.0000000 9.0000000 0.3465736 9.0000000 9.0000000 9.0000000 0.0000010 9.0000000 9.0000000 9.0000000 9.0000000 0.0000010 0.0000010 9.0000000 9.0000000 9.0000000 9.0000000 9.0000000 0.0000010 9.0000000 9.0000000 9.0000000 9.0000000 9.0000000 9.0000000 9.0000000 9.0000000 9.0000000 9.0000000 0.3465736 9.0000000 9.0000000 9.0000000 0.3465736 9.0000000 9.0000000 0.3465736 0.0000010 0.0000010 9.0000000 0.0000010 9.0000000 9.0000000 9.0000000 9.0000000 9.0000000 0.0000010 0.0000010 9.0000000 9.0000000 9.0000000 9.0000000 9.0000000 0.0000010 9.0000000 0.3465736 9.0000000 9.0000000 0.0000010 0.0000010 9.0000000 9.0000000 9.0000000 0.3465736 9.0000000 9.0000000 9.0000000 9.0000000 9.0000000 9.0000000 0.0000010 9.0000000 9.0000000 9.0000000 9.0000000 9.0000000 0.0000010 9.0000000 9.0000000 0.3465736 9.0000000 9.0000000 9.0000000 9.0000000 9.0000000 9.0000000 9.0000000 0.0000010 0.3465736 0.0000010 9.0000000 0.0000010 9.0000000 0.3465736 0.3465736 9.0000000 0.3465736 9.0000000 9.0000000 9.0000000 9.0000000 9.0000000 0.3465736 9.0000000 9.0000000 9.0000000 9.0000000 0.0000010 9.0000000 9.0000000 9.0000000 9.0000000 9.0000000 9.0000000 9.0000000 0.3465736 0.0000010 9.0000000 9.0000000 9.0000000 9.0000000 9.0000000 9.0000000 9.0000000 9.0000000 0.3465736 9.0000000 9.0000000 9.0000000 0.3465736 9.0000000 0.3465736 9.0000000 9.0000000 0.0000010 9.0000000 9.0000000 0.0000010 9.0000000 9.0000000 9.0000000 9.0000000 0.3465736 0.0000010 0.3465736 9.0000000 0.3465736 9.0000000 9.0000000 0.0000010 0.0000010 0.0000010 0.0000010 0.0000010 0.0000010 0.0000010 9.0000000 9.0000000 9.0000000 0.3465736 0.3465736 9.0000000 9.0000000 9.0000000 0.0000010 9.0000000 9.0000000 9.0000000 9.0000000 9.0000000 9.0000000 9.0000000 9.0000000 9.0000000 9.0000000 9.0000000 0.0000010 9.0000000 9.0000000 9.0000000 9.0000000 0.0000010 9.0000000 0.3465736 0.0000010 0.3465736 9.0000000 9.0000000 9.0000000 0.0000010 9.0000000 0.0000010 9.0000000 9.0000000 9.0000000 0.0000010 0.0000010 9.0000000 9.0000000 9.0000000 9.0000000 9.0000000 9.0000000 9.0000000 9.0000000 9.0000000 0.3465736 9.0000000 9.0000000 9.0000000 9.0000000 0.0000010 9.0000000 0.3465736 9.0000000 0.3465736 9.0000000 9.0000000 0.3465736 9.0000000 0.0000010 0.3465736 9.0000000 9.0000000 0.3465736 9.0000000 9.0000000 9.0000000 9.0000000 9.0000000 0.3465736 9.0000000 0.0000010 9.0000000 9.0000000 0.0000010 9.0000000 9.0000000 9.0000000 0.0000010 9.0000000 0.3465736 0.3465736 0.0000010 9.0000000 9.0000000 9.0000000 0.3465736 9.0000000 9.0000000 9.0000000 0.0000010 9.0000000 9.0000000 0.0000010 9.0000000 0.0000010 9.0000000 0.0000010 9.0000000 9.0000000 0.3465736 0.0000010 0.0000010 0.3465736 0.0000010 9.0000000 9.0000000 9.0000000 9.0000000 0.0000010 9.0000000 9.0000000 9.0000000 9.0000000 9.0000000 0.3465736 9.0000000 9.0000000 0.0000010 9.0000000 9.0000000 9.0000000 9.0000000 9.0000000 9.0000000 9.0000000 9.0000000 0.0000010 9.0000000 9.0000000 9.0000000 9.0000000 0.3465736 9.0000000 0.0000010 9.0000000 0.3465736 0.3465736 9.0000000 0.0000010 9.0000000 0.3465736 9.0000000 0.0000010 0.3465736 9.0000000 9.0000000 0.3465736 9.0000000 0.3465736 9.0000000 9.0000000 0.3465736 9.0000000 0.0000010 9.0000000 0.3465736 9.0000000 9.0000000 0.0000010 9.0000000 9.0000000 9.0000000 9.0000000 9.0000000 9.0000000 0.3465736 9.0000000 0.3465736 9.0000000 0.0000010 9.0000000 9.0000000 9.0000000 9.0000000 9.0000000 9.0000000 0.0000010 0.0000010 9.0000000 9.0000000 9.0000000 0.0000010 0.3465736 9.0000000 9.0000000 9.0000000 0.0000010 0.3465736 0.0000010 9.0000000 9.0000000 9.0000000 0.0000010 9.0000000 9.0000000 9.0000000 9.0000000 9.0000000 9.0000000 0.0000010 9.0000000 9.0000000 0.3465736 9.0000000 0.0000010 0.0000010 9.0000000 9.0000000 0.0000010 9.0000000 9.0000000 0.3465736 0.0000010 9.0000000 9.0000000 9.0000000 9.0000000 9.0000000 0.0000010 9.0000000 9.0000000 9.0000000 0.3465736 9.0000000 0.3465736 0.0000010 9.0000000 0.0000010 9.0000000 0.0000010 9.0000000 0.0000010 9.0000000 9.0000000 9.0000000 9.0000000 9.0000000 9.0000000 9.0000000 9.0000000 0.3465736 9.0000000 9.0000000 9.0000000 0.0000010 9.0000000 0.0000010 9.0000000 9.0000000 0.0000010 9.0000000 9.0000000 9.0000000 9.0000000 0.3465736 0.0000010 9.0000000 9.0000000 9.0000000 9.0000000 9.0000000 0.0000010 9.0000000 9.0000000 9.0000000 9.0000000 9.0000000 0.0000010 0.3465736 0.3465736 0.3465736 9.0000000 0.3465736 9.0000000 0.3465736 9.0000000 0.0000010 9.0000000 9.0000000 9.0000000 0.3465736 9.0000000 9.0000000 9.0000000 9.0000000 9.0000000 9.0000000 9.0000000 0.3465736 0.3465736 9.0000000 0.0000010 0.0000010 9.0000000 9.0000000 9.0000000 0.3465736 0.3465736 9.0000000 9.0000000 0.3465736 0.0000010 0.3465736 0.3465736 9.0000000 9.0000000 9.0000000 9.0000000 0.3465736 0.3465736 0.0000010 9.0000000 9.0000000 0.0000010 9.0000000 9.0000000 9.0000000 9.0000000 9.0000000 9.0000000 9.0000000 9.0000000 0.0000010 9.0000000 9.0000000 9.0000000 0.0000010 9.0000000 0.0000010 0.3465736 9.0000000 9.0000000 0.0000010 9.0000000 9.0000000 9.0000000 0.0000010 0.3465736 9.0000000 9.0000000 9.0000000 0.0000010 9.0000000 0.3465736 0.0000010 0.3465736 0.0000010 9.0000000 9.0000000 0.3465736 0.3465736 9.0000000 9.0000000 9.0000000 9.0000000 0.0000010 0.0000010 0.0000010 9.0000000 0.0000010 9.0000000 9.0000000 0.0000010 9.0000000 9.0000000 0.0000010 9.0000000 9.0000000 9.0000000 9.0000000 9.0000000 0.0000010 9.0000000 9.0000000 9.0000000 0.0000010 9.0000000 9.0000000 9.0000000 9.0000000 9.0000000 0.3465736 9.0000000 9.0000000 
spiculifolia_AS57234       0.3465736 0.0000010 0.0000010 0.0000010 0.0000010 0.0000010 0.0000010 0.0000010 0.0000010 0.0000010 0.0000010 0.0000010 0.0000010 0.0000010 0.0000010 0.0000010 0.0000010 0.0000010 0.0000010 0.0000010 0.0000010 0.0000010 0.0000010 0.0000000 0.0000010 0.0000010 0.0000010 0.0000010 0.0000010 0.3465736 0.3465736 0.3465736 9.0000000 9.0000000 9.0000000 9.0000000 9.0000000 9.0000000 9.0000000 9.0000000 9.0000000 9.0000000 9.0000000 9.0000000 9.0000000 9.0000000 9.0000000 9.0000000 9.0000000 9.0000000 9.0000000 0.0000010 0.0000010 9.0000000 9.0000000 9.0000000 9.0000000 9.0000000 9.0000000 9.0000000 9.0000000 0.0000010 9.0000000 9.0000000 9.0000000 9.0000000 9.0000000 0.0000010 0.3465736 9.0000000 0.0000010 9.0000000 9.0000000 9.0000000 0.3465736 0.3465736 9.0000000 9.0000000 0.3465736 9.0000000 9.0000000 0.3465736 9.0000000 0.3465736 9.0000000 9.0000000 9.0000000 0.3465736 0.3465736 0.3465736 9.0000000 9.0000000 9.0000000 9.0000000 9.0000000 9.0000000 9.0000000 9.0000000 0.0000010 9.0000000 9.0000000 0.0000010 0.3465736 9.0000000 0.3465736 0.0000010 9.0000000 0.3465736 9.0000000 9.0000000 0.3465736 0.0000010 9.0000000 9.0000000 9.0000000 0.0000010 9.0000000 9.0000000 9.0000000 9.0000000 9.0000000 9.0000000 0.0000010 9.0000000 0.3465736 0.0000010 9.0000000 9.0000000 9.0000000 9.0000000 0.0000010 0.3465736 9.0000000 9.0000000 9.0000000 9.0000000 9.0000000 9.0000000 9.0000000 9.0000000 0.0000010 9.0000000 0.0000010 0.0000010 0.0000010 9.0000000 9.0000000 0.0000010 9.0000000 0.0000010 9.0000000 9.0000000 0.0000010 9.0000000 9.0000000 0.3465736 9.0000000 9.0000000 0.3465736 9.0000000 9.0000000 0.3465736 9.0000000 0.0000010 9.0000000 9.0000000 0.0000010 9.0000000 9.0000000 0.0000010 9.0000000 9.0000000 0.0000010 0.3465736 9.0000000 0.3465736 0.3465736 0.3465736 9.0000000 0.3465736 0.3465736 0.0000010 0.0000010 9.0000000 9.0000000 9.0000000 9.0000000 0.0000010 9.0000000 9.0000000 9.0000000 9.0000000 9.0000000 0.3465736 9.0000000 9.0000000 9.0000000 9.0000000 9.0000000 9.0000000 0.3465736 9.0000000 9.0000000 9.0000000 0.0000010 9.0000000 9.0000000 9.0000000 9.0000000 0.0000010 0.0000010 9.0000000 9.0000000 9.0000000 9.0000000 9.0000000 0.0000010 9.0000000 9.0000000 9.0000000 9.0000000 9.0000000 9.0000000 9.0000000 9.0000000 9.0000000 9.0000000 0.3465736 9.0000000 9.0000000 9.0000000 0.3465736 9.0000000 9.0000000 0.3465736 0.0000010 0.0000010 9.0000000 0.0000010 9.0000000 9.0000000 9.0000000 9.0000000 9.0000000 0.0000010 0.0000010 9.0000000 9.0000000 9.0000000 9.0000000 9.0000000 0.0000010 9.0000000 0.3465736 9.0000000 9.0000000 0.0000010 0.0000010 9.0000000 9.0000000 9.0000000 0.3465736 9.0000000 9.0000000 9.0000000 9.0000000 9.0000000 9.0000000 0.0000010 9.0000000 9.0000000 9.0000000 9.0000000 9.0000000 0.0000010 9.0000000 9.0000000 0.3465736 9.0000000 9.0000000 9.0000000 9.0000000 9.0000000 9.0000000 9.0000000 0.0000010 0.3465736 0.0000010 9.0000000 0.0000010 9.0000000 0.3465736 0.3465736 9.0000000 0.3465736 9.0000000 9.0000000 9.0000000 9.0000000 9.0000000 0.3465736 9.0000000 9.0000000 9.0000000 9.0000000 0.0000010 9.0000000 9.0000000 9.0000000 9.0000000 9.0000000 9.0000000 9.0000000 0.3465736 0.0000010 9.0000000 9.0000000 9.0000000 9.0000000 9.0000000 9.0000000 9.0000000 9.0000000 0.3465736 9.0000000 9.0000000 9.0000000 0.3465736 9.0000000 0.3465736 9.0000000 9.0000000 0.0000010 9.0000000 9.0000000 0.0000010 9.0000000 9.0000000 9.0000000 9.0000000 0.3465736 0.0000010 0.3465736 9.0000000 0.3465736 9.0000000 9.0000000 0.0000010 0.0000010 0.0000010 0.0000010 0.0000010 0.0000010 0.0000010 9.0000000 9.0000000 9.0000000 0.3465736 0.3465736 9.0000000 9.0000000 9.0000000 0.0000010 9.0000000 9.0000000 9.0000000 9.0000000 9.0000000 9.0000000 9.0000000 9.0000000 9.0000000 9.0000000 9.0000000 0.0000010 9.0000000 9.0000000 9.0000000 9.0000000 0.0000010 9.0000000 0.3465736 0.0000010 0.3465736 9.0000000 9.0000000 9.0000000 0.0000010 9.0000000 0.0000010 9.0000000 9.0000000 9.0000000 0.0000010 0.0000010 9.0000000 9.0000000 9.0000000 9.0000000 9.0000000 9.0000000 9.0000000 9.0000000 9.0000000 0.3465736 9.0000000 9.0000000 9.0000000 9.0000000 0.0000010 9.0000000 0.3465736 9.0000000 0.3465736 9.0000000 9.0000000 0.3465736 9.0000000 0.0000010 0.3465736 9.0000000 9.0000000 0.3465736 9.0000000 9.0000000 9.0000000 9.0000000 9.0000000 0.3465736 9.0000000 0.0000010 9.0000000 9.0000000 0.0000010 9.0000000 9.0000000 9.0000000 0.0000010 9.0000000 0.3465736 0.3465736 0.0000010 9.0000000 9.0000000 9.0000000 0.3465736 9.0000000 9.0000000 9.0000000 0.0000010 9.0000000 9.0000000 0.0000010 9.0000000 0.0000010 9.0000000 0.0000010 9.0000000 9.0000000 0.3465736 0.0000010 0.0000010 0.3465736 0.0000010 9.0000000 9.0000000 9.0000000 9.0000000 0.0000010 9.0000000 9.0000000 9.0000000 9.0000000 9.0000000 0.3465736 9.0000000 9.0000000 0.0000010 9.0000000 9.0000000 9.0000000 9.0000000 9.0000000 9.0000000 9.0000000 9.0000000 0.0000010 9.0000000 9.0000000 9.0000000 9.0000000 0.3465736 9.0000000 0.0000010 9.0000000 0.3465736 0.3465736 9.0000000 0.0000010 9.0000000 0.3465736 9.0000000 0.0000010 0.3465736 9.0000000 9.0000000 0.3465736 9.0000000 0.3465736 9.0000000 9.0000000 0.3465736 9.0000000 0.0000010 9.0000000 0.3465736 9.0000000 9.0000000 0.0000010 9.0000000 9.0000000 9.0000000 9.0000000 9.0000000 9.0000000 0.3465736 9.0000000 0.3465736 9.0000000 0.0000010 9.0000000 9.0000000 9.0000000 9.0000000 9.0000000 9.0000000 0.0000010 0.0000010 9.0000000 9.0000000 9.0000000 0.0000010 0.3465736 9.0000000 9.0000000 9.0000000 0.0000010 0.3465736 0.0000010 9.0000000 9.0000000 9.0000000 0.0000010 9.0000000 9.0000000 9.0000000 9.0000000 9.0000000 9.0000000 0.0000010 9.0000000 9.0000000 0.3465736 9.0000000 0.0000010 0.0000010 9.0000000 9.0000000 0.0000010 9.0000000 9.0000000 0.3465736 0.0000010 9.0000000 9.0000000 9.0000000 9.0000000 9.0000000 0.0000010 9.0000000 9.0000000 9.0000000 0.3465736 9.0000000 0.3465736 0.0000010 9.0000000 0.0000010 9.0000000 0.0000010 9.0000000 0.0000010 9.0000000 9.0000000 9.0000000 9.0000000 9.0000000 9.0000000 9.0000000 9.0000000 0.3465736 9.0000000 9.0000000 9.0000000 0.0000010 9.0000000 0.0000010 9.0000000 9.0000000 0.0000010 9.0000000 9.0000000 9.0000000 9.0000000 0.3465736 0.0000010 9.0000000 9.0000000 9.0000000 9.0000000 9.0000000 0.0000010 9.0000000 9.0000000 9.0000000 9.0000000 9.0000000 0.0000010 0.3465736 0.3465736 0.3465736 9.0000000 0.3465736 9.0000000 0.3465736 9.0000000 0.0000010 9.0000000 9.0000000 9.0000000 0.3465736 9.0000000 9.0000000 9.0000000 9.0000000 9.0000000 9.0000000 9.0000000 0.3465736 0.3465736 9.0000000 0.0000010 0.0000010 9.0000000 9.0000000 9.0000000 0.3465736 0.3465736 9.0000000 9.0000000 0.3465736 0.0000010 0.3465736 0.3465736 9.0000000 9.0000000 9.0000000 9.0000000 0.3465736 0.3465736 0.0000010 9.0000000 9.0000000 0.0000010 9.0000000 9.0000000 9.0000000 9.0000000 9.0000000 9.0000000 9.0000000 9.0000000 0.0000010 9.0000000 9.0000000 9.0000000 0.0000010 9.0000000 0.0000010 0.3465736 9.0000000 9.0000000 0.0000010 9.0000000 9.0000000 9.0000000 0.0000010 0.3465736 9.0000000 9.0000000 9.0000000 0.0000010 9.0000000 0.3465736 0.0000010 0.3465736 0.0000010 9.0000000 9.0000000 0.3465736 0.3465736 9.0000000 9.0000000 9.0000000 9.0000000 0.0000010 0.0000010 0.0000010 9.0000000 0.0000010 9.0000000 9.0000000 0.0000010 9.0000000 9.0000000 0.0000010 9.0000000 9.0000000 9.0000000 9.0000000 9.0000000 0.0000010 9.0000000 9.0000000 9.0000000 0.0000010 9.0000000 9.0000000 9.0000000 9.0000000 9.0000000 0.3465736 9.0000000 9.0000000 
tetralix_MP966             0.3465736 0.0000010 0.0000010 0.0000010 0.0000010 0.0000010 0.0000010 0.0000010 0.0000010 0.0000010 0.0000010 0.0000010 0.0000010 0.0000010 0.0000010 0.0000010 0.0000010 0.0000010 0.0000010 0.0000010 0.0000010 0.0000010 0.0000010 0.0000010 0.0000000 0.0000010 0.0000010 0.0000010 0.0000010 0.3465736 0.3465736 0.3465736 9.0000000 9.0000000 9.0000000 9.0000000 9.0000000 9.0000000 9.0000000 9.0000000 9.0000000 9.0000000 9.0000000 9.0000000 9.0000000 9.0000000 9.0000000 9.0000000 9.0000000 9.0000000 9.0000000 0.0000010 0.0000010 9.0000000 9.0000000 9.0000000 9.0000000 9.0000000 9.0000000 9.0000000 9.0000000 0.0000010 9.0000000 9.0000000 9.0000000 9.0000000 9.0000000 0.0000010 0.3465736 9.0000000 0.0000010 9.0000000 9.0000000 9.0000000 0.3465736 0.3465736 9.0000000 9.0000000 0.3465736 9.0000000 9.0000000 0.3465736 9.0000000 0.3465736 9.0000000 9.0000000 9.0000000 0.3465736 0.3465736 0.3465736 9.0000000 9.0000000 9.0000000 9.0000000 9.0000000 9.0000000 9.0000000 9.0000000 0.0000010 9.0000000 9.0000000 0.0000010 0.3465736 9.0000000 0.3465736 0.0000010 9.0000000 0.3465736 9.0000000 9.0000000 0.3465736 0.0000010 9.0000000 9.0000000 9.0000000 0.0000010 9.0000000 9.0000000 9.0000000 9.0000000 9.0000000 9.0000000 0.0000010 9.0000000 0.3465736 0.0000010 9.0000000 9.0000000 9.0000000 9.0000000 0.0000010 0.3465736 9.0000000 9.0000000 9.0000000 9.0000000 9.0000000 9.0000000 9.0000000 9.0000000 0.0000010 9.0000000 0.0000010 0.0000010 0.0000010 9.0000000 9.0000000 0.0000010 9.0000000 0.0000010 9.0000000 9.0000000 0.0000010 9.0000000 9.0000000 0.3465736 9.0000000 9.0000000 0.3465736 9.0000000 9.0000000 0.3465736 9.0000000 0.0000010 9.0000000 9.0000000 0.0000010 9.0000000 9.0000000 0.0000010 9.0000000 9.0000000 0.0000010 0.3465736 9.0000000 0.3465736 0.3465736 0.3465736 9.0000000 0.3465736 0.3465736 0.0000010 0.0000010 9.0000000 9.0000000 9.0000000 9.0000000 0.0000010 9.0000000 9.0000000 9.0000000 9.0000000 9.0000000 0.3465736 9.0000000 9.0000000 9.0000000 9.0000000 9.0000000 9.0000000 0.3465736 9.0000000 9.0000000 9.0000000 0.0000010 9.0000000 9.0000000 9.0000000 9.0000000 0.0000010 0.0000010 9.0000000 9.0000000 9.0000000 9.0000000 9.0000000 0.0000010 9.0000000 9.0000000 9.0000000 9.0000000 9.0000000 9.0000000 9.0000000 9.0000000 9.0000000 9.0000000 0.3465736 9.0000000 9.0000000 9.0000000 0.3465736 9.0000000 9.0000000 0.3465736 0.0000010 0.0000010 9.0000000 0.0000010 9.0000000 9.0000000 9.0000000 9.0000000 9.0000000 0.0000010 0.0000010 9.0000000 9.0000000 9.0000000 9.0000000 9.0000000 0.0000010 9.0000000 0.3465736 9.0000000 9.0000000 0.0000010 0.0000010 9.0000000 9.0000000 9.0000000 0.3465736 9.0000000 9.0000000 9.0000000 9.0000000 9.0000000 9.0000000 0.0000010 9.0000000 9.0000000 9.0000000 9.0000000 9.0000000 0.0000010 9.0000000 9.0000000 0.3465736 9.0000000 9.0000000 9.0000000 9.0000000 9.0000000 9.0000000 9.0000000 0.0000010 0.3465736 0.0000010 9.0000000 0.0000010 9.0000000 0.3465736 0.3465736 9.0000000 0.3465736 9.0000000 9.0000000 9.0000000 9.0000000 9.0000000 0.3465736 9.0000000 9.0000000 9.0000000 9.0000000 0.0000010 9.0000000 9.0000000 9.0000000 9.0000000 9.0000000 9.0000000 9.0000000 0.3465736 0.0000010 9.0000000 9.0000000 9.0000000 9.0000000 9.0000000 9.0000000 9.0000000 9.0000000 0.3465736 9.0000000 9.0000000 9.0000000 0.3465736 9.0000000 0.3465736 9.0000000 9.0000000 0.0000010 9.0000000 9.0000000 0.0000010 9.0000000 9.0000000 9.0000000 9.0000000 0.3465736 0.0000010 0.3465736 9.0000000 0.3465736 9.0000000 9.0000000 0.0000010 0.0000010 0.0000010 0.0000010 0.0000010 0.0000010 0.0000010 9.0000000 9.0000000 9.0000000 0.3465736 0.3465736 9.0000000 9.0000000 9.0000000 0.0000010 9.0000000 9.0000000 9.0000000 9.0000000 9.0000000 9.0000000 9.0000000 9.0000000 9.0000000 9.0000000 9.0000000 0.0000010 9.0000000 9.0000000 9.0000000 9.0000000 0.0000010 9.0000000 0.3465736 0.0000010 0.3465736 9.0000000 9.0000000 9.0000000 0.0000010 9.0000000 0.0000010 9.0000000 9.0000000 9.0000000 0.0000010 0.0000010 9.0000000 9.0000000 9.0000000 9.0000000 9.0000000 9.0000000 9.0000000 9.0000000 9.0000000 0.3465736 9.0000000 9.0000000 9.0000000 9.0000000 0.0000010 9.0000000 0.3465736 9.0000000 0.3465736 9.0000000 9.0000000 0.3465736 9.0000000 0.0000010 0.3465736 9.0000000 9.0000000 0.3465736 9.0000000 9.0000000 9.0000000 9.0000000 9.0000000 0.3465736 9.0000000 0.0000010 9.0000000 9.0000000 0.0000010 9.0000000 9.0000000 9.0000000 0.0000010 9.0000000 0.3465736 0.3465736 0.0000010 9.0000000 9.0000000 9.0000000 0.3465736 9.0000000 9.0000000 9.0000000 0.0000010 9.0000000 9.0000000 0.0000010 9.0000000 0.0000010 9.0000000 0.0000010 9.0000000 9.0000000 0.3465736 0.0000010 0.0000010 0.3465736 0.0000010 9.0000000 9.0000000 9.0000000 9.0000000 0.0000010 9.0000000 9.0000000 9.0000000 9.0000000 9.0000000 0.3465736 9.0000000 9.0000000 0.0000010 9.0000000 9.0000000 9.0000000 9.0000000 9.0000000 9.0000000 9.0000000 9.0000000 0.0000010 9.0000000 9.0000000 9.0000000 9.0000000 0.3465736 9.0000000 0.0000010 9.0000000 0.3465736 0.3465736 9.0000000 0.0000010 9.0000000 0.3465736 9.0000000 0.0000010 0.3465736 9.0000000 9.0000000 0.3465736 9.0000000 0.3465736 9.0000000 9.0000000 0.3465736 9.0000000 0.0000010 9.0000000 0.3465736 9.0000000 9.0000000 0.0000010 9.0000000 9.0000000 9.0000000 9.0000000 9.0000000 9.0000000 0.3465736 9.0000000 0.3465736 9.0000000 0.0000010 9.0000000 9.0000000 9.0000000 9.0000000 9.0000000 9.0000000 0.0000010 0.0000010 9.0000000 9.0000000 9.0000000 0.0000010 0.3465736 9.0000000 9.0000000 9.0000000 0.0000010 0.3465736 0.0000010 9.0000000 9.0000000 9.0000000 0.0000010 9.0000000 9.0000000 9.0000000 9.0000000 9.0000000 9.0000000 0.0000010 9.0000000 9.0000000 0.3465736 9.0000000 0.0000010 0.0000010 9.0000000 9.0000000 0.0000010 9.0000000 9.0000000 0.3465736 0.0000010 9.0000000 9.0000000 9.0000000 9.0000000 9.0000000 0.0000010 9.0000000 9.0000000 9.0000000 0.3465736 9.0000000 0.3465736 0.0000010 9.0000000 0.0000010 9.0000000 0.0000010 9.0000000 0.0000010 9.0000000 9.0000000 9.0000000 9.0000000 9.0000000 9.0000000 9.0000000 9.0000000 0.3465736 9.0000000 9.0000000 9.0000000 0.0000010 9.0000000 0.0000010 9.0000000 9.0000000 0.0000010 9.0000000 9.0000000 9.0000000 9.0000000 0.3465736 0.0000010 9.0000000 9.0000000 9.0000000 9.0000000 9.0000000 0.0000010 9.0000000 9.0000000 9.0000000 9.0000000 9.0000000 0.0000010 0.3465736 0.3465736 0.3465736 9.0000000 0.3465736 9.0000000 0.3465736 9.0000000 0.0000010 9.0000000 9.0000000 9.0000000 0.3465736 9.0000000 9.0000000 9.0000000 9.0000000 9.0000000 9.0000000 9.0000000 0.3465736 0.3465736 9.0000000 0.0000010 0.0000010 9.0000000 9.0000000 9.0000000 0.3465736 0.3465736 9.0000000 9.0000000 0.3465736 0.0000010 0.3465736 0.3465736 9.0000000 9.0000000 9.0000000 9.0000000 0.3465736 0.3465736 0.0000010 9.0000000 9.0000000 0.0000010 9.0000000 9.0000000 9.0000000 9.0000000 9.0000000 9.0000000 9.0000000 9.0000000 0.0000010 9.0000000 9.0000000 9.0000000 0.0000010 9.0000000 0.0000010 0.3465736 9.0000000 9.0000000 0.0000010 9.0000000 9.0000000 9.0000000 0.0000010 0.3465736 9.0000000 9.0000000 9.0000000 0.0000010 9.0000000 0.3465736 0.0000010 0.3465736 0.0000010 9.0000000 9.0000000 0.3465736 0.3465736 9.0000000 9.0000000 9.0000000 9.0000000 0.0000010 0.0000010 0.0000010 9.0000000 0.0000010 9.0000000 9.0000000 0.0000010 9.0000000 9.0000000 0.0000010 9.0000000 9.0000000 9.0000000 9.0000000 9.0000000 0.0000010 9.0000000 9.0000000 9.0000000 0.0000010 9.0000000 9.0000000 9.0000000 9.0000000 9.0000000 0.3465736 9.0000000 9.0000000 
trimera_MsnA               0.3465736 0.0000010 0.0000010 0.0000010 0.0000010 0.0000010 0.0000010 0.0000010 0.0000010 0.0000010 0.0000010 0.0000010 0.0000010 0.0000010 0.0000010 0.0000010 0.0000010 0.0000010 0.0000010 0.0000010 0.0000010 0.0000010 0.0000010 0.0000010 0.0000010 0.0000000 0.0000010 0.0000010 0.0000010 0.3465736 0.3465736 0.3465736 9.0000000 9.0000000 9.0000000 9.0000000 9.0000000 9.0000000 9.0000000 9.0000000 9.0000000 9.0000000 9.0000000 9.0000000 9.0000000 9.0000000 9.0000000 9.0000000 9.0000000 9.0000000 9.0000000 0.0000010 0.0000010 9.0000000 9.0000000 9.0000000 9.0000000 9.0000000 9.0000000 9.0000000 9.0000000 0.0000010 9.0000000 9.0000000 9.0000000 9.0000000 9.0000000 0.0000010 0.3465736 9.0000000 0.0000010 9.0000000 9.0000000 9.0000000 0.3465736 0.3465736 9.0000000 9.0000000 0.3465736 9.0000000 9.0000000 0.3465736 9.0000000 0.3465736 9.0000000 9.0000000 9.0000000 0.3465736 0.3465736 0.3465736 9.0000000 9.0000000 9.0000000 9.0000000 9.0000000 9.0000000 9.0000000 9.0000000 0.0000010 9.0000000 9.0000000 0.0000010 0.3465736 9.0000000 0.3465736 0.0000010 9.0000000 0.3465736 9.0000000 9.0000000 0.3465736 0.0000010 9.0000000 9.0000000 9.0000000 0.0000010 9.0000000 9.0000000 9.0000000 9.0000000 9.0000000 9.0000000 0.0000010 9.0000000 0.3465736 0.0000010 9.0000000 9.0000000 9.0000000 9.0000000 0.0000010 0.3465736 9.0000000 9.0000000 9.0000000 9.0000000 9.0000000 9.0000000 9.0000000 9.0000000 0.0000010 9.0000000 0.0000010 0.0000010 0.0000010 9.0000000 9.0000000 0.0000010 9.0000000 0.0000010 9.0000000 9.0000000 0.0000010 9.0000000 9.0000000 0.3465736 9.0000000 9.0000000 0.3465736 9.0000000 9.0000000 0.3465736 9.0000000 0.0000010 9.0000000 9.0000000 0.0000010 9.0000000 9.0000000 0.0000010 9.0000000 9.0000000 0.0000010 0.3465736 9.0000000 0.3465736 0.3465736 0.3465736 9.0000000 0.3465736 0.3465736 0.0000010 0.0000010 9.0000000 9.0000000 9.0000000 9.0000000 0.0000010 9.0000000 9.0000000 9.0000000 9.0000000 9.0000000 0.3465736 9.0000000 9.0000000 9.0000000 9.0000000 9.0000000 9.0000000 0.3465736 9.0000000 9.0000000 9.0000000 0.0000010 9.0000000 9.0000000 9.0000000 9.0000000 0.0000010 0.0000010 9.0000000 9.0000000 9.0000000 9.0000000 9.0000000 0.0000010 9.0000000 9.0000000 9.0000000 9.0000000 9.0000000 9.0000000 9.0000000 9.0000000 9.0000000 9.0000000 0.3465736 9.0000000 9.0000000 9.0000000 0.3465736 9.0000000 9.0000000 0.3465736 0.0000010 0.0000010 9.0000000 0.0000010 9.0000000 9.0000000 9.0000000 9.0000000 9.0000000 0.0000010 0.0000010 9.0000000 9.0000000 9.0000000 9.0000000 9.0000000 0.0000010 9.0000000 0.3465736 9.0000000 9.0000000 0.0000010 0.0000010 9.0000000 9.0000000 9.0000000 0.3465736 9.0000000 9.0000000 9.0000000 9.0000000 9.0000000 9.0000000 0.0000010 9.0000000 9.0000000 9.0000000 9.0000000 9.0000000 0.0000010 9.0000000 9.0000000 0.3465736 9.0000000 9.0000000 9.0000000 9.0000000 9.0000000 9.0000000 9.0000000 0.0000010 0.3465736 0.0000010 9.0000000 0.0000010 9.0000000 0.3465736 0.3465736 9.0000000 0.3465736 9.0000000 9.0000000 9.0000000 9.0000000 9.0000000 0.3465736 9.0000000 9.0000000 9.0000000 9.0000000 0.0000010 9.0000000 9.0000000 9.0000000 9.0000000 9.0000000 9.0000000 9.0000000 0.3465736 0.0000010 9.0000000 9.0000000 9.0000000 9.0000000 9.0000000 9.0000000 9.0000000 9.0000000 0.3465736 9.0000000 9.0000000 9.0000000 0.3465736 9.0000000 0.3465736 9.0000000 9.0000000 0.0000010 9.0000000 9.0000000 0.0000010 9.0000000 9.0000000 9.0000000 9.0000000 0.3465736 0.0000010 0.3465736 9.0000000 0.3465736 9.0000000 9.0000000 0.0000010 0.0000010 0.0000010 0.0000010 0.0000010 0.0000010 0.0000010 9.0000000 9.0000000 9.0000000 0.3465736 0.3465736 9.0000000 9.0000000 9.0000000 0.0000010 9.0000000 9.0000000 9.0000000 9.0000000 9.0000000 9.0000000 9.0000000 9.0000000 9.0000000 9.0000000 9.0000000 0.0000010 9.0000000 9.0000000 9.0000000 9.0000000 0.0000010 9.0000000 0.3465736 0.0000010 0.3465736 9.0000000 9.0000000 9.0000000 0.0000010 9.0000000 0.0000010 9.0000000 9.0000000 9.0000000 0.0000010 0.0000010 9.0000000 9.0000000 9.0000000 9.0000000 9.0000000 9.0000000 9.0000000 9.0000000 9.0000000 0.3465736 9.0000000 9.0000000 9.0000000 9.0000000 0.0000010 9.0000000 0.3465736 9.0000000 0.3465736 9.0000000 9.0000000 0.3465736 9.0000000 0.0000010 0.3465736 9.0000000 9.0000000 0.3465736 9.0000000 9.0000000 9.0000000 9.0000000 9.0000000 0.3465736 9.0000000 0.0000010 9.0000000 9.0000000 0.0000010 9.0000000 9.0000000 9.0000000 0.0000010 9.0000000 0.3465736 0.3465736 0.0000010 9.0000000 9.0000000 9.0000000 0.3465736 9.0000000 9.0000000 9.0000000 0.0000010 9.0000000 9.0000000 0.0000010 9.0000000 0.0000010 9.0000000 0.0000010 9.0000000 9.0000000 0.3465736 0.0000010 0.0000010 0.3465736 0.0000010 9.0000000 9.0000000 9.0000000 9.0000000 0.0000010 9.0000000 9.0000000 9.0000000 9.0000000 9.0000000 0.3465736 9.0000000 9.0000000 0.0000010 9.0000000 9.0000000 9.0000000 9.0000000 9.0000000 9.0000000 9.0000000 9.0000000 0.0000010 9.0000000 9.0000000 9.0000000 9.0000000 0.3465736 9.0000000 0.0000010 9.0000000 0.3465736 0.3465736 9.0000000 0.0000010 9.0000000 0.3465736 9.0000000 0.0000010 0.3465736 9.0000000 9.0000000 0.3465736 9.0000000 0.3465736 9.0000000 9.0000000 0.3465736 9.0000000 0.0000010 9.0000000 0.3465736 9.0000000 9.0000000 0.0000010 9.0000000 9.0000000 9.0000000 9.0000000 9.0000000 9.0000000 0.3465736 9.0000000 0.3465736 9.0000000 0.0000010 9.0000000 9.0000000 9.0000000 9.0000000 9.0000000 9.0000000 0.0000010 0.0000010 9.0000000 9.0000000 9.0000000 0.0000010 0.3465736 9.0000000 9.0000000 9.0000000 0.0000010 0.3465736 0.0000010 9.0000000 9.0000000 9.0000000 0.0000010 9.0000000 9.0000000 9.0000000 9.0000000 9.0000000 9.0000000 0.0000010 9.0000000 9.0000000 0.3465736 9.0000000 0.0000010 0.0000010 9.0000000 9.0000000 0.0000010 9.0000000 9.0000000 0.3465736 0.0000010 9.0000000 9.0000000 9.0000000 9.0000000 9.0000000 0.0000010 9.0000000 9.0000000 9.0000000 0.3465736 9.0000000 0.3465736 0.0000010 9.0000000 0.0000010 9.0000000 0.0000010 9.0000000 0.0000010 9.0000000 9.0000000 9.0000000 9.0000000 9.0000000 9.0000000 9.0000000 9.0000000 0.3465736 9.0000000 9.0000000 9.0000000 0.0000010 9.0000000 0.0000010 9.0000000 9.0000000 0.0000010 9.0000000 9.0000000 9.0000000 9.0000000 0.3465736 0.0000010 9.0000000 9.0000000 9.0000000 9.0000000 9.0000000 0.0000010 9.0000000 9.0000000 9.0000000 9.0000000 9.0000000 0.0000010 0.3465736 0.3465736 0.3465736 9.0000000 0.3465736 9.0000000 0.3465736 9.0000000 0.0000010 9.0000000 9.0000000 9.0000000 0.3465736 9.0000000 9.0000000 9.0000000 9.0000000 9.0000000 9.0000000 9.0000000 0.3465736 0.3465736 9.0000000 0.0000010 0.0000010 9.0000000 9.0000000 9.0000000 0.3465736 0.3465736 9.0000000 9.0000000 0.3465736 0.0000010 0.3465736 0.3465736 9.0000000 9.0000000 9.0000000 9.0000000 0.3465736 0.3465736 0.0000010 9.0000000 9.0000000 0.0000010 9.0000000 9.0000000 9.0000000 9.0000000 9.0000000 9.0000000 9.0000000 9.0000000 0.0000010 9.0000000 9.0000000 9.0000000 0.0000010 9.0000000 0.0000010 0.3465736 9.0000000 9.0000000 0.0000010 9.0000000 9.0000000 9.0000000 0.0000010 0.3465736 9.0000000 9.0000000 9.0000000 0.0000010 9.0000000 0.3465736 0.0000010 0.3465736 0.0000010 9.0000000 9.0000000 0.3465736 0.3465736 9.0000000 9.0000000 9.0000000 9.0000000 0.0000010 0.0000010 0.0000010 9.0000000 0.0000010 9.0000000 9.0000000 0.0000010 9.0000000 9.0000000 0.0000010 9.0000000 9.0000000 9.0000000 9.0000000 9.0000000 0.0000010 9.0000000 9.0000000 9.0000000 0.0000010 9.0000000 9.0000000 9.0000000 9.0000000 9.0000000 0.3465736 9.0000000 9.0000000 
umbellata_DS               0.3465736 0.0000010 0.0000010 0.0000010 0.0000010 0.0000010 0.0000010 0.0000010 0.0000010 0.0000010 0.0000010 0.0000010 0.0000010 0.0000010 0.0000010 0.0000010 0.0000010 0.0000010 0.0000010 0.0000010 0.0000010 0.0000010 0.0000010 0.0000010 0.0000010 0.0000010 0.0000000 0.0000010 0.0000010 0.3465736 0.3465736 0.3465736 9.0000000 9.0000000 9.0000000 9.0000000 9.0000000 9.0000000 9.0000000 9.0000000 9.0000000 9.0000000 9.0000000 9.0000000 9.0000000 9.0000000 9.0000000 9.0000000 9.0000000 9.0000000 9.0000000 0.0000010 0.0000010 9.0000000 9.0000000 9.0000000 9.0000000 9.0000000 9.0000000 9.0000000 9.0000000 0.0000010 9.0000000 9.0000000 9.0000000 9.0000000 9.0000000 0.0000010 0.3465736 9.0000000 0.0000010 9.0000000 9.0000000 9.0000000 0.3465736 0.3465736 9.0000000 9.0000000 0.3465736 9.0000000 9.0000000 0.3465736 9.0000000 0.3465736 9.0000000 9.0000000 9.0000000 0.3465736 0.3465736 0.3465736 9.0000000 9.0000000 9.0000000 9.0000000 9.0000000 9.0000000 9.0000000 9.0000000 0.0000010 9.0000000 9.0000000 0.0000010 0.3465736 9.0000000 0.3465736 0.0000010 9.0000000 0.3465736 9.0000000 9.0000000 0.3465736 0.0000010 9.0000000 9.0000000 9.0000000 0.0000010 9.0000000 9.0000000 9.0000000 9.0000000 9.0000000 9.0000000 0.0000010 9.0000000 0.3465736 0.0000010 9.0000000 9.0000000 9.0000000 9.0000000 0.0000010 0.3465736 9.0000000 9.0000000 9.0000000 9.0000000 9.0000000 9.0000000 9.0000000 9.0000000 0.0000010 9.0000000 0.0000010 0.0000010 0.0000010 9.0000000 9.0000000 0.0000010 9.0000000 0.0000010 9.0000000 9.0000000 0.0000010 9.0000000 9.0000000 0.3465736 9.0000000 9.0000000 0.3465736 9.0000000 9.0000000 0.3465736 9.0000000 0.0000010 9.0000000 9.0000000 0.0000010 9.0000000 9.0000000 0.0000010 9.0000000 9.0000000 0.0000010 0.3465736 9.0000000 0.3465736 0.3465736 0.3465736 9.0000000 0.3465736 0.3465736 0.0000010 0.0000010 9.0000000 9.0000000 9.0000000 9.0000000 0.0000010 9.0000000 9.0000000 9.0000000 9.0000000 9.0000000 0.3465736 9.0000000 9.0000000 9.0000000 9.0000000 9.0000000 9.0000000 0.3465736 9.0000000 9.0000000 9.0000000 0.0000010 9.0000000 9.0000000 9.0000000 9.0000000 0.0000010 0.0000010 9.0000000 9.0000000 9.0000000 9.0000000 9.0000000 0.0000010 9.0000000 9.0000000 9.0000000 9.0000000 9.0000000 9.0000000 9.0000000 9.0000000 9.0000000 9.0000000 0.3465736 9.0000000 9.0000000 9.0000000 0.3465736 9.0000000 9.0000000 0.3465736 0.0000010 0.0000010 9.0000000 0.0000010 9.0000000 9.0000000 9.0000000 9.0000000 9.0000000 0.0000010 0.0000010 9.0000000 9.0000000 9.0000000 9.0000000 9.0000000 0.0000010 9.0000000 0.3465736 9.0000000 9.0000000 0.0000010 0.0000010 9.0000000 9.0000000 9.0000000 0.3465736 9.0000000 9.0000000 9.0000000 9.0000000 9.0000000 9.0000000 0.0000010 9.0000000 9.0000000 9.0000000 9.0000000 9.0000000 0.0000010 9.0000000 9.0000000 0.3465736 9.0000000 9.0000000 9.0000000 9.0000000 9.0000000 9.0000000 9.0000000 0.0000010 0.3465736 0.0000010 9.0000000 0.0000010 9.0000000 0.3465736 0.3465736 9.0000000 0.3465736 9.0000000 9.0000000 9.0000000 9.0000000 9.0000000 0.3465736 9.0000000 9.0000000 9.0000000 9.0000000 0.0000010 9.0000000 9.0000000 9.0000000 9.0000000 9.0000000 9.0000000 9.0000000 0.3465736 0.0000010 9.0000000 9.0000000 9.0000000 9.0000000 9.0000000 9.0000000 9.0000000 9.0000000 0.3465736 9.0000000 9.0000000 9.0000000 0.3465736 9.0000000 0.3465736 9.0000000 9.0000000 0.0000010 9.0000000 9.0000000 0.0000010 9.0000000 9.0000000 9.0000000 9.0000000 0.3465736 0.0000010 0.3465736 9.0000000 0.3465736 9.0000000 9.0000000 0.0000010 0.0000010 0.0000010 0.0000010 0.0000010 0.0000010 0.0000010 9.0000000 9.0000000 9.0000000 0.3465736 0.3465736 9.0000000 9.0000000 9.0000000 0.0000010 9.0000000 9.0000000 9.0000000 9.0000000 9.0000000 9.0000000 9.0000000 9.0000000 9.0000000 9.0000000 9.0000000 0.0000010 9.0000000 9.0000000 9.0000000 9.0000000 0.0000010 9.0000000 0.3465736 0.0000010 0.3465736 9.0000000 9.0000000 9.0000000 0.0000010 9.0000000 0.0000010 9.0000000 9.0000000 9.0000000 0.0000010 0.0000010 9.0000000 9.0000000 9.0000000 9.0000000 9.0000000 9.0000000 9.0000000 9.0000000 9.0000000 0.3465736 9.0000000 9.0000000 9.0000000 9.0000000 0.0000010 9.0000000 0.3465736 9.0000000 0.3465736 9.0000000 9.0000000 0.3465736 9.0000000 0.0000010 0.3465736 9.0000000 9.0000000 0.3465736 9.0000000 9.0000000 9.0000000 9.0000000 9.0000000 0.3465736 9.0000000 0.0000010 9.0000000 9.0000000 0.0000010 9.0000000 9.0000000 9.0000000 0.0000010 9.0000000 0.3465736 0.3465736 0.0000010 9.0000000 9.0000000 9.0000000 0.3465736 9.0000000 9.0000000 9.0000000 0.0000010 9.0000000 9.0000000 0.0000010 9.0000000 0.0000010 9.0000000 0.0000010 9.0000000 9.0000000 0.3465736 0.0000010 0.0000010 0.3465736 0.0000010 9.0000000 9.0000000 9.0000000 9.0000000 0.0000010 9.0000000 9.0000000 9.0000000 9.0000000 9.0000000 0.3465736 9.0000000 9.0000000 0.0000010 9.0000000 9.0000000 9.0000000 9.0000000 9.0000000 9.0000000 9.0000000 9.0000000 0.0000010 9.0000000 9.0000000 9.0000000 9.0000000 0.3465736 9.0000000 0.0000010 9.0000000 0.3465736 0.3465736 9.0000000 0.0000010 9.0000000 0.3465736 9.0000000 0.0000010 0.3465736 9.0000000 9.0000000 0.3465736 9.0000000 0.3465736 9.0000000 9.0000000 0.3465736 9.0000000 0.0000010 9.0000000 0.3465736 9.0000000 9.0000000 0.0000010 9.0000000 9.0000000 9.0000000 9.0000000 9.0000000 9.0000000 0.3465736 9.0000000 0.3465736 9.0000000 0.0000010 9.0000000 9.0000000 9.0000000 9.0000000 9.0000000 9.0000000 0.0000010 0.0000010 9.0000000 9.0000000 9.0000000 0.0000010 0.3465736 9.0000000 9.0000000 9.0000000 0.0000010 0.3465736 0.0000010 9.0000000 9.0000000 9.0000000 0.0000010 9.0000000 9.0000000 9.0000000 9.0000000 9.0000000 9.0000000 0.0000010 9.0000000 9.0000000 0.3465736 9.0000000 0.0000010 0.0000010 9.0000000 9.0000000 0.0000010 9.0000000 9.0000000 0.3465736 0.0000010 9.0000000 9.0000000 9.0000000 9.0000000 9.0000000 0.0000010 9.0000000 9.0000000 9.0000000 0.3465736 9.0000000 0.3465736 0.0000010 9.0000000 0.0000010 9.0000000 0.0000010 9.0000000 0.0000010 9.0000000 9.0000000 9.0000000 9.0000000 9.0000000 9.0000000 9.0000000 9.0000000 0.3465736 9.0000000 9.0000000 9.0000000 0.0000010 9.0000000 0.0000010 9.0000000 9.0000000 0.0000010 9.0000000 9.0000000 9.0000000 9.0000000 0.3465736 0.0000010 9.0000000 9.0000000 9.0000000 9.0000000 9.0000000 0.0000010 9.0000000 9.0000000 9.0000000 9.0000000 9.0000000 0.0000010 0.3465736 0.3465736 0.3465736 9.0000000 0.3465736 9.0000000 0.3465736 9.0000000 0.0000010 9.0000000 9.0000000 9.0000000 0.3465736 9.0000000 9.0000000 9.0000000 9.0000000 9.0000000 9.0000000 9.0000000 0.3465736 0.3465736 9.0000000 0.0000010 0.0000010 9.0000000 9.0000000 9.0000000 0.3465736 0.3465736 9.0000000 9.0000000 0.3465736 0.0000010 0.3465736 0.3465736 9.0000000 9.0000000 9.0000000 9.0000000 0.3465736 0.3465736 0.0000010 9.0000000 9.0000000 0.0000010 9.0000000 9.0000000 9.0000000 9.0000000 9.0000000 9.0000000 9.0000000 9.0000000 0.0000010 9.0000000 9.0000000 9.0000000 0.0000010 9.0000000 0.0000010 0.3465736 9.0000000 9.0000000 0.0000010 9.0000000 9.0000000 9.0000000 0.0000010 0.3465736 9.0000000 9.0000000 9.0000000 0.0000010 9.0000000 0.3465736 0.0000010 0.3465736 0.0000010 9.0000000 9.0000000 0.3465736 0.3465736 9.0000000 9.0000000 9.0000000 9.0000000 0.0000010 0.0000010 0.0000010 9.0000000 0.0000010 9.0000000 9.0000000 0.0000010 9.0000000 9.0000000 0.0000010 9.0000000 9.0000000 9.0000000 9.0000000 9.0000000 0.0000010 9.0000000 9.0000000 9.0000000 0.0000010 9.0000000 9.0000000 9.0000000 9.0000000 9.0000000 0.3465736 9.0000000 9.0000000 
vagans_PPJ                 0.3465736 0.0000010 0.0000010 0.0000010 0.0000010 0.0000010 0.0000010 0.0000010 0.0000010 0.0000010 0.0000010 0.0000010 0.0000010 0.0000010 0.0000010 0.0000010 0.0000010 0.0000010 0.0000010 0.0000010 0.0000010 0.0000010 0.0000010 0.0000010 0.0000010 0.0000010 0.0000010 0.0000000 0.0000010 0.3465736 0.3465736 0.3465736 9.0000000 9.0000000 9.0000000 9.0000000 9.0000000 9.0000000 9.0000000 9.0000000 9.0000000 9.0000000 9.0000000 9.0000000 9.0000000 9.0000000 9.0000000 9.0000000 9.0000000 9.0000000 9.0000000 0.0000010 0.0000010 9.0000000 9.0000000 9.0000000 9.0000000 9.0000000 9.0000000 9.0000000 9.0000000 0.0000010 9.0000000 9.0000000 9.0000000 9.0000000 9.0000000 0.0000010 0.3465736 9.0000000 0.0000010 9.0000000 9.0000000 9.0000000 0.3465736 0.3465736 9.0000000 9.0000000 0.3465736 9.0000000 9.0000000 0.3465736 9.0000000 0.3465736 9.0000000 9.0000000 9.0000000 0.3465736 0.3465736 0.3465736 9.0000000 9.0000000 9.0000000 9.0000000 9.0000000 9.0000000 9.0000000 9.0000000 0.0000010 9.0000000 9.0000000 0.0000010 0.3465736 9.0000000 0.3465736 0.0000010 9.0000000 0.3465736 9.0000000 9.0000000 0.3465736 0.0000010 9.0000000 9.0000000 9.0000000 0.0000010 9.0000000 9.0000000 9.0000000 9.0000000 9.0000000 9.0000000 0.0000010 9.0000000 0.3465736 0.0000010 9.0000000 9.0000000 9.0000000 9.0000000 0.0000010 0.3465736 9.0000000 9.0000000 9.0000000 9.0000000 9.0000000 9.0000000 9.0000000 9.0000000 0.0000010 9.0000000 0.0000010 0.0000010 0.0000010 9.0000000 9.0000000 0.0000010 9.0000000 0.0000010 9.0000000 9.0000000 0.0000010 9.0000000 9.0000000 0.3465736 9.0000000 9.0000000 0.3465736 9.0000000 9.0000000 0.3465736 9.0000000 0.0000010 9.0000000 9.0000000 0.0000010 9.0000000 9.0000000 0.0000010 9.0000000 9.0000000 0.0000010 0.3465736 9.0000000 0.3465736 0.3465736 0.3465736 9.0000000 0.3465736 0.3465736 0.0000010 0.0000010 9.0000000 9.0000000 9.0000000 9.0000000 0.0000010 9.0000000 9.0000000 9.0000000 9.0000000 9.0000000 0.3465736 9.0000000 9.0000000 9.0000000 9.0000000 9.0000000 9.0000000 0.3465736 9.0000000 9.0000000 9.0000000 0.0000010 9.0000000 9.0000000 9.0000000 9.0000000 0.0000010 0.0000010 9.0000000 9.0000000 9.0000000 9.0000000 9.0000000 0.0000010 9.0000000 9.0000000 9.0000000 9.0000000 9.0000000 9.0000000 9.0000000 9.0000000 9.0000000 9.0000000 0.3465736 9.0000000 9.0000000 9.0000000 0.3465736 9.0000000 9.0000000 0.3465736 0.0000010 0.0000010 9.0000000 0.0000010 9.0000000 9.0000000 9.0000000 9.0000000 9.0000000 0.0000010 0.0000010 9.0000000 9.0000000 9.0000000 9.0000000 9.0000000 0.0000010 9.0000000 0.3465736 9.0000000 9.0000000 0.0000010 0.0000010 9.0000000 9.0000000 9.0000000 0.3465736 9.0000000 9.0000000 9.0000000 9.0000000 9.0000000 9.0000000 0.0000010 9.0000000 9.0000000 9.0000000 9.0000000 9.0000000 0.0000010 9.0000000 9.0000000 0.3465736 9.0000000 9.0000000 9.0000000 9.0000000 9.0000000 9.0000000 9.0000000 0.0000010 0.3465736 0.0000010 9.0000000 0.0000010 9.0000000 0.3465736 0.3465736 9.0000000 0.3465736 9.0000000 9.0000000 9.0000000 9.0000000 9.0000000 0.3465736 9.0000000 9.0000000 9.0000000 9.0000000 0.0000010 9.0000000 9.0000000 9.0000000 9.0000000 9.0000000 9.0000000 9.0000000 0.3465736 0.0000010 9.0000000 9.0000000 9.0000000 9.0000000 9.0000000 9.0000000 9.0000000 9.0000000 0.3465736 9.0000000 9.0000000 9.0000000 0.3465736 9.0000000 0.3465736 9.0000000 9.0000000 0.0000010 9.0000000 9.0000000 0.0000010 9.0000000 9.0000000 9.0000000 9.0000000 0.3465736 0.0000010 0.3465736 9.0000000 0.3465736 9.0000000 9.0000000 0.0000010 0.0000010 0.0000010 0.0000010 0.0000010 0.0000010 0.0000010 9.0000000 9.0000000 9.0000000 0.3465736 0.3465736 9.0000000 9.0000000 9.0000000 0.0000010 9.0000000 9.0000000 9.0000000 9.0000000 9.0000000 9.0000000 9.0000000 9.0000000 9.0000000 9.0000000 9.0000000 0.0000010 9.0000000 9.0000000 9.0000000 9.0000000 0.0000010 9.0000000 0.3465736 0.0000010 0.3465736 9.0000000 9.0000000 9.0000000 0.0000010 9.0000000 0.0000010 9.0000000 9.0000000 9.0000000 0.0000010 0.0000010 9.0000000 9.0000000 9.0000000 9.0000000 9.0000000 9.0000000 9.0000000 9.0000000 9.0000000 0.3465736 9.0000000 9.0000000 9.0000000 9.0000000 0.0000010 9.0000000 0.3465736 9.0000000 0.3465736 9.0000000 9.0000000 0.3465736 9.0000000 0.0000010 0.3465736 9.0000000 9.0000000 0.3465736 9.0000000 9.0000000 9.0000000 9.0000000 9.0000000 0.3465736 9.0000000 0.0000010 9.0000000 9.0000000 0.0000010 9.0000000 9.0000000 9.0000000 0.0000010 9.0000000 0.3465736 0.3465736 0.0000010 9.0000000 9.0000000 9.0000000 0.3465736 9.0000000 9.0000000 9.0000000 0.0000010 9.0000000 9.0000000 0.0000010 9.0000000 0.0000010 9.0000000 0.0000010 9.0000000 9.0000000 0.3465736 0.0000010 0.0000010 0.3465736 0.0000010 9.0000000 9.0000000 9.0000000 9.0000000 0.0000010 9.0000000 9.0000000 9.0000000 9.0000000 9.0000000 0.3465736 9.0000000 9.0000000 0.0000010 9.0000000 9.0000000 9.0000000 9.0000000 9.0000000 9.0000000 9.0000000 9.0000000 0.0000010 9.0000000 9.0000000 9.0000000 9.0000000 0.3465736 9.0000000 0.0000010 9.0000000 0.3465736 0.3465736 9.0000000 0.0000010 9.0000000 0.3465736 9.0000000 0.0000010 0.3465736 9.0000000 9.0000000 0.3465736 9.0000000 0.3465736 9.0000000 9.0000000 0.3465736 9.0000000 0.0000010 9.0000000 0.3465736 9.0000000 9.0000000 0.0000010 9.0000000 9.0000000 9.0000000 9.0000000 9.0000000 9.0000000 0.3465736 9.0000000 0.3465736 9.0000000 0.0000010 9.0000000 9.0000000 9.0000000 9.0000000 9.0000000 9.0000000 0.0000010 0.0000010 9.0000000 9.0000000 9.0000000 0.0000010 0.3465736 9.0000000 9.0000000 9.0000000 0.0000010 0.3465736 0.0000010 9.0000000 9.0000000 9.0000000 0.0000010 9.0000000 9.0000000 9.0000000 9.0000000 9.0000000 9.0000000 0.0000010 9.0000000 9.0000000 0.3465736 9.0000000 0.0000010 0.0000010 9.0000000 9.0000000 0.0000010 9.0000000 9.0000000 0.3465736 0.0000010 9.0000000 9.0000000 9.0000000 9.0000000 9.0000000 0.0000010 9.0000000 9.0000000 9.0000000 0.3465736 9.0000000 0.3465736 0.0000010 9.0000000 0.0000010 9.0000000 0.0000010 9.0000000 0.0000010 9.0000000 9.0000000 9.0000000 9.0000000 9.0000000 9.0000000 9.0000000 9.0000000 0.3465736 9.0000000 9.0000000 9.0000000 0.0000010 9.0000000 0.0000010 9.0000000 9.0000000 0.0000010 9.0000000 9.0000000 9.0000000 9.0000000 0.3465736 0.0000010 9.0000000 9.0000000 9.0000000 9.0000000 9.0000000 0.0000010 9.0000000 9.0000000 9.0000000 9.0000000 9.0000000 0.0000010 0.3465736 0.3465736 0.3465736 9.0000000 0.3465736 9.0000000 0.3465736 9.0000000 0.0000010 9.0000000 9.0000000 9.0000000 0.3465736 9.0000000 9.0000000 9.0000000 9.0000000 9.0000000 9.0000000 9.0000000 0.3465736 0.3465736 9.0000000 0.0000010 0.0000010 9.0000000 9.0000000 9.0000000 0.3465736 0.3465736 9.0000000 9.0000000 0.3465736 0.0000010 0.3465736 0.3465736 9.0000000 9.0000000 9.0000000 9.0000000 0.3465736 0.3465736 0.0000010 9.0000000 9.0000000 0.0000010 9.0000000 9.0000000 9.0000000 9.0000000 9.0000000 9.0000000 9.0000000 9.0000000 0.0000010 9.0000000 9.0000000 9.0000000 0.0000010 9.0000000 0.0000010 0.3465736 9.0000000 9.0000000 0.0000010 9.0000000 9.0000000 9.0000000 0.0000010 0.3465736 9.0000000 9.0000000 9.0000000 0.0000010 9.0000000 0.3465736 0.0000010 0.3465736 0.0000010 9.0000000 9.0000000 0.3465736 0.3465736 9.0000000 9.0000000 9.0000000 9.0000000 0.0000010 0.0000010 0.0000010 9.0000000 0.0000010 9.0000000 9.0000000 0.0000010 9.0000000 9.0000000 0.0000010 9.0000000 9.0000000 9.0000000 9.0000000 9.0000000 0.0000010 9.0000000 9.0000000 9.0000000 0.0000010 9.0000000 9.0000000 9.0000000 9.0000000 9.0000000 0.3465736 9.0000000 9.0000000 
whyteana_A4                0.3465736 0.0000010 0.0000010 0.0000010 0.0000010 0.0000010 0.0000010 0.0000010 0.0000010 0.0000010 0.0000010 0.0000010 0.0000010 0.0000010 0.0000010 0.0000010 0.0000010 0.0000010 0.0000010 0.0000010 0.0000010 0.0000010 0.0000010 0.0000010 0.0000010 0.0000010 0.0000010 0.0000010 0.0000000 0.3465736 0.3465736 0.3465736 9.0000000 9.0000000 9.0000000 9.0000000 9.0000000 9.0000000 9.0000000 9.0000000 9.0000000 9.0000000 9.0000000 9.0000000 9.0000000 9.0000000 9.0000000 9.0000000 9.0000000 9.0000000 9.0000000 0.0000010 0.0000010 9.0000000 9.0000000 9.0000000 9.0000000 9.0000000 9.0000000 9.0000000 9.0000000 0.0000010 9.0000000 9.0000000 9.0000000 9.0000000 9.0000000 0.0000010 0.3465736 9.0000000 0.0000010 9.0000000 9.0000000 9.0000000 0.3465736 0.3465736 9.0000000 9.0000000 0.3465736 9.0000000 9.0000000 0.3465736 9.0000000 0.3465736 9.0000000 9.0000000 9.0000000 0.3465736 0.3465736 0.3465736 9.0000000 9.0000000 9.0000000 9.0000000 9.0000000 9.0000000 9.0000000 9.0000000 0.0000010 9.0000000 9.0000000 0.0000010 0.3465736 9.0000000 0.3465736 0.0000010 9.0000000 0.3465736 9.0000000 9.0000000 0.3465736 0.0000010 9.0000000 9.0000000 9.0000000 0.0000010 9.0000000 9.0000000 9.0000000 9.0000000 9.0000000 9.0000000 0.0000010 9.0000000 0.3465736 0.0000010 9.0000000 9.0000000 9.0000000 9.0000000 0.0000010 0.3465736 9.0000000 9.0000000 9.0000000 9.0000000 9.0000000 9.0000000 9.0000000 9.0000000 0.0000010 9.0000000 0.0000010 0.0000010 0.0000010 9.0000000 9.0000000 0.0000010 9.0000000 0.0000010 9.0000000 9.0000000 0.0000010 9.0000000 9.0000000 0.3465736 9.0000000 9.0000000 0.3465736 9.0000000 9.0000000 0.3465736 9.0000000 0.0000010 9.0000000 9.0000000 0.0000010 9.0000000 9.0000000 0.0000010 9.0000000 9.0000000 0.0000010 0.3465736 9.0000000 0.3465736 0.3465736 0.3465736 9.0000000 0.3465736 0.3465736 0.0000010 0.0000010 9.0000000 9.0000000 9.0000000 9.0000000 0.0000010 9.0000000 9.0000000 9.0000000 9.0000000 9.0000000 0.3465736 9.0000000 9.0000000 9.0000000 9.0000000 9.0000000 9.0000000 0.3465736 9.0000000 9.0000000 9.0000000 0.0000010 9.0000000 9.0000000 9.0000000 9.0000000 0.0000010 0.0000010 9.0000000 9.0000000 9.0000000 9.0000000 9.0000000 0.0000010 9.0000000 9.0000000 9.0000000 9.0000000 9.0000000 9.0000000 9.0000000 9.0000000 9.0000000 9.0000000 0.3465736 9.0000000 9.0000000 9.0000000 0.3465736 9.0000000 9.0000000 0.3465736 0.0000010 0.0000010 9.0000000 0.0000010 9.0000000 9.0000000 9.0000000 9.0000000 9.0000000 0.0000010 0.0000010 9.0000000 9.0000000 9.0000000 9.0000000 9.0000000 0.0000010 9.0000000 0.3465736 9.0000000 9.0000000 0.0000010 0.0000010 9.0000000 9.0000000 9.0000000 0.3465736 9.0000000 9.0000000 9.0000000 9.0000000 9.0000000 9.0000000 0.0000010 9.0000000 9.0000000 9.0000000 9.0000000 9.0000000 0.0000010 9.0000000 9.0000000 0.3465736 9.0000000 9.0000000 9.0000000 9.0000000 9.0000000 9.0000000 9.0000000 0.0000010 0.3465736 0.0000010 9.0000000 0.0000010 9.0000000 0.3465736 0.3465736 9.0000000 0.3465736 9.0000000 9.0000000 9.0000000 9.0000000 9.0000000 0.3465736 9.0000000 9.0000000 9.0000000 9.0000000 0.0000010 9.0000000 9.0000000 9.0000000 9.0000000 9.0000000 9.0000000 9.0000000 0.3465736 0.0000010 9.0000000 9.0000000 9.0000000 9.0000000 9.0000000 9.0000000 9.0000000 9.0000000 0.3465736 9.0000000 9.0000000 9.0000000 0.3465736 9.0000000 0.3465736 9.0000000 9.0000000 0.0000010 9.0000000 9.0000000 0.0000010 9.0000000 9.0000000 9.0000000 9.0000000 0.3465736 0.0000010 0.3465736 9.0000000 0.3465736 9.0000000 9.0000000 0.0000010 0.0000010 0.0000010 0.0000010 0.0000010 0.0000010 0.0000010 9.0000000 9.0000000 9.0000000 0.3465736 0.3465736 9.0000000 9.0000000 9.0000000 0.0000010 9.0000000 9.0000000 9.0000000 9.0000000 9.0000000 9.0000000 9.0000000 9.0000000 9.0000000 9.0000000 9.0000000 0.0000010 9.0000000 9.0000000 9.0000000 9.0000000 0.0000010 9.0000000 0.3465736 0.0000010 0.3465736 9.0000000 9.0000000 9.0000000 0.0000010 9.0000000 0.0000010 9.0000000 9.0000000 9.0000000 0.0000010 0.0000010 9.0000000 9.0000000 9.0000000 9.0000000 9.0000000 9.0000000 9.0000000 9.0000000 9.0000000 0.3465736 9.0000000 9.0000000 9.0000000 9.0000000 0.0000010 9.0000000 0.3465736 9.0000000 0.3465736 9.0000000 9.0000000 0.3465736 9.0000000 0.0000010 0.3465736 9.0000000 9.0000000 0.3465736 9.0000000 9.0000000 9.0000000 9.0000000 9.0000000 0.3465736 9.0000000 0.0000010 9.0000000 9.0000000 0.0000010 9.0000000 9.0000000 9.0000000 0.0000010 9.0000000 0.3465736 0.3465736 0.0000010 9.0000000 9.0000000 9.0000000 0.3465736 9.0000000 9.0000000 9.0000000 0.0000010 9.0000000 9.0000000 0.0000010 9.0000000 0.0000010 9.0000000 0.0000010 9.0000000 9.0000000 0.3465736 0.0000010 0.0000010 0.3465736 0.0000010 9.0000000 9.0000000 9.0000000 9.0000000 0.0000010 9.0000000 9.0000000 9.0000000 9.0000000 9.0000000 0.3465736 9.0000000 9.0000000 0.0000010 9.0000000 9.0000000 9.0000000 9.0000000 9.0000000 9.0000000 9.0000000 9.0000000 0.0000010 9.0000000 9.0000000 9.0000000 9.0000000 0.3465736 9.0000000 0.0000010 9.0000000 0.3465736 0.3465736 9.0000000 0.0000010 9.0000000 0.3465736 9.0000000 0.0000010 0.3465736 9.0000000 9.0000000 0.3465736 9.0000000 0.3465736 9.0000000 9.0000000 0.3465736 9.0000000 0.0000010 9.0000000 0.3465736 9.0000000 9.0000000 0.0000010 9.0000000 9.0000000 9.0000000 9.0000000 9.0000000 9.0000000 0.3465736 9.0000000 0.3465736 9.0000000 0.0000010 9.0000000 9.0000000 9.0000000 9.0000000 9.0000000 9.0000000 0.0000010 0.0000010 9.0000000 9.0000000 9.0000000 0.0000010 0.3465736 9.0000000 9.0000000 9.0000000 0.0000010 0.3465736 0.0000010 9.0000000 9.0000000 9.0000000 0.0000010 9.0000000 9.0000000 9.0000000 9.0000000 9.0000000 9.0000000 0.0000010 9.0000000 9.0000000 0.3465736 9.0000000 0.0000010 0.0000010 9.0000000 9.0000000 0.0000010 9.0000000 9.0000000 0.3465736 0.0000010 9.0000000 9.0000000 9.0000000 9.0000000 9.0000000 0.0000010 9.0000000 9.0000000 9.0000000 0.3465736 9.0000000 0.3465736 0.0000010 9.0000000 0.0000010 9.0000000 0.0000010 9.0000000 0.0000010 9.0000000 9.0000000 9.0000000 9.0000000 9.0000000 9.0000000 9.0000000 9.0000000 0.3465736 9.0000000 9.0000000 9.0000000 0.0000010 9.0000000 0.0000010 9.0000000 9.0000000 0.0000010 9.0000000 9.0000000 9.0000000 9.0000000 0.3465736 0.0000010 9.0000000 9.0000000 9.0000000 9.0000000 9.0000000 0.0000010 9.0000000 9.0000000 9.0000000 9.0000000 9.0000000 0.0000010 0.3465736 0.3465736 0.3465736 9.0000000 0.3465736 9.0000000 0.3465736 9.0000000 0.0000010 9.0000000 9.0000000 9.0000000 0.3465736 9.0000000 9.0000000 9.0000000 9.0000000 9.0000000 9.0000000 9.0000000 0.3465736 0.3465736 9.0000000 0.0000010 0.0000010 9.0000000 9.0000000 9.0000000 0.3465736 0.3465736 9.0000000 9.0000000 0.3465736 0.0000010 0.3465736 0.3465736 9.0000000 9.0000000 9.0000000 9.0000000 0.3465736 0.3465736 0.0000010 9.0000000 9.0000000 0.0000010 9.0000000 9.0000000 9.0000000 9.0000000 9.0000000 9.0000000 9.0000000 9.0000000 0.0000010 9.0000000 9.0000000 9.0000000 0.0000010 9.0000000 0.0000010 0.3465736 9.0000000 9.0000000 0.0000010 9.0000000 9.0000000 9.0000000 0.0000010 0.3465736 9.0000000 9.0000000 9.0000000 0.0000010 9.0000000 0.3465736 0.0000010 0.3465736 0.0000010 9.0000000 9.0000000 0.3465736 0.3465736 9.0000000 9.0000000 9.0000000 9.0000000 0.0000010 0.0000010 0.0000010 9.0000000 0.0000010 9.0000000 9.0000000 0.0000010 9.0000000 9.0000000 0.0000010 9.0000000 9.0000000 9.0000000 9.0000000 9.0000000 0.0000010 9.0000000 9.0000000 9.0000000 0.0000010 9.0000000 9.0000000 9.0000000 9.0000000 9.0000000 0.3465736 9.0000000 9.0000000 
Calluna_vulgaris_ANA       0.0000010 0.3465736 0.3465736 0.3465736 0.3465736 0.3465736 0.3465736 0.3465736 0.3465736 0.3465736 0.3465736 0.3465736 0.3465736 0.3465736 0.3465736 0.3465736 0.3465736 0.3465736 0.3465736 0.3465736 0.3465736 0.3465736 0.3465736 0.3465736 0.3465736 0.3465736 0.3465736 0.3465736 0.3465736 0.0000000 0.0000010 0.0000010 9.0000000 9.0000000 9.0000000 9.0000000 9.0000000 9.0000000 9.0000000 9.0000000 9.0000000 9.0000000 9.0000000 9.0000000 9.0000000 9.0000000 9.0000000 9.0000000 9.0000000 9.0000000 9.0000000 0.3465736 0.3465736 9.0000000 9.0000000 9.0000000 9.0000000 9.0000000 9.0000000 9.0000000 9.0000000 0.3465736 9.0000000 9.0000000 9.0000000 9.0000000 9.0000000 0.3465736 0.0000010 9.0000000 0.3465736 9.0000000 9.0000000 9.0000000 9.0000000 9.0000000 9.0000000 9.0000000 9.0000000 9.0000000 9.0000000 9.0000000 9.0000000 0.0000010 9.0000000 9.0000000 9.0000000 0.0000010 0.0000010 9.0000000 9.0000000 9.0000000 9.0000000 9.0000000 9.0000000 9.0000000 9.0000000 9.0000000 0.3465736 9.0000000 9.0000000 0.3465736 0.0000010 9.0000000 9.0000000 0.3465736 9.0000000 0.0000010 9.0000000 9.0000000 0.0000010 0.3465736 9.0000000 9.0000000 9.0000000 0.3465736 9.0000000 9.0000000 9.0000000 9.0000000 9.0000000 9.0000000 0.3465736 9.0000000 0.0000010 0.3465736 0.3465736 9.0000000 9.0000000 9.0000000 0.3465736 9.0000000 9.0000000 9.0000000 9.0000000 9.0000000 9.0000000 9.0000000 9.0000000 9.0000000 0.3465736 9.0000000 0.3465736 0.3465736 0.3465736 9.0000000 0.3465736 0.3465736 9.0000000 0.3465736 0.3465736 9.0000000 0.3465736 9.0000000 9.0000000 0.0000010 9.0000000 9.0000000 0.0000010 9.0000000 9.0000000 0.0000010 9.0000000 0.3465736 9.0000000 9.0000000 0.3465736 9.0000000 9.0000000 0.3465736 9.0000000 9.0000000 0.3465736 0.0000010 9.0000000 0.0000010 0.0000010 9.0000000 9.0000000 0.0000010 0.0000010 0.3465736 0.3465736 9.0000000 0.3465736 9.0000000 9.0000000 0.3465736 9.0000000 9.0000000 9.0000000 9.0000000 9.0000000 0.0000010 0.3465736 9.0000000 9.0000000 9.0000000 9.0000000 9.0000000 9.0000000 9.0000000 9.0000000 9.0000000 0.3465736 9.0000000 9.0000000 9.0000000 9.0000000 0.3465736 0.3465736 9.0000000 9.0000000 9.0000000 9.0000000 9.0000000 0.3465736 9.0000000 9.0000000 9.0000000 9.0000000 9.0000000 9.0000000 9.0000000 9.0000000 9.0000000 9.0000000 9.0000000 9.0000000 9.0000000 9.0000000 9.0000000 9.0000000 9.0000000 9.0000000 0.3465736 0.3465736 9.0000000 0.3465736 9.0000000 9.0000000 0.3465736 0.3465736 9.0000000 0.3465736 0.3465736 9.0000000 9.0000000 9.0000000 9.0000000 9.0000000 0.3465736 9.0000000 0.0000010 9.0000000 9.0000000 0.3465736 0.3465736 9.0000000 9.0000000 9.0000000 9.0000000 9.0000000 9.0000000 9.0000000 9.0000000 9.0000000 9.0000000 0.3465736 9.0000000 9.0000000 9.0000000 9.0000000 9.0000000 0.3465736 9.0000000 9.0000000 9.0000000 9.0000000 9.0000000 9.0000000 9.0000000 9.0000000 9.0000000 9.0000000 0.3465736 9.0000000 0.3465736 9.0000000 0.3465736 9.0000000 0.0000010 0.0000010 9.0000000 9.0000000 9.0000000 9.0000000 9.0000000 9.0000000 9.0000000 9.0000000 9.0000000 9.0000000 9.0000000 9.0000000 0.3465736 9.0000000 9.0000000 9.0000000 9.0000000 9.0000000 9.0000000 9.0000000 9.0000000 0.3465736 9.0000000 9.0000000 9.0000000 9.0000000 9.0000000 9.0000000 9.0000000 9.0000000 0.0000010 9.0000000 9.0000000 9.0000000 9.0000000 9.0000000 0.0000010 9.0000000 9.0000000 0.3465736 9.0000000 9.0000000 0.3465736 9.0000000 9.0000000 9.0000000 9.0000000 9.0000000 0.3465736 9.0000000 9.0000000 9.0000000 9.0000000 9.0000000 0.3465736 0.3465736 0.3465736 0.3465736 0.3465736 0.3465736 0.3465736 9.0000000 9.0000000 9.0000000 0.0000010 0.0000010 9.0000000 9.0000000 9.0000000 0.3465736 9.0000000 9.0000000 9.0000000 9.0000000 9.0000000 9.0000000 9.0000000 9.0000000 9.0000000 9.0000000 0.3465736 0.3465736 9.0000000 9.0000000 9.0000000 9.0000000 0.3465736 9.0000000 9.0000000 0.3465736 0.0000010 9.0000000 9.0000000 9.0000000 0.3465736 9.0000000 0.3465736 9.0000000 9.0000000 9.0000000 0.3465736 0.3465736 9.0000000 9.0000000 9.0000000 9.0000000 9.0000000 9.0000000 9.0000000 9.0000000 9.0000000 0.0000010 9.0000000 9.0000000 9.0000000 9.0000000 0.3465736 9.0000000 0.0000010 9.0000000 9.0000000 9.0000000 9.0000000 0.0000010 9.0000000 0.3465736 0.0000010 9.0000000 9.0000000 0.0000010 9.0000000 9.0000000 9.0000000 9.0000000 9.0000000 0.0000010 9.0000000 0.3465736 9.0000000 9.0000000 0.3465736 9.0000000 9.0000000 9.0000000 0.3465736 9.0000000 0.0000010 0.0000010 0.3465736 9.0000000 9.0000000 9.0000000 9.0000000 9.0000000 9.0000000 9.0000000 0.3465736 9.0000000 9.0000000 0.3465736 9.0000000 0.3465736 9.0000000 0.3465736 9.0000000 9.0000000 0.0000010 0.3465736 0.3465736 0.0000010 0.3465736 9.0000000 9.0000000 9.0000000 9.0000000 0.3465736 9.0000000 0.3465736 9.0000000 9.0000000 9.0000000 0.0000010 9.0000000 9.0000000 0.3465736 0.3465736 9.0000000 9.0000000 9.0000000 9.0000000 9.0000000 9.0000000 9.0000000 0.3465736 9.0000000 9.0000000 9.0000000 9.0000000 9.0000000 9.0000000 0.3465736 9.0000000 0.0000010 9.0000000 9.0000000 0.3465736 9.0000000 9.0000000 9.0000000 0.3465736 9.0000000 9.0000000 9.0000000 0.0000010 9.0000000 9.0000000 9.0000000 9.0000000 0.0000010 9.0000000 0.3465736 9.0000000 9.0000000 9.0000000 9.0000000 0.3465736 9.0000000 9.0000000 9.0000000 9.0000000 9.0000000 9.0000000 9.0000000 9.0000000 0.0000010 9.0000000 0.3465736 9.0000000 9.0000000 9.0000000 9.0000000 9.0000000 9.0000000 0.3465736 0.3465736 9.0000000 9.0000000 9.0000000 0.3465736 0.0000010 9.0000000 9.0000000 9.0000000 0.3465736 0.0000010 0.3465736 9.0000000 9.0000000 9.0000000 0.3465736 9.0000000 9.0000000 9.0000000 9.0000000 9.0000000 9.0000000 0.3465736 9.0000000 9.0000000 9.0000000 0.3465736 0.3465736 0.3465736 9.0000000 9.0000000 0.3465736 9.0000000 9.0000000 9.0000000 0.3465736 9.0000000 9.0000000 9.0000000 9.0000000 9.0000000 0.3465736 9.0000000 9.0000000 9.0000000 0.0000010 9.0000000 9.0000000 0.3465736 9.0000000 0.3465736 9.0000000 0.3465736 9.0000000 0.3465736 9.0000000 9.0000000 9.0000000 9.0000000 9.0000000 9.0000000 9.0000000 9.0000000 0.0000010 9.0000000 9.0000000 9.0000000 0.3465736 9.0000000 0.3465736 9.0000000 9.0000000 0.3465736 9.0000000 9.0000000 9.0000000 9.0000000 0.0000010 0.3465736 9.0000000 9.0000000 9.0000000 9.0000000 9.0000000 0.3465736 9.0000000 9.0000000 9.0000000 9.0000000 9.0000000 0.3465736 9.0000000 9.0000000 9.0000000 9.0000000 9.0000000 9.0000000 0.0000010 9.0000000 0.3465736 9.0000000 9.0000000 9.0000000 0.0000010 9.0000000 9.0000000 9.0000000 9.0000000 9.0000000 9.0000000 9.0000000 9.0000000 0.0000010 9.0000000 0.3465736 0.3465736 9.0000000 9.0000000 9.0000000 9.0000000 9.0000000 9.0000000 9.0000000 0.0000010 0.3465736 0.0000010 0.0000010 9.0000000 9.0000000 9.0000000 9.0000000 9.0000000 9.0000000 0.3465736 9.0000000 9.0000000 0.3465736 9.0000000 9.0000000 9.0000000 9.0000000 9.0000000 9.0000000 9.0000000 9.0000000 0.3465736 9.0000000 9.0000000 9.0000000 0.3465736 9.0000000 0.3465736 0.0000010 9.0000000 9.0000000 0.3465736 9.0000000 9.0000000 9.0000000 0.3465736 0.0000010 9.0000000 9.0000000 9.0000000 0.3465736 9.0000000 0.0000010 0.3465736 9.0000000 0.3465736 9.0000000 9.0000000 0.0000010 0.0000010 9.0000000 9.0000000 9.0000000 9.0000000 0.3465736 0.3465736 0.3465736 9.0000000 0.3465736 9.0000000 9.0000000 0.3465736 9.0000000 9.0000000 0.3465736 9.0000000 9.0000000 9.0000000 9.0000000 0.3465736 0.3465736 9.0000000 9.0000000 9.0000000 0.3465736 9.0000000 9.0000000 9.0000000 9.0000000 9.0000000 9.0000000 9.0000000 9.0000000 
Corema_album_ANA           0.0000010 0.3465736 0.3465736 0.3465736 0.3465736 0.3465736 0.3465736 0.3465736 0.3465736 0.3465736 0.3465736 0.3465736 0.3465736 0.3465736 0.3465736 0.3465736 0.3465736 0.3465736 0.3465736 0.3465736 0.3465736 0.3465736 0.3465736 0.3465736 0.3465736 0.3465736 0.3465736 0.3465736 0.3465736 0.0000010 0.0000000 0.0000010 9.0000000 9.0000000 9.0000000 9.0000000 9.0000000 9.0000000 9.0000000 9.0000000 9.0000000 9.0000000 9.0000000 9.0000000 9.0000000 9.0000000 9.0000000 9.0000000 9.0000000 9.0000000 9.0000000 0.3465736 0.3465736 9.0000000 9.0000000 9.0000000 9.0000000 9.0000000 9.0000000 9.0000000 9.0000000 0.3465736 9.0000000 9.0000000 9.0000000 9.0000000 9.0000000 0.3465736 0.0000010 9.0000000 0.3465736 9.0000000 9.0000000 9.0000000 9.0000000 9.0000000 9.0000000 9.0000000 9.0000000 9.0000000 9.0000000 9.0000000 9.0000000 0.0000010 9.0000000 9.0000000 9.0000000 0.0000010 0.0000010 9.0000000 9.0000000 9.0000000 9.0000000 9.0000000 9.0000000 9.0000000 9.0000000 9.0000000 0.3465736 9.0000000 9.0000000 0.3465736 0.0000010 9.0000000 9.0000000 0.3465736 9.0000000 0.0000010 9.0000000 9.0000000 0.0000010 0.3465736 9.0000000 9.0000000 9.0000000 0.3465736 9.0000000 9.0000000 9.0000000 9.0000000 9.0000000 9.0000000 0.3465736 9.0000000 0.0000010 0.3465736 0.3465736 9.0000000 9.0000000 9.0000000 0.3465736 9.0000000 9.0000000 9.0000000 9.0000000 9.0000000 9.0000000 9.0000000 9.0000000 9.0000000 0.3465736 9.0000000 0.3465736 0.3465736 0.3465736 9.0000000 0.3465736 0.3465736 9.0000000 0.3465736 0.3465736 9.0000000 0.3465736 9.0000000 9.0000000 0.0000010 9.0000000 9.0000000 0.0000010 9.0000000 9.0000000 0.0000010 9.0000000 0.3465736 9.0000000 9.0000000 0.3465736 9.0000000 9.0000000 0.3465736 9.0000000 9.0000000 0.3465736 0.0000010 9.0000000 0.0000010 0.0000010 9.0000000 9.0000000 0.0000010 0.0000010 0.3465736 0.3465736 9.0000000 0.3465736 9.0000000 9.0000000 0.3465736 9.0000000 9.0000000 9.0000000 9.0000000 9.0000000 0.0000010 0.3465736 9.0000000 9.0000000 9.0000000 9.0000000 9.0000000 9.0000000 9.0000000 9.0000000 9.0000000 0.3465736 9.0000000 9.0000000 9.0000000 9.0000000 0.3465736 0.3465736 9.0000000 9.0000000 9.0000000 9.0000000 9.0000000 0.3465736 9.0000000 9.0000000 9.0000000 9.0000000 9.0000000 9.0000000 9.0000000 9.0000000 9.0000000 9.0000000 9.0000000 9.0000000 9.0000000 9.0000000 9.0000000 9.0000000 9.0000000 9.0000000 0.3465736 0.3465736 9.0000000 0.3465736 9.0000000 9.0000000 0.3465736 0.3465736 9.0000000 0.3465736 0.3465736 9.0000000 9.0000000 9.0000000 9.0000000 9.0000000 0.3465736 9.0000000 0.0000010 9.0000000 9.0000000 0.3465736 0.3465736 9.0000000 9.0000000 9.0000000 9.0000000 9.0000000 9.0000000 9.0000000 9.0000000 9.0000000 9.0000000 0.3465736 9.0000000 9.0000000 9.0000000 9.0000000 9.0000000 0.3465736 9.0000000 9.0000000 9.0000000 9.0000000 9.0000000 9.0000000 9.0000000 9.0000000 9.0000000 9.0000000 0.3465736 9.0000000 0.3465736 9.0000000 0.3465736 9.0000000 0.0000010 0.0000010 9.0000000 9.0000000 9.0000000 9.0000000 9.0000000 9.0000000 9.0000000 9.0000000 9.0000000 9.0000000 9.0000000 9.0000000 0.3465736 9.0000000 9.0000000 9.0000000 9.0000000 9.0000000 9.0000000 9.0000000 9.0000000 0.3465736 9.0000000 9.0000000 9.0000000 9.0000000 9.0000000 9.0000000 9.0000000 9.0000000 0.0000010 9.0000000 9.0000000 9.0000000 9.0000000 9.0000000 0.0000010 9.0000000 9.0000000 0.3465736 9.0000000 9.0000000 0.3465736 9.0000000 9.0000000 9.0000000 9.0000000 9.0000000 0.3465736 9.0000000 9.0000000 9.0000000 9.0000000 9.0000000 0.3465736 0.3465736 0.3465736 0.3465736 0.3465736 0.3465736 0.3465736 9.0000000 9.0000000 9.0000000 0.0000010 0.0000010 9.0000000 9.0000000 9.0000000 0.3465736 9.0000000 9.0000000 9.0000000 9.0000000 9.0000000 9.0000000 9.0000000 9.0000000 9.0000000 9.0000000 0.3465736 0.3465736 9.0000000 9.0000000 9.0000000 9.0000000 0.3465736 9.0000000 9.0000000 0.3465736 0.0000010 9.0000000 9.0000000 9.0000000 0.3465736 9.0000000 0.3465736 9.0000000 9.0000000 9.0000000 0.3465736 0.3465736 9.0000000 9.0000000 9.0000000 9.0000000 9.0000000 9.0000000 9.0000000 9.0000000 9.0000000 0.0000010 9.0000000 9.0000000 9.0000000 9.0000000 0.3465736 9.0000000 0.0000010 9.0000000 9.0000000 9.0000000 9.0000000 0.0000010 9.0000000 0.3465736 0.0000010 9.0000000 9.0000000 0.0000010 9.0000000 9.0000000 9.0000000 9.0000000 9.0000000 0.0000010 9.0000000 0.3465736 9.0000000 9.0000000 0.3465736 9.0000000 9.0000000 9.0000000 0.3465736 9.0000000 0.0000010 0.0000010 0.3465736 9.0000000 9.0000000 9.0000000 9.0000000 9.0000000 9.0000000 9.0000000 0.3465736 9.0000000 9.0000000 0.3465736 9.0000000 0.3465736 9.0000000 0.3465736 9.0000000 9.0000000 0.0000010 0.3465736 0.3465736 0.0000010 0.3465736 9.0000000 9.0000000 9.0000000 9.0000000 0.3465736 9.0000000 0.3465736 9.0000000 9.0000000 9.0000000 0.0000010 9.0000000 9.0000000 0.3465736 0.3465736 9.0000000 9.0000000 9.0000000 9.0000000 9.0000000 9.0000000 9.0000000 0.3465736 9.0000000 9.0000000 9.0000000 9.0000000 9.0000000 9.0000000 0.3465736 9.0000000 0.0000010 9.0000000 9.0000000 0.3465736 9.0000000 9.0000000 9.0000000 0.3465736 9.0000000 9.0000000 9.0000000 0.0000010 9.0000000 9.0000000 9.0000000 9.0000000 0.0000010 9.0000000 0.3465736 9.0000000 9.0000000 9.0000000 9.0000000 0.3465736 9.0000000 9.0000000 9.0000000 9.0000000 9.0000000 9.0000000 9.0000000 9.0000000 0.0000010 9.0000000 0.3465736 9.0000000 9.0000000 9.0000000 9.0000000 9.0000000 9.0000000 0.3465736 0.3465736 9.0000000 9.0000000 9.0000000 0.3465736 0.0000010 9.0000000 9.0000000 9.0000000 0.3465736 0.0000010 0.3465736 9.0000000 9.0000000 9.0000000 0.3465736 9.0000000 9.0000000 9.0000000 9.0000000 9.0000000 9.0000000 0.3465736 9.0000000 9.0000000 9.0000000 0.3465736 0.3465736 0.3465736 9.0000000 9.0000000 0.3465736 9.0000000 9.0000000 9.0000000 0.3465736 9.0000000 9.0000000 9.0000000 9.0000000 9.0000000 0.3465736 9.0000000 9.0000000 9.0000000 0.0000010 9.0000000 9.0000000 0.3465736 9.0000000 0.3465736 9.0000000 0.3465736 9.0000000 0.3465736 9.0000000 9.0000000 9.0000000 9.0000000 9.0000000 9.0000000 9.0000000 9.0000000 0.0000010 9.0000000 9.0000000 9.0000000 0.3465736 9.0000000 0.3465736 9.0000000 9.0000000 0.3465736 9.0000000 9.0000000 9.0000000 9.0000000 0.0000010 0.3465736 9.0000000 9.0000000 9.0000000 9.0000000 9.0000000 0.3465736 9.0000000 9.0000000 9.0000000 9.0000000 9.0000000 0.3465736 9.0000000 9.0000000 9.0000000 9.0000000 9.0000000 9.0000000 0.0000010 9.0000000 0.3465736 9.0000000 9.0000000 9.0000000 0.0000010 9.0000000 9.0000000 9.0000000 9.0000000 9.0000000 9.0000000 9.0000000 9.0000000 0.0000010 9.0000000 0.3465736 0.3465736 9.0000000 9.0000000 9.0000000 9.0000000 9.0000000 9.0000000 9.0000000 0.0000010 0.3465736 0.0000010 0.0000010 9.0000000 9.0000000 9.0000000 9.0000000 9.0000000 9.0000000 0.3465736 9.0000000 9.0000000 0.3465736 9.0000000 9.0000000 9.0000000 9.0000000 9.0000000 9.0000000 9.0000000 9.0000000 0.3465736 9.0000000 9.0000000 9.0000000 0.3465736 9.0000000 0.3465736 0.0000010 9.0000000 9.0000000 0.3465736 9.0000000 9.0000000 9.0000000 0.3465736 0.0000010 9.0000000 9.0000000 9.0000000 0.3465736 9.0000000 0.0000010 0.3465736 9.0000000 0.3465736 9.0000000 9.0000000 0.0000010 0.0000010 9.0000000 9.0000000 9.0000000 9.0000000 0.3465736 0.3465736 0.3465736 9.0000000 0.3465736 9.0000000 9.0000000 0.3465736 9.0000000 9.0000000 0.3465736 9.0000000 9.0000000 9.0000000 9.0000000 0.3465736 0.3465736 9.0000000 9.0000000 9.0000000 0.3465736 9.0000000 9.0000000 9.0000000 9.0000000 9.0000000 9.0000000 9.0000000 9.0000000 
Daboecia_cantabrica_ANA    0.0000010 0.3465736 0.3465736 0.3465736 0.3465736 0.3465736 0.3465736 0.3465736 0.3465736 0.3465736 0.3465736 0.3465736 0.3465736 0.3465736 0.3465736 0.3465736 0.3465736 0.3465736 0.3465736 0.3465736 0.3465736 0.3465736 0.3465736 0.3465736 0.3465736 0.3465736 0.3465736 0.3465736 0.3465736 0.0000010 0.0000010 0.0000000 9.0000000 9.0000000 9.0000000 9.0000000 9.0000000 9.0000000 9.0000000 9.0000000 9.0000000 9.0000000 9.0000000 9.0000000 9.0000000 9.0000000 9.0000000 9.0000000 9.0000000 9.0000000 9.0000000 0.3465736 0.3465736 9.0000000 9.0000000 9.0000000 9.0000000 9.0000000 9.0000000 9.0000000 9.0000000 0.3465736 9.0000000 9.0000000 9.0000000 9.0000000 9.0000000 0.3465736 0.0000010 9.0000000 0.3465736 9.0000000 9.0000000 9.0000000 9.0000000 9.0000000 9.0000000 9.0000000 9.0000000 9.0000000 9.0000000 9.0000000 9.0000000 0.0000010 9.0000000 9.0000000 9.0000000 0.0000010 0.0000010 9.0000000 9.0000000 9.0000000 9.0000000 9.0000000 9.0000000 9.0000000 9.0000000 9.0000000 0.3465736 9.0000000 9.0000000 0.3465736 0.0000010 9.0000000 9.0000000 0.3465736 9.0000000 0.0000010 9.0000000 9.0000000 0.0000010 0.3465736 9.0000000 9.0000000 9.0000000 0.3465736 9.0000000 9.0000000 9.0000000 9.0000000 9.0000000 9.0000000 0.3465736 9.0000000 0.0000010 0.3465736 0.3465736 9.0000000 9.0000000 9.0000000 0.3465736 9.0000000 9.0000000 9.0000000 9.0000000 9.0000000 9.0000000 9.0000000 9.0000000 9.0000000 0.3465736 9.0000000 0.3465736 0.3465736 0.3465736 9.0000000 0.3465736 0.3465736 9.0000000 0.3465736 0.3465736 9.0000000 0.3465736 9.0000000 9.0000000 0.0000010 9.0000000 9.0000000 0.0000010 9.0000000 9.0000000 0.0000010 9.0000000 0.3465736 9.0000000 9.0000000 0.3465736 9.0000000 9.0000000 0.3465736 9.0000000 9.0000000 0.3465736 0.0000010 9.0000000 0.0000010 0.0000010 9.0000000 9.0000000 0.0000010 0.0000010 0.3465736 0.3465736 9.0000000 0.3465736 9.0000000 9.0000000 0.3465736 9.0000000 9.0000000 9.0000000 9.0000000 9.0000000 0.0000010 0.3465736 9.0000000 9.0000000 9.0000000 9.0000000 9.0000000 9.0000000 9.0000000 9.0000000 9.0000000 0.3465736 9.0000000 9.0000000 9.0000000 9.0000000 0.3465736 0.3465736 9.0000000 9.0000000 9.0000000 9.0000000 9.0000000 0.3465736 9.0000000 9.0000000 9.0000000 9.0000000 9.0000000 9.0000000 9.0000000 9.0000000 9.0000000 9.0000000 9.0000000 9.0000000 9.0000000 9.0000000 9.0000000 9.0000000 9.0000000 9.0000000 0.3465736 0.3465736 9.0000000 0.3465736 9.0000000 9.0000000 0.3465736 0.3465736 9.0000000 0.3465736 0.3465736 9.0000000 9.0000000 9.0000000 9.0000000 9.0000000 0.3465736 9.0000000 0.0000010 9.0000000 9.0000000 0.3465736 0.3465736 9.0000000 9.0000000 9.0000000 9.0000000 9.0000000 9.0000000 9.0000000 9.0000000 9.0000000 9.0000000 0.3465736 9.0000000 9.0000000 9.0000000 9.0000000 9.0000000 0.3465736 9.0000000 9.0000000 9.0000000 9.0000000 9.0000000 9.0000000 9.0000000 9.0000000 9.0000000 9.0000000 0.3465736 9.0000000 0.3465736 9.0000000 0.3465736 9.0000000 0.0000010 0.0000010 9.0000000 9.0000000 9.0000000 9.0000000 9.0000000 9.0000000 9.0000000 9.0000000 9.0000000 9.0000000 9.0000000 9.0000000 0.3465736 9.0000000 9.0000000 9.0000000 9.0000000 9.0000000 9.0000000 9.0000000 9.0000000 0.3465736 9.0000000 9.0000000 9.0000000 9.0000000 9.0000000 9.0000000 9.0000000 9.0000000 0.0000010 9.0000000 9.0000000 9.0000000 9.0000000 9.0000000 0.0000010 9.0000000 9.0000000 0.3465736 9.0000000 9.0000000 0.3465736 9.0000000 9.0000000 9.0000000 9.0000000 9.0000000 0.3465736 9.0000000 9.0000000 9.0000000 9.0000000 9.0000000 0.3465736 0.3465736 0.3465736 0.3465736 0.3465736 0.3465736 0.3465736 9.0000000 9.0000000 9.0000000 0.0000010 0.0000010 9.0000000 9.0000000 9.0000000 0.3465736 9.0000000 9.0000000 9.0000000 9.0000000 9.0000000 9.0000000 9.0000000 9.0000000 9.0000000 9.0000000 0.3465736 0.3465736 9.0000000 9.0000000 9.0000000 9.0000000 0.3465736 9.0000000 9.0000000 0.3465736 0.0000010 9.0000000 9.0000000 9.0000000 0.3465736 9.0000000 0.3465736 9.0000000 9.0000000 9.0000000 0.3465736 0.3465736 9.0000000 9.0000000 9.0000000 9.0000000 9.0000000 9.0000000 9.0000000 9.0000000 9.0000000 0.0000010 9.0000000 9.0000000 9.0000000 9.0000000 0.3465736 9.0000000 0.0000010 9.0000000 9.0000000 9.0000000 9.0000000 0.0000010 9.0000000 0.3465736 0.0000010 9.0000000 9.0000000 0.0000010 9.0000000 9.0000000 9.0000000 9.0000000 9.0000000 0.0000010 9.0000000 0.3465736 9.0000000 9.0000000 0.3465736 9.0000000 9.0000000 9.0000000 0.3465736 9.0000000 0.0000010 0.0000010 0.3465736 9.0000000 9.0000000 9.0000000 9.0000000 9.0000000 9.0000000 9.0000000 0.3465736 9.0000000 9.0000000 0.3465736 9.0000000 0.3465736 9.0000000 0.3465736 9.0000000 9.0000000 0.0000010 0.3465736 0.3465736 0.0000010 0.3465736 9.0000000 9.0000000 9.0000000 9.0000000 0.3465736 9.0000000 0.3465736 9.0000000 9.0000000 9.0000000 0.0000010 9.0000000 9.0000000 0.3465736 0.3465736 9.0000000 9.0000000 9.0000000 9.0000000 9.0000000 9.0000000 9.0000000 0.3465736 9.0000000 9.0000000 9.0000000 9.0000000 9.0000000 9.0000000 0.3465736 9.0000000 0.0000010 9.0000000 9.0000000 0.3465736 9.0000000 9.0000000 9.0000000 0.3465736 9.0000000 9.0000000 9.0000000 0.0000010 9.0000000 9.0000000 9.0000000 9.0000000 0.0000010 9.0000000 0.3465736 9.0000000 9.0000000 9.0000000 9.0000000 0.3465736 9.0000000 9.0000000 9.0000000 9.0000000 9.0000000 9.0000000 9.0000000 9.0000000 0.0000010 9.0000000 0.3465736 9.0000000 9.0000000 9.0000000 9.0000000 9.0000000 9.0000000 0.3465736 0.3465736 9.0000000 9.0000000 9.0000000 0.3465736 0.0000010 9.0000000 9.0000000 9.0000000 0.3465736 0.0000010 0.3465736 9.0000000 9.0000000 9.0000000 0.3465736 9.0000000 9.0000000 9.0000000 9.0000000 9.0000000 9.0000000 0.3465736 9.0000000 9.0000000 9.0000000 0.3465736 0.3465736 0.3465736 9.0000000 9.0000000 0.3465736 9.0000000 9.0000000 9.0000000 0.3465736 9.0000000 9.0000000 9.0000000 9.0000000 9.0000000 0.3465736 9.0000000 9.0000000 9.0000000 0.0000010 9.0000000 9.0000000 0.3465736 9.0000000 0.3465736 9.0000000 0.3465736 9.0000000 0.3465736 9.0000000 9.0000000 9.0000000 9.0000000 9.0000000 9.0000000 9.0000000 9.0000000 0.0000010 9.0000000 9.0000000 9.0000000 0.3465736 9.0000000 0.3465736 9.0000000 9.0000000 0.3465736 9.0000000 9.0000000 9.0000000 9.0000000 0.0000010 0.3465736 9.0000000 9.0000000 9.0000000 9.0000000 9.0000000 0.3465736 9.0000000 9.0000000 9.0000000 9.0000000 9.0000000 0.3465736 9.0000000 9.0000000 9.0000000 9.0000000 9.0000000 9.0000000 0.0000010 9.0000000 0.3465736 9.0000000 9.0000000 9.0000000 0.0000010 9.0000000 9.0000000 9.0000000 9.0000000 9.0000000 9.0000000 9.0000000 9.0000000 0.0000010 9.0000000 0.3465736 0.3465736 9.0000000 9.0000000 9.0000000 9.0000000 9.0000000 9.0000000 9.0000000 0.0000010 0.3465736 0.0000010 0.0000010 9.0000000 9.0000000 9.0000000 9.0000000 9.0000000 9.0000000 0.3465736 9.0000000 9.0000000 0.3465736 9.0000000 9.0000000 9.0000000 9.0000000 9.0000000 9.0000000 9.0000000 9.0000000 0.3465736 9.0000000 9.0000000 9.0000000 0.3465736 9.0000000 0.3465736 0.0000010 9.0000000 9.0000000 0.3465736 9.0000000 9.0000000 9.0000000 0.3465736 0.0000010 9.0000000 9.0000000 9.0000000 0.3465736 9.0000000 0.0000010 0.3465736 9.0000000 0.3465736 9.0000000 9.0000000 0.0000010 0.0000010 9.0000000 9.0000000 9.0000000 9.0000000 0.3465736 0.3465736 0.3465736 9.0000000 0.3465736 9.0000000 9.0000000 0.3465736 9.0000000 9.0000000 0.3465736 9.0000000 9.0000000 9.0000000 9.0000000 0.3465736 0.3465736 9.0000000 9.0000000 9.0000000 0.3465736 9.0000000 9.0000000 9.0000000 9.0000000 9.0000000 9.0000000 9.0000000 9.0000000 
NEW_macrophylla_RH180      9.0000000 9.0000000 9.0000000 9.0000000 9.0000000 9.0000000 9.0000000 9.0000000 9.0000000 9.0000000 9.0000000 9.0000000 9.0000000 9.0000000 9.0000000 9.0000000 9.0000000 9.0000000 9.0000000 9.0000000 9.0000000 9.0000000 9.0000000 9.0000000 9.0000000 9.0000000 9.0000000 9.0000000 9.0000000 9.0000000 9.0000000 9.0000000 0.0000000 0.0000010 0.0000010 0.0000010 0.0000010 0.0000010 0.0000010 0.0000010 0.0000010 0.0000010 0.0000010 0.0000010 0.0000010 0.0000010 0.0000010 0.0000010 0.0000010 0.0000010 0.3465736 9.0000000 9.0000000 0.3465736 0.3465736 0.3465736 0.3465736 0.3465736 0.3465736 0.3465736 0.3465736 9.0000000 0.3465736 0.3465736 0.3465736 0.3465736 0.3465736 9.0000000 9.0000000 0.3465736 9.0000000 0.3465736 0.3465736 0.3465736 9.0000000 9.0000000 0.3465736 0.3465736 9.0000000 0.0000010 0.3465736 9.0000000 0.3465736 9.0000000 0.3465736 0.3465736 0.3465736 9.0000000 9.0000000 9.0000000 0.3465736 0.3465736 0.3465736 0.3465736 0.0000010 0.3465736 0.3465736 0.3465736 9.0000000 0.3465736 0.3465736 9.0000000 9.0000000 0.3465736 9.0000000 9.0000000 0.3465736 9.0000000 0.3465736 0.0000010 9.0000000 9.0000000 0.3465736 0.3465736 0.3465736 9.0000000 0.3465736 0.3465736 0.3465736 0.3465736 0.3465736 0.3465736 9.0000000 0.3465736 9.0000000 9.0000000 0.3465736 0.3465736 0.3465736 0.3465736 9.0000000 9.0000000 0.3465736 0.0000010 0.0000010 0.3465736 0.3465736 0.3465736 0.3465736 0.3465736 9.0000000 0.0000010 9.0000000 9.0000000 9.0000000 0.3465736 0.3465736 9.0000000 0.3465736 9.0000000 0.3465736 0.3465736 9.0000000 0.3465736 0.3465736 9.0000000 0.3465736 0.3465736 9.0000000 0.3465736 0.3465736 9.0000000 0.3465736 9.0000000 0.3465736 0.3465736 9.0000000 0.3465736 0.3465736 9.0000000 0.0000010 0.3465736 9.0000000 9.0000000 0.3465736 9.0000000 9.0000000 9.0000000 0.3465736 9.0000000 9.0000000 9.0000000 9.0000000 0.3465736 0.3465736 0.3465736 0.3465736 9.0000000 0.3465736 0.3465736 0.3465736 0.3465736 0.3465736 9.0000000 0.3465736 0.3465736 0.0000010 0.3465736 0.3465736 0.3465736 9.0000000 0.3465736 0.3465736 0.3465736 9.0000000 0.3465736 0.3465736 0.3465736 0.3465736 9.0000000 9.0000000 0.3465736 0.3465736 0.3465736 0.3465736 0.3465736 9.0000000 0.3465736 0.3465736 0.3465736 0.3465736 0.3465736 0.3465736 0.0000010 0.3465736 0.3465736 0.3465736 9.0000000 0.3465736 0.3465736 0.3465736 9.0000000 0.3465736 0.3465736 9.0000000 9.0000000 9.0000000 0.3465736 9.0000000 0.3465736 0.3465736 0.3465736 0.3465736 0.3465736 9.0000000 9.0000000 0.3465736 0.3465736 0.3465736 0.3465736 0.0000010 9.0000000 0.3465736 9.0000000 0.3465736 0.3465736 9.0000000 9.0000000 0.3465736 0.3465736 0.3465736 9.0000000 0.3465736 0.3465736 0.0000010 0.3465736 0.3465736 0.3465736 9.0000000 0.3465736 0.3465736 0.3465736 0.0000010 0.3465736 9.0000000 0.3465736 0.3465736 9.0000000 0.0000010 0.0000010 0.3465736 0.3465736 0.0000010 0.3465736 0.0000010 9.0000000 9.0000000 9.0000000 0.3465736 9.0000000 0.3465736 9.0000000 9.0000000 0.3465736 9.0000000 0.3465736 0.3465736 0.3465736 0.3465736 0.3465736 9.0000000 0.3465736 0.3465736 0.3465736 0.3465736 9.0000000 0.3465736 0.3465736 0.3465736 0.3465736 0.3465736 0.3465736 0.3465736 9.0000000 9.0000000 0.3465736 0.3465736 0.3465736 0.3465736 0.3465736 0.3465736 0.3465736 0.3465736 9.0000000 0.3465736 0.3465736 0.3465736 9.0000000 0.3465736 9.0000000 0.3465736 0.3465736 9.0000000 0.3465736 0.3465736 9.0000000 0.0000010 0.3465736 0.3465736 0.3465736 9.0000000 9.0000000 9.0000000 0.3465736 9.0000000 0.3465736 0.3465736 9.0000000 9.0000000 9.0000000 9.0000000 9.0000000 9.0000000 9.0000000 0.3465736 0.3465736 0.3465736 9.0000000 9.0000000 0.3465736 0.3465736 0.3465736 9.0000000 0.3465736 0.3465736 0.3465736 0.3465736 0.3465736 0.3465736 0.0000010 0.3465736 0.3465736 0.3465736 0.3465736 9.0000000 0.3465736 0.3465736 0.3465736 0.0000010 9.0000000 0.0000010 9.0000000 9.0000000 9.0000000 0.0000010 0.3465736 0.3465736 9.0000000 0.3465736 9.0000000 0.3465736 0.3465736 0.0000010 9.0000000 9.0000000 0.3465736 0.3465736 0.3465736 0.0000010 0.3465736 0.3465736 0.3465736 0.3465736 0.3465736 9.0000000 0.3465736 0.3465736 0.3465736 0.3465736 9.0000000 0.3465736 9.0000000 0.3465736 9.0000000 0.3465736 0.3465736 9.0000000 0.3465736 9.0000000 9.0000000 0.0000010 0.0000010 9.0000000 0.3465736 0.3465736 0.3465736 0.0000010 0.3465736 9.0000000 0.3465736 9.0000000 0.3465736 0.3465736 9.0000000 0.3465736 0.3465736 0.3465736 9.0000000 0.3465736 9.0000000 9.0000000 9.0000000 0.3465736 0.3465736 0.3465736 9.0000000 0.3465736 0.3465736 0.3465736 9.0000000 0.3465736 0.3465736 9.0000000 0.3465736 9.0000000 0.3465736 9.0000000 0.3465736 0.3465736 9.0000000 9.0000000 9.0000000 9.0000000 9.0000000 0.3465736 0.3465736 0.3465736 0.3465736 9.0000000 0.3465736 0.3465736 0.3465736 0.3465736 0.3465736 9.0000000 0.3465736 0.0000010 9.0000000 0.3465736 0.3465736 0.3465736 0.3465736 0.3465736 0.3465736 0.3465736 0.3465736 9.0000000 0.3465736 0.3465736 0.3465736 0.3465736 9.0000000 0.3465736 9.0000000 0.3465736 9.0000000 9.0000000 0.3465736 9.0000000 0.3465736 9.0000000 0.3465736 9.0000000 9.0000000 0.3465736 0.3465736 9.0000000 0.3465736 9.0000000 0.3465736 0.3465736 9.0000000 0.3465736 9.0000000 0.3465736 9.0000000 0.3465736 0.3465736 9.0000000 0.3465736 0.3465736 0.3465736 0.3465736 0.3465736 0.3465736 9.0000000 0.3465736 9.0000000 0.3465736 9.0000000 0.3465736 0.3465736 0.3465736 0.3465736 0.3465736 0.3465736 9.0000000 9.0000000 0.3465736 0.3465736 0.3465736 9.0000000 9.0000000 0.3465736 0.3465736 0.3465736 9.0000000 9.0000000 9.0000000 0.3465736 0.3465736 0.3465736 9.0000000 0.3465736 0.3465736 0.3465736 0.3465736 0.3465736 0.0000010 9.0000000 0.3465736 0.3465736 9.0000000 0.3465736 9.0000000 9.0000000 0.3465736 0.0000010 9.0000000 0.3465736 0.3465736 9.0000000 9.0000000 0.3465736 0.3465736 0.3465736 0.3465736 0.3465736 9.0000000 0.3465736 0.3465736 0.3465736 9.0000000 0.0000010 9.0000000 9.0000000 0.3465736 9.0000000 0.3465736 9.0000000 0.3465736 9.0000000 0.3465736 0.3465736 0.3465736 0.3465736 0.3465736 0.3465736 0.3465736 0.3465736 9.0000000 0.3465736 0.3465736 0.3465736 9.0000000 0.3465736 9.0000000 0.3465736 0.3465736 9.0000000 0.3465736 0.3465736 0.3465736 0.3465736 9.0000000 9.0000000 0.3465736 0.3465736 0.3465736 0.3465736 0.3465736 9.0000000 0.3465736 0.3465736 0.3465736 0.3465736 0.3465736 9.0000000 9.0000000 9.0000000 9.0000000 0.3465736 9.0000000 0.3465736 9.0000000 0.3465736 9.0000000 0.3465736 0.0000010 0.3465736 9.0000000 0.3465736 0.3465736 0.3465736 0.3465736 0.3465736 0.3465736 0.3465736 9.0000000 9.0000000 0.3465736 9.0000000 9.0000000 0.3465736 0.3465736 0.3465736 9.0000000 9.0000000 0.3465736 0.0000010 9.0000000 9.0000000 9.0000000 9.0000000 0.3465736 0.3465736 0.3465736 0.3465736 9.0000000 9.0000000 9.0000000 0.3465736 0.3465736 9.0000000 0.3465736 0.3465736 0.3465736 0.3465736 0.3465736 0.3465736 0.3465736 0.3465736 9.0000000 0.3465736 0.3465736 0.0000010 9.0000000 0.3465736 9.0000000 9.0000000 0.3465736 0.3465736 9.0000000 0.3465736 0.3465736 0.3465736 9.0000000 9.0000000 0.3465736 0.3465736 0.3465736 9.0000000 0.3465736 9.0000000 9.0000000 9.0000000 9.0000000 0.3465736 0.3465736 9.0000000 9.0000000 0.3465736 0.3465736 0.3465736 0.3465736 9.0000000 9.0000000 9.0000000 0.3465736 9.0000000 0.3465736 0.3465736 9.0000000 0.3465736 0.3465736 9.0000000 0.3465736 0.3465736 0.3465736 0.3465736 0.3465736 9.0000000 0.3465736 0.3465736 0.3465736 9.0000000 0.3465736 0.3465736 0.3465736 0.3465736 9.0000000 9.0000000 9.0000000 9.0000000 
NEW_mucronata_RH187        9.0000000 9.0000000 9.0000000 9.0000000 9.0000000 9.0000000 9.0000000 9.0000000 9.0000000 9.0000000 9.0000000 9.0000000 9.0000000 9.0000000 9.0000000 9.0000000 9.0000000 9.0000000 9.0000000 9.0000000 9.0000000 9.0000000 9.0000000 9.0000000 9.0000000 9.0000000 9.0000000 9.0000000 9.0000000 9.0000000 9.0000000 9.0000000 0.0000010 0.0000000 0.0000010 0.0000010 0.0000010 0.0000010 0.0000010 0.0000010 0.0000010 0.0000010 0.0000010 0.0000010 0.0000010 0.0000010 0.0000010 0.0000010 0.0000010 0.0000010 0.3465736 9.0000000 9.0000000 0.3465736 0.3465736 0.3465736 0.3465736 0.3465736 0.3465736 0.3465736 0.3465736 9.0000000 0.3465736 0.3465736 0.3465736 0.3465736 0.3465736 9.0000000 9.0000000 0.3465736 9.0000000 0.3465736 0.3465736 0.3465736 9.0000000 9.0000000 0.3465736 0.3465736 9.0000000 0.0000010 0.3465736 9.0000000 0.3465736 9.0000000 0.3465736 0.3465736 0.3465736 9.0000000 9.0000000 9.0000000 0.3465736 0.3465736 0.3465736 0.3465736 0.0000010 0.3465736 0.3465736 0.3465736 9.0000000 0.3465736 0.3465736 9.0000000 9.0000000 0.3465736 9.0000000 9.0000000 0.3465736 9.0000000 0.3465736 0.0000010 9.0000000 9.0000000 0.3465736 0.3465736 0.3465736 9.0000000 0.3465736 0.3465736 0.3465736 0.3465736 0.3465736 0.3465736 9.0000000 0.3465736 9.0000000 9.0000000 0.3465736 0.3465736 0.3465736 0.3465736 9.0000000 9.0000000 0.3465736 0.0000010 0.0000010 0.3465736 0.3465736 0.3465736 0.3465736 0.3465736 9.0000000 0.0000010 9.0000000 9.0000000 9.0000000 0.3465736 0.3465736 9.0000000 0.3465736 9.0000000 0.3465736 0.3465736 9.0000000 0.3465736 0.3465736 9.0000000 0.3465736 0.3465736 9.0000000 0.3465736 0.3465736 9.0000000 0.3465736 9.0000000 0.3465736 0.3465736 9.0000000 0.3465736 0.3465736 9.0000000 0.0000010 0.3465736 9.0000000 9.0000000 0.3465736 9.0000000 9.0000000 9.0000000 0.3465736 9.0000000 9.0000000 9.0000000 9.0000000 0.3465736 0.3465736 0.3465736 0.3465736 9.0000000 0.3465736 0.3465736 0.3465736 0.3465736 0.3465736 9.0000000 0.3465736 0.3465736 0.0000010 0.3465736 0.3465736 0.3465736 9.0000000 0.3465736 0.3465736 0.3465736 9.0000000 0.3465736 0.3465736 0.3465736 0.3465736 9.0000000 9.0000000 0.3465736 0.3465736 0.3465736 0.3465736 0.3465736 9.0000000 0.3465736 0.3465736 0.3465736 0.3465736 0.3465736 0.3465736 0.0000010 0.3465736 0.3465736 0.3465736 9.0000000 0.3465736 0.3465736 0.3465736 9.0000000 0.3465736 0.3465736 9.0000000 9.0000000 9.0000000 0.3465736 9.0000000 0.3465736 0.3465736 0.3465736 0.3465736 0.3465736 9.0000000 9.0000000 0.3465736 0.3465736 0.3465736 0.3465736 0.0000010 9.0000000 0.3465736 9.0000000 0.3465736 0.3465736 9.0000000 9.0000000 0.3465736 0.3465736 0.3465736 9.0000000 0.3465736 0.3465736 0.0000010 0.3465736 0.3465736 0.3465736 9.0000000 0.3465736 0.3465736 0.3465736 0.0000010 0.3465736 9.0000000 0.3465736 0.3465736 9.0000000 0.0000010 0.0000010 0.3465736 0.3465736 0.0000010 0.3465736 0.0000010 9.0000000 9.0000000 9.0000000 0.3465736 9.0000000 0.3465736 9.0000000 9.0000000 0.3465736 9.0000000 0.3465736 0.3465736 0.3465736 0.3465736 0.3465736 9.0000000 0.3465736 0.3465736 0.3465736 0.3465736 9.0000000 0.3465736 0.3465736 0.3465736 0.3465736 0.3465736 0.3465736 0.3465736 9.0000000 9.0000000 0.3465736 0.3465736 0.3465736 0.3465736 0.3465736 0.3465736 0.3465736 0.3465736 9.0000000 0.3465736 0.3465736 0.3465736 9.0000000 0.3465736 9.0000000 0.3465736 0.3465736 9.0000000 0.3465736 0.3465736 9.0000000 0.0000010 0.3465736 0.3465736 0.3465736 9.0000000 9.0000000 9.0000000 0.3465736 9.0000000 0.3465736 0.3465736 9.0000000 9.0000000 9.0000000 9.0000000 9.0000000 9.0000000 9.0000000 0.3465736 0.3465736 0.3465736 9.0000000 9.0000000 0.3465736 0.3465736 0.3465736 9.0000000 0.3465736 0.3465736 0.3465736 0.3465736 0.3465736 0.3465736 0.0000010 0.3465736 0.3465736 0.3465736 0.3465736 9.0000000 0.3465736 0.3465736 0.3465736 0.0000010 9.0000000 0.0000010 9.0000000 9.0000000 9.0000000 0.0000010 0.3465736 0.3465736 9.0000000 0.3465736 9.0000000 0.3465736 0.3465736 0.0000010 9.0000000 9.0000000 0.3465736 0.3465736 0.3465736 0.0000010 0.3465736 0.3465736 0.3465736 0.3465736 0.3465736 9.0000000 0.3465736 0.3465736 0.3465736 0.3465736 9.0000000 0.3465736 9.0000000 0.3465736 9.0000000 0.3465736 0.3465736 9.0000000 0.3465736 9.0000000 9.0000000 0.0000010 0.0000010 9.0000000 0.3465736 0.3465736 0.3465736 0.0000010 0.3465736 9.0000000 0.3465736 9.0000000 0.3465736 0.3465736 9.0000000 0.3465736 0.3465736 0.3465736 9.0000000 0.3465736 9.0000000 9.0000000 9.0000000 0.3465736 0.3465736 0.3465736 9.0000000 0.3465736 0.3465736 0.3465736 9.0000000 0.3465736 0.3465736 9.0000000 0.3465736 9.0000000 0.3465736 9.0000000 0.3465736 0.3465736 9.0000000 9.0000000 9.0000000 9.0000000 9.0000000 0.3465736 0.3465736 0.3465736 0.3465736 9.0000000 0.3465736 0.3465736 0.3465736 0.3465736 0.3465736 9.0000000 0.3465736 0.0000010 9.0000000 0.3465736 0.3465736 0.3465736 0.3465736 0.3465736 0.3465736 0.3465736 0.3465736 9.0000000 0.3465736 0.3465736 0.3465736 0.3465736 9.0000000 0.3465736 9.0000000 0.3465736 9.0000000 9.0000000 0.3465736 9.0000000 0.3465736 9.0000000 0.3465736 9.0000000 9.0000000 0.3465736 0.3465736 9.0000000 0.3465736 9.0000000 0.3465736 0.3465736 9.0000000 0.3465736 9.0000000 0.3465736 9.0000000 0.3465736 0.3465736 9.0000000 0.3465736 0.3465736 0.3465736 0.3465736 0.3465736 0.3465736 9.0000000 0.3465736 9.0000000 0.3465736 9.0000000 0.3465736 0.3465736 0.3465736 0.3465736 0.3465736 0.3465736 9.0000000 9.0000000 0.3465736 0.3465736 0.3465736 9.0000000 9.0000000 0.3465736 0.3465736 0.3465736 9.0000000 9.0000000 9.0000000 0.3465736 0.3465736 0.3465736 9.0000000 0.3465736 0.3465736 0.3465736 0.3465736 0.3465736 0.0000010 9.0000000 0.3465736 0.3465736 9.0000000 0.3465736 9.0000000 9.0000000 0.3465736 0.0000010 9.0000000 0.3465736 0.3465736 9.0000000 9.0000000 0.3465736 0.3465736 0.3465736 0.3465736 0.3465736 9.0000000 0.3465736 0.3465736 0.3465736 9.0000000 0.0000010 9.0000000 9.0000000 0.3465736 9.0000000 0.3465736 9.0000000 0.3465736 9.0000000 0.3465736 0.3465736 0.3465736 0.3465736 0.3465736 0.3465736 0.3465736 0.3465736 9.0000000 0.3465736 0.3465736 0.3465736 9.0000000 0.3465736 9.0000000 0.3465736 0.3465736 9.0000000 0.3465736 0.3465736 0.3465736 0.3465736 9.0000000 9.0000000 0.3465736 0.3465736 0.3465736 0.3465736 0.3465736 9.0000000 0.3465736 0.3465736 0.3465736 0.3465736 0.3465736 9.0000000 9.0000000 9.0000000 9.0000000 0.3465736 9.0000000 0.3465736 9.0000000 0.3465736 9.0000000 0.3465736 0.0000010 0.3465736 9.0000000 0.3465736 0.3465736 0.3465736 0.3465736 0.3465736 0.3465736 0.3465736 9.0000000 9.0000000 0.3465736 9.0000000 9.0000000 0.3465736 0.3465736 0.3465736 9.0000000 9.0000000 0.3465736 0.0000010 9.0000000 9.0000000 9.0000000 9.0000000 0.3465736 0.3465736 0.3465736 0.3465736 9.0000000 9.0000000 9.0000000 0.3465736 0.3465736 9.0000000 0.3465736 0.3465736 0.3465736 0.3465736 0.3465736 0.3465736 0.3465736 0.3465736 9.0000000 0.3465736 0.3465736 0.0000010 9.0000000 0.3465736 9.0000000 9.0000000 0.3465736 0.3465736 9.0000000 0.3465736 0.3465736 0.3465736 9.0000000 9.0000000 0.3465736 0.3465736 0.3465736 9.0000000 0.3465736 9.0000000 9.0000000 9.0000000 9.0000000 0.3465736 0.3465736 9.0000000 9.0000000 0.3465736 0.3465736 0.3465736 0.3465736 9.0000000 9.0000000 9.0000000 0.3465736 9.0000000 0.3465736 0.3465736 9.0000000 0.3465736 0.3465736 9.0000000 0.3465736 0.3465736 0.3465736 0.3465736 0.3465736 9.0000000 0.3465736 0.3465736 0.3465736 9.0000000 0.3465736 0.3465736 0.3465736 0.3465736 9.0000000 9.0000000 9.0000000 9.0000000 
NEW_omninoglabra_RH77      9.0000000 9.0000000 9.0000000 9.0000000 9.0000000 9.0000000 9.0000000 9.0000000 9.0000000 9.0000000 9.0000000 9.0000000 9.0000000 9.0000000 9.0000000 9.0000000 9.0000000 9.0000000 9.0000000 9.0000000 9.0000000 9.0000000 9.0000000 9.0000000 9.0000000 9.0000000 9.0000000 9.0000000 9.0000000 9.0000000 9.0000000 9.0000000 0.0000010 0.0000010 0.0000000 0.0000010 0.0000010 0.0000010 0.0000010 0.0000010 0.0000010 0.0000010 0.0000010 0.0000010 0.0000010 0.0000010 0.0000010 0.0000010 0.0000010 0.0000010 0.3465736 9.0000000 9.0000000 0.3465736 0.3465736 0.3465736 0.3465736 0.3465736 0.3465736 0.3465736 0.3465736 9.0000000 0.3465736 0.3465736 0.3465736 0.3465736 0.3465736 9.0000000 9.0000000 0.3465736 9.0000000 0.3465736 0.3465736 0.3465736 9.0000000 9.0000000 0.3465736 0.3465736 9.0000000 0.0000010 0.3465736 9.0000000 0.3465736 9.0000000 0.3465736 0.3465736 0.3465736 9.0000000 9.0000000 9.0000000 0.3465736 0.3465736 0.3465736 0.3465736 0.0000010 0.3465736 0.3465736 0.3465736 9.0000000 0.3465736 0.3465736 9.0000000 9.0000000 0.3465736 9.0000000 9.0000000 0.3465736 9.0000000 0.3465736 0.0000010 9.0000000 9.0000000 0.3465736 0.3465736 0.3465736 9.0000000 0.3465736 0.3465736 0.3465736 0.3465736 0.3465736 0.3465736 9.0000000 0.3465736 9.0000000 9.0000000 0.3465736 0.3465736 0.3465736 0.3465736 9.0000000 9.0000000 0.3465736 0.0000010 0.0000010 0.3465736 0.3465736 0.3465736 0.3465736 0.3465736 9.0000000 0.0000010 9.0000000 9.0000000 9.0000000 0.3465736 0.3465736 9.0000000 0.3465736 9.0000000 0.3465736 0.3465736 9.0000000 0.3465736 0.3465736 9.0000000 0.3465736 0.3465736 9.0000000 0.3465736 0.3465736 9.0000000 0.3465736 9.0000000 0.3465736 0.3465736 9.0000000 0.3465736 0.3465736 9.0000000 0.0000010 0.3465736 9.0000000 9.0000000 0.3465736 9.0000000 9.0000000 9.0000000 0.3465736 9.0000000 9.0000000 9.0000000 9.0000000 0.3465736 0.3465736 0.3465736 0.3465736 9.0000000 0.3465736 0.3465736 0.3465736 0.3465736 0.3465736 9.0000000 0.3465736 0.3465736 0.0000010 0.3465736 0.3465736 0.3465736 9.0000000 0.3465736 0.3465736 0.3465736 9.0000000 0.3465736 0.3465736 0.3465736 0.3465736 9.0000000 9.0000000 0.3465736 0.3465736 0.3465736 0.3465736 0.3465736 9.0000000 0.3465736 0.3465736 0.3465736 0.3465736 0.3465736 0.3465736 0.0000010 0.3465736 0.3465736 0.3465736 9.0000000 0.3465736 0.3465736 0.3465736 9.0000000 0.3465736 0.3465736 9.0000000 9.0000000 9.0000000 0.3465736 9.0000000 0.3465736 0.3465736 0.3465736 0.3465736 0.3465736 9.0000000 9.0000000 0.3465736 0.3465736 0.3465736 0.3465736 0.0000010 9.0000000 0.3465736 9.0000000 0.3465736 0.3465736 9.0000000 9.0000000 0.3465736 0.3465736 0.3465736 9.0000000 0.3465736 0.3465736 0.0000010 0.3465736 0.3465736 0.3465736 9.0000000 0.3465736 0.3465736 0.3465736 0.0000010 0.3465736 9.0000000 0.3465736 0.3465736 9.0000000 0.0000010 0.0000010 0.3465736 0.3465736 0.0000010 0.3465736 0.0000010 9.0000000 9.0000000 9.0000000 0.3465736 9.0000000 0.3465736 9.0000000 9.0000000 0.3465736 9.0000000 0.3465736 0.3465736 0.3465736 0.3465736 0.3465736 9.0000000 0.3465736 0.3465736 0.3465736 0.3465736 9.0000000 0.3465736 0.3465736 0.3465736 0.3465736 0.3465736 0.3465736 0.3465736 9.0000000 9.0000000 0.3465736 0.3465736 0.3465736 0.3465736 0.3465736 0.3465736 0.3465736 0.3465736 9.0000000 0.3465736 0.3465736 0.3465736 9.0000000 0.3465736 9.0000000 0.3465736 0.3465736 9.0000000 0.3465736 0.3465736 9.0000000 0.0000010 0.3465736 0.3465736 0.3465736 9.0000000 9.0000000 9.0000000 0.3465736 9.0000000 0.3465736 0.3465736 9.0000000 9.0000000 9.0000000 9.0000000 9.0000000 9.0000000 9.0000000 0.3465736 0.3465736 0.3465736 9.0000000 9.0000000 0.3465736 0.3465736 0.3465736 9.0000000 0.3465736 0.3465736 0.3465736 0.3465736 0.3465736 0.3465736 0.0000010 0.3465736 0.3465736 0.3465736 0.3465736 9.0000000 0.3465736 0.3465736 0.3465736 0.0000010 9.0000000 0.0000010 9.0000000 9.0000000 9.0000000 0.0000010 0.3465736 0.3465736 9.0000000 0.3465736 9.0000000 0.3465736 0.3465736 0.0000010 9.0000000 9.0000000 0.3465736 0.3465736 0.3465736 0.0000010 0.3465736 0.3465736 0.3465736 0.3465736 0.3465736 9.0000000 0.3465736 0.3465736 0.3465736 0.3465736 9.0000000 0.3465736 9.0000000 0.3465736 9.0000000 0.3465736 0.3465736 9.0000000 0.3465736 9.0000000 9.0000000 0.0000010 0.0000010 9.0000000 0.3465736 0.3465736 0.3465736 0.0000010 0.3465736 9.0000000 0.3465736 9.0000000 0.3465736 0.3465736 9.0000000 0.3465736 0.3465736 0.3465736 9.0000000 0.3465736 9.0000000 9.0000000 9.0000000 0.3465736 0.3465736 0.3465736 9.0000000 0.3465736 0.3465736 0.3465736 9.0000000 0.3465736 0.3465736 9.0000000 0.3465736 9.0000000 0.3465736 9.0000000 0.3465736 0.3465736 9.0000000 9.0000000 9.0000000 9.0000000 9.0000000 0.3465736 0.3465736 0.3465736 0.3465736 9.0000000 0.3465736 0.3465736 0.3465736 0.3465736 0.3465736 9.0000000 0.3465736 0.0000010 9.0000000 0.3465736 0.3465736 0.3465736 0.3465736 0.3465736 0.3465736 0.3465736 0.3465736 9.0000000 0.3465736 0.3465736 0.3465736 0.3465736 9.0000000 0.3465736 9.0000000 0.3465736 9.0000000 9.0000000 0.3465736 9.0000000 0.3465736 9.0000000 0.3465736 9.0000000 9.0000000 0.3465736 0.3465736 9.0000000 0.3465736 9.0000000 0.3465736 0.3465736 9.0000000 0.3465736 9.0000000 0.3465736 9.0000000 0.3465736 0.3465736 9.0000000 0.3465736 0.3465736 0.3465736 0.3465736 0.3465736 0.3465736 9.0000000 0.3465736 9.0000000 0.3465736 9.0000000 0.3465736 0.3465736 0.3465736 0.3465736 0.3465736 0.3465736 9.0000000 9.0000000 0.3465736 0.3465736 0.3465736 9.0000000 9.0000000 0.3465736 0.3465736 0.3465736 9.0000000 9.0000000 9.0000000 0.3465736 0.3465736 0.3465736 9.0000000 0.3465736 0.3465736 0.3465736 0.3465736 0.3465736 0.0000010 9.0000000 0.3465736 0.3465736 9.0000000 0.3465736 9.0000000 9.0000000 0.3465736 0.0000010 9.0000000 0.3465736 0.3465736 9.0000000 9.0000000 0.3465736 0.3465736 0.3465736 0.3465736 0.3465736 9.0000000 0.3465736 0.3465736 0.3465736 9.0000000 0.0000010 9.0000000 9.0000000 0.3465736 9.0000000 0.3465736 9.0000000 0.3465736 9.0000000 0.3465736 0.3465736 0.3465736 0.3465736 0.3465736 0.3465736 0.3465736 0.3465736 9.0000000 0.3465736 0.3465736 0.3465736 9.0000000 0.3465736 9.0000000 0.3465736 0.3465736 9.0000000 0.3465736 0.3465736 0.3465736 0.3465736 9.0000000 9.0000000 0.3465736 0.3465736 0.3465736 0.3465736 0.3465736 9.0000000 0.3465736 0.3465736 0.3465736 0.3465736 0.3465736 9.0000000 9.0000000 9.0000000 9.0000000 0.3465736 9.0000000 0.3465736 9.0000000 0.3465736 9.0000000 0.3465736 0.0000010 0.3465736 9.0000000 0.3465736 0.3465736 0.3465736 0.3465736 0.3465736 0.3465736 0.3465736 9.0000000 9.0000000 0.3465736 9.0000000 9.0000000 0.3465736 0.3465736 0.3465736 9.0000000 9.0000000 0.3465736 0.0000010 9.0000000 9.0000000 9.0000000 9.0000000 0.3465736 0.3465736 0.3465736 0.3465736 9.0000000 9.0000000 9.0000000 0.3465736 0.3465736 9.0000000 0.3465736 0.3465736 0.3465736 0.3465736 0.3465736 0.3465736 0.3465736 0.3465736 9.0000000 0.3465736 0.3465736 0.0000010 9.0000000 0.3465736 9.0000000 9.0000000 0.3465736 0.3465736 9.0000000 0.3465736 0.3465736 0.3465736 9.0000000 9.0000000 0.3465736 0.3465736 0.3465736 9.0000000 0.3465736 9.0000000 9.0000000 9.0000000 9.0000000 0.3465736 0.3465736 9.0000000 9.0000000 0.3465736 0.3465736 0.3465736 0.3465736 9.0000000 9.0000000 9.0000000 0.3465736 9.0000000 0.3465736 0.3465736 9.0000000 0.3465736 0.3465736 9.0000000 0.3465736 0.3465736 0.3465736 0.3465736 0.3465736 9.0000000 0.3465736 0.3465736 0.3465736 9.0000000 0.3465736 0.3465736 0.3465736 0.3465736 9.0000000 9.0000000 9.0000000 9.0000000 
NEW_pilaarkopensis_RH139   9.0000000 9.0000000 9.0000000 9.0000000 9.0000000 9.0000000 9.0000000 9.0000000 9.0000000 9.0000000 9.0000000 9.0000000 9.0000000 9.0000000 9.0000000 9.0000000 9.0000000 9.0000000 9.0000000 9.0000000 9.0000000 9.0000000 9.0000000 9.0000000 9.0000000 9.0000000 9.0000000 9.0000000 9.0000000 9.0000000 9.0000000 9.0000000 0.0000010 0.0000010 0.0000010 0.0000000 0.0000010 0.0000010 0.0000010 0.0000010 0.0000010 0.0000010 0.0000010 0.0000010 0.0000010 0.0000010 0.0000010 0.0000010 0.0000010 0.0000010 0.3465736 9.0000000 9.0000000 0.3465736 0.3465736 0.3465736 0.3465736 0.3465736 0.3465736 0.3465736 0.3465736 9.0000000 0.3465736 0.3465736 0.3465736 0.3465736 0.3465736 9.0000000 9.0000000 0.3465736 9.0000000 0.3465736 0.3465736 0.3465736 9.0000000 9.0000000 0.3465736 0.3465736 9.0000000 0.0000010 0.3465736 9.0000000 0.3465736 9.0000000 0.3465736 0.3465736 0.3465736 9.0000000 9.0000000 9.0000000 0.3465736 0.3465736 0.3465736 0.3465736 0.0000010 0.3465736 0.3465736 0.3465736 9.0000000 0.3465736 0.3465736 9.0000000 9.0000000 0.3465736 9.0000000 9.0000000 0.3465736 9.0000000 0.3465736 0.0000010 9.0000000 9.0000000 0.3465736 0.3465736 0.3465736 9.0000000 0.3465736 0.3465736 0.3465736 0.3465736 0.3465736 0.3465736 9.0000000 0.3465736 9.0000000 9.0000000 0.3465736 0.3465736 0.3465736 0.3465736 9.0000000 9.0000000 0.3465736 0.0000010 0.0000010 0.3465736 0.3465736 0.3465736 0.3465736 0.3465736 9.0000000 0.0000010 9.0000000 9.0000000 9.0000000 0.3465736 0.3465736 9.0000000 0.3465736 9.0000000 0.3465736 0.3465736 9.0000000 0.3465736 0.3465736 9.0000000 0.3465736 0.3465736 9.0000000 0.3465736 0.3465736 9.0000000 0.3465736 9.0000000 0.3465736 0.3465736 9.0000000 0.3465736 0.3465736 9.0000000 0.0000010 0.3465736 9.0000000 9.0000000 0.3465736 9.0000000 9.0000000 9.0000000 0.3465736 9.0000000 9.0000000 9.0000000 9.0000000 0.3465736 0.3465736 0.3465736 0.3465736 9.0000000 0.3465736 0.3465736 0.3465736 0.3465736 0.3465736 9.0000000 0.3465736 0.3465736 0.0000010 0.3465736 0.3465736 0.3465736 9.0000000 0.3465736 0.3465736 0.3465736 9.0000000 0.3465736 0.3465736 0.3465736 0.3465736 9.0000000 9.0000000 0.3465736 0.3465736 0.3465736 0.3465736 0.3465736 9.0000000 0.3465736 0.3465736 0.3465736 0.3465736 0.3465736 0.3465736 0.0000010 0.3465736 0.3465736 0.3465736 9.0000000 0.3465736 0.3465736 0.3465736 9.0000000 0.3465736 0.3465736 9.0000000 9.0000000 9.0000000 0.3465736 9.0000000 0.3465736 0.3465736 0.3465736 0.3465736 0.3465736 9.0000000 9.0000000 0.3465736 0.3465736 0.3465736 0.3465736 0.0000010 9.0000000 0.3465736 9.0000000 0.3465736 0.3465736 9.0000000 9.0000000 0.3465736 0.3465736 0.3465736 9.0000000 0.3465736 0.3465736 0.0000010 0.3465736 0.3465736 0.3465736 9.0000000 0.3465736 0.3465736 0.3465736 0.0000010 0.3465736 9.0000000 0.3465736 0.3465736 9.0000000 0.0000010 0.0000010 0.3465736 0.3465736 0.0000010 0.3465736 0.0000010 9.0000000 9.0000000 9.0000000 0.3465736 9.0000000 0.3465736 9.0000000 9.0000000 0.3465736 9.0000000 0.3465736 0.3465736 0.3465736 0.3465736 0.3465736 9.0000000 0.3465736 0.3465736 0.3465736 0.3465736 9.0000000 0.3465736 0.3465736 0.3465736 0.3465736 0.3465736 0.3465736 0.3465736 9.0000000 9.0000000 0.3465736 0.3465736 0.3465736 0.3465736 0.3465736 0.3465736 0.3465736 0.3465736 9.0000000 0.3465736 0.3465736 0.3465736 9.0000000 0.3465736 9.0000000 0.3465736 0.3465736 9.0000000 0.3465736 0.3465736 9.0000000 0.0000010 0.3465736 0.3465736 0.3465736 9.0000000 9.0000000 9.0000000 0.3465736 9.0000000 0.3465736 0.3465736 9.0000000 9.0000000 9.0000000 9.0000000 9.0000000 9.0000000 9.0000000 0.3465736 0.3465736 0.3465736 9.0000000 9.0000000 0.3465736 0.3465736 0.3465736 9.0000000 0.3465736 0.3465736 0.3465736 0.3465736 0.3465736 0.3465736 0.0000010 0.3465736 0.3465736 0.3465736 0.3465736 9.0000000 0.3465736 0.3465736 0.3465736 0.0000010 9.0000000 0.0000010 9.0000000 9.0000000 9.0000000 0.0000010 0.3465736 0.3465736 9.0000000 0.3465736 9.0000000 0.3465736 0.3465736 0.0000010 9.0000000 9.0000000 0.3465736 0.3465736 0.3465736 0.0000010 0.3465736 0.3465736 0.3465736 0.3465736 0.3465736 9.0000000 0.3465736 0.3465736 0.3465736 0.3465736 9.0000000 0.3465736 9.0000000 0.3465736 9.0000000 0.3465736 0.3465736 9.0000000 0.3465736 9.0000000 9.0000000 0.0000010 0.0000010 9.0000000 0.3465736 0.3465736 0.3465736 0.0000010 0.3465736 9.0000000 0.3465736 9.0000000 0.3465736 0.3465736 9.0000000 0.3465736 0.3465736 0.3465736 9.0000000 0.3465736 9.0000000 9.0000000 9.0000000 0.3465736 0.3465736 0.3465736 9.0000000 0.3465736 0.3465736 0.3465736 9.0000000 0.3465736 0.3465736 9.0000000 0.3465736 9.0000000 0.3465736 9.0000000 0.3465736 0.3465736 9.0000000 9.0000000 9.0000000 9.0000000 9.0000000 0.3465736 0.3465736 0.3465736 0.3465736 9.0000000 0.3465736 0.3465736 0.3465736 0.3465736 0.3465736 9.0000000 0.3465736 0.0000010 9.0000000 0.3465736 0.3465736 0.3465736 0.3465736 0.3465736 0.3465736 0.3465736 0.3465736 9.0000000 0.3465736 0.3465736 0.3465736 0.3465736 9.0000000 0.3465736 9.0000000 0.3465736 9.0000000 9.0000000 0.3465736 9.0000000 0.3465736 9.0000000 0.3465736 9.0000000 9.0000000 0.3465736 0.3465736 9.0000000 0.3465736 9.0000000 0.3465736 0.3465736 9.0000000 0.3465736 9.0000000 0.3465736 9.0000000 0.3465736 0.3465736 9.0000000 0.3465736 0.3465736 0.3465736 0.3465736 0.3465736 0.3465736 9.0000000 0.3465736 9.0000000 0.3465736 9.0000000 0.3465736 0.3465736 0.3465736 0.3465736 0.3465736 0.3465736 9.0000000 9.0000000 0.3465736 0.3465736 0.3465736 9.0000000 9.0000000 0.3465736 0.3465736 0.3465736 9.0000000 9.0000000 9.0000000 0.3465736 0.3465736 0.3465736 9.0000000 0.3465736 0.3465736 0.3465736 0.3465736 0.3465736 0.0000010 9.0000000 0.3465736 0.3465736 9.0000000 0.3465736 9.0000000 9.0000000 0.3465736 0.0000010 9.0000000 0.3465736 0.3465736 9.0000000 9.0000000 0.3465736 0.3465736 0.3465736 0.3465736 0.3465736 9.0000000 0.3465736 0.3465736 0.3465736 9.0000000 0.0000010 9.0000000 9.0000000 0.3465736 9.0000000 0.3465736 9.0000000 0.3465736 9.0000000 0.3465736 0.3465736 0.3465736 0.3465736 0.3465736 0.3465736 0.3465736 0.3465736 9.0000000 0.3465736 0.3465736 0.3465736 9.0000000 0.3465736 9.0000000 0.3465736 0.3465736 9.0000000 0.3465736 0.3465736 0.3465736 0.3465736 9.0000000 9.0000000 0.3465736 0.3465736 0.3465736 0.3465736 0.3465736 9.0000000 0.3465736 0.3465736 0.3465736 0.3465736 0.3465736 9.0000000 9.0000000 9.0000000 9.0000000 0.3465736 9.0000000 0.3465736 9.0000000 0.3465736 9.0000000 0.3465736 0.0000010 0.3465736 9.0000000 0.3465736 0.3465736 0.3465736 0.3465736 0.3465736 0.3465736 0.3465736 9.0000000 9.0000000 0.3465736 9.0000000 9.0000000 0.3465736 0.3465736 0.3465736 9.0000000 9.0000000 0.3465736 0.0000010 9.0000000 9.0000000 9.0000000 9.0000000 0.3465736 0.3465736 0.3465736 0.3465736 9.0000000 9.0000000 9.0000000 0.3465736 0.3465736 9.0000000 0.3465736 0.3465736 0.3465736 0.3465736 0.3465736 0.3465736 0.3465736 0.3465736 9.0000000 0.3465736 0.3465736 0.0000010 9.0000000 0.3465736 9.0000000 9.0000000 0.3465736 0.3465736 9.0000000 0.3465736 0.3465736 0.3465736 9.0000000 9.0000000 0.3465736 0.3465736 0.3465736 9.0000000 0.3465736 9.0000000 9.0000000 9.0000000 9.0000000 0.3465736 0.3465736 9.0000000 9.0000000 0.3465736 0.3465736 0.3465736 0.3465736 9.0000000 9.0000000 9.0000000 0.3465736 9.0000000 0.3465736 0.3465736 9.0000000 0.3465736 0.3465736 9.0000000 0.3465736 0.3465736 0.3465736 0.3465736 0.3465736 9.0000000 0.3465736 0.3465736 0.3465736 9.0000000 0.3465736 0.3465736 0.3465736 0.3465736 9.0000000 9.0000000 9.0000000 9.0000000 
NEW_sp_aff_inconstans_RH43 9.0000000 9.0000000 9.0000000 9.0000000 9.0000000 9.0000000 9.0000000 9.0000000 9.0000000 9.0000000 9.0000000 9.0000000 9.0000000 9.0000000 9.0000000 9.0000000 9.0000000 9.0000000 9.0000000 9.0000000 9.0000000 9.0000000 9.0000000 9.0000000 9.0000000 9.0000000 9.0000000 9.0000000 9.0000000 9.0000000 9.0000000 9.0000000 0.0000010 0.0000010 0.0000010 0.0000010 0.0000000 0.0000010 0.0000010 0.0000010 0.0000010 0.0000010 0.0000010 0.0000010 0.0000010 0.0000010 0.0000010 0.0000010 0.0000010 0.0000010 0.3465736 9.0000000 9.0000000 0.3465736 0.3465736 0.3465736 0.3465736 0.3465736 0.3465736 0.3465736 0.3465736 9.0000000 0.3465736 0.3465736 0.3465736 0.3465736 0.3465736 9.0000000 9.0000000 0.3465736 9.0000000 0.3465736 0.3465736 0.3465736 9.0000000 9.0000000 0.3465736 0.3465736 9.0000000 0.0000010 0.3465736 9.0000000 0.3465736 9.0000000 0.3465736 0.3465736 0.3465736 9.0000000 9.0000000 9.0000000 0.3465736 0.3465736 0.3465736 0.3465736 0.0000010 0.3465736 0.3465736 0.3465736 9.0000000 0.3465736 0.3465736 9.0000000 9.0000000 0.3465736 9.0000000 9.0000000 0.3465736 9.0000000 0.3465736 0.0000010 9.0000000 9.0000000 0.3465736 0.3465736 0.3465736 9.0000000 0.3465736 0.3465736 0.3465736 0.3465736 0.3465736 0.3465736 9.0000000 0.3465736 9.0000000 9.0000000 0.3465736 0.3465736 0.3465736 0.3465736 9.0000000 9.0000000 0.3465736 0.0000010 0.0000010 0.3465736 0.3465736 0.3465736 0.3465736 0.3465736 9.0000000 0.0000010 9.0000000 9.0000000 9.0000000 0.3465736 0.3465736 9.0000000 0.3465736 9.0000000 0.3465736 0.3465736 9.0000000 0.3465736 0.3465736 9.0000000 0.3465736 0.3465736 9.0000000 0.3465736 0.3465736 9.0000000 0.3465736 9.0000000 0.3465736 0.3465736 9.0000000 0.3465736 0.3465736 9.0000000 0.0000010 0.3465736 9.0000000 9.0000000 0.3465736 9.0000000 9.0000000 9.0000000 0.3465736 9.0000000 9.0000000 9.0000000 9.0000000 0.3465736 0.3465736 0.3465736 0.3465736 9.0000000 0.3465736 0.3465736 0.3465736 0.3465736 0.3465736 9.0000000 0.3465736 0.3465736 0.0000010 0.3465736 0.3465736 0.3465736 9.0000000 0.3465736 0.3465736 0.3465736 9.0000000 0.3465736 0.3465736 0.3465736 0.3465736 9.0000000 9.0000000 0.3465736 0.3465736 0.3465736 0.3465736 0.3465736 9.0000000 0.3465736 0.3465736 0.3465736 0.3465736 0.3465736 0.3465736 0.0000010 0.3465736 0.3465736 0.3465736 9.0000000 0.3465736 0.3465736 0.3465736 9.0000000 0.3465736 0.3465736 9.0000000 9.0000000 9.0000000 0.3465736 9.0000000 0.3465736 0.3465736 0.3465736 0.3465736 0.3465736 9.0000000 9.0000000 0.3465736 0.3465736 0.3465736 0.3465736 0.0000010 9.0000000 0.3465736 9.0000000 0.3465736 0.3465736 9.0000000 9.0000000 0.3465736 0.3465736 0.3465736 9.0000000 0.3465736 0.3465736 0.0000010 0.3465736 0.3465736 0.3465736 9.0000000 0.3465736 0.3465736 0.3465736 0.0000010 0.3465736 9.0000000 0.3465736 0.3465736 9.0000000 0.0000010 0.0000010 0.3465736 0.3465736 0.0000010 0.3465736 0.0000010 9.0000000 9.0000000 9.0000000 0.3465736 9.0000000 0.3465736 9.0000000 9.0000000 0.3465736 9.0000000 0.3465736 0.3465736 0.3465736 0.3465736 0.3465736 9.0000000 0.3465736 0.3465736 0.3465736 0.3465736 9.0000000 0.3465736 0.3465736 0.3465736 0.3465736 0.3465736 0.3465736 0.3465736 9.0000000 9.0000000 0.3465736 0.3465736 0.3465736 0.3465736 0.3465736 0.3465736 0.3465736 0.3465736 9.0000000 0.3465736 0.3465736 0.3465736 9.0000000 0.3465736 9.0000000 0.3465736 0.3465736 9.0000000 0.3465736 0.3465736 9.0000000 0.0000010 0.3465736 0.3465736 0.3465736 9.0000000 9.0000000 9.0000000 0.3465736 9.0000000 0.3465736 0.3465736 9.0000000 9.0000000 9.0000000 9.0000000 9.0000000 9.0000000 9.0000000 0.3465736 0.3465736 0.3465736 9.0000000 9.0000000 0.3465736 0.3465736 0.3465736 9.0000000 0.3465736 0.3465736 0.3465736 0.3465736 0.3465736 0.3465736 0.0000010 0.3465736 0.3465736 0.3465736 0.3465736 9.0000000 0.3465736 0.3465736 0.3465736 0.0000010 9.0000000 0.0000010 9.0000000 9.0000000 9.0000000 0.0000010 0.3465736 0.3465736 9.0000000 0.3465736 9.0000000 0.3465736 0.3465736 0.0000010 9.0000000 9.0000000 0.3465736 0.3465736 0.3465736 0.0000010 0.3465736 0.3465736 0.3465736 0.3465736 0.3465736 9.0000000 0.3465736 0.3465736 0.3465736 0.3465736 9.0000000 0.3465736 9.0000000 0.3465736 9.0000000 0.3465736 0.3465736 9.0000000 0.3465736 9.0000000 9.0000000 0.0000010 0.0000010 9.0000000 0.3465736 0.3465736 0.3465736 0.0000010 0.3465736 9.0000000 0.3465736 9.0000000 0.3465736 0.3465736 9.0000000 0.3465736 0.3465736 0.3465736 9.0000000 0.3465736 9.0000000 9.0000000 9.0000000 0.3465736 0.3465736 0.3465736 9.0000000 0.3465736 0.3465736 0.3465736 9.0000000 0.3465736 0.3465736 9.0000000 0.3465736 9.0000000 0.3465736 9.0000000 0.3465736 0.3465736 9.0000000 9.0000000 9.0000000 9.0000000 9.0000000 0.3465736 0.3465736 0.3465736 0.3465736 9.0000000 0.3465736 0.3465736 0.3465736 0.3465736 0.3465736 9.0000000 0.3465736 0.0000010 9.0000000 0.3465736 0.3465736 0.3465736 0.3465736 0.3465736 0.3465736 0.3465736 0.3465736 9.0000000 0.3465736 0.3465736 0.3465736 0.3465736 9.0000000 0.3465736 9.0000000 0.3465736 9.0000000 9.0000000 0.3465736 9.0000000 0.3465736 9.0000000 0.3465736 9.0000000 9.0000000 0.3465736 0.3465736 9.0000000 0.3465736 9.0000000 0.3465736 0.3465736 9.0000000 0.3465736 9.0000000 0.3465736 9.0000000 0.3465736 0.3465736 9.0000000 0.3465736 0.3465736 0.3465736 0.3465736 0.3465736 0.3465736 9.0000000 0.3465736 9.0000000 0.3465736 9.0000000 0.3465736 0.3465736 0.3465736 0.3465736 0.3465736 0.3465736 9.0000000 9.0000000 0.3465736 0.3465736 0.3465736 9.0000000 9.0000000 0.3465736 0.3465736 0.3465736 9.0000000 9.0000000 9.0000000 0.3465736 0.3465736 0.3465736 9.0000000 0.3465736 0.3465736 0.3465736 0.3465736 0.3465736 0.0000010 9.0000000 0.3465736 0.3465736 9.0000000 0.3465736 9.0000000 9.0000000 0.3465736 0.0000010 9.0000000 0.3465736 0.3465736 9.0000000 9.0000000 0.3465736 0.3465736 0.3465736 0.3465736 0.3465736 9.0000000 0.3465736 0.3465736 0.3465736 9.0000000 0.0000010 9.0000000 9.0000000 0.3465736 9.0000000 0.3465736 9.0000000 0.3465736 9.0000000 0.3465736 0.3465736 0.3465736 0.3465736 0.3465736 0.3465736 0.3465736 0.3465736 9.0000000 0.3465736 0.3465736 0.3465736 9.0000000 0.3465736 9.0000000 0.3465736 0.3465736 9.0000000 0.3465736 0.3465736 0.3465736 0.3465736 9.0000000 9.0000000 0.3465736 0.3465736 0.3465736 0.3465736 0.3465736 9.0000000 0.3465736 0.3465736 0.3465736 0.3465736 0.3465736 9.0000000 9.0000000 9.0000000 9.0000000 0.3465736 9.0000000 0.3465736 9.0000000 0.3465736 9.0000000 0.3465736 0.0000010 0.3465736 9.0000000 0.3465736 0.3465736 0.3465736 0.3465736 0.3465736 0.3465736 0.3465736 9.0000000 9.0000000 0.3465736 9.0000000 9.0000000 0.3465736 0.3465736 0.3465736 9.0000000 9.0000000 0.3465736 0.0000010 9.0000000 9.0000000 9.0000000 9.0000000 0.3465736 0.3465736 0.3465736 0.3465736 9.0000000 9.0000000 9.0000000 0.3465736 0.3465736 9.0000000 0.3465736 0.3465736 0.3465736 0.3465736 0.3465736 0.3465736 0.3465736 0.3465736 9.0000000 0.3465736 0.3465736 0.0000010 9.0000000 0.3465736 9.0000000 9.0000000 0.3465736 0.3465736 9.0000000 0.3465736 0.3465736 0.3465736 9.0000000 9.0000000 0.3465736 0.3465736 0.3465736 9.0000000 0.3465736 9.0000000 9.0000000 9.0000000 9.0000000 0.3465736 0.3465736 9.0000000 9.0000000 0.3465736 0.3465736 0.3465736 0.3465736 9.0000000 9.0000000 9.0000000 0.3465736 9.0000000 0.3465736 0.3465736 9.0000000 0.3465736 0.3465736 9.0000000 0.3465736 0.3465736 0.3465736 0.3465736 0.3465736 9.0000000 0.3465736 0.3465736 0.3465736 9.0000000 0.3465736 0.3465736 0.3465736 0.3465736 9.0000000 9.0000000 9.0000000 9.0000000 
NEW_sp_aff_umbratica_JV826 9.0000000 9.0000000 9.0000000 9.0000000 9.0000000 9.0000000 9.0000000 9.0000000 9.0000000 9.0000000 9.0000000 9.0000000 9.0000000 9.0000000 9.0000000 9.0000000 9.0000000 9.0000000 9.0000000 9.0000000 9.0000000 9.0000000 9.0000000 9.0000000 9.0000000 9.0000000 9.0000000 9.0000000 9.0000000 9.0000000 9.0000000 9.0000000 0.0000010 0.0000010 0.0000010 0.0000010 0.0000010 0.0000000 0.0000010 0.0000010 0.0000010 0.0000010 0.0000010 0.0000010 0.0000010 0.0000010 0.0000010 0.0000010 0.0000010 0.0000010 0.3465736 9.0000000 9.0000000 0.3465736 0.3465736 0.3465736 0.3465736 0.3465736 0.3465736 0.3465736 0.3465736 9.0000000 0.3465736 0.3465736 0.3465736 0.3465736 0.3465736 9.0000000 9.0000000 0.3465736 9.0000000 0.3465736 0.3465736 0.3465736 9.0000000 9.0000000 0.3465736 0.3465736 9.0000000 0.0000010 0.3465736 9.0000000 0.3465736 9.0000000 0.3465736 0.3465736 0.3465736 9.0000000 9.0000000 9.0000000 0.3465736 0.3465736 0.3465736 0.3465736 0.0000010 0.3465736 0.3465736 0.3465736 9.0000000 0.3465736 0.3465736 9.0000000 9.0000000 0.3465736 9.0000000 9.0000000 0.3465736 9.0000000 0.3465736 0.0000010 9.0000000 9.0000000 0.3465736 0.3465736 0.3465736 9.0000000 0.3465736 0.3465736 0.3465736 0.3465736 0.3465736 0.3465736 9.0000000 0.3465736 9.0000000 9.0000000 0.3465736 0.3465736 0.3465736 0.3465736 9.0000000 9.0000000 0.3465736 0.0000010 0.0000010 0.3465736 0.3465736 0.3465736 0.3465736 0.3465736 9.0000000 0.0000010 9.0000000 9.0000000 9.0000000 0.3465736 0.3465736 9.0000000 0.3465736 9.0000000 0.3465736 0.3465736 9.0000000 0.3465736 0.3465736 9.0000000 0.3465736 0.3465736 9.0000000 0.3465736 0.3465736 9.0000000 0.3465736 9.0000000 0.3465736 0.3465736 9.0000000 0.3465736 0.3465736 9.0000000 0.0000010 0.3465736 9.0000000 9.0000000 0.3465736 9.0000000 9.0000000 9.0000000 0.3465736 9.0000000 9.0000000 9.0000000 9.0000000 0.3465736 0.3465736 0.3465736 0.3465736 9.0000000 0.3465736 0.3465736 0.3465736 0.3465736 0.3465736 9.0000000 0.3465736 0.3465736 0.0000010 0.3465736 0.3465736 0.3465736 9.0000000 0.3465736 0.3465736 0.3465736 9.0000000 0.3465736 0.3465736 0.3465736 0.3465736 9.0000000 9.0000000 0.3465736 0.3465736 0.3465736 0.3465736 0.3465736 9.0000000 0.3465736 0.3465736 0.3465736 0.3465736 0.3465736 0.3465736 0.0000010 0.3465736 0.3465736 0.3465736 9.0000000 0.3465736 0.3465736 0.3465736 9.0000000 0.3465736 0.3465736 9.0000000 9.0000000 9.0000000 0.3465736 9.0000000 0.3465736 0.3465736 0.3465736 0.3465736 0.3465736 9.0000000 9.0000000 0.3465736 0.3465736 0.3465736 0.3465736 0.0000010 9.0000000 0.3465736 9.0000000 0.3465736 0.3465736 9.0000000 9.0000000 0.3465736 0.3465736 0.3465736 9.0000000 0.3465736 0.3465736 0.0000010 0.3465736 0.3465736 0.3465736 9.0000000 0.3465736 0.3465736 0.3465736 0.0000010 0.3465736 9.0000000 0.3465736 0.3465736 9.0000000 0.0000010 0.0000010 0.3465736 0.3465736 0.0000010 0.3465736 0.0000010 9.0000000 9.0000000 9.0000000 0.3465736 9.0000000 0.3465736 9.0000000 9.0000000 0.3465736 9.0000000 0.3465736 0.3465736 0.3465736 0.3465736 0.3465736 9.0000000 0.3465736 0.3465736 0.3465736 0.3465736 9.0000000 0.3465736 0.3465736 0.3465736 0.3465736 0.3465736 0.3465736 0.3465736 9.0000000 9.0000000 0.3465736 0.3465736 0.3465736 0.3465736 0.3465736 0.3465736 0.3465736 0.3465736 9.0000000 0.3465736 0.3465736 0.3465736 9.0000000 0.3465736 9.0000000 0.3465736 0.3465736 9.0000000 0.3465736 0.3465736 9.0000000 0.0000010 0.3465736 0.3465736 0.3465736 9.0000000 9.0000000 9.0000000 0.3465736 9.0000000 0.3465736 0.3465736 9.0000000 9.0000000 9.0000000 9.0000000 9.0000000 9.0000000 9.0000000 0.3465736 0.3465736 0.3465736 9.0000000 9.0000000 0.3465736 0.3465736 0.3465736 9.0000000 0.3465736 0.3465736 0.3465736 0.3465736 0.3465736 0.3465736 0.0000010 0.3465736 0.3465736 0.3465736 0.3465736 9.0000000 0.3465736 0.3465736 0.3465736 0.0000010 9.0000000 0.0000010 9.0000000 9.0000000 9.0000000 0.0000010 0.3465736 0.3465736 9.0000000 0.3465736 9.0000000 0.3465736 0.3465736 0.0000010 9.0000000 9.0000000 0.3465736 0.3465736 0.3465736 0.0000010 0.3465736 0.3465736 0.3465736 0.3465736 0.3465736 9.0000000 0.3465736 0.3465736 0.3465736 0.3465736 9.0000000 0.3465736 9.0000000 0.3465736 9.0000000 0.3465736 0.3465736 9.0000000 0.3465736 9.0000000 9.0000000 0.0000010 0.0000010 9.0000000 0.3465736 0.3465736 0.3465736 0.0000010 0.3465736 9.0000000 0.3465736 9.0000000 0.3465736 0.3465736 9.0000000 0.3465736 0.3465736 0.3465736 9.0000000 0.3465736 9.0000000 9.0000000 9.0000000 0.3465736 0.3465736 0.3465736 9.0000000 0.3465736 0.3465736 0.3465736 9.0000000 0.3465736 0.3465736 9.0000000 0.3465736 9.0000000 0.3465736 9.0000000 0.3465736 0.3465736 9.0000000 9.0000000 9.0000000 9.0000000 9.0000000 0.3465736 0.3465736 0.3465736 0.3465736 9.0000000 0.3465736 0.3465736 0.3465736 0.3465736 0.3465736 9.0000000 0.3465736 0.0000010 9.0000000 0.3465736 0.3465736 0.3465736 0.3465736 0.3465736 0.3465736 0.3465736 0.3465736 9.0000000 0.3465736 0.3465736 0.3465736 0.3465736 9.0000000 0.3465736 9.0000000 0.3465736 9.0000000 9.0000000 0.3465736 9.0000000 0.3465736 9.0000000 0.3465736 9.0000000 9.0000000 0.3465736 0.3465736 9.0000000 0.3465736 9.0000000 0.3465736 0.3465736 9.0000000 0.3465736 9.0000000 0.3465736 9.0000000 0.3465736 0.3465736 9.0000000 0.3465736 0.3465736 0.3465736 0.3465736 0.3465736 0.3465736 9.0000000 0.3465736 9.0000000 0.3465736 9.0000000 0.3465736 0.3465736 0.3465736 0.3465736 0.3465736 0.3465736 9.0000000 9.0000000 0.3465736 0.3465736 0.3465736 9.0000000 9.0000000 0.3465736 0.3465736 0.3465736 9.0000000 9.0000000 9.0000000 0.3465736 0.3465736 0.3465736 9.0000000 0.3465736 0.3465736 0.3465736 0.3465736 0.3465736 0.0000010 9.0000000 0.3465736 0.3465736 9.0000000 0.3465736 9.0000000 9.0000000 0.3465736 0.0000010 9.0000000 0.3465736 0.3465736 9.0000000 9.0000000 0.3465736 0.3465736 0.3465736 0.3465736 0.3465736 9.0000000 0.3465736 0.3465736 0.3465736 9.0000000 0.0000010 9.0000000 9.0000000 0.3465736 9.0000000 0.3465736 9.0000000 0.3465736 9.0000000 0.3465736 0.3465736 0.3465736 0.3465736 0.3465736 0.3465736 0.3465736 0.3465736 9.0000000 0.3465736 0.3465736 0.3465736 9.0000000 0.3465736 9.0000000 0.3465736 0.3465736 9.0000000 0.3465736 0.3465736 0.3465736 0.3465736 9.0000000 9.0000000 0.3465736 0.3465736 0.3465736 0.3465736 0.3465736 9.0000000 0.3465736 0.3465736 0.3465736 0.3465736 0.3465736 9.0000000 9.0000000 9.0000000 9.0000000 0.3465736 9.0000000 0.3465736 9.0000000 0.3465736 9.0000000 0.3465736 0.0000010 0.3465736 9.0000000 0.3465736 0.3465736 0.3465736 0.3465736 0.3465736 0.3465736 0.3465736 9.0000000 9.0000000 0.3465736 9.0000000 9.0000000 0.3465736 0.3465736 0.3465736 9.0000000 9.0000000 0.3465736 0.0000010 9.0000000 9.0000000 9.0000000 9.0000000 0.3465736 0.3465736 0.3465736 0.3465736 9.0000000 9.0000000 9.0000000 0.3465736 0.3465736 9.0000000 0.3465736 0.3465736 0.3465736 0.3465736 0.3465736 0.3465736 0.3465736 0.3465736 9.0000000 0.3465736 0.3465736 0.0000010 9.0000000 0.3465736 9.0000000 9.0000000 0.3465736 0.3465736 9.0000000 0.3465736 0.3465736 0.3465736 9.0000000 9.0000000 0.3465736 0.3465736 0.3465736 9.0000000 0.3465736 9.0000000 9.0000000 9.0000000 9.0000000 0.3465736 0.3465736 9.0000000 9.0000000 0.3465736 0.3465736 0.3465736 0.3465736 9.0000000 9.0000000 9.0000000 0.3465736 9.0000000 0.3465736 0.3465736 9.0000000 0.3465736 0.3465736 9.0000000 0.3465736 0.3465736 0.3465736 0.3465736 0.3465736 9.0000000 0.3465736 0.3465736 0.3465736 9.0000000 0.3465736 0.3465736 0.3465736 0.3465736 9.0000000 9.0000000 9.0000000 9.0000000 
NEW_sp_arida_RH218         9.0000000 9.0000000 9.0000000 9.0000000 9.0000000 9.0000000 9.0000000 9.0000000 9.0000000 9.0000000 9.0000000 9.0000000 9.0000000 9.0000000 9.0000000 9.0000000 9.0000000 9.0000000 9.0000000 9.0000000 9.0000000 9.0000000 9.0000000 9.0000000 9.0000000 9.0000000 9.0000000 9.0000000 9.0000000 9.0000000 9.0000000 9.0000000 0.0000010 0.0000010 0.0000010 0.0000010 0.0000010 0.0000010 0.0000000 0.0000010 0.0000010 0.0000010 0.0000010 0.0000010 0.0000010 0.0000010 0.0000010 0.0000010 0.0000010 0.0000010 0.3465736 9.0000000 9.0000000 0.3465736 0.3465736 0.3465736 0.3465736 0.3465736 0.3465736 0.3465736 0.3465736 9.0000000 0.3465736 0.3465736 0.3465736 0.3465736 0.3465736 9.0000000 9.0000000 0.3465736 9.0000000 0.3465736 0.3465736 0.3465736 9.0000000 9.0000000 0.3465736 0.3465736 9.0000000 0.0000010 0.3465736 9.0000000 0.3465736 9.0000000 0.3465736 0.3465736 0.3465736 9.0000000 9.0000000 9.0000000 0.3465736 0.3465736 0.3465736 0.3465736 0.0000010 0.3465736 0.3465736 0.3465736 9.0000000 0.3465736 0.3465736 9.0000000 9.0000000 0.3465736 9.0000000 9.0000000 0.3465736 9.0000000 0.3465736 0.0000010 9.0000000 9.0000000 0.3465736 0.3465736 0.3465736 9.0000000 0.3465736 0.3465736 0.3465736 0.3465736 0.3465736 0.3465736 9.0000000 0.3465736 9.0000000 9.0000000 0.3465736 0.3465736 0.3465736 0.3465736 9.0000000 9.0000000 0.3465736 0.0000010 0.0000010 0.3465736 0.3465736 0.3465736 0.3465736 0.3465736 9.0000000 0.0000010 9.0000000 9.0000000 9.0000000 0.3465736 0.3465736 9.0000000 0.3465736 9.0000000 0.3465736 0.3465736 9.0000000 0.3465736 0.3465736 9.0000000 0.3465736 0.3465736 9.0000000 0.3465736 0.3465736 9.0000000 0.3465736 9.0000000 0.3465736 0.3465736 9.0000000 0.3465736 0.3465736 9.0000000 0.0000010 0.3465736 9.0000000 9.0000000 0.3465736 9.0000000 9.0000000 9.0000000 0.3465736 9.0000000 9.0000000 9.0000000 9.0000000 0.3465736 0.3465736 0.3465736 0.3465736 9.0000000 0.3465736 0.3465736 0.3465736 0.3465736 0.3465736 9.0000000 0.3465736 0.3465736 0.0000010 0.3465736 0.3465736 0.3465736 9.0000000 0.3465736 0.3465736 0.3465736 9.0000000 0.3465736 0.3465736 0.3465736 0.3465736 9.0000000 9.0000000 0.3465736 0.3465736 0.3465736 0.3465736 0.3465736 9.0000000 0.3465736 0.3465736 0.3465736 0.3465736 0.3465736 0.3465736 0.0000010 0.3465736 0.3465736 0.3465736 9.0000000 0.3465736 0.3465736 0.3465736 9.0000000 0.3465736 0.3465736 9.0000000 9.0000000 9.0000000 0.3465736 9.0000000 0.3465736 0.3465736 0.3465736 0.3465736 0.3465736 9.0000000 9.0000000 0.3465736 0.3465736 0.3465736 0.3465736 0.0000010 9.0000000 0.3465736 9.0000000 0.3465736 0.3465736 9.0000000 9.0000000 0.3465736 0.3465736 0.3465736 9.0000000 0.3465736 0.3465736 0.0000010 0.3465736 0.3465736 0.3465736 9.0000000 0.3465736 0.3465736 0.3465736 0.0000010 0.3465736 9.0000000 0.3465736 0.3465736 9.0000000 0.0000010 0.0000010 0.3465736 0.3465736 0.0000010 0.3465736 0.0000010 9.0000000 9.0000000 9.0000000 0.3465736 9.0000000 0.3465736 9.0000000 9.0000000 0.3465736 9.0000000 0.3465736 0.3465736 0.3465736 0.3465736 0.3465736 9.0000000 0.3465736 0.3465736 0.3465736 0.3465736 9.0000000 0.3465736 0.3465736 0.3465736 0.3465736 0.3465736 0.3465736 0.3465736 9.0000000 9.0000000 0.3465736 0.3465736 0.3465736 0.3465736 0.3465736 0.3465736 0.3465736 0.3465736 9.0000000 0.3465736 0.3465736 0.3465736 9.0000000 0.3465736 9.0000000 0.3465736 0.3465736 9.0000000 0.3465736 0.3465736 9.0000000 0.0000010 0.3465736 0.3465736 0.3465736 9.0000000 9.0000000 9.0000000 0.3465736 9.0000000 0.3465736 0.3465736 9.0000000 9.0000000 9.0000000 9.0000000 9.0000000 9.0000000 9.0000000 0.3465736 0.3465736 0.3465736 9.0000000 9.0000000 0.3465736 0.3465736 0.3465736 9.0000000 0.3465736 0.3465736 0.3465736 0.3465736 0.3465736 0.3465736 0.0000010 0.3465736 0.3465736 0.3465736 0.3465736 9.0000000 0.3465736 0.3465736 0.3465736 0.0000010 9.0000000 0.0000010 9.0000000 9.0000000 9.0000000 0.0000010 0.3465736 0.3465736 9.0000000 0.3465736 9.0000000 0.3465736 0.3465736 0.0000010 9.0000000 9.0000000 0.3465736 0.3465736 0.3465736 0.0000010 0.3465736 0.3465736 0.3465736 0.3465736 0.3465736 9.0000000 0.3465736 0.3465736 0.3465736 0.3465736 9.0000000 0.3465736 9.0000000 0.3465736 9.0000000 0.3465736 0.3465736 9.0000000 0.3465736 9.0000000 9.0000000 0.0000010 0.0000010 9.0000000 0.3465736 0.3465736 0.3465736 0.0000010 0.3465736 9.0000000 0.3465736 9.0000000 0.3465736 0.3465736 9.0000000 0.3465736 0.3465736 0.3465736 9.0000000 0.3465736 9.0000000 9.0000000 9.0000000 0.3465736 0.3465736 0.3465736 9.0000000 0.3465736 0.3465736 0.3465736 9.0000000 0.3465736 0.3465736 9.0000000 0.3465736 9.0000000 0.3465736 9.0000000 0.3465736 0.3465736 9.0000000 9.0000000 9.0000000 9.0000000 9.0000000 0.3465736 0.3465736 0.3465736 0.3465736 9.0000000 0.3465736 0.3465736 0.3465736 0.3465736 0.3465736 9.0000000 0.3465736 0.0000010 9.0000000 0.3465736 0.3465736 0.3465736 0.3465736 0.3465736 0.3465736 0.3465736 0.3465736 9.0000000 0.3465736 0.3465736 0.3465736 0.3465736 9.0000000 0.3465736 9.0000000 0.3465736 9.0000000 9.0000000 0.3465736 9.0000000 0.3465736 9.0000000 0.3465736 9.0000000 9.0000000 0.3465736 0.3465736 9.0000000 0.3465736 9.0000000 0.3465736 0.3465736 9.0000000 0.3465736 9.0000000 0.3465736 9.0000000 0.3465736 0.3465736 9.0000000 0.3465736 0.3465736 0.3465736 0.3465736 0.3465736 0.3465736 9.0000000 0.3465736 9.0000000 0.3465736 9.0000000 0.3465736 0.3465736 0.3465736 0.3465736 0.3465736 0.3465736 9.0000000 9.0000000 0.3465736 0.3465736 0.3465736 9.0000000 9.0000000 0.3465736 0.3465736 0.3465736 9.0000000 9.0000000 9.0000000 0.3465736 0.3465736 0.3465736 9.0000000 0.3465736 0.3465736 0.3465736 0.3465736 0.3465736 0.0000010 9.0000000 0.3465736 0.3465736 9.0000000 0.3465736 9.0000000 9.0000000 0.3465736 0.0000010 9.0000000 0.3465736 0.3465736 9.0000000 9.0000000 0.3465736 0.3465736 0.3465736 0.3465736 0.3465736 9.0000000 0.3465736 0.3465736 0.3465736 9.0000000 0.0000010 9.0000000 9.0000000 0.3465736 9.0000000 0.3465736 9.0000000 0.3465736 9.0000000 0.3465736 0.3465736 0.3465736 0.3465736 0.3465736 0.3465736 0.3465736 0.3465736 9.0000000 0.3465736 0.3465736 0.3465736 9.0000000 0.3465736 9.0000000 0.3465736 0.3465736 9.0000000 0.3465736 0.3465736 0.3465736 0.3465736 9.0000000 9.0000000 0.3465736 0.3465736 0.3465736 0.3465736 0.3465736 9.0000000 0.3465736 0.3465736 0.3465736 0.3465736 0.3465736 9.0000000 9.0000000 9.0000000 9.0000000 0.3465736 9.0000000 0.3465736 9.0000000 0.3465736 9.0000000 0.3465736 0.0000010 0.3465736 9.0000000 0.3465736 0.3465736 0.3465736 0.3465736 0.3465736 0.3465736 0.3465736 9.0000000 9.0000000 0.3465736 9.0000000 9.0000000 0.3465736 0.3465736 0.3465736 9.0000000 9.0000000 0.3465736 0.0000010 9.0000000 9.0000000 9.0000000 9.0000000 0.3465736 0.3465736 0.3465736 0.3465736 9.0000000 9.0000000 9.0000000 0.3465736 0.3465736 9.0000000 0.3465736 0.3465736 0.3465736 0.3465736 0.3465736 0.3465736 0.3465736 0.3465736 9.0000000 0.3465736 0.3465736 0.0000010 9.0000000 0.3465736 9.0000000 9.0000000 0.3465736 0.3465736 9.0000000 0.3465736 0.3465736 0.3465736 9.0000000 9.0000000 0.3465736 0.3465736 0.3465736 9.0000000 0.3465736 9.0000000 9.0000000 9.0000000 9.0000000 0.3465736 0.3465736 9.0000000 9.0000000 0.3465736 0.3465736 0.3465736 0.3465736 9.0000000 9.0000000 9.0000000 0.3465736 9.0000000 0.3465736 0.3465736 9.0000000 0.3465736 0.3465736 9.0000000 0.3465736 0.3465736 0.3465736 0.3465736 0.3465736 9.0000000 0.3465736 0.3465736 0.3465736 9.0000000 0.3465736 0.3465736 0.3465736 0.3465736 9.0000000 9.0000000 9.0000000 9.0000000 
NEW_sp_arida_RH220         9.0000000 9.0000000 9.0000000 9.0000000 9.0000000 9.0000000 9.0000000 9.0000000 9.0000000 9.0000000 9.0000000 9.0000000 9.0000000 9.0000000 9.0000000 9.0000000 9.0000000 9.0000000 9.0000000 9.0000000 9.0000000 9.0000000 9.0000000 9.0000000 9.0000000 9.0000000 9.0000000 9.0000000 9.0000000 9.0000000 9.0000000 9.0000000 0.0000010 0.0000010 0.0000010 0.0000010 0.0000010 0.0000010 0.0000010 0.0000000 0.0000010 0.0000010 0.0000010 0.0000010 0.0000010 0.0000010 0.0000010 0.0000010 0.0000010 0.0000010 0.3465736 9.0000000 9.0000000 0.3465736 0.3465736 0.3465736 0.3465736 0.3465736 0.3465736 0.3465736 0.3465736 9.0000000 0.3465736 0.3465736 0.3465736 0.3465736 0.3465736 9.0000000 9.0000000 0.3465736 9.0000000 0.3465736 0.3465736 0.3465736 9.0000000 9.0000000 0.3465736 0.3465736 9.0000000 0.0000010 0.3465736 9.0000000 0.3465736 9.0000000 0.3465736 0.3465736 0.3465736 9.0000000 9.0000000 9.0000000 0.3465736 0.3465736 0.3465736 0.3465736 0.0000010 0.3465736 0.3465736 0.3465736 9.0000000 0.3465736 0.3465736 9.0000000 9.0000000 0.3465736 9.0000000 9.0000000 0.3465736 9.0000000 0.3465736 0.0000010 9.0000000 9.0000000 0.3465736 0.3465736 0.3465736 9.0000000 0.3465736 0.3465736 0.3465736 0.3465736 0.3465736 0.3465736 9.0000000 0.3465736 9.0000000 9.0000000 0.3465736 0.3465736 0.3465736 0.3465736 9.0000000 9.0000000 0.3465736 0.0000010 0.0000010 0.3465736 0.3465736 0.3465736 0.3465736 0.3465736 9.0000000 0.0000010 9.0000000 9.0000000 9.0000000 0.3465736 0.3465736 9.0000000 0.3465736 9.0000000 0.3465736 0.3465736 9.0000000 0.3465736 0.3465736 9.0000000 0.3465736 0.3465736 9.0000000 0.3465736 0.3465736 9.0000000 0.3465736 9.0000000 0.3465736 0.3465736 9.0000000 0.3465736 0.3465736 9.0000000 0.0000010 0.3465736 9.0000000 9.0000000 0.3465736 9.0000000 9.0000000 9.0000000 0.3465736 9.0000000 9.0000000 9.0000000 9.0000000 0.3465736 0.3465736 0.3465736 0.3465736 9.0000000 0.3465736 0.3465736 0.3465736 0.3465736 0.3465736 9.0000000 0.3465736 0.3465736 0.0000010 0.3465736 0.3465736 0.3465736 9.0000000 0.3465736 0.3465736 0.3465736 9.0000000 0.3465736 0.3465736 0.3465736 0.3465736 9.0000000 9.0000000 0.3465736 0.3465736 0.3465736 0.3465736 0.3465736 9.0000000 0.3465736 0.3465736 0.3465736 0.3465736 0.3465736 0.3465736 0.0000010 0.3465736 0.3465736 0.3465736 9.0000000 0.3465736 0.3465736 0.3465736 9.0000000 0.3465736 0.3465736 9.0000000 9.0000000 9.0000000 0.3465736 9.0000000 0.3465736 0.3465736 0.3465736 0.3465736 0.3465736 9.0000000 9.0000000 0.3465736 0.3465736 0.3465736 0.3465736 0.0000010 9.0000000 0.3465736 9.0000000 0.3465736 0.3465736 9.0000000 9.0000000 0.3465736 0.3465736 0.3465736 9.0000000 0.3465736 0.3465736 0.0000010 0.3465736 0.3465736 0.3465736 9.0000000 0.3465736 0.3465736 0.3465736 0.0000010 0.3465736 9.0000000 0.3465736 0.3465736 9.0000000 0.0000010 0.0000010 0.3465736 0.3465736 0.0000010 0.3465736 0.0000010 9.0000000 9.0000000 9.0000000 0.3465736 9.0000000 0.3465736 9.0000000 9.0000000 0.3465736 9.0000000 0.3465736 0.3465736 0.3465736 0.3465736 0.3465736 9.0000000 0.3465736 0.3465736 0.3465736 0.3465736 9.0000000 0.3465736 0.3465736 0.3465736 0.3465736 0.3465736 0.3465736 0.3465736 9.0000000 9.0000000 0.3465736 0.3465736 0.3465736 0.3465736 0.3465736 0.3465736 0.3465736 0.3465736 9.0000000 0.3465736 0.3465736 0.3465736 9.0000000 0.3465736 9.0000000 0.3465736 0.3465736 9.0000000 0.3465736 0.3465736 9.0000000 0.0000010 0.3465736 0.3465736 0.3465736 9.0000000 9.0000000 9.0000000 0.3465736 9.0000000 0.3465736 0.3465736 9.0000000 9.0000000 9.0000000 9.0000000 9.0000000 9.0000000 9.0000000 0.3465736 0.3465736 0.3465736 9.0000000 9.0000000 0.3465736 0.3465736 0.3465736 9.0000000 0.3465736 0.3465736 0.3465736 0.3465736 0.3465736 0.3465736 0.0000010 0.3465736 0.3465736 0.3465736 0.3465736 9.0000000 0.3465736 0.3465736 0.3465736 0.0000010 9.0000000 0.0000010 9.0000000 9.0000000 9.0000000 0.0000010 0.3465736 0.3465736 9.0000000 0.3465736 9.0000000 0.3465736 0.3465736 0.0000010 9.0000000 9.0000000 0.3465736 0.3465736 0.3465736 0.0000010 0.3465736 0.3465736 0.3465736 0.3465736 0.3465736 9.0000000 0.3465736 0.3465736 0.3465736 0.3465736 9.0000000 0.3465736 9.0000000 0.3465736 9.0000000 0.3465736 0.3465736 9.0000000 0.3465736 9.0000000 9.0000000 0.0000010 0.0000010 9.0000000 0.3465736 0.3465736 0.3465736 0.0000010 0.3465736 9.0000000 0.3465736 9.0000000 0.3465736 0.3465736 9.0000000 0.3465736 0.3465736 0.3465736 9.0000000 0.3465736 9.0000000 9.0000000 9.0000000 0.3465736 0.3465736 0.3465736 9.0000000 0.3465736 0.3465736 0.3465736 9.0000000 0.3465736 0.3465736 9.0000000 0.3465736 9.0000000 0.3465736 9.0000000 0.3465736 0.3465736 9.0000000 9.0000000 9.0000000 9.0000000 9.0000000 0.3465736 0.3465736 0.3465736 0.3465736 9.0000000 0.3465736 0.3465736 0.3465736 0.3465736 0.3465736 9.0000000 0.3465736 0.0000010 9.0000000 0.3465736 0.3465736 0.3465736 0.3465736 0.3465736 0.3465736 0.3465736 0.3465736 9.0000000 0.3465736 0.3465736 0.3465736 0.3465736 9.0000000 0.3465736 9.0000000 0.3465736 9.0000000 9.0000000 0.3465736 9.0000000 0.3465736 9.0000000 0.3465736 9.0000000 9.0000000 0.3465736 0.3465736 9.0000000 0.3465736 9.0000000 0.3465736 0.3465736 9.0000000 0.3465736 9.0000000 0.3465736 9.0000000 0.3465736 0.3465736 9.0000000 0.3465736 0.3465736 0.3465736 0.3465736 0.3465736 0.3465736 9.0000000 0.3465736 9.0000000 0.3465736 9.0000000 0.3465736 0.3465736 0.3465736 0.3465736 0.3465736 0.3465736 9.0000000 9.0000000 0.3465736 0.3465736 0.3465736 9.0000000 9.0000000 0.3465736 0.3465736 0.3465736 9.0000000 9.0000000 9.0000000 0.3465736 0.3465736 0.3465736 9.0000000 0.3465736 0.3465736 0.3465736 0.3465736 0.3465736 0.0000010 9.0000000 0.3465736 0.3465736 9.0000000 0.3465736 9.0000000 9.0000000 0.3465736 0.0000010 9.0000000 0.3465736 0.3465736 9.0000000 9.0000000 0.3465736 0.3465736 0.3465736 0.3465736 0.3465736 9.0000000 0.3465736 0.3465736 0.3465736 9.0000000 0.0000010 9.0000000 9.0000000 0.3465736 9.0000000 0.3465736 9.0000000 0.3465736 9.0000000 0.3465736 0.3465736 0.3465736 0.3465736 0.3465736 0.3465736 0.3465736 0.3465736 9.0000000 0.3465736 0.3465736 0.3465736 9.0000000 0.3465736 9.0000000 0.3465736 0.3465736 9.0000000 0.3465736 0.3465736 0.3465736 0.3465736 9.0000000 9.0000000 0.3465736 0.3465736 0.3465736 0.3465736 0.3465736 9.0000000 0.3465736 0.3465736 0.3465736 0.3465736 0.3465736 9.0000000 9.0000000 9.0000000 9.0000000 0.3465736 9.0000000 0.3465736 9.0000000 0.3465736 9.0000000 0.3465736 0.0000010 0.3465736 9.0000000 0.3465736 0.3465736 0.3465736 0.3465736 0.3465736 0.3465736 0.3465736 9.0000000 9.0000000 0.3465736 9.0000000 9.0000000 0.3465736 0.3465736 0.3465736 9.0000000 9.0000000 0.3465736 0.0000010 9.0000000 9.0000000 9.0000000 9.0000000 0.3465736 0.3465736 0.3465736 0.3465736 9.0000000 9.0000000 9.0000000 0.3465736 0.3465736 9.0000000 0.3465736 0.3465736 0.3465736 0.3465736 0.3465736 0.3465736 0.3465736 0.3465736 9.0000000 0.3465736 0.3465736 0.0000010 9.0000000 0.3465736 9.0000000 9.0000000 0.3465736 0.3465736 9.0000000 0.3465736 0.3465736 0.3465736 9.0000000 9.0000000 0.3465736 0.3465736 0.3465736 9.0000000 0.3465736 9.0000000 9.0000000 9.0000000 9.0000000 0.3465736 0.3465736 9.0000000 9.0000000 0.3465736 0.3465736 0.3465736 0.3465736 9.0000000 9.0000000 9.0000000 0.3465736 9.0000000 0.3465736 0.3465736 9.0000000 0.3465736 0.3465736 9.0000000 0.3465736 0.3465736 0.3465736 0.3465736 0.3465736 9.0000000 0.3465736 0.3465736 0.3465736 9.0000000 0.3465736 0.3465736 0.3465736 0.3465736 9.0000000 9.0000000 9.0000000 9.0000000 
NEW_sp_fredii_RH142        9.0000000 9.0000000 9.0000000 9.0000000 9.0000000 9.0000000 9.0000000 9.0000000 9.0000000 9.0000000 9.0000000 9.0000000 9.0000000 9.0000000 9.0000000 9.0000000 9.0000000 9.0000000 9.0000000 9.0000000 9.0000000 9.0000000 9.0000000 9.0000000 9.0000000 9.0000000 9.0000000 9.0000000 9.0000000 9.0000000 9.0000000 9.0000000 0.0000010 0.0000010 0.0000010 0.0000010 0.0000010 0.0000010 0.0000010 0.0000010 0.0000000 0.0000010 0.0000010 0.0000010 0.0000010 0.0000010 0.0000010 0.0000010 0.0000010 0.0000010 0.3465736 9.0000000 9.0000000 0.3465736 0.3465736 0.3465736 0.3465736 0.3465736 0.3465736 0.3465736 0.3465736 9.0000000 0.3465736 0.3465736 0.3465736 0.3465736 0.3465736 9.0000000 9.0000000 0.3465736 9.0000000 0.3465736 0.3465736 0.3465736 9.0000000 9.0000000 0.3465736 0.3465736 9.0000000 0.0000010 0.3465736 9.0000000 0.3465736 9.0000000 0.3465736 0.3465736 0.3465736 9.0000000 9.0000000 9.0000000 0.3465736 0.3465736 0.3465736 0.3465736 0.0000010 0.3465736 0.3465736 0.3465736 9.0000000 0.3465736 0.3465736 9.0000000 9.0000000 0.3465736 9.0000000 9.0000000 0.3465736 9.0000000 0.3465736 0.0000010 9.0000000 9.0000000 0.3465736 0.3465736 0.3465736 9.0000000 0.3465736 0.3465736 0.3465736 0.3465736 0.3465736 0.3465736 9.0000000 0.3465736 9.0000000 9.0000000 0.3465736 0.3465736 0.3465736 0.3465736 9.0000000 9.0000000 0.3465736 0.0000010 0.0000010 0.3465736 0.3465736 0.3465736 0.3465736 0.3465736 9.0000000 0.0000010 9.0000000 9.0000000 9.0000000 0.3465736 0.3465736 9.0000000 0.3465736 9.0000000 0.3465736 0.3465736 9.0000000 0.3465736 0.3465736 9.0000000 0.3465736 0.3465736 9.0000000 0.3465736 0.3465736 9.0000000 0.3465736 9.0000000 0.3465736 0.3465736 9.0000000 0.3465736 0.3465736 9.0000000 0.0000010 0.3465736 9.0000000 9.0000000 0.3465736 9.0000000 9.0000000 9.0000000 0.3465736 9.0000000 9.0000000 9.0000000 9.0000000 0.3465736 0.3465736 0.3465736 0.3465736 9.0000000 0.3465736 0.3465736 0.3465736 0.3465736 0.3465736 9.0000000 0.3465736 0.3465736 0.0000010 0.3465736 0.3465736 0.3465736 9.0000000 0.3465736 0.3465736 0.3465736 9.0000000 0.3465736 0.3465736 0.3465736 0.3465736 9.0000000 9.0000000 0.3465736 0.3465736 0.3465736 0.3465736 0.3465736 9.0000000 0.3465736 0.3465736 0.3465736 0.3465736 0.3465736 0.3465736 0.0000010 0.3465736 0.3465736 0.3465736 9.0000000 0.3465736 0.3465736 0.3465736 9.0000000 0.3465736 0.3465736 9.0000000 9.0000000 9.0000000 0.3465736 9.0000000 0.3465736 0.3465736 0.3465736 0.3465736 0.3465736 9.0000000 9.0000000 0.3465736 0.3465736 0.3465736 0.3465736 0.0000010 9.0000000 0.3465736 9.0000000 0.3465736 0.3465736 9.0000000 9.0000000 0.3465736 0.3465736 0.3465736 9.0000000 0.3465736 0.3465736 0.0000010 0.3465736 0.3465736 0.3465736 9.0000000 0.3465736 0.3465736 0.3465736 0.0000010 0.3465736 9.0000000 0.3465736 0.3465736 9.0000000 0.0000010 0.0000010 0.3465736 0.3465736 0.0000010 0.3465736 0.0000010 9.0000000 9.0000000 9.0000000 0.3465736 9.0000000 0.3465736 9.0000000 9.0000000 0.3465736 9.0000000 0.3465736 0.3465736 0.3465736 0.3465736 0.3465736 9.0000000 0.3465736 0.3465736 0.3465736 0.3465736 9.0000000 0.3465736 0.3465736 0.3465736 0.3465736 0.3465736 0.3465736 0.3465736 9.0000000 9.0000000 0.3465736 0.3465736 0.3465736 0.3465736 0.3465736 0.3465736 0.3465736 0.3465736 9.0000000 0.3465736 0.3465736 0.3465736 9.0000000 0.3465736 9.0000000 0.3465736 0.3465736 9.0000000 0.3465736 0.3465736 9.0000000 0.0000010 0.3465736 0.3465736 0.3465736 9.0000000 9.0000000 9.0000000 0.3465736 9.0000000 0.3465736 0.3465736 9.0000000 9.0000000 9.0000000 9.0000000 9.0000000 9.0000000 9.0000000 0.3465736 0.3465736 0.3465736 9.0000000 9.0000000 0.3465736 0.3465736 0.3465736 9.0000000 0.3465736 0.3465736 0.3465736 0.3465736 0.3465736 0.3465736 0.0000010 0.3465736 0.3465736 0.3465736 0.3465736 9.0000000 0.3465736 0.3465736 0.3465736 0.0000010 9.0000000 0.0000010 9.0000000 9.0000000 9.0000000 0.0000010 0.3465736 0.3465736 9.0000000 0.3465736 9.0000000 0.3465736 0.3465736 0.0000010 9.0000000 9.0000000 0.3465736 0.3465736 0.3465736 0.0000010 0.3465736 0.3465736 0.3465736 0.3465736 0.3465736 9.0000000 0.3465736 0.3465736 0.3465736 0.3465736 9.0000000 0.3465736 9.0000000 0.3465736 9.0000000 0.3465736 0.3465736 9.0000000 0.3465736 9.0000000 9.0000000 0.0000010 0.0000010 9.0000000 0.3465736 0.3465736 0.3465736 0.0000010 0.3465736 9.0000000 0.3465736 9.0000000 0.3465736 0.3465736 9.0000000 0.3465736 0.3465736 0.3465736 9.0000000 0.3465736 9.0000000 9.0000000 9.0000000 0.3465736 0.3465736 0.3465736 9.0000000 0.3465736 0.3465736 0.3465736 9.0000000 0.3465736 0.3465736 9.0000000 0.3465736 9.0000000 0.3465736 9.0000000 0.3465736 0.3465736 9.0000000 9.0000000 9.0000000 9.0000000 9.0000000 0.3465736 0.3465736 0.3465736 0.3465736 9.0000000 0.3465736 0.3465736 0.3465736 0.3465736 0.3465736 9.0000000 0.3465736 0.0000010 9.0000000 0.3465736 0.3465736 0.3465736 0.3465736 0.3465736 0.3465736 0.3465736 0.3465736 9.0000000 0.3465736 0.3465736 0.3465736 0.3465736 9.0000000 0.3465736 9.0000000 0.3465736 9.0000000 9.0000000 0.3465736 9.0000000 0.3465736 9.0000000 0.3465736 9.0000000 9.0000000 0.3465736 0.3465736 9.0000000 0.3465736 9.0000000 0.3465736 0.3465736 9.0000000 0.3465736 9.0000000 0.3465736 9.0000000 0.3465736 0.3465736 9.0000000 0.3465736 0.3465736 0.3465736 0.3465736 0.3465736 0.3465736 9.0000000 0.3465736 9.0000000 0.3465736 9.0000000 0.3465736 0.3465736 0.3465736 0.3465736 0.3465736 0.3465736 9.0000000 9.0000000 0.3465736 0.3465736 0.3465736 9.0000000 9.0000000 0.3465736 0.3465736 0.3465736 9.0000000 9.0000000 9.0000000 0.3465736 0.3465736 0.3465736 9.0000000 0.3465736 0.3465736 0.3465736 0.3465736 0.3465736 0.0000010 9.0000000 0.3465736 0.3465736 9.0000000 0.3465736 9.0000000 9.0000000 0.3465736 0.0000010 9.0000000 0.3465736 0.3465736 9.0000000 9.0000000 0.3465736 0.3465736 0.3465736 0.3465736 0.3465736 9.0000000 0.3465736 0.3465736 0.3465736 9.0000000 0.0000010 9.0000000 9.0000000 0.3465736 9.0000000 0.3465736 9.0000000 0.3465736 9.0000000 0.3465736 0.3465736 0.3465736 0.3465736 0.3465736 0.3465736 0.3465736 0.3465736 9.0000000 0.3465736 0.3465736 0.3465736 9.0000000 0.3465736 9.0000000 0.3465736 0.3465736 9.0000000 0.3465736 0.3465736 0.3465736 0.3465736 9.0000000 9.0000000 0.3465736 0.3465736 0.3465736 0.3465736 0.3465736 9.0000000 0.3465736 0.3465736 0.3465736 0.3465736 0.3465736 9.0000000 9.0000000 9.0000000 9.0000000 0.3465736 9.0000000 0.3465736 9.0000000 0.3465736 9.0000000 0.3465736 0.0000010 0.3465736 9.0000000 0.3465736 0.3465736 0.3465736 0.3465736 0.3465736 0.3465736 0.3465736 9.0000000 9.0000000 0.3465736 9.0000000 9.0000000 0.3465736 0.3465736 0.3465736 9.0000000 9.0000000 0.3465736 0.0000010 9.0000000 9.0000000 9.0000000 9.0000000 0.3465736 0.3465736 0.3465736 0.3465736 9.0000000 9.0000000 9.0000000 0.3465736 0.3465736 9.0000000 0.3465736 0.3465736 0.3465736 0.3465736 0.3465736 0.3465736 0.3465736 0.3465736 9.0000000 0.3465736 0.3465736 0.0000010 9.0000000 0.3465736 9.0000000 9.0000000 0.3465736 0.3465736 9.0000000 0.3465736 0.3465736 0.3465736 9.0000000 9.0000000 0.3465736 0.3465736 0.3465736 9.0000000 0.3465736 9.0000000 9.0000000 9.0000000 9.0000000 0.3465736 0.3465736 9.0000000 9.0000000 0.3465736 0.3465736 0.3465736 0.3465736 9.0000000 9.0000000 9.0000000 0.3465736 9.0000000 0.3465736 0.3465736 9.0000000 0.3465736 0.3465736 9.0000000 0.3465736 0.3465736 0.3465736 0.3465736 0.3465736 9.0000000 0.3465736 0.3465736 0.3465736 9.0000000 0.3465736 0.3465736 0.3465736 0.3465736 9.0000000 9.0000000 9.0000000 9.0000000 
NEW_sp_hessaquae_RH181     9.0000000 9.0000000 9.0000000 9.0000000 9.0000000 9.0000000 9.0000000 9.0000000 9.0000000 9.0000000 9.0000000 9.0000000 9.0000000 9.0000000 9.0000000 9.0000000 9.0000000 9.0000000 9.0000000 9.0000000 9.0000000 9.0000000 9.0000000 9.0000000 9.0000000 9.0000000 9.0000000 9.0000000 9.0000000 9.0000000 9.0000000 9.0000000 0.0000010 0.0000010 0.0000010 0.0000010 0.0000010 0.0000010 0.0000010 0.0000010 0.0000010 0.0000000 0.0000010 0.0000010 0.0000010 0.0000010 0.0000010 0.0000010 0.0000010 0.0000010 0.3465736 9.0000000 9.0000000 0.3465736 0.3465736 0.3465736 0.3465736 0.3465736 0.3465736 0.3465736 0.3465736 9.0000000 0.3465736 0.3465736 0.3465736 0.3465736 0.3465736 9.0000000 9.0000000 0.3465736 9.0000000 0.3465736 0.3465736 0.3465736 9.0000000 9.0000000 0.3465736 0.3465736 9.0000000 0.0000010 0.3465736 9.0000000 0.3465736 9.0000000 0.3465736 0.3465736 0.3465736 9.0000000 9.0000000 9.0000000 0.3465736 0.3465736 0.3465736 0.3465736 0.0000010 0.3465736 0.3465736 0.3465736 9.0000000 0.3465736 0.3465736 9.0000000 9.0000000 0.3465736 9.0000000 9.0000000 0.3465736 9.0000000 0.3465736 0.0000010 9.0000000 9.0000000 0.3465736 0.3465736 0.3465736 9.0000000 0.3465736 0.3465736 0.3465736 0.3465736 0.3465736 0.3465736 9.0000000 0.3465736 9.0000000 9.0000000 0.3465736 0.3465736 0.3465736 0.3465736 9.0000000 9.0000000 0.3465736 0.0000010 0.0000010 0.3465736 0.3465736 0.3465736 0.3465736 0.3465736 9.0000000 0.0000010 9.0000000 9.0000000 9.0000000 0.3465736 0.3465736 9.0000000 0.3465736 9.0000000 0.3465736 0.3465736 9.0000000 0.3465736 0.3465736 9.0000000 0.3465736 0.3465736 9.0000000 0.3465736 0.3465736 9.0000000 0.3465736 9.0000000 0.3465736 0.3465736 9.0000000 0.3465736 0.3465736 9.0000000 0.0000010 0.3465736 9.0000000 9.0000000 0.3465736 9.0000000 9.0000000 9.0000000 0.3465736 9.0000000 9.0000000 9.0000000 9.0000000 0.3465736 0.3465736 0.3465736 0.3465736 9.0000000 0.3465736 0.3465736 0.3465736 0.3465736 0.3465736 9.0000000 0.3465736 0.3465736 0.0000010 0.3465736 0.3465736 0.3465736 9.0000000 0.3465736 0.3465736 0.3465736 9.0000000 0.3465736 0.3465736 0.3465736 0.3465736 9.0000000 9.0000000 0.3465736 0.3465736 0.3465736 0.3465736 0.3465736 9.0000000 0.3465736 0.3465736 0.3465736 0.3465736 0.3465736 0.3465736 0.0000010 0.3465736 0.3465736 0.3465736 9.0000000 0.3465736 0.3465736 0.3465736 9.0000000 0.3465736 0.3465736 9.0000000 9.0000000 9.0000000 0.3465736 9.0000000 0.3465736 0.3465736 0.3465736 0.3465736 0.3465736 9.0000000 9.0000000 0.3465736 0.3465736 0.3465736 0.3465736 0.0000010 9.0000000 0.3465736 9.0000000 0.3465736 0.3465736 9.0000000 9.0000000 0.3465736 0.3465736 0.3465736 9.0000000 0.3465736 0.3465736 0.0000010 0.3465736 0.3465736 0.3465736 9.0000000 0.3465736 0.3465736 0.3465736 0.0000010 0.3465736 9.0000000 0.3465736 0.3465736 9.0000000 0.0000010 0.0000010 0.3465736 0.3465736 0.0000010 0.3465736 0.0000010 9.0000000 9.0000000 9.0000000 0.3465736 9.0000000 0.3465736 9.0000000 9.0000000 0.3465736 9.0000000 0.3465736 0.3465736 0.3465736 0.3465736 0.3465736 9.0000000 0.3465736 0.3465736 0.3465736 0.3465736 9.0000000 0.3465736 0.3465736 0.3465736 0.3465736 0.3465736 0.3465736 0.3465736 9.0000000 9.0000000 0.3465736 0.3465736 0.3465736 0.3465736 0.3465736 0.3465736 0.3465736 0.3465736 9.0000000 0.3465736 0.3465736 0.3465736 9.0000000 0.3465736 9.0000000 0.3465736 0.3465736 9.0000000 0.3465736 0.3465736 9.0000000 0.0000010 0.3465736 0.3465736 0.3465736 9.0000000 9.0000000 9.0000000 0.3465736 9.0000000 0.3465736 0.3465736 9.0000000 9.0000000 9.0000000 9.0000000 9.0000000 9.0000000 9.0000000 0.3465736 0.3465736 0.3465736 9.0000000 9.0000000 0.3465736 0.3465736 0.3465736 9.0000000 0.3465736 0.3465736 0.3465736 0.3465736 0.3465736 0.3465736 0.0000010 0.3465736 0.3465736 0.3465736 0.3465736 9.0000000 0.3465736 0.3465736 0.3465736 0.0000010 9.0000000 0.0000010 9.0000000 9.0000000 9.0000000 0.0000010 0.3465736 0.3465736 9.0000000 0.3465736 9.0000000 0.3465736 0.3465736 0.0000010 9.0000000 9.0000000 0.3465736 0.3465736 0.3465736 0.0000010 0.3465736 0.3465736 0.3465736 0.3465736 0.3465736 9.0000000 0.3465736 0.3465736 0.3465736 0.3465736 9.0000000 0.3465736 9.0000000 0.3465736 9.0000000 0.3465736 0.3465736 9.0000000 0.3465736 9.0000000 9.0000000 0.0000010 0.0000010 9.0000000 0.3465736 0.3465736 0.3465736 0.0000010 0.3465736 9.0000000 0.3465736 9.0000000 0.3465736 0.3465736 9.0000000 0.3465736 0.3465736 0.3465736 9.0000000 0.3465736 9.0000000 9.0000000 9.0000000 0.3465736 0.3465736 0.3465736 9.0000000 0.3465736 0.3465736 0.3465736 9.0000000 0.3465736 0.3465736 9.0000000 0.3465736 9.0000000 0.3465736 9.0000000 0.3465736 0.3465736 9.0000000 9.0000000 9.0000000 9.0000000 9.0000000 0.3465736 0.3465736 0.3465736 0.3465736 9.0000000 0.3465736 0.3465736 0.3465736 0.3465736 0.3465736 9.0000000 0.3465736 0.0000010 9.0000000 0.3465736 0.3465736 0.3465736 0.3465736 0.3465736 0.3465736 0.3465736 0.3465736 9.0000000 0.3465736 0.3465736 0.3465736 0.3465736 9.0000000 0.3465736 9.0000000 0.3465736 9.0000000 9.0000000 0.3465736 9.0000000 0.3465736 9.0000000 0.3465736 9.0000000 9.0000000 0.3465736 0.3465736 9.0000000 0.3465736 9.0000000 0.3465736 0.3465736 9.0000000 0.3465736 9.0000000 0.3465736 9.0000000 0.3465736 0.3465736 9.0000000 0.3465736 0.3465736 0.3465736 0.3465736 0.3465736 0.3465736 9.0000000 0.3465736 9.0000000 0.3465736 9.0000000 0.3465736 0.3465736 0.3465736 0.3465736 0.3465736 0.3465736 9.0000000 9.0000000 0.3465736 0.3465736 0.3465736 9.0000000 9.0000000 0.3465736 0.3465736 0.3465736 9.0000000 9.0000000 9.0000000 0.3465736 0.3465736 0.3465736 9.0000000 0.3465736 0.3465736 0.3465736 0.3465736 0.3465736 0.0000010 9.0000000 0.3465736 0.3465736 9.0000000 0.3465736 9.0000000 9.0000000 0.3465736 0.0000010 9.0000000 0.3465736 0.3465736 9.0000000 9.0000000 0.3465736 0.3465736 0.3465736 0.3465736 0.3465736 9.0000000 0.3465736 0.3465736 0.3465736 9.0000000 0.0000010 9.0000000 9.0000000 0.3465736 9.0000000 0.3465736 9.0000000 0.3465736 9.0000000 0.3465736 0.3465736 0.3465736 0.3465736 0.3465736 0.3465736 0.3465736 0.3465736 9.0000000 0.3465736 0.3465736 0.3465736 9.0000000 0.3465736 9.0000000 0.3465736 0.3465736 9.0000000 0.3465736 0.3465736 0.3465736 0.3465736 9.0000000 9.0000000 0.3465736 0.3465736 0.3465736 0.3465736 0.3465736 9.0000000 0.3465736 0.3465736 0.3465736 0.3465736 0.3465736 9.0000000 9.0000000 9.0000000 9.0000000 0.3465736 9.0000000 0.3465736 9.0000000 0.3465736 9.0000000 0.3465736 0.0000010 0.3465736 9.0000000 0.3465736 0.3465736 0.3465736 0.3465736 0.3465736 0.3465736 0.3465736 9.0000000 9.0000000 0.3465736 9.0000000 9.0000000 0.3465736 0.3465736 0.3465736 9.0000000 9.0000000 0.3465736 0.0000010 9.0000000 9.0000000 9.0000000 9.0000000 0.3465736 0.3465736 0.3465736 0.3465736 9.0000000 9.0000000 9.0000000 0.3465736 0.3465736 9.0000000 0.3465736 0.3465736 0.3465736 0.3465736 0.3465736 0.3465736 0.3465736 0.3465736 9.0000000 0.3465736 0.3465736 0.0000010 9.0000000 0.3465736 9.0000000 9.0000000 0.3465736 0.3465736 9.0000000 0.3465736 0.3465736 0.3465736 9.0000000 9.0000000 0.3465736 0.3465736 0.3465736 9.0000000 0.3465736 9.0000000 9.0000000 9.0000000 9.0000000 0.3465736 0.3465736 9.0000000 9.0000000 0.3465736 0.3465736 0.3465736 0.3465736 9.0000000 9.0000000 9.0000000 0.3465736 9.0000000 0.3465736 0.3465736 9.0000000 0.3465736 0.3465736 9.0000000 0.3465736 0.3465736 0.3465736 0.3465736 0.3465736 9.0000000 0.3465736 0.3465736 0.3465736 9.0000000 0.3465736 0.3465736 0.3465736 0.3465736 9.0000000 9.0000000 9.0000000 9.0000000 
NEW_sp_hessaquae_RH193b    9.0000000 9.0000000 9.0000000 9.0000000 9.0000000 9.0000000 9.0000000 9.0000000 9.0000000 9.0000000 9.0000000 9.0000000 9.0000000 9.0000000 9.0000000 9.0000000 9.0000000 9.0000000 9.0000000 9.0000000 9.0000000 9.0000000 9.0000000 9.0000000 9.0000000 9.0000000 9.0000000 9.0000000 9.0000000 9.0000000 9.0000000 9.0000000 0.0000010 0.0000010 0.0000010 0.0000010 0.0000010 0.0000010 0.0000010 0.0000010 0.0000010 0.0000010 0.0000000 0.0000010 0.0000010 0.0000010 0.0000010 0.0000010 0.0000010 0.0000010 0.3465736 9.0000000 9.0000000 0.3465736 0.3465736 0.3465736 0.3465736 0.3465736 0.3465736 0.3465736 0.3465736 9.0000000 0.3465736 0.3465736 0.3465736 0.3465736 0.3465736 9.0000000 9.0000000 0.3465736 9.0000000 0.3465736 0.3465736 0.3465736 9.0000000 9.0000000 0.3465736 0.3465736 9.0000000 0.0000010 0.3465736 9.0000000 0.3465736 9.0000000 0.3465736 0.3465736 0.3465736 9.0000000 9.0000000 9.0000000 0.3465736 0.3465736 0.3465736 0.3465736 0.0000010 0.3465736 0.3465736 0.3465736 9.0000000 0.3465736 0.3465736 9.0000000 9.0000000 0.3465736 9.0000000 9.0000000 0.3465736 9.0000000 0.3465736 0.0000010 9.0000000 9.0000000 0.3465736 0.3465736 0.3465736 9.0000000 0.3465736 0.3465736 0.3465736 0.3465736 0.3465736 0.3465736 9.0000000 0.3465736 9.0000000 9.0000000 0.3465736 0.3465736 0.3465736 0.3465736 9.0000000 9.0000000 0.3465736 0.0000010 0.0000010 0.3465736 0.3465736 0.3465736 0.3465736 0.3465736 9.0000000 0.0000010 9.0000000 9.0000000 9.0000000 0.3465736 0.3465736 9.0000000 0.3465736 9.0000000 0.3465736 0.3465736 9.0000000 0.3465736 0.3465736 9.0000000 0.3465736 0.3465736 9.0000000 0.3465736 0.3465736 9.0000000 0.3465736 9.0000000 0.3465736 0.3465736 9.0000000 0.3465736 0.3465736 9.0000000 0.0000010 0.3465736 9.0000000 9.0000000 0.3465736 9.0000000 9.0000000 9.0000000 0.3465736 9.0000000 9.0000000 9.0000000 9.0000000 0.3465736 0.3465736 0.3465736 0.3465736 9.0000000 0.3465736 0.3465736 0.3465736 0.3465736 0.3465736 9.0000000 0.3465736 0.3465736 0.0000010 0.3465736 0.3465736 0.3465736 9.0000000 0.3465736 0.3465736 0.3465736 9.0000000 0.3465736 0.3465736 0.3465736 0.3465736 9.0000000 9.0000000 0.3465736 0.3465736 0.3465736 0.3465736 0.3465736 9.0000000 0.3465736 0.3465736 0.3465736 0.3465736 0.3465736 0.3465736 0.0000010 0.3465736 0.3465736 0.3465736 9.0000000 0.3465736 0.3465736 0.3465736 9.0000000 0.3465736 0.3465736 9.0000000 9.0000000 9.0000000 0.3465736 9.0000000 0.3465736 0.3465736 0.3465736 0.3465736 0.3465736 9.0000000 9.0000000 0.3465736 0.3465736 0.3465736 0.3465736 0.0000010 9.0000000 0.3465736 9.0000000 0.3465736 0.3465736 9.0000000 9.0000000 0.3465736 0.3465736 0.3465736 9.0000000 0.3465736 0.3465736 0.0000010 0.3465736 0.3465736 0.3465736 9.0000000 0.3465736 0.3465736 0.3465736 0.0000010 0.3465736 9.0000000 0.3465736 0.3465736 9.0000000 0.0000010 0.0000010 0.3465736 0.3465736 0.0000010 0.3465736 0.0000010 9.0000000 9.0000000 9.0000000 0.3465736 9.0000000 0.3465736 9.0000000 9.0000000 0.3465736 9.0000000 0.3465736 0.3465736 0.3465736 0.3465736 0.3465736 9.0000000 0.3465736 0.3465736 0.3465736 0.3465736 9.0000000 0.3465736 0.3465736 0.3465736 0.3465736 0.3465736 0.3465736 0.3465736 9.0000000 9.0000000 0.3465736 0.3465736 0.3465736 0.3465736 0.3465736 0.3465736 0.3465736 0.3465736 9.0000000 0.3465736 0.3465736 0.3465736 9.0000000 0.3465736 9.0000000 0.3465736 0.3465736 9.0000000 0.3465736 0.3465736 9.0000000 0.0000010 0.3465736 0.3465736 0.3465736 9.0000000 9.0000000 9.0000000 0.3465736 9.0000000 0.3465736 0.3465736 9.0000000 9.0000000 9.0000000 9.0000000 9.0000000 9.0000000 9.0000000 0.3465736 0.3465736 0.3465736 9.0000000 9.0000000 0.3465736 0.3465736 0.3465736 9.0000000 0.3465736 0.3465736 0.3465736 0.3465736 0.3465736 0.3465736 0.0000010 0.3465736 0.3465736 0.3465736 0.3465736 9.0000000 0.3465736 0.3465736 0.3465736 0.0000010 9.0000000 0.0000010 9.0000000 9.0000000 9.0000000 0.0000010 0.3465736 0.3465736 9.0000000 0.3465736 9.0000000 0.3465736 0.3465736 0.0000010 9.0000000 9.0000000 0.3465736 0.3465736 0.3465736 0.0000010 0.3465736 0.3465736 0.3465736 0.3465736 0.3465736 9.0000000 0.3465736 0.3465736 0.3465736 0.3465736 9.0000000 0.3465736 9.0000000 0.3465736 9.0000000 0.3465736 0.3465736 9.0000000 0.3465736 9.0000000 9.0000000 0.0000010 0.0000010 9.0000000 0.3465736 0.3465736 0.3465736 0.0000010 0.3465736 9.0000000 0.3465736 9.0000000 0.3465736 0.3465736 9.0000000 0.3465736 0.3465736 0.3465736 9.0000000 0.3465736 9.0000000 9.0000000 9.0000000 0.3465736 0.3465736 0.3465736 9.0000000 0.3465736 0.3465736 0.3465736 9.0000000 0.3465736 0.3465736 9.0000000 0.3465736 9.0000000 0.3465736 9.0000000 0.3465736 0.3465736 9.0000000 9.0000000 9.0000000 9.0000000 9.0000000 0.3465736 0.3465736 0.3465736 0.3465736 9.0000000 0.3465736 0.3465736 0.3465736 0.3465736 0.3465736 9.0000000 0.3465736 0.0000010 9.0000000 0.3465736 0.3465736 0.3465736 0.3465736 0.3465736 0.3465736 0.3465736 0.3465736 9.0000000 0.3465736 0.3465736 0.3465736 0.3465736 9.0000000 0.3465736 9.0000000 0.3465736 9.0000000 9.0000000 0.3465736 9.0000000 0.3465736 9.0000000 0.3465736 9.0000000 9.0000000 0.3465736 0.3465736 9.0000000 0.3465736 9.0000000 0.3465736 0.3465736 9.0000000 0.3465736 9.0000000 0.3465736 9.0000000 0.3465736 0.3465736 9.0000000 0.3465736 0.3465736 0.3465736 0.3465736 0.3465736 0.3465736 9.0000000 0.3465736 9.0000000 0.3465736 9.0000000 0.3465736 0.3465736 0.3465736 0.3465736 0.3465736 0.3465736 9.0000000 9.0000000 0.3465736 0.3465736 0.3465736 9.0000000 9.0000000 0.3465736 0.3465736 0.3465736 9.0000000 9.0000000 9.0000000 0.3465736 0.3465736 0.3465736 9.0000000 0.3465736 0.3465736 0.3465736 0.3465736 0.3465736 0.0000010 9.0000000 0.3465736 0.3465736 9.0000000 0.3465736 9.0000000 9.0000000 0.3465736 0.0000010 9.0000000 0.3465736 0.3465736 9.0000000 9.0000000 0.3465736 0.3465736 0.3465736 0.3465736 0.3465736 9.0000000 0.3465736 0.3465736 0.3465736 9.0000000 0.0000010 9.0000000 9.0000000 0.3465736 9.0000000 0.3465736 9.0000000 0.3465736 9.0000000 0.3465736 0.3465736 0.3465736 0.3465736 0.3465736 0.3465736 0.3465736 0.3465736 9.0000000 0.3465736 0.3465736 0.3465736 9.0000000 0.3465736 9.0000000 0.3465736 0.3465736 9.0000000 0.3465736 0.3465736 0.3465736 0.3465736 9.0000000 9.0000000 0.3465736 0.3465736 0.3465736 0.3465736 0.3465736 9.0000000 0.3465736 0.3465736 0.3465736 0.3465736 0.3465736 9.0000000 9.0000000 9.0000000 9.0000000 0.3465736 9.0000000 0.3465736 9.0000000 0.3465736 9.0000000 0.3465736 0.0000010 0.3465736 9.0000000 0.3465736 0.3465736 0.3465736 0.3465736 0.3465736 0.3465736 0.3465736 9.0000000 9.0000000 0.3465736 9.0000000 9.0000000 0.3465736 0.3465736 0.3465736 9.0000000 9.0000000 0.3465736 0.0000010 9.0000000 9.0000000 9.0000000 9.0000000 0.3465736 0.3465736 0.3465736 0.3465736 9.0000000 9.0000000 9.0000000 0.3465736 0.3465736 9.0000000 0.3465736 0.3465736 0.3465736 0.3465736 0.3465736 0.3465736 0.3465736 0.3465736 9.0000000 0.3465736 0.3465736 0.0000010 9.0000000 0.3465736 9.0000000 9.0000000 0.3465736 0.3465736 9.0000000 0.3465736 0.3465736 0.3465736 9.0000000 9.0000000 0.3465736 0.3465736 0.3465736 9.0000000 0.3465736 9.0000000 9.0000000 9.0000000 9.0000000 0.3465736 0.3465736 9.0000000 9.0000000 0.3465736 0.3465736 0.3465736 0.3465736 9.0000000 9.0000000 9.0000000 0.3465736 9.0000000 0.3465736 0.3465736 9.0000000 0.3465736 0.3465736 9.0000000 0.3465736 0.3465736 0.3465736 0.3465736 0.3465736 9.0000000 0.3465736 0.3465736 0.3465736 9.0000000 0.3465736 0.3465736 0.3465736 0.3465736 9.0000000 9.0000000 9.0000000 9.0000000 
NEW_sp_napierensis_RH184   9.0000000 9.0000000 9.0000000 9.0000000 9.0000000 9.0000000 9.0000000 9.0000000 9.0000000 9.0000000 9.0000000 9.0000000 9.0000000 9.0000000 9.0000000 9.0000000 9.0000000 9.0000000 9.0000000 9.0000000 9.0000000 9.0000000 9.0000000 9.0000000 9.0000000 9.0000000 9.0000000 9.0000000 9.0000000 9.0000000 9.0000000 9.0000000 0.0000010 0.0000010 0.0000010 0.0000010 0.0000010 0.0000010 0.0000010 0.0000010 0.0000010 0.0000010 0.0000010 0.0000000 0.0000010 0.0000010 0.0000010 0.0000010 0.0000010 0.0000010 0.3465736 9.0000000 9.0000000 0.3465736 0.3465736 0.3465736 0.3465736 0.3465736 0.3465736 0.3465736 0.3465736 9.0000000 0.3465736 0.3465736 0.3465736 0.3465736 0.3465736 9.0000000 9.0000000 0.3465736 9.0000000 0.3465736 0.3465736 0.3465736 9.0000000 9.0000000 0.3465736 0.3465736 9.0000000 0.0000010 0.3465736 9.0000000 0.3465736 9.0000000 0.3465736 0.3465736 0.3465736 9.0000000 9.0000000 9.0000000 0.3465736 0.3465736 0.3465736 0.3465736 0.0000010 0.3465736 0.3465736 0.3465736 9.0000000 0.3465736 0.3465736 9.0000000 9.0000000 0.3465736 9.0000000 9.0000000 0.3465736 9.0000000 0.3465736 0.0000010 9.0000000 9.0000000 0.3465736 0.3465736 0.3465736 9.0000000 0.3465736 0.3465736 0.3465736 0.3465736 0.3465736 0.3465736 9.0000000 0.3465736 9.0000000 9.0000000 0.3465736 0.3465736 0.3465736 0.3465736 9.0000000 9.0000000 0.3465736 0.0000010 0.0000010 0.3465736 0.3465736 0.3465736 0.3465736 0.3465736 9.0000000 0.0000010 9.0000000 9.0000000 9.0000000 0.3465736 0.3465736 9.0000000 0.3465736 9.0000000 0.3465736 0.3465736 9.0000000 0.3465736 0.3465736 9.0000000 0.3465736 0.3465736 9.0000000 0.3465736 0.3465736 9.0000000 0.3465736 9.0000000 0.3465736 0.3465736 9.0000000 0.3465736 0.3465736 9.0000000 0.0000010 0.3465736 9.0000000 9.0000000 0.3465736 9.0000000 9.0000000 9.0000000 0.3465736 9.0000000 9.0000000 9.0000000 9.0000000 0.3465736 0.3465736 0.3465736 0.3465736 9.0000000 0.3465736 0.3465736 0.3465736 0.3465736 0.3465736 9.0000000 0.3465736 0.3465736 0.0000010 0.3465736 0.3465736 0.3465736 9.0000000 0.3465736 0.3465736 0.3465736 9.0000000 0.3465736 0.3465736 0.3465736 0.3465736 9.0000000 9.0000000 0.3465736 0.3465736 0.3465736 0.3465736 0.3465736 9.0000000 0.3465736 0.3465736 0.3465736 0.3465736 0.3465736 0.3465736 0.0000010 0.3465736 0.3465736 0.3465736 9.0000000 0.3465736 0.3465736 0.3465736 9.0000000 0.3465736 0.3465736 9.0000000 9.0000000 9.0000000 0.3465736 9.0000000 0.3465736 0.3465736 0.3465736 0.3465736 0.3465736 9.0000000 9.0000000 0.3465736 0.3465736 0.3465736 0.3465736 0.0000010 9.0000000 0.3465736 9.0000000 0.3465736 0.3465736 9.0000000 9.0000000 0.3465736 0.3465736 0.3465736 9.0000000 0.3465736 0.3465736 0.0000010 0.3465736 0.3465736 0.3465736 9.0000000 0.3465736 0.3465736 0.3465736 0.0000010 0.3465736 9.0000000 0.3465736 0.3465736 9.0000000 0.0000010 0.0000010 0.3465736 0.3465736 0.0000010 0.3465736 0.0000010 9.0000000 9.0000000 9.0000000 0.3465736 9.0000000 0.3465736 9.0000000 9.0000000 0.3465736 9.0000000 0.3465736 0.3465736 0.3465736 0.3465736 0.3465736 9.0000000 0.3465736 0.3465736 0.3465736 0.3465736 9.0000000 0.3465736 0.3465736 0.3465736 0.3465736 0.3465736 0.3465736 0.3465736 9.0000000 9.0000000 0.3465736 0.3465736 0.3465736 0.3465736 0.3465736 0.3465736 0.3465736 0.3465736 9.0000000 0.3465736 0.3465736 0.3465736 9.0000000 0.3465736 9.0000000 0.3465736 0.3465736 9.0000000 0.3465736 0.3465736 9.0000000 0.0000010 0.3465736 0.3465736 0.3465736 9.0000000 9.0000000 9.0000000 0.3465736 9.0000000 0.3465736 0.3465736 9.0000000 9.0000000 9.0000000 9.0000000 9.0000000 9.0000000 9.0000000 0.3465736 0.3465736 0.3465736 9.0000000 9.0000000 0.3465736 0.3465736 0.3465736 9.0000000 0.3465736 0.3465736 0.3465736 0.3465736 0.3465736 0.3465736 0.0000010 0.3465736 0.3465736 0.3465736 0.3465736 9.0000000 0.3465736 0.3465736 0.3465736 0.0000010 9.0000000 0.0000010 9.0000000 9.0000000 9.0000000 0.0000010 0.3465736 0.3465736 9.0000000 0.3465736 9.0000000 0.3465736 0.3465736 0.0000010 9.0000000 9.0000000 0.3465736 0.3465736 0.3465736 0.0000010 0.3465736 0.3465736 0.3465736 0.3465736 0.3465736 9.0000000 0.3465736 0.3465736 0.3465736 0.3465736 9.0000000 0.3465736 9.0000000 0.3465736 9.0000000 0.3465736 0.3465736 9.0000000 0.3465736 9.0000000 9.0000000 0.0000010 0.0000010 9.0000000 0.3465736 0.3465736 0.3465736 0.0000010 0.3465736 9.0000000 0.3465736 9.0000000 0.3465736 0.3465736 9.0000000 0.3465736 0.3465736 0.3465736 9.0000000 0.3465736 9.0000000 9.0000000 9.0000000 0.3465736 0.3465736 0.3465736 9.0000000 0.3465736 0.3465736 0.3465736 9.0000000 0.3465736 0.3465736 9.0000000 0.3465736 9.0000000 0.3465736 9.0000000 0.3465736 0.3465736 9.0000000 9.0000000 9.0000000 9.0000000 9.0000000 0.3465736 0.3465736 0.3465736 0.3465736 9.0000000 0.3465736 0.3465736 0.3465736 0.3465736 0.3465736 9.0000000 0.3465736 0.0000010 9.0000000 0.3465736 0.3465736 0.3465736 0.3465736 0.3465736 0.3465736 0.3465736 0.3465736 9.0000000 0.3465736 0.3465736 0.3465736 0.3465736 9.0000000 0.3465736 9.0000000 0.3465736 9.0000000 9.0000000 0.3465736 9.0000000 0.3465736 9.0000000 0.3465736 9.0000000 9.0000000 0.3465736 0.3465736 9.0000000 0.3465736 9.0000000 0.3465736 0.3465736 9.0000000 0.3465736 9.0000000 0.3465736 9.0000000 0.3465736 0.3465736 9.0000000 0.3465736 0.3465736 0.3465736 0.3465736 0.3465736 0.3465736 9.0000000 0.3465736 9.0000000 0.3465736 9.0000000 0.3465736 0.3465736 0.3465736 0.3465736 0.3465736 0.3465736 9.0000000 9.0000000 0.3465736 0.3465736 0.3465736 9.0000000 9.0000000 0.3465736 0.3465736 0.3465736 9.0000000 9.0000000 9.0000000 0.3465736 0.3465736 0.3465736 9.0000000 0.3465736 0.3465736 0.3465736 0.3465736 0.3465736 0.0000010 9.0000000 0.3465736 0.3465736 9.0000000 0.3465736 9.0000000 9.0000000 0.3465736 0.0000010 9.0000000 0.3465736 0.3465736 9.0000000 9.0000000 0.3465736 0.3465736 0.3465736 0.3465736 0.3465736 9.0000000 0.3465736 0.3465736 0.3465736 9.0000000 0.0000010 9.0000000 9.0000000 0.3465736 9.0000000 0.3465736 9.0000000 0.3465736 9.0000000 0.3465736 0.3465736 0.3465736 0.3465736 0.3465736 0.3465736 0.3465736 0.3465736 9.0000000 0.3465736 0.3465736 0.3465736 9.0000000 0.3465736 9.0000000 0.3465736 0.3465736 9.0000000 0.3465736 0.3465736 0.3465736 0.3465736 9.0000000 9.0000000 0.3465736 0.3465736 0.3465736 0.3465736 0.3465736 9.0000000 0.3465736 0.3465736 0.3465736 0.3465736 0.3465736 9.0000000 9.0000000 9.0000000 9.0000000 0.3465736 9.0000000 0.3465736 9.0000000 0.3465736 9.0000000 0.3465736 0.0000010 0.3465736 9.0000000 0.3465736 0.3465736 0.3465736 0.3465736 0.3465736 0.3465736 0.3465736 9.0000000 9.0000000 0.3465736 9.0000000 9.0000000 0.3465736 0.3465736 0.3465736 9.0000000 9.0000000 0.3465736 0.0000010 9.0000000 9.0000000 9.0000000 9.0000000 0.3465736 0.3465736 0.3465736 0.3465736 9.0000000 9.0000000 9.0000000 0.3465736 0.3465736 9.0000000 0.3465736 0.3465736 0.3465736 0.3465736 0.3465736 0.3465736 0.3465736 0.3465736 9.0000000 0.3465736 0.3465736 0.0000010 9.0000000 0.3465736 9.0000000 9.0000000 0.3465736 0.3465736 9.0000000 0.3465736 0.3465736 0.3465736 9.0000000 9.0000000 0.3465736 0.3465736 0.3465736 9.0000000 0.3465736 9.0000000 9.0000000 9.0000000 9.0000000 0.3465736 0.3465736 9.0000000 9.0000000 0.3465736 0.3465736 0.3465736 0.3465736 9.0000000 9.0000000 9.0000000 0.3465736 9.0000000 0.3465736 0.3465736 9.0000000 0.3465736 0.3465736 9.0000000 0.3465736 0.3465736 0.3465736 0.3465736 0.3465736 9.0000000 0.3465736 0.3465736 0.3465736 9.0000000 0.3465736 0.3465736 0.3465736 0.3465736 9.0000000 9.0000000 9.0000000 9.0000000 
NEW_sp_nov_JV2988          9.0000000 9.0000000 9.0000000 9.0000000 9.0000000 9.0000000 9.0000000 9.0000000 9.0000000 9.0000000 9.0000000 9.0000000 9.0000000 9.0000000 9.0000000 9.0000000 9.0000000 9.0000000 9.0000000 9.0000000 9.0000000 9.0000000 9.0000000 9.0000000 9.0000000 9.0000000 9.0000000 9.0000000 9.0000000 9.0000000 9.0000000 9.0000000 0.0000010 0.0000010 0.0000010 0.0000010 0.0000010 0.0000010 0.0000010 0.0000010 0.0000010 0.0000010 0.0000010 0.0000010 0.0000000 0.0000010 0.0000010 0.0000010 0.0000010 0.0000010 0.3465736 9.0000000 9.0000000 0.3465736 0.3465736 0.3465736 0.3465736 0.3465736 0.3465736 0.3465736 0.3465736 9.0000000 0.3465736 0.3465736 0.3465736 0.3465736 0.3465736 9.0000000 9.0000000 0.3465736 9.0000000 0.3465736 0.3465736 0.3465736 9.0000000 9.0000000 0.3465736 0.3465736 9.0000000 0.0000010 0.3465736 9.0000000 0.3465736 9.0000000 0.3465736 0.3465736 0.3465736 9.0000000 9.0000000 9.0000000 0.3465736 0.3465736 0.3465736 0.3465736 0.0000010 0.3465736 0.3465736 0.3465736 9.0000000 0.3465736 0.3465736 9.0000000 9.0000000 0.3465736 9.0000000 9.0000000 0.3465736 9.0000000 0.3465736 0.0000010 9.0000000 9.0000000 0.3465736 0.3465736 0.3465736 9.0000000 0.3465736 0.3465736 0.3465736 0.3465736 0.3465736 0.3465736 9.0000000 0.3465736 9.0000000 9.0000000 0.3465736 0.3465736 0.3465736 0.3465736 9.0000000 9.0000000 0.3465736 0.0000010 0.0000010 0.3465736 0.3465736 0.3465736 0.3465736 0.3465736 9.0000000 0.0000010 9.0000000 9.0000000 9.0000000 0.3465736 0.3465736 9.0000000 0.3465736 9.0000000 0.3465736 0.3465736 9.0000000 0.3465736 0.3465736 9.0000000 0.3465736 0.3465736 9.0000000 0.3465736 0.3465736 9.0000000 0.3465736 9.0000000 0.3465736 0.3465736 9.0000000 0.3465736 0.3465736 9.0000000 0.0000010 0.3465736 9.0000000 9.0000000 0.3465736 9.0000000 9.0000000 9.0000000 0.3465736 9.0000000 9.0000000 9.0000000 9.0000000 0.3465736 0.3465736 0.3465736 0.3465736 9.0000000 0.3465736 0.3465736 0.3465736 0.3465736 0.3465736 9.0000000 0.3465736 0.3465736 0.0000010 0.3465736 0.3465736 0.3465736 9.0000000 0.3465736 0.3465736 0.3465736 9.0000000 0.3465736 0.3465736 0.3465736 0.3465736 9.0000000 9.0000000 0.3465736 0.3465736 0.3465736 0.3465736 0.3465736 9.0000000 0.3465736 0.3465736 0.3465736 0.3465736 0.3465736 0.3465736 0.0000010 0.3465736 0.3465736 0.3465736 9.0000000 0.3465736 0.3465736 0.3465736 9.0000000 0.3465736 0.3465736 9.0000000 9.0000000 9.0000000 0.3465736 9.0000000 0.3465736 0.3465736 0.3465736 0.3465736 0.3465736 9.0000000 9.0000000 0.3465736 0.3465736 0.3465736 0.3465736 0.0000010 9.0000000 0.3465736 9.0000000 0.3465736 0.3465736 9.0000000 9.0000000 0.3465736 0.3465736 0.3465736 9.0000000 0.3465736 0.3465736 0.0000010 0.3465736 0.3465736 0.3465736 9.0000000 0.3465736 0.3465736 0.3465736 0.0000010 0.3465736 9.0000000 0.3465736 0.3465736 9.0000000 0.0000010 0.0000010 0.3465736 0.3465736 0.0000010 0.3465736 0.0000010 9.0000000 9.0000000 9.0000000 0.3465736 9.0000000 0.3465736 9.0000000 9.0000000 0.3465736 9.0000000 0.3465736 0.3465736 0.3465736 0.3465736 0.3465736 9.0000000 0.3465736 0.3465736 0.3465736 0.3465736 9.0000000 0.3465736 0.3465736 0.3465736 0.3465736 0.3465736 0.3465736 0.3465736 9.0000000 9.0000000 0.3465736 0.3465736 0.3465736 0.3465736 0.3465736 0.3465736 0.3465736 0.3465736 9.0000000 0.3465736 0.3465736 0.3465736 9.0000000 0.3465736 9.0000000 0.3465736 0.3465736 9.0000000 0.3465736 0.3465736 9.0000000 0.0000010 0.3465736 0.3465736 0.3465736 9.0000000 9.0000000 9.0000000 0.3465736 9.0000000 0.3465736 0.3465736 9.0000000 9.0000000 9.0000000 9.0000000 9.0000000 9.0000000 9.0000000 0.3465736 0.3465736 0.3465736 9.0000000 9.0000000 0.3465736 0.3465736 0.3465736 9.0000000 0.3465736 0.3465736 0.3465736 0.3465736 0.3465736 0.3465736 0.0000010 0.3465736 0.3465736 0.3465736 0.3465736 9.0000000 0.3465736 0.3465736 0.3465736 0.0000010 9.0000000 0.0000010 9.0000000 9.0000000 9.0000000 0.0000010 0.3465736 0.3465736 9.0000000 0.3465736 9.0000000 0.3465736 0.3465736 0.0000010 9.0000000 9.0000000 0.3465736 0.3465736 0.3465736 0.0000010 0.3465736 0.3465736 0.3465736 0.3465736 0.3465736 9.0000000 0.3465736 0.3465736 0.3465736 0.3465736 9.0000000 0.3465736 9.0000000 0.3465736 9.0000000 0.3465736 0.3465736 9.0000000 0.3465736 9.0000000 9.0000000 0.0000010 0.0000010 9.0000000 0.3465736 0.3465736 0.3465736 0.0000010 0.3465736 9.0000000 0.3465736 9.0000000 0.3465736 0.3465736 9.0000000 0.3465736 0.3465736 0.3465736 9.0000000 0.3465736 9.0000000 9.0000000 9.0000000 0.3465736 0.3465736 0.3465736 9.0000000 0.3465736 0.3465736 0.3465736 9.0000000 0.3465736 0.3465736 9.0000000 0.3465736 9.0000000 0.3465736 9.0000000 0.3465736 0.3465736 9.0000000 9.0000000 9.0000000 9.0000000 9.0000000 0.3465736 0.3465736 0.3465736 0.3465736 9.0000000 0.3465736 0.3465736 0.3465736 0.3465736 0.3465736 9.0000000 0.3465736 0.0000010 9.0000000 0.3465736 0.3465736 0.3465736 0.3465736 0.3465736 0.3465736 0.3465736 0.3465736 9.0000000 0.3465736 0.3465736 0.3465736 0.3465736 9.0000000 0.3465736 9.0000000 0.3465736 9.0000000 9.0000000 0.3465736 9.0000000 0.3465736 9.0000000 0.3465736 9.0000000 9.0000000 0.3465736 0.3465736 9.0000000 0.3465736 9.0000000 0.3465736 0.3465736 9.0000000 0.3465736 9.0000000 0.3465736 9.0000000 0.3465736 0.3465736 9.0000000 0.3465736 0.3465736 0.3465736 0.3465736 0.3465736 0.3465736 9.0000000 0.3465736 9.0000000 0.3465736 9.0000000 0.3465736 0.3465736 0.3465736 0.3465736 0.3465736 0.3465736 9.0000000 9.0000000 0.3465736 0.3465736 0.3465736 9.0000000 9.0000000 0.3465736 0.3465736 0.3465736 9.0000000 9.0000000 9.0000000 0.3465736 0.3465736 0.3465736 9.0000000 0.3465736 0.3465736 0.3465736 0.3465736 0.3465736 0.0000010 9.0000000 0.3465736 0.3465736 9.0000000 0.3465736 9.0000000 9.0000000 0.3465736 0.0000010 9.0000000 0.3465736 0.3465736 9.0000000 9.0000000 0.3465736 0.3465736 0.3465736 0.3465736 0.3465736 9.0000000 0.3465736 0.3465736 0.3465736 9.0000000 0.0000010 9.0000000 9.0000000 0.3465736 9.0000000 0.3465736 9.0000000 0.3465736 9.0000000 0.3465736 0.3465736 0.3465736 0.3465736 0.3465736 0.3465736 0.3465736 0.3465736 9.0000000 0.3465736 0.3465736 0.3465736 9.0000000 0.3465736 9.0000000 0.3465736 0.3465736 9.0000000 0.3465736 0.3465736 0.3465736 0.3465736 9.0000000 9.0000000 0.3465736 0.3465736 0.3465736 0.3465736 0.3465736 9.0000000 0.3465736 0.3465736 0.3465736 0.3465736 0.3465736 9.0000000 9.0000000 9.0000000 9.0000000 0.3465736 9.0000000 0.3465736 9.0000000 0.3465736 9.0000000 0.3465736 0.0000010 0.3465736 9.0000000 0.3465736 0.3465736 0.3465736 0.3465736 0.3465736 0.3465736 0.3465736 9.0000000 9.0000000 0.3465736 9.0000000 9.0000000 0.3465736 0.3465736 0.3465736 9.0000000 9.0000000 0.3465736 0.0000010 9.0000000 9.0000000 9.0000000 9.0000000 0.3465736 0.3465736 0.3465736 0.3465736 9.0000000 9.0000000 9.0000000 0.3465736 0.3465736 9.0000000 0.3465736 0.3465736 0.3465736 0.3465736 0.3465736 0.3465736 0.3465736 0.3465736 9.0000000 0.3465736 0.3465736 0.0000010 9.0000000 0.3465736 9.0000000 9.0000000 0.3465736 0.3465736 9.0000000 0.3465736 0.3465736 0.3465736 9.0000000 9.0000000 0.3465736 0.3465736 0.3465736 9.0000000 0.3465736 9.0000000 9.0000000 9.0000000 9.0000000 0.3465736 0.3465736 9.0000000 9.0000000 0.3465736 0.3465736 0.3465736 0.3465736 9.0000000 9.0000000 9.0000000 0.3465736 9.0000000 0.3465736 0.3465736 9.0000000 0.3465736 0.3465736 9.0000000 0.3465736 0.3465736 0.3465736 0.3465736 0.3465736 9.0000000 0.3465736 0.3465736 0.3465736 9.0000000 0.3465736 0.3465736 0.3465736 0.3465736 9.0000000 9.0000000 9.0000000 9.0000000 
NEW_sp_romana_RH182        9.0000000 9.0000000 9.0000000 9.0000000 9.0000000 9.0000000 9.0000000 9.0000000 9.0000000 9.0000000 9.0000000 9.0000000 9.0000000 9.0000000 9.0000000 9.0000000 9.0000000 9.0000000 9.0000000 9.0000000 9.0000000 9.0000000 9.0000000 9.0000000 9.0000000 9.0000000 9.0000000 9.0000000 9.0000000 9.0000000 9.0000000 9.0000000 0.0000010 0.0000010 0.0000010 0.0000010 0.0000010 0.0000010 0.0000010 0.0000010 0.0000010 0.0000010 0.0000010 0.0000010 0.0000010 0.0000000 0.0000010 0.0000010 0.0000010 0.0000010 0.3465736 9.0000000 9.0000000 0.3465736 0.3465736 0.3465736 0.3465736 0.3465736 0.3465736 0.3465736 0.3465736 9.0000000 0.3465736 0.3465736 0.3465736 0.3465736 0.3465736 9.0000000 9.0000000 0.3465736 9.0000000 0.3465736 0.3465736 0.3465736 9.0000000 9.0000000 0.3465736 0.3465736 9.0000000 0.0000010 0.3465736 9.0000000 0.3465736 9.0000000 0.3465736 0.3465736 0.3465736 9.0000000 9.0000000 9.0000000 0.3465736 0.3465736 0.3465736 0.3465736 0.0000010 0.3465736 0.3465736 0.3465736 9.0000000 0.3465736 0.3465736 9.0000000 9.0000000 0.3465736 9.0000000 9.0000000 0.3465736 9.0000000 0.3465736 0.0000010 9.0000000 9.0000000 0.3465736 0.3465736 0.3465736 9.0000000 0.3465736 0.3465736 0.3465736 0.3465736 0.3465736 0.3465736 9.0000000 0.3465736 9.0000000 9.0000000 0.3465736 0.3465736 0.3465736 0.3465736 9.0000000 9.0000000 0.3465736 0.0000010 0.0000010 0.3465736 0.3465736 0.3465736 0.3465736 0.3465736 9.0000000 0.0000010 9.0000000 9.0000000 9.0000000 0.3465736 0.3465736 9.0000000 0.3465736 9.0000000 0.3465736 0.3465736 9.0000000 0.3465736 0.3465736 9.0000000 0.3465736 0.3465736 9.0000000 0.3465736 0.3465736 9.0000000 0.3465736 9.0000000 0.3465736 0.3465736 9.0000000 0.3465736 0.3465736 9.0000000 0.0000010 0.3465736 9.0000000 9.0000000 0.3465736 9.0000000 9.0000000 9.0000000 0.3465736 9.0000000 9.0000000 9.0000000 9.0000000 0.3465736 0.3465736 0.3465736 0.3465736 9.0000000 0.3465736 0.3465736 0.3465736 0.3465736 0.3465736 9.0000000 0.3465736 0.3465736 0.0000010 0.3465736 0.3465736 0.3465736 9.0000000 0.3465736 0.3465736 0.3465736 9.0000000 0.3465736 0.3465736 0.3465736 0.3465736 9.0000000 9.0000000 0.3465736 0.3465736 0.3465736 0.3465736 0.3465736 9.0000000 0.3465736 0.3465736 0.3465736 0.3465736 0.3465736 0.3465736 0.0000010 0.3465736 0.3465736 0.3465736 9.0000000 0.3465736 0.3465736 0.3465736 9.0000000 0.3465736 0.3465736 9.0000000 9.0000000 9.0000000 0.3465736 9.0000000 0.3465736 0.3465736 0.3465736 0.3465736 0.3465736 9.0000000 9.0000000 0.3465736 0.3465736 0.3465736 0.3465736 0.0000010 9.0000000 0.3465736 9.0000000 0.3465736 0.3465736 9.0000000 9.0000000 0.3465736 0.3465736 0.3465736 9.0000000 0.3465736 0.3465736 0.0000010 0.3465736 0.3465736 0.3465736 9.0000000 0.3465736 0.3465736 0.3465736 0.0000010 0.3465736 9.0000000 0.3465736 0.3465736 9.0000000 0.0000010 0.0000010 0.3465736 0.3465736 0.0000010 0.3465736 0.0000010 9.0000000 9.0000000 9.0000000 0.3465736 9.0000000 0.3465736 9.0000000 9.0000000 0.3465736 9.0000000 0.3465736 0.3465736 0.3465736 0.3465736 0.3465736 9.0000000 0.3465736 0.3465736 0.3465736 0.3465736 9.0000000 0.3465736 0.3465736 0.3465736 0.3465736 0.3465736 0.3465736 0.3465736 9.0000000 9.0000000 0.3465736 0.3465736 0.3465736 0.3465736 0.3465736 0.3465736 0.3465736 0.3465736 9.0000000 0.3465736 0.3465736 0.3465736 9.0000000 0.3465736 9.0000000 0.3465736 0.3465736 9.0000000 0.3465736 0.3465736 9.0000000 0.0000010 0.3465736 0.3465736 0.3465736 9.0000000 9.0000000 9.0000000 0.3465736 9.0000000 0.3465736 0.3465736 9.0000000 9.0000000 9.0000000 9.0000000 9.0000000 9.0000000 9.0000000 0.3465736 0.3465736 0.3465736 9.0000000 9.0000000 0.3465736 0.3465736 0.3465736 9.0000000 0.3465736 0.3465736 0.3465736 0.3465736 0.3465736 0.3465736 0.0000010 0.3465736 0.3465736 0.3465736 0.3465736 9.0000000 0.3465736 0.3465736 0.3465736 0.0000010 9.0000000 0.0000010 9.0000000 9.0000000 9.0000000 0.0000010 0.3465736 0.3465736 9.0000000 0.3465736 9.0000000 0.3465736 0.3465736 0.0000010 9.0000000 9.0000000 0.3465736 0.3465736 0.3465736 0.0000010 0.3465736 0.3465736 0.3465736 0.3465736 0.3465736 9.0000000 0.3465736 0.3465736 0.3465736 0.3465736 9.0000000 0.3465736 9.0000000 0.3465736 9.0000000 0.3465736 0.3465736 9.0000000 0.3465736 9.0000000 9.0000000 0.0000010 0.0000010 9.0000000 0.3465736 0.3465736 0.3465736 0.0000010 0.3465736 9.0000000 0.3465736 9.0000000 0.3465736 0.3465736 9.0000000 0.3465736 0.3465736 0.3465736 9.0000000 0.3465736 9.0000000 9.0000000 9.0000000 0.3465736 0.3465736 0.3465736 9.0000000 0.3465736 0.3465736 0.3465736 9.0000000 0.3465736 0.3465736 9.0000000 0.3465736 9.0000000 0.3465736 9.0000000 0.3465736 0.3465736 9.0000000 9.0000000 9.0000000 9.0000000 9.0000000 0.3465736 0.3465736 0.3465736 0.3465736 9.0000000 0.3465736 0.3465736 0.3465736 0.3465736 0.3465736 9.0000000 0.3465736 0.0000010 9.0000000 0.3465736 0.3465736 0.3465736 0.3465736 0.3465736 0.3465736 0.3465736 0.3465736 9.0000000 0.3465736 0.3465736 0.3465736 0.3465736 9.0000000 0.3465736 9.0000000 0.3465736 9.0000000 9.0000000 0.3465736 9.0000000 0.3465736 9.0000000 0.3465736 9.0000000 9.0000000 0.3465736 0.3465736 9.0000000 0.3465736 9.0000000 0.3465736 0.3465736 9.0000000 0.3465736 9.0000000 0.3465736 9.0000000 0.3465736 0.3465736 9.0000000 0.3465736 0.3465736 0.3465736 0.3465736 0.3465736 0.3465736 9.0000000 0.3465736 9.0000000 0.3465736 9.0000000 0.3465736 0.3465736 0.3465736 0.3465736 0.3465736 0.3465736 9.0000000 9.0000000 0.3465736 0.3465736 0.3465736 9.0000000 9.0000000 0.3465736 0.3465736 0.3465736 9.0000000 9.0000000 9.0000000 0.3465736 0.3465736 0.3465736 9.0000000 0.3465736 0.3465736 0.3465736 0.3465736 0.3465736 0.0000010 9.0000000 0.3465736 0.3465736 9.0000000 0.3465736 9.0000000 9.0000000 0.3465736 0.0000010 9.0000000 0.3465736 0.3465736 9.0000000 9.0000000 0.3465736 0.3465736 0.3465736 0.3465736 0.3465736 9.0000000 0.3465736 0.3465736 0.3465736 9.0000000 0.0000010 9.0000000 9.0000000 0.3465736 9.0000000 0.3465736 9.0000000 0.3465736 9.0000000 0.3465736 0.3465736 0.3465736 0.3465736 0.3465736 0.3465736 0.3465736 0.3465736 9.0000000 0.3465736 0.3465736 0.3465736 9.0000000 0.3465736 9.0000000 0.3465736 0.3465736 9.0000000 0.3465736 0.3465736 0.3465736 0.3465736 9.0000000 9.0000000 0.3465736 0.3465736 0.3465736 0.3465736 0.3465736 9.0000000 0.3465736 0.3465736 0.3465736 0.3465736 0.3465736 9.0000000 9.0000000 9.0000000 9.0000000 0.3465736 9.0000000 0.3465736 9.0000000 0.3465736 9.0000000 0.3465736 0.0000010 0.3465736 9.0000000 0.3465736 0.3465736 0.3465736 0.3465736 0.3465736 0.3465736 0.3465736 9.0000000 9.0000000 0.3465736 9.0000000 9.0000000 0.3465736 0.3465736 0.3465736 9.0000000 9.0000000 0.3465736 0.0000010 9.0000000 9.0000000 9.0000000 9.0000000 0.3465736 0.3465736 0.3465736 0.3465736 9.0000000 9.0000000 9.0000000 0.3465736 0.3465736 9.0000000 0.3465736 0.3465736 0.3465736 0.3465736 0.3465736 0.3465736 0.3465736 0.3465736 9.0000000 0.3465736 0.3465736 0.0000010 9.0000000 0.3465736 9.0000000 9.0000000 0.3465736 0.3465736 9.0000000 0.3465736 0.3465736 0.3465736 9.0000000 9.0000000 0.3465736 0.3465736 0.3465736 9.0000000 0.3465736 9.0000000 9.0000000 9.0000000 9.0000000 0.3465736 0.3465736 9.0000000 9.0000000 0.3465736 0.3465736 0.3465736 0.3465736 9.0000000 9.0000000 9.0000000 0.3465736 9.0000000 0.3465736 0.3465736 9.0000000 0.3465736 0.3465736 9.0000000 0.3465736 0.3465736 0.3465736 0.3465736 0.3465736 9.0000000 0.3465736 0.3465736 0.3465736 9.0000000 0.3465736 0.3465736 0.3465736 0.3465736 9.0000000 9.0000000 9.0000000 9.0000000 
NEW_sp_schlebuschii_RH31   9.0000000 9.0000000 9.0000000 9.0000000 9.0000000 9.0000000 9.0000000 9.0000000 9.0000000 9.0000000 9.0000000 9.0000000 9.0000000 9.0000000 9.0000000 9.0000000 9.0000000 9.0000000 9.0000000 9.0000000 9.0000000 9.0000000 9.0000000 9.0000000 9.0000000 9.0000000 9.0000000 9.0000000 9.0000000 9.0000000 9.0000000 9.0000000 0.0000010 0.0000010 0.0000010 0.0000010 0.0000010 0.0000010 0.0000010 0.0000010 0.0000010 0.0000010 0.0000010 0.0000010 0.0000010 0.0000010 0.0000000 0.0000010 0.0000010 0.0000010 0.3465736 9.0000000 9.0000000 0.3465736 0.3465736 0.3465736 0.3465736 0.3465736 0.3465736 0.3465736 0.3465736 9.0000000 0.3465736 0.3465736 0.3465736 0.3465736 0.3465736 9.0000000 9.0000000 0.3465736 9.0000000 0.3465736 0.3465736 0.3465736 9.0000000 9.0000000 0.3465736 0.3465736 9.0000000 0.0000010 0.3465736 9.0000000 0.3465736 9.0000000 0.3465736 0.3465736 0.3465736 9.0000000 9.0000000 9.0000000 0.3465736 0.3465736 0.3465736 0.3465736 0.0000010 0.3465736 0.3465736 0.3465736 9.0000000 0.3465736 0.3465736 9.0000000 9.0000000 0.3465736 9.0000000 9.0000000 0.3465736 9.0000000 0.3465736 0.0000010 9.0000000 9.0000000 0.3465736 0.3465736 0.3465736 9.0000000 0.3465736 0.3465736 0.3465736 0.3465736 0.3465736 0.3465736 9.0000000 0.3465736 9.0000000 9.0000000 0.3465736 0.3465736 0.3465736 0.3465736 9.0000000 9.0000000 0.3465736 0.0000010 0.0000010 0.3465736 0.3465736 0.3465736 0.3465736 0.3465736 9.0000000 0.0000010 9.0000000 9.0000000 9.0000000 0.3465736 0.3465736 9.0000000 0.3465736 9.0000000 0.3465736 0.3465736 9.0000000 0.3465736 0.3465736 9.0000000 0.3465736 0.3465736 9.0000000 0.3465736 0.3465736 9.0000000 0.3465736 9.0000000 0.3465736 0.3465736 9.0000000 0.3465736 0.3465736 9.0000000 0.0000010 0.3465736 9.0000000 9.0000000 0.3465736 9.0000000 9.0000000 9.0000000 0.3465736 9.0000000 9.0000000 9.0000000 9.0000000 0.3465736 0.3465736 0.3465736 0.3465736 9.0000000 0.3465736 0.3465736 0.3465736 0.3465736 0.3465736 9.0000000 0.3465736 0.3465736 0.0000010 0.3465736 0.3465736 0.3465736 9.0000000 0.3465736 0.3465736 0.3465736 9.0000000 0.3465736 0.3465736 0.3465736 0.3465736 9.0000000 9.0000000 0.3465736 0.3465736 0.3465736 0.3465736 0.3465736 9.0000000 0.3465736 0.3465736 0.3465736 0.3465736 0.3465736 0.3465736 0.0000010 0.3465736 0.3465736 0.3465736 9.0000000 0.3465736 0.3465736 0.3465736 9.0000000 0.3465736 0.3465736 9.0000000 9.0000000 9.0000000 0.3465736 9.0000000 0.3465736 0.3465736 0.3465736 0.3465736 0.3465736 9.0000000 9.0000000 0.3465736 0.3465736 0.3465736 0.3465736 0.0000010 9.0000000 0.3465736 9.0000000 0.3465736 0.3465736 9.0000000 9.0000000 0.3465736 0.3465736 0.3465736 9.0000000 0.3465736 0.3465736 0.0000010 0.3465736 0.3465736 0.3465736 9.0000000 0.3465736 0.3465736 0.3465736 0.0000010 0.3465736 9.0000000 0.3465736 0.3465736 9.0000000 0.0000010 0.0000010 0.3465736 0.3465736 0.0000010 0.3465736 0.0000010 9.0000000 9.0000000 9.0000000 0.3465736 9.0000000 0.3465736 9.0000000 9.0000000 0.3465736 9.0000000 0.3465736 0.3465736 0.3465736 0.3465736 0.3465736 9.0000000 0.3465736 0.3465736 0.3465736 0.3465736 9.0000000 0.3465736 0.3465736 0.3465736 0.3465736 0.3465736 0.3465736 0.3465736 9.0000000 9.0000000 0.3465736 0.3465736 0.3465736 0.3465736 0.3465736 0.3465736 0.3465736 0.3465736 9.0000000 0.3465736 0.3465736 0.3465736 9.0000000 0.3465736 9.0000000 0.3465736 0.3465736 9.0000000 0.3465736 0.3465736 9.0000000 0.0000010 0.3465736 0.3465736 0.3465736 9.0000000 9.0000000 9.0000000 0.3465736 9.0000000 0.3465736 0.3465736 9.0000000 9.0000000 9.0000000 9.0000000 9.0000000 9.0000000 9.0000000 0.3465736 0.3465736 0.3465736 9.0000000 9.0000000 0.3465736 0.3465736 0.3465736 9.0000000 0.3465736 0.3465736 0.3465736 0.3465736 0.3465736 0.3465736 0.0000010 0.3465736 0.3465736 0.3465736 0.3465736 9.0000000 0.3465736 0.3465736 0.3465736 0.0000010 9.0000000 0.0000010 9.0000000 9.0000000 9.0000000 0.0000010 0.3465736 0.3465736 9.0000000 0.3465736 9.0000000 0.3465736 0.3465736 0.0000010 9.0000000 9.0000000 0.3465736 0.3465736 0.3465736 0.0000010 0.3465736 0.3465736 0.3465736 0.3465736 0.3465736 9.0000000 0.3465736 0.3465736 0.3465736 0.3465736 9.0000000 0.3465736 9.0000000 0.3465736 9.0000000 0.3465736 0.3465736 9.0000000 0.3465736 9.0000000 9.0000000 0.0000010 0.0000010 9.0000000 0.3465736 0.3465736 0.3465736 0.0000010 0.3465736 9.0000000 0.3465736 9.0000000 0.3465736 0.3465736 9.0000000 0.3465736 0.3465736 0.3465736 9.0000000 0.3465736 9.0000000 9.0000000 9.0000000 0.3465736 0.3465736 0.3465736 9.0000000 0.3465736 0.3465736 0.3465736 9.0000000 0.3465736 0.3465736 9.0000000 0.3465736 9.0000000 0.3465736 9.0000000 0.3465736 0.3465736 9.0000000 9.0000000 9.0000000 9.0000000 9.0000000 0.3465736 0.3465736 0.3465736 0.3465736 9.0000000 0.3465736 0.3465736 0.3465736 0.3465736 0.3465736 9.0000000 0.3465736 0.0000010 9.0000000 0.3465736 0.3465736 0.3465736 0.3465736 0.3465736 0.3465736 0.3465736 0.3465736 9.0000000 0.3465736 0.3465736 0.3465736 0.3465736 9.0000000 0.3465736 9.0000000 0.3465736 9.0000000 9.0000000 0.3465736 9.0000000 0.3465736 9.0000000 0.3465736 9.0000000 9.0000000 0.3465736 0.3465736 9.0000000 0.3465736 9.0000000 0.3465736 0.3465736 9.0000000 0.3465736 9.0000000 0.3465736 9.0000000 0.3465736 0.3465736 9.0000000 0.3465736 0.3465736 0.3465736 0.3465736 0.3465736 0.3465736 9.0000000 0.3465736 9.0000000 0.3465736 9.0000000 0.3465736 0.3465736 0.3465736 0.3465736 0.3465736 0.3465736 9.0000000 9.0000000 0.3465736 0.3465736 0.3465736 9.0000000 9.0000000 0.3465736 0.3465736 0.3465736 9.0000000 9.0000000 9.0000000 0.3465736 0.3465736 0.3465736 9.0000000 0.3465736 0.3465736 0.3465736 0.3465736 0.3465736 0.0000010 9.0000000 0.3465736 0.3465736 9.0000000 0.3465736 9.0000000 9.0000000 0.3465736 0.0000010 9.0000000 0.3465736 0.3465736 9.0000000 9.0000000 0.3465736 0.3465736 0.3465736 0.3465736 0.3465736 9.0000000 0.3465736 0.3465736 0.3465736 9.0000000 0.0000010 9.0000000 9.0000000 0.3465736 9.0000000 0.3465736 9.0000000 0.3465736 9.0000000 0.3465736 0.3465736 0.3465736 0.3465736 0.3465736 0.3465736 0.3465736 0.3465736 9.0000000 0.3465736 0.3465736 0.3465736 9.0000000 0.3465736 9.0000000 0.3465736 0.3465736 9.0000000 0.3465736 0.3465736 0.3465736 0.3465736 9.0000000 9.0000000 0.3465736 0.3465736 0.3465736 0.3465736 0.3465736 9.0000000 0.3465736 0.3465736 0.3465736 0.3465736 0.3465736 9.0000000 9.0000000 9.0000000 9.0000000 0.3465736 9.0000000 0.3465736 9.0000000 0.3465736 9.0000000 0.3465736 0.0000010 0.3465736 9.0000000 0.3465736 0.3465736 0.3465736 0.3465736 0.3465736 0.3465736 0.3465736 9.0000000 9.0000000 0.3465736 9.0000000 9.0000000 0.3465736 0.3465736 0.3465736 9.0000000 9.0000000 0.3465736 0.0000010 9.0000000 9.0000000 9.0000000 9.0000000 0.3465736 0.3465736 0.3465736 0.3465736 9.0000000 9.0000000 9.0000000 0.3465736 0.3465736 9.0000000 0.3465736 0.3465736 0.3465736 0.3465736 0.3465736 0.3465736 0.3465736 0.3465736 9.0000000 0.3465736 0.3465736 0.0000010 9.0000000 0.3465736 9.0000000 9.0000000 0.3465736 0.3465736 9.0000000 0.3465736 0.3465736 0.3465736 9.0000000 9.0000000 0.3465736 0.3465736 0.3465736 9.0000000 0.3465736 9.0000000 9.0000000 9.0000000 9.0000000 0.3465736 0.3465736 9.0000000 9.0000000 0.3465736 0.3465736 0.3465736 0.3465736 9.0000000 9.0000000 9.0000000 0.3465736 9.0000000 0.3465736 0.3465736 9.0000000 0.3465736 0.3465736 9.0000000 0.3465736 0.3465736 0.3465736 0.3465736 0.3465736 9.0000000 0.3465736 0.3465736 0.3465736 9.0000000 0.3465736 0.3465736 0.3465736 0.3465736 9.0000000 9.0000000 9.0000000 9.0000000 
NEW_sp_soporata_RH183      9.0000000 9.0000000 9.0000000 9.0000000 9.0000000 9.0000000 9.0000000 9.0000000 9.0000000 9.0000000 9.0000000 9.0000000 9.0000000 9.0000000 9.0000000 9.0000000 9.0000000 9.0000000 9.0000000 9.0000000 9.0000000 9.0000000 9.0000000 9.0000000 9.0000000 9.0000000 9.0000000 9.0000000 9.0000000 9.0000000 9.0000000 9.0000000 0.0000010 0.0000010 0.0000010 0.0000010 0.0000010 0.0000010 0.0000010 0.0000010 0.0000010 0.0000010 0.0000010 0.0000010 0.0000010 0.0000010 0.0000010 0.0000000 0.0000010 0.0000010 0.3465736 9.0000000 9.0000000 0.3465736 0.3465736 0.3465736 0.3465736 0.3465736 0.3465736 0.3465736 0.3465736 9.0000000 0.3465736 0.3465736 0.3465736 0.3465736 0.3465736 9.0000000 9.0000000 0.3465736 9.0000000 0.3465736 0.3465736 0.3465736 9.0000000 9.0000000 0.3465736 0.3465736 9.0000000 0.0000010 0.3465736 9.0000000 0.3465736 9.0000000 0.3465736 0.3465736 0.3465736 9.0000000 9.0000000 9.0000000 0.3465736 0.3465736 0.3465736 0.3465736 0.0000010 0.3465736 0.3465736 0.3465736 9.0000000 0.3465736 0.3465736 9.0000000 9.0000000 0.3465736 9.0000000 9.0000000 0.3465736 9.0000000 0.3465736 0.0000010 9.0000000 9.0000000 0.3465736 0.3465736 0.3465736 9.0000000 0.3465736 0.3465736 0.3465736 0.3465736 0.3465736 0.3465736 9.0000000 0.3465736 9.0000000 9.0000000 0.3465736 0.3465736 0.3465736 0.3465736 9.0000000 9.0000000 0.3465736 0.0000010 0.0000010 0.3465736 0.3465736 0.3465736 0.3465736 0.3465736 9.0000000 0.0000010 9.0000000 9.0000000 9.0000000 0.3465736 0.3465736 9.0000000 0.3465736 9.0000000 0.3465736 0.3465736 9.0000000 0.3465736 0.3465736 9.0000000 0.3465736 0.3465736 9.0000000 0.3465736 0.3465736 9.0000000 0.3465736 9.0000000 0.3465736 0.3465736 9.0000000 0.3465736 0.3465736 9.0000000 0.0000010 0.3465736 9.0000000 9.0000000 0.3465736 9.0000000 9.0000000 9.0000000 0.3465736 9.0000000 9.0000000 9.0000000 9.0000000 0.3465736 0.3465736 0.3465736 0.3465736 9.0000000 0.3465736 0.3465736 0.3465736 0.3465736 0.3465736 9.0000000 0.3465736 0.3465736 0.0000010 0.3465736 0.3465736 0.3465736 9.0000000 0.3465736 0.3465736 0.3465736 9.0000000 0.3465736 0.3465736 0.3465736 0.3465736 9.0000000 9.0000000 0.3465736 0.3465736 0.3465736 0.3465736 0.3465736 9.0000000 0.3465736 0.3465736 0.3465736 0.3465736 0.3465736 0.3465736 0.0000010 0.3465736 0.3465736 0.3465736 9.0000000 0.3465736 0.3465736 0.3465736 9.0000000 0.3465736 0.3465736 9.0000000 9.0000000 9.0000000 0.3465736 9.0000000 0.3465736 0.3465736 0.3465736 0.3465736 0.3465736 9.0000000 9.0000000 0.3465736 0.3465736 0.3465736 0.3465736 0.0000010 9.0000000 0.3465736 9.0000000 0.3465736 0.3465736 9.0000000 9.0000000 0.3465736 0.3465736 0.3465736 9.0000000 0.3465736 0.3465736 0.0000010 0.3465736 0.3465736 0.3465736 9.0000000 0.3465736 0.3465736 0.3465736 0.0000010 0.3465736 9.0000000 0.3465736 0.3465736 9.0000000 0.0000010 0.0000010 0.3465736 0.3465736 0.0000010 0.3465736 0.0000010 9.0000000 9.0000000 9.0000000 0.3465736 9.0000000 0.3465736 9.0000000 9.0000000 0.3465736 9.0000000 0.3465736 0.3465736 0.3465736 0.3465736 0.3465736 9.0000000 0.3465736 0.3465736 0.3465736 0.3465736 9.0000000 0.3465736 0.3465736 0.3465736 0.3465736 0.3465736 0.3465736 0.3465736 9.0000000 9.0000000 0.3465736 0.3465736 0.3465736 0.3465736 0.3465736 0.3465736 0.3465736 0.3465736 9.0000000 0.3465736 0.3465736 0.3465736 9.0000000 0.3465736 9.0000000 0.3465736 0.3465736 9.0000000 0.3465736 0.3465736 9.0000000 0.0000010 0.3465736 0.3465736 0.3465736 9.0000000 9.0000000 9.0000000 0.3465736 9.0000000 0.3465736 0.3465736 9.0000000 9.0000000 9.0000000 9.0000000 9.0000000 9.0000000 9.0000000 0.3465736 0.3465736 0.3465736 9.0000000 9.0000000 0.3465736 0.3465736 0.3465736 9.0000000 0.3465736 0.3465736 0.3465736 0.3465736 0.3465736 0.3465736 0.0000010 0.3465736 0.3465736 0.3465736 0.3465736 9.0000000 0.3465736 0.3465736 0.3465736 0.0000010 9.0000000 0.0000010 9.0000000 9.0000000 9.0000000 0.0000010 0.3465736 0.3465736 9.0000000 0.3465736 9.0000000 0.3465736 0.3465736 0.0000010 9.0000000 9.0000000 0.3465736 0.3465736 0.3465736 0.0000010 0.3465736 0.3465736 0.3465736 0.3465736 0.3465736 9.0000000 0.3465736 0.3465736 0.3465736 0.3465736 9.0000000 0.3465736 9.0000000 0.3465736 9.0000000 0.3465736 0.3465736 9.0000000 0.3465736 9.0000000 9.0000000 0.0000010 0.0000010 9.0000000 0.3465736 0.3465736 0.3465736 0.0000010 0.3465736 9.0000000 0.3465736 9.0000000 0.3465736 0.3465736 9.0000000 0.3465736 0.3465736 0.3465736 9.0000000 0.3465736 9.0000000 9.0000000 9.0000000 0.3465736 0.3465736 0.3465736 9.0000000 0.3465736 0.3465736 0.3465736 9.0000000 0.3465736 0.3465736 9.0000000 0.3465736 9.0000000 0.3465736 9.0000000 0.3465736 0.3465736 9.0000000 9.0000000 9.0000000 9.0000000 9.0000000 0.3465736 0.3465736 0.3465736 0.3465736 9.0000000 0.3465736 0.3465736 0.3465736 0.3465736 0.3465736 9.0000000 0.3465736 0.0000010 9.0000000 0.3465736 0.3465736 0.3465736 0.3465736 0.3465736 0.3465736 0.3465736 0.3465736 9.0000000 0.3465736 0.3465736 0.3465736 0.3465736 9.0000000 0.3465736 9.0000000 0.3465736 9.0000000 9.0000000 0.3465736 9.0000000 0.3465736 9.0000000 0.3465736 9.0000000 9.0000000 0.3465736 0.3465736 9.0000000 0.3465736 9.0000000 0.3465736 0.3465736 9.0000000 0.3465736 9.0000000 0.3465736 9.0000000 0.3465736 0.3465736 9.0000000 0.3465736 0.3465736 0.3465736 0.3465736 0.3465736 0.3465736 9.0000000 0.3465736 9.0000000 0.3465736 9.0000000 0.3465736 0.3465736 0.3465736 0.3465736 0.3465736 0.3465736 9.0000000 9.0000000 0.3465736 0.3465736 0.3465736 9.0000000 9.0000000 0.3465736 0.3465736 0.3465736 9.0000000 9.0000000 9.0000000 0.3465736 0.3465736 0.3465736 9.0000000 0.3465736 0.3465736 0.3465736 0.3465736 0.3465736 0.0000010 9.0000000 0.3465736 0.3465736 9.0000000 0.3465736 9.0000000 9.0000000 0.3465736 0.0000010 9.0000000 0.3465736 0.3465736 9.0000000 9.0000000 0.3465736 0.3465736 0.3465736 0.3465736 0.3465736 9.0000000 0.3465736 0.3465736 0.3465736 9.0000000 0.0000010 9.0000000 9.0000000 0.3465736 9.0000000 0.3465736 9.0000000 0.3465736 9.0000000 0.3465736 0.3465736 0.3465736 0.3465736 0.3465736 0.3465736 0.3465736 0.3465736 9.0000000 0.3465736 0.3465736 0.3465736 9.0000000 0.3465736 9.0000000 0.3465736 0.3465736 9.0000000 0.3465736 0.3465736 0.3465736 0.3465736 9.0000000 9.0000000 0.3465736 0.3465736 0.3465736 0.3465736 0.3465736 9.0000000 0.3465736 0.3465736 0.3465736 0.3465736 0.3465736 9.0000000 9.0000000 9.0000000 9.0000000 0.3465736 9.0000000 0.3465736 9.0000000 0.3465736 9.0000000 0.3465736 0.0000010 0.3465736 9.0000000 0.3465736 0.3465736 0.3465736 0.3465736 0.3465736 0.3465736 0.3465736 9.0000000 9.0000000 0.3465736 9.0000000 9.0000000 0.3465736 0.3465736 0.3465736 9.0000000 9.0000000 0.3465736 0.0000010 9.0000000 9.0000000 9.0000000 9.0000000 0.3465736 0.3465736 0.3465736 0.3465736 9.0000000 9.0000000 9.0000000 0.3465736 0.3465736 9.0000000 0.3465736 0.3465736 0.3465736 0.3465736 0.3465736 0.3465736 0.3465736 0.3465736 9.0000000 0.3465736 0.3465736 0.0000010 9.0000000 0.3465736 9.0000000 9.0000000 0.3465736 0.3465736 9.0000000 0.3465736 0.3465736 0.3465736 9.0000000 9.0000000 0.3465736 0.3465736 0.3465736 9.0000000 0.3465736 9.0000000 9.0000000 9.0000000 9.0000000 0.3465736 0.3465736 9.0000000 9.0000000 0.3465736 0.3465736 0.3465736 0.3465736 9.0000000 9.0000000 9.0000000 0.3465736 9.0000000 0.3465736 0.3465736 9.0000000 0.3465736 0.3465736 9.0000000 0.3465736 0.3465736 0.3465736 0.3465736 0.3465736 9.0000000 0.3465736 0.3465736 0.3465736 9.0000000 0.3465736 0.3465736 0.3465736 0.3465736 9.0000000 9.0000000 9.0000000 9.0000000 
NEW_sp_soporata_RH203      9.0000000 9.0000000 9.0000000 9.0000000 9.0000000 9.0000000 9.0000000 9.0000000 9.0000000 9.0000000 9.0000000 9.0000000 9.0000000 9.0000000 9.0000000 9.0000000 9.0000000 9.0000000 9.0000000 9.0000000 9.0000000 9.0000000 9.0000000 9.0000000 9.0000000 9.0000000 9.0000000 9.0000000 9.0000000 9.0000000 9.0000000 9.0000000 0.0000010 0.0000010 0.0000010 0.0000010 0.0000010 0.0000010 0.0000010 0.0000010 0.0000010 0.0000010 0.0000010 0.0000010 0.0000010 0.0000010 0.0000010 0.0000010 0.0000000 0.0000010 0.3465736 9.0000000 9.0000000 0.3465736 0.3465736 0.3465736 0.3465736 0.3465736 0.3465736 0.3465736 0.3465736 9.0000000 0.3465736 0.3465736 0.3465736 0.3465736 0.3465736 9.0000000 9.0000000 0.3465736 9.0000000 0.3465736 0.3465736 0.3465736 9.0000000 9.0000000 0.3465736 0.3465736 9.0000000 0.0000010 0.3465736 9.0000000 0.3465736 9.0000000 0.3465736 0.3465736 0.3465736 9.0000000 9.0000000 9.0000000 0.3465736 0.3465736 0.3465736 0.3465736 0.0000010 0.3465736 0.3465736 0.3465736 9.0000000 0.3465736 0.3465736 9.0000000 9.0000000 0.3465736 9.0000000 9.0000000 0.3465736 9.0000000 0.3465736 0.0000010 9.0000000 9.0000000 0.3465736 0.3465736 0.3465736 9.0000000 0.3465736 0.3465736 0.3465736 0.3465736 0.3465736 0.3465736 9.0000000 0.3465736 9.0000000 9.0000000 0.3465736 0.3465736 0.3465736 0.3465736 9.0000000 9.0000000 0.3465736 0.0000010 0.0000010 0.3465736 0.3465736 0.3465736 0.3465736 0.3465736 9.0000000 0.0000010 9.0000000 9.0000000 9.0000000 0.3465736 0.3465736 9.0000000 0.3465736 9.0000000 0.3465736 0.3465736 9.0000000 0.3465736 0.3465736 9.0000000 0.3465736 0.3465736 9.0000000 0.3465736 0.3465736 9.0000000 0.3465736 9.0000000 0.3465736 0.3465736 9.0000000 0.3465736 0.3465736 9.0000000 0.0000010 0.3465736 9.0000000 9.0000000 0.3465736 9.0000000 9.0000000 9.0000000 0.3465736 9.0000000 9.0000000 9.0000000 9.0000000 0.3465736 0.3465736 0.3465736 0.3465736 9.0000000 0.3465736 0.3465736 0.3465736 0.3465736 0.3465736 9.0000000 0.3465736 0.3465736 0.0000010 0.3465736 0.3465736 0.3465736 9.0000000 0.3465736 0.3465736 0.3465736 9.0000000 0.3465736 0.3465736 0.3465736 0.3465736 9.0000000 9.0000000 0.3465736 0.3465736 0.3465736 0.3465736 0.3465736 9.0000000 0.3465736 0.3465736 0.3465736 0.3465736 0.3465736 0.3465736 0.0000010 0.3465736 0.3465736 0.3465736 9.0000000 0.3465736 0.3465736 0.3465736 9.0000000 0.3465736 0.3465736 9.0000000 9.0000000 9.0000000 0.3465736 9.0000000 0.3465736 0.3465736 0.3465736 0.3465736 0.3465736 9.0000000 9.0000000 0.3465736 0.3465736 0.3465736 0.3465736 0.0000010 9.0000000 0.3465736 9.0000000 0.3465736 0.3465736 9.0000000 9.0000000 0.3465736 0.3465736 0.3465736 9.0000000 0.3465736 0.3465736 0.0000010 0.3465736 0.3465736 0.3465736 9.0000000 0.3465736 0.3465736 0.3465736 0.0000010 0.3465736 9.0000000 0.3465736 0.3465736 9.0000000 0.0000010 0.0000010 0.3465736 0.3465736 0.0000010 0.3465736 0.0000010 9.0000000 9.0000000 9.0000000 0.3465736 9.0000000 0.3465736 9.0000000 9.0000000 0.3465736 9.0000000 0.3465736 0.3465736 0.3465736 0.3465736 0.3465736 9.0000000 0.3465736 0.3465736 0.3465736 0.3465736 9.0000000 0.3465736 0.3465736 0.3465736 0.3465736 0.3465736 0.3465736 0.3465736 9.0000000 9.0000000 0.3465736 0.3465736 0.3465736 0.3465736 0.3465736 0.3465736 0.3465736 0.3465736 9.0000000 0.3465736 0.3465736 0.3465736 9.0000000 0.3465736 9.0000000 0.3465736 0.3465736 9.0000000 0.3465736 0.3465736 9.0000000 0.0000010 0.3465736 0.3465736 0.3465736 9.0000000 9.0000000 9.0000000 0.3465736 9.0000000 0.3465736 0.3465736 9.0000000 9.0000000 9.0000000 9.0000000 9.0000000 9.0000000 9.0000000 0.3465736 0.3465736 0.3465736 9.0000000 9.0000000 0.3465736 0.3465736 0.3465736 9.0000000 0.3465736 0.3465736 0.3465736 0.3465736 0.3465736 0.3465736 0.0000010 0.3465736 0.3465736 0.3465736 0.3465736 9.0000000 0.3465736 0.3465736 0.3465736 0.0000010 9.0000000 0.0000010 9.0000000 9.0000000 9.0000000 0.0000010 0.3465736 0.3465736 9.0000000 0.3465736 9.0000000 0.3465736 0.3465736 0.0000010 9.0000000 9.0000000 0.3465736 0.3465736 0.3465736 0.0000010 0.3465736 0.3465736 0.3465736 0.3465736 0.3465736 9.0000000 0.3465736 0.3465736 0.3465736 0.3465736 9.0000000 0.3465736 9.0000000 0.3465736 9.0000000 0.3465736 0.3465736 9.0000000 0.3465736 9.0000000 9.0000000 0.0000010 0.0000010 9.0000000 0.3465736 0.3465736 0.3465736 0.0000010 0.3465736 9.0000000 0.3465736 9.0000000 0.3465736 0.3465736 9.0000000 0.3465736 0.3465736 0.3465736 9.0000000 0.3465736 9.0000000 9.0000000 9.0000000 0.3465736 0.3465736 0.3465736 9.0000000 0.3465736 0.3465736 0.3465736 9.0000000 0.3465736 0.3465736 9.0000000 0.3465736 9.0000000 0.3465736 9.0000000 0.3465736 0.3465736 9.0000000 9.0000000 9.0000000 9.0000000 9.0000000 0.3465736 0.3465736 0.3465736 0.3465736 9.0000000 0.3465736 0.3465736 0.3465736 0.3465736 0.3465736 9.0000000 0.3465736 0.0000010 9.0000000 0.3465736 0.3465736 0.3465736 0.3465736 0.3465736 0.3465736 0.3465736 0.3465736 9.0000000 0.3465736 0.3465736 0.3465736 0.3465736 9.0000000 0.3465736 9.0000000 0.3465736 9.0000000 9.0000000 0.3465736 9.0000000 0.3465736 9.0000000 0.3465736 9.0000000 9.0000000 0.3465736 0.3465736 9.0000000 0.3465736 9.0000000 0.3465736 0.3465736 9.0000000 0.3465736 9.0000000 0.3465736 9.0000000 0.3465736 0.3465736 9.0000000 0.3465736 0.3465736 0.3465736 0.3465736 0.3465736 0.3465736 9.0000000 0.3465736 9.0000000 0.3465736 9.0000000 0.3465736 0.3465736 0.3465736 0.3465736 0.3465736 0.3465736 9.0000000 9.0000000 0.3465736 0.3465736 0.3465736 9.0000000 9.0000000 0.3465736 0.3465736 0.3465736 9.0000000 9.0000000 9.0000000 0.3465736 0.3465736 0.3465736 9.0000000 0.3465736 0.3465736 0.3465736 0.3465736 0.3465736 0.0000010 9.0000000 0.3465736 0.3465736 9.0000000 0.3465736 9.0000000 9.0000000 0.3465736 0.0000010 9.0000000 0.3465736 0.3465736 9.0000000 9.0000000 0.3465736 0.3465736 0.3465736 0.3465736 0.3465736 9.0000000 0.3465736 0.3465736 0.3465736 9.0000000 0.0000010 9.0000000 9.0000000 0.3465736 9.0000000 0.3465736 9.0000000 0.3465736 9.0000000 0.3465736 0.3465736 0.3465736 0.3465736 0.3465736 0.3465736 0.3465736 0.3465736 9.0000000 0.3465736 0.3465736 0.3465736 9.0000000 0.3465736 9.0000000 0.3465736 0.3465736 9.0000000 0.3465736 0.3465736 0.3465736 0.3465736 9.0000000 9.0000000 0.3465736 0.3465736 0.3465736 0.3465736 0.3465736 9.0000000 0.3465736 0.3465736 0.3465736 0.3465736 0.3465736 9.0000000 9.0000000 9.0000000 9.0000000 0.3465736 9.0000000 0.3465736 9.0000000 0.3465736 9.0000000 0.3465736 0.0000010 0.3465736 9.0000000 0.3465736 0.3465736 0.3465736 0.3465736 0.3465736 0.3465736 0.3465736 9.0000000 9.0000000 0.3465736 9.0000000 9.0000000 0.3465736 0.3465736 0.3465736 9.0000000 9.0000000 0.3465736 0.0000010 9.0000000 9.0000000 9.0000000 9.0000000 0.3465736 0.3465736 0.3465736 0.3465736 9.0000000 9.0000000 9.0000000 0.3465736 0.3465736 9.0000000 0.3465736 0.3465736 0.3465736 0.3465736 0.3465736 0.3465736 0.3465736 0.3465736 9.0000000 0.3465736 0.3465736 0.0000010 9.0000000 0.3465736 9.0000000 9.0000000 0.3465736 0.3465736 9.0000000 0.3465736 0.3465736 0.3465736 9.0000000 9.0000000 0.3465736 0.3465736 0.3465736 9.0000000 0.3465736 9.0000000 9.0000000 9.0000000 9.0000000 0.3465736 0.3465736 9.0000000 9.0000000 0.3465736 0.3465736 0.3465736 0.3465736 9.0000000 9.0000000 9.0000000 0.3465736 9.0000000 0.3465736 0.3465736 9.0000000 0.3465736 0.3465736 9.0000000 0.3465736 0.3465736 0.3465736 0.3465736 0.3465736 9.0000000 0.3465736 0.3465736 0.3465736 9.0000000 0.3465736 0.3465736 0.3465736 0.3465736 9.0000000 9.0000000 9.0000000 9.0000000 
NEW_zizikammensis_RH42     9.0000000 9.0000000 9.0000000 9.0000000 9.0000000 9.0000000 9.0000000 9.0000000 9.0000000 9.0000000 9.0000000 9.0000000 9.0000000 9.0000000 9.0000000 9.0000000 9.0000000 9.0000000 9.0000000 9.0000000 9.0000000 9.0000000 9.0000000 9.0000000 9.0000000 9.0000000 9.0000000 9.0000000 9.0000000 9.0000000 9.0000000 9.0000000 0.0000010 0.0000010 0.0000010 0.0000010 0.0000010 0.0000010 0.0000010 0.0000010 0.0000010 0.0000010 0.0000010 0.0000010 0.0000010 0.0000010 0.0000010 0.0000010 0.0000010 0.0000000 0.3465736 9.0000000 9.0000000 0.3465736 0.3465736 0.3465736 0.3465736 0.3465736 0.3465736 0.3465736 0.3465736 9.0000000 0.3465736 0.3465736 0.3465736 0.3465736 0.3465736 9.0000000 9.0000000 0.3465736 9.0000000 0.3465736 0.3465736 0.3465736 9.0000000 9.0000000 0.3465736 0.3465736 9.0000000 0.0000010 0.3465736 9.0000000 0.3465736 9.0000000 0.3465736 0.3465736 0.3465736 9.0000000 9.0000000 9.0000000 0.3465736 0.3465736 0.3465736 0.3465736 0.0000010 0.3465736 0.3465736 0.3465736 9.0000000 0.3465736 0.3465736 9.0000000 9.0000000 0.3465736 9.0000000 9.0000000 0.3465736 9.0000000 0.3465736 0.0000010 9.0000000 9.0000000 0.3465736 0.3465736 0.3465736 9.0000000 0.3465736 0.3465736 0.3465736 0.3465736 0.3465736 0.3465736 9.0000000 0.3465736 9.0000000 9.0000000 0.3465736 0.3465736 0.3465736 0.3465736 9.0000000 9.0000000 0.3465736 0.0000010 0.0000010 0.3465736 0.3465736 0.3465736 0.3465736 0.3465736 9.0000000 0.0000010 9.0000000 9.0000000 9.0000000 0.3465736 0.3465736 9.0000000 0.3465736 9.0000000 0.3465736 0.3465736 9.0000000 0.3465736 0.3465736 9.0000000 0.3465736 0.3465736 9.0000000 0.3465736 0.3465736 9.0000000 0.3465736 9.0000000 0.3465736 0.3465736 9.0000000 0.3465736 0.3465736 9.0000000 0.0000010 0.3465736 9.0000000 9.0000000 0.3465736 9.0000000 9.0000000 9.0000000 0.3465736 9.0000000 9.0000000 9.0000000 9.0000000 0.3465736 0.3465736 0.3465736 0.3465736 9.0000000 0.3465736 0.3465736 0.3465736 0.3465736 0.3465736 9.0000000 0.3465736 0.3465736 0.0000010 0.3465736 0.3465736 0.3465736 9.0000000 0.3465736 0.3465736 0.3465736 9.0000000 0.3465736 0.3465736 0.3465736 0.3465736 9.0000000 9.0000000 0.3465736 0.3465736 0.3465736 0.3465736 0.3465736 9.0000000 0.3465736 0.3465736 0.3465736 0.3465736 0.3465736 0.3465736 0.0000010 0.3465736 0.3465736 0.3465736 9.0000000 0.3465736 0.3465736 0.3465736 9.0000000 0.3465736 0.3465736 9.0000000 9.0000000 9.0000000 0.3465736 9.0000000 0.3465736 0.3465736 0.3465736 0.3465736 0.3465736 9.0000000 9.0000000 0.3465736 0.3465736 0.3465736 0.3465736 0.0000010 9.0000000 0.3465736 9.0000000 0.3465736 0.3465736 9.0000000 9.0000000 0.3465736 0.3465736 0.3465736 9.0000000 0.3465736 0.3465736 0.0000010 0.3465736 0.3465736 0.3465736 9.0000000 0.3465736 0.3465736 0.3465736 0.0000010 0.3465736 9.0000000 0.3465736 0.3465736 9.0000000 0.0000010 0.0000010 0.3465736 0.3465736 0.0000010 0.3465736 0.0000010 9.0000000 9.0000000 9.0000000 0.3465736 9.0000000 0.3465736 9.0000000 9.0000000 0.3465736 9.0000000 0.3465736 0.3465736 0.3465736 0.3465736 0.3465736 9.0000000 0.3465736 0.3465736 0.3465736 0.3465736 9.0000000 0.3465736 0.3465736 0.3465736 0.3465736 0.3465736 0.3465736 0.3465736 9.0000000 9.0000000 0.3465736 0.3465736 0.3465736 0.3465736 0.3465736 0.3465736 0.3465736 0.3465736 9.0000000 0.3465736 0.3465736 0.3465736 9.0000000 0.3465736 9.0000000 0.3465736 0.3465736 9.0000000 0.3465736 0.3465736 9.0000000 0.0000010 0.3465736 0.3465736 0.3465736 9.0000000 9.0000000 9.0000000 0.3465736 9.0000000 0.3465736 0.3465736 9.0000000 9.0000000 9.0000000 9.0000000 9.0000000 9.0000000 9.0000000 0.3465736 0.3465736 0.3465736 9.0000000 9.0000000 0.3465736 0.3465736 0.3465736 9.0000000 0.3465736 0.3465736 0.3465736 0.3465736 0.3465736 0.3465736 0.0000010 0.3465736 0.3465736 0.3465736 0.3465736 9.0000000 0.3465736 0.3465736 0.3465736 0.0000010 9.0000000 0.0000010 9.0000000 9.0000000 9.0000000 0.0000010 0.3465736 0.3465736 9.0000000 0.3465736 9.0000000 0.3465736 0.3465736 0.0000010 9.0000000 9.0000000 0.3465736 0.3465736 0.3465736 0.0000010 0.3465736 0.3465736 0.3465736 0.3465736 0.3465736 9.0000000 0.3465736 0.3465736 0.3465736 0.3465736 9.0000000 0.3465736 9.0000000 0.3465736 9.0000000 0.3465736 0.3465736 9.0000000 0.3465736 9.0000000 9.0000000 0.0000010 0.0000010 9.0000000 0.3465736 0.3465736 0.3465736 0.0000010 0.3465736 9.0000000 0.3465736 9.0000000 0.3465736 0.3465736 9.0000000 0.3465736 0.3465736 0.3465736 9.0000000 0.3465736 9.0000000 9.0000000 9.0000000 0.3465736 0.3465736 0.3465736 9.0000000 0.3465736 0.3465736 0.3465736 9.0000000 0.3465736 0.3465736 9.0000000 0.3465736 9.0000000 0.3465736 9.0000000 0.3465736 0.3465736 9.0000000 9.0000000 9.0000000 9.0000000 9.0000000 0.3465736 0.3465736 0.3465736 0.3465736 9.0000000 0.3465736 0.3465736 0.3465736 0.3465736 0.3465736 9.0000000 0.3465736 0.0000010 9.0000000 0.3465736 0.3465736 0.3465736 0.3465736 0.3465736 0.3465736 0.3465736 0.3465736 9.0000000 0.3465736 0.3465736 0.3465736 0.3465736 9.0000000 0.3465736 9.0000000 0.3465736 9.0000000 9.0000000 0.3465736 9.0000000 0.3465736 9.0000000 0.3465736 9.0000000 9.0000000 0.3465736 0.3465736 9.0000000 0.3465736 9.0000000 0.3465736 0.3465736 9.0000000 0.3465736 9.0000000 0.3465736 9.0000000 0.3465736 0.3465736 9.0000000 0.3465736 0.3465736 0.3465736 0.3465736 0.3465736 0.3465736 9.0000000 0.3465736 9.0000000 0.3465736 9.0000000 0.3465736 0.3465736 0.3465736 0.3465736 0.3465736 0.3465736 9.0000000 9.0000000 0.3465736 0.3465736 0.3465736 9.0000000 9.0000000 0.3465736 0.3465736 0.3465736 9.0000000 9.0000000 9.0000000 0.3465736 0.3465736 0.3465736 9.0000000 0.3465736 0.3465736 0.3465736 0.3465736 0.3465736 0.0000010 9.0000000 0.3465736 0.3465736 9.0000000 0.3465736 9.0000000 9.0000000 0.3465736 0.0000010 9.0000000 0.3465736 0.3465736 9.0000000 9.0000000 0.3465736 0.3465736 0.3465736 0.3465736 0.3465736 9.0000000 0.3465736 0.3465736 0.3465736 9.0000000 0.0000010 9.0000000 9.0000000 0.3465736 9.0000000 0.3465736 9.0000000 0.3465736 9.0000000 0.3465736 0.3465736 0.3465736 0.3465736 0.3465736 0.3465736 0.3465736 0.3465736 9.0000000 0.3465736 0.3465736 0.3465736 9.0000000 0.3465736 9.0000000 0.3465736 0.3465736 9.0000000 0.3465736 0.3465736 0.3465736 0.3465736 9.0000000 9.0000000 0.3465736 0.3465736 0.3465736 0.3465736 0.3465736 9.0000000 0.3465736 0.3465736 0.3465736 0.3465736 0.3465736 9.0000000 9.0000000 9.0000000 9.0000000 0.3465736 9.0000000 0.3465736 9.0000000 0.3465736 9.0000000 0.3465736 0.0000010 0.3465736 9.0000000 0.3465736 0.3465736 0.3465736 0.3465736 0.3465736 0.3465736 0.3465736 9.0000000 9.0000000 0.3465736 9.0000000 9.0000000 0.3465736 0.3465736 0.3465736 9.0000000 9.0000000 0.3465736 0.0000010 9.0000000 9.0000000 9.0000000 9.0000000 0.3465736 0.3465736 0.3465736 0.3465736 9.0000000 9.0000000 9.0000000 0.3465736 0.3465736 9.0000000 0.3465736 0.3465736 0.3465736 0.3465736 0.3465736 0.3465736 0.3465736 0.3465736 9.0000000 0.3465736 0.3465736 0.0000010 9.0000000 0.3465736 9.0000000 9.0000000 0.3465736 0.3465736 9.0000000 0.3465736 0.3465736 0.3465736 9.0000000 9.0000000 0.3465736 0.3465736 0.3465736 9.0000000 0.3465736 9.0000000 9.0000000 9.0000000 9.0000000 0.3465736 0.3465736 9.0000000 9.0000000 0.3465736 0.3465736 0.3465736 0.3465736 9.0000000 9.0000000 9.0000000 0.3465736 9.0000000 0.3465736 0.3465736 9.0000000 0.3465736 0.3465736 9.0000000 0.3465736 0.3465736 0.3465736 0.3465736 0.3465736 9.0000000 0.3465736 0.3465736 0.3465736 9.0000000 0.3465736 0.3465736 0.3465736 0.3465736 9.0000000 9.0000000 9.0000000 9.0000000 
abbotti_KG1005             9.0000000 9.0000000 9.0000000 9.0000000 9.0000000 9.0000000 9.0000000 9.0000000 9.0000000 9.0000000 9.0000000 9.0000000 9.0000000 9.0000000 9.0000000 9.0000000 9.0000000 9.0000000 9.0000000 9.0000000 9.0000000 9.0000000 9.0000000 9.0000000 9.0000000 9.0000000 9.0000000 9.0000000 9.0000000 9.0000000 9.0000000 9.0000000 0.3465736 0.3465736 0.3465736 0.3465736 0.3465736 0.3465736 0.3465736 0.3465736 0.3465736 0.3465736 0.3465736 0.3465736 0.3465736 0.3465736 0.3465736 0.3465736 0.3465736 0.3465736 0.0000000 9.0000000 9.0000000 0.0000010 0.0000010 0.0000010 0.0000010 0.0000010 0.0000010 0.0000010 0.0000010 9.0000000 0.0000010 0.0000010 0.0000010 0.0000010 0.0000010 9.0000000 9.0000000 0.0000010 9.0000000 0.0000010 0.0000010 0.0000010 0.3465736 0.3465736 0.0000010 0.0000010 0.3465736 0.3465736 0.0000010 0.3465736 0.0000010 9.0000000 0.0000010 0.0000010 0.0000010 9.0000000 9.0000000 0.3465736 0.0000010 0.0000010 0.0000010 0.0000010 0.3465736 0.0000010 0.0000010 0.0000010 9.0000000 0.0000010 0.0000010 9.0000000 9.0000000 0.0000010 0.3465736 9.0000000 0.0000010 9.0000000 0.0000010 0.3465736 9.0000000 9.0000000 0.0000010 0.0000010 0.0000010 9.0000000 0.0000010 0.0000010 0.0000010 0.0000010 0.0000010 0.0000010 9.0000000 0.0000010 9.0000000 9.0000000 9.0000000 0.0000010 0.0000010 0.0000010 9.0000000 0.3465736 0.0000010 0.3465736 0.3465736 0.0000010 0.0000010 0.0000010 0.0000010 0.0000010 9.0000000 0.3465736 9.0000000 9.0000000 9.0000000 0.0000010 9.0000000 9.0000000 0.0000010 9.0000000 9.0000000 0.0000010 9.0000000 0.0000010 0.0000010 9.0000000 0.0000010 0.0000010 9.0000000 0.0000010 0.0000010 9.0000000 0.0000010 9.0000000 0.0000010 0.0000010 9.0000000 0.0000010 0.0000010 9.0000000 0.3465736 0.0000010 9.0000000 9.0000000 0.0000010 9.0000000 9.0000000 0.3465736 0.0000010 9.0000000 9.0000000 9.0000000 9.0000000 0.0000010 9.0000000 0.0000010 0.0000010 9.0000000 0.0000010 0.0000010 0.0000010 0.0000010 0.0000010 9.0000000 9.0000000 0.0000010 0.3465736 0.0000010 0.0000010 0.0000010 0.3465736 0.0000010 0.0000010 0.0000010 9.0000000 0.0000010 0.0000010 0.0000010 0.0000010 9.0000000 9.0000000 0.0000010 0.0000010 0.0000010 0.0000010 0.0000010 9.0000000 0.0000010 0.0000010 0.0000010 0.0000010 0.0000010 0.0000010 0.3465736 0.0000010 0.0000010 0.0000010 0.3465736 0.0000010 0.0000010 0.0000010 0.3465736 0.0000010 0.0000010 0.3465736 9.0000000 9.0000000 0.0000010 9.0000000 0.0000010 0.0000010 9.0000000 9.0000000 0.0000010 9.0000000 9.0000000 0.0000010 0.0000010 0.0000010 0.0000010 0.3465736 9.0000000 0.0000010 9.0000000 0.0000010 0.0000010 9.0000000 9.0000000 0.0000010 0.0000010 0.0000010 0.3465736 0.0000010 0.0000010 0.3465736 0.0000010 0.0000010 0.0000010 9.0000000 0.0000010 0.0000010 0.0000010 0.3465736 0.0000010 9.0000000 0.0000010 0.0000010 0.3465736 0.3465736 0.3465736 0.0000010 0.0000010 0.3465736 0.0000010 0.3465736 9.0000000 0.3465736 9.0000000 0.0000010 9.0000000 0.0000010 9.0000000 9.0000000 0.0000010 0.3465736 0.0000010 0.0000010 0.0000010 0.0000010 0.0000010 0.3465736 0.0000010 0.0000010 0.0000010 0.0000010 9.0000000 0.0000010 0.0000010 0.0000010 0.0000010 0.0000010 0.0000010 0.0000010 0.3465736 9.0000000 0.0000010 0.0000010 0.0000010 0.0000010 0.0000010 0.0000010 0.0000010 0.0000010 9.0000000 0.0000010 0.0000010 0.0000010 0.3465736 0.0000010 9.0000000 0.0000010 0.0000010 9.0000000 0.0000010 0.0000010 9.0000000 0.3465736 0.0000010 0.0000010 0.0000010 0.3465736 9.0000000 0.3465736 0.0000010 0.3465736 0.0000010 0.0000010 9.0000000 9.0000000 9.0000000 9.0000000 9.0000000 9.0000000 9.0000000 0.0000010 0.0000010 0.0000010 9.0000000 9.0000000 0.0000010 0.0000010 0.0000010 9.0000000 0.0000010 0.0000010 0.0000010 0.0000010 0.0000010 0.0000010 0.3465736 0.0000010 0.0000010 0.0000010 9.0000000 9.0000000 0.0000010 0.0000010 0.0000010 0.3465736 9.0000000 0.3465736 0.3465736 9.0000000 9.0000000 0.3465736 0.0000010 0.0000010 9.0000000 0.0000010 9.0000000 0.0000010 0.0000010 0.3465736 9.0000000 9.0000000 0.0000010 0.0000010 0.0000010 0.3465736 0.0000010 0.0000010 0.0000010 0.0000010 0.0000010 9.0000000 0.0000010 0.0000010 0.0000010 0.0000010 9.0000000 0.0000010 9.0000000 0.0000010 0.3465736 0.0000010 0.0000010 9.0000000 0.0000010 9.0000000 9.0000000 0.3465736 0.3465736 9.0000000 0.0000010 0.0000010 0.0000010 0.3465736 0.0000010 9.0000000 0.0000010 9.0000000 0.0000010 0.0000010 9.0000000 0.0000010 0.0000010 0.0000010 9.0000000 0.0000010 9.0000000 9.0000000 9.0000000 0.0000010 0.0000010 0.0000010 0.3465736 0.0000010 0.0000010 0.0000010 9.0000000 0.0000010 0.0000010 9.0000000 0.0000010 9.0000000 0.0000010 9.0000000 0.0000010 0.0000010 9.0000000 9.0000000 9.0000000 9.0000000 9.0000000 0.0000010 0.0000010 0.0000010 0.0000010 9.0000000 0.0000010 9.0000000 0.0000010 0.0000010 0.0000010 9.0000000 0.0000010 0.3465736 9.0000000 9.0000000 0.0000010 0.0000010 0.0000010 0.0000010 0.0000010 0.0000010 0.0000010 9.0000000 0.0000010 0.0000010 0.0000010 0.0000010 0.3465736 0.0000010 9.0000000 0.0000010 9.0000000 0.3465736 0.0000010 9.0000000 0.0000010 0.3465736 0.0000010 9.0000000 0.3465736 0.0000010 0.0000010 9.0000000 0.0000010 0.3465736 0.0000010 0.0000010 9.0000000 0.0000010 9.0000000 0.0000010 0.3465736 0.0000010 0.0000010 9.0000000 0.0000010 0.0000010 0.0000010 0.0000010 0.0000010 0.0000010 0.3465736 0.0000010 9.0000000 0.0000010 9.0000000 0.0000010 0.0000010 0.0000010 0.0000010 0.0000010 0.0000010 9.0000000 9.0000000 0.0000010 0.0000010 0.0000010 9.0000000 9.0000000 0.0000010 0.0000010 0.0000010 9.0000000 9.0000000 9.0000000 0.0000010 0.0000010 0.0000010 9.0000000 0.0000010 0.0000010 0.0000010 0.0000010 0.0000010 0.3465736 9.0000000 0.0000010 0.0000010 0.3465736 9.0000000 9.0000000 9.0000000 0.0000010 0.3465736 9.0000000 0.0000010 0.0000010 0.3465736 9.0000000 0.0000010 0.0000010 0.0000010 0.0000010 0.0000010 9.0000000 0.0000010 0.0000010 0.0000010 9.0000000 0.3465736 0.3465736 9.0000000 0.0000010 9.0000000 0.0000010 9.0000000 0.0000010 9.0000000 0.0000010 0.0000010 0.0000010 0.0000010 0.0000010 0.0000010 0.0000010 0.0000010 9.0000000 0.0000010 0.0000010 0.0000010 9.0000000 0.0000010 9.0000000 0.0000010 0.0000010 9.0000000 0.0000010 0.0000010 0.0000010 0.0000010 9.0000000 9.0000000 0.0000010 0.0000010 0.0000010 0.0000010 0.0000010 9.0000000 0.0000010 0.0000010 0.0000010 0.0000010 0.0000010 9.0000000 0.3465736 0.3465736 0.3465736 0.0000010 0.3465736 0.0000010 9.0000000 0.0000010 9.0000000 0.0000010 0.3465736 0.0000010 9.0000000 0.0000010 0.0000010 0.0000010 0.0000010 0.0000010 0.0000010 0.0000010 0.3465736 9.0000000 0.0000010 9.0000000 9.0000000 0.0000010 0.0000010 0.0000010 0.3465736 0.3465736 0.0000010 0.3465736 9.0000000 9.0000000 9.0000000 9.0000000 0.0000010 0.0000010 0.0000010 0.0000010 0.3465736 0.3465736 9.0000000 0.0000010 0.0000010 9.0000000 0.0000010 0.0000010 0.0000010 0.0000010 0.0000010 0.0000010 0.0000010 0.0000010 9.0000000 0.0000010 0.0000010 0.3465736 9.0000000 0.0000010 9.0000000 9.0000000 0.0000010 0.0000010 9.0000000 0.0000010 0.0000010 0.0000010 9.0000000 9.0000000 0.0000010 0.0000010 0.0000010 9.0000000 0.0000010 9.0000000 9.0000000 0.3465736 9.0000000 0.0000010 0.0000010 9.0000000 9.0000000 0.0000010 0.0000010 0.0000010 0.0000010 9.0000000 9.0000000 9.0000000 0.0000010 9.0000000 0.0000010 0.0000010 9.0000000 0.0000010 0.0000010 9.0000000 0.0000010 0.0000010 0.0000010 0.0000010 9.0000000 9.0000000 0.0000010 0.0000010 0.0000010 9.0000000 0.0000010 0.0000010 0.0000010 0.0000010 0.3465736 9.0000000 0.3465736 9.0000000 
abietina_abi_ANA           0.3465736 0.0000010 0.0000010 0.0000010 0.0000010 0.0000010 0.0000010 0.0000010 0.0000010 0.0000010 0.0000010 0.0000010 0.0000010 0.0000010 0.0000010 0.0000010 0.0000010 0.0000010 0.0000010 0.0000010 0.0000010 0.0000010 0.0000010 0.0000010 0.0000010 0.0000010 0.0000010 0.0000010 0.0000010 0.3465736 0.3465736 0.3465736 9.0000000 9.0000000 9.0000000 9.0000000 9.0000000 9.0000000 9.0000000 9.0000000 9.0000000 9.0000000 9.0000000 9.0000000 9.0000000 9.0000000 9.0000000 9.0000000 9.0000000 9.0000000 9.0000000 0.0000000 0.0000010 9.0000000 9.0000000 9.0000000 9.0000000 9.0000000 9.0000000 9.0000000 9.0000000 0.0000010 9.0000000 9.0000000 9.0000000 9.0000000 9.0000000 0.0000010 0.3465736 9.0000000 0.0000010 9.0000000 9.0000000 9.0000000 0.3465736 0.3465736 9.0000000 9.0000000 0.3465736 9.0000000 9.0000000 0.3465736 9.0000000 0.3465736 9.0000000 9.0000000 9.0000000 0.3465736 0.3465736 0.3465736 9.0000000 9.0000000 9.0000000 9.0000000 9.0000000 9.0000000 9.0000000 9.0000000 0.0000010 9.0000000 9.0000000 0.0000010 0.3465736 9.0000000 0.3465736 0.0000010 9.0000000 0.3465736 9.0000000 9.0000000 0.3465736 0.0000010 9.0000000 9.0000000 9.0000000 0.0000010 9.0000000 9.0000000 9.0000000 9.0000000 9.0000000 9.0000000 0.0000010 9.0000000 0.3465736 0.0000010 9.0000000 9.0000000 9.0000000 9.0000000 0.0000010 0.3465736 9.0000000 9.0000000 9.0000000 9.0000000 9.0000000 9.0000000 9.0000000 9.0000000 0.0000010 9.0000000 0.0000010 0.0000010 0.0000010 9.0000000 9.0000000 0.0000010 9.0000000 0.0000010 9.0000000 9.0000000 0.0000010 9.0000000 9.0000000 0.3465736 9.0000000 9.0000000 0.3465736 9.0000000 9.0000000 0.3465736 9.0000000 0.0000010 9.0000000 9.0000000 0.0000010 9.0000000 9.0000000 0.0000010 9.0000000 9.0000000 0.0000010 0.3465736 9.0000000 0.3465736 0.3465736 0.3465736 9.0000000 0.3465736 0.3465736 0.0000010 0.0000010 9.0000000 9.0000000 9.0000000 9.0000000 0.0000010 9.0000000 9.0000000 9.0000000 9.0000000 9.0000000 0.3465736 9.0000000 9.0000000 9.0000000 9.0000000 9.0000000 9.0000000 0.3465736 9.0000000 9.0000000 9.0000000 0.0000010 9.0000000 9.0000000 9.0000000 9.0000000 0.0000010 0.0000010 9.0000000 9.0000000 9.0000000 9.0000000 9.0000000 0.0000010 9.0000000 9.0000000 9.0000000 9.0000000 9.0000000 9.0000000 9.0000000 9.0000000 9.0000000 9.0000000 0.3465736 9.0000000 9.0000000 9.0000000 0.3465736 9.0000000 9.0000000 0.3465736 0.0000010 0.0000010 9.0000000 0.0000010 9.0000000 9.0000000 9.0000000 9.0000000 9.0000000 0.0000010 0.0000010 9.0000000 9.0000000 9.0000000 9.0000000 9.0000000 0.0000010 9.0000000 0.3465736 9.0000000 9.0000000 0.0000010 0.0000010 9.0000000 9.0000000 9.0000000 0.3465736 9.0000000 9.0000000 9.0000000 9.0000000 9.0000000 9.0000000 0.0000010 9.0000000 9.0000000 9.0000000 9.0000000 9.0000000 0.0000010 9.0000000 9.0000000 0.3465736 9.0000000 9.0000000 9.0000000 9.0000000 9.0000000 9.0000000 9.0000000 0.0000010 0.3465736 0.0000010 9.0000000 0.0000010 9.0000000 0.3465736 0.3465736 9.0000000 0.3465736 9.0000000 9.0000000 9.0000000 9.0000000 9.0000000 0.3465736 9.0000000 9.0000000 9.0000000 9.0000000 0.0000010 9.0000000 9.0000000 9.0000000 9.0000000 9.0000000 9.0000000 9.0000000 0.3465736 0.0000010 9.0000000 9.0000000 9.0000000 9.0000000 9.0000000 9.0000000 9.0000000 9.0000000 0.3465736 9.0000000 9.0000000 9.0000000 0.3465736 9.0000000 0.3465736 9.0000000 9.0000000 0.0000010 9.0000000 9.0000000 0.0000010 9.0000000 9.0000000 9.0000000 9.0000000 0.3465736 0.0000010 0.3465736 9.0000000 0.3465736 9.0000000 9.0000000 0.0000010 0.0000010 0.0000010 0.0000010 0.0000010 0.0000010 0.0000010 9.0000000 9.0000000 9.0000000 0.3465736 0.3465736 9.0000000 9.0000000 9.0000000 0.0000010 9.0000000 9.0000000 9.0000000 9.0000000 9.0000000 9.0000000 9.0000000 9.0000000 9.0000000 9.0000000 9.0000000 0.0000010 9.0000000 9.0000000 9.0000000 9.0000000 0.0000010 9.0000000 0.3465736 0.0000010 0.3465736 9.0000000 9.0000000 9.0000000 0.0000010 9.0000000 0.0000010 9.0000000 9.0000000 9.0000000 0.0000010 0.0000010 9.0000000 9.0000000 9.0000000 9.0000000 9.0000000 9.0000000 9.0000000 9.0000000 9.0000000 0.3465736 9.0000000 9.0000000 9.0000000 9.0000000 0.0000010 9.0000000 0.3465736 9.0000000 0.3465736 9.0000000 9.0000000 0.3465736 9.0000000 0.0000010 0.3465736 9.0000000 9.0000000 0.3465736 9.0000000 9.0000000 9.0000000 9.0000000 9.0000000 0.3465736 9.0000000 0.0000010 9.0000000 9.0000000 0.0000010 9.0000000 9.0000000 9.0000000 0.0000010 9.0000000 0.3465736 0.3465736 0.0000010 9.0000000 9.0000000 9.0000000 0.3465736 9.0000000 9.0000000 9.0000000 0.0000010 9.0000000 9.0000000 0.0000010 9.0000000 0.0000010 9.0000000 0.0000010 9.0000000 9.0000000 0.3465736 0.0000010 0.0000010 0.3465736 0.0000010 9.0000000 9.0000000 9.0000000 9.0000000 0.0000010 9.0000000 9.0000000 9.0000000 9.0000000 9.0000000 0.3465736 9.0000000 9.0000000 0.0000010 9.0000000 9.0000000 9.0000000 9.0000000 9.0000000 9.0000000 9.0000000 9.0000000 0.0000010 9.0000000 9.0000000 9.0000000 9.0000000 0.3465736 9.0000000 0.0000010 9.0000000 0.3465736 0.3465736 9.0000000 0.0000010 9.0000000 0.3465736 9.0000000 0.0000010 0.3465736 9.0000000 9.0000000 0.3465736 9.0000000 0.3465736 9.0000000 9.0000000 0.3465736 9.0000000 0.0000010 9.0000000 0.3465736 9.0000000 9.0000000 0.0000010 9.0000000 9.0000000 9.0000000 9.0000000 9.0000000 9.0000000 0.3465736 9.0000000 0.3465736 9.0000000 0.0000010 9.0000000 9.0000000 9.0000000 9.0000000 9.0000000 9.0000000 0.0000010 0.0000010 9.0000000 9.0000000 9.0000000 0.0000010 0.3465736 9.0000000 9.0000000 9.0000000 0.0000010 0.3465736 0.0000010 9.0000000 9.0000000 9.0000000 0.0000010 9.0000000 9.0000000 9.0000000 9.0000000 9.0000000 9.0000000 0.0000010 9.0000000 9.0000000 0.3465736 9.0000000 0.0000010 0.0000010 9.0000000 9.0000000 0.0000010 9.0000000 9.0000000 0.3465736 0.0000010 9.0000000 9.0000000 9.0000000 9.0000000 9.0000000 0.0000010 9.0000000 9.0000000 9.0000000 0.3465736 9.0000000 0.3465736 0.0000010 9.0000000 0.0000010 9.0000000 0.0000010 9.0000000 0.0000010 9.0000000 9.0000000 9.0000000 9.0000000 9.0000000 9.0000000 9.0000000 9.0000000 0.3465736 9.0000000 9.0000000 9.0000000 0.0000010 9.0000000 0.0000010 9.0000000 9.0000000 0.0000010 9.0000000 9.0000000 9.0000000 9.0000000 0.3465736 0.0000010 9.0000000 9.0000000 9.0000000 9.0000000 9.0000000 0.0000010 9.0000000 9.0000000 9.0000000 9.0000000 9.0000000 0.0000010 0.3465736 0.3465736 0.3465736 9.0000000 0.3465736 9.0000000 0.3465736 9.0000000 0.0000010 9.0000000 9.0000000 9.0000000 0.3465736 9.0000000 9.0000000 9.0000000 9.0000000 9.0000000 9.0000000 9.0000000 0.3465736 0.3465736 9.0000000 0.0000010 0.0000010 9.0000000 9.0000000 9.0000000 0.3465736 0.3465736 9.0000000 9.0000000 0.3465736 0.0000010 0.3465736 0.3465736 9.0000000 9.0000000 9.0000000 9.0000000 0.3465736 0.3465736 0.0000010 9.0000000 9.0000000 0.0000010 9.0000000 9.0000000 9.0000000 9.0000000 9.0000000 9.0000000 9.0000000 9.0000000 0.0000010 9.0000000 9.0000000 9.0000000 0.0000010 9.0000000 0.0000010 0.3465736 9.0000000 9.0000000 0.0000010 9.0000000 9.0000000 9.0000000 0.0000010 0.3465736 9.0000000 9.0000000 9.0000000 0.0000010 9.0000000 0.3465736 0.0000010 0.3465736 0.0000010 9.0000000 9.0000000 0.3465736 0.3465736 9.0000000 9.0000000 9.0000000 9.0000000 0.0000010 0.0000010 0.0000010 9.0000000 0.0000010 9.0000000 9.0000000 0.0000010 9.0000000 9.0000000 0.0000010 9.0000000 9.0000000 9.0000000 9.0000000 9.0000000 0.0000010 9.0000000 9.0000000 9.0000000 0.0000010 9.0000000 9.0000000 9.0000000 9.0000000 9.0000000 0.3465736 9.0000000 9.0000000 
abietina_abi_MP1013        0.3465736 0.0000010 0.0000010 0.0000010 0.0000010 0.0000010 0.0000010 0.0000010 0.0000010 0.0000010 0.0000010 0.0000010 0.0000010 0.0000010 0.0000010 0.0000010 0.0000010 0.0000010 0.0000010 0.0000010 0.0000010 0.0000010 0.0000010 0.0000010 0.0000010 0.0000010 0.0000010 0.0000010 0.0000010 0.3465736 0.3465736 0.3465736 9.0000000 9.0000000 9.0000000 9.0000000 9.0000000 9.0000000 9.0000000 9.0000000 9.0000000 9.0000000 9.0000000 9.0000000 9.0000000 9.0000000 9.0000000 9.0000000 9.0000000 9.0000000 9.0000000 0.0000010 0.0000000 9.0000000 9.0000000 9.0000000 9.0000000 9.0000000 9.0000000 9.0000000 9.0000000 0.0000010 9.0000000 9.0000000 9.0000000 9.0000000 9.0000000 0.0000010 0.3465736 9.0000000 0.0000010 9.0000000 9.0000000 9.0000000 0.3465736 0.3465736 9.0000000 9.0000000 0.3465736 9.0000000 9.0000000 0.3465736 9.0000000 0.3465736 9.0000000 9.0000000 9.0000000 0.3465736 0.3465736 0.3465736 9.0000000 9.0000000 9.0000000 9.0000000 9.0000000 9.0000000 9.0000000 9.0000000 0.0000010 9.0000000 9.0000000 0.0000010 0.3465736 9.0000000 0.3465736 0.0000010 9.0000000 0.3465736 9.0000000 9.0000000 0.3465736 0.0000010 9.0000000 9.0000000 9.0000000 0.0000010 9.0000000 9.0000000 9.0000000 9.0000000 9.0000000 9.0000000 0.0000010 9.0000000 0.3465736 0.0000010 9.0000000 9.0000000 9.0000000 9.0000000 0.0000010 0.3465736 9.0000000 9.0000000 9.0000000 9.0000000 9.0000000 9.0000000 9.0000000 9.0000000 0.0000010 9.0000000 0.0000010 0.0000010 0.0000010 9.0000000 9.0000000 0.0000010 9.0000000 0.0000010 9.0000000 9.0000000 0.0000010 9.0000000 9.0000000 0.3465736 9.0000000 9.0000000 0.3465736 9.0000000 9.0000000 0.3465736 9.0000000 0.0000010 9.0000000 9.0000000 0.0000010 9.0000000 9.0000000 0.0000010 9.0000000 9.0000000 0.0000010 0.3465736 9.0000000 0.3465736 0.3465736 0.3465736 9.0000000 0.3465736 0.3465736 0.0000010 0.0000010 9.0000000 9.0000000 9.0000000 9.0000000 0.0000010 9.0000000 9.0000000 9.0000000 9.0000000 9.0000000 0.3465736 9.0000000 9.0000000 9.0000000 9.0000000 9.0000000 9.0000000 0.3465736 9.0000000 9.0000000 9.0000000 0.0000010 9.0000000 9.0000000 9.0000000 9.0000000 0.0000010 0.0000010 9.0000000 9.0000000 9.0000000 9.0000000 9.0000000 0.0000010 9.0000000 9.0000000 9.0000000 9.0000000 9.0000000 9.0000000 9.0000000 9.0000000 9.0000000 9.0000000 0.3465736 9.0000000 9.0000000 9.0000000 0.3465736 9.0000000 9.0000000 0.3465736 0.0000010 0.0000010 9.0000000 0.0000010 9.0000000 9.0000000 9.0000000 9.0000000 9.0000000 0.0000010 0.0000010 9.0000000 9.0000000 9.0000000 9.0000000 9.0000000 0.0000010 9.0000000 0.3465736 9.0000000 9.0000000 0.0000010 0.0000010 9.0000000 9.0000000 9.0000000 0.3465736 9.0000000 9.0000000 9.0000000 9.0000000 9.0000000 9.0000000 0.0000010 9.0000000 9.0000000 9.0000000 9.0000000 9.0000000 0.0000010 9.0000000 9.0000000 0.3465736 9.0000000 9.0000000 9.0000000 9.0000000 9.0000000 9.0000000 9.0000000 0.0000010 0.3465736 0.0000010 9.0000000 0.0000010 9.0000000 0.3465736 0.3465736 9.0000000 0.3465736 9.0000000 9.0000000 9.0000000 9.0000000 9.0000000 0.3465736 9.0000000 9.0000000 9.0000000 9.0000000 0.0000010 9.0000000 9.0000000 9.0000000 9.0000000 9.0000000 9.0000000 9.0000000 0.3465736 0.0000010 9.0000000 9.0000000 9.0000000 9.0000000 9.0000000 9.0000000 9.0000000 9.0000000 0.3465736 9.0000000 9.0000000 9.0000000 0.3465736 9.0000000 0.3465736 9.0000000 9.0000000 0.0000010 9.0000000 9.0000000 0.0000010 9.0000000 9.0000000 9.0000000 9.0000000 0.3465736 0.0000010 0.3465736 9.0000000 0.3465736 9.0000000 9.0000000 0.0000010 0.0000010 0.0000010 0.0000010 0.0000010 0.0000010 0.0000010 9.0000000 9.0000000 9.0000000 0.3465736 0.3465736 9.0000000 9.0000000 9.0000000 0.0000010 9.0000000 9.0000000 9.0000000 9.0000000 9.0000000 9.0000000 9.0000000 9.0000000 9.0000000 9.0000000 9.0000000 0.0000010 9.0000000 9.0000000 9.0000000 9.0000000 0.0000010 9.0000000 0.3465736 0.0000010 0.3465736 9.0000000 9.0000000 9.0000000 0.0000010 9.0000000 0.0000010 9.0000000 9.0000000 9.0000000 0.0000010 0.0000010 9.0000000 9.0000000 9.0000000 9.0000000 9.0000000 9.0000000 9.0000000 9.0000000 9.0000000 0.3465736 9.0000000 9.0000000 9.0000000 9.0000000 0.0000010 9.0000000 0.3465736 9.0000000 0.3465736 9.0000000 9.0000000 0.3465736 9.0000000 0.0000010 0.3465736 9.0000000 9.0000000 0.3465736 9.0000000 9.0000000 9.0000000 9.0000000 9.0000000 0.3465736 9.0000000 0.0000010 9.0000000 9.0000000 0.0000010 9.0000000 9.0000000 9.0000000 0.0000010 9.0000000 0.3465736 0.3465736 0.0000010 9.0000000 9.0000000 9.0000000 0.3465736 9.0000000 9.0000000 9.0000000 0.0000010 9.0000000 9.0000000 0.0000010 9.0000000 0.0000010 9.0000000 0.0000010 9.0000000 9.0000000 0.3465736 0.0000010 0.0000010 0.3465736 0.0000010 9.0000000 9.0000000 9.0000000 9.0000000 0.0000010 9.0000000 9.0000000 9.0000000 9.0000000 9.0000000 0.3465736 9.0000000 9.0000000 0.0000010 9.0000000 9.0000000 9.0000000 9.0000000 9.0000000 9.0000000 9.0000000 9.0000000 0.0000010 9.0000000 9.0000000 9.0000000 9.0000000 0.3465736 9.0000000 0.0000010 9.0000000 0.3465736 0.3465736 9.0000000 0.0000010 9.0000000 0.3465736 9.0000000 0.0000010 0.3465736 9.0000000 9.0000000 0.3465736 9.0000000 0.3465736 9.0000000 9.0000000 0.3465736 9.0000000 0.0000010 9.0000000 0.3465736 9.0000000 9.0000000 0.0000010 9.0000000 9.0000000 9.0000000 9.0000000 9.0000000 9.0000000 0.3465736 9.0000000 0.3465736 9.0000000 0.0000010 9.0000000 9.0000000 9.0000000 9.0000000 9.0000000 9.0000000 0.0000010 0.0000010 9.0000000 9.0000000 9.0000000 0.0000010 0.3465736 9.0000000 9.0000000 9.0000000 0.0000010 0.3465736 0.0000010 9.0000000 9.0000000 9.0000000 0.0000010 9.0000000 9.0000000 9.0000000 9.0000000 9.0000000 9.0000000 0.0000010 9.0000000 9.0000000 0.3465736 9.0000000 0.0000010 0.0000010 9.0000000 9.0000000 0.0000010 9.0000000 9.0000000 0.3465736 0.0000010 9.0000000 9.0000000 9.0000000 9.0000000 9.0000000 0.0000010 9.0000000 9.0000000 9.0000000 0.3465736 9.0000000 0.3465736 0.0000010 9.0000000 0.0000010 9.0000000 0.0000010 9.0000000 0.0000010 9.0000000 9.0000000 9.0000000 9.0000000 9.0000000 9.0000000 9.0000000 9.0000000 0.3465736 9.0000000 9.0000000 9.0000000 0.0000010 9.0000000 0.0000010 9.0000000 9.0000000 0.0000010 9.0000000 9.0000000 9.0000000 9.0000000 0.3465736 0.0000010 9.0000000 9.0000000 9.0000000 9.0000000 9.0000000 0.0000010 9.0000000 9.0000000 9.0000000 9.0000000 9.0000000 0.0000010 0.3465736 0.3465736 0.3465736 9.0000000 0.3465736 9.0000000 0.3465736 9.0000000 0.0000010 9.0000000 9.0000000 9.0000000 0.3465736 9.0000000 9.0000000 9.0000000 9.0000000 9.0000000 9.0000000 9.0000000 0.3465736 0.3465736 9.0000000 0.0000010 0.0000010 9.0000000 9.0000000 9.0000000 0.3465736 0.3465736 9.0000000 9.0000000 0.3465736 0.0000010 0.3465736 0.3465736 9.0000000 9.0000000 9.0000000 9.0000000 0.3465736 0.3465736 0.0000010 9.0000000 9.0000000 0.0000010 9.0000000 9.0000000 9.0000000 9.0000000 9.0000000 9.0000000 9.0000000 9.0000000 0.0000010 9.0000000 9.0000000 9.0000000 0.0000010 9.0000000 0.0000010 0.3465736 9.0000000 9.0000000 0.0000010 9.0000000 9.0000000 9.0000000 0.0000010 0.3465736 9.0000000 9.0000000 9.0000000 0.0000010 9.0000000 0.3465736 0.0000010 0.3465736 0.0000010 9.0000000 9.0000000 0.3465736 0.3465736 9.0000000 9.0000000 9.0000000 9.0000000 0.0000010 0.0000010 0.0000010 9.0000000 0.0000010 9.0000000 9.0000000 0.0000010 9.0000000 9.0000000 0.0000010 9.0000000 9.0000000 9.0000000 9.0000000 9.0000000 0.0000010 9.0000000 9.0000000 9.0000000 0.0000010 9.0000000 9.0000000 9.0000000 9.0000000 9.0000000 0.3465736 9.0000000 9.0000000
[truncated: 5,160,389 more chars]
