# Supplementary material for: ﻿An integrative approach to alpha taxonomy in Erica L. (Ericaceae) with three new species from the Western Cape, South Africa
Source: PhytoKeys. 2025 Jun 4;257:95–117. doi: 10.3897/phytokeys.257.139457 (PMC12159662; doi:10.3897/phytokeys.257.139457)
Supplement: Supplementary material 3 — Full phylogenetic data and results [file phytokeys-257-095_article-139457__-s003.zip › SUPPLEMENTARY_MATERIALS_PHYLOGENETIC-May2025/Phylogenetic analysis results/plastid/iqtree_chloroplast_partitioned_MF_merge.splits.nex]

#nexus

BEGIN Taxa;
DIMENSIONS ntax=744;
TAXLABELS
[1] 'Calluna_vulgaris_BG643'
[2] 'Daboecia_cantabrica_PPA'
[3] 'Empetrum_nig'
[4] 'arborea_Miehe'
[5] 'australis_PPF'
[6] 'benguelensis_ben_A1'
[7] 'bojeri_MP1087'
[8] 'caffra_C_MP528'
[9] 'caffrorum_MP644'
[10] 'carnea_ATsn5'
[11] 'cerinthoides_MP653'
[12] 'cinerea_MP967'
[13] 'corifolia_MP823'
[14] 'cristata_MP820'
[15] 'inflata_MP784'
[16] 'ingeana_EO11805'
[17] 'kingaensis_rug_BB2981'
[18] 'mackayana_PPK'
[19] 'multumbellifera_MP822'
[20] 'nabea_BG609'
[21] 'pectinifolia_BG601'
[22] 'psittacina_IJ1237'
[23] 'sicula_boc_DM'
[24] 'spiculifolia_AS57234'
[25] 'tetralix_MP966'
[26] 'trimera_MsnA'
[27] 'umbellata_DS'
[28] 'vagans_PPJ'
[29] 'whyteana_A4'
[30] 'Calluna_vulgaris_ANA'
[31] 'Corema_album_ANA'
[32] 'Daboecia_cantabrica_ANA'
[33] 'NEW_macrophylla_RH180'
[34] 'NEW_mucronata_RH187'
[35] 'NEW_omninoglabra_RH77'
[36] 'NEW_pilaarkopensis_RH139'
[37] 'NEW_sp_aff_inconstans_RH43'
[38] 'NEW_sp_aff_umbratica_JV826'
[39] 'NEW_sp_arida_RH218'
[40] 'NEW_sp_arida_RH220'
[41] 'NEW_sp_fredii_RH142'
[42] 'NEW_sp_hessaquae_RH181'
[43] 'NEW_sp_hessaquae_RH193b'
[44] 'NEW_sp_napierensis_RH184'
[45] 'NEW_sp_nov_JV2988'
[46] 'NEW_sp_romana_RH182'
[47] 'NEW_sp_schlebuschii_RH31'
[48] 'NEW_sp_soporata_RH183'
[49] 'NEW_sp_soporata_RH203'
[50] 'NEW_zizikammensis_RH42'
[51] 'abbotti_KG1005'
[52] 'abietina_abi_ANA'
[53] 'abietina_abi_MP1013'
[54] 'abietina_aur_MP1320'
[55] 'abietina_aur_MP499'
[56] 'abietina_aur_MP514'
[57] 'abietina_aur_MP717'
[58] 'abietina_con_CM6'
[59] 'abietina_dia_CM11'
[60] 'abietina_dia_MP1015'
[61] 'abietina_per_MP1071'
[62] 'abietina_pet_EO'
[63] 'accommodata_EO11382'
[64] 'acuta_MP506'
[65] 'adnata_MP501'
[66] 'adunca_EO12746'
[67] 'adunca_MP1254'
[68] 'agglutinans_EO7679'
[69] 'albens_ANA'
[70] 'albens_MP585'
[71] 'albertyniae_MP927'
[72] 'albescens_MP898'
[73] 'alexandri_EO12449'
[74] 'alfredii_FR'
[75] 'algida_MP645'
[76] 'alopecurus_MP630'
[77] 'amidae_EO12272'
[78] 'amoena_MP1032'
[79] 'ampullacea_MP1277'
[80] 'andevalensis_EO12623'
[81] 'aneimena_EO12757'
[82] 'anguliger_MP597'
[83] 'angulosa_S2105'
[84] 'annectens_ANA'
[85] 'annectens_CM8'
[86] 'arachnocalyx_EO12453'
[87] 'arborea_EO12619'
[88] 'arborea_l_ANA'
[89] 'arborea_m_ANA'
[90] 'arborescens_FM747'
[91] 'arcuata_MP523'
[92] 'ardens_MP1076'
[93] 'areolata_EO12502'
[94] 'argentea_EO12475'
[95] 'aristata_EO12830'
[96] 'artemisioides_MP551'
[97] 'aspalathifolia_DB1408'
[98] 'astroites_EO12758'
[99] 'atherstonei_EO12261'
[100] 'atromontana_EO12544'
[101] 'atrovinosa_MP864'
[102] 'australis_PPM'
[103] 'australis_b_ANA'
[104] 'autumnalis_MP665'
[105] 'axillaris_MP1052'
[106] 'axillaris_MP594'
[107] 'axilliflora_MP916'
[108] 'azorica_b_ANA'
[109] 'baccans_BG645'
[110] 'bakeri_EO12828'
[111] 'banksii_com_ANA'
[112] 'banksii_com_MP824'
[113] 'banksii_pur_NB1753'
[114] 'barbigeroides_MP735'
[115] 'baroniana_cf_Lar8'
[116] 'baueri_bau_MP1233'
[117] 'baueri_gou_AH862'
[118] 'benguelensis_ben_DB1174'
[119] 'benguelensis_ben_QL12641'
[120] 'benthamiana_MP560'
[121] 'bergiana_MP768'
[122] 'bibax_EO12862'
[123] 'bicolor_MP1098'
[124] 'blandfordii_MM4208'
[125] 'blenna_ANA'
[126] 'blenna_MP883'
[127] 'bodkinii_MP1281'
[128] 'bodkinii_TdV204'
[129] 'bokkeveldia_EO12769'
[130] 'bolusanthus_DEB1720'
[131] 'bolusiae_ANA'
[132] 'boutonii_EO12666'
[133] 'brachialis_MP734'
[134] 'brachyphylla_EO12809'
[135] 'brachyphylla_EO12810'
[136] 'brachysepala_EO12727'
[137] 'bracteolaris_MP577'
[138] 'brevifolia_EO12459'
[139] 'brevifolia_MP1008'
[140] 'bruniades_EO12465'
[141] 'bruniifolia_EO12460'
[142] 'cabernetea_EO12882'
[143] 'caespitosa_MP642'
[144] 'caffra_ANA'
[145] 'caffrorum_DB1445'
[146] 'calcareophila_EO30159'
[147] 'calcicola_EO12814'
[148] 'caledonica_JW103'
[149] 'calycina_EO12532'
[150] 'cameronii_ANA'
[151] 'campanularis_EO11352'
[152] 'canaliculata_BG590'
[153] 'canescens_ANA'
[154] 'capensis_MP1047'
[155] 'capillaris_MP1066'
[156] 'capitata_ANA'
[157] 'capitata_MP1044'
[158] 'caprina_EO12772'
[159] 'carnea_b_ANA'
[160] 'caterviflora_EO12785'
[161] 'cereris_MP863'
[162] 'cerinthoides_ANA'
[163] 'cernua_EO12474'
[164] 'cetrata_EO12064'
[165] 'chamissonis_RT2188'
[166] 'chartacea_EO11408'
[167] 'chionodes_EO11699'
[168] 'chionophila_MP790'
[169] 'chiroptera_MP814'
[170] 'chrysocodon_ANA'
[171] 'chrysocodon_EO12845'
[172] 'ciliaris_EO12622'
[173] 'ciliaris_KKN1'
[174] 'ciliaris_c_ANA'
[175] 'cinerea_Popp'
[176] 'cinerea_a_ANA'
[177] 'clavisepala_ANA'
[178] 'clavisepala_MP1063'
[179] 'coacervata_MP761'
[180] 'coarctata_ANA'
[181] 'coarctata_MP590'
[182] 'coccinea_coc_MP1020'
[183] 'coccinea_coc_MP1053'
[184] 'coccinea_coc_MP598'
[185] 'coccinea_uni_EO12849'
[186] 'collina_EO12613_CP'
[187] 'colorans_EO12717'
[188] 'condensata_MP890'
[189] 'conferta_MP887_CP'
[190] 'conspicua_CS1'
[191] 'cooperi_EO12588'
[192] 'copiosa_BG610'
[193] 'cordata_MP571'
[194] 'corifolia_ANA'
[195] 'corydalis_AH2536'
[196] 'corydalis_MP1005'
[197] 'coventryi_EO12832'
[198] 'croceovirens_JP387'
[199] 'cruenta_MP745_CP'
[200] 'cruenta_MP999_CP'
[201] 'cryptoclada_EO12684'
[202] 'cubica_MP623'
[203] 'cumuliflora_EO12699'
[204] 'curtophylla_EO12750'
[205] 'curviflora_MP765'
[206] 'curviflora_dif_EO12742'
[207] 'curvifolia_MP700'
[208] 'curvirostris_MP817'
[209] 'curvirostris_MP941'
[210] 'cyathiformis_a_ANA'
[211] 'cyathiformis_d_ANA'
[212] 'cylindrica_MP1240'
[213] 'cyrilliflora_CM10'
[214] 'daphniflora_MP567'
[215] 'deflexa_MP1247'
[216] 'demissa_EO12540'
[217] 'densifolia_BG591'
[218] 'denticulata_MP799'
[219] 'depressa_MP942'
[220] 'depressa_MP977'
[221] 'desmantha_MP562'
[222] 'dianthifolia_MP583'
[223] 'diaphana_BG611'
[224] 'diosmifolia_CM19'
[225] 'discolor_heb_MP1214'
[226] 'discolor_spe_MP1217'
[227] 'dispar_EO12749'
[228] 'dissimulans_EO12596'
[229] 'distorta_EO12500'
[230] 'dodii_EO11417'
[231] 'dolfiana_EO12546'
[232] 'dolfiana_MP1297'
[233] 'doliiformis_MP710'
[234] 'doliiformis_MP797'
[235] 'dominans_MP648'
[236] 'dracomontana_EO12130'
[237] 'drakensbergensis_DB1443'
[238] 'dregei_EO12711'
[239] 'duthieae_ANA'
[240] 'eburnea_MP1037'
[241] 'ecklonii_EO12739'
[242] 'elimensis_ANA'
[243] 'elimensis_EO12843_CP'
[244] 'empetrina_EO12786'
[245] 'equisetifolia_ANA_CP'
[246] 'equisetifolia_MP829'
[247] 'erasmia_MP874'
[248] 'eremioides_EO12854'
[249] 'eremioides_MP533'
[250] 'ericoides_MP742'
[251] 'erigena_EO12616'
[252] 'erigena_EO12623'
[253] 'erigena_Pim'
[254] 'erigena_a_ANA'
[255] 'erinus_MP907'
[256] 'eriophoros_EO12478'
[257] 'esterhuyseniae_EO11831'
[258] 'esteriana_EO12545'
[259] 'esteriana_EO12858'
[260] 'eugenea_EO12485_CP'
[261] 'eustacei_MP1259'
[262] 'evansii_MP641'
[263] 'excavata_GK1532'
[264] 'exleeana_EO12499'
[265] 'extrusa_EO12880'
[266] 'fairii_CM12_CP'
[267] 'fascicularis_fac_MP809'
[268] 'fastigiata_MP830'
[269] 'fausta_MP663'
[270] 'ferrea_EO12494'
[271] 'filago_BG93'
[272] 'filamentosa_EO12728'
[273] 'filiformis_EO12881'
[274] 'fillipendula_fil_MP914'
[275] 'fillipendula_min_MP926'
[276] 'fimbriata_MP606'
[277] 'flacca_MP840'
[278] 'flanaganii_MP631_CP'
[279] 'flavicoma_EO12823'
[280] 'flexistyla_EO12818'
[281] 'floccifera_MP987'
[282] 'florifera_EO12536'
[283] 'florifera_EO12768'
[284] 'fontana_MP1069'
[285] 'frigida_MP650'
[286] 'frigida_MP658'
[287] 'galioides_FN745'
[288] 'garciae_MP1253'
[289] 'genistifolia_CM15'
[290] 'georgica_ANA'
[291] 'gerhardii_EO12700'
[292] 'gibbosa_ANA'
[293] 'gibbosa_ANA_b'
[294] 'gibbosa_BG623'
[295] 'gibbosa_GS23'
[296] 'gigantea_EO12821'
[297] 'glabella_la_EO11224'
[298] 'glandulifera_EO12852'
[299] 'glandulipila_MP521'
[300] 'glandulosa_gla_MP1227'
[301] 'glaphyra_MP647'
[302] 'glauca_ele_MP973'
[303] 'glauca_gla_MP850'
[304] 'globiceps_con_EO12519'
[305] 'globiceps_gra_MP988'
[306] 'glomiflora_EO12548'
[307] 'glomiflora_MP1251'
[308] 'glutinosa_MP687'
[309] 'glutinosa_MP701'
[310] 'gnaphaloides_MP511'
[311] 'goatcheriana_dra_EO12694'
[312] 'goatcheriana_goa_MP865'
[313] 'goatcheriana_pet_MP990'
[314] 'goudotiana_EO12636'
[315] 'goudotiana_cf_EO12659'
[316] 'gracilipes_MM5014'
[317] 'gracilis_BG622'
[318] 'grata_MP879'
[319] 'greyi_EO12501'
[320] 'grisbrookii_EO12716_CP'
[321] 'gysbertii_MP826'
[322] 'haemastoma_MP871'
[323] 'haematocodon_MP1033'
[324] 'halicacaba_ANA'
[325] 'halicacaba_MP1036'
[326] 'hanekomii_EO11172'
[327] 'hansfordii_MP1239'
[328] 'hebeclada_EO12686'
[329] 'heleogena_MP1064'
[330] 'heleophila_ANA'
[331] 'heleophila_EO12539'
[332] 'hendricksei_EO12524'
[333] 'hermani_EO12498'
[334] 'hexandra_RC465'
[335] 'hibbertii_MP982'
[336] 'hillburtii_EO12593'
[337] 'hirta_EO12812'
[338] 'hirtiflora_MP958'
[339] 'hispidula_MP801'
[340] 'hispiduloides_EO11544'
[341] 'holosericea_EO12842'
[342] 'holosericea_MP1004'
[343] 'holtii_TO'
[344] 'hottentotica_EO'
[345] 'humbertii_EO12638'
[346] 'humidicola_EO11353'
[347] 'humifusa_MP616'
[348] 'humifusa_MP846'
[349] 'imbricata_EO12834'
[350] 'imbricata_MP1276'
[351] 'imbricata_MP1279'
[352] 'imbricata_MP1295'
[353] 'imbricata_MP508'
[354] 'imbricata_MP512'
[355] 'imbricata_MP688'
[356] 'inaequalis_MP539'
[357] 'incarnata_EO12771'
[358] 'inflata_ANA'
[359] 'infundibuliformis_ANA'
[360] 'infundibuliformis_MP1238'
[361] 'ingeana_EO12759'
[362] 'innovans_MP918'
[363] 'inordinata_EO11823'
[364] 'intermedia_MM5082'
[365] 'intermedia_alb_MP1248'
[366] 'interrupta_MP911'
[367] 'intervallaris_MP556_CP'
[368] 'intonsa_EO12860'
[369] 'ioniana_EO12781'
[370] 'irbyana_EO12840'
[371] 'irregularis_EO12803'
[372] 'irrorata_EO12856'
[373] 'isaloensis_DB1253'
[374] 'jacksoniana_EO12791'
[375] 'jasminiflora_EO12612'
[376] 'johnstoniana_RC464'
[377] 'jonasiana_MP985'
[378] 'juniperina_SV952'
[379] 'junonia_jun_Moelens'
[380] 'junonia_min_MP866'
[381] 'junonia_min_Moelens'
[382] 'karooica_MP1285'
[383] 'karwyderi_EO12718'
[384] 'kingaensis_kin_BB2521'
[385] 'klotzschii_EO12762'
[386] 'krugeri_EO12807'
[387] 'labialis_MP696'
[388] 'lachnaeifolia_MP994'
[389] 'laeta_MP1045'
[390] 'lambertii_ANA'
[391] 'lanata_MP1220'
[392] 'lanceolifera_RC463'
[393] 'lanuginosa_EO12521'
[394] 'lasciva_EO12837'
[395] 'lasciva_MP906'
[396] 'lateralis_MP721'
[397] 'lateralis_MP727'
[398] 'lateriflora_EO12482'
[399] 'latiflora_EO12865'
[400] 'latituba_MP1374'
[401] 'lavandulifolia_EO12506'
[402] 'lehmannii_MP625'
[403] 'leonis_RTsn'
[404] 'lepidota_MP541'
[405] 'leptopus_ANA'
[406] 'leptopus_MP746'
[407] 'leucanthera_EO12452'
[408] 'leucodesmia_MP724'
[409] 'leucopelta_EO12598'
[410] 'leucopelta_SB9309'
[411] 'leucosiphon_MP776'
[412] 'leucotrachela_ANA'
[413] 'lignosa_EO11763'
[414] 'lithophila_MP1301'
[415] 'loganii_MP1258'
[416] 'longimontana_MP587'
[417] 'lowryensis_ANA'
[418] 'lucida_MP690'
[419] 'lusitanica_PJ_CP'
[420] 'lusitanica_f_ANA_CP'
[421] 'lutea_MP672'
[422] 'mackayana_KKN5'
[423] 'mackayana_b_ANA'
[424] 'macowanii_mac_MP810'
[425] 'macroloma_EO12866'
[426] 'macrotrema_MM4625'
[427] 'madagascariensis_MP1086'
[428] 'maderensis_AH'
[429] 'maderensis_b_ANA'
[430] 'maderi_MP757'
[431] 'madida_MP573'
[432] 'magistrati_EO11750'
[433] 'magnisylvae_EO10708'
[434] 'malmesburiensis_EO12575'
[435] 'mammosaP_MP951'
[436] 'mammosaR_MP510'
[437] 'mammosaW_EO12784'
[438] 'manipuliflora_AJH'
[439] 'manipuliflora_EO12697'
[440] 'manipuliflora_a_ANA'
[441] 'mannii_usa_BB2331'
[442] 'margaritacea_ANA'
[443] 'marifolia_CM4'
[444] 'massonii_MP811'
[445] 'mauritiensis_CB2632'
[446] 'mauritiensis_EO12811'
[447] 'maximilianii_EO12484'
[448] 'melanthera_MP610'
[449] 'melastoma_mel_MP773'
[450] 'melastoma_min_EO12820'
[451] 'microdonta_A5'
[452] 'mira_MP1257'
[453] 'modesta_ANA'
[454] 'mollis_CM5_CP'
[455] 'monadelphia_FO'
[456] 'monadelphia_FO2_CP'
[457] 'monsoniana_MP986'
[458] 'montis_hominis_EO11827'
[459] 'multiflexuosa_EO12445'
[460] 'multiflora_a_ANA'
[461] 'muscosa_MP775'
[462] 'myriadenia_EO12679'
[463] 'nabea_ANA'
[464] 'nana_ANA'
[465] 'natalitia_EO12514'
[466] 'nematophylla_EO12747'
[467] 'nemerosa_MP1208'
[468] 'nervata_EO12541'
[469] 'nevillei_ANA'
[470] 'nevillei_MP1056'
[471] 'niveniana_MP1267'
[472] 'nubigena_MP868'
[473] 'nudiflora_MP802'
[474] 'nutans_BG599'
[475] 'oatesii_ANA'
[476] 'oatesii_SB9774'
[477] 'obliqua_RT2079'
[478] 'oblongiflora_ANA'
[479] 'oblongiflora_EO12813'
[480] 'obtusata_EO12458'
[481] 'occulta_EO'
[482] 'ocellata_MP574'
[483] 'odorata_MP561'
[484] 'oligantha_TdV86'
[485] 'oliveri_MP1278'
[486] 'opulenta_JP316'
[487] 'oreotragus_ANA'
[488] 'oreotragus_JP363'
[489] 'oresigena_MP759'
[490] 'orientalis_EO12608'
[491] 'ovina_EO12487'
[492] 'oxycoccifolia_MP1275'
[493] 'oxysepala_MP780'
[494] 'pageana_ANA'
[495] 'palliiflora_EO12533'
[496] 'paludicola_AH2680'
[497] 'paniculata_MP1274'
[498] 'pannosa_EO12490'
[499] 'parilis_ANA'
[500] 'parilis_MP751'
[501] 'parkeri_EO12682'
[502] 'parviflora_EO12492'
[503] 'parviporandra_MP877'
[504] 'passerinae_MP1302'
[505] 'patens_EO12457'
[506] 'patersonii_MP741'
[507] 'patersonii_a_ANA'
[508] 'paucifolia_cil_EO12528'
[509] 'pauciovulata_TdV258b'
[510] 'peltata_MP1231'
[511] 'penduliflora_MP923'
[512] 'penicilliformis_MP1078'
[513] 'penicilliformis_MP889'
[514] 'perlata_MP960'
[515] 'perplexa_EO12788'
[516] 'perrieri_EO12635'
[517] 'perspicua_per_MP821'
[518] 'petiolaris_EO12783'
[519] 'petricola_MP996'
[520] 'petrophila_EO7592'
[521] 'petrophila_RT2065'
[522] 'peziza_MP719_CP'
[523] 'phacelanthera_EO12489'
[524] 'phaeocarpa_SM2003'
[525] 'phillipsii_MP1357_CP'
[526] 'phillipsii_MP794'
[527] 'physantha_MP1242'
[528] 'physodes_ANA'
[529] 'physodes_MP979'
[530] 'physophylla_EO11418'
[531] 'pillansii_pil_MP813'
[532] 'pilosiflora_pil_MP1262'
[533] 'pinea_MP693'
[534] 'pinea_MP789'
[535] 'piquetbergensis_MM5532'
[536] 'placentiflora_EO12477'
[537] 'placentiflora_EO12833'
[538] 'placentiflora_MP1241'
[539] 'planifolia_MP1012'
[540] 'planifolia_MP939'
[541] 'platycalyx_MP1243'
[542] 'platycodon_mad_EO12695'
[543] 'platycodon_pla_c_ANA'
[544] 'pleiotricha_RC461'
[545] 'plena_MP1282'
[546] 'plukenetii_bre_MP769'
[547] 'plukenetii_lin_MP912'
[548] 'plukenetii_pen_MP915'
[549] 'plukenetii_plu_EO'
[550] 'plumigera_EO11341'
[551] 'plumosa_EO12480'
[552] 'podophylla_MP582'
[553] 'pogonanthera_EO12835'
[554] 'polycoma_FR'
[555] 'praecox_MP795'
[556] 'prolata_EO11935'
[557] 'prolata_EO12748'
[558] 'propendens_EO12464'
[559] 'propinqua_MP1019'
[560] 'pubescens_EO12503'
[561] 'pubigera_MP572'
[562] 'pulchella_MP736'
[563] 'pulvinata_MP1304'
[564] 'purgatoriensis_EO12846'
[565] 'pycnantha_MP1011'
[566] 'pyxidiflora_ANA'
[567] 'quadrangularis_MP620'
[568] 'quadrifida_MP1250'
[569] 'quadrisulcata_ANA'
[570] 'quadrisulcata_MP1031'
[571] 'radicans_sch_MP1018'
[572] 'rakotozafyana_EO12661'
[573] 'recta_ANA'
[574] 'recurvata_EO12467_CP'
[575] 'recurvifolia_EO12475a'
[576] 'reenensis_MP661'
[577] 'regerminans_MP576'
[578] 'regia_mar_MP930'
[579] 'regia_reg_ANA'
[580] 'regia_reg_MP922'
[581] 'remota_EO10386'
[582] 'remota_MP1263'
[583] 'retorta_ANA'
[584] 'retorta_RT2096'
[585] 'reunionensis_FN744'
[586] 'revoluta_BT13679'
[587] 'rhodopis_BAB13'
[588] 'rhopalantha_MP909_CP'
[589] 'ribisaria_RT2059'
[590] 'rigidula_MP534'
[591] 'riparia_MP908'
[592] 'rivularis_BB13936'
[593] 'rosacea_gla_BG628'
[594] 'rubens_EO12479'
[595] 'rubens_EO12853'
[596] 'rubiginosa_RT1554'
[597] 'rugata_EO12516'
[598] 'russakiana_MP684'
[599] 'rusticula_EO12471'
[600] 'sacciflora_EO12864'
[601] 'sagittata_EO12737'
[602] 'salteri_S2065'
[603] 'savileae_MP975'
[604] 'saxicola_EO12515'
[605] 'scoparia_AH'
[606] 'scoparia_EO12618'
[607] 'scytophylla_MP1021'
[608] 'selaginifolia_EO12488'
[609] 'senilis_EO12483'
[610] 'serrata_MP818'
[611] 'sessiliflora_MP604'
[612] 'setacea_MP589'
[613] 'shannonii_TdV262'
[614] 'sicula_sic_AM'
[615] 'sicula_sic_c_ANA'
[616] 'silvatica_A2'
[617] 'silvatica_DB1184'
[618] 'silvatica_QL12629'
[619] 'simii_RC466'
[620] 'simii_SB9385'
[621] 'similis_MP804'
[622] 'simulans_ANA'
[623] 'simulans_BG603'
[624] 'sitiens_MP827'
[625] 'sociorum_cf_MP1055'
[626] 'solandri_EO12753'
[627] 'sonderiana_MP756'
[628] 'sonderiana_MP997'
[629] 'sp_mad3_EO12632'
[630] 'sp_mad5_EO12641'
[631] 'sp_mitrastylus2_EO12691'
[632] 'sp_muscosa_EO12639'
[633] 'sp_nov_MP1291'
[634] 'sp_pachysa_EO12720'
[635] 'sparrmanii_ANA'
[636] 'sparrmanii_BG608'
[637] 'sparsa_BG602'
[638] 'spectabilis_MP929'
[639] 'sperata_MP931'
[640] 'sphaerocephala_MP848'
[641] 'spiculifolia_b_ANA'
[642] 'spumosa_MP978'
[643] 'squarrosa_EO11742'
[644] 'stagnalis_min_EO12740'
[645] 'stagnalis_sta_MP668'
[646] 'steinbergiana_EO12763'
[647] 'stokoeanthus_EO4790'
[648] 'stokoei_MP825_CP'
[649] 'straussiana_MP638'
[650] 'strigilifolia_ANA'
[651] 'strigilifolia_MP619'
[652] 'strigosa_MP673'
[653] 'stylaris_ANA'
[654] 'subcapitata_MP1042'
[655] 'subdivaricata_MP671'
[656] 'subulata_MdV2'
[657] 'subverticillaris_EO12625'
[658] 'swaziensis_LL1181'
[659] 'tegulifolia_MP557'
[660] 'tenella_EO12839'
[661] 'tenuis_ANA'
[662] 'tenuis_EO12491'
[663] 'terminalis_a_ANA'
[664] 'tetralix_c_ANA'
[665] 'tetrathecoides_MP1252'
[666] 'thamnoides_MP1211'
[667] 'thimifolia_CM7'
[668] 'thodei_MP656'
[669] 'thomae_MP807'
[670] 'thomensis_EO12615'
[671] 'thunbergii_AH2612'
[672] 'thunbergii_EO12473'
[673] 'tomentosa_MP961'
[674] 'toringbergensis_ANA'
[675] 'totta_MP525'
[676] 'tradouwensis_MP903'
[677] 'transparens_MP893'
[678] 'trichophora_EO12701'
[679] 'trichophylla_EO10906'
[680] 'trichroma_EO12517'
[681] 'triflora_MP564'
[682] 'trimera_ken_BG94'
[683] 'tristis_MP932'
[684] 'tumida_MP755'
[685] 'turgida_S1962_CP'
[686] 'turneri_EO12736'
[687] 'tysonii_EO12583'
[688] 'uberiflora_BG586'
[689] 'umbellata_a_ANA'
[690] 'umbellata_b_ANA'
[691] 'umbelliflora_RT2182'
[692] 'umbratica_EO12760'
[693] 'unicolor_geo_JP273'
[694] 'unicolor_mut_MP1245'
[695] 'unicolor_uni_MP1249'
[696] 'unilateralis_MP1205'
[697] 'urceolata_MP955'
[698] 'urna_viridis_ANA'
[699] 'urna_viridis_MP946'
[700] 'ustulescens_RT1553'
[701] 'utriculosa_EOsn'
[702] 'uysii_ANA'
[703] 'vagans_MP972'
[704] 'vagans_a_ANA'
[705] 'vallis_aranearum_ANA'
[706] 'vallis_fluminis_EO12761'
[707] 'velatiflora_EO12547'
[708] 'velatiflora_MP1213'
[709] 'ventricosa_MP713'
[710] 'venustiflora_gla_MP1284'
[711] 'verecunda_ANA'
[712] 'verecunda_CS5'
[713] 'vernicosa_MP928'
[714] 'versicolor_mon_EO12705'
[715] 'versicolor_ver_MP1232'
[716] 'verticillata_ANA'
[717] 'vestita_ANA'
[718] 'vestita_EO12702'
[719] 'vestita_MP1079'
[720] 'villosa_EO11394'
[721] 'viridiflora_MP1246'
[722] 'viridimontana_vir_AH1286'
[723] 'viscaria_lon_ANA'
[724] 'viscaria_lon_MP1270'
[725] 'viscaria_lon_MP504'
[726] 'viscaria_lon_MP678'
[727] 'viscaria_mac_MP808'
[728] 'viscaria_pen_EO12466'
[729] 'viscaria_vis_MdV4'
[730] 'vlokii_JP378'
[731] 'vogelpoelii_cf_EO12815'
[732] 'walkeri_ANA'
[733] 'walkeri_MP1237'
[734] 'wendlandiana_EO12731'
[735] 'whyteana_BG75'
[736] 'woodii_DB1444'
[737] 'woodii_RC513_CP'
[738] 'zebrensis_EO12787'
[739] 'zeyheriana_EO'
[740] 'zwartbergensis_MP608'
[741] 'abietina_atr_MP1029'
[742] 'spinifera_EO12640'
[743] 'umbellata_EO12620'
[744] 'glandulosa_fou_ANA'
;
END; [Taxa]

BEGIN Splits;
DIMENSIONS ntax=744 nsplits=8028;
FORMAT labels=no weights=yes confidences=no intervals=no;
MATRIX
	100	 2,
	100	 32,
	100	 2 32,
	100	 3,
	100	 31,
	100	 3 31,
	100	 2 3 31 32,
	100	 4,
	100	 87,
	99	 4 87,
	100	 88,
	100	 4 87 88,
	100	 6,
	100	 119,
	100	 6 119,
	100	 118,
	100	 6 118 119,
	100	 670,
	100	 6 118 119 670,
	100	 334,
	100	 6 118 119 334 670,
	100	 619,
	100	 620,
	100	 619 620,
	100	 6 118 119 334 619 620 670,
	100	 17,
	100	 384,
	100	 17 384,
	100	 441,
	100	 17 384 441,
	99	 6 17 118 119 334 384 441 619 620 670,
	100	 7,
	100	 287,
	100	 427,
	71	 287 427,
	95	 7 287 427,
	100	 90,
	100	 134,
	100	 135,
	100	 134 135,
	100	 90 134 135,
	100	 629,
	99	 90 134 135 629,
	100	 201,
	100	 630,
	100	 632,
	100	 630 632,
	100	 201 630 632,
	58	 90 134 135 201 629 630 632,
	100	 572,
	59	 90 134 135 201 572 629 630 632,
	100	 115,
	100	 462,
	95	 115 462,
	100	 314,
	100	 328,
	100	 314 328,
	100	 585,
	7	 314 328 585,
	100	 315,
	7	 314 315 328 585,
	100	 516,
	97	 314 315 328 516 585,
	95	 115 314 315 328 462 516 585,
	100	 132,
	100	 631,
	100	 132 631,
	100	 373,
	69	 132 373 631,
	100	 501,
	99	 132 373 501 631,
	59	 115 132 314 315 328 373 462 501 516 585 631,
	100	 90 115 132 134 135 201 314 315 328 373 462 501 516 572 585 629 630 631 632,
	100	 445,
	100	 446,
	100	 445 446,
	46	 90 115 132 134 135 201 314 315 328 373 445 446 462 501 516 572 585 629 630 631 632,
	100	 345,
	47	 90 115 132 134 135 201 314 315 328 345 373 445 446 462 501 516 572 585 629 630 631 632,
	98	 7 90 115 132 134 135 201 287 314 315 328 345 373 427 445 446 462 501 516 572 585 629 630 631 632,
	100	 451,
	51	 7 90 115 132 134 135 201 287 314 315 328 345 373 427 445 446 451 462 501 516 572 585 629 630 631 632,
	98	 6 7 17 90 115 118 119 132 134 135 201 287 314 315 328 334 345 373 384 427 441 445 446 451 462 501 516 572 585 619 620 629 630 631 632 670,
	100	 9,
	100	 145,
	100	 9 145,
	100	 29,
	100	 735,
	100	 29 735,
	100	 278,
	26	 29 278 735,
	100	 97,
	100	 191,
	94	 97 191,
	52	 29 97 191 278 735,
	100	 343,
	100	 658,
	100	 343 658,
	1	 29 97 191 278 343 658 735,
	93	 9 29 97 145 191 278 343 658 735,
	100	 22,
	100	 301,
	59	 22 301,
	100	 286,
	100	 576,
	99	 286 576,
	38	 22 286 301 576,
	100	 75,
	100	 236,
	7	 75 236,
	100	 99,
	100	 586,
	100	 99 586,
	5	 75 99 236 586,
	100	 235,
	100	 285,
	100	 668,
	56	 285 668,
	100	 592,
	100	 649,
	78	 592 649,
	71	 285 592 649 668,
	41	 235 285 592 649 668,
	6	 75 99 235 236 285 586 592 649 668,
	100	 228,
	7	 75 99 228 235 236 285 586 592 649 668,
	100	 475,
	100	 687,
	45	 475 687,
	8	 75 99 228 235 236 285 475 586 592 649 668 687,
	21	 22 75 99 228 235 236 285 286 301 475 576 586 592 649 668 687,
	100	 51,
	100	 262,
	1	 51 262,
	100	 76,
	100	 476,
	67	 76 476,
	100	 271,
	100	 616,
	100	 618,
	100	 616 618,
	100	 617,
	100	 616 617 618,
	100	 271 616 617 618,
	100	 376,
	100	 392,
	100	 544,
	100	 392 544,
	100	 376 392 544,
	100	 271 376 392 544 616 617 618,
	100	 657,
	100	 736,
	100	 737,
	100	 736 737,
	100	 657 736 737,
	88	 271 376 392 544 616 617 618 657 736 737,
	9	 76 271 376 392 476 544 616 617 618 657 736 737,
	1	 51 76 262 271 376 392 476 544 616 617 618 657 736 737,
	97	 22 51 75 76 99 228 235 236 262 271 285 286 301 376 392 475 476 544 576 586 592 616 617 618 649 657 668 687 736 737,
	100	 237,
	100	 336,
	99	 237 336,
	96	 22 51 75 76 99 228 235 236 237 262 271 285 286 301 336 376 392 475 476 544 576 586 592 616 617 618 649 657 668 687 736 737,
	100	 9 22 29 51 75 76 97 99 145 191 228 235 236 237 262 271 278 285 286 301 336 343 376 392 475 476 544 576 586 592 616 617 618 649 657 658 668 687 735 736 737,
	99	 6 7 9 17 22 29 51 75 76 90 97 99 115 118 119 132 134 135 145 191 201 228 235 236 237 262 271 278 285 286 287 301 314 315 328 334 336 343 345 373 376 384 392 427 441 445 446 451 462 475 476 501 516 544 572 576 585 586 592 616 617 618 619 620 629 630 631 632 649 657 658 668 670 687 735 736 737,
	100	 8,
	100	 144,
	100	 8 144,
	100	 66,
	100	 721,
	99	 66 721,
	100	 92,
	10	 66 92 721,
	100	 67,
	100	 478,
	100	 638,
	100	 478 638,
	100	 527,
	100	 478 527 638,
	59	 67 478 527 638,
	100	 77,
	100	 198,
	100	 223,
	100	 695,
	47	 223 695,
	100	 225,
	100	 573,
	100	 693,
	100	 573 693,
	100	 225 573 693,
	100	 557,
	99	 225 557 573 693,
	100	 226,
	90	 225 226 557 573 693,
	100	 556,
	90	 225 226 556 557 573 693,
	100	 714,
	70	 225 226 556 557 573 693 714,
	100	 715,
	77	 225 226 556 557 573 693 714 715,
	100	 694,
	56	 225 226 556 557 573 693 694 714 715,
	87	 223 225 226 556 557 573 693 694 695 714 715,
	100	 198 223 225 226 556 557 573 693 694 695 714 715,
	88	 77 198 223 225 226 556 557 573 693 694 695 714 715,
	99	 67 77 198 223 225 226 478 527 556 557 573 638 693 694 695 714 715,
	100	 391,
	99	 67 77 198 223 225 226 391 478 527 556 557 573 638 693 694 695 714 715,
	100	 125,
	100	 126,
	100	 125 126,
	10	 67 77 125 126 198 223 225 226 391 478 527 556 557 573 638 693 694 695 714 715,
	89	 66 67 77 92 125 126 198 223 225 226 391 478 527 556 557 573 638 693 694 695 714 715 721,
	100	 81,
	100	 215,
	100	 261,
	100	 306,
	100	 307,
	100	 306 307,
	100	 634,
	87	 306 307 634,
	100	 740,
	88	 306 307 634 740,
	100	 261 306 307 634 740,
	100	 707,
	100	 261 306 307 634 707 740,
	100	 414,
	92	 261 306 307 414 634 707 740,
	88	 215 261 306 307 414 634 707 740,
	100	 390,
	92	 215 261 306 307 390 414 634 707 740,
	78	 81 215 261 306 307 390 414 634 707 740,
	100	 734,
	84	 81 215 261 306 307 390 414 634 707 734 740,
	100	 217,
	100	 706,
	98	 217 706,
	100	 81 215 217 261 306 307 390 414 634 706 707 734 740,
	95	 66 67 77 81 92 125 126 198 215 217 223 225 226 261 306 307 390 391 414 478 527 556 557 573 634 638 693 694 695 706 707 714 715 721 734 740,
	100	 152,
	100	 561,
	94	 152 561,
	98	 66 67 77 81 92 125 126 152 198 215 217 223 225 226 261 306 307 390 391 414 478 527 556 557 561 573 634 638 693 694 695 706 707 714 715 721 734 740,
	98	 8 66 67 77 81 92 125 126 144 152 198 215 217 223 225 226 261 306 307 390 391 414 478 527 556 557 561 573 634 638 693 694 695 706 707 714 715 721 734 740,
	100	 490,
	100	 593,
	100	 696,
	100	 593 696,
	85	 490 593 696,
	76	 8 66 67 77 81 92 125 126 144 152 198 215 217 223 225 226 261 306 307 390 391 414 478 490 527 556 557 561 573 593 634 638 693 694 695 696 706 707 714 715 721 734 740,
	100	 258,
	100	 378,
	98	 258 378,
	100	 541,
	83	 258 378 541,
	96	 8 66 67 77 81 92 125 126 144 152 198 215 217 223 225 226 258 261 306 307 378 390 391 414 478 490 527 541 556 557 561 573 593 634 638 693 694 695 696 706 707 714 715 721 734 740,
	100	 69,
	100	 70,
	100	 331,
	100	 70 331,
	100	 98,
	100	 290,
	100	 98 290,
	57	 70 98 290 331,
	100	 69 70 98 290 331,
	100	 330,
	100	 69 70 98 290 330 331,
	100	 8 66 67 69 70 77 81 92 98 125 126 144 152 198 215 217 223 225 226 258 261 290 306 307 330 331 378 390 391 414 478 490 527 541 556 557 561 573 593 634 638 693 694 695 696 706 707 714 715 721 734 740,
	100	 683,
	95	 8 66 67 69 70 77 81 92 98 125 126 144 152 198 215 217 223 225 226 258 261 290 306 307 330 331 378 390 391 414 478 490 527 541 556 557 561 573 593 634 638 683 693 694 695 696 706 707 714 715 721 734 740,
	100	 86,
	100	 161,
	100	 86 161,
	100	 319,
	100	 86 161 319,
	96	 8 66 67 69 70 77 81 86 92 98 125 126 144 152 161 198 215 217 223 225 226 258 261 290 306 307 319 330 331 378 390 391 414 478 490 527 541 556 557 561 573 593 634 638 683 693 694 695 696 706 707 714 715 721 734 740,
	100	 264,
	100	 590,
	100	 264 590,
	100	 610,
	100	 264 590 610,
	87	 8 66 67 69 70 77 81 86 92 98 125 126 144 152 161 198 215 217 223 225 226 258 261 264 290 306 307 319 330 331 378 390 391 414 478 490 527 541 556 557 561 573 590 593 610 634 638 683 693 694 695 696 706 707 714 715 721 734 740,
	100	 20,
	100	 463,
	100	 20 463,
	100	 305,
	100	 473,
	100	 305 473,
	100	 20 305 463 473,
	100	 147,
	100	 522,
	100	 147 522,
	100	 491,
	100	 673,
	100	 491 673,
	100	 147 491 522 673,
	100	 20 147 305 463 473 491 522 673,
	100	 50,
	100	 165,
	100	 50 165,
	100	 504,
	100	 50 165 504,
	100	 468,
	100	 50 165 468 504,
	100	 82,
	100	 458,
	100	 82 458,
	100	 130,
	100	 82 130 458,
	100	 688,
	100	 82 130 458 688,
	100	 100,
	100	 524,
	100	 100 524,
	100	 474,
	100	 100 474 524,
	100	 82 100 130 458 474 524 688,
	100	 626,
	100	 82 100 130 458 474 524 626 688,
	100	 150,
	100	 665,
	100	 150 665,
	100	 202,
	100	 150 202 665,
	100	 82 100 130 150 202 458 474 524 626 665 688,
	98	 50 82 100 130 150 165 202 458 468 474 504 524 626 665 688,
	98	 20 50 82 100 130 147 150 165 202 305 458 463 468 473 474 491 504 522 524 626 665 673 688,
	100	 276,
	100	 486,
	100	 568,
	100	 666,
	98	 568 666,
	98	 486 568 666,
	98	 276 486 568 666,
	53	 20 50 82 100 130 147 150 165 202 276 305 458 463 468 473 474 486 491 504 522 524 568 626 665 666 673 688,
	100	 169,
	100	 459,
	100	 169 459,
	100	 333,
	100	 169 333 459,
	100	 245,
	100	 169 245 333 459,
	100	 246,
	98	 169 245 246 333 459,
	100	 308,
	100	 309,
	100	 308 309,
	100	 685,
	97	 308 309 685,
	72	 169 245 246 308 309 333 459 685,
	69	 20 50 82 100 130 147 150 165 169 202 245 246 276 305 308 309 333 458 459 463 468 473 474 486 491 504 522 524 568 626 665 666 673 685 688,
	100	 363,
	100	 472,
	100	 363 472,
	64	 20 50 82 100 130 147 150 165 169 202 245 246 276 305 308 309 333 363 458 459 463 468 472 473 474 486 491 504 522 524 568 626 665 666 673 685 688,
	100	 38,
	100	 633,
	100	 38 633,
	100	 692,
	100	 38 633 692,
	60	 20 38 50 82 100 130 147 150 165 169 202 245 246 276 305 308 309 333 363 458 459 463 468 472 473 474 486 491 504 522 524 568 626 633 665 666 673 685 688 692,
	100	 111,
	100	 112,
	100	 113,
	100	 112 113,
	99	 111 112 113,
	100	 195,
	100	 196,
	100	 195 196,
	100	 311,
	100	 659,
	100	 311 659,
	100	 313,
	100	 311 313 659,
	100	 195 196 311 313 659,
	99	 111 112 113 195 196 311 313 659,
	100	 642,
	100	 111 112 113 195 196 311 313 642 659,
	100	 523,
	100	 608,
	100	 523 608,
	100	 111 112 113 195 196 311 313 523 608 642 659,
	94	 20 38 50 82 100 111 112 113 130 147 150 165 169 195 196 202 245 246 276 305 308 309 311 313 333 363 458 459 463 468 472 473 474 486 491 504 522 523 524 568 608 626 633 642 659 665 666 673 685 688 692,
	97	 8 20 38 50 66 67 69 70 77 81 82 86 92 98 100 111 112 113 125 126 130 144 147 150 152 161 165 169 195 196 198 202 215 217 223 225 226 245 246 258 261 264 276 290 305 306 307 308 309 311 313 319 330 331 333 363 378 390 391 414 458 459 463 468 472 473 474 478 486 490 491 504 522 523 524 527 541 556 557 561 568 573 590 593 608 610 626 633 634 638 642 659 665 666 673 683 685 688 692 693 694 695 696 706 707 714 715 721 734 740,
	100	 11,
	100	 162,
	100	 635,
	100	 636,
	97	 635 636,
	97	 162 635 636,
	100	 11 162 635 636,
	100	 16,
	100	 361,
	100	 16 361,
	100	 21,
	100	 650,
	100	 21 650,
	100	 651,
	100	 21 650 651,
	100	 16 21 361 650 651,
	100	 11 16 21 162 361 635 636 650 651,
	100	 601,
	1	 11 16 21 162 361 601 635 636 650 651,
	100	 167,
	100	 257,
	100	 488,
	100	 257 488,
	100	 167 257 488,
	0	 11 16 21 162 167 257 361 488 601 635 636 650 651,
	100	 13,
	100	 148,
	100	 13 148,
	100	 247,
	100	 415,
	100	 247 415,
	100	 13 148 247 415,
	100	 194,
	100	 13 148 194 247 415,
	100	 565,
	97	 13 148 194 247 415 565,
	100	 588,
	99	 13 148 194 247 415 565 588,
	100	 731,
	96	 13 148 194 247 415 565 588 731,
	100	 52,
	100	 59,
	85	 52 59,
	100	 741,
	28	 52 59 741,
	100	 58,
	9	 52 58 59 741,
	100	 569,
	2	 52 58 59 569 741,
	100	 470,
	48	 52 58 59 470 569 741,
	100	 469,
	48	 52 58 59 469 470 569 741,
	100	 53,
	49	 52 53 58 59 469 470 569 741,
	100	 60,
	100	 570,
	49	 60 570,
	100	 52 53 58 59 60 469 470 569 570 741,
	100	 54,
	100	 723,
	98	 54 723,
	100	 55,
	100	 466,
	100	 669,
	100	 728,
	71	 669 728,
	100	 466 669 728,
	100	 725,
	86	 466 669 725 728,
	100	 533,
	98	 466 533 669 725 728,
	97	 55 466 533 669 725 728,
	95	 54 55 466 533 669 723 725 728,
	100	 56,
	100	 61,
	100	 272,
	100	 399,
	100	 724,
	100	 399 724,
	100	 727,
	62	 399 724 727,
	7	 272 399 724 727,
	27	 61 272 399 724 727,
	100	 719,
	71	 61 272 399 719 724 727,
	100	 534,
	100	 726,
	90	 534 726,
	53	 61 272 399 534 719 724 726 727,
	53	 56 61 272 399 534 719 724 726 727,
	100	 335,
	55	 56 61 272 335 399 534 719 724 726 727,
	100	 57,
	98	 56 57 61 272 335 399 534 719 724 726 727,
	100	 718,
	99	 56 57 61 272 335 399 534 718 719 724 726 727,
	97	 54 55 56 57 61 272 335 399 466 533 534 669 718 719 723 724 725 726 727 728,
	95	 52 53 54 55 56 57 58 59 60 61 272 335 399 466 469 470 533 534 569 570 669 718 719 723 724 725 726 727 728 741,
	100	 729,
	65	 52 53 54 55 56 57 58 59 60 61 272 335 399 466 469 470 533 534 569 570 669 718 719 723 724 725 726 727 728 729 741,
	100	 107,
	100	 579,
	88	 107 579,
	100	 580,
	91	 107 579 580,
	100	 578,
	100	 107 578 579 580,
	100	 717,
	100	 107 578 579 580 717,
	58	 52 53 54 55 56 57 58 59 60 61 107 272 335 399 466 469 470 533 534 569 570 578 579 580 669 717 718 719 723 724 725 726 727 728 729 741,
	100	 62,
	100	 233,
	100	 234,
	100	 526,
	100	 234 526,
	100	 233 234 526,
	100	 525,
	92	 233 234 525 526,
	83	 62 233 234 525 526,
	97	 52 53 54 55 56 57 58 59 60 61 62 107 233 234 272 335 399 466 469 470 525 526 533 534 569 570 578 579 580 669 717 718 719 723 724 725 726 727 728 729 741,
	100	 499,
	100	 500,
	100	 499 500,
	100	 52 53 54 55 56 57 58 59 60 61 62 107 233 234 272 335 399 466 469 470 499 500 525 526 533 534 569 570 578 579 580 669 717 718 719 723 724 725 726 727 728 729 741,
	97	 13 52 53 54 55 56 57 58 59 60 61 62 107 148 194 233 234 247 272 335 399 415 466 469 470 499 500 525 526 533 534 565 569 570 578 579 580 588 669 717 718 719 723 724 725 726 727 728 729 731 741,
	100	 260,
	100	 303,
	98	 260 303,
	100	 302,
	100	 260 302 303,
	55	 13 52 53 54 55 56 57 58 59 60 61 62 107 148 194 233 234 247 260 272 302 303 335 399 415 466 469 470 499 500 525 526 533 534 565 569 570 578 579 580 588 669 717 718 719 723 724 725 726 727 728 729 731 741,
	100	 74,
	100	 137,
	100	 646,
	100	 137 646,
	30	 74 137 646,
	100	 13 52 53 54 55 56 57 58 59 60 61 62 74 107 137 148 194 233 234 247 260 272 302 303 335 399 415 466 469 470 499 500 525 526 533 534 565 569 570 578 579 580 588 646 669 717 718 719 723 724 725 726 727 728 729 731 741,
	100	 435,
	100	 436,
	100	 435 436,
	100	 437,
	100	 435 436 437,
	100	 577,
	8	 435 436 437 577,
	8	 13 52 53 54 55 56 57 58 59 60 61 62 74 107 137 148 194 233 234 247 260 272 302 303 335 399 415 435 436 437 466 469 470 499 500 525 526 533 534 565 569 570 577 578 579 580 588 646 669 717 718 719 723 724 725 726 727 728 729 731 741,
	100	 73,
	100	 131,
	76	 73 131,
	100	 153,
	100	 160,
	100	 153 160,
	100	 454,
	100	 153 160 454,
	100	 244,
	100	 323,
	100	 338,
	100	 323 338,
	100	 566,
	100	 323 338 566,
	100	 244 323 338 566,
	99	 153 160 244 323 338 454 566,
	100	 270,
	75	 153 160 244 270 323 338 454 566,
	100	 73 131 153 160 244 270 323 338 454 566,
	100	 489,
	100	 73 131 153 160 244 270 323 338 454 489 566,
	7	 13 52 53 54 55 56 57 58 59 60 61 62 73 74 107 131 137 148 153 160 194 233 234 244 247 260 270 272 302 303 323 335 338 399 415 435 436 437 454 466 469 470 489 499 500 525 526 533 534 565 566 569 570 577 578 579 580 588 646 669 717 718 719 723 724 725 726 727 728 729 731 741,
	100	 36,
	100	 514,
	99	 36 514,
	100	 91,
	100	 216,
	100	 91 216,
	100	 691,
	100	 742,
	100	 691 742,
	100	 91 216 691 742,
	100	 739,
	99	 91 216 691 739 742,
	47	 36 91 216 514 691 739 742,
	100	 377,
	100	 498,
	67	 377 498,
	69	 36 91 216 377 498 514 691 739 742,
	100	 64,
	100	 65,
	92	 64 65,
	100	 149,
	100	 411,
	100	 149 411,
	100	 312,
	92	 149 312 411,
	100	 64 65 149 312 411,
	100	 299,
	100	 612,
	99	 299 612,
	100	 554,
	100	 299 554 612,
	98	 64 65 149 299 312 411 554 612,
	88	 36 64 65 91 149 216 299 312 377 411 498 514 554 612 691 739 742,
	100	 222,
	96	 36 64 65 91 149 216 222 299 312 377 411 498 514 554 612 691 739 742,
	100	 110,
	100	 374,
	100	 457,
	100	 550,
	92	 457 550,
	4	 374 457 550,
	17	 110 374 457 550,
	100	 515,
	8	 110 374 457 515 550,
	100	 224,
	100	 681,
	99	 224 681,
	100	 418,
	100	 224 418 681,
	100	 639,
	12	 224 418 639 681,
	18	 110 224 374 418 457 515 550 639 681,
	14	 36 64 65 91 110 149 216 222 224 299 312 374 377 411 418 457 498 514 515 550 554 612 639 681 691 739 742,
	100	 408,
	100	 447,
	100	 408 447,
	6	 36 64 65 91 110 149 216 222 224 299 312 374 377 408 411 418 447 457 498 514 515 550 554 612 639 681 691 739 742,
	100	 47,
	100	 283,
	97	 47 283,
	100	 282,
	99	 47 282 283,
	100	 200,
	100	 383,
	99	 200 383,
	99	 47 200 282 283 383,
	100	 219,
	100	 220,
	100	 219 220,
	100	 625,
	100	 219 220 625,
	99	 47 200 219 220 282 283 383 625,
	100	 294,
	100	 295,
	99	 294 295,
	100	 300,
	100	 294 295 300,
	100	 402,
	82	 294 295 300 402,
	99	 47 200 219 220 282 283 294 295 300 383 402 625,
	6	 36 47 64 65 91 110 149 200 216 219 220 222 224 282 283 294 295 299 300 312 374 377 383 402 408 411 418 447 457 498 514 515 550 554 612 625 639 681 691 739 742,
	5	 13 36 47 52 53 54 55 56 57 58 59 60 61 62 64 65 73 74 91 107 110 131 137 148 149 153 160 194 200 216 219 220 222 224 233 234 244 247 260 270 272 282 283 294 295 299 300 302 303 312 323 335 338 374 377 383 399 402 408 411 415 418 435 436 437 447 454 457 466 469 470 489 498 499 500 514 515 525 526 533 534 550 554 565 566 569 570 577 578 579 580 588 612 625 639 646 669 681 691 717 718 719 723 724 725 726 727 728 729 731 739 741 742,
	100	 14,
	100	 207,
	100	 14 207,
	100	 267,
	87	 14 207 267,
	100	 393,
	40	 14 207 267 393,
	100	 68,
	100	 583,
	56	 68 583,
	100	 116,
	100	 117,
	100	 116 117,
	100	 146,
	100	 263,
	100	 146 263,
	93	 116 117 146 263,
	100	 371,
	8	 116 117 146 263 371,
	100	 274,
	100	 275,
	100	 274 275,
	100	 511,
	100	 274 275 511,
	100	 563,
	99	 274 275 511 563,
	8	 116 117 146 263 274 275 371 511 563,
	100	 128,
	100	 320,
	19	 128 320,
	100	 342,
	16	 128 320 342,
	100	 341,
	83	 128 320 341 342,
	1	 116 117 128 146 263 274 275 320 341 342 371 511 563,
	2	 68 116 117 128 146 263 274 275 320 341 342 371 511 563 583,
	100	 71,
	100	 238,
	100	 535,
	100	 238 535,
	100	 434,
	100	 238 434 535,
	100	 297,
	100	 366,
	100	 297 366,
	100	 571,
	100	 297 366 571,
	97	 238 297 366 434 535 571,
	100	 71 238 297 366 434 535 571,
	100	 120,
	100	 304,
	97	 120 304,
	100	 241,
	100	 362,
	100	 241 362,
	100	 710,
	97	 241 362 710,
	100	 120 241 304 362 710,
	100	 255,
	100	 621,
	100	 255 621,
	82	 120 241 255 304 362 621 710,
	73	 71 120 238 241 255 297 304 362 366 434 535 571 621 710,
	100	 114,
	5	 71 114 120 238 241 255 297 304 362 366 434 535 571 621 710,
	100	 250,
	100	 532,
	51	 250 532,
	69	 71 114 120 238 241 250 255 297 304 362 366 434 532 535 571 621 710,
	100	 155,
	100	 369,
	100	 598,
	100	 369 598,
	90	 155 369 598,
	98	 71 114 120 155 238 241 250 255 297 304 362 366 369 434 532 535 571 598 621 710,
	100	 279,
	100	 562,
	99	 279 562,
	100	 713,
	1	 279 562 713,
	1	 71 114 120 155 238 241 250 255 279 297 304 362 366 369 434 532 535 562 571 598 621 710 713,
	1	 68 71 114 116 117 120 128 146 155 238 241 250 255 263 274 275 279 297 304 320 341 342 362 366 369 371 434 511 532 535 562 563 571 583 598 621 710 713,
	100	 127,
	1	 68 71 114 116 117 120 127 128 146 155 238 241 250 255 263 274 275 279 297 304 320 341 342 362 366 369 371 434 511 532 535 562 563 571 583 598 621 710 713,
	100	 197,
	3	 68 71 114 116 117 120 127 128 146 155 197 238 241 250 255 263 274 275 279 297 304 320 341 342 362 366 369 371 434 511 532 535 562 563 571 583 598 621 710 713,
	100	 587,
	1	 68 71 114 116 117 120 127 128 146 155 197 238 241 250 255 263 274 275 279 297 304 320 341 342 362 366 369 371 434 511 532 535 562 563 571 583 587 598 621 710 713,
	7	 14 68 71 114 116 117 120 127 128 146 155 197 207 238 241 250 255 263 267 274 275 279 297 304 320 341 342 362 366 369 371 393 434 511 532 535 562 563 571 583 587 598 621 710 713,
	100	 19,
	100	 367,
	100	 531,
	100	 564,
	100	 531 564,
	100	 367 531 564,
	100	 502,
	100	 589,
	100	 502 589,
	100	 367 502 531 564 589,
	100	 19 367 502 531 564 589,
	100	 41,
	100	 104,
	100	 624,
	100	 104 624,
	100	 655,
	100	 104 624 655,
	100	 660,
	98	 104 624 655 660,
	100	 210,
	100	 211,
	83	 210 211,
	100	 317,
	100	 508,
	100	 567,
	39	 508 567,
	39	 317 508 567,
	36	 210 211 317 508 567,
	100	 677,
	13	 210 211 317 508 567 677,
	100	 679,
	6	 210 211 317 508 567 677 679,
	100	 230,
	6	 210 211 230 317 508 567 677 679,
	100	 268,
	5	 210 211 230 268 317 508 567 677 679,
	100	 280,
	82	 210 211 230 268 280 317 508 567 677 679,
	69	 104 210 211 230 268 280 317 508 567 624 655 660 677 679,
	100	 506,
	100	 507,
	100	 506 507,
	100	 705,
	96	 506 507 705,
	78	 104 210 211 230 268 280 317 506 507 508 567 624 655 660 677 679 705,
	24	 41 104 210 211 230 268 280 317 506 507 508 567 624 655 660 677 679 705,
	100	 239,
	1	 41 104 210 211 230 239 268 280 317 506 507 508 567 624 655 660 677 679 705,
	53	 19 41 104 210 211 230 239 268 280 317 367 502 506 507 508 531 564 567 589 624 655 660 677 679 705,
	100	 154,
	100	 389,
	99	 154 389,
	100	 240,
	99	 154 240 389,
	100	 242,
	100	 732,
	100	 242 732,
	100	 154 240 242 389 732,
	88	 19 41 104 154 210 211 230 239 240 242 268 280 317 367 389 502 506 507 508 531 564 567 589 624 655 660 677 679 705 732,
	100	 124,
	100	 218,
	100	 386,
	100	 218 386,
	100	 124 218 386,
	100	 359,
	100	 360,
	98	 359 360,
	11	 124 218 359 360 386,
	100	 600,
	100	 733,
	100	 600 733,
	0	 124 218 359 360 386 600 733,
	100	 464,
	0	 124 218 359 360 386 464 600 733,
	0	 19 41 104 124 154 210 211 218 230 239 240 242 268 280 317 359 360 367 386 389 464 502 506 507 508 531 564 567 589 600 624 655 660 677 679 705 732 733,
	100	 291,
	0	 19 41 104 124 154 210 211 218 230 239 240 242 268 280 291 317 359 360 367 386 389 464 502 506 507 508 531 564 567 589 600 624 655 660 677 679 705 732 733,
	100	 84,
	100	 716,
	7	 84 716,
	100	 205,
	100	 722,
	20	 205 722,
	7	 84 205 716 722,
	100	 190,
	4	 84 190 205 716 722,
	100	 171,
	1	 84 171 190 205 716 722,
	100	 206,
	1	 84 171 190 205 206 716 722,
	100	 85,
	100	 487,
	7	 85 487,
	9	 84 85 171 190 205 206 487 716 722,
	100	 187,
	9	 84 85 171 187 190 205 206 487 716 722,
	100	 122,
	100	 332,
	100	 678,
	100	 332 678,
	100	 517,
	99	 332 517 678,
	94	 122 332 517 678,
	100	 151,
	100	 412,
	100	 558,
	32	 412 558,
	31	 151 412 558,
	100	 424,
	79	 151 412 424 558,
	100	 494,
	81	 151 412 424 494 558,
	100	 400,
	94	 151 400 412 424 494 558,
	100	 170,
	21	 151 170 400 412 424 494 558,
	100	 644,
	16	 151 170 400 412 424 494 558 644,
	100	 645,
	83	 151 170 400 412 424 494 558 644 645,
	83	 122 151 170 332 400 412 424 494 517 558 644 645 678,
	100	 213,
	100	 284,
	100	 329,
	100	 284 329,
	100	 213 284 329,
	100	 602,
	99	 213 284 329 602,
	85	 122 151 170 213 284 329 332 400 412 424 494 517 558 602 644 645 678,
	100	 344,
	100	 346,
	100	 344 346,
	92	 122 151 170 213 284 329 332 344 346 400 412 424 494 517 558 602 644 645 678,
	100	 327,
	13	 122 151 170 213 284 327 329 332 344 346 400 412 424 494 517 558 602 644 645 678,
	91	 84 85 122 151 170 171 187 190 205 206 213 284 327 329 332 344 346 400 412 424 487 494 517 558 602 644 645 678 716 722,
	100	 545,
	97	 84 85 122 151 170 171 187 190 205 206 213 284 327 329 332 344 346 400 412 424 487 494 517 545 558 602 644 645 678 716 722,
	0	 19 41 84 85 104 122 124 151 154 170 171 187 190 205 206 210 211 213 218 230 239 240 242 268 280 284 291 317 327 329 332 344 346 359 360 367 386 389 400 412 424 464 487 494 502 506 507 508 517 531 545 558 564 567 589 600 602 624 644 645 655 660 677 678 679 705 716 722 732 733,
	100	 121,
	100	 168,
	100	 121 168,
	100	 208,
	100	 209,
	100	 208 209,
	100	 322,
	100	 208 209 322,
	100	 396,
	100	 208 209 322 396,
	100	 397,
	100	 208 209 322 396 397,
	58	 121 168 208 209 322 396 397,
	100	 603,
	58	 121 168 208 209 322 396 397 603,
	100	 555,
	100	 709,
	99	 555 709,
	99	 121 168 208 209 322 396 397 555 603 709,
	100	 212,
	100	 214,
	3	 212 214,
	100	 559,
	100	 611,
	100	 559 611,
	0	 212 214 559 611,
	100	 227,
	100	 387,
	100	 227 387,
	98	 212 214 227 387 559 611,
	0	 121 168 208 209 212 214 227 322 387 396 397 555 559 603 611 709,
	100	 229,
	100	 388,
	98	 229 388,
	0	 121 168 208 209 212 214 227 229 322 387 388 396 397 555 559 603 611 709,
	100	 702,
	0	 121 168 208 209 212 214 227 229 322 387 388 396 397 555 559 603 611 702 709,
	100	 281,
	100	 407,
	100	 281 407,
	100	 404,
	100	 281 404 407,
	100	 433,
	96	 281 404 407 433,
	0	 121 168 208 209 212 214 227 229 281 322 387 388 396 397 404 407 433 555 559 603 611 702 709,
	100	 604,
	0	 121 168 208 209 212 214 227 229 281 322 387 388 396 397 404 407 433 555 559 603 604 611 702 709,
	7	 19 41 84 85 104 121 122 124 151 154 168 170 171 187 190 205 206 208 209 210 211 212 213 214 218 227 229 230 239 240 242 268 280 281 284 291 317 322 327 329 332 344 346 359 360 367 386 387 388 389 396 397 400 404 407 412 424 433 464 487 494 502 506 507 508 517 531 545 555 558 559 564 567 589 600 602 603 604 611 624 644 645 655 660 677 678 679 702 705 709 716 722 732 733,
	8	 14 19 41 68 71 84 85 104 114 116 117 120 121 122 124 127 128 146 151 154 155 168 170 171 187 190 197 205 206 207 208 209 210 211 212 213 214 218 227 229 230 238 239 240 241 242 250 255 263 267 268 274 275 279 280 281 284 291 297 304 317 320 322 327 329 332 341 342 344 346 359 360 362 366 367 369 371 386 387 388 389 393 396 397 400 404 407 412 424 433 434 464 487 494 502 506 507 508 511 517 531 532 535 545 555 558 559 562 563 564 567 571 583 587 589 598 600 602 603 604 611 621 624 644 645 655 660 677 678 679 702 705 709 710 713 716 722 732 733,
	53	 13 14 19 36 41 47 52 53 54 55 56 57 58 59 60 61 62 64 65 68 71 73 74 84 85 91 104 107 110 114 116 117 120 121 122 124 127 128 131 137 146 148 149 151 153 154 155 160 168 170 171 187 190 194 197 200 205 206 207 208 209 210 211 212 213 214 216 218 219 220 222 224 227 229 230 233 234 238 239 240 241 242 244 247 250 255 260 263 267 268 270 272 274 275 279 280 281 282 283 284 291 294 295 297 299 300 302 303 304 312 317 320 322 323 327 329 332 335 338 341 342 344 346 359 360 362 366 367 369 371 374 377 383 386 387 388 389 393 396 397 399 400 402 404 407 408 411 412 415 418 424 433 434 435 436 437 447 454 457 464 466 469 470 487 489 494 498 499 500 502 506 507 508 511 514 515 517 525 526 531 532 533 534 535 545 550 554 555 558 559 562 563 564 565 566 567 569 570 571 577 578 579 580 583 587 588 589 598 600 602 603 604 611 612 621 624 625 639 644 645 646 655 660 669 677 678 679 681 691 702 705 709 710 713 716 717 718 719 722 723 724 725 726 727 728 729 731 732 733 739 741 742,
	100	 34,
	100	 188,
	100	 34 188,
	100	 44,
	100	 510,
	100	 708,
	100	 510 708,
	76	 44 510 708,
	100	 637,
	100	 44 510 637 708,
	100	 467,
	100	 44 467 510 637 708,
	100	 385,
	88	 44 385 467 510 637 708,
	100	 288,
	87	 44 288 385 467 510 637 708,
	71	 34 44 188 288 385 467 510 637 708,
	1	 13 14 19 34 36 41 44 47 52 53 54 55 56 57 58 59 60 61 62 64 65 68 71 73 74 84 85 91 104 107 110 114 116 117 120 121 122 124 127 128 131 137 146 148 149 151 153 154 155 160 168 170 171 187 188 190 194 197 200 205 206 207 208 209 210 211 212 213 214 216 218 219 220 222 224 227 229 230 233 234 238 239 240 241 242 244 247 250 255 260 263 267 268 270 272 274 275 279 280 281 282 283 284 288 291 294 295 297 299 300 302 303 304 312 317 320 322 323 327 329 332 335 338 341 342 344 346 359 360 362 366 367 369 371 374 377 383 385 386 387 388 389 393 396 397 399 400 402 404 407 408 411 412 415 418 424 433 434 435 436 437 447 454 457 464 466 467 469 470 487 489 494 498 499 500 502 506 507 508 510 511 514 515 517 525 526 531 532 533 534 535 545 550 554 555 558 559 562 563 564 565 566 567 569 570 571 577 578 579 580 583 587 588 589 598 600 602 603 604 611 612 621 624 625 637 639 644 645 646 655 660 669 677 678 679 681 691 702 705 708 709 710 713 716 717 718 719 722 723 724 725 726 727 728 729 731 732 733 739 741 742,
	100	 79,
	100	 613,
	51	 79 613,
	100	 370,
	41	 79 370 613,
	100	 95,
	38	 79 95 370 613,
	100	 477,
	53	 79 95 370 477 613,
	100	 375,
	96	 79 95 370 375 477 613,
	100	 321,
	100	 368,
	100	 444,
	100	 584,
	49	 444 584,
	24	 368 444 584,
	24	 321 368 444 584,
	100	 643,
	100	 321 368 444 584 643,
	100	 425,
	100	 321 368 425 444 584 643,
	100	 79 95 321 368 370 375 425 444 477 584 613 643,
	100	 83,
	100	 105,
	100	 106,
	97	 105 106,
	100	 83 105 106,
	100	 96,
	100	 581,
	100	 582,
	100	 581 582,
	100	 96 581 582,
	74	 83 96 105 106 581 582,
	100	 654,
	93	 83 96 105 106 581 582 654,
	100	 597,
	94	 83 96 105 106 581 582 597 654,
	100	 503,
	88	 83 96 105 106 503 581 582 597 654,
	12	 79 83 95 96 105 106 321 368 370 375 425 444 477 503 581 582 584 597 613 643 654,
	7	 13 14 19 34 36 41 44 47 52 53 54 55 56 57 58 59 60 61 62 64 65 68 71 73 74 79 83 84 85 91 95 96 104 105 106 107 110 114 116 117 120 121 122 124 127 128 131 137 146 148 149 151 153 154 155 160 168 170 171 187 188 190 194 197 200 205 206 207 208 209 210 211 212 213 214 216 218 219 220 222 224 227 229 230 233 234 238 239 240 241 242 244 247 250 255 260 263 267 268 270 272 274 275 279 280 281 282 283 284 288 291 294 295 297 299 300 302 303 304 312 317 320 321 322 323 327 329 332 335 338 341 342 344 346 359 360 362 366 367 368 369 370 371 374 375 377 383 385 386 387 388 389 393 396 397 399 400 402 404 407 408 411 412 415 418 424 425 433 434 435 436 437 444 447 454 457 464 466 467 469 470 477 487 489 494 498 499 500 502 503 506 507 508 510 511 514 515 517 525 526 531 532 533 534 535 545 550 554 555 558 559 562 563 564 565 566 567 569 570 571 577 578 579 580 581 582 583 584 587 588 589 597 598 600 602 603 604 611 612 613 621 624 625 637 639 643 644 645 646 654 655 660 669 677 678 679 681 691 702 705 708 709 710 713 716 717 718 719 722 723 724 725 726 727 728 729 731 732 733 739 741 742,
	100	 45,
	1	 13 14 19 34 36 41 44 45 47 52 53 54 55 56 57 58 59 60 61 62 64 65 68 71 73 74 79 83 84 85 91 95 96 104 105 106 107 110 114 116 117 120 121 122 124 127 128 131 137 146 148 149 151 153 154 155 160 168 170 171 187 188 190 194 197 200 205 206 207 208 209 210 211 212 213 214 216 218 219 220 222 224 227 229 230 233 234 238 239 240 241 242 244 247 250 255 260 263 267 268 270 272 274 275 279 280 281 282 283 284 288 291 294 295 297 299 300 302 303 304 312 317 320 321 322 323 327 329 332 335 338 341 342 344 346 359 360 362 366 367 368 369 370 371 374 375 377 383 385 386 387 388 389 393 396 397 399 400 402 404 407 408 411 412 415 418 424 425 433 434 435 436 437 444 447 454 457 464 466 467 469 470 477 487 489 494 498 499 500 502 503 506 507 508 510 511 514 515 517 525 526 531 532 533 534 535 545 550 554 555 558 559 562 563 564 565 566 567 569 570 571 577 578 579 580 581 582 583 584 587 588 589 597 598 600 602 603 604 611 612 613 621 624 625 637 639 643 644 645 646 654 655 660 669 677 678 679 681 691 702 705 708 709 710 713 716 717 718 719 722 723 724 725 726 727 728 729 731 732 733 739 741 742,
	100	 186,
	100	 648,
	99	 186 648,
	7	 13 14 19 34 36 41 44 45 47 52 53 54 55 56 57 58 59 60 61 62 64 65 68 71 73 74 79 83 84 85 91 95 96 104 105 106 107 110 114 116 117 120 121 122 124 127 128 131 137 146 148 149 151 153 154 155 160 168 170 171 186 187 188 190 194 197 200 205 206 207 208 209 210 211 212 213 214 216 218 219 220 222 224 227 229 230 233 234 238 239 240 241 242 244 247 250 255 260 263 267 268 270 272 274 275 279 280 281 282 283 284 288 291 294 295 297 299 300 302 303 304 312 317 320 321 322 323 327 329 332 335 338 341 342 344 346 359 360 362 366 367 368 369 370 371 374 375 377 383 385 386 387 388 389 393 396 397 399 400 402 404 407 408 411 412 415 418 424 425 433 434 435 436 437 444 447 454 457 464 466 467 469 470 477 487 489 494 498 499 500 502 503 506 507 508 510 511 514 515 517 525 526 531 532 533 534 535 545 550 554 555 558 559 562 563 564 565 566 567 569 570 571 577 578 579 580 581 582 583 584 587 588 589 597 598 600 602 603 604 611 612 613 621 624 625 637 639 643 644 645 646 648 654 655 660 669 677 678 679 681 691 702 705 708 709 710 713 716 717 718 719 722 723 724 725 726 727 728 729 731 732 733 739 741 742,
	100	 483,
	1	 13 14 19 34 36 41 44 45 47 52 53 54 55 56 57 58 59 60 61 62 64 65 68 71 73 74 79 83 84 85 91 95 96 104 105 106 107 110 114 116 117 120 121 122 124 127 128 131 137 146 148 149 151 153 154 155 160 168 170 171 186 187 188 190 194 197 200 205 206 207 208 209 210 211 212 213 214 216 218 219 220 222 224 227 229 230 233 234 238 239 240 241 242 244 247 250 255 260 263 267 268 270 272 274 275 279 280 281 282 283 284 288 291 294 295 297 299 300 302 303 304 312 317 320 321 322 323 327 329 332 335 338 341 342 344 346 359 360 362 366 367 368 369 370 371 374 375 377 383 385 386 387 388 389 393 396 397 399 400 402 404 407 408 411 412 415 418 424 425 433 434 435 436 437 444 447 454 457 464 466 467 469 470 477 483 487 489 494 498 499 500 502 503 506 507 508 510 511 514 515 517 525 526 531 532 533 534 535 545 550 554 555 558 559 562 563 564 565 566 567 569 570 571 577 578 579 580 581 582 583 584 587 588 589 597 598 600 602 603 604 611 612 613 621 624 625 637 639 643 644 645 646 648 654 655 660 669 677 678 679 681 691 702 705 708 709 710 713 716 717 718 719 722 723 724 725 726 727 728 729 731 732 733 739 741 742,
	100	 15,
	100	 358,
	99	 15 358,
	100	 101,
	98	 15 101 358,
	100	 163,
	100	 640,
	99	 163 640,
	100	 430,
	98	 163 430 640,
	100	 674,
	100	 711,
	100	 712,
	100	 711 712,
	99	 674 711 712,
	100	 163 430 640 674 711 712,
	97	 15 101 163 358 430 640 674 711 712,
	100	 357,
	100	 406,
	100	 357 406,
	100	 595,
	100	 357 406 595,
	100	 594,
	100	 357 406 594 595,
	88	 15 101 163 357 358 406 430 594 595 640 674 711 712,
	100	 493,
	100	 656,
	100	 493 656,
	100	 15 101 163 357 358 406 430 493 594 595 640 656 674 711 712,
	100	 452,
	100	 671,
	100	 672,
	100	 671 672,
	100	 452 671 672,
	98	 15 101 163 357 358 406 430 452 493 594 595 640 656 671 672 674 711 712,
	100	 277,
	100	 326,
	84	 277 326,
	78	 15 101 163 277 326 357 358 406 430 452 493 594 595 640 656 671 672 674 711 712,
	100	 398,
	44	 15 101 163 277 326 357 358 398 406 430 452 493 594 595 640 656 671 672 674 711 712,
	100	 129,
	100	 248,
	100	 599,
	97	 248 599,
	90	 129 248 599,
	100	 164,
	90	 129 164 248 599,
	24	 15 101 129 163 164 248 277 326 357 358 398 406 430 452 493 594 595 599 640 656 671 672 674 711 712,
	100	 78,
	100	 539,
	100	 540,
	100	 667,
	99	 540 667,
	99	 539 540 667,
	100	 78 539 540 667,
	100	 684,
	15	 78 539 540 667 684,
	100	 401,
	100	 426,
	100	 401 426,
	1	 78 401 426 539 540 667 684,
	100	 179,
	100	 356,
	4	 179 356,
	0	 78 179 356 401 426 539 540 667 684,
	100	 94,
	100	 249,
	100	 575,
	17	 249 575,
	16	 94 249 575,
	100	 675,
	17	 94 249 575 675,
	100	 256,
	100	 609,
	100	 256 609,
	100	 347,
	100	 348,
	100	 347 348,
	91	 256 347 348 609,
	14	 94 249 256 347 348 575 609 675,
	100	 298,
	100	 372,
	100	 298 372,
	12	 94 249 256 298 347 348 372 575 609 675,
	3	 78 94 179 249 256 298 347 348 356 372 401 426 539 540 575 609 667 675 684,
	99	 15 78 94 101 129 163 164 179 248 249 256 277 298 326 347 348 356 357 358 372 398 401 406 426 430 452 493 539 540 575 594 595 599 609 640 656 667 671 672 674 675 684 711 712,
	100	 405,
	100	 661,
	100	 405 661,
	19	 15 78 94 101 129 163 164 179 248 249 256 277 298 326 347 348 356 357 358 372 398 401 405 406 426 430 452 493 539 540 575 594 595 599 609 640 656 661 667 671 672 674 675 684 711 712,
	100	 497,
	0	 15 78 94 101 129 163 164 179 248 249 256 277 298 326 347 348 356 357 358 372 398 401 405 406 426 430 452 493 497 539 540 575 594 595 599 609 640 656 661 667 671 672 674 675 684 711 712,
	100	 143,
	100	 382,
	100	 143 382,
	100	 231,
	100	 232,
	100	 413,
	100	 232 413,
	100	 231 232 413,
	100	 431,
	94	 231 232 413 431,
	100	 496,
	100	 680,
	97	 496 680,
	1	 231 232 413 431 496 680,
	100	 259,
	100	 273,
	97	 259 273,
	100	 697,
	65	 259 273 697,
	1	 231 232 259 273 413 431 496 680 697,
	3	 143 231 232 259 273 382 413 431 496 680 697,
	3	 15 78 94 101 129 143 163 164 179 231 232 248 249 256 259 273 277 298 326 347 348 356 357 358 372 382 398 401 405 406 413 426 430 431 452 493 496 497 539 540 575 594 595 599 609 640 656 661 667 671 672 674 675 680 684 697 711 712,
	100	 738,
	3	 15 78 94 101 129 143 163 164 179 231 232 248 249 256 259 273 277 298 326 347 348 356 357 358 372 382 398 401 405 406 413 426 430 431 452 493 496 497 539 540 575 594 595 599 609 640 656 661 667 671 672 674 675 680 684 697 711 712 738,
	100	 109,
	100	 133,
	8	 109 133,
	100	 266,
	100	 325,
	96	 266 325,
	95	 109 133 266 325,
	100	 699,
	31	 109 133 266 325 699,
	65	 15 78 94 101 109 129 133 143 163 164 179 231 232 248 249 256 259 266 273 277 298 325 326 347 348 356 357 358 372 382 398 401 405 406 413 426 430 431 452 493 496 497 539 540 575 594 595 599 609 640 656 661 667 671 672 674 675 680 684 697 699 711 712 738,
	100	 33,
	100	 46,
	100	 33 46,
	100	 482,
	100	 33 46 482,
	100	 448,
	100	 453,
	100	 448 453,
	100	 33 46 448 453 482,
	100	 35,
	100	 189,
	51	 35 189,
	100	 39,
	100	 40,
	100	 193,
	100	 417,
	90	 193 417,
	100	 686,
	73	 193 417 686,
	100	 339,
	93	 193 339 417 686,
	80	 40 193 339 417 686,
	85	 39 40 193 339 417 686,
	100	 192,
	100	 410,
	100	 465,
	99	 410 465,
	77	 192 410 465,
	100	 409,
	99	 192 409 410 465,
	100	 676,
	100	 192 409 410 465 676,
	99	 39 40 192 193 339 409 410 417 465 676 686,
	53	 35 39 40 189 192 193 339 409 410 417 465 676 686,
	100	 42,
	100	 43,
	100	 42 43,
	100	 318,
	100	 42 43 318,
	51	 35 39 40 42 43 189 192 193 318 339 409 410 417 465 676 686,
	99	 33 35 39 40 42 43 46 189 192 193 318 339 409 410 417 448 453 465 482 676 686,
	100	 552,
	86	 33 35 39 40 42 43 46 189 192 193 318 339 409 410 417 448 453 465 482 552 676 686,
	37	 15 33 35 39 40 42 43 46 78 94 101 109 129 133 143 163 164 179 189 192 193 231 232 248 249 256 259 266 273 277 298 318 325 326 339 347 348 356 357 358 372 382 398 401 405 406 409 410 413 417 426 430 431 448 452 453 465 482 493 496 497 539 540 552 575 594 595 599 609 640 656 661 667 671 672 674 675 676 680 684 686 697 699 711 712 738,
	0	 1 2 3 4 5 6 7 8 9 10 11 12 16 17 18 20 21 22 23 24 25 26 27 28 29 30 31 32 37 38 48 49 50 51 63 66 67 69 70 72 75 76 77 80 81 82 86 87 88 89 90 92 93 97 98 99 100 102 103 108 111 112 113 115 118 119 123 125 126 130 132 134 135 136 138 139 140 141 142 144 145 147 150 152 156 157 158 159 161 162 165 166 167 169 172 173 174 175 176 177 178 180 181 182 183 184 185 191 195 196 198 199 201 202 203 204 215 217 221 223 225 226 228 235 236 237 243 245 246 251 252 253 254 257 258 261 262 264 265 269 271 276 278 285 286 287 289 290 292 293 296 301 305 306 307 308 309 310 311 313 314 315 316 319 324 328 330 331 333 334 336 337 340 343 345 349 350 351 352 353 354 355 361 363 364 365 373 376 378 379 380 381 384 390 391 392 394 395 403 414 416 419 420 421 422 423 427 428 429 432 438 439 440 441 442 443 445 446 449 450 451 455 456 458 459 460 461 462 463 468 471 472 473 474 475 476 478 479 480 481 484 485 486 488 490 491 492 495 501 504 505 509 512 513 516 518 519 520 521 522 523 524 527 528 529 530 536 537 538 541 542 543 544 546 547 548 549 551 553 556 557 560 561 568 572 573 574 576 585 586 590 591 592 593 596 601 605 606 607 608 610 614 615 616 617 618 619 620 622 623 626 627 628 629 630 631 632 633 634 635 636 638 641 642 647 649 650 651 652 653 657 658 659 662 663 664 665 666 668 670 673 682 683 685 687 688 689 690 692 693 694 695 696 698 700 701 703 704 706 707 714 715 720 721 730 734 735 736 737 740 743 744,
	100	 142,
	100	 265,
	99	 142 265,
	100	 158,
	77	 142 158 265,
	5	 1 2 3 4 5 6 7 8 9 10 11 12 16 17 18 20 21 22 23 24 25 26 27 28 29 30 31 32 37 38 48 49 50 51 63 66 67 69 70 72 75 76 77 80 81 82 86 87 88 89 90 92 93 97 98 99 100 102 103 108 111 112 113 115 118 119 123 125 126 130 132 134 135 136 138 139 140 141 144 145 147 150 152 156 157 159 161 162 165 166 167 169 172 173 174 175 176 177 178 180 181 182 183 184 185 191 195 196 198 199 201 202 203 204 215 217 221 223 225 226 228 235 236 237 243 245 246 251 252 253 254 257 258 261 262 264 269 271 276 278 285 286 287 289 290 292 293 296 301 305 306 307 308 309 310 311 313 314 315 316 319 324 328 330 331 333 334 336 337 340 343 345 349 350 351 352 353 354 355 361 363 364 365 373 376 378 379 380 381 384 390 391 392 394 395 403 414 416 419 420 421 422 423 427 428 429 432 438 439 440 441 442 443 445 446 449 450 451 455 456 458 459 460 461 462 463 468 471 472 473 474 475 476 478 479 480 481 484 485 486 488 490 491 492 495 501 504 505 509 512 513 516 518 519 520 521 522 523 524 527 528 529 530 536 537 538 541 542 543 544 546 547 548 549 551 553 556 557 560 561 568 572 573 574 576 585 586 590 591 592 593 596 601 605 606 607 608 610 614 615 616 617 618 619 620 622 623 626 627 628 629 630 631 632 633 634 635 636 638 641 642 647 649 650 651 652 653 657 658 659 662 663 664 665 666 668 670 673 682 683 685 687 688 689 690 692 693 694 695 696 698 700 701 703 704 706 707 714 715 720 721 730 734 735 736 737 740 743 744,
	100	 403,
	8	 1 2 3 4 5 6 7 8 9 10 11 12 16 17 18 20 21 22 23 24 25 26 27 28 29 30 31 32 37 38 48 49 50 51 63 66 67 69 70 72 75 76 77 80 81 82 86 87 88 89 90 92 93 97 98 99 100 102 103 108 111 112 113 115 118 119 123 125 126 130 132 134 135 136 138 139 140 141 144 145 147 150 152 156 157 159 161 162 165 166 167 169 172 173 174 175 176 177 178 180 181 182 183 184 185 191 195 196 198 199 201 202 203 204 215 217 221 223 225 226 228 235 236 237 243 245 246 251 252 253 254 257 258 261 262 264 269 271 276 278 285 286 287 289 290 292 293 296 301 305 306 307 308 309 310 311 313 314 315 316 319 324 328 330 331 333 334 336 337 340 343 345 349 350 351 352 353 354 355 361 363 364 365 373 376 378 379 380 381 384 390 391 392 394 395 414 416 419 420 421 422 423 427 428 429 432 438 439 440 441 442 443 445 446 449 450 451 455 456 458 459 460 461 462 463 468 471 472 473 474 475 476 478 479 480 481 484 485 486 488 490 491 492 495 501 504 505 509 512 513 516 518 519 520 521 522 523 524 527 528 529 530 536 537 538 541 542 543 544 546 547 548 549 551 553 556 557 560 561 568 572 573 574 576 585 586 590 591 592 593 596 601 605 606 607 608 610 614 615 616 617 618 619 620 622 623 626 627 628 629 630 631 632 633 634 635 636 638 641 642 647 649 650 651 652 653 657 658 659 662 663 664 665 666 668 670 673 682 683 685 687 688 689 690 692 693 694 695 696 698 700 701 703 704 706 707 714 715 720 721 730 734 735 736 737 740 743 744,
	100	 177,
	100	 178,
	100	 177 178,
	100	 421,
	99	 177 178 421,
	67	 1 2 3 4 5 6 7 8 9 10 11 12 16 17 18 20 21 22 23 24 25 26 27 28 29 30 31 32 37 38 48 49 50 51 63 66 67 69 70 72 75 76 77 80 81 82 86 87 88 89 90 92 93 97 98 99 100 102 103 108 111 112 113 115 118 119 123 125 126 130 132 134 135 136 138 139 140 141 144 145 147 150 152 156 157 159 161 162 165 166 167 169 172 173 174 175 176 180 181 182 183 184 185 191 195 196 198 199 201 202 203 204 215 217 221 223 225 226 228 235 236 237 243 245 246 251 252 253 254 257 258 261 262 264 269 271 276 278 285 286 287 289 290 292 293 296 301 305 306 307 308 309 310 311 313 314 315 316 319 324 328 330 331 333 334 336 337 340 343 345 349 350 351 352 353 354 355 361 363 364 365 373 376 378 379 380 381 384 390 391 392 394 395 414 416 419 420 422 423 427 428 429 432 438 439 440 441 442 443 445 446 449 450 451 455 456 458 459 460 461 462 463 468 471 472 473 474 475 476 478 479 480 481 484 485 486 488 490 491 492 495 501 504 505 509 512 513 516 518 519 520 521 522 523 524 527 528 529 530 536 537 538 541 542 543 544 546 547 548 549 551 553 556 557 560 561 568 572 573 574 576 585 586 590 591 592 593 596 601 605 606 607 608 610 614 615 616 617 618 619 620 622 623 626 627 628 629 630 631 632 633 634 635 636 638 641 642 647 649 650 651 652 653 657 658 659 662 663 664 665 666 668 670 673 682 683 685 687 688 689 690 692 693 694 695 696 698 700 701 703 704 706 707 714 715 720 721 730 734 735 736 737 740 743 744,
	100	 123,
	100	 519,
	97	 123 519,
	100	 662,
	15	 123 519 662,
	100	 379,
	100	 380,
	90	 379 380,
	100	 381,
	98	 379 380 381,
	100	 551,
	98	 379 380 381 551,
	100	 560,
	100	 652,
	97	 560 652,
	15	 379 380 381 551 560 652,
	96	 123 379 380 381 519 551 560 652 662,
	100	 269,
	100	 505,
	97	 269 505,
	100	 337,
	29	 269 337 505,
	100	 432,
	100	 443,
	57	 432 443,
	100	 442,
	44	 432 442 443,
	93	 269 337 432 442 443 505,
	100	 340,
	100	 269 337 340 432 442 443 505,
	73	 123 269 337 340 379 380 381 432 442 443 505 519 551 560 652 662,
	39	 1 2 3 4 5 6 7 8 9 10 11 12 16 17 18 20 21 22 23 24 25 26 27 28 29 30 31 32 37 38 48 49 50 51 63 66 67 69 70 72 75 76 77 80 81 82 86 87 88 89 90 92 93 97 98 99 100 102 103 108 111 112 113 115 118 119 125 126 130 132 134 135 136 138 139 140 141 144 145 147 150 152 156 157 159 161 162 165 166 167 169 172 173 174 175 176 180 181 182 183 184 185 191 195 196 198 199 201 202 203 204 215 217 221 223 225 226 228 235 236 237 243 245 246 251 252 253 254 257 258 261 262 264 271 276 278 285 286 287 289 290 292 293 296 301 305 306 307 308 309 310 311 313 314 315 316 319 324 328 330 331 333 334 336 343 345 349 350 351 352 353 354 355 361 363 364 365 373 376 378 384 390 391 392 394 395 414 416 419 420 422 423 427 428 429 438 439 440 441 445 446 449 450 451 455 456 458 459 460 461 462 463 468 471 472 473 474 475 476 478 479 480 481 484 485 486 488 490 491 492 495 501 504 509 512 513 516 518 520 521 522 523 524 527 528 529 530 536 537 538 541 542 543 544 546 547 548 549 553 556 557 561 568 572 573 574 576 585 586 590 591 592 593 596 601 605 606 607 608 610 614 615 616 617 618 619 620 622 623 626 627 628 629 630 631 632 633 634 635 636 638 641 642 647 649 650 651 653 657 658 659 663 664 665 666 668 670 673 682 683 685 687 688 689 690 692 693 694 695 696 698 700 701 703 704 706 707 714 715 720 721 730 734 735 736 737 740 743 744,
	100	 324,
	100	 492,
	100	 528,
	100	 529,
	100	 698,
	100	 529 698,
	100	 528 529 698,
	100	 492 528 529 698,
	80	 324 492 528 529 698,
	30	 1 2 3 4 5 6 7 8 9 10 11 12 16 17 18 20 21 22 23 24 25 26 27 28 29 30 31 32 37 38 48 49 50 51 63 66 67 69 70 72 75 76 77 80 81 82 86 87 88 89 90 92 93 97 98 99 100 102 103 108 111 112 113 115 118 119 125 126 130 132 134 135 136 138 139 140 141 144 145 147 150 152 156 157 159 161 162 165 166 167 169 172 173 174 175 176 180 181 182 183 184 185 191 195 196 198 199 201 202 203 204 215 217 221 223 225 226 228 235 236 237 243 245 246 251 252 253 254 257 258 261 262 264 271 276 278 285 286 287 289 290 292 293 296 301 305 306 307 308 309 310 311 313 314 315 316 319 328 330 331 333 334 336 343 345 349 350 351 352 353 354 355 361 363 364 365 373 376 378 384 390 391 392 394 395 414 416 419 420 422 423 427 428 429 438 439 440 441 445 446 449 450 451 455 456 458 459 460 461 462 463 468 471 472 473 474 475 476 478 479 480 481 484 485 486 488 490 491 495 501 504 509 512 513 516 518 520 521 522 523 524 527 530 536 537 538 541 542 543 544 546 547 548 549 553 556 557 561 568 572 573 574 576 585 586 590 591 592 593 596 601 605 606 607 608 610 614 615 616 617 618 619 620 622 623 626 627 628 629 630 631 632 633 634 635 636 638 641 642 647 649 650 651 653 657 658 659 663 664 665 666 668 670 673 682 683 685 687 688 689 690 692 693 694 695 696 700 701 703 704 706 707 714 715 720 721 730 734 735 736 737 740 743 744,
	100	 37,
	100	 623,
	70	 37 623,
	100	 622,
	100	 653,
	70	 622 653,
	100	 37 622 623 653,
	100	 48,
	100	 49,
	100	 48 49,
	100	 72,
	100	 48 49 72,
	100	 471,
	52	 48 49 72 471,
	100	 93,
	100	 136,
	100	 292,
	100	 293,
	100	 292 293,
	100	 744,
	100	 292 293 744,
	97	 136 292 293 744,
	100	 530,
	98	 136 292 293 530 744,
	100	 199,
	100	 243,
	100	 199 243,
	82	 136 199 243 292 293 530 744,
	82	 93 136 199 243 292 293 530 744,
	100	 416,
	50	 93 136 199 243 292 293 416 530 744,
	100	 647,
	39	 93 136 199 243 292 293 416 530 647 744,
	8	 48 49 72 93 136 199 243 292 293 416 471 530 647 744,
	100	 461,
	79	 48 49 72 93 136 199 243 292 293 416 461 471 530 647 744,
	0	 37 48 49 72 93 136 199 243 292 293 416 461 471 530 622 623 647 653 744,
	0	 1 2 3 4 5 6 7 8 9 10 11 12 16 17 18 20 21 22 23 24 25 26 27 28 29 30 31 32 38 50 51 63 66 67 69 70 75 76 77 80 81 82 86 87 88 89 90 92 97 98 99 100 102 103 108 111 112 113 115 118 119 125 126 130 132 134 135 138 139 140 141 144 145 147 150 152 156 157 159 161 162 165 166 167 169 172 173 174 175 176 180 181 182 183 184 185 191 195 196 198 201 202 203 204 215 217 221 223 225 226 228 235 236 237 245 246 251 252 253 254 257 258 261 262 264 271 276 278 285 286 287 289 290 296 301 305 306 307 308 309 310 311 313 314 315 316 319 328 330 331 333 334 336 343 345 349 350 351 352 353 354 355 361 363 364 365 373 376 378 384 390 391 392 394 395 414 419 420 422 423 427 428 429 438 439 440 441 445 446 449 450 451 455 456 458 459 460 462 463 468 472 473 474 475 476 478 479 480 481 484 485 486 488 490 491 495 501 504 509 512 513 516 518 520 521 522 523 524 527 536 537 538 541 542 543 544 546 547 548 549 553 556 557 561 568 572 573 574 576 585 586 590 591 592 593 596 601 605 606 607 608 610 614 615 616 617 618 619 620 626 627 628 629 630 631 632 633 634 635 636 638 641 642 649 650 651 657 658 659 663 664 665 666 668 670 673 682 683 685 687 688 689 690 692 693 694 695 696 700 701 703 704 706 707 714 715 720 721 730 734 735 736 737 740 743,
	94	 1 2 3 4 5 6 7 8 9 10 12 17 18 20 22 23 24 25 26 27 28 29 30 31 32 38 50 51 63 66 67 69 70 75 76 77 80 81 82 86 87 88 89 90 92 97 98 99 100 102 103 108 111 112 113 115 118 119 125 126 130 132 134 135 138 139 140 141 144 145 147 150 152 156 157 159 161 165 166 169 172 173 174 175 176 180 181 182 183 184 185 191 195 196 198 201 202 203 204 215 217 221 223 225 226 228 235 236 237 245 246 251 252 253 254 258 261 262 264 271 276 278 285 286 287 289 290 296 301 305 306 307 308 309 310 311 313 314 315 316 319 328 330 331 333 334 336 343 345 349 350 351 352 353 354 355 363 364 365 373 376 378 384 390 391 392 394 395 414 419 420 422 423 427 428 429 438 439 440 441 445 446 449 450 451 455 456 458 459 460 462 463 468 472 473 474 475 476 478 479 480 481 484 485 486 490 491 495 501 504 509 512 513 516 518 520 521 522 523 524 527 536 537 538 541 542 543 544 546 547 548 549 553 556 557 561 568 572 573 574 576 585 586 590 591 592 593 596 605 606 607 608 610 614 615 616 617 618 619 620 626 627 628 629 630 631 632 633 634 638 641 642 649 657 658 659 663 664 665 666 668 670 673 682 683 685 687 688 689 690 692 693 694 695 696 700 701 703 704 706 707 714 715 720 721 730 734 735 736 737 740 743,
	100	 63,
	100	 166,
	100	 512,
	71	 166 512,
	100	 364,
	100	 365,
	100	 364 365,
	100	 513,
	100	 364 365 513,
	100	 166 364 365 512 513,
	100	 182,
	100	 455,
	100	 182 455,
	100	 183,
	100	 184,
	100	 450,
	47	 184 450,
	100	 350,
	47	 184 350 450,
	100	 449,
	48	 184 350 449 450,
	100	 185,
	100	 184 185 350 449 450,
	100	 354,
	100	 184 185 350 354 449 450,
	100	 183 184 185 350 354 449 450,
	100	 182 183 184 185 350 354 449 450 455,
	100	 166 182 183 184 185 350 354 364 365 449 450 455 512 513,
	100	 349,
	100	 537,
	99	 349 537,
	100	 395,
	51	 349 395 537,
	100	 355,
	100	 349 355 395 537,
	100	 351,
	100	 394,
	88	 351 394,
	82	 349 351 355 394 395 537,
	100	 553,
	91	 349 351 355 394 395 537 553,
	100	 456,
	89	 349 351 355 394 395 456 537 553,
	100	 352,
	99	 349 351 352 355 394 395 456 537 553,
	100	 166 182 183 184 185 349 350 351 352 354 355 364 365 394 395 449 450 455 456 512 513 537 553,
	100	 627,
	100	 628,
	100	 627 628,
	100	 166 182 183 184 185 349 350 351 352 354 355 364 365 394 395 449 450 455 456 512 513 537 553 627 628,
	100	 536,
	100	 538,
	97	 536 538,
	97	 166 182 183 184 185 349 350 351 352 354 355 364 365 394 395 449 450 455 456 512 513 536 537 538 553 627 628,
	100	 353,
	97	 166 182 183 184 185 349 350 351 352 353 354 355 364 365 394 395 449 450 455 456 512 513 536 537 538 553 627 628,
	100	 221,
	100	 166 182 183 184 185 221 349 350 351 352 353 354 355 364 365 394 395 449 450 455 456 512 513 536 537 538 553 627 628,
	89	 63 166 182 183 184 185 221 349 350 351 352 353 354 355 364 365 394 395 449 450 455 456 512 513 536 537 538 553 627 628,
	100	 138,
	100	 139,
	100	 138 139,
	100	 310,
	68	 138 139 310,
	100	 180,
	100	 495,
	56	 180 495,
	41	 138 139 180 310 495,
	39	 63 138 139 166 180 182 183 184 185 221 310 349 350 351 352 353 354 355 364 365 394 395 449 450 455 456 495 512 513 536 537 538 553 627 628,
	100	 141,
	100	 700,
	99	 141 700,
	49	 63 138 139 141 166 180 182 183 184 185 221 310 349 350 351 352 353 354 355 364 365 394 395 449 450 455 456 495 512 513 536 537 538 553 627 628 700,
	100	 289,
	100	 484,
	98	 289 484,
	100	 480,
	100	 485,
	100	 480 485,
	100	 521,
	99	 480 485 521,
	100	 520,
	100	 480 485 520 521,
	99	 289 480 484 485 520 521,
	51	 63 138 139 141 166 180 182 183 184 185 221 289 310 349 350 351 352 353 354 355 364 365 394 395 449 450 455 456 480 484 485 495 512 513 520 521 536 537 538 553 627 628 700,
	100	 203,
	100	 574,
	85	 203 574,
	92	 63 138 139 141 166 180 182 183 184 185 203 221 289 310 349 350 351 352 353 354 355 364 365 394 395 449 450 455 456 480 484 485 495 512 513 520 521 536 537 538 553 574 627 628 700,
	100	 181,
	100	 596,
	100	 181 596,
	100	 546,
	100	 547,
	100	 546 547,
	100	 549,
	100	 546 547 549,
	100	 548,
	100	 546 547 548 549,
	100	 181 546 547 548 549 596,
	100	 204,
	100	 607,
	100	 204 607,
	100	 316,
	100	 204 316 607,
	98	 181 204 316 546 547 548 549 596 607,
	100	 481,
	88	 181 204 316 481 546 547 548 549 596 607,
	100	 591,
	92	 181 204 316 481 546 547 548 549 591 596 607,
	99	 63 138 139 141 166 180 181 182 183 184 185 203 204 221 289 310 316 349 350 351 352 353 354 355 364 365 394 395 449 450 455 456 480 481 484 485 495 512 513 520 521 536 537 538 546 547 548 549 553 574 591 596 607 627 628 700,
	100	 140,
	100	 720,
	100	 140 720,
	100	 156,
	100	 157,
	100	 156 157,
	100	 140 156 157 720,
	100	 518,
	95	 140 156 157 518 720,
	100	 63 138 139 140 141 156 157 166 180 181 182 183 184 185 203 204 221 289 310 316 349 350 351 352 353 354 355 364 365 394 395 449 450 455 456 480 481 484 485 495 512 513 518 520 521 536 537 538 546 547 548 549 553 574 591 596 607 627 628 700 720,
	100	 296,
	100	 479,
	100	 296 479,
	100	 701,
	99	 296 479 701,
	95	 63 138 139 140 141 156 157 166 180 181 182 183 184 185 203 204 221 289 296 310 316 349 350 351 352 353 354 355 364 365 394 395 449 450 455 456 479 480 481 484 485 495 512 513 518 520 521 536 537 538 546 547 548 549 553 574 591 596 607 627 628 700 701 720,
	95	 1 2 3 4 5 6 7 8 9 10 12 17 18 20 22 23 24 25 26 27 28 29 30 31 32 38 50 51 66 67 69 70 75 76 77 80 81 82 86 87 88 89 90 92 97 98 99 100 102 103 108 111 112 113 115 118 119 125 126 130 132 134 135 144 145 147 150 152 159 161 165 169 172 173 174 175 176 191 195 196 198 201 202 215 217 223 225 226 228 235 236 237 245 246 251 252 253 254 258 261 262 264 271 276 278 285 286 287 290 301 305 306 307 308 309 311 313 314 315 319 328 330 331 333 334 336 343 345 363 373 376 378 384 390 391 392 414 419 420 422 423 427 428 429 438 439 440 441 445 446 451 458 459 460 462 463 468 472 473 474 475 476 478 486 490 491 501 504 509 516 522 523 524 527 541 542 543 544 556 557 561 568 572 573 576 585 586 590 592 593 605 606 608 610 614 615 616 617 618 619 620 626 629 630 631 632 633 634 638 641 642 649 657 658 659 663 664 665 666 668 670 673 682 683 685 687 688 689 690 692 693 694 695 696 703 704 706 707 714 715 721 730 734 735 736 737 740 743,
	100	 730,
	96	 1 2 3 4 5 6 7 8 9 10 12 17 18 20 22 23 24 25 26 27 28 29 30 31 32 38 50 51 66 67 69 70 75 76 77 80 81 82 86 87 88 89 90 92 97 98 99 100 102 103 108 111 112 113 115 118 119 125 126 130 132 134 135 144 145 147 150 152 159 161 165 169 172 173 174 175 176 191 195 196 198 201 202 215 217 223 225 226 228 235 236 237 245 246 251 252 253 254 258 261 262 264 271 276 278 285 286 287 290 301 305 306 307 308 309 311 313 314 315 319 328 330 331 333 334 336 343 345 363 373 376 378 384 390 391 392 414 419 420 422 423 427 428 429 438 439 440 441 445 446 451 458 459 460 462 463 468 472 473 474 475 476 478 486 490 491 501 504 509 516 522 523 524 527 541 542 543 544 556 557 561 568 572 573 576 585 586 590 592 593 605 606 608 610 614 615 616 617 618 619 620 626 629 630 631 632 633 634 638 641 642 649 657 658 659 663 664 665 666 668 670 673 682 683 685 687 688 689 690 692 693 694 695 696 703 704 706 707 714 715 721 734 735 736 737 740 743,
	99	 1 2 3 4 5 6 7 9 10 12 17 18 22 23 24 25 26 27 28 29 30 31 32 51 75 76 80 87 88 89 90 97 99 102 103 108 115 118 119 132 134 135 145 159 172 173 174 175 176 191 201 228 235 236 237 251 252 253 254 262 271 278 285 286 287 301 314 315 328 334 336 343 345 373 376 384 392 419 420 422 423 427 428 429 438 439 440 441 445 446 451 460 462 475 476 501 509 516 542 543 544 572 576 585 586 592 605 606 614 615 616 617 618 619 620 629 630 631 632 641 649 657 658 663 664 668 670 682 687 689 690 703 704 735 736 737 743,
	100	 509,
	97	 1 2 3 4 5 6 7 9 10 12 17 18 22 23 24 25 26 27 28 29 30 31 32 51 75 76 80 87 88 89 90 97 99 102 103 108 115 118 119 132 134 135 145 159 172 173 174 175 176 191 201 228 235 236 237 251 252 253 254 262 271 278 285 286 287 301 314 315 328 334 336 343 345 373 376 384 392 419 420 422 423 427 428 429 438 439 440 441 445 446 451 460 462 475 476 501 516 542 543 544 572 576 585 586 592 605 606 614 615 616 617 618 619 620 629 630 631 632 641 649 657 658 663 664 668 670 682 687 689 690 703 704 735 736 737 743,
	100	 1 2 3 4 5 10 12 18 23 24 25 26 27 28 30 31 32 80 87 88 89 102 103 108 159 172 173 174 175 176 251 252 253 254 419 420 422 423 428 429 438 439 440 460 542 543 605 606 614 615 641 663 664 682 689 690 703 704 743,
	96	 1 2 3 5 10 12 18 23 24 25 26 27 28 30 31 32 80 89 102 103 108 159 172 173 174 175 176 251 252 253 254 419 420 422 423 428 429 438 439 440 460 542 543 605 606 614 615 641 663 664 682 689 690 703 704 743,
	100	 89,
	98	 1 2 3 5 10 12 18 23 24 25 26 27 28 30 31 32 80 102 103 108 159 172 173 174 175 176 251 252 253 254 419 420 422 423 428 429 438 439 440 460 542 543 605 606 614 615 641 663 664 682 689 690 703 704 743,
	100	 26,
	100	 682,
	100	 26 682,
	100	 1 2 3 5 10 12 18 23 24 25 27 28 30 31 32 80 102 103 108 159 172 173 174 175 176 251 252 253 254 419 420 422 423 428 429 438 439 440 460 542 543 605 606 614 615 641 663 664 689 690 703 704 743,
	100	 5,
	100	 103,
	100	 5 103,
	100	 102,
	100	 5 102 103,
	100	 1 2 3 10 12 18 23 24 25 27 28 30 31 32 80 108 159 172 173 174 175 176 251 252 253 254 419 420 422 423 428 429 438 439 440 460 542 543 605 606 614 615 641 663 664 689 690 703 704 743,
	100	 27,
	100	 743,
	53	 27 743,
	100	 689,
	100	 690,
	53	 689 690,
	100	 27 689 690 743,
	30	 1 2 3 10 12 18 23 24 25 28 30 31 32 80 108 159 172 173 174 175 176 251 252 253 254 419 420 422 423 428 429 438 439 440 460 542 543 605 606 614 615 641 663 664 703 704,
	100	 12,
	100	 176,
	100	 12 176,
	100	 175,
	100	 12 175 176,
	100	 428,
	100	 429,
	100	 428 429,
	100	 12 175 176 428 429,
	100	 419,
	100	 420,
	100	 419 420,
	28	 12 175 176 419 420 428 429,
	100	 1 2 3 10 18 23 24 25 28 30 31 32 80 108 159 172 173 174 251 252 253 254 422 423 438 439 440 460 542 543 605 606 614 615 641 663 664 703 704,
	100	 23,
	100	 615,
	100	 23 615,
	100	 614,
	100	 23 614 615,
	97	 1 2 3 10 18 24 25 28 30 31 32 80 108 159 172 173 174 251 252 253 254 422 423 438 439 440 460 542 543 605 606 641 663 664 703 704,
	100	 10,
	100	 159,
	100	 10 159,
	100	 251,
	100	 253,
	100	 251 253,
	100	 252,
	100	 254,
	99	 252 254,
	100	 251 252 253 254,
	100	 10 159 251 252 253 254,
	100	 28,
	100	 703,
	100	 704,
	100	 703 704,
	100	 28 703 704,
	100	 438,
	100	 439,
	100	 440,
	18	 439 440,
	100	 438 439 440,
	100	 28 438 439 440 703 704,
	100	 108,
	100	 605,
	100	 606,
	99	 605 606,
	99	 108 605 606,
	100	 543,
	95	 108 543 605 606,
	100	 542,
	100	 108 542 543 605 606,
	100	 28 108 438 439 440 542 543 605 606 703 704,
	100	 460,
	100	 28 108 438 439 440 460 542 543 605 606 703 704,
	100	 663,
	93	 28 108 438 439 440 460 542 543 605 606 663 703 704,
	100	 10 28 108 159 251 252 253 254 438 439 440 460 542 543 605 606 663 703 704,
	100	 18,
	100	 422,
	100	 18 422,
	100	 423,
	100	 18 422 423,
	100	 80,
	100	 18 80 422 423,
	100	 25,
	100	 664,
	100	 25 664,
	100	 18 25 80 422 423 664,
	100	 172,
	100	 173,
	100	 174,
	100	 173 174,
	100	 172 173 174,
	100	 18 25 80 172 173 174 422 423 664,
	95	 10 18 25 28 80 108 159 172 173 174 251 252 253 254 422 423 438 439 440 460 542 543 605 606 663 664 703 704,
	100	 24,
	100	 641,
	100	 24 641,
	100	 10 18 24 25 28 80 108 159 172 173 174 251 252 253 254 422 423 438 439 440 460 542 543 605 606 641 663 664 703 704,
	100	 1 2 3 30 31 32,
	100	 1 30,
	100	 30,
	100	 1,
	37	 90 132 134 135 373 501 629 631,
	93	 314 315 328,
	91	 516 585,
	39	 90 115 132 134 135 314 315 328 373 462 501 516 585 629 631,
	39	 201 572 630 632,
	44	 7 90 115 132 134 135 201 287 314 315 328 373 427 462 501 516 572 585 629 630 631 632,
	51	 7 90 115 132 134 135 201 287 314 315 328 345 373 427 462 501 516 572 585 629 630 631 632,
	41	 6 7 17 90 115 118 119 132 134 135 201 287 314 315 328 334 345 373 384 427 441 445 446 462 501 516 572 585 619 620 629 630 631 632 670,
	58	 9 145 343 658,
	30	 29 97 191 735,
	18	 75 286 576,
	18	 22 75 286 301 576,
	54	 51 687,
	27	 51 475 687,
	3	 228 592,
	3	 228 592 649,
	16	 228 285 592 649 668,
	15	 228 236 285 592 649 668,
	43	 99 228 236 285 586 592 649 668,
	13	 51 99 228 236 285 475 586 592 649 668 687,
	37	 51 99 228 235 236 285 475 586 592 649 668 687,
	62	 22 51 75 99 228 235 236 285 286 301 475 576 586 592 649 668 687,
	51	 22 51 75 99 228 235 236 271 285 286 301 376 392 475 544 576 586 592 616 617 618 649 657 668 687 736 737,
	49	 76 262 476,
	90	 92 125 126,
	14	 66 92 125 126 721,
	13	 223 225 226 556 557 573 693 694 714 715,
	13	 198 223 225 226 556 557 573 693 694 714 715,
	4	 261 306 307 390 414 634 707 740,
	27	 20 50 82 100 130 147 150 165 202 305 308 309 458 463 468 473 474 491 504 522 524 626 665 673 685 688,
	27	 20 50 82 100 130 147 150 165 202 276 305 308 309 458 463 468 473 474 486 491 504 522 524 568 626 665 666 673 685 688,
	17	 20 50 82 100 111 112 113 130 147 150 165 169 195 196 202 245 246 276 305 308 309 311 313 333 458 459 463 468 473 474 486 491 504 522 523 524 568 608 626 642 659 665 666 673 685 688,
	27	 20 50 82 100 111 112 113 130 147 150 165 169 195 196 202 245 246 276 305 308 309 311 313 333 363 458 459 463 468 472 473 474 486 491 504 522 523 524 568 608 626 642 659 665 666 673 685 688,
	30	 37 653,
	30	 37 622 653,
	98	 11 16 21 37 162 361 622 623 635 636 650 651 653,
	98	 167 257 488 601,
	93	 11 16 21 37 162 167 257 361 488 601 622 623 635 636 650 651 653,
	43	 52 59 470,
	65	 52 59 470 569,
	21	 58 741,
	45	 61 399 724 727,
	3	 61 399 724 726 727,
	3	 61 272 399 724 726 727,
	4	 61 272 399 719 724 726 727,
	2	 61 272 335 399 719 724 726 727,
	3	 56 61 272 335 399 719 724 726 727,
	4	 52 53 54 55 56 57 58 59 60 61 62 107 272 335 399 466 469 470 533 534 569 570 578 579 580 669 717 718 719 723 724 725 726 727 728 729 741,
	4	 52 53 54 55 56 57 58 59 60 61 62 107 233 234 272 335 399 466 469 470 526 533 534 569 570 578 579 580 669 717 718 719 723 724 725 726 727 728 729 741,
	89	 13 52 53 54 55 56 57 58 59 60 61 62 73 74 107 131 137 148 153 160 194 233 234 244 247 260 270 272 302 303 323 335 338 399 415 454 466 469 470 489 499 500 525 526 533 534 565 566 569 570 578 579 580 588 646 669 717 718 719 723 724 725 726 727 728 729 731 741,
	43	 374 713,
	35	 68 374 583 713,
	90	 371 435 436 437,
	90	 116 117 146 263 371 435 436 437,
	92	 116 117 146 263 274 275 371 435 436 437 511 563,
	4	 110 116 117 146 263 274 275 371 435 436 437 511 563,
	4	 68 110 116 117 146 263 274 275 371 374 435 436 437 511 563 583 713,
	70	 128 341,
	69	 128 320 341,
	15	 68 110 116 117 128 146 263 274 275 320 341 342 371 374 435 436 437 511 563 583 713,
	14	 68 110 116 117 128 146 197 263 274 275 320 341 342 371 374 435 436 437 511 563 583 713,
	18	 68 110 116 117 127 128 146 197 263 274 275 320 341 342 371 374 435 436 437 511 563 583 713,
	40	 71 120 238 241 250 255 297 304 362 366 434 532 535 571 621 710,
	87	 71 114 120 155 238 241 250 255 279 297 304 362 366 369 434 532 535 562 571 598 621 710,
	67	 71 114 120 155 238 241 250 255 279 297 304 362 366 369 434 532 535 562 571 587 598 621 710,
	10	 68 71 110 114 116 117 120 127 128 146 155 197 238 241 250 255 263 274 275 279 297 304 320 341 342 362 366 369 371 374 434 435 436 437 511 532 535 562 563 571 583 587 598 621 710 713,
	43	 14 68 71 110 114 116 117 120 127 128 146 155 197 207 238 241 250 255 263 267 274 275 279 297 304 320 341 342 362 366 369 371 374 393 434 435 436 437 511 532 535 562 563 571 583 587 598 621 710 713,
	37	 19 41 367 502 531 564 589,
	28	 19 41 239 367 502 531 564 589,
	59	 280 567,
	49	 280 508 567,
	49	 280 317 508 567,
	86	 210 211 280 317 508 567,
	91	 210 211 280 317 508 567 677,
	93	 210 211 280 317 508 567 677 679,
	89	 210 211 230 280 317 508 567 677 679,
	100	 227 387 559 611,
	97	 214 227 387 559 611,
	86	 212 214 227 359 360 387 559 611,
	95	 124 212 214 218 227 359 360 386 387 559 611,
	97	 124 212 214 218 227 359 360 386 387 559 600 611 733,
	93	 124 212 214 218 227 359 360 386 387 464 559 600 611 733,
	95	 19 41 104 124 154 210 211 212 214 218 227 230 239 240 242 268 280 317 359 360 367 386 387 389 464 502 506 507 508 531 559 564 567 589 600 611 624 655 660 677 679 705 732 733,
	94	 19 41 104 124 154 210 211 212 214 218 227 230 239 240 242 268 280 291 317 359 360 367 386 387 389 464 502 506 507 508 531 559 564 567 589 600 611 624 655 660 677 679 705 732 733,
	37	 121 168 555 709,
	35	 121 168 208 209 322 396 397 555 709,
	36	 19 41 104 121 124 154 168 208 209 210 211 212 214 218 227 230 239 240 242 268 280 291 317 322 359 360 367 386 387 389 396 397 464 502 506 507 508 531 555 559 564 567 589 600 603 611 624 655 660 677 679 705 709 732 733,
	93	 84 85,
	37	 84 85 327,
	30	 84 85 327 722,
	30	 84 85 205 327 722,
	2	 171 716,
	38	 84 85 171 205 327 716 722,
	37	 84 85 171 190 205 327 716 722,
	37	 84 85 171 190 205 206 327 716 722,
	54	 84 85 171 190 205 206 327 487 716 722,
	52	 412 424,
	34	 151 412 424,
	14	 151 170 400 412 424 494 558 645,
	4	 122 151 170 187 213 284 329 332 400 412 424 494 517 558 602 644 645 678,
	4	 122 151 170 187 213 284 329 332 400 412 424 494 517 545 558 602 644 645 678,
	4	 84 85 122 151 170 171 187 190 205 206 213 284 327 329 332 400 412 424 487 494 517 545 558 602 644 645 678 716 722,
	79	 19 41 84 85 104 121 122 124 151 154 168 170 171 187 190 205 206 208 209 210 211 212 213 214 218 227 230 239 240 242 268 280 284 291 317 322 327 329 332 344 346 359 360 367 386 387 389 396 397 400 412 424 464 487 494 502 506 507 508 517 531 545 555 558 559 564 567 589 600 602 603 611 624 644 645 655 660 677 678 679 705 709 716 722 732 733,
	84	 19 41 84 85 104 121 122 124 151 154 168 170 171 187 190 205 206 208 209 210 211 212 213 214 218 227 230 239 240 242 268 280 281 284 291 317 322 327 329 332 344 346 359 360 367 386 387 389 396 397 400 404 407 412 424 433 464 487 494 502 506 507 508 517 531 545 555 558 559 564 567 589 600 602 603 611 624 644 645 655 660 677 678 679 705 709 716 722 732 733,
	94	 229 388 702,
	84	 19 41 84 85 104 121 122 124 151 154 168 170 171 187 190 205 206 208 209 210 211 212 213 214 218 227 229 230 239 240 242 268 280 281 284 291 317 322 327 329 332 344 346 359 360 367 386 387 388 389 396 397 400 404 407 412 424 433 464 487 494 502 506 507 508 517 531 545 555 558 559 564 567 589 600 602 603 611 624 644 645 655 660 677 678 679 702 705 709 716 722 732 733,
	92	 577 604,
	73	 19 41 84 85 104 121 122 124 151 154 168 170 171 187 190 205 206 208 209 210 211 212 213 214 218 227 229 230 239 240 242 268 280 281 284 291 317 322 327 329 332 344 346 359 360 367 386 387 388 389 396 397 400 404 407 412 424 433 464 487 494 502 506 507 508 517 531 545 555 558 559 564 567 577 589 600 602 603 604 611 624 644 645 655 660 677 678 679 702 705 709 716 722 732 733,
	86	 224 418 515 681,
	72	 224 418 457 515 550 681,
	14	 224 418 457 515 550 639 681,
	45	 19 41 84 85 104 121 122 124 151 154 168 170 171 187 190 205 206 208 209 210 211 212 213 214 218 224 227 229 230 239 240 242 268 280 281 284 291 317 322 327 329 332 344 346 359 360 367 386 387 388 389 396 397 400 404 407 412 418 424 433 457 464 487 494 502 506 507 508 515 517 531 545 550 555 558 559 564 567 577 589 600 602 603 604 611 624 639 644 645 655 660 677 678 679 681 702 705 709 716 722 732 733,
	78	 14 19 41 68 71 84 85 104 110 114 116 117 120 121 122 124 127 128 146 151 154 155 168 170 171 187 190 197 205 206 207 208 209 210 211 212 213 214 218 224 227 229 230 238 239 240 241 242 250 255 263 267 268 274 275 279 280 281 284 291 297 304 317 320 322 327 329 332 341 342 344 346 359 360 362 366 367 369 371 374 386 387 388 389 393 396 397 400 404 407 412 418 424 433 434 435 436 437 457 464 487 494 502 506 507 508 511 515 517 531 532 535 545 550 555 558 559 562 563 564 567 571 577 583 587 589 598 600 602 603 604 611 621 624 639 644 645 655 660 677 678 679 681 702 705 709 710 713 716 722 732 733,
	43	 13 14 19 41 52 53 54 55 56 57 58 59 60 61 62 68 71 73 74 84 85 104 107 110 114 116 117 120 121 122 124 127 128 131 137 146 148 151 153 154 155 160 168 170 171 187 190 194 197 205 206 207 208 209 210 211 212 213 214 218 224 227 229 230 233 234 238 239 240 241 242 244 247 250 255 260 263 267 268 270 272 274 275 279 280 281 284 291 297 302 303 304 317 320 322 323 327 329 332 335 338 341 342 344 346 359 360 362 366 367 369 371 374 386 387 388 389 393 396 397 399 400 404 407 412 415 418 424 433 434 435 436 437 454 457 464 466 469 470 487 489 494 499 500 502 506 507 508 511 515 517 525 526 531 532 533 534 535 545 550 555 558 559 562 563 564 565 566 567 569 570 571 577 578 579 580 583 587 588 589 598 600 602 603 604 611 621 624 639 644 645 646 655 660 669 677 678 679 681 702 705 709 710 713 716 717 718 719 722 723 724 725 726 727 728 729 731 732 733 741,
	31	 47 200 219 220 282 283 294 295 300 383 402 408 447 625,
	23	 79 95 370 375 613,
	12	 47 79 95 200 219 220 282 283 294 295 300 321 368 370 375 383 402 408 425 444 447 477 584 613 625 643,
	30	 13 14 19 41 47 52 53 54 55 56 57 58 59 60 61 62 68 71 73 74 79 84 85 95 104 107 110 114 116 117 120 121 122 124 127 128 131 137 146 148 151 153 154 155 160 168 170 171 187 190 194 197 200 205 206 207 208 209 210 211 212 213 214 218 219 220 224 227 229 230 233 234 238 239 240 241 242 244 247 250 255 260 263 267 268 270 272 274 275 279 280 281 282 283 284 291 294 295 297 300 302 303 304 317 320 321 322 323 327 329 332 335 338 341 342 344 346 359 360 362 366 367 368 369 370 371 374 375 383 386 387 388 389 393 396 397 399 400 402 404 407 408 412 415 418 424 425 433 434 435 436 437 444 447 454 457 464 466 469 470 477 487 489 494 499 500 502 506 507 508 511 515 517 525 526 531 532 533 534 535 545 550 555 558 559 562 563 564 565 566 567 569 570 571 577 578 579 580 583 584 587 588 589 598 600 602 603 604 611 613 621 624 625 639 643 644 645 646 655 660 669 677 678 679 681 702 705 709 710 713 716 717 718 719 722 723 724 725 726 727 728 729 731 732 733 741,
	42	 13 14 19 36 41 47 52 53 54 55 56 57 58 59 60 61 62 64 65 68 71 73 74 79 84 85 91 95 104 107 110 114 116 117 120 121 122 124 127 128 131 137 146 148 149 151 153 154 155 160 168 170 171 187 190 194 197 200 205 206 207 208 209 210 211 212 213 214 216 218 219 220 222 224 227 229 230 233 234 238 239 240 241 242 244 247 250 255 260 263 267 268 270 272 274 275 279 280 281 282 283 284 291 294 295 297 299 300 302 303 304 312 317 320 321 322 323 327 329 332 335 338 341 342 344 346 359 360 362 366 367 368 369 370 371 374 375 377 383 386 387 388 389 393 396 397 399 400 402 404 407 408 411 412 415 418 424 425 433 434 435 436 437 444 447 454 457 464 466 469 470 477 487 489 494 498 499 500 502 506 507 508 511 514 515 517 525 526 531 532 533 534 535 545 550 554 555 558 559 562 563 564 565 566 567 569 570 571 577 578 579 580 583 584 587 588 589 598 600 602 603 604 611 612 613 621 624 625 639 643 644 645 646 655 660 669 677 678 679 681 691 702 705 709 710 713 716 717 718 719 722 723 724 725 726 727 728 729 731 732 733 739 741 742,
	67	 129 164 248 298 372 599,
	35	 129 164 248 298 372 398 599,
	61	 15 101 129 163 164 248 277 298 326 357 358 372 398 406 430 452 493 594 595 599 640 656 671 672 674 711 712,
	82	 78 539 540 575 667,
	82	 78 249 539 540 575 667,
	82	 78 94 249 539 540 575 667,
	81	 78 94 249 539 540 575 667 675,
	8	 256 609 684,
	8	 256 347 348 609 684,
	8	 78 94 249 256 347 348 539 540 575 609 667 675 684,
	60	 78 94 249 256 347 348 356 539 540 575 609 667 675 684,
	39	 78 94 249 256 347 348 356 401 426 539 540 575 609 667 675 684,
	60	 15 78 94 101 129 163 164 248 249 256 277 298 326 347 348 356 357 358 372 398 401 406 426 430 452 493 539 540 575 594 595 599 609 640 656 667 671 672 674 675 684 711 712,
	85	 109 266 325,
	62	 109 133 266 325 405 661,
	75	 109 133 266 325 405 661 699,
	81	 15 78 94 101 109 129 133 163 164 179 248 249 256 266 277 298 325 326 347 348 356 357 358 372 398 401 405 406 426 430 452 493 539 540 575 594 595 599 609 640 656 661 667 671 672 674 675 684 699 711 712,
	50	 231 232 259 273 413 431 697,
	95	 496 497 680,
	10	 231 232 259 273 413 431 496 497 680 697,
	3	 231 232 259 273 413 431 496 497 680 697 738,
	4	 15 78 94 101 109 129 133 163 164 179 231 232 248 249 256 259 266 273 277 298 325 326 347 348 356 357 358 372 398 401 405 406 413 426 430 431 452 493 496 497 539 540 575 594 595 599 609 640 656 661 667 671 672 674 675 680 684 697 699 711 712 738,
	21	 193 339 417,
	22	 409 410 465,
	3	 15 33 35 39 40 42 43 46 78 94 101 109 129 133 163 164 179 189 192 193 231 232 248 249 256 259 266 273 277 298 318 325 326 339 347 348 356 357 358 372 398 401 405 406 409 410 413 417 426 430 431 448 452 453 465 482 493 496 497 539 540 552 575 594 595 599 609 640 656 661 667 671 672 674 675 676 680 684 686 697 699 711 712 738,
	16	 34 44 186 188 288 385 467 510 637 648 708,
	3	 15 33 34 35 39 40 42 43 44 46 78 94 101 109 129 133 163 164 179 186 188 189 192 193 231 232 248 249 256 259 266 273 277 288 298 318 325 326 339 347 348 356 357 358 372 385 398 401 405 406 409 410 413 417 426 430 431 448 452 453 465 467 482 493 496 497 510 539 540 552 575 594 595 599 609 637 640 648 656 661 667 671 672 674 675 676 680 684 686 697 699 708 711 712 738,
	20	 83 105 106 654,
	3	 83 96 105 106 503 581 582 654,
	2	 15 33 34 35 39 40 42 43 44 46 78 83 94 96 101 105 106 109 129 133 163 164 179 186 188 189 192 193 231 232 248 249 256 259 266 273 277 288 298 318 325 326 339 347 348 356 357 358 372 385 398 401 405 406 409 410 413 417 426 430 431 448 452 453 465 467 482 493 496 497 503 510 539 540 552 575 581 582 594 595 597 599 609 637 640 648 654 656 661 667 671 672 674 675 676 680 684 686 697 699 708 711 712 738,
	3	 15 33 34 35 39 40 42 43 44 45 46 78 83 94 96 101 105 106 109 129 133 163 164 179 186 188 189 192 193 231 232 248 249 256 259 266 273 277 288 298 318 325 326 339 347 348 356 357 358 372 385 398 401 405 406 409 410 413 417 426 430 431 448 452 453 465 467 482 493 496 497 503 510 539 540 552 575 581 582 594 595 597 599 609 637 640 648 654 656 661 667 671 672 674 675 676 680 684 686 697 699 708 711 712 738,
	2	 15 33 34 35 39 40 42 43 44 45 46 78 83 94 96 101 105 106 109 129 133 142 158 163 164 179 186 188 189 192 193 231 232 248 249 256 259 265 266 273 277 288 298 318 325 326 339 347 348 356 357 358 372 385 398 401 405 406 409 410 413 417 426 430 431 448 452 453 465 467 482 493 496 497 503 510 539 540 552 575 581 582 594 595 597 599 609 637 640 648 654 656 661 667 671 672 674 675 676 680 684 686 697 699 708 711 712 738,
	49	 177 178 421 483,
	0	 15 33 34 35 39 40 42 43 44 45 46 78 83 94 96 101 105 106 109 129 133 142 158 163 164 177 178 179 186 188 189 192 193 231 232 248 249 256 259 265 266 273 277 288 298 318 325 326 339 347 348 356 357 358 372 385 398 401 405 406 409 410 413 417 421 426 430 431 448 452 453 465 467 482 483 493 496 497 503 510 539 540 552 575 581 582 594 595 597 599 609 637 640 648 654 656 661 667 671 672 674 675 676 680 684 686 697 699 708 711 712 738,
	14	 143 382 403,
	12	 15 33 34 35 39 40 42 43 44 45 46 78 83 94 96 101 105 106 109 129 133 142 143 158 163 164 177 178 179 186 188 189 192 193 231 232 248 249 256 259 265 266 273 277 288 298 318 325 326 339 347 348 356 357 358 372 382 385 398 401 403 405 406 409 410 413 417 421 426 430 431 448 452 453 465 467 482 483 493 496 497 503 510 539 540 552 575 581 582 594 595 597 599 609 637 640 648 654 656 661 667 671 672 674 675 676 680 684 686 697 699 708 711 712 738,
	5	 269 337 432 505,
	5	 269 337 432 443 505,
	33	 93 136 199 243 292 293 416 461 530 647 744,
	35	 48 49 72 93 136 199 243 292 293 324 416 461 471 492 528 529 530 647 698 744,
	95	 1 2 3 4 5 6 7 8 9 10 11 12 16 17 18 20 21 22 23 24 25 26 27 28 29 30 31 32 37 38 50 51 63 66 67 69 70 75 76 77 80 81 82 86 87 88 89 90 92 97 98 99 100 102 103 108 111 112 113 115 118 119 125 126 130 132 134 135 138 139 140 141 144 145 147 150 152 156 157 159 161 162 165 166 167 169 172 173 174 175 176 180 181 182 183 184 185 191 195 196 198 201 202 203 204 215 217 221 223 225 226 228 235 236 237 245 246 251 252 253 254 257 258 261 262 264 271 276 278 285 286 287 289 290 296 301 305 306 307 308 309 310 311 313 314 315 316 319 328 330 331 333 334 336 343 345 349 350 351 352 353 354 355 361 363 364 365 373 376 378 384 390 391 392 394 395 414 419 420 422 423 427 428 429 438 439 440 441 445 446 449 450 451 455 456 458 459 460 462 463 468 472 473 474 475 476 478 479 480 481 484 485 486 488 490 491 495 501 504 509 512 513 516 518 520 521 522 523 524 527 536 537 538 541 542 543 544 546 547 548 549 553 556 557 561 568 572 573 574 576 585 586 590 591 592 593 596 601 605 606 607 608 610 614 615 616 617 618 619 620 622 623 626 627 628 629 630 631 632 633 634 635 636 638 641 642 649 650 651 653 657 658 659 663 664 665 666 668 670 673 682 683 685 687 688 689 690 692 693 694 695 696 700 701 703 704 706 707 714 715 720 721 730 734 735 736 737 740 743,
	29	 364 365 512 513,
	52	 184 185,
	52	 184 185 450,
	51	 184 185 449 450,
	69	 12 27 175 176 428 429 689 690 743,
	70	 12 27 175 176 419 420 428 429 689 690 743,
	80	 438 439,
	29	 7 287,
	40	 9 29 145 735,
	39	 9 29 145 278 735,
	38	 97 191 343 658,
	39	 22 75,
	39	 22 75 286 576,
	28	 475 476,
	28	 51 475 476 687,
	30	 236 285 592 649 668,
	30	 99 236 285 586 592 649 668,
	27	 51 99 228 236 285 475 476 586 592 649 668 687,
	25	 51 99 228 236 285 301 475 476 586 592 649 668 687,
	25	 51 99 228 235 236 285 301 475 476 586 592 649 668 687,
	30	 22 51 75 99 228 235 236 285 286 301 475 476 576 586 592 649 668 687,
	25	 76 271 376 392 544 616 617 618 657 736 737,
	25	 76 262 271 376 392 544 616 617 618 657 736 737,
	75	 66 67 77 198 223 225 226 391 478 527 556 557 573 638 693 694 695 714 715 721,
	12	 261 306 307,
	12	 261 306 307 634,
	27	 52 59 469 470 569,
	12	 52 53 59 469 470 569,
	12	 58 570 741,
	12	 58 60 570 741,
	24	 61 399 719 724 727,
	36	 13 52 53 54 55 56 57 58 59 60 61 62 74 107 148 194 233 234 247 272 335 399 415 466 469 470 499 500 525 526 533 534 565 569 570 578 579 580 588 669 717 718 719 723 724 725 726 727 728 729 731 741,
	41	 13 52 53 54 55 56 57 58 59 60 61 62 74 107 137 148 194 233 234 247 272 335 399 415 466 469 470 499 500 525 526 533 534 565 569 570 578 579 580 588 646 669 717 718 719 723 724 725 726 727 728 729 731 741,
	23	 73 270,
	24	 73 153 160 244 270 323 338 454 566,
	13	 14 207 587,
	12	 116 117 128 146 263 274 275 320 341 342 371 435 436 437 511 563,
	25	 68 116 117 128 146 263 274 275 320 341 342 371 374 435 436 437 511 563 583 713,
	12	 68 116 117 128 146 197 263 274 275 320 341 342 371 374 435 436 437 511 563 583 713,
	8	 14 68 110 116 117 128 146 197 207 263 274 275 320 341 342 371 374 435 436 437 511 563 583 587 713,
	6	 14 68 110 116 117 128 146 197 207 263 274 275 320 341 342 371 374 393 435 436 437 511 563 583 587 713,
	12	 14 68 110 116 117 127 128 146 197 207 263 274 275 320 341 342 371 374 393 435 436 437 511 563 583 587 713,
	30	 71 120 238 241 250 255 297 304 362 366 434 535 571 621 710,
	27	 114 532,
	12	 71 114 120 155 238 241 250 255 267 279 297 304 362 366 369 434 532 535 562 571 598 621 710,
	57	 19 239 367 502 531 564 589,
	34	 19 104 210 211 230 239 268 280 317 367 502 506 507 508 531 564 567 589 624 655 660 677 679 705,
	35	 19 104 154 210 211 230 239 240 242 268 280 317 367 389 502 506 507 508 531 564 567 589 624 655 660 677 679 705 732,
	31	 84 85 171 205 327 722,
	36	 84 85 171 187 190 205 206 327 487 716 722,
	26	 151 400 412 424 494 558 645,
	64	 151 400 412 424 494 558 644 645,
	17	 19 41 84 85 104 121 122 124 151 154 168 170 171 187 190 205 206 208 209 210 211 212 213 214 218 224 227 229 230 239 240 242 268 280 281 284 291 317 322 327 329 332 344 346 359 360 367 386 387 388 389 396 397 400 404 407 412 418 424 433 457 464 487 494 502 506 507 508 515 517 531 545 550 555 558 559 564 567 577 589 600 602 603 604 611 624 644 645 655 660 677 678 679 681 702 705 709 716 722 732 733,
	19	 14 19 41 68 71 84 85 104 110 114 116 117 120 121 122 124 127 128 146 151 154 155 168 170 171 187 190 197 205 206 207 208 209 210 211 212 213 214 218 224 227 229 230 238 239 240 241 242 250 255 263 267 268 274 275 279 280 281 284 291 297 304 317 320 322 327 329 332 341 342 344 346 359 360 362 366 367 369 371 374 386 387 388 389 393 396 397 400 404 407 408 412 418 424 433 434 435 436 437 447 457 464 487 494 502 506 507 508 511 515 517 531 532 535 545 550 555 558 559 562 563 564 567 571 577 583 587 589 598 600 602 603 604 611 621 624 639 644 645 655 660 677 678 679 681 702 705 709 710 713 716 722 732 733,
	49	 13 14 19 41 52 53 54 55 56 57 58 59 60 61 62 68 71 73 74 84 85 104 107 110 114 116 117 120 121 122 124 127 128 131 137 146 148 151 153 154 155 160 168 170 171 187 190 194 197 205 206 207 208 209 210 211 212 213 214 218 224 227 229 230 233 234 238 239 240 241 242 244 247 250 255 260 263 267 268 270 272 274 275 279 280 281 284 291 297 302 303 304 317 320 322 323 327 329 332 335 338 341 342 344 346 359 360 362 366 367 369 371 374 386 387 388 389 393 396 397 399 400 404 407 408 412 415 418 424 433 434 435 436 437 447 454 457 464 466 469 470 487 489 494 499 500 502 506 507 508 511 515 517 525 526 531 532 533 534 535 545 550 555 558 559 562 563 564 565 566 567 569 570 571 577 578 579 580 583 587 588 589 598 600 602 603 604 611 621 624 639 644 645 646 655 660 669 677 678 679 681 702 705 709 710 713 716 717 718 719 722 723 724 725 726 727 728 729 731 732 733 741,
	57	 13 14 19 41 47 52 53 54 55 56 57 58 59 60 61 62 68 71 73 74 84 85 104 107 110 114 116 117 120 121 122 124 127 128 131 137 146 148 151 153 154 155 160 168 170 171 187 190 194 197 200 205 206 207 208 209 210 211 212 213 214 218 219 220 224 227 229 230 233 234 238 239 240 241 242 244 247 250 255 260 263 267 268 270 272 274 275 279 280 281 282 283 284 291 294 295 297 300 302 303 304 317 320 322 323 327 329 332 335 338 341 342 344 346 359 360 362 366 367 369 371 374 383 386 387 388 389 393 396 397 399 400 402 404 407 408 412 415 418 424 433 434 435 436 437 447 454 457 464 466 469 470 487 489 494 499 500 502 506 507 508 511 515 517 525 526 531 532 533 534 535 545 550 555 558 559 562 563 564 565 566 567 569 570 571 577 578 579 580 583 587 588 589 598 600 602 603 604 611 621 624 625 639 644 645 646 655 660 669 677 678 679 681 702 705 709 710 713 716 717 718 719 722 723 724 725 726 727 728 729 731 732 733 741,
	14	 36 64 65 91 149 216 299 312 411 514 554 612 691 739 742,
	30	 36 64 65 91 149 216 222 299 312 377 411 483 498 514 554 612 691 739 742,
	12	 13 14 19 36 41 47 52 53 54 55 56 57 58 59 60 61 62 64 65 68 71 73 74 84 85 91 104 107 110 114 116 117 120 121 122 124 127 128 131 137 146 148 149 151 153 154 155 160 168 170 171 187 190 194 197 200 205 206 207 208 209 210 211 212 213 214 216 218 219 220 222 224 227 229 230 233 234 238 239 240 241 242 244 247 250 255 260 263 267 268 270 272 274 275 279 280 281 282 283 284 291 294 295 297 299 300 302 303 304 312 317 320 322 323 327 329 332 335 338 341 342 344 346 359 360 362 366 367 369 371 374 377 383 386 387 388 389 393 396 397 399 400 402 404 407 408 411 412 415 418 424 433 434 435 436 437 447 454 457 464 466 469 470 483 487 489 494 498 499 500 502 506 507 508 511 514 515 517 525 526 531 532 533 534 535 545 550 554 555 558 559 562 563 564 565 566 567 569 570 571 577 578 579 580 583 587 588 589 598 600 602 603 604 611 612 621 624 625 639 644 645 646 655 660 669 677 678 679 681 691 702 705 709 710 713 716 717 718 719 722 723 724 725 726 727 728 729 731 732 733 739 741 742,
	12	 179 256 347 348 609,
	10	 78 94 179 249 256 347 348 539 540 575 609 667 675,
	73	 356 684,
	28	 78 94 179 249 256 347 348 356 539 540 575 609 667 675 684,
	18	 78 94 179 249 256 347 348 356 401 426 539 540 575 609 667 675 684,
	23	 510 637 708,
	12	 44 288 467 510 637 708,
	12	 385 738,
	26	 44 288 385 467 510 637 708 738,
	26	 34 44 188 288 385 467 510 637 708 738,
	24	 34 44 186 188 288 385 467 510 637 648 708 738,
	11	 33 34 35 39 40 42 43 44 46 186 188 189 192 193 288 318 339 385 409 410 417 448 453 465 467 482 510 552 637 648 676 686 708 738,
	28	 231 232 259 273 413 431,
	20	 231 232 259 273 413 431 496 497 680,
	2	 33 34 35 39 40 42 43 44 46 186 188 189 192 193 231 232 259 273 288 318 339 385 409 410 413 417 431 448 453 465 467 482 496 497 510 552 637 648 676 680 686 708 738,
	12	 15 33 34 35 39 40 42 43 44 46 78 94 101 109 129 133 163 164 179 186 188 189 192 193 231 232 248 249 256 259 266 273 277 288 298 318 325 326 339 347 348 356 357 358 372 385 398 401 405 406 409 410 413 417 426 430 431 448 452 453 465 467 482 493 496 497 510 539 540 552 575 594 595 599 609 637 640 648 656 661 667 671 672 674 675 676 680 684 686 699 708 711 712 738,
	23	 79 477,
	18	 79 477 613,
	25	 79 370 477 613,
	51	 444 643,
	51	 368 444 643,
	51	 321 368 444 643,
	5	 15 33 34 35 39 40 42 43 44 46 78 79 83 94 95 96 101 105 106 109 129 133 163 164 179 186 188 189 192 193 231 232 248 249 256 259 266 273 277 288 298 318 321 325 326 339 347 348 356 357 358 368 370 372 375 385 398 401 405 406 409 410 413 417 425 426 430 431 444 448 452 453 465 467 477 482 493 496 497 503 510 539 540 552 575 581 582 584 594 595 597 599 609 613 637 640 643 648 654 656 661 667 671 672 674 675 676 680 684 686 699 708 711 712 738,
	12	 15 33 34 35 39 40 42 43 44 46 78 79 83 94 95 96 101 105 106 109 129 133 142 158 163 164 179 186 188 189 192 193 231 232 248 249 256 259 265 266 273 277 288 298 318 321 325 326 339 347 348 356 357 358 368 370 372 375 385 398 401 405 406 409 410 413 417 425 426 430 431 444 448 452 453 465 467 477 482 493 496 497 503 510 539 540 552 575 581 582 584 594 595 597 599 609 613 637 640 643 648 654 656 661 667 671 672 674 675 676 680 684 686 699 708 711 712 738,
	6	 15 33 34 35 39 40 42 43 44 46 78 79 83 94 95 96 101 105 106 109 129 133 142 158 163 164 179 186 188 189 192 193 231 232 248 249 256 259 265 266 273 277 288 298 318 321 325 326 339 347 348 356 357 358 368 370 372 375 385 398 401 405 406 409 410 413 417 425 426 430 431 444 448 452 453 465 467 477 482 493 496 497 503 510 539 540 552 575 581 582 584 594 595 597 599 609 613 637 640 643 648 654 656 661 667 671 672 674 675 676 680 684 686 697 699 708 711 712 738,
	12	 15 33 34 35 39 40 42 43 44 46 78 79 83 94 95 96 101 105 106 109 129 133 142 143 158 163 164 179 186 188 189 192 193 231 232 248 249 256 259 265 266 273 277 288 298 318 321 325 326 339 347 348 356 357 358 368 370 372 375 382 385 398 401 403 405 406 409 410 413 417 425 426 430 431 444 448 452 453 465 467 477 482 493 496 497 503 510 539 540 552 575 581 582 584 594 595 597 599 609 613 637 640 643 648 654 656 661 667 671 672 674 675 676 680 684 686 697 699 708 711 712 738,
	12	 15 33 34 35 39 40 42 43 44 46 78 79 83 94 95 96 101 105 106 109 129 133 142 143 158 163 164 177 178 179 186 188 189 192 193 231 232 248 249 256 259 265 266 273 277 288 298 318 321 325 326 339 347 348 356 357 358 368 370 372 375 382 385 398 401 403 405 406 409 410 413 417 421 425 426 430 431 444 448 452 453 465 467 477 482 493 496 497 503 510 539 540 552 575 581 582 584 594 595 597 599 609 613 637 640 643 648 654 656 661 667 671 672 674 675 676 680 684 686 697 699 708 711 712 738,
	20	 1 2 3 4 5 6 7 8 9 10 11 12 16 17 18 20 21 22 23 24 25 26 27 28 29 30 31 32 37 38 45 48 49 50 51 63 66 67 69 70 72 75 76 77 80 81 82 86 87 88 89 90 92 93 97 98 99 100 102 103 108 111 112 113 115 118 119 123 125 126 130 132 134 135 136 138 139 140 141 144 145 147 150 152 156 157 159 161 162 165 166 167 169 172 173 174 175 176 180 181 182 183 184 185 191 195 196 198 199 201 202 203 204 215 217 221 223 225 226 228 235 236 237 243 245 246 251 252 253 254 257 258 261 262 264 269 271 276 278 285 286 287 289 290 292 293 296 301 305 306 307 308 309 310 311 313 314 315 316 319 324 328 330 331 333 334 336 337 340 343 345 349 350 351 352 353 354 355 361 363 364 365 373 376 378 379 380 381 384 390 391 392 394 395 414 416 419 420 422 423 427 428 429 432 438 439 440 441 442 443 445 446 449 450 451 455 456 458 459 460 461 462 463 468 471 472 473 474 475 476 478 479 480 481 484 485 486 488 490 491 492 495 501 504 505 509 512 513 516 518 519 520 521 522 523 524 527 528 529 530 536 537 538 541 542 543 544 546 547 548 549 551 553 556 557 560 561 568 572 573 574 576 585 586 590 591 592 593 596 601 605 606 607 608 610 614 615 616 617 618 619 620 622 623 626 627 628 629 630 631 632 633 634 635 636 638 641 642 647 649 650 651 652 653 657 658 659 662 663 664 665 666 668 670 673 682 683 685 687 688 689 690 692 693 694 695 696 698 700 701 703 704 706 707 714 715 720 721 730 734 735 736 737 740 743 744,
	20	 1 2 3 4 5 6 7 8 9 10 11 12 16 17 18 20 21 22 23 24 25 26 27 28 29 30 31 32 37 38 48 49 50 51 63 66 67 69 70 72 75 76 77 80 81 82 86 87 88 89 90 92 93 97 98 99 100 102 103 108 111 112 113 115 118 119 123 125 126 130 132 134 135 136 138 139 140 141 144 145 147 150 152 156 157 159 161 162 165 166 167 169 172 173 174 175 176 180 181 182 183 184 185 191 195 196 198 199 201 202 203 204 215 217 221 223 225 226 228 235 236 237 243 245 246 251 252 253 254 257 258 261 262 264 269 271 276 278 285 286 287 289 290 292 293 296 301 305 306 307 308 309 310 311 313 314 315 316 319 328 330 331 333 334 336 337 340 343 345 349 350 351 352 353 354 355 361 363 364 365 373 376 378 379 380 381 384 390 391 392 394 395 414 416 419 420 422 423 427 428 429 432 438 439 440 441 442 443 445 446 449 450 451 455 456 458 459 460 461 462 463 468 471 472 473 474 475 476 478 479 480 481 484 485 486 488 490 491 495 501 504 505 509 512 513 516 518 519 520 521 522 523 524 527 530 536 537 538 541 542 543 544 546 547 548 549 551 553 556 557 560 561 568 572 573 574 576 585 586 590 591 592 593 596 601 605 606 607 608 610 614 615 616 617 618 619 620 622 623 626 627 628 629 630 631 632 633 634 635 636 638 641 642 647 649 650 651 652 653 657 658 659 662 663 664 665 666 668 670 673 682 683 685 687 688 689 690 692 693 694 695 696 700 701 703 704 706 707 714 715 720 721 730 734 735 736 737 740 743 744,
	84	 560 652 662,
	67	 379 380 381 551 560 652 662,
	22	 337 442,
	65	 337 432 442 443,
	49	 349 355 537,
	32	 180 310,
	32	 138 139 180 310,
	29	 63 138 139 166 180 182 183 184 185 221 310 349 350 351 352 353 354 355 364 365 394 395 449 450 455 456 512 513 536 537 538 553 627 628,
	30	 63 138 139 141 166 180 182 183 184 185 221 310 349 350 351 352 353 354 355 364 365 394 395 449 450 455 456 512 513 536 537 538 553 627 628 700,
	26	 63 138 139 141 166 180 182 183 184 185 221 289 310 349 350 351 352 353 354 355 364 365 394 395 449 450 455 456 480 484 485 512 513 520 521 536 537 538 553 627 628 700,
	27	 63 138 139 141 166 180 182 183 184 185 203 221 289 310 349 350 351 352 353 354 355 364 365 394 395 449 450 455 456 480 484 485 512 513 520 521 536 537 538 553 574 627 628 700,
	46	 690 743,
	44	 27 690 743,
	31	 132 501 631,
	39	 99 236 586,
	41	 99 235 236 285 586 592 649 668,
	48	 99 228 235 236 285 586 592 649 668,
	7	 301 475 687,
	6	 99 228 235 236 285 301 475 586 592 649 668 687,
	34	 694 695,
	27	 225 226 556 557 573 693 694 695 714 715,
	17	 52 59 470 741,
	43	 52 59 470 569 741,
	29	 466 669,
	6	 14 127 207 267 393,
	2	 14 71 114 120 127 155 207 238 241 250 255 267 279 297 304 362 366 369 393 434 532 535 562 571 587 598 621 710,
	37	 68 713,
	7	 197 342,
	4	 128 197 320 342,
	29	 128 197 320 341 342,
	16	 128 197 320 341 342 583,
	16	 116 117 128 146 197 263 274 275 320 341 342 371 435 436 437 511 563 583,
	31	 68 116 117 128 146 197 263 274 275 320 341 342 371 435 436 437 511 563 583 713,
	47	 14 68 71 114 116 117 120 127 128 146 155 197 207 238 241 250 255 263 267 274 275 279 297 304 320 341 342 362 366 369 371 393 434 435 436 437 511 532 535 562 563 571 583 587 598 621 710 713,
	3	 677 679,
	2	 104 210 211 280 317 508 567 624 655 660 677 679,
	2	 104 210 211 280 317 506 507 508 567 624 655 660 677 679 705,
	1	 41 104 210 211 280 317 506 507 508 567 624 655 660 677 679 705,
	2	 230 268,
	50	 84 85 487,
	16	 84 85 327 487,
	13	 84 85 327 487 722,
	13	 84 85 205 327 487 722,
	11	 84 85 171 205 327 487 722,
	26	 84 85 171 205 327 487 716 722,
	41	 190 206,
	48	 151 400 412 424 494 558 644,
	39	 122 151 170 187 213 284 329 332 344 346 400 412 424 494 517 558 602 644 645 678,
	50	 19 41 84 85 104 122 124 151 154 170 171 187 190 205 206 210 211 212 213 214 218 227 230 239 240 242 268 280 284 291 317 327 329 332 344 346 359 360 367 386 387 389 400 412 424 464 487 494 502 506 507 508 517 531 545 558 559 564 567 589 600 602 611 624 644 645 655 660 677 678 679 705 716 722 732 733,
	2	 19 41 84 85 104 110 121 122 124 151 154 168 170 171 187 190 205 206 208 209 210 211 212 213 214 218 227 230 239 240 242 268 280 281 284 291 317 322 327 329 332 344 346 359 360 367 386 387 389 396 397 400 404 407 412 424 433 464 487 494 502 506 507 508 517 531 545 555 558 559 564 567 589 600 602 603 611 624 644 645 655 660 677 678 679 705 709 716 722 732 733,
	2	 19 41 84 85 104 110 121 122 124 151 154 168 170 171 187 190 205 206 208 209 210 211 212 213 214 218 227 229 230 239 240 242 268 280 281 284 291 317 322 327 329 332 344 346 359 360 367 386 387 388 389 396 397 400 404 407 412 424 433 464 487 494 502 506 507 508 517 531 545 555 558 559 564 567 589 600 602 603 611 624 644 645 655 660 677 678 679 702 705 709 716 722 732 733,
	2	 19 41 84 85 104 110 121 122 124 151 154 168 170 171 187 190 205 206 208 209 210 211 212 213 214 218 227 229 230 239 240 242 268 280 281 284 291 317 322 327 329 332 344 346 359 360 367 386 387 388 389 396 397 400 404 407 412 424 433 464 487 494 502 506 507 508 517 531 545 555 558 559 564 567 577 589 600 602 603 604 611 624 644 645 655 660 677 678 679 702 705 709 716 722 732 733,
	2	 19 41 84 85 104 110 121 122 124 151 154 168 170 171 187 190 205 206 208 209 210 211 212 213 214 218 227 229 230 239 240 242 268 280 281 284 291 317 322 327 329 332 344 346 359 360 367 386 387 388 389 396 397 400 404 407 412 424 433 464 487 494 502 506 507 508 517 531 545 555 558 559 564 567 577 589 600 602 603 604 611 624 639 644 645 655 660 677 678 679 702 705 709 716 722 732 733,
	6	 224 374 418 457 515 550 681,
	31	 19 41 84 85 104 110 121 122 124 151 154 168 170 171 187 190 205 206 208 209 210 211 212 213 214 218 224 227 229 230 239 240 242 268 280 281 284 291 317 322 327 329 332 344 346 359 360 367 374 386 387 388 389 396 397 400 404 407 412 418 424 433 457 464 487 494 502 506 507 508 515 517 531 545 550 555 558 559 564 567 577 589 600 602 603 604 611 624 639 644 645 655 660 677 678 679 681 702 705 709 716 722 732 733,
	36	 36 377 498 514,
	17	 79 95 613,
	31	 13 14 19 34 36 41 44 47 52 53 54 55 56 57 58 59 60 61 62 64 65 68 71 73 74 79 84 85 91 95 104 107 110 114 116 117 120 121 122 124 127 128 131 137 146 148 149 151 153 154 155 160 168 170 171 187 188 190 194 197 200 205 206 207 208 209 210 211 212 213 214 216 218 219 220 222 224 227 229 230 233 234 238 239 240 241 242 244 247 250 255 260 263 267 268 270 272 274 275 279 280 281 282 283 284 288 291 294 295 297 299 300 302 303 304 312 317 320 321 322 323 327 329 332 335 338 341 342 344 346 359 360 362 366 367 368 369 370 371 374 375 377 383 385 386 387 388 389 393 396 397 399 400 402 404 407 408 411 412 415 418 424 425 433 434 435 436 437 444 447 454 457 464 466 467 469 470 477 487 489 494 498 499 500 502 506 507 508 510 511 514 515 517 525 526 531 532 533 534 535 545 550 554 555 558 559 562 563 564 565 566 567 569 570 571 577 578 579 580 583 584 587 588 589 598 600 602 603 604 611 612 613 621 624 625 637 639 643 644 645 646 655 660 669 677 678 679 681 691 702 705 708 709 710 713 716 717 718 719 722 723 724 725 726 727 728 729 731 732 733 739 741 742,
	2	 13 14 19 34 36 41 44 47 52 53 54 55 56 57 58 59 60 61 62 64 65 68 71 73 74 79 84 85 91 95 104 107 110 114 116 117 120 121 122 124 127 128 131 137 142 146 148 149 151 153 154 155 158 160 168 170 171 187 188 190 194 197 200 205 206 207 208 209 210 211 212 213 214 216 218 219 220 222 224 227 229 230 233 234 238 239 240 241 242 244 247 250 255 260 263 265 267 268 270 272 274 275 279 280 281 282 283 284 288 291 294 295 297 299 300 302 303 304 312 317 320 321 322 323 327 329 332 335 338 341 342 344 346 359 360 362 366 367 368 369 370 371 374 375 377 383 385 386 387 388 389 393 396 397 399 400 402 404 407 408 411 412 415 418 424 425 433 434 435 436 437 444 447 454 457 464 466 467 469 470 477 487 489 494 498 499 500 502 506 507 508 510 511 514 515 517 525 526 531 532 533 534 535 545 550 554 555 558 559 562 563 564 565 566 567 569 570 571 577 578 579 580 583 584 587 588 589 598 600 602 603 604 611 612 613 621 624 625 637 639 643 644 645 646 655 660 669 677 678 679 681 691 702 705 708 709 710 713 716 717 718 719 722 723 724 725 726 727 728 729 731 732 733 739 741 742,
	4	 13 14 19 34 36 41 44 47 52 53 54 55 56 57 58 59 60 61 62 64 65 68 71 73 74 79 83 84 85 91 95 96 104 105 106 107 110 114 116 117 120 121 122 124 127 128 131 137 142 146 148 149 151 153 154 155 158 160 168 170 171 187 188 190 194 197 200 205 206 207 208 209 210 211 212 213 214 216 218 219 220 222 224 227 229 230 233 234 238 239 240 241 242 244 247 250 255 260 263 265 267 268 270 272 274 275 279 280 281 282 283 284 288 291 294 295 297 299 300 302 303 304 312 317 320 321 322 323 327 329 332 335 338 341 342 344 346 359 360 362 366 367 368 369 370 371 374 375 377 383 385 386 387 388 389 393 396 397 399 400 402 404 407 408 411 412 415 418 424 425 433 434 435 436 437 444 447 454 457 464 466 467 469 470 477 487 489 494 498 499 500 502 503 506 507 508 510 511 514 515 517 525 526 531 532 533 534 535 545 550 554 555 558 559 562 563 564 565 566 567 569 570 571 577 578 579 580 581 582 583 584 587 588 589 597 598 600 602 603 604 611 612 613 621 624 625 637 639 643 644 645 646 654 655 660 669 677 678 679 681 691 702 705 708 709 710 713 716 717 718 719 722 723 724 725 726 727 728 729 731 732 733 739 741 742,
	12	 15 101 163 277 357 358 406 430 452 493 594 595 640 656 671 672 674 711 712,
	2	 326 398,
	53	 78 94 249 256 347 348 539 540 575 609 667 675,
	20	 15 78 94 101 109 129 133 163 164 179 248 249 256 266 277 298 325 326 347 348 356 357 358 372 398 401 405 406 426 430 452 493 539 540 575 594 595 599 609 640 656 661 667 671 672 674 675 684 699 711 712 738,
	47	 143 231 232 259 273 382 413 431 697,
	59	 143 231 232 259 273 382 413 431 496 497 680 697,
	41	 33 35 46 448 453 482,
	0	 33 35 46 448 453 482 552,
	45	 39 40 189 192 193 339 409 410 417 465 676 686,
	40	 39 40 42 43 189 192 193 318 339 409 410 417 465 676 686,
	1	 33 35 39 40 42 43 46 186 189 192 193 318 339 409 410 417 448 453 465 482 552 648 676 686,
	0	 33 35 39 40 42 43 46 186 189 192 193 318 339 409 410 417 448 453 465 482 483 552 648 676 686,
	3	 15 33 35 39 40 42 43 46 78 94 101 109 129 133 143 163 164 179 186 189 192 193 231 232 248 249 256 259 266 273 277 298 318 325 326 339 347 348 356 357 358 372 382 398 401 405 406 409 410 413 417 426 430 431 448 452 453 465 482 483 493 496 497 539 540 552 575 594 595 599 609 640 648 656 661 667 671 672 674 675 676 680 684 686 697 699 711 712 738,
	11	 1 2 3 4 5 6 7 8 9 10 11 12 16 17 18 20 21 22 23 24 25 26 27 28 29 30 31 32 37 38 45 48 49 50 51 63 66 67 69 70 72 75 76 77 80 81 82 86 87 88 89 90 92 93 97 98 99 100 102 103 108 111 112 113 115 118 119 123 125 126 130 132 134 135 136 138 139 140 141 144 145 147 150 152 156 157 159 161 162 165 166 167 169 172 173 174 175 176 177 178 180 181 182 183 184 185 191 195 196 198 199 201 202 203 204 215 217 221 223 225 226 228 235 236 237 243 245 246 251 252 253 254 257 258 261 262 264 269 271 276 278 285 286 287 289 290 292 293 296 301 305 306 307 308 309 310 311 313 314 315 316 319 324 328 330 331 333 334 336 337 340 343 345 349 350 351 352 353 354 355 361 363 364 365 373 376 378 379 380 381 384 390 391 392 394 395 403 414 416 419 420 421 422 423 427 428 429 432 438 439 440 441 442 443 445 446 449 450 451 455 456 458 459 460 461 462 463 468 471 472 473 474 475 476 478 479 480 481 484 485 486 488 490 491 492 495 501 504 505 509 512 513 516 518 519 520 521 522 523 524 527 528 529 530 536 537 538 541 542 543 544 546 547 548 549 551 553 556 557 560 561 568 572 573 574 576 585 586 590 591 592 593 596 601 605 606 607 608 610 614 615 616 617 618 619 620 622 623 626 627 628 629 630 631 632 633 634 635 636 638 641 642 647 649 650 651 652 653 657 658 659 662 663 664 665 666 668 670 673 682 683 685 687 688 689 690 692 693 694 695 696 698 700 701 703 704 706 707 714 715 720 721 730 734 735 736 737 740 743 744,
	11	 1 2 3 4 5 6 7 8 9 10 11 12 16 17 18 20 21 22 23 24 25 26 27 28 29 30 31 32 37 38 45 48 49 50 51 63 66 67 69 70 72 75 76 77 80 81 82 86 87 88 89 90 92 93 97 98 99 100 102 103 108 111 112 113 115 118 119 123 125 126 130 132 134 135 136 138 139 140 141 144 145 147 150 152 156 157 159 161 162 165 166 167 169 172 173 174 175 176 177 178 180 181 182 183 184 185 191 195 196 198 199 201 202 203 204 215 217 221 223 225 226 228 235 236 237 243 245 246 251 252 253 254 257 258 261 262 264 269 271 276 278 285 286 287 289 290 292 293 296 301 305 306 307 308 309 310 311 313 314 315 316 319 324 328 330 331 333 334 336 337 340 343 345 349 350 351 352 353 354 355 361 363 364 365 373 376 378 379 380 381 384 390 391 392 394 395 414 416 419 420 421 422 423 427 428 429 432 438 439 440 441 442 443 445 446 449 450 451 455 456 458 459 460 461 462 463 468 471 472 473 474 475 476 478 479 480 481 484 485 486 488 490 491 492 495 501 504 505 509 512 513 516 518 519 520 521 522 523 524 527 528 529 530 536 537 538 541 542 543 544 546 547 548 549 551 553 556 557 560 561 568 572 573 574 576 585 586 590 591 592 593 596 601 605 606 607 608 610 614 615 616 617 618 619 620 622 623 626 627 628 629 630 631 632 633 634 635 636 638 641 642 647 649 650 651 652 653 657 658 659 662 663 664 665 666 668 670 673 682 683 685 687 688 689 690 692 693 694 695 696 698 700 701 703 704 706 707 714 715 720 721 730 734 735 736 737 740 743 744,
	16	 123 136 292 293 379 380 381 519 530 551 560 652 662 744,
	12	 123 136 269 292 293 337 340 379 380 381 432 442 443 505 519 530 551 560 652 662 744,
	8	 1 2 3 4 5 6 7 8 9 10 11 12 16 17 18 20 21 22 23 24 25 26 27 28 29 30 31 32 37 38 45 48 49 50 51 63 66 67 69 70 72 75 76 77 80 81 82 86 87 88 89 90 92 93 97 98 99 100 102 103 108 111 112 113 115 118 119 125 126 130 132 134 135 138 139 140 141 144 145 147 150 152 156 157 159 161 162 165 166 167 169 172 173 174 175 176 180 181 182 183 184 185 191 195 196 198 199 201 202 203 204 215 217 221 223 225 226 228 235 236 237 243 245 246 251 252 253 254 257 258 261 262 264 271 276 278 285 286 287 289 290 296 301 305 306 307 308 309 310 311 313 314 315 316 319 324 328 330 331 333 334 336 343 345 349 350 351 352 353 354 355 361 363 364 365 373 376 378 384 390 391 392 394 395 414 416 419 420 422 423 427 428 429 438 439 440 441 445 446 449 450 451 455 456 458 459 460 461 462 463 468 471 472 473 474 475 476 478 479 480 481 484 485 486 488 490 491 492 495 501 504 509 512 513 516 518 520 521 522 523 524 527 528 529 536 537 538 541 542 543 544 546 547 548 549 553 556 557 561 568 572 573 574 576 585 586 590 591 592 593 596 601 605 606 607 608 610 614 615 616 617 618 619 620 622 623 626 627 628 629 630 631 632 633 634 635 636 638 641 642 647 649 650 651 653 657 658 659 663 664 665 666 668 670 673 682 683 685 687 688 689 690 692 693 694 695 696 698 700 701 703 704 706 707 714 715 720 721 730 734 735 736 737 740 743,
	15	 93 199 243,
	2	 93 199 243 416,
	2	 93 199 243 416 461,
	10	 48 49 72 93 199 243 416 461 471,
	13	 48 49 72 93 199 243 416 461 471 647,
	10	 48 49 72 93 199 243 324 416 461 471 492 528 529 647 698,
	9	 45 48 49 72 93 199 243 324 416 461 471 492 528 529 647 698,
	12	 138 139 203 310,
	14	 138 139 180 203 310 495,
	14	 63 138 139 166 180 182 183 184 185 203 221 310 349 350 351 352 353 354 355 364 365 394 395 449 450 455 456 495 512 513 536 537 538 553 627 628,
	12	 63 138 139 141 166 180 182 183 184 185 203 221 310 349 350 351 352 353 354 355 364 365 394 395 449 450 455 456 495 512 513 536 537 538 553 627 628 700,
	4	 63 138 139 141 166 180 182 183 184 185 203 221 310 349 350 351 352 353 354 355 364 365 394 395 449 450 455 456 495 512 513 536 537 538 553 574 627 628 700,
	31	 592 649 668,
	17	 235 592 649 668,
	25	 99 228 235 236 285 475 586 592 649 668 687,
	30	 51 75 99 228 235 236 285 475 586 592 649 668 687,
	10	 22 51 75 99 228 235 236 285 286 301 475 576 586 592 649 657 668 687 736 737,
	7	 262 271 376 392 544 616 617 618,
	7	 76 262 271 376 392 476 544 616 617 618,
	6	 226 695,
	6	 225 226 557 573 693 695,
	6	 225 226 556 557 573 693 695,
	6	 225 226 556 557 573 693 695 714,
	6	 225 226 556 557 573 693 695 714 715,
	28	 77 198 223 225 226 478 527 556 557 573 638 693 694 695 714 715,
	7	 215 261 306 307 634 707 740,
	7	 215 261 306 307 390 634 707 740,
	6	 81 215 261 306 307 390 634 707 740,
	6	 81 215 261 306 307 390 634 707 734 740,
	6	 81 215 217 261 306 307 390 634 706 707 734 740,
	15	 490 541,
	15	 490 541 593 696,
	12	 8 66 67 77 81 92 125 126 144 152 198 215 217 223 225 226 261 306 307 390 391 414 478 490 527 541 556 557 561 573 593 634 638 693 694 695 696 706 707 714 715 721 734 740,
	0	 8 66 67 77 81 92 125 126 144 152 198 215 217 223 225 226 258 261 306 307 390 391 414 478 490 527 541 556 557 561 573 593 634 638 693 694 695 696 706 707 714 715 721 734 740,
	43	 69 98 290,
	1	 69 70 98 290 330 331 378,
	9	 169 245 246 276 308 309 333 459 486 568 666 685,
	0	 50 82 100 130 150 165 169 202 245 246 276 308 309 333 458 459 468 474 486 504 524 568 626 665 666 685 688,
	16	 53 741,
	34	 52 53 59 469 470 569 741,
	36	 58 570,
	36	 58 60 570,
	11	 399 719 724,
	11	 272 399 719 724,
	7	 61 272 399 719 724,
	6	 726 727,
	8	 534 726 727,
	1	 68 583 713,
	1	 68 116 117 146 263 274 275 371 435 436 437 511 563 583 713,
	16	 68 116 117 128 146 263 274 275 320 341 342 371 435 436 437 511 563 583 713,
	16	 68 116 117 127 128 146 197 263 274 275 320 341 342 371 435 436 437 511 563 583 713,
	8	 68 116 117 127 128 146 197 263 274 275 320 341 342 371 393 435 436 437 511 563 583 713,
	15	 71 120 238 241 297 304 362 366 434 535 571 710,
	11	 250 255 621,
	12	 68 71 114 116 117 120 127 128 146 155 197 238 241 250 255 263 274 275 279 297 304 320 341 342 362 366 369 371 393 434 435 436 437 511 532 535 562 563 571 583 587 598 621 710 713,
	26	 205 716,
	35	 205 716 722,
	22	 84 85 205 487 716 722,
	26	 84 85 205 327 487 716 722,
	20	 412 424 558,
	17	 84 85 122 151 170 171 187 205 213 284 327 329 332 344 346 400 412 424 487 494 517 558 602 644 645 678 716 722,
	3	 36 64 65 91 149 216 222 224 299 312 377 411 418 457 498 514 515 550 554 612 681 691 739 742,
	0	 19 36 41 64 65 84 85 91 104 121 122 124 149 151 154 168 170 171 187 190 205 206 208 209 210 211 212 213 214 216 218 222 224 227 229 230 239 240 242 268 280 281 284 291 299 312 317 322 327 329 332 344 346 359 360 367 377 386 387 388 389 396 397 400 404 407 411 412 418 424 433 457 464 487 494 498 502 506 507 508 514 515 517 531 545 550 554 555 558 559 564 567 577 589 600 602 603 604 611 612 624 644 645 655 660 677 678 679 681 691 702 705 709 716 722 732 733 739 742,
	21	 110 374,
	4	 19 36 41 64 65 84 85 91 104 110 121 122 124 149 151 154 168 170 171 187 190 205 206 208 209 210 211 212 213 214 216 218 222 224 227 229 230 239 240 242 268 280 281 284 291 299 312 317 322 327 329 332 344 346 359 360 367 374 377 386 387 388 389 396 397 400 404 407 411 412 418 424 433 457 464 487 494 498 502 506 507 508 514 515 517 531 545 550 554 555 558 559 564 567 577 589 600 602 603 604 611 612 624 644 645 655 660 677 678 679 681 691 702 705 709 716 722 732 733 739 742,
	11	 19 36 41 64 65 84 85 91 104 110 121 122 124 149 151 154 168 170 171 187 190 205 206 208 209 210 211 212 213 214 216 218 222 224 227 229 230 239 240 242 268 280 281 284 291 299 312 317 322 327 329 332 344 346 359 360 367 374 377 386 387 388 389 396 397 400 404 407 411 412 418 424 433 457 464 487 494 498 502 506 507 508 514 515 517 531 545 550 554 555 558 559 564 567 577 589 600 602 603 604 611 612 624 639 644 645 655 660 677 678 679 681 691 702 705 709 716 722 732 733 739 742,
	12	 14 19 36 41 64 65 68 71 84 85 91 104 110 114 116 117 120 121 122 124 127 128 146 149 151 154 155 168 170 171 187 190 197 205 206 207 208 209 210 211 212 213 214 216 218 222 224 227 229 230 238 239 240 241 242 250 255 263 267 268 274 275 279 280 281 284 291 297 299 304 312 317 320 322 327 329 332 341 342 344 346 359 360 362 366 367 369 371 374 377 386 387 388 389 393 396 397 400 404 407 411 412 418 424 433 434 435 436 437 457 464 487 494 498 502 506 507 508 511 514 515 517 531 532 535 545 550 554 555 558 559 562 563 564 567 571 577 583 587 589 598 600 602 603 604 611 612 621 624 639 644 645 655 660 677 678 679 681 691 702 705 709 710 713 716 722 732 733 739 742,
	18	 47 200 219 220 282 283 383 402 625,
	4	 14 19 36 41 47 64 65 68 71 84 85 91 104 110 114 116 117 120 121 122 124 127 128 146 149 151 154 155 168 170 171 187 190 197 200 205 206 207 208 209 210 211 212 213 214 216 218 219 220 222 224 227 229 230 238 239 240 241 242 250 255 263 267 268 274 275 279 280 281 282 283 284 291 294 295 297 299 300 304 312 317 320 322 327 329 332 341 342 344 346 359 360 362 366 367 369 371 374 377 383 386 387 388 389 393 396 397 400 402 404 407 408 411 412 418 424 433 434 435 436 437 447 457 464 487 494 498 502 506 507 508 511 514 515 517 531 532 535 545 550 554 555 558 559 562 563 564 567 571 577 583 587 589 598 600 602 603 604 611 612 621 624 625 639 644 645 655 660 677 678 679 681 691 702 705 709 710 713 716 722 732 733 739 742,
	20	 79 370 375 477 613,
	2	 13 14 19 34 36 41 44 47 52 53 54 55 56 57 58 59 60 61 62 64 65 68 71 73 74 79 84 85 91 95 104 107 110 114 116 117 120 121 122 124 127 128 131 137 142 146 148 149 151 153 154 155 158 160 168 170 171 186 187 188 190 194 197 200 205 206 207 208 209 210 211 212 213 214 216 218 219 220 222 224 227 229 230 233 234 238 239 240 241 242 244 247 250 255 260 263 265 267 268 270 272 274 275 279 280 281 282 283 284 288 291 294 295 297 299 300 302 303 304 312 317 320 321 322 323 327 329 332 335 338 341 342 344 346 359 360 362 366 367 368 369 370 371 374 375 377 383 385 386 387 388 389 393 396 397 399 400 402 404 407 408 411 412 415 418 424 425 433 434 435 436 437 444 447 454 457 464 466 467 469 470 477 487 489 494 498 499 500 502 506 507 508 510 511 514 515 517 525 526 531 532 533 534 535 545 550 554 555 558 559 562 563 564 565 566 567 569 570 571 577 578 579 580 583 584 587 588 589 598 600 602 603 604 611 612 613 621 624 625 637 639 643 644 645 646 648 655 660 669 677 678 679 681 691 702 705 708 709 710 713 716 717 718 719 722 723 724 725 726 727 728 729 731 732 733 739 741 742,
	9	 13 14 19 34 36 41 44 47 52 53 54 55 56 57 58 59 60 61 62 64 65 68 71 73 74 79 83 84 85 91 95 96 104 105 106 107 110 114 116 117 120 121 122 124 127 128 131 137 142 146 148 149 151 153 154 155 158 160 168 170 171 186 187 188 190 194 197 200 205 206 207 208 209 210 211 212 213 214 216 218 219 220 222 224 227 229 230 233 234 238 239 240 241 242 244 247 250 255 260 263 265 267 268 270 272 274 275 279 280 281 282 283 284 288 291 294 295 297 299 300 302 303 304 312 317 320 321 322 323 327 329 332 335 338 341 342 344 346 359 360 362 366 367 368 369 370 371 374 375 377 383 385 386 387 388 389 393 396 397 399 400 402 404 407 408 411 412 415 418 424 425 433 434 435 436 437 444 447 454 457 464 466 467 469 470 477 487 489 494 498 499 500 502 503 506 507 508 510 511 514 515 517 525 526 531 532 533 534 535 545 550 554 555 558 559 562 563 564 565 566 567 569 570 571 577 578 579 580 581 582 583 584 587 588 589 597 598 600 602 603 604 611 612 613 621 624 625 637 639 643 644 645 646 648 654 655 660 669 677 678 679 681 691 702 705 708 709 710 713 716 717 718 719 722 723 724 725 726 727 728 729 731 732 733 739 741 742,
	4	 13 14 19 34 36 41 44 45 47 52 53 54 55 56 57 58 59 60 61 62 64 65 68 71 73 74 79 83 84 85 91 95 96 104 105 106 107 110 114 116 117 120 121 122 124 127 128 131 137 142 146 148 149 151 153 154 155 158 160 168 170 171 186 187 188 190 194 197 200 205 206 207 208 209 210 211 212 213 214 216 218 219 220 222 224 227 229 230 233 234 238 239 240 241 242 244 247 250 255 260 263 265 267 268 270 272 274 275 279 280 281 282 283 284 288 291 294 295 297 299 300 302 303 304 312 317 320 321 322 323 327 329 332 335 338 341 342 344 346 359 360 362 366 367 368 369 370 371 374 375 377 383 385 386 387 388 389 393 396 397 399 400 402 404 407 408 411 412 415 418 424 425 433 434 435 436 437 444 447 454 457 464 466 467 469 470 477 487 489 494 498 499 500 502 503 506 507 508 510 511 514 515 517 525 526 531 532 533 534 535 545 550 554 555 558 559 562 563 564 565 566 567 569 570 571 577 578 579 580 581 582 583 584 587 588 589 597 598 600 602 603 604 611 612 613 621 624 625 637 639 643 644 645 646 648 654 655 660 669 677 678 679 681 691 702 705 708 709 710 713 716 717 718 719 722 723 724 725 726 727 728 729 731 732 733 739 741 742,
	10	 15 101 163 277 357 358 398 406 430 452 493 594 595 640 656 671 672 674 711 712,
	10	 129 164 248 326 599,
	14	 78 94 249 256 298 347 348 356 372 539 540 575 609 667 675 684,
	15	 78 94 249 256 298 347 348 356 372 401 426 539 540 575 609 667 675 684,
	33	 143 231 232 259 273 382 413 431 496 497 680 697 738,
	11	 1 2 3 4 5 6 7 8 9 10 11 12 16 17 18 20 21 22 23 24 25 26 27 28 29 30 31 32 37 38 48 49 50 51 63 66 67 69 70 72 75 76 77 80 81 82 86 87 88 89 90 92 93 97 98 99 100 102 103 108 111 112 113 115 118 119 123 125 126 130 132 134 135 136 138 139 140 141 144 145 147 150 152 156 157 159 161 162 165 166 167 169 172 173 174 175 176 177 178 180 181 182 183 184 185 191 195 196 198 199 201 202 203 204 215 217 221 223 225 226 228 235 236 237 243 245 246 251 252 253 254 257 258 261 262 264 269 271 276 278 285 286 287 289 290 292 293 296 301 305 306 307 308 309 310 311 313 314 315 316 319 324 328 330 331 333 334 336 337 340 343 345 349 350 351 352 353 354 355 361 363 364 365 373 376 378 379 380 381 384 390 391 392 394 395 403 414 416 419 420 421 422 423 427 428 429 432 438 439 440 441 442 443 445 446 449 450 451 455 456 458 459 460 461 462 463 468 471 472 473 474 475 476 478 479 480 481 483 484 485 486 488 490 491 492 495 501 504 505 509 512 513 516 518 519 520 521 522 523 524 527 528 529 530 536 537 538 541 542 543 544 546 547 548 549 551 553 556 557 560 561 568 572 573 574 576 585 586 590 591 592 593 596 601 605 606 607 608 610 614 615 616 617 618 619 620 622 623 626 627 628 629 630 631 632 633 634 635 636 638 641 642 647 649 650 651 652 653 657 658 659 662 663 664 665 666 668 670 673 682 683 685 687 688 689 690 692 693 694 695 696 698 700 701 703 704 706 707 714 715 720 721 730 734 735 736 737 740 743 744,
	14	 1 2 3 4 5 6 7 8 9 10 11 12 16 17 18 20 21 22 23 24 25 26 27 28 29 30 31 32 37 38 48 49 50 51 63 66 67 69 70 72 75 76 77 80 81 82 86 87 88 89 90 92 93 97 98 99 100 102 103 108 111 112 113 115 118 119 123 125 126 130 132 134 135 136 138 139 140 141 144 145 147 150 152 156 157 159 161 162 165 166 167 169 172 173 174 175 176 180 181 182 183 184 185 191 195 196 198 199 201 202 203 204 215 217 221 223 225 226 228 235 236 237 243 245 246 251 252 253 254 257 258 261 262 264 269 271 276 278 285 286 287 289 290 292 293 296 301 305 306 307 308 309 310 311 313 314 315 316 319 324 328 330 331 333 334 336 337 340 343 345 349 350 351 352 353 354 355 361 363 364 365 373 376 378 379 380 381 384 390 391 392 394 395 403 414 416 419 420 422 423 427 428 429 432 438 439 440 441 442 443 445 446 449 450 451 455 456 458 459 460 461 462 463 468 471 472 473 474 475 476 478 479 480 481 484 485 486 488 490 491 492 495 501 504 505 509 512 513 516 518 519 520 521 522 523 524 527 528 529 530 536 537 538 541 542 543 544 546 547 548 549 551 553 556 557 560 561 568 572 573 574 576 585 586 590 591 592 593 596 601 605 606 607 608 610 614 615 616 617 618 619 620 622 623 626 627 628 629 630 631 632 633 634 635 636 638 641 642 647 649 650 651 652 653 657 658 659 662 663 664 665 666 668 670 673 682 683 685 687 688 689 690 692 693 694 695 696 698 700 701 703 704 706 707 714 715 720 721 730 734 735 736 737 740 743 744,
	2	 1 2 3 4 5 6 7 8 9 10 11 12 16 17 18 20 21 22 23 24 25 26 27 28 29 30 31 32 37 38 48 49 50 51 63 66 67 69 70 72 75 76 77 80 81 82 86 87 88 89 90 92 93 97 98 99 100 102 103 108 111 112 113 115 118 119 123 125 126 130 132 134 135 136 138 139 140 141 144 145 147 150 152 156 157 159 161 162 165 166 167 169 172 173 174 175 176 180 181 182 183 184 185 191 195 196 198 199 201 202 203 204 215 217 221 223 225 226 228 235 236 237 243 245 246 251 252 253 254 257 258 261 262 264 269 271 276 278 285 286 287 289 290 292 293 296 301 305 306 307 308 309 310 311 313 314 315 316 319 328 330 331 333 334 336 337 340 343 345 349 350 351 352 353 354 355 361 363 364 365 373 376 378 379 380 381 384 390 391 392 394 395 403 414 416 419 420 422 423 427 428 429 432 438 439 440 441 442 443 445 446 449 450 451 455 456 458 459 460 461 462 463 468 471 472 473 474 475 476 478 479 480 481 484 485 486 488 490 491 492 495 501 504 505 509 512 513 516 518 519 520 521 522 523 524 527 528 529 530 536 537 538 541 542 543 544 546 547 548 549 551 553 556 557 560 561 568 572 573 574 576 585 586 590 591 592 593 596 601 605 606 607 608 610 614 615 616 617 618 619 620 622 623 626 627 628 629 630 631 632 633 634 635 636 638 641 642 647 649 650 651 652 653 657 658 659 662 663 664 665 666 668 670 673 682 683 685 687 688 689 690 692 693 694 695 696 698 700 701 703 704 706 707 714 715 720 721 730 734 735 736 737 740 743 744,
	1	 1 2 3 4 5 6 7 8 9 10 11 12 16 17 18 20 21 22 23 24 25 26 27 28 29 30 31 32 37 38 48 49 50 51 63 66 67 69 70 72 75 76 77 80 81 82 86 87 88 89 90 92 93 97 98 99 100 102 103 108 111 112 113 115 118 119 123 125 126 130 132 134 135 136 138 139 140 141 144 145 147 150 152 156 157 159 161 162 165 166 167 169 172 173 174 175 176 180 181 182 183 184 185 191 195 196 198 199 201 202 203 204 215 217 221 223 225 226 228 235 236 237 243 245 246 251 252 253 254 257 258 261 262 264 271 276 278 285 286 287 289 290 292 293 296 301 305 306 307 308 309 310 311 313 314 315 316 319 328 330 331 333 334 336 343 345 349 350 351 352 353 354 355 361 363 364 365 373 376 378 379 380 381 384 390 391 392 394 395 403 414 416 419 420 422 423 427 428 429 438 439 440 441 445 446 449 450 451 455 456 458 459 460 461 462 463 468 471 472 473 474 475 476 478 479 480 481 484 485 486 488 490 491 492 495 501 504 509 512 513 516 518 519 520 521 522 523 524 527 528 529 530 536 537 538 541 542 543 544 546 547 548 549 551 553 556 557 560 561 568 572 573 574 576 585 586 590 591 592 593 596 601 605 606 607 608 610 614 615 616 617 618 619 620 622 623 626 627 628 629 630 631 632 633 634 635 636 638 641 642 647 649 650 651 652 653 657 658 659 662 663 664 665 666 668 670 673 682 683 685 687 688 689 690 692 693 694 695 696 698 700 701 703 704 706 707 714 715 720 721 730 734 735 736 737 740 743 744,
	24	 48 49 72 461,
	45	 416 471,
	19	 93 136 199 243 292 293 416 471 530 744,
	25	 48 49 72 93 136 199 243 292 293 416 461 471 530 744,
	18	 48 49 72 93 136 199 243 292 293 416 461 471 492 528 529 530 647 698 744,
	16	 123 519 560 652 662,
	7	 123 379 380 381 403 519 551 560 652 662,
	2	 48 49 72 93 123 136 199 243 292 293 379 380 381 403 416 461 471 492 519 528 529 530 551 560 647 652 662 698 744,
	1	 63 289 480 484 485 520 521,
	9	 138 139 310 495,
	10	 166 180 182 183 184 185 221 349 350 351 352 353 354 355 364 365 394 395 449 450 455 456 512 513 536 537 538 553 627 628,
	0	 141 166 180 182 183 184 185 221 349 350 351 352 353 354 355 364 365 394 395 449 450 455 456 512 513 536 537 538 553 627 628 700,
	1	 138 139 141 166 180 182 183 184 185 221 310 349 350 351 352 353 354 355 364 365 394 395 449 450 455 456 495 512 513 536 537 538 553 627 628 700,
	9	 76 262 271 376 392 476 544 616 617 618 657 736 737,
	11	 67 77,
	12	 67 77 198 223 225 226 556 557 573 693 694 695 714 715,
	23	 56 534 726,
	23	 56 57 61 272 399 534 719 724 726 727,
	21	 128 320 341 342 583,
	3	 116 117 128 146 263 274 275 320 341 342 371 511 563 583,
	7	 68 116 117 128 146 263 274 275 320 341 342 371 511 563 583 713,
	2	 68 116 117 128 146 197 263 274 275 320 341 342 371 511 563 583 713,
	1	 68 116 117 127 128 146 197 263 274 275 320 341 342 371 511 563 583 713,
	4	 71 114 120 238 241 255 297 304 362 366 434 532 535 571 621 710,
	6	 68 71 114 116 117 120 127 128 146 155 197 238 241 250 255 263 274 275 279 297 304 320 341 342 362 366 369 371 393 434 511 532 535 562 563 571 583 598 621 710 713,
	6	 68 71 114 116 117 120 127 128 146 155 197 238 241 250 255 263 274 275 279 297 304 320 341 342 362 366 369 371 393 434 511 532 535 562 563 571 583 587 598 621 710 713,
	2	 104 210 211 230 268 317 508 567 624 655 660 677 679,
	2	 104 210 211 230 268 317 506 507 508 567 624 655 660 677 679 705,
	3	 84 205 716,
	9	 84 85 122 151 170 187 205 213 284 327 329 332 344 346 400 412 424 487 494 517 558 602 644 645 678 716 722,
	12	 84 85 122 151 170 187 190 205 206 213 284 327 329 332 344 346 400 412 424 487 494 517 558 602 644 645 678 716 722,
	8	 121 168 208 209 229 322 388 396 397 555 603 702 709,
	2	 121 168 208 209 229 322 388 396 397 555 603 604 702 709,
	4	 121 168 208 209 229 281 322 388 396 397 404 407 433 555 603 604 702 709,
	15	 95 613,
	25	 321 444 584,
	25	 368 643,
	2	 83 96 105 106 158 503 581 582 597 654,
	0	 79 83 95 96 105 106 158 321 368 370 375 425 444 477 503 581 582 584 597 613 643 654,
	2	 13 14 19 34 36 41 44 47 52 53 54 55 56 57 58 59 60 61 62 64 65 68 71 73 74 79 83 84 85 91 95 96 104 105 106 107 110 114 116 117 120 121 122 124 127 128 131 137 146 148 149 151 153 154 155 158 160 168 170 171 187 188 190 194 197 200 205 206 207 208 209 210 211 212 213 214 216 218 219 220 222 224 227 229 230 233 234 238 239 240 241 242 244 247 250 255 260 263 267 268 270 272 274 275 279 280 281 282 283 284 288 291 294 295 297 299 300 302 303 304 312 317 320 321 322 323 327 329 332 335 338 341 342 344 346 359 360 362 366 367 368 369 370 371 374 375 377 383 385 386 387 388 389 393 396 397 399 400 402 404 407 408 411 412 415 418 424 425 433 434 435 436 437 444 447 454 457 464 466 467 469 470 477 487 489 494 498 499 500 502 503 506 507 508 510 511 514 515 517 525 526 531 532 533 534 535 545 550 554 555 558 559 562 563 564 565 566 567 569 570 571 577 578 579 580 581 582 583 584 587 588 589 597 598 600 602 603 604 611 612 613 621 624 625 637 639 643 644 645 646 654 655 660 669 677 678 679 681 691 702 705 708 709 710 713 716 717 718 719 722 723 724 725 726 727 728 729 731 732 733 739 741 742,
	3	 13 14 19 34 36 41 44 47 52 53 54 55 56 57 58 59 60 61 62 64 65 68 71 73 74 79 83 84 85 91 95 96 104 105 106 107 110 114 116 117 120 121 122 124 127 128 131 137 146 148 149 151 153 154 155 158 160 168 170 171 186 187 188 190 194 197 200 205 206 207 208 209 210 211 212 213 214 216 218 219 220 222 224 227 229 230 233 234 238 239 240 241 242 244 247 250 255 260 263 267 268 270 272 274 275 279 280 281 282 283 284 288 291 294 295 297 299 300 302 303 304 312 317 320 321 322 323 327 329 332 335 338 341 342 344 346 359 360 362 366 367 368 369 370 371 374 375 377 383 385 386 387 388 389 393 396 397 399 400 402 404 407 408 411 412 415 418 424 425 433 434 435 436 437 444 447 454 457 464 466 467 469 470 477 487 489 494 498 499 500 502 503 506 507 508 510 511 514 515 517 525 526 531 532 533 534 535 545 550 554 555 558 559 562 563 564 565 566 567 569 570 571 577 578 579 580 581 582 583 584 587 588 589 597 598 600 602 603 604 611 612 613 621 624 625 637 639 643 644 645 646 648 654 655 660 669 677 678 679 681 691 702 705 708 709 710 713 716 717 718 719 722 723 724 725 726 727 728 729 731 732 733 739 741 742,
	1	 13 14 19 34 36 41 44 47 52 53 54 55 56 57 58 59 60 61 62 64 65 68 71 73 74 79 83 84 85 91 95 96 104 105 106 107 110 114 116 117 120 121 122 124 127 128 131 137 146 148 149 151 153 154 155 158 160 168 170 171 186 187 188 190 194 197 200 205 206 207 208 209 210 211 212 213 214 216 218 219 220 222 224 227 229 230 233 234 238 239 240 241 242 244 247 250 255 260 263 267 268 270 272 274 275 279 280 281 282 283 284 288 291 294 295 297 299 300 302 303 304 312 317 320 321 322 323 327 329 332 335 338 341 342 344 346 359 360 362 366 367 368 369 370 371 374 375 377 383 385 386 387 388 389 393 396 397 399 400 402 404 407 408 411 412 415 418 424 425 433 434 435 436 437 444 447 454 457 464 466 467 469 470 477 483 487 489 494 498 499 500 502 503 506 507 508 510 511 514 515 517 525 526 531 532 533 534 535 545 550 554 555 558 559 562 563 564 565 566 567 569 570 571 577 578 579 580 581 582 583 584 587 588 589 597 598 600 602 603 604 611 612 613 621 624 625 637 639 643 644 645 646 648 654 655 660 669 677 678 679 681 691 702 705 708 709 710 713 716 717 718 719 722 723 724 725 726 727 728 729 731 732 733 739 741 742,
	4	 15 101 163 357 358 398 406 430 452 493 594 595 640 656 671 672 674 711 712,
	1	 15 101 163 326 357 358 398 406 430 452 493 594 595 640 656 671 672 674 711 712,
	1	 15 101 163 326 357 358 398 401 406 426 430 452 493 594 595 640 656 671 672 674 711 712,
	8	 179 298 372,
	3	 78 94 179 249 256 298 347 348 356 372 539 540 575 609 667 675 684,
	7	 78 94 129 164 179 248 249 256 298 347 348 356 372 539 540 575 599 609 667 675 684,
	1	 15 78 94 101 129 163 164 179 248 249 256 298 326 347 348 356 357 358 372 398 401 406 426 430 452 493 539 540 575 594 595 599 609 640 656 667 671 672 674 675 684 711 712,
	3	 266 325 405 661,
	4	 109 266 325 405 661,
	4	 417 686,
	2	 40 417 686,
	1	 39 40 417 686,
	1	 39 40 339 417 686,
	1	 1 2 3 4 5 6 7 8 9 10 11 12 16 17 18 20 21 22 23 24 25 26 27 28 29 30 31 32 37 38 45 48 49 50 51 63 66 67 69 70 72 75 76 77 80 81 82 86 87 88 89 90 92 93 97 98 99 100 102 103 108 111 112 113 115 118 119 123 125 126 130 132 134 135 136 138 139 140 141 142 144 145 147 150 152 156 157 159 161 162 165 166 167 169 172 173 174 175 176 177 178 180 181 182 183 184 185 191 195 196 198 199 201 202 203 204 215 217 221 223 225 226 228 235 236 237 243 245 246 251 252 253 254 257 258 261 262 264 265 269 271 276 278 285 286 287 289 290 292 293 296 301 305 306 307 308 309 310 311 313 314 315 316 319 324 328 330 331 333 334 336 337 340 343 345 349 350 351 352 353 354 355 361 363 364 365 373 376 378 379 380 381 384 390 391 392 394 395 403 414 416 419 420 421 422 423 427 428 429 432 438 439 440 441 442 443 445 446 449 450 451 455 456 458 459 460 461 462 463 468 471 472 473 474 475 476 478 479 480 481 484 485 486 488 490 491 492 495 501 504 505 509 512 513 516 518 519 520 521 522 523 524 527 528 529 530 536 537 538 541 542 543 544 546 547 548 549 551 553 556 557 560 561 568 572 573 574 576 585 586 590 591 592 593 596 601 605 606 607 608 610 614 615 616 617 618 619 620 622 623 626 627 628 629 630 631 632 633 634 635 636 638 641 642 647 649 650 651 652 653 657 658 659 662 663 664 665 666 668 670 673 682 683 685 687 688 689 690 692 693 694 695 696 698 700 701 703 704 706 707 714 715 720 721 730 734 735 736 737 740 743 744,
	1	 350 450,
	5	 63 166 180 182 183 184 185 221 349 350 351 352 353 354 355 364 365 394 395 449 450 455 456 495 512 513 536 537 538 553 627 628,
	4	 63 141 166 180 182 183 184 185 221 349 350 351 352 353 354 355 364 365 394 395 449 450 455 456 495 512 513 536 537 538 553 627 628 700,
	6	 236 285,
	6	 99 236 285 586,
	8	 22 75 99 228 235 236 271 285 286 301 376 392 475 544 576 586 592 616 617 618 649 657 668 687 736 737,
	13	 223 225 226 556 557 573 693,
	13	 223 225 226 556 557 573 693 714,
	14	 223 225 226 556 557 573 693 714 715,
	8	 276 363 472 486 568 666,
	8	 20 50 82 100 130 147 150 165 202 276 305 363 458 463 468 472 473 474 486 491 504 522 524 568 626 665 666 673 688,
	19	 399 719 724 727,
	22	 272 399 719 724 727,
	26	 52 53 54 55 56 57 58 59 60 61 107 272 335 399 466 469 470 533 534 569 570 578 579 580 669 717 718 719 723 724 725 726 727 728 741,
	29	 52 53 54 55 56 57 58 59 60 61 62 107 233 234 272 335 399 466 469 470 525 526 533 534 569 570 578 579 580 669 717 718 719 723 724 725 726 727 728 741,
	14	 116 117 128 146 263 274 275 320 341 342 371 435 436 437 511 563 583,
	19	 68 71 114 116 117 120 127 128 146 155 197 238 241 250 255 263 274 275 279 297 304 320 341 342 362 366 369 371 434 435 436 437 511 532 535 562 563 571 583 587 598 621 710 713,
	12	 210 508,
	12	 210 211 508,
	11	 280 317 567,
	8	 190 205 716 722,
	9	 171 190 205 716 722,
	9	 171 190 205 206 716 722,
	14	 151 412,
	14	 151 412 494,
	15	 424 558,
	13	 400 424 558,
	15	 110 224 418 457 515 550 681,
	12	 19 41 84 85 104 110 121 122 124 151 154 168 170 171 187 190 205 206 208 209 210 211 212 213 214 218 224 227 229 230 239 240 242 268 280 281 284 291 317 322 327 329 332 344 346 359 360 367 386 387 388 389 396 397 400 404 407 412 418 424 433 457 464 487 494 502 506 507 508 515 517 531 545 550 555 558 559 564 567 577 589 600 602 603 604 611 624 644 645 655 660 677 678 679 681 702 705 709 716 722 732 733,
	21	 19 41 84 85 104 110 121 122 124 151 154 168 170 171 187 190 205 206 208 209 210 211 212 213 214 218 224 227 229 230 239 240 242 268 280 281 284 291 317 322 327 329 332 344 346 359 360 367 374 386 387 388 389 396 397 400 404 407 412 418 424 433 457 464 487 494 502 506 507 508 515 517 531 545 550 555 558 559 564 567 577 589 600 602 603 604 611 624 644 645 655 660 677 678 679 681 702 705 709 716 722 732 733,
	11	 13 14 19 36 41 47 52 53 54 55 56 57 58 59 60 61 62 64 65 68 71 73 74 84 85 91 104 107 110 114 116 117 120 121 122 124 127 128 131 137 146 148 149 151 153 154 155 160 168 170 171 187 190 194 197 200 205 206 207 208 209 210 211 212 213 214 216 218 219 220 222 224 227 229 230 233 234 238 239 240 241 242 244 247 250 255 260 263 267 268 270 272 274 275 279 280 281 282 283 284 291 294 295 297 299 300 302 303 304 312 317 320 322 323 327 329 332 335 338 341 342 344 346 359 360 362 366 367 369 371 374 377 383 386 387 388 389 393 396 397 399 400 402 403 404 407 408 411 412 415 418 424 433 434 435 436 437 447 454 457 464 466 469 470 487 489 494 498 499 500 502 506 507 508 511 514 515 517 525 526 531 532 533 534 535 545 550 554 555 558 559 562 563 564 565 566 567 569 570 571 577 578 579 580 583 587 588 589 598 600 602 603 604 611 612 621 624 625 639 644 645 646 655 660 669 677 678 679 681 691 702 705 709 710 713 716 717 718 719 722 723 724 725 726 727 728 729 731 732 733 739 741 742,
	4	 79 375 477 613,
	4	 79 95 375 477 613,
	9	 13 14 19 36 41 47 52 53 54 55 56 57 58 59 60 61 62 64 65 68 71 73 74 79 84 85 91 95 104 107 110 114 116 117 120 121 122 124 127 128 131 137 146 148 149 151 153 154 155 160 168 170 171 187 190 194 197 200 205 206 207 208 209 210 211 212 213 214 216 218 219 220 222 224 227 229 230 233 234 238 239 240 241 242 244 247 250 255 260 263 267 268 270 272 274 275 279 280 281 282 283 284 291 294 295 297 299 300 302 303 304 312 317 320 321 322 323 327 329 332 335 338 341 342 344 346 359 360 362 366 367 368 369 370 371 374 375 377 383 386 387 388 389 393 396 397 399 400 402 403 404 407 408 411 412 415 418 424 425 433 434 435 436 437 444 447 454 457 464 466 469 470 477 487 489 494 498 499 500 502 506 507 508 511 514 515 517 525 526 531 532 533 534 535 545 550 554 555 558 559 562 563 564 565 566 567 569 570 571 577 578 579 580 583 584 587 588 589 598 600 602 603 604 611 612 613 621 624 625 639 643 644 645 646 655 660 669 677 678 679 681 691 702 705 709 710 713 716 717 718 719 722 723 724 725 726 727 728 729 731 732 733 739 741 742,
	11	 13 14 19 34 36 41 44 47 52 53 54 55 56 57 58 59 60 61 62 64 65 68 71 73 74 79 84 85 91 95 104 107 110 114 116 117 120 121 122 124 127 128 131 137 146 148 149 151 153 154 155 160 168 170 171 187 188 190 194 197 200 205 206 207 208 209 210 211 212 213 214 216 218 219 220 222 224 227 229 230 233 234 238 239 240 241 242 244 247 250 255 260 263 267 268 270 272 274 275 279 280 281 282 283 284 288 291 294 295 297 299 300 302 303 304 312 317 320 321 322 323 327 329 332 335 338 341 342 344 346 359 360 362 366 367 368 369 370 371 374 375 377 383 385 386 387 388 389 393 396 397 399 400 402 403 404 407 408 411 412 415 418 424 425 433 434 435 436 437 444 447 454 457 464 466 467 469 470 477 487 489 494 498 499 500 502 506 507 508 510 511 514 515 517 525 526 531 532 533 534 535 545 550 554 555 558 559 562 563 564 565 566 567 569 570 571 577 578 579 580 583 584 587 588 589 598 600 602 603 604 611 612 613 621 624 625 637 639 643 644 645 646 655 660 669 677 678 679 681 691 702 705 708 709 710 713 716 717 718 719 722 723 724 725 726 727 728 729 731 732 733 739 741 742,
	5	 13 14 19 34 36 41 44 45 47 52 53 54 55 56 57 58 59 60 61 62 64 65 68 71 73 74 79 84 85 91 95 104 107 110 114 116 117 120 121 122 124 127 128 131 137 146 148 149 151 153 154 155 160 168 170 171 187 188 190 194 197 200 205 206 207 208 209 210 211 212 213 214 216 218 219 220 222 224 227 229 230 233 234 238 239 240 241 242 244 247 250 255 260 263 267 268 270 272 274 275 279 280 281 282 283 284 288 291 294 295 297 299 300 302 303 304 312 317 320 321 322 323 327 329 332 335 338 341 342 344 346 359 360 362 366 367 368 369 370 371 374 375 377 383 385 386 387 388 389 393 396 397 399 400 402 403 404 407 408 411 412 415 418 424 425 433 434 435 436 437 444 447 454 457 464 466 467 469 470 477 487 489 494 498 499 500 502 506 507 508 510 511 514 515 517 525 526 531 532 533 534 535 545 550 554 555 558 559 562 563 564 565 566 567 569 570 571 577 578 579 580 583 584 587 588 589 598 600 602 603 604 611 612 613 621 624 625 637 639 643 644 645 646 655 660 669 677 678 679 681 691 702 705 708 709 710 713 716 717 718 719 722 723 724 725 726 727 728 729 731 732 733 739 741 742,
	6	 13 14 19 34 36 41 44 45 47 52 53 54 55 56 57 58 59 60 61 62 64 65 68 71 73 74 79 84 85 91 95 104 107 110 114 116 117 120 121 122 124 127 128 131 137 142 146 148 149 151 153 154 155 160 168 170 171 187 188 190 194 197 200 205 206 207 208 209 210 211 212 213 214 216 218 219 220 222 224 227 229 230 233 234 238 239 240 241 242 244 247 250 255 260 263 265 267 268 270 272 274 275 279 280 281 282 283 284 288 291 294 295 297 299 300 302 303 304 312 317 320 321 322 323 327 329 332 335 338 341 342 344 346 359 360 362 366 367 368 369 370 371 374 375 377 383 385 386 387 388 389 393 396 397 399 400 402 403 404 407 408 411 412 415 418 424 425 433 434 435 436 437 444 447 454 457 464 466 467 469 470 477 487 489 494 498 499 500 502 506 507 508 510 511 514 515 517 525 526 531 532 533 534 535 545 550 554 555 558 559 562 563 564 565 566 567 569 570 571 577 578 579 580 583 584 587 588 589 598 600 602 603 604 611 612 613 621 624 625 637 639 643 644 645 646 655 660 669 677 678 679 681 691 702 705 708 709 710 713 716 717 718 719 722 723 724 725 726 727 728 729 731 732 733 739 741 742,
	4	 13 14 19 34 36 41 44 45 47 52 53 54 55 56 57 58 59 60 61 62 64 65 68 71 73 74 79 83 84 85 91 95 96 104 105 106 107 110 114 116 117 120 121 122 124 127 128 131 137 142 146 148 149 151 153 154 155 160 168 170 171 187 188 190 194 197 200 205 206 207 208 209 210 211 212 213 214 216 218 219 220 222 224 227 229 230 233 234 238 239 240 241 242 244 247 250 255 260 263 265 267 268 270 272 274 275 279 280 281 282 283 284 288 291 294 295 297 299 300 302 303 304 312 317 320 321 322 323 327 329 332 335 338 341 342 344 346 359 360 362 366 367 368 369 370 371 374 375 377 383 385 386 387 388 389 393 396 397 399 400 402 403 404 407 408 411 412 415 418 424 425 433 434 435 436 437 444 447 454 457 464 466 467 469 470 477 487 489 494 498 499 500 502 503 506 507 508 510 511 514 515 517 525 526 531 532 533 534 535 545 550 554 555 558 559 562 563 564 565 566 567 569 570 571 577 578 579 580 581 582 583 584 587 588 589 597 598 600 602 603 604 611 612 613 621 624 625 637 639 643 644 645 646 654 655 660 669 677 678 679 681 691 702 705 708 709 710 713 716 717 718 719 722 723 724 725 726 727 728 729 731 732 733 739 741 742,
	6	 13 14 19 34 36 41 44 45 47 52 53 54 55 56 57 58 59 60 61 62 64 65 68 71 73 74 79 83 84 85 91 95 96 104 105 106 107 110 114 116 117 120 121 122 124 127 128 131 137 142 146 148 149 151 153 154 155 160 168 170 171 186 187 188 190 194 197 200 205 206 207 208 209 210 211 212 213 214 216 218 219 220 222 224 227 229 230 233 234 238 239 240 241 242 244 247 250 255 260 263 265 267 268 270 272 274 275 279 280 281 282 283 284 288 291 294 295 297 299 300 302 303 304 312 317 320 321 322 323 327 329 332 335 338 341 342 344 346 359 360 362 366 367 368 369 370 371 374 375 377 383 385 386 387 388 389 393 396 397 399 400 402 403 404 407 408 411 412 415 418 424 425 433 434 435 436 437 444 447 454 457 464 466 467 469 470 477 487 489 494 498 499 500 502 503 506 507 508 510 511 514 515 517 525 526 531 532 533 534 535 545 550 554 555 558 559 562 563 564 565 566 567 569 570 571 577 578 579 580 581 582 583 584 587 588 589 597 598 600 602 603 604 611 612 613 621 624 625 637 639 643 644 645 646 648 654 655 660 669 677 678 679 681 691 702 705 708 709 710 713 716 717 718 719 722 723 724 725 726 727 728 729 731 732 733 739 741 742,
	4	 13 14 19 34 36 41 44 45 47 52 53 54 55 56 57 58 59 60 61 62 64 65 68 71 73 74 79 83 84 85 91 95 96 104 105 106 107 110 114 116 117 120 121 122 124 127 128 131 137 142 146 148 149 151 153 154 155 158 160 168 170 171 186 187 188 190 194 197 200 205 206 207 208 209 210 211 212 213 214 216 218 219 220 222 224 227 229 230 233 234 238 239 240 241 242 244 247 250 255 260 263 265 267 268 270 272 274 275 279 280 281 282 283 284 288 291 294 295 297 299 300 302 303 304 312 317 320 321 322 323 327 329 332 335 338 341 342 344 346 359 360 362 366 367 368 369 370 371 374 375 377 383 385 386 387 388 389 393 396 397 399 400 402 403 404 407 408 411 412 415 418 424 425 433 434 435 436 437 444 447 454 457 464 466 467 469 470 477 487 489 494 498 499 500 502 503 506 507 508 510 511 514 515 517 525 526 531 532 533 534 535 545 550 554 555 558 559 562 563 564 565 566 567 569 570 571 577 578 579 580 581 582 583 584 587 588 589 597 598 600 602 603 604 611 612 613 621 624 625 637 639 643 644 645 646 648 654 655 660 669 677 678 679 681 691 702 705 708 709 710 713 716 717 718 719 722 723 724 725 726 727 728 729 731 732 733 739 741 742,
	13	 1 2 3 4 5 6 7 8 9 10 11 12 16 17 18 20 21 22 23 24 25 26 27 28 29 30 31 32 37 38 48 49 50 51 63 66 67 69 70 72 75 76 77 80 81 82 86 87 88 89 90 92 93 97 98 99 100 102 103 108 111 112 113 115 118 119 123 125 126 130 132 134 135 136 138 139 140 141 144 145 147 150 152 156 157 159 161 162 165 166 167 169 172 173 174 175 176 177 178 180 181 182 183 184 185 191 195 196 198 199 201 202 203 204 215 217 221 223 225 226 228 235 236 237 243 245 246 251 252 253 254 257 258 261 262 264 269 271 276 278 285 286 287 289 290 292 293 296 301 305 306 307 308 309 310 311 313 314 315 316 319 324 328 330 331 333 334 336 337 340 343 345 349 350 351 352 353 354 355 361 363 364 365 373 376 378 379 380 381 384 390 391 392 394 395 414 416 419 420 421 422 423 427 428 429 432 438 439 440 441 442 443 445 446 449 450 451 455 456 458 459 460 461 462 463 468 471 472 473 474 475 476 478 479 480 481 483 484 485 486 488 490 491 492 495 501 504 505 509 512 513 516 518 519 520 521 522 523 524 527 528 529 530 536 537 538 541 542 543 544 546 547 548 549 551 553 556 557 560 561 568 572 573 574 576 585 586 590 591 592 593 596 601 605 606 607 608 610 614 615 616 617 618 619 620 622 623 626 627 628 629 630 631 632 633 634 635 636 638 641 642 647 649 650 651 652 653 657 658 659 662 663 664 665 666 668 670 673 682 683 685 687 688 689 690 692 693 694 695 696 698 700 701 703 704 706 707 714 715 720 721 730 734 735 736 737 740 743 744,
	6	 269 340 505,
	6	 269 340 432 505,
	6	 269 340 432 443 505,
	0	 1 2 3 4 5 6 7 8 9 10 11 12 16 17 18 20 21 22 23 24 25 26 27 28 29 30 31 32 37 38 48 49 50 51 63 66 67 69 70 72 75 76 77 80 81 82 86 87 88 89 90 92 93 97 98 99 100 102 103 108 111 112 113 115 118 119 125 126 130 132 134 135 136 138 139 140 141 144 145 147 150 152 156 157 159 161 162 165 166 167 169 172 173 174 175 176 177 178 180 181 182 183 184 185 191 195 196 198 199 201 202 203 204 215 217 221 223 225 226 228 235 236 237 243 245 246 251 252 253 254 257 258 261 262 264 271 276 278 285 286 287 289 290 292 293 296 301 305 306 307 308 309 310 311 313 314 315 316 319 324 328 330 331 333 334 336 343 345 349 350 351 352 353 354 355 361 363 364 365 373 376 378 384 390 391 392 394 395 414 416 419 420 421 422 423 427 428 429 438 439 440 441 445 446 449 450 451 455 456 458 459 460 461 462 463 468 471 472 473 474 475 476 478 479 480 481 483 484 485 486 488 490 491 492 495 501 504 509 512 513 516 518 520 521 522 523 524 527 528 529 530 536 537 538 541 542 543 544 546 547 548 549 553 556 557 561 568 572 573 574 576 585 586 590 591 592 593 596 601 605 606 607 608 610 614 615 616 617 618 619 620 622 623 626 627 628 629 630 631 632 633 634 635 636 638 641 642 647 649 650 651 653 657 658 659 663 664 665 666 668 670 673 682 683 685 687 688 689 690 692 693 694 695 696 698 700 701 703 704 706 707 714 715 720 721 730 734 735 736 737 740 743 744,
	11	 1 2 3 4 5 6 7 8 9 10 11 12 16 17 18 20 21 22 23 24 25 26 27 28 29 30 31 32 37 38 48 49 50 51 63 66 67 69 70 72 75 76 77 80 81 82 86 87 88 89 90 92 93 97 98 99 100 102 103 108 111 112 113 115 118 119 125 126 130 132 134 135 136 138 139 140 141 144 145 147 150 152 156 157 159 161 162 165 166 167 169 172 173 174 175 176 180 181 182 183 184 185 191 195 196 198 199 201 202 203 204 215 217 221 223 225 226 228 235 236 237 243 245 246 251 252 253 254 257 258 261 262 264 271 276 278 285 286 287 289 290 292 293 296 301 305 306 307 308 309 310 311 313 314 315 316 319 328 330 331 333 334 336 343 345 349 350 351 352 353 354 355 361 363 364 365 373 376 378 384 390 391 392 394 395 414 416 419 420 422 423 427 428 429 438 439 440 441 445 446 449 450 451 455 456 458 459 460 461 462 463 468 471 472 473 474 475 476 478 479 480 481 484 485 486 488 490 491 492 495 501 504 509 512 513 516 518 520 521 522 523 524 527 528 529 530 536 537 538 541 542 543 544 546 547 548 549 553 556 557 561 568 572 573 574 576 585 586 590 591 592 593 596 601 605 606 607 608 610 614 615 616 617 618 619 620 622 623 626 627 628 629 630 631 632 633 634 635 636 638 641 642 647 649 650 651 653 657 658 659 663 664 665 666 668 670 673 682 683 685 687 688 689 690 692 693 694 695 696 698 700 701 703 704 706 707 714 715 720 721 730 734 735 736 737 740 743 744,
	10	 349 351 355 395 537,
	11	 394 553,
	4	 7 90 115 132 134 135 201 287 314 315 328 373 462 501 516 572 585 629 630 631 632,
	2	 345 427,
	7	 8 66 67 77 81 92 125 126 144 152 198 215 217 223 225 226 258 261 306 307 378 390 391 414 478 527 541 556 557 561 573 634 638 693 694 695 706 707 714 715 721 734 740,
	1	 37 167 257 488 601 622 623 653,
	13	 52 58 59 470 569,
	3	 68 116 117 128 146 263 274 275 320 341 342 371 393 435 436 437 511 563 583 713,
	3	 68 116 117 127 128 146 263 274 275 320 341 342 371 393 435 436 437 511 563 583 713,
	8	 250 255 532 621,
	7	 71 120 155 238 241 250 255 297 304 362 366 369 434 532 535 571 598 621 710,
	3	 68 71 114 116 117 120 127 128 146 155 238 241 250 255 263 274 275 279 297 304 320 341 342 362 366 369 371 393 434 435 436 437 511 532 535 562 563 571 583 587 598 621 710 713,
	3	 14 68 71 114 116 117 120 127 128 146 155 207 238 241 250 255 263 267 274 275 279 297 304 320 341 342 362 366 369 371 393 434 435 436 437 511 532 535 562 563 571 583 587 598 621 710 713,
	4	 14 68 71 114 116 117 120 127 128 146 155 197 207 238 241 250 255 263 267 274 275 279 297 304 320 341 342 362 366 369 371 374 393 434 435 436 437 511 532 535 562 563 571 583 587 598 621 710 713,
	2	 122 151 170 187 213 284 327 329 332 344 346 400 412 424 494 517 558 602 644 645 678,
	2	 84 85 122 151 170 187 213 284 327 329 332 344 346 400 412 424 487 494 517 558 602 644 645 678,
	2	 190 205 206 716 722,
	3	 84 85 122 151 170 171 187 190 205 206 213 284 327 329 332 344 346 400 412 424 433 487 494 517 545 558 602 644 645 678 716 722,
	1	 84 85 122 151 170 171 187 190 205 206 213 284 291 327 329 332 344 346 400 412 424 433 487 494 517 545 558 602 644 645 678 716 722,
	2	 19 41 84 85 104 122 124 151 154 170 171 187 190 205 206 210 211 212 213 214 218 227 230 239 240 242 268 280 284 291 317 327 329 332 344 346 359 360 367 386 387 389 400 412 424 433 464 487 494 502 506 507 508 517 531 545 558 559 564 567 589 600 602 611 624 644 645 655 660 677 678 679 705 716 722 732 733,
	1	 121 168 208 209 281 322 396 397 404 407 555 603 709,
	2	 577 604 702,
	2	 229 388 577 604 702,
	6	 19 41 84 85 104 110 121 122 124 151 154 168 170 171 187 190 205 206 208 209 210 211 212 213 214 218 224 227 229 230 239 240 242 268 280 281 284 291 317 322 327 329 332 344 346 359 360 367 386 387 388 389 396 397 400 404 407 412 418 424 433 457 464 487 494 502 506 507 508 515 517 531 545 550 555 558 559 564 567 577 589 600 602 603 604 611 624 639 644 645 655 660 677 678 679 681 702 705 709 716 722 732 733,
	1	 13 14 19 36 41 47 52 53 54 55 56 57 58 59 60 61 62 64 65 68 71 73 74 84 85 91 104 107 110 114 116 117 120 121 122 124 127 128 131 137 146 148 149 151 153 154 155 160 168 170 171 187 190 194 197 200 205 206 207 208 209 210 211 212 213 214 216 218 219 220 224 227 229 230 233 234 238 239 240 241 242 244 247 250 255 260 263 267 268 270 272 274 275 279 280 281 282 283 284 291 294 295 297 299 300 302 303 304 312 317 320 322 323 327 329 332 335 338 341 342 344 346 359 360 362 366 367 369 371 374 377 383 386 387 388 389 393 396 397 399 400 402 404 407 408 411 412 415 418 424 433 434 435 436 437 447 454 457 464 466 469 470 487 489 494 498 499 500 502 506 507 508 511 514 515 517 525 526 531 532 533 534 535 545 550 554 555 558 559 562 563 564 565 566 567 569 570 571 577 578 579 580 583 587 588 589 598 600 602 603 604 611 612 621 624 625 639 644 645 646 655 660 669 677 678 679 681 691 702 705 709 710 713 716 717 718 719 722 723 724 725 726 727 728 729 731 732 733 739 741 742,
	2	 13 14 19 34 36 41 44 45 47 52 53 54 55 56 57 58 59 60 61 62 64 65 68 71 73 74 79 84 85 91 95 104 107 110 114 116 117 120 121 122 124 127 128 131 137 146 148 149 151 153 154 155 160 168 170 171 186 187 188 190 194 197 200 205 206 207 208 209 210 211 212 213 214 216 218 219 220 222 224 227 229 230 233 234 238 239 240 241 242 244 247 250 255 260 263 267 268 270 272 274 275 279 280 281 282 283 284 288 291 294 295 297 299 300 302 303 304 312 317 320 321 322 323 327 329 332 335 338 341 342 344 346 359 360 362 366 367 368 369 370 371 374 375 377 383 385 386 387 388 389 393 396 397 399 400 402 403 404 407 408 411 412 415 418 424 425 433 434 435 436 437 444 447 454 457 464 466 467 469 470 477 487 489 494 498 499 500 502 506 507 508 510 511 514 515 517 525 526 531 532 533 534 535 545 550 554 555 558 559 562 563 564 565 566 567 569 570 571 577 578 579 580 583 584 587 588 589 598 600 602 603 604 611 612 613 621 624 625 637 639 643 644 645 646 648 655 660 669 677 678 679 681 691 702 705 708 709 710 713 716 717 718 719 722 723 724 725 726 727 728 729 731 732 733 739 741 742,
	3	 13 14 19 34 36 41 44 45 47 52 53 54 55 56 57 58 59 60 61 62 64 65 68 71 73 74 79 83 84 85 91 95 96 104 105 106 107 110 114 116 117 120 121 122 124 127 128 131 137 146 148 149 151 153 154 155 160 168 170 171 186 187 188 190 194 197 200 205 206 207 208 209 210 211 212 213 214 216 218 219 220 222 224 227 229 230 233 234 238 239 240 241 242 244 247 250 255 260 263 267 268 270 272 274 275 279 280 281 282 283 284 288 291 294 295 297 299 300 302 303 304 312 317 320 321 322 323 327 329 332 335 338 341 342 344 346 359 360 362 366 367 368 369 370 371 374 375 377 383 385 386 387 388 389 393 396 397 399 400 402 403 404 407 408 411 412 415 418 424 425 433 434 435 436 437 444 447 454 457 464 466 467 469 470 477 487 489 494 498 499 500 502 503 506 507 508 510 511 514 515 517 525 526 531 532 533 534 535 545 550 554 555 558 559 562 563 564 565 566 567 569 570 571 577 578 579 580 581 582 583 584 587 588 589 597 598 600 602 603 604 611 612 613 621 624 625 637 639 643 644 645 646 648 654 655 660 669 677 678 679 681 691 702 705 708 709 710 713 716 717 718 719 722 723 724 725 726 727 728 729 731 732 733 739 741 742,
	3	 273 697,
	2	 15 78 94 101 129 163 164 179 248 249 256 273 277 298 326 347 348 356 357 358 372 398 401 405 406 426 430 452 493 539 540 575 594 595 599 609 640 656 661 667 671 672 674 675 684 697 711 712,
	2	 231 232 259 413 431,
	1	 143 231 232 259 382 413 431,
	2	 143 231 232 259 382 413 431 699,
	2	 496 497,
	2	 143 231 232 259 382 413 431 496 497 680 699,
	5	 15 78 94 101 129 143 163 164 179 231 232 248 249 256 259 273 277 298 326 347 348 356 357 358 372 382 398 401 405 406 413 426 430 431 452 493 496 497 539 540 575 594 595 599 609 640 656 661 667 671 672 674 675 680 684 697 699 711 712,
	6	 15 78 94 101 129 143 163 164 179 231 232 248 249 256 259 273 277 298 326 347 348 356 357 358 372 382 398 401 405 406 413 426 430 431 452 493 496 497 539 540 575 594 595 599 609 640 656 661 667 671 672 674 675 680 684 697 699 711 712 738,
	2	 1 2 3 4 5 6 7 8 9 10 11 12 16 17 18 20 21 22 23 24 25 26 27 28 29 30 31 32 37 38 48 49 50 51 63 66 67 69 70 72 75 76 77 80 81 82 86 87 88 89 90 92 93 97 98 99 100 102 103 108 111 112 113 115 118 119 123 125 126 130 132 134 135 136 138 139 140 141 142 144 145 147 150 152 156 157 158 159 161 162 165 166 167 169 172 173 174 175 176 177 178 180 181 182 183 184 185 191 195 196 198 199 201 202 203 204 215 217 221 223 225 226 228 235 236 237 243 245 246 251 252 253 254 257 258 261 262 264 265 269 271 276 278 285 286 287 289 290 292 293 296 301 305 306 307 308 309 310 311 313 314 315 316 319 324 328 330 331 333 334 336 337 340 343 345 349 350 351 352 353 354 355 361 363 364 365 373 376 378 379 380 381 384 390 391 392 394 395 414 416 419 420 421 422 423 427 428 429 432 438 439 440 441 442 443 445 446 449 450 451 455 456 458 459 460 461 462 463 468 471 472 473 474 475 476 478 479 480 481 483 484 485 486 488 490 491 492 495 501 504 505 509 512 513 516 518 519 520 521 522 523 524 527 528 529 530 536 537 538 541 542 543 544 546 547 548 549 551 553 556 557 560 561 568 572 573 574 576 585 586 590 591 592 593 596 601 605 606 607 608 610 614 615 616 617 618 619 620 622 623 626 627 628 629 630 631 632 633 634 635 636 638 641 642 647 649 650 651 652 653 657 658 659 662 663 664 665 666 668 670 673 682 683 685 687 688 689 690 692 693 694 695 696 698 700 701 703 704 706 707 714 715 720 721 730 734 735 736 737 740 743 744,
	16	 416 461 471,
	16	 416 461 471 647,
	14	 93 136 199 243 292 293 416 461 471 530 647 744,
	10	 380 381,
	3	 442 443,
	3	 48 49 72 93 123 136 199 243 269 292 293 324 337 340 379 380 381 416 432 442 443 461 471 492 505 519 528 529 530 551 560 647 652 662 698 744,
	2	 63 138 139 141 166 180 182 183 184 185 203 221 289 310 349 350 351 352 353 354 355 364 365 394 395 449 450 455 456 480 481 484 485 495 512 513 520 521 536 537 538 553 574 627 628 700,
	3	 63 138 139 141 166 180 182 183 184 185 203 221 289 310 349 350 351 352 353 354 355 364 365 394 395 449 450 455 456 480 481 484 485 495 512 513 520 521 536 537 538 553 574 591 627 628 700,
	12	 466 533 669 728,
	5	 14 68 110 116 117 127 128 146 197 207 263 274 275 320 341 342 371 374 435 436 437 511 563 583 587 713,
	0	 19 41 84 85 104 121 122 124 151 154 168 170 171 187 190 205 206 208 209 210 211 212 213 214 218 227 229 230 239 240 242 268 280 281 284 291 317 322 327 329 332 344 346 359 360 367 386 387 388 389 396 397 400 404 407 412 424 433 464 487 494 502 506 507 508 517 531 545 555 558 559 564 567 577 589 600 602 603 611 624 644 645 655 660 677 678 679 702 705 709 716 722 732 733,
	3	 91 216 377 691 739 742,
	20	 36 91 216 377 514 691 739 742,
	4	 36 64 65 91 149 216 299 312 377 411 514 554 612 691 739 742,
	11	 15 101 163 358 430 493 640 656 674 711 712,
	2	 179 256 347 348 356 609 684,
	2	 15 78 94 101 129 163 164 179 248 249 256 277 298 326 347 348 356 357 358 372 398 406 430 452 493 539 540 575 594 595 599 609 640 656 667 671 672 674 675 684 711 712,
	6	 15 78 94 101 129 163 164 179 231 232 248 249 256 259 273 277 298 326 347 348 356 357 358 372 398 401 405 406 413 426 430 431 452 493 496 497 539 540 575 594 595 599 609 640 656 661 667 671 672 674 675 680 684 711 712,
	10	 15 78 94 101 109 129 133 163 164 179 231 232 248 249 256 259 266 273 277 298 325 326 347 348 356 357 358 372 398 401 405 406 413 426 430 431 452 493 496 497 539 540 575 594 595 599 609 640 656 661 667 671 672 674 675 680 684 699 711 712,
	4	 15 34 44 78 94 101 109 129 133 163 164 179 186 188 231 232 248 249 256 259 266 273 277 288 298 325 326 347 348 356 357 358 372 385 398 401 405 406 413 426 430 431 452 467 493 496 497 510 539 540 575 594 595 599 609 637 640 648 656 661 667 671 672 674 675 680 684 699 708 711 712 738,
	5	 15 33 34 35 39 40 42 43 44 46 78 79 83 94 95 96 101 105 106 109 129 133 142 143 158 163 164 179 186 188 189 192 193 231 232 248 249 256 259 265 266 273 277 288 298 318 321 325 326 339 347 348 356 357 358 368 370 372 375 382 385 398 401 403 405 406 409 410 413 417 425 426 430 431 444 448 452 453 465 467 477 482 493 496 497 503 510 539 540 552 575 581 582 584 594 595 597 599 609 613 637 640 643 648 654 656 661 667 671 672 674 675 676 680 684 686 699 708 711 712 738,
	3	 15 33 34 35 39 40 42 43 44 45 46 78 79 83 94 95 96 101 105 106 109 129 133 142 143 158 163 164 177 178 179 186 188 189 192 193 231 232 248 249 256 259 265 266 273 277 288 298 318 321 325 326 339 347 348 356 357 358 368 370 372 375 382 385 398 401 403 405 406 409 410 413 417 421 425 426 430 431 444 448 452 453 465 467 477 482 493 496 497 503 510 539 540 552 575 581 582 584 594 595 597 599 609 613 637 640 643 648 654 656 661 667 671 672 674 675 676 680 684 686 697 699 708 711 712 738,
	0	 115 132 314 315 328 462 501 516 585 631,
	2	 22 286 576,
	7	 51 99 228 236 285 301 475 586 592 649 668 687,
	12	 51 99 228 235 236 285 301 475 586 592 649 668 687,
	2	 51 75 99 228 235 236 285 301 475 586 592 649 668 687,
	7	 22 51 75 99 228 235 236 271 285 286 301 376 392 475 476 544 576 586 592 616 617 618 649 657 668 687 736 737,
	6	 22 51 75 99 228 235 236 262 271 285 286 301 376 392 475 476 544 576 586 592 616 617 618 649 657 668 687 736 737,
	8	 20 38 50 82 100 130 147 150 165 202 276 305 308 309 458 463 468 473 474 486 491 504 522 524 568 626 633 665 666 673 685 688 692,
	7	 20 38 50 82 100 130 147 150 165 202 276 305 308 309 363 458 463 468 472 473 474 486 491 504 522 524 568 626 633 665 666 673 685 688 692,
	20	 52 59 469 470 569 741,
	14	 61 727,
	4	 107 578 579,
	18	 68 116 117 146 263 274 275 371 374 435 436 437 511 563 583 713,
	10	 68 116 117 127 128 146 263 274 275 320 341 342 371 374 435 436 437 511 563 583 713,
	5	 68 116 117 127 128 146 197 263 274 275 320 341 342 371 374 435 436 437 511 563 583 713,
	12	 68 110 116 117 127 128 146 197 263 274 275 320 341 342 371 374 393 435 436 437 511 563 583 713,
	17	 68 71 110 114 116 117 120 127 128 146 155 197 238 241 250 255 263 274 275 279 297 304 320 341 342 362 366 369 371 374 393 434 435 436 437 511 532 535 562 563 571 583 587 598 621 710 713,
	3	 104 506 507 624 655 660,
	3	 104 210 211 230 268 280 317 506 507 508 567 624 655 660 677 679,
	2	 84 85 716,
	2	 84 85 190 716,
	2	 84 85 171 190 716,
	3	 205 327 722,
	17	 19 41 84 85 104 121 122 124 151 154 168 170 171 187 190 205 206 208 209 210 211 212 213 214 218 227 229 230 239 240 242 268 280 281 284 291 317 322 327 329 332 344 346 359 360 367 386 387 388 389 396 397 400 404 407 412 424 433 464 487 494 502 506 507 508 517 531 545 555 558 559 564 567 589 600 602 603 611 624 639 644 645 655 660 677 678 679 702 705 709 716 722 732 733,
	26	 19 41 84 85 104 121 122 124 151 154 168 170 171 187 190 205 206 208 209 210 211 212 213 214 218 227 229 230 239 240 242 268 280 281 284 291 317 322 327 329 332 344 346 359 360 367 386 387 388 389 396 397 400 404 407 412 424 433 464 487 494 502 506 507 508 517 531 545 555 558 559 564 567 577 589 600 602 603 604 611 624 639 644 645 655 660 677 678 679 702 705 709 716 722 732 733,
	18	 13 14 19 36 41 47 52 53 54 55 56 57 58 59 60 61 62 64 65 68 71 73 74 79 84 85 91 95 104 107 110 114 116 117 120 121 122 124 127 128 131 137 146 148 149 151 153 154 155 160 168 170 171 187 190 194 197 200 205 206 207 208 209 210 211 212 213 214 216 218 219 220 222 224 227 229 230 233 234 238 239 240 241 242 244 247 250 255 260 263 267 268 270 272 274 275 279 280 281 282 283 284 291 294 295 297 299 300 302 303 304 312 317 320 321 322 323 327 329 332 335 338 341 342 344 346 359 360 362 366 367 368 369 370 371 374 375 377 383 386 387 388 389 393 396 397 399 400 402 404 407 408 411 412 415 418 424 425 433 434 435 436 437 444 447 454 457 464 466 469 470 477 483 487 489 494 498 499 500 502 506 507 508 511 514 515 517 525 526 531 532 533 534 535 545 550 554 555 558 559 562 563 564 565 566 567 569 570 571 577 578 579 580 583 584 587 588 589 598 600 602 603 604 611 612 613 621 624 625 639 643 644 645 646 655 660 669 677 678 679 681 691 702 705 709 710 713 716 717 718 719 722 723 724 725 726 727 728 729 731 732 733 739 741 742,
	3	 15 78 94 101 129 163 164 248 249 256 277 326 347 348 356 357 358 398 401 406 426 430 452 493 539 540 575 594 595 599 609 640 656 667 671 672 674 675 684 711 712,
	4	 143 231 232 259 273 382 413 431 496 497 680 697 699,
	0	 39 339,
	7	 39 193 339 417 686,
	2	 33 34 35 39 40 42 43 44 46 188 189 192 193 288 318 339 385 409 410 417 448 453 465 467 482 510 552 637 676 686 708,
	3	 15 33 34 35 39 40 42 43 44 46 78 94 101 109 129 133 143 163 164 179 188 189 192 193 231 232 248 249 256 259 266 273 277 288 298 318 325 326 339 347 348 356 357 358 372 382 385 398 401 405 406 409 410 413 417 426 430 431 448 452 453 465 467 482 493 496 497 510 539 540 552 575 594 595 599 609 637 640 656 661 667 671 672 674 675 676 680 684 686 697 699 708 711 712 738,
	21	 15 33 34 35 39 40 42 43 44 46 78 94 101 109 129 133 143 163 164 179 186 188 189 192 193 231 232 248 249 256 259 266 273 277 288 298 318 325 326 339 347 348 356 357 358 372 382 385 398 401 405 406 409 410 413 417 426 430 431 448 452 453 465 467 482 493 496 497 510 539 540 552 575 594 595 599 609 637 640 648 656 661 667 671 672 674 675 676 680 684 686 697 699 708 711 712 738,
	22	 83 96 105 106 142 158 265 503 581 582 597 654,
	16	 15 33 34 35 39 40 42 43 44 46 78 83 94 96 101 105 106 109 129 133 142 143 158 163 164 179 186 188 189 192 193 231 232 248 249 256 259 265 266 273 277 288 298 318 325 326 339 347 348 356 357 358 372 382 385 398 401 405 406 409 410 413 417 426 430 431 448 452 453 465 467 482 493 496 497 503 510 539 540 552 575 581 582 594 595 597 599 609 637 640 648 654 656 661 667 671 672 674 675 676 680 684 686 697 699 708 711 712 738,
	15	 15 33 34 35 39 40 42 43 44 46 78 83 94 96 101 105 106 109 129 133 142 143 158 163 164 179 186 188 189 192 193 231 232 248 249 256 259 265 266 273 277 288 298 318 325 326 339 347 348 356 357 358 372 382 385 398 401 403 405 406 409 410 413 417 426 430 431 448 452 453 465 467 482 493 496 497 503 510 539 540 552 575 581 582 594 595 597 599 609 637 640 648 654 656 661 667 671 672 674 675 676 680 684 686 697 699 708 711 712 738,
	15	 15 33 34 35 39 40 42 43 44 46 78 83 94 96 101 105 106 109 129 133 142 143 158 163 164 177 178 179 186 188 189 192 193 231 232 248 249 256 259 265 266 273 277 288 298 318 325 326 339 347 348 356 357 358 372 382 385 398 401 403 405 406 409 410 413 417 421 426 430 431 448 452 453 465 467 482 493 496 497 503 510 539 540 552 575 581 582 594 595 597 599 609 637 640 648 654 656 661 667 671 672 674 675 676 680 684 686 697 699 708 711 712 738,
	9	 15 33 34 35 39 40 42 43 44 45 46 78 83 94 96 101 105 106 109 129 133 142 143 158 163 164 177 178 179 186 188 189 192 193 231 232 248 249 256 259 265 266 273 277 288 298 318 325 326 339 347 348 356 357 358 372 382 385 398 401 403 405 406 409 410 413 417 421 426 430 431 448 452 453 465 467 482 493 496 497 503 510 539 540 552 575 581 582 594 595 597 599 609 637 640 648 654 656 661 667 671 672 674 675 676 680 684 686 697 699 708 711 712 738,
	2	 416 461,
	2	 416 461 647,
	2	 93 416 461 647,
	2	 48 49 72 93 416 461 471 647,
	2	 199 243 269 337 340 432 442 443 505,
	2	 123 136 199 243 269 292 293 337 340 379 380 381 432 442 443 505 519 530 551 560 652 662 744,
	2	 48 49 72 93 123 136 199 243 269 292 293 337 340 379 380 381 416 432 442 443 461 471 505 519 530 551 560 647 652 662 744,
	2	 90 115 132 134 135 201 314 315 328 345 373 462 501 516 572 585 629 630 631 632,
	13	 285 592,
	13	 285 592 649,
	6	 225 226 556 557 573 693 715,
	2	 225 226 556 557 573 693 694 715,
	6	 81 217 706,
	2	 81 217 706 734,
	8	 57 534 726,
	19	 56 57 534 726,
	8	 61 399 724,
	9	 579 580,
	4	 578 579 580,
	7	 13 52 53 54 55 56 57 58 59 60 61 62 107 137 148 194 233 234 247 272 335 399 415 466 469 470 499 500 525 526 533 534 565 569 570 578 579 580 588 646 669 717 718 719 723 724 725 726 727 728 729 731 741,
	3	 74 260 302 303,
	11	 110 128 320 341 342,
	2	 110 116 117 128 146 263 274 275 320 341 342 371 435 436 437 511 563,
	2	 68 110 116 117 128 146 263 274 275 320 341 342 371 374 393 435 436 437 511 563 583 713,
	15	 68 110 116 117 127 128 146 263 274 275 320 341 342 371 374 393 435 436 437 511 563 583 713,
	3	 71 238 434 535,
	3	 71 238 250 297 366 434 535 571,
	10	 71 114 120 238 241 250 255 297 304 362 366 434 535 571 621 710,
	15	 14 19 41 47 68 71 84 85 104 110 114 116 117 120 121 122 124 127 128 146 151 154 155 168 170 171 187 190 197 200 205 206 207 208 209 210 211 212 213 214 218 219 220 224 227 229 230 238 239 240 241 242 250 255 263 267 268 274 275 279 280 281 282 283 284 291 294 295 297 300 304 317 320 322 327 329 332 341 342 344 346 359 360 362 366 367 369 371 374 383 386 387 388 389 393 396 397 400 402 404 407 408 412 418 424 433 434 435 436 437 447 457 464 487 494 502 506 507 508 511 515 517 531 532 535 545 550 555 558 559 562 563 564 567 571 577 583 587 589 598 600 602 603 604 611 621 624 625 639 644 645 655 660 677 678 679 681 702 705 709 710 713 716 722 732 733,
	4	 79 370,
	12	 79 370 477,
	11	 64 65 149 299 312 411 498 554 612,
	6	 179 356 684,
	2	 78 94 179 249 356 539 540 575 667 675 684,
	7	 15 78 94 101 109 129 133 163 164 179 248 249 256 266 277 298 325 326 347 348 356 357 358 372 398 401 405 406 426 430 452 493 539 540 575 594 595 599 609 640 656 661 667 671 672 674 675 684 697 699 711 712,
	2	 143 259 273 382,
	10	 143 231 232 259 273 382 413 431,
	18	 143 231 232 259 273 382 413 431 496 497 680,
	17	 15 78 94 101 109 129 133 143 163 164 179 231 232 248 249 256 259 266 273 277 298 325 326 347 348 356 357 358 372 382 398 401 405 406 413 426 430 431 452 493 496 497 539 540 575 594 595 599 609 640 656 661 667 671 672 674 675 680 684 697 699 711 712,
	12	 39 192 409 410 465 676,
	2	 33 39 40 46 192 193 339 409 410 417 448 453 465 482 676 686,
	8	 33 35 39 40 46 189 192 193 339 409 410 417 448 453 465 482 676 686,
	5	 15 33 35 39 40 42 43 46 78 94 101 109 129 133 143 163 164 179 189 192 193 231 232 248 249 256 259 266 273 277 298 318 325 326 339 347 348 356 357 358 372 382 398 401 405 406 409 410 413 417 426 430 431 448 452 453 465 482 493 496 497 539 540 552 575 594 595 599 609 640 656 661 667 671 672 674 675 676 680 684 686 697 699 711 712,
	0	 34 44 186 188 288 385 467 510 637 708 738,
	3	 83 106,
	28	 337 432,
	27	 337 432 443,
	5	 481 591,
	2	 63 138 139 141 166 180 181 182 183 184 185 203 204 221 289 310 316 349 350 351 352 353 354 355 364 365 394 395 449 450 455 456 480 481 484 485 512 513 520 521 536 537 538 546 547 548 549 553 574 591 596 607 627 628 700,
	5	 63 138 139 141 166 180 181 182 183 184 185 203 204 221 289 310 316 349 350 351 352 353 354 355 364 365 394 395 449 450 455 456 480 481 484 485 495 512 513 518 520 521 536 537 538 546 547 548 549 553 574 591 596 607 627 628 700,
	2	 27 689,
	3	 1 2 3 10 12 18 23 24 25 28 30 31 32 80 108 159 172 173 174 175 176 251 252 253 254 422 423 428 429 438 439 440 460 542 543 605 606 614 615 641 663 664 703 704,
	2	 438 440,
	6	 10 28 108 159 251 252 253 254 438 439 440 460 542 543 605 606 703 704,
	2	 10 18 23 24 25 28 80 108 159 172 173 174 251 252 253 254 422 423 438 439 440 460 542 543 605 606 614 615 641 663 664 703 704,
	1	 81 261 306 307 390 414 634 707 740,
	10	 20 38 50 82 100 111 112 113 130 147 150 165 169 195 196 202 245 246 276 305 308 309 311 313 333 458 459 463 468 473 474 486 491 504 522 523 524 568 608 626 633 642 659 665 666 673 685 688 692,
	1	 588 731,
	22	 52 59 569,
	0	 399 724 726 727,
	0	 61 399 719 724 726 727,
	1	 56 61 272 399 719 724 726 727,
	1	 52 53 54 55 56 57 58 59 60 61 62 107 272 335 399 466 469 470 525 533 534 569 570 578 579 580 669 717 718 719 723 724 725 726 727 728 729 741,
	3	 84 85 205 327 716 722,
	4	 121 168 555 603 709,
	2	 229 281 388 404 407 433 702,
	15	 79 370 375 613,
	3	 129 599,
	1	 78 94 249 356 539 540 575 667 675,
	1	 40 686,
	4	 39 40 42 43 192 193 318 339 409 410 417 465 676 686,
	1	 15 33 34 35 39 40 42 43 44 46 78 83 94 96 101 105 106 109 129 133 142 158 163 164 179 186 188 189 192 193 231 232 248 249 256 259 265 266 273 277 288 298 318 325 326 339 347 348 356 357 358 372 385 398 401 405 406 409 410 413 417 426 430 431 448 452 453 465 467 482 493 496 497 503 510 539 540 552 575 581 582 594 595 597 599 609 637 640 648 654 656 661 667 671 672 674 675 676 680 684 686 697 699 708 711 712 738,
	1	 15 33 34 35 39 40 42 43 44 45 46 78 83 94 96 101 105 106 109 129 133 142 158 163 164 179 186 188 189 192 193 231 232 248 249 256 259 265 266 273 277 288 298 318 325 326 339 347 348 356 357 358 372 385 398 401 403 405 406 409 410 413 417 426 430 431 448 452 453 465 467 482 493 496 497 503 510 539 540 552 575 581 582 594 595 597 599 609 637 640 648 654 656 661 667 671 672 674 675 676 680 684 686 697 699 708 711 712 738,
	15	 15 33 34 35 39 40 42 43 44 45 46 78 83 94 96 101 105 106 109 129 133 142 143 158 163 164 179 186 188 189 192 193 231 232 248 249 256 259 265 266 273 277 288 298 318 325 326 339 347 348 356 357 358 372 382 385 398 401 403 405 406 409 410 413 417 426 430 431 448 452 453 465 467 482 493 496 497 503 510 539 540 552 575 581 582 594 595 597 599 609 637 640 648 654 656 661 667 671 672 674 675 676 680 684 686 697 699 708 711 712 738,
	2	 22 75 99 228 235 236 285 286 301 475 576 586 592 649 657 668 687 736 737,
	3	 399 534 719 724 726 727,
	5	 56 399 534 719 724 726 727,
	4	 56 57 399 534 719 724 726 727,
	6	 61 272,
	2	 83 96 105 106 186 503 581 582 597 648 654,
	3	 68 116 117 146 263 274 275 371 435 436 437 511 563 713,
	2	 71 114 120 127 155 238 241 250 255 279 297 304 362 366 369 434 532 535 562 571 598 621 710,
	4	 71 114 120 127 155 238 241 250 255 279 297 304 362 366 369 434 532 535 562 571 587 598 621 710,
	1	 19 41 104 110 124 154 210 211 212 214 218 227 230 239 240 242 268 280 291 317 359 360 367 386 387 389 464 502 506 507 508 531 559 564 567 589 600 611 624 655 660 677 679 705 732 733,
	2	 84 85 171 190 205 327 487 716 722,
	3	 84 85 121 122 151 168 170 171 187 190 205 206 208 209 213 284 322 327 329 332 344 346 396 397 400 412 424 487 494 517 545 555 558 602 603 644 645 678 709 716 722,
	1	 19 41 84 85 104 110 121 122 124 151 154 168 170 171 187 190 205 206 208 209 210 211 212 213 214 218 227 230 239 240 242 268 280 284 291 317 322 327 329 332 344 346 359 360 367 386 387 389 396 397 400 412 424 464 487 494 502 506 507 508 517 531 545 555 558 559 564 567 589 600 602 603 611 624 644 645 655 660 677 678 679 705 709 716 722 732 733,
	1	 19 41 84 85 104 110 121 122 124 151 154 168 170 171 187 190 205 206 208 209 210 211 212 213 214 218 227 229 230 239 240 242 268 280 281 284 291 317 322 327 329 332 344 346 359 360 367 386 387 388 389 396 397 400 404 407 412 424 433 464 487 494 502 506 507 508 517 531 545 555 558 559 564 567 589 600 602 603 611 624 639 644 645 655 660 677 678 679 702 705 709 716 722 732 733,
	3	 47 282,
	5	 34 44 79 95 188 288 321 368 370 375 385 425 444 467 477 510 584 613 637 643 708,
	4	 15 78 94 101 129 163 164 248 249 256 277 298 326 347 348 356 357 358 372 398 406 430 452 493 539 540 575 594 595 599 609 640 656 667 671 672 674 675 684 711 712,
	1	 15 78 94 101 109 129 133 163 164 179 248 249 256 266 277 298 325 326 347 348 356 357 358 372 398 401 406 426 430 452 493 539 540 575 594 595 599 609 640 656 667 671 672 674 675 684 699 711 712,
	11	 15 33 35 39 40 42 43 46 78 94 101 109 129 133 143 163 164 179 189 192 193 231 232 248 249 256 259 266 273 277 298 318 325 326 339 347 348 356 357 358 372 382 398 401 405 406 409 410 413 417 426 430 431 448 452 453 465 482 493 496 497 539 540 575 594 595 599 609 640 656 661 667 671 672 674 675 676 680 684 686 697 699 711 712 738,
	6	 186 552 648,
	2	 15 33 35 39 40 42 43 46 78 94 101 109 129 133 143 163 164 179 186 189 192 193 231 232 248 249 256 259 266 273 277 298 318 325 326 339 347 348 356 357 358 372 382 398 401 405 406 409 410 413 417 426 430 431 448 452 453 465 482 493 496 497 539 540 552 575 594 595 599 609 640 648 656 661 667 671 672 674 675 676 680 684 686 697 699 711 712 738,
	1	 141 289 480 484 485 520 521 700,
	13	 63 138 139 141 166 180 182 183 184 185 203 221 289 310 349 350 351 352 353 354 355 364 365 394 395 449 450 455 456 480 484 485 495 512 513 520 521 536 537 538 553 627 628 700,
	1	 181 204 316 481 546 547 548 549 574 591 596 607,
	4	 18 24 25 80 172 173 174 422 423 641 664,
	0	 236 592 649 668,
	0	 99 236 586 592 649 668,
	3	 99 228 236 586 592 649 668,
	7	 20 38 50 82 100 130 147 150 165 169 202 245 246 276 305 308 309 333 458 459 463 468 473 474 486 491 504 522 524 568 626 633 665 666 673 685 688 692,
	2	 61 399 534 724 726 727,
	2	 61 272 399 534 724 726 727,
	8	 68 116 117 146 263 274 275 371 435 436 437 511 563 583,
	3	 110 127 128 320 341 342,
	5	 110 127 128 197 320 341 342,
	1	 68 110 116 117 127 128 146 197 263 274 275 320 341 342 371 435 436 437 511 563 583,
	5	 210 280,
	5	 210 211 280,
	5	 122 151 170 332 344 346 400 412 424 494 517 558 644 645 678,
	1	 84 85 122 151 170 171 187 190 205 206 213 281 284 327 329 332 344 346 400 404 407 412 424 433 487 494 517 545 558 602 644 645 678 716 722,
	10	 224 418 515 639 681,
	13	 370 613,
	0	 129 298 372,
	7	 164 248 599,
	1	 94 575,
	1	 78 94 539 540 575 667,
	6	 256 347 348 356 609 684,
	0	 34 44 45 186 188 288 385 467 510 637 648 708,
	0	 33 34 35 39 40 42 43 44 45 46 186 188 189 192 193 288 318 339 385 409 410 417 448 453 465 467 482 510 552 637 648 676 686 708,
	5	 15 33 34 35 39 40 42 43 44 45 46 78 94 101 109 129 133 143 163 164 179 186 188 189 192 193 231 232 248 249 256 259 266 273 277 288 298 318 325 326 339 347 348 356 357 358 372 382 385 398 401 405 406 409 410 413 417 426 430 431 448 452 453 465 467 482 493 496 497 510 539 540 552 575 594 595 599 609 637 640 648 656 661 667 671 672 674 675 676 680 684 686 697 699 708 711 712 738,
	0	 15 33 34 35 39 40 42 43 44 45 46 78 94 101 109 129 133 143 163 164 179 186 188 189 192 193 231 232 248 249 256 259 266 273 277 288 298 318 325 326 339 347 348 356 357 358 372 382 385 398 401 405 406 409 410 413 417 426 430 431 448 452 453 465 467 482 483 493 496 497 510 539 540 552 575 594 595 599 609 637 640 648 656 661 667 671 672 674 675 676 680 684 686 697 699 708 711 712 738,
	8	 142 158 265 503,
	0	 15 33 34 35 39 40 42 43 44 45 46 78 83 94 96 101 105 106 109 129 133 142 143 158 163 164 179 186 188 189 192 193 231 232 248 249 256 259 265 266 273 277 288 298 318 325 326 339 347 348 356 357 358 372 382 385 398 401 405 406 409 410 413 417 426 430 431 448 452 453 465 467 482 483 493 496 497 503 510 539 540 552 575 581 582 594 595 597 599 609 637 640 648 654 656 661 667 671 672 674 675 676 680 684 686 697 699 708 711 712 738,
	0	 15 33 34 35 39 40 42 43 44 45 46 78 83 94 96 101 105 106 109 129 133 142 143 158 163 164 179 186 188 189 192 193 231 232 248 249 256 259 265 266 273 277 288 298 318 325 326 339 347 348 356 357 358 372 382 385 398 401 403 405 406 409 410 413 417 426 430 431 448 452 453 465 467 482 483 493 496 497 503 510 539 540 552 575 581 582 594 595 597 599 609 637 640 648 654 656 661 667 671 672 674 675 676 680 684 686 697 699 708 711 712 738,
	8	 48 49 72 461 471,
	7	 349 352 355 395 537,
	6	 349 351 352 355 394 395 537,
	8	 349 351 352 355 394 395 537 553,
	0	 63 138 139 141 166 180 182 183 184 185 221 310 349 350 351 352 353 354 355 364 365 394 395 449 450 455 456 495 512 513 536 537 538 553 627 628,
	0	 63 138 139 141 166 180 182 183 184 185 221 289 310 349 350 351 352 353 354 355 364 365 394 395 449 450 455 456 480 484 485 495 512 513 520 521 536 537 538 553 627 628,
	0	 63 138 139 141 166 180 182 183 184 185 203 221 289 310 349 350 351 352 353 354 355 364 365 394 395 449 450 455 456 480 484 485 495 512 513 520 521 536 537 538 553 574 627 628,
	3	 7 90 115 132 134 135 201 287 314 315 328 345 373 462 501 516 572 585 629 630 631 632,
	1	 152 378,
	1	 81 152 215 217 261 306 307 378 390 414 634 706 707 734 740,
	1	 66 67 77 81 92 125 126 152 198 215 217 223 225 226 261 306 307 378 390 391 414 478 527 556 557 573 634 638 693 694 695 706 707 714 715 721 734 740,
	1	 66 67 77 81 92 125 126 152 198 215 217 223 225 226 261 306 307 378 390 391 414 478 527 556 557 561 573 634 638 693 694 695 706 707 714 715 721 734 740,
	1	 8 66 67 77 81 92 125 126 144 152 198 215 217 223 225 226 261 306 307 378 390 391 414 478 527 556 557 561 573 634 638 693 694 695 706 707 714 715 721 734 740,
	0	 8 66 67 77 81 92 125 126 144 152 198 215 217 223 225 226 261 306 307 378 390 391 414 478 490 527 556 557 561 573 593 634 638 693 694 695 696 706 707 714 715 721 734 740,
	1	 258 541,
	2	 38 363 472 633 692,
	3	 57 61 272 399 534 719 724 726 727,
	5	 57 61 272 335 399 534 719 724 726 727,
	3	 110 128 197 320 341 342,
	1	 71 120 238 241 255 297 304 362 366 434 532 535 571 621 710,
	2	 279 562 587,
	2	 19 154 239 240 242 367 389 502 531 564 589 732,
	0	 122 151 170 332 400 412 424 494 517 558 644 678,
	0	 47 64 65 149 200 219 220 282 283 294 295 299 300 312 383 402 411 554 612 625,
	0	 47 64 65 149 200 219 220 282 283 294 295 299 300 312 383 402 408 411 447 554 612 625,
	0	 14 19 41 47 64 65 68 71 84 85 104 110 114 116 117 120 121 122 124 127 128 146 149 151 154 155 168 170 171 187 190 197 200 205 206 207 208 209 210 211 212 213 214 218 219 220 224 227 229 230 238 239 240 241 242 250 255 263 267 268 274 275 279 280 281 282 283 284 291 294 295 297 299 300 304 312 317 320 322 327 329 332 341 342 344 346 359 360 362 366 367 369 371 374 383 386 387 388 389 393 396 397 400 402 404 407 408 411 412 418 424 433 434 435 436 437 447 457 464 487 494 502 506 507 508 511 515 517 531 532 535 545 550 554 555 558 559 562 563 564 567 571 577 583 587 589 598 600 602 603 604 611 612 621 624 625 639 644 645 655 660 677 678 679 681 702 705 709 710 713 716 722 732 733,
	0	 13 14 19 41 47 52 53 54 55 56 57 58 59 60 61 62 64 65 68 71 73 74 84 85 104 107 110 114 116 117 120 121 122 124 127 128 131 137 146 148 149 151 153 154 155 160 168 170 171 187 190 194 197 200 205 206 207 208 209 210 211 212 213 214 218 219 220 224 227 229 230 233 234 238 239 240 241 242 244 247 250 255 260 263 267 268 270 272 274 275 279 280 281 282 283 284 291 294 295 297 299 300 302 303 304 312 317 320 322 323 327 329 332 335 338 341 342 344 346 359 360 362 366 367 369 371 374 383 386 387 388 389 393 396 397 399 400 402 404 407 408 411 412 415 418 424 433 434 435 436 437 447 454 457 464 466 469 470 487 489 494 499 500 502 506 507 508 511 515 517 525 526 531 532 533 534 535 545 550 554 555 558 559 562 563 564 565 566 567 569 570 571 577 578 579 580 583 587 588 589 598 600 602 603 604 611 612 621 624 625 639 644 645 646 655 660 669 677 678 679 681 702 705 709 710 713 716 717 718 719 722 723 724 725 726 727 728 729 731 732 733 741,
	1	 79 95,
	0	 13 14 19 41 47 52 53 54 55 56 57 58 59 60 61 62 64 65 68 71 73 74 79 84 85 95 104 107 110 114 116 117 120 121 122 124 127 128 131 137 146 148 149 151 153 154 155 160 168 170 171 187 190 194 197 200 205 206 207 208 209 210 211 212 213 214 218 219 220 224 227 229 230 233 234 238 239 240 241 242 244 247 250 255 260 263 267 268 270 272 274 275 279 280 281 282 283 284 291 294 295 297 299 300 302 303 304 312 317 320 321 322 323 327 329 332 335 338 341 342 344 346 359 360 362 366 367 368 369 370 371 374 375 383 386 387 388 389 393 396 397 399 400 402 404 407 408 411 412 415 418 424 425 433 434 435 436 437 444 447 454 457 464 466 469 470 477 487 489 494 499 500 502 506 507 508 511 515 517 525 526 531 532 533 534 535 545 550 554 555 558 559 562 563 564 565 566 567 569 570 571 577 578 579 580 583 584 587 588 589 598 600 602 603 604 611 612 613 621 624 625 639 643 644 645 646 655 660 669 677 678 679 681 702 705 709 710 713 716 717 718 719 722 723 724 725 726 727 728 729 731 732 733 741,
	8	 36 91 216 222 377 498 514 691 739 742,
	1	 15 78 94 101 129 163 164 179 248 249 256 277 298 326 347 348 356 357 358 372 398 401 405 406 426 430 452 493 539 540 575 594 595 599 609 640 656 661 667 671 672 674 675 684 711 712 738,
	1	 143 382 496 497 680,
	3	 15 45 78 94 101 109 129 133 143 163 164 179 231 232 248 249 256 259 266 273 277 298 325 326 347 348 356 357 358 372 382 398 401 405 406 413 426 430 431 452 493 496 497 539 540 575 594 595 599 609 640 656 661 667 671 672 674 675 680 684 697 699 711 712 738,
	3	 33 34 35 39 40 42 43 44 46 186 188 189 192 193 288 318 339 385 409 410 417 448 453 465 467 482 510 552 637 648 676 686 708,
	1	 83 96 105 106 142 158 265 581 582 597 654,
	11	 15 33 34 35 39 40 42 43 44 45 46 78 83 94 96 101 105 106 109 129 133 142 143 158 163 164 179 186 188 189 192 193 231 232 248 249 256 259 265 266 273 277 288 298 318 325 326 339 347 348 356 357 358 372 382 385 398 401 405 406 409 410 413 417 426 430 431 448 452 453 465 467 482 493 496 497 503 510 539 540 552 575 581 582 594 595 597 599 609 637 640 648 654 656 661 667 671 672 674 675 676 680 684 686 697 699 708 711 712 738,
	1	 48 49 72 93 136 199 243 292 293 416 471 530 744,
	1	 48 49 72 93 136 199 243 292 293 416 471 492 528 529 530 698 744,
	1	 48 49 72 93 136 199 243 292 293 416 471 492 528 529 530 647 698 744,
	0	 547 549,
	4	 15 33 34 35 39 40 42 43 44 46 78 94 101 109 129 133 142 158 163 164 179 186 188 189 192 193 231 232 248 249 256 259 265 266 273 277 288 298 318 325 326 339 347 348 356 357 358 372 385 398 401 405 406 409 410 413 417 426 430 431 448 452 453 465 467 482 493 496 497 510 539 540 552 575 594 595 599 609 637 640 648 656 661 667 671 672 674 675 676 680 684 686 699 708 711 712 738,
	8	 51 99 228 235 236 285 586 592 649 668,
	2	 8 38 66 67 69 70 77 81 86 92 98 125 126 144 152 161 198 215 217 223 225 226 258 261 290 306 307 319 330 331 378 390 391 414 478 490 527 541 556 557 561 573 593 633 634 638 683 692 693 694 695 696 706 707 714 715 721 734 740,
	3	 8 38 66 67 69 70 77 81 86 92 98 125 126 144 152 161 198 215 217 223 225 226 258 261 264 290 306 307 319 330 331 378 390 391 414 478 490 527 541 556 557 561 573 590 593 610 633 634 638 683 692 693 694 695 696 706 707 714 715 721 734 740,
	1	 111 112 113 169 195 196 245 246 311 313 333 459 523 608 642 659,
	0	 399 534 724 726,
	1	 399 534 719 724 726,
	2	 272 399 534 719 724 726,
	0	 272 335 399 534 719 724 726,
	1	 56 272 335 399 534 719 724 726,
	2	 107 578 579 580 717 729,
	4	 14 127 207 267,
	10	 68 116 117 128 146 197 263 274 275 320 341 342 371 393 435 436 437 511 563 583 713,
	5	 71 114 120 238 241 297 304 362 366 434 535 571 710,
	4	 68 71 114 116 117 120 128 146 155 197 238 241 250 255 263 274 275 279 297 304 320 341 342 362 366 369 371 393 434 435 436 437 511 532 535 562 563 571 583 587 598 621 710 713,
	1	 19 41 268 367 502 531 564 589,
	1	 19 41 239 268 367 502 531 564 589,
	6	 104 210 211 230 280 317 508 567 624 655 660 677 679,
	6	 104 210 211 230 280 317 506 507 508 567 624 655 660 677 679 705,
	0	 122 151 332 400 412 424 494 517 558 678,
	1	 122 151 332 400 412 424 494 517 558 644 678,
	12	 122 151 332 400 412 424 494 517 558 644 645 678,
	10	 122 151 213 284 329 332 400 412 424 494 517 558 602 644 645 678,
	12	 36 377 514,
	6	 36 64 65 91 110 149 216 222 224 299 312 374 377 411 418 457 498 514 515 550 554 612 681 691 739 742,
	5	 79 95 186 321 368 370 375 425 444 477 584 613 643 648,
	7	 13 14 19 36 41 47 52 53 54 55 56 57 58 59 60 61 62 64 65 68 71 73 74 79 84 85 91 95 104 107 110 114 116 117 120 121 122 124 127 128 131 137 146 148 149 151 153 154 155 160 168 170 171 186 187 190 194 197 200 205 206 207 208 209 210 211 212 213 214 216 218 219 220 222 224 227 229 230 233 234 238 239 240 241 242 244 247 250 255 260 263 267 268 270 272 274 275 279 280 281 282 283 284 291 294 295 297 299 300 302 303 304 312 317 320 321 322 323 327 329 332 335 338 341 342 344 346 359 360 362 366 367 368 369 370 371 374 375 377 383 386 387 388 389 393 396 397 399 400 402 404 407 408 411 412 415 418 424 425 433 434 435 436 437 444 447 454 457 464 466 469 470 477 487 489 494 498 499 500 502 506 507 508 511 514 515 517 525 526 531 532 533 534 535 545 550 554 555 558 559 562 563 564 565 566 567 569 570 571 577 578 579 580 583 584 587 588 589 598 600 602 603 604 611 612 613 621 624 625 639 643 644 645 646 648 655 660 669 677 678 679 681 691 702 705 709 710 713 716 717 718 719 722 723 724 725 726 727 728 729 731 732 733 739 741 742,
	25	 13 14 19 34 36 41 44 47 52 53 54 55 56 57 58 59 60 61 62 64 65 68 71 73 74 79 84 85 91 95 104 107 110 114 116 117 120 121 122 124 127 128 131 137 146 148 149 151 153 154 155 160 168 170 171 186 187 188 190 194 197 200 205 206 207 208 209 210 211 212 213 214 216 218 219 220 222 224 227 229 230 233 234 238 239 240 241 242 244 247 250 255 260 263 267 268 270 272 274 275 279 280 281 282 283 284 288 291 294 295 297 299 300 302 303 304 312 317 320 321 322 323 327 329 332 335 338 341 342 344 346 359 360 362 366 367 368 369 370 371 374 375 377 383 385 386 387 388 389 393 396 397 399 400 402 404 407 408 411 412 415 418 424 425 433 434 435 436 437 444 447 454 457 464 466 467 469 470 477 487 489 494 498 499 500 502 506 507 508 510 511 514 515 517 525 526 531 532 533 534 535 545 550 554 555 558 559 562 563 564 565 566 567 569 570 571 577 578 579 580 583 584 587 588 589 598 600 602 603 604 611 612 613 621 624 625 637 639 643 644 645 646 648 655 660 669 677 678 679 681 691 702 705 708 709 710 713 716 717 718 719 722 723 724 725 726 727 728 729 731 732 733 739 741 742,
	17	 13 14 19 34 36 41 44 47 52 53 54 55 56 57 58 59 60 61 62 64 65 68 71 73 74 79 83 84 85 91 95 96 104 105 106 107 110 114 116 117 120 121 122 124 127 128 131 137 146 148 149 151 153 154 155 160 168 170 171 186 187 188 190 194 197 200 205 206 207 208 209 210 211 212 213 214 216 218 219 220 222 224 227 229 230 233 234 238 239 240 241 242 244 247 250 255 260 263 267 268 270 272 274 275 279 280 281 282 283 284 288 291 294 295 297 299 300 302 303 304 312 317 320 321 322 323 327 329 332 335 338 341 342 344 346 359 360 362 366 367 368 369 370 371 374 375 377 383 385 386 387 388 389 393 396 397 399 400 402 404 407 408 411 412 415 418 424 425 433 434 435 436 437 444 447 454 457 464 466 467 469 470 477 487 489 494 498 499 500 502 503 506 507 508 510 511 514 515 517 525 526 531 532 533 534 535 545 550 554 555 558 559 562 563 564 565 566 567 569 570 571 577 578 579 580 581 582 583 584 587 588 589 597 598 600 602 603 604 611 612 613 621 624 625 637 639 643 644 645 646 648 654 655 660 669 677 678 679 681 691 702 705 708 709 710 713 716 717 718 719 722 723 724 725 726 727 728 729 731 732 733 739 741 742,
	6	 78 94 249 256 298 347 348 372 539 540 575 609 667 675 684,
	1	 410 676,
	1	 409 410 676,
	1	 192 409 410 676,
	4	 13 14 15 19 33 34 35 36 39 40 41 42 43 44 46 47 52 53 54 55 56 57 58 59 60 61 62 64 65 68 71 73 74 78 79 83 84 85 91 94 95 96 101 104 105 106 107 109 110 114 116 117 120 121 122 124 127 128 129 131 133 137 143 146 148 149 151 153 154 155 160 163 164 168 170 171 179 186 187 188 189 190 192 193 194 197 200 205 206 207 208 209 210 211 212 213 214 216 218 219 220 222 224 227 229 230 231 232 233 234 238 239 240 241 242 244 247 248 249 250 255 256 259 260 263 266 267 268 270 272 273 274 275 277 279 280 281 282 283 284 288 291 294 295 297 298 299 300 302 303 304 312 317 318 320 321 322 323 325 326 327 329 332 335 338 339 341 342 344 346 347 348 356 357 358 359 360 362 366 367 368 369 370 371 372 374 375 377 382 383 385 386 387 388 389 393 396 397 398 399 400 401 402 404 405 406 407 408 409 410 411 412 413 415 417 418 424 425 426 430 431 433 434 435 436 437 444 447 448 452 453 454 457 464 465 466 467 469 470 477 482 487 489 493 494 496 497 498 499 500 502 503 506 507 508 510 511 514 515 517 525 526 531 532 533 534 535 539 540 545 550 552 554 555 558 559 562 563 564 565 566 567 569 570 571 575 577 578 579 580 581 582 583 584 587 588 589 594 595 597 598 599 600 602 603 604 609 611 612 613 621 624 625 637 639 640 643 644 645 646 648 654 655 656 660 661 667 669 671 672 674 675 676 677 678 679 680 681 684 686 691 697 699 702 705 708 709 710 711 712 713 716 717 718 719 722 723 724 725 726 727 728 729 731 732 733 738 739 741 742,
	12	 1 2 3 4 5 6 7 8 9 10 11 12 16 17 18 20 21 22 23 24 25 26 27 28 29 30 31 32 37 38 45 48 49 50 51 63 66 67 69 70 72 75 76 77 80 81 82 86 87 88 89 90 92 93 97 98 99 100 102 103 108 111 112 113 115 118 119 123 125 126 130 132 134 135 136 138 139 140 141 144 145 147 150 152 156 157 159 161 162 165 166 167 169 172 173 174 175 176 177 178 180 181 182 183 184 185 191 195 196 198 199 201 202 203 204 215 217 221 223 225 226 228 235 236 237 243 245 246 251 252 253 254 257 258 261 262 264 269 271 276 278 285 286 287 289 290 292 293 296 301 305 306 307 308 309 310 311 313 314 315 316 319 324 328 330 331 333 334 336 337 340 343 345 349 350 351 352 353 354 355 361 363 364 365 373 376 378 379 380 381 384 390 391 392 394 395 403 414 416 419 420 421 422 423 427 428 429 432 438 439 440 441 442 443 445 446 449 450 451 455 456 458 459 460 461 462 463 468 471 472 473 474 475 476 478 479 480 481 483 484 485 486 488 490 491 492 495 501 504 505 509 512 513 516 518 519 520 521 522 523 524 527 528 529 530 536 537 538 541 542 543 544 546 547 548 549 551 553 556 557 560 561 568 572 573 574 576 585 586 590 591 592 593 596 601 605 606 607 608 610 614 615 616 617 618 619 620 622 623 626 627 628 629 630 631 632 633 634 635 636 638 641 642 647 649 650 651 652 653 657 658 659 662 663 664 665 666 668 670 673 682 683 685 687 688 689 690 692 693 694 695 696 698 700 701 703 704 706 707 714 715 720 721 730 734 735 736 737 740 743 744,
	9	 1 2 3 4 5 6 7 8 9 10 11 12 16 17 18 20 21 22 23 24 25 26 27 28 29 30 31 32 37 38 45 48 49 50 51 63 66 67 69 70 72 75 76 77 80 81 82 86 87 88 89 90 92 93 97 98 99 100 102 103 108 111 112 113 115 118 119 123 125 126 130 132 134 135 136 138 139 140 141 144 145 147 150 152 156 157 159 161 162 165 166 167 169 172 173 174 175 176 180 181 182 183 184 185 191 195 196 198 199 201 202 203 204 215 217 221 223 225 226 228 235 236 237 243 245 246 251 252 253 254 257 258 261 262 264 269 271 276 278 285 286 287 289 290 292 293 296 301 305 306 307 308 309 310 311 313 314 315 316 319 324 328 330 331 333 334 336 337 340 343 345 349 350 351 352 353 354 355 361 363 364 365 373 376 378 379 380 381 384 390 391 392 394 395 403 414 416 419 420 422 423 427 428 429 432 438 439 440 441 442 443 445 446 449 450 451 455 456 458 459 460 461 462 463 468 471 472 473 474 475 476 478 479 480 481 484 485 486 488 490 491 492 495 501 504 505 509 512 513 516 518 519 520 521 522 523 524 527 528 529 530 536 537 538 541 542 543 544 546 547 548 549 551 553 556 557 560 561 568 572 573 574 576 585 586 590 591 592 593 596 601 605 606 607 608 610 614 615 616 617 618 619 620 622 623 626 627 628 629 630 631 632 633 634 635 636 638 641 642 647 649 650 651 652 653 657 658 659 662 663 664 665 666 668 670 673 682 683 685 687 688 689 690 692 693 694 695 696 698 700 701 703 704 706 707 714 715 720 721 730 734 735 736 737 740 743 744,
	4	 1 2 3 4 5 6 7 8 9 10 11 12 16 17 18 20 21 22 23 24 25 26 27 28 29 30 31 32 37 38 48 49 50 51 63 66 67 69 70 72 75 76 77 80 81 82 86 87 88 89 90 92 93 97 98 99 100 102 103 108 111 112 113 115 118 119 123 125 126 130 132 134 135 136 138 139 140 141 144 145 147 150 152 156 157 159 161 162 165 166 167 169 172 173 174 175 176 180 181 182 183 184 185 191 195 196 198 199 201 202 203 204 215 217 221 223 225 226 228 235 236 237 243 245 246 251 252 253 254 257 258 261 262 264 271 276 278 285 286 287 289 290 292 293 296 301 305 306 307 308 309 310 311 313 314 315 316 319 324 328 330 331 333 334 336 343 345 349 350 351 352 353 354 355 361 363 364 365 373 376 378 379 380 381 384 390 391 392 394 395 403 414 416 419 420 422 423 427 428 429 438 439 440 441 445 446 449 450 451 455 456 458 459 460 461 462 463 468 471 472 473 474 475 476 478 479 480 481 484 485 486 488 490 491 492 495 501 504 509 512 513 516 518 519 520 521 522 523 524 527 528 529 530 536 537 538 541 542 543 544 546 547 548 549 551 553 556 557 560 561 568 572 573 574 576 585 586 590 591 592 593 596 601 605 606 607 608 610 614 615 616 617 618 619 620 622 623 626 627 628 629 630 631 632 633 634 635 636 638 641 642 647 649 650 651 652 653 657 658 659 662 663 664 665 666 668 670 673 682 683 685 687 688 689 690 692 693 694 695 696 698 700 701 703 704 706 707 714 715 720 721 730 734 735 736 737 740 743 744,
	5	 48 49 72 93 123 136 199 243 292 293 324 379 380 381 403 416 461 471 492 519 528 529 530 551 560 647 652 662 698 744,
	10	 63 166 180 182 183 184 185 221 349 350 351 352 353 354 355 364 365 394 395 449 450 455 456 512 513 536 537 538 553 627 628,
	8	 63 141 166 180 182 183 184 185 221 349 350 351 352 353 354 355 364 365 394 395 449 450 455 456 512 513 536 537 538 553 627 628 700,
	3	 61 534 726,
	26	 13 52 53 54 55 56 57 58 59 60 61 62 74 107 148 194 233 234 247 260 272 302 303 335 399 415 466 469 470 499 500 525 526 533 534 565 569 570 578 579 580 588 669 717 718 719 723 724 725 726 727 728 729 731 741,
	2	 19 41 154 240 242 367 389 502 531 564 589 732,
	2	 104 506 507 624 655 660 705,
	2	 19 41 104 154 210 211 230 240 242 268 280 317 367 389 502 506 507 508 531 564 567 589 624 655 660 677 679 705 732,
	2	 19 41 104 154 210 211 230 239 240 242 268 280 291 317 367 389 502 506 507 508 531 564 567 589 624 655 660 677 679 705 732,
	2	 19 41 84 85 104 122 151 154 170 171 187 190 205 206 210 211 213 230 239 240 242 268 280 284 291 317 327 329 332 344 346 367 389 400 412 424 487 494 502 506 507 508 517 531 545 558 564 567 589 602 624 644 645 655 660 677 678 679 705 716 722 732,
	2	 208 209 322 396 397 555 709,
	2	 208 209 322 396 397 555 603 709,
	1	 124 218 360 386,
	2	 124 212 214 218 227 360 386 387 559 611,
	2	 124 212 214 218 227 360 386 387 559 600 611 733,
	2	 121 124 168 208 209 212 214 218 227 322 359 360 386 387 396 397 464 555 559 600 603 611 709 733,
	2	 121 124 168 208 209 212 214 218 227 229 322 359 360 386 387 388 396 397 464 555 559 600 603 611 709 733,
	2	 121 124 168 208 209 212 214 218 227 229 281 322 359 360 386 387 388 396 397 404 407 433 464 555 559 600 603 611 709 733,
	2	 19 41 84 85 104 121 122 124 151 154 168 170 171 187 190 205 206 208 209 210 211 212 213 214 218 227 229 230 239 240 242 268 280 281 284 291 317 322 327 329 332 344 346 359 360 367 386 387 388 389 396 397 400 404 407 412 424 433 464 487 494 502 506 507 508 517 531 545 555 558 559 564 567 589 600 602 603 611 624 644 645 655 660 677 678 679 705 709 716 722 732 733,
	17	 110 224 374 418 457 515 550 681,
	2	 13 14 19 34 36 41 44 47 52 53 54 55 56 57 58 59 60 61 62 64 65 68 71 73 74 79 84 85 91 95 104 107 110 114 116 117 120 121 122 124 127 128 131 137 146 148 149 151 153 154 155 158 160 168 170 171 187 188 190 194 197 200 205 206 207 208 209 210 211 212 213 214 216 218 219 220 222 224 227 229 230 233 234 238 239 240 241 242 244 247 250 255 260 263 267 268 270 272 274 275 279 280 281 282 283 284 288 291 294 295 297 299 300 302 303 304 312 317 320 321 322 323 327 329 332 335 338 341 342 344 346 359 360 362 366 367 368 369 370 371 374 375 377 383 385 386 387 388 389 393 396 397 399 400 402 404 407 408 411 412 415 418 424 425 433 434 435 436 437 444 447 454 457 464 466 467 469 470 477 487 489 494 498 499 500 502 506 507 508 510 511 514 515 517 525 526 531 532 533 534 535 545 550 554 555 558 559 562 563 564 565 566 567 569 570 571 577 578 579 580 583 584 587 588 589 598 600 602 603 604 611 612 613 621 624 625 637 639 643 644 645 646 655 660 669 677 678 679 681 691 702 705 708 709 710 713 716 717 718 719 722 723 724 725 726 727 728 729 731 732 733 739 741 742,
	2	 13 14 19 34 36 41 44 47 52 53 54 55 56 57 58 59 60 61 62 64 65 68 71 73 74 79 84 85 91 95 104 107 110 114 116 117 120 121 122 124 127 128 131 137 146 148 149 151 153 154 155 158 160 168 170 171 186 187 188 190 194 197 200 205 206 207 208 209 210 211 212 213 214 216 218 219 220 222 224 227 229 230 233 234 238 239 240 241 242 244 247 250 255 260 263 267 268 270 272 274 275 279 280 281 282 283 284 288 291 294 295 297 299 300 302 303 304 312 317 320 321 322 323 327 329 332 335 338 341 342 344 346 359 360 362 366 367 368 369 370 371 374 375 377 383 385 386 387 388 389 393 396 397 399 400 402 404 407 408 411 412 415 418 424 425 433 434 435 436 437 444 447 454 457 464 466 467 469 470 477 487 489 494 498 499 500 502 506 507 508 510 511 514 515 517 525 526 531 532 533 534 535 545 550 554 555 558 559 562 563 564 565 566 567 569 570 571 577 578 579 580 583 584 587 588 589 598 600 602 603 604 611 612 613 621 624 625 637 639 643 644 645 646 648 655 660 669 677 678 679 681 691 702 705 708 709 710 713 716 717 718 719 722 723 724 725 726 727 728 729 731 732 733 739 741 742,
	3	 13 14 15 19 33 34 35 36 39 40 41 42 43 44 46 47 52 53 54 55 56 57 58 59 60 61 62 64 65 68 71 73 74 78 79 83 84 85 91 94 95 96 101 104 105 106 107 109 110 114 116 117 120 121 122 124 127 128 129 131 133 137 143 146 148 149 151 153 154 155 158 160 163 164 168 170 171 179 186 187 188 189 190 192 193 194 197 200 205 206 207 208 209 210 211 212 213 214 216 218 219 220 222 224 227 229 230 231 232 233 234 238 239 240 241 242 244 247 248 249 250 255 256 259 260 263 266 267 268 270 272 273 274 275 277 279 280 281 282 283 284 288 291 294 295 297 298 299 300 302 303 304 312 317 318 320 321 322 323 325 326 327 329 332 335 338 339 341 342 344 346 347 348 356 357 358 359 360 362 366 367 368 369 370 371 372 374 375 377 382 383 385 386 387 388 389 393 396 397 398 399 400 401 402 404 405 406 407 408 409 410 411 412 413 415 417 418 424 425 426 430 431 433 434 435 436 437 444 447 448 452 453 454 457 464 465 466 467 469 470 477 482 487 489 493 494 496 497 498 499 500 502 503 506 507 508 510 511 514 515 517 525 526 531 532 533 534 535 539 540 545 550 552 554 555 558 559 562 563 564 565 566 567 569 570 571 575 577 578 579 580 581 582 583 584 587 588 589 594 595 597 598 599 600 602 603 604 609 611 612 613 621 624 625 637 639 640 643 644 645 646 648 654 655 656 660 661 667 669 671 672 674 675 676 677 678 679 680 681 684 686 691 697 699 702 705 708 709 710 711 712 713 716 717 718 719 722 723 724 725 726 727 728 729 731 732 733 738 739 741 742,
	3	 123 136 292 293 379 380 381 403 519 530 551 560 652 662 744,
	2	 123 136 269 292 293 337 340 379 380 381 403 432 442 443 505 519 530 551 560 652 662 744,
	2	 1 2 3 4 5 6 7 8 9 10 11 12 16 17 18 20 21 22 23 24 25 26 27 28 29 30 31 32 37 38 48 49 50 51 63 66 67 69 70 72 75 76 77 80 81 82 86 87 88 89 90 92 93 97 98 99 100 102 103 108 111 112 113 115 118 119 125 126 130 132 134 135 138 139 140 141 144 145 147 150 152 156 157 159 161 162 165 166 167 169 172 173 174 175 176 180 181 182 183 184 185 191 195 196 198 199 201 202 203 204 215 217 221 223 225 226 228 235 236 237 243 245 246 251 252 253 254 257 258 261 262 264 271 276 278 285 286 287 289 290 296 301 305 306 307 308 309 310 311 313 314 315 316 319 324 328 330 331 333 334 336 343 345 349 350 351 352 353 354 355 361 363 364 365 373 376 378 384 390 391 392 394 395 414 416 419 420 422 423 427 428 429 438 439 440 441 445 446 449 450 451 455 456 458 459 460 461 462 463 468 471 472 473 474 475 476 478 479 480 481 484 485 486 488 490 491 492 495 501 504 509 512 513 516 518 520 521 522 523 524 527 528 529 536 537 538 541 542 543 544 546 547 548 549 553 556 557 561 568 572 573 574 576 585 586 590 591 592 593 596 601 605 606 607 608 610 614 615 616 617 618 619 620 622 623 626 627 628 629 630 631 632 633 634 635 636 638 641 642 647 649 650 651 653 657 658 659 663 664 665 666 668 670 673 682 683 685 687 688 689 690 692 693 694 695 696 698 700 701 703 704 706 707 714 715 720 721 730 734 735 736 737 740 743,
	10	 93 199 243 416 471,
	3	 353 538,
	3	 166 182 183 184 185 349 350 351 352 353 354 355 364 365 394 395 449 450 455 456 512 513 537 538 553 627 628,
	3	 221 536,
	1	 63 141 166 180 182 183 184 185 221 349 350 351 352 353 354 355 364 365 394 395 449 450 455 456 495 512 513 536 537 538 553 591 627 628 700,
	1	 63 138 139 141 166 180 182 183 184 185 221 310 349 350 351 352 353 354 355 364 365 394 395 449 450 455 456 495 512 513 536 537 538 553 591 627 628 700,
	1	 63 138 139 141 166 180 182 183 184 185 221 289 310 349 350 351 352 353 354 355 364 365 394 395 449 450 455 456 480 484 485 495 512 513 520 521 536 537 538 553 591 627 628 700,
	5	 63 138 139 141 166 180 182 183 184 185 203 221 289 310 349 350 351 352 353 354 355 364 365 394 395 449 450 455 456 480 484 485 495 512 513 520 521 536 537 538 553 574 591 627 628 700,
	10	 215 261 306 307 390 414 634 707 734 740,
	9	 81 92 125 126 215 217 261 306 307 390 414 634 706 707 734 740,
	16	 68 110 116 117 127 128 146 263 274 275 320 341 342 371 374 435 436 437 511 563 583 713,
	0	 122 151 170 187 206 213 284 329 332 344 346 400 412 424 494 517 558 602 644 645 678,
	0	 75 99 228 235 236 285 301 475 586 592 649 668 687,
	0	 50 82 100 130 147 150 165 202 458 468 474 491 504 522 524 626 665 673 688,
	2	 276 666,
	2	 276 568 666,
	2	 68 71 114 116 117 120 128 146 155 197 238 241 250 255 263 274 275 279 297 304 320 341 342 362 366 369 371 434 511 532 535 562 563 571 583 598 621 710 713,
	0	 367 502 531 564,
	0	 19 367 502 531 564,
	0	 19 280 367 502 531 564,
	0	 19 239 280 367 502 531 564,
	0	 104 210 211 230 268 317 506 507 508 567 589 624 655 660 677 679 705,
	3	 41 124 212 214 218 227 359 360 386 387 559 600 611 733,
	5	 41 124 212 214 218 227 359 360 386 387 464 559 600 611 733,
	5	 121 168 208 209 229 281 322 388 396 397 404 407 433 555 603 702 709,
	5	 15 101 163 277 326 357 358 398 401 406 426 430 452 493 594 595 640 656 671 672 674 711 712,
	4	 259 273 431 697,
	4	 143 259 273 382 431 697,
	0	 39 193 417 686,
	1	 39 40 193 417 686,
	1	 1 2 3 4 5 6 7 8 9 10 11 12 16 17 18 20 21 22 23 24 25 26 27 28 29 30 31 32 37 38 48 49 50 51 63 66 67 69 70 72 75 76 77 80 81 82 86 87 88 89 90 92 93 97 98 99 100 102 103 108 111 112 113 115 118 119 125 126 130 132 134 135 136 138 139 140 141 144 145 147 150 152 156 157 159 161 162 165 166 167 169 172 173 174 175 176 180 181 182 183 184 185 191 195 196 198 199 201 202 203 204 215 217 221 223 225 226 228 235 236 237 243 245 246 251 252 253 254 257 258 261 262 264 271 276 278 285 286 287 289 290 292 293 296 301 305 306 307 308 309 310 311 313 314 315 316 319 328 330 331 333 334 336 343 345 349 350 351 352 353 354 355 361 363 364 365 373 376 378 384 390 391 392 394 395 403 414 416 419 420 422 423 427 428 429 438 439 440 441 445 446 449 450 451 455 456 458 459 460 461 462 463 468 471 472 473 474 475 476 478 479 480 481 484 485 486 488 490 491 492 495 501 504 509 512 513 516 518 520 521 522 523 524 527 528 529 530 536 537 538 541 542 543 544 546 547 548 549 553 556 557 561 568 572 573 574 576 585 586 590 591 592 593 596 601 605 606 607 608 610 614 615 616 617 618 619 620 622 623 626 627 628 629 630 631 632 633 634 635 636 638 641 642 647 649 650 651 653 657 658 659 663 664 665 666 668 670 673 682 683 685 687 688 689 690 692 693 694 695 696 698 700 701 703 704 706 707 714 715 720 721 730 734 735 736 737 740 743 744,
	2	 48 49 72 93 136 199 243 292 293 403 416 461 471 492 528 529 530 647 698 744,
	0	 36 514 739,
	0	 259 273 496 497 680,
	6	 272 399 724,
	4	 61 272 399 724,
	1	 71 114 238 297 366 434 532 535 571,
	1	 120 241 250 255 304 362 621 710,
	2	 66 67 77 81 92 125 126 152 198 215 217 223 225 226 261 306 307 390 391 414 478 527 556 557 573 634 638 693 694 695 706 707 714 715 721 734 740,
	1	 36 377,
	4	 78 94 129 164 179 248 249 256 298 347 348 356 372 401 426 539 540 575 599 609 667 675 684,
	1	 78 94 129 164 179 248 249 256 298 347 348 356 372 398 401 426 539 540 575 599 609 667 675 684,
	4	 15 33 35 39 40 42 43 46 78 94 101 109 129 133 163 164 179 189 192 193 231 232 248 249 256 259 266 273 277 298 318 325 326 339 347 348 356 357 358 372 398 401 405 406 409 410 413 417 426 430 431 448 452 453 465 482 493 496 497 539 540 552 575 594 595 599 609 640 656 661 667 671 672 674 675 676 680 684 686 699 711 712,
	1	 15 33 34 35 39 40 42 43 44 46 78 94 101 109 129 133 163 164 179 188 189 192 193 231 232 248 249 256 259 266 273 277 288 298 318 325 326 339 347 348 356 357 358 372 385 398 401 405 406 409 410 413 417 426 430 431 448 452 453 465 467 482 493 496 497 510 539 540 552 575 594 595 599 609 637 640 656 661 667 671 672 674 675 676 680 684 686 699 708 711 712 738,
	5	 79 95 477 613,
	3	 13 14 19 36 41 45 47 52 53 54 55 56 57 58 59 60 61 62 64 65 68 71 73 74 84 85 91 104 107 110 114 116 117 120 121 122 124 127 128 131 137 146 148 149 151 153 154 155 160 168 170 171 187 190 194 197 200 205 206 207 208 209 210 211 212 213 214 216 218 219 220 222 224 227 229 230 233 234 238 239 240 241 242 244 247 250 255 260 263 267 268 270 272 274 275 279 280 281 282 283 284 291 294 295 297 299 300 302 303 304 312 317 320 322 323 327 329 332 335 338 341 342 344 346 359 360 362 366 367 369 371 374 377 383 386 387 388 389 393 396 397 399 400 402 404 407 408 411 412 415 418 424 433 434 435 436 437 447 454 457 464 466 469 470 483 487 489 494 498 499 500 502 506 507 508 511 514 515 517 525 526 531 532 533 534 535 545 550 554 555 558 559 562 563 564 565 566 567 569 570 571 577 578 579 580 583 587 588 589 598 600 602 603 604 611 612 621 624 625 639 644 645 646 655 660 669 677 678 679 681 691 702 705 709 710 713 716 717 718 719 722 723 724 725 726 727 728 729 731 732 733 739 741 742,
	4	 164 298 372,
	3	 79 83 95 96 105 106 142 158 265 321 368 370 375 425 444 477 503 581 582 584 597 613 643 654,
	13	 56 57 335 534 726,
	2	 14 207 267 587,
	1	 78 94 249 356 539 540 575 667 675 684,
	1	 179 256 298 347 348 372 609,
	3	 15 33 35 39 40 42 43 46 78 94 101 109 129 133 142 143 163 164 179 189 192 193 231 232 248 249 256 259 265 266 273 277 298 318 325 326 339 347 348 356 357 358 372 382 398 401 405 406 409 410 413 417 426 430 431 448 452 453 465 482 493 496 497 539 540 552 575 594 595 599 609 640 656 661 667 671 672 674 675 676 680 684 686 697 699 711 712 738,
	2	 123 269 337 340 432 442 443 505 519 560 652 662,
	15	 59 741,
	10	 61 272 335 399 534 719 724 726 727,
	11	 128 197,
	10	 128 197 341,
	10	 128 197 320 341,
	9	 71 114 120 155 238 241 250 255 297 304 362 366 369 434 532 535 571 587 598 621 710,
	0	 71 114 120 155 238 241 250 255 279 297 304 362 366 369 434 532 535 571 587 598 621 710,
	7	 84 85 190 205 206 327 487 716 722,
	7	 79 375 613,
	0	 15 78 94 101 109 129 133 143 163 164 179 186 231 232 248 249 256 259 266 273 277 298 325 326 347 348 356 357 358 372 382 398 401 405 406 413 426 430 431 452 493 496 497 539 540 552 575 594 595 599 609 640 648 656 661 667 671 672 674 675 680 684 697 699 711 712 738,
	5	 339 417,
	0	 33 35 39 40 42 43 46 189 192 193 318 339 409 410 417 448 453 465 482 483 676 686,
	2	 381 519,
	2	 123 381 519,
	2	 379 380 551,
	1	 379 380 551 560 652 662,
	2	 1 2 3 4 5 6 7 8 9 10 11 12 16 17 18 20 21 22 23 24 25 26 27 28 29 30 31 32 37 38 48 49 50 51 63 66 67 69 70 72 75 76 77 80 81 82 86 87 88 89 90 92 93 97 98 99 100 102 103 108 111 112 113 115 118 119 125 126 130 132 134 135 138 139 140 141 144 145 147 150 152 156 157 159 161 162 165 166 167 169 172 173 174 175 176 177 178 180 181 182 183 184 185 191 195 196 198 199 201 202 203 204 215 217 221 223 225 226 228 235 236 237 243 245 246 251 252 253 254 257 258 261 262 264 271 276 278 285 286 287 289 290 296 301 305 306 307 308 309 310 311 313 314 315 316 319 324 328 330 331 333 334 336 343 345 349 350 351 352 353 354 355 361 363 364 365 373 376 378 384 390 391 392 394 395 414 416 419 420 421 422 423 427 428 429 438 439 440 441 445 446 449 450 451 455 456 458 459 460 461 462 463 468 471 472 473 474 475 476 478 479 480 481 484 485 486 488 490 491 492 495 501 504 509 512 513 516 518 520 521 522 523 524 527 528 529 536 537 538 541 542 543 544 546 547 548 549 553 556 557 561 568 572 573 574 576 585 586 590 591 592 593 596 601 605 606 607 608 610 614 615 616 617 618 619 620 622 623 626 627 628 629 630 631 632 633 634 635 636 638 641 642 647 649 650 651 653 657 658 659 663 664 665 666 668 670 673 682 683 685 687 688 689 690 692 693 694 695 696 698 700 701 703 704 706 707 714 715 720 721 730 734 735 736 737 740 743,
	2	 48 49 72 93 177 178 199 243 324 416 421 461 471 492 528 529 647 698,
	5	 285 649 668,
	3	 11 636,
	3	 162 635,
	9	 52 53 54 55 56 57 58 59 60 61 233 234 272 335 399 466 469 470 525 526 533 534 569 570 669 718 719 723 724 725 726 727 728 729 741,
	9	 52 53 54 55 56 57 58 59 60 61 107 233 234 272 335 399 466 469 470 525 526 533 534 569 570 578 579 580 669 717 718 719 723 724 725 726 727 728 729 741,
	4	 587 713,
	4	 68 583 587 713,
	4	 68 116 117 146 263 274 275 371 435 436 437 511 563 583 587 713,
	5	 68 116 117 128 146 197 263 274 275 320 341 342 371 435 436 437 511 563 583 587 713,
	4	 68 116 117 127 128 146 197 263 274 275 320 341 342 371 435 436 437 511 563 583 587 713,
	2	 68 116 117 127 128 146 197 263 274 275 320 341 342 371 393 435 436 437 511 563 583 587 713,
	6	 41 210 211 230 280 317 508 567 677 679,
	13	 41 210 211 230 268 280 317 508 567 677 679,
	13	 41 104 210 211 230 268 280 317 508 567 624 655 660 677 679,
	1	 154 240,
	0	 242 389 732,
	0	 91 216 222 377 691 739 742,
	2	 36 91 216 222 377 514 691 739 742,
	6	 129 164 248 398 599,
	0	 109 133 179 266 325 405 661 699,
	1	 33 35 39 40 42 43 46 158 189 192 193 318 339 409 410 417 448 453 465 482 552 676 686,
	8	 15 33 35 39 40 42 43 46 78 94 101 109 129 133 143 158 163 164 179 189 192 193 231 232 248 249 256 259 266 273 277 298 318 325 326 339 347 348 356 357 358 372 382 398 401 405 406 409 410 413 417 426 430 431 448 452 453 465 482 493 496 497 539 540 552 575 594 595 599 609 640 656 661 667 671 672 674 675 676 680 684 686 697 699 711 712 738,
	2	 1 2 3 4 5 6 7 8 9 10 11 12 16 17 18 20 21 22 23 24 25 26 27 28 29 30 31 32 37 38 45 48 49 50 51 63 66 67 69 70 72 75 76 77 80 81 82 86 87 88 89 90 92 93 97 98 99 100 102 103 108 111 112 113 115 118 119 123 125 126 130 132 134 135 136 138 139 140 141 144 145 147 150 152 156 157 159 161 162 165 166 167 169 172 173 174 175 176 180 181 182 183 184 185 191 195 196 198 199 201 202 203 204 215 217 221 223 225 226 228 235 236 237 243 245 246 251 252 253 254 257 258 261 262 264 271 276 278 285 286 287 289 290 292 293 296 301 305 306 307 308 309 310 311 313 314 315 316 319 324 328 330 331 333 334 336 343 345 349 350 351 352 353 354 355 361 363 364 365 373 376 378 379 380 381 384 390 391 392 394 395 403 414 416 419 420 422 423 427 428 429 438 439 440 441 445 446 449 450 451 455 456 458 459 460 461 462 463 468 471 472 473 474 475 476 478 479 480 481 484 485 486 488 490 491 492 495 501 504 509 512 513 516 518 519 520 521 522 523 524 527 528 529 530 536 537 538 541 542 543 544 546 547 548 549 551 553 556 557 560 561 568 572 573 574 576 585 586 590 591 592 593 596 601 605 606 607 608 610 614 615 616 617 618 619 620 622 623 626 627 628 629 630 631 632 633 634 635 636 638 641 642 647 649 650 651 652 653 657 658 659 662 663 664 665 666 668 670 673 682 683 685 687 688 689 690 692 693 694 695 696 698 700 701 703 704 706 707 714 715 720 721 730 734 735 736 737 740 743 744,
	4	 93 199 243 416 461 471 647,
	2	 45 48 49 72 93 123 136 199 243 292 293 324 379 380 381 403 416 461 471 492 519 528 529 530 551 560 647 652 662 698 744,
	8	 8 20 38 50 66 67 69 70 77 81 82 86 92 98 100 111 112 113 125 126 130 144 147 150 152 161 165 169 195 196 198 202 215 217 223 225 226 245 246 258 261 276 290 305 306 307 308 309 311 313 319 330 331 333 363 378 390 391 414 458 459 463 468 472 473 474 478 486 490 491 504 522 523 524 527 541 556 557 561 568 573 593 608 626 633 634 638 642 659 665 666 673 683 685 688 692 693 694 695 696 706 707 714 715 721 734 740,
	4	 71 114 120 155 238 241 250 255 297 304 362 366 369 434 535 571 598 621 710,
	8	 71 114 120 155 197 238 241 250 255 279 297 304 362 366 369 434 532 535 562 571 587 598 621 710,
	4	 79 95 370 477,
	5	 13 14 19 36 41 45 47 52 53 54 55 56 57 58 59 60 61 62 64 65 68 71 73 74 79 84 85 91 95 104 107 110 114 116 117 120 121 122 124 127 128 131 137 146 148 149 151 153 154 155 160 168 170 171 187 190 194 197 200 205 206 207 208 209 210 211 212 213 214 216 218 219 220 222 224 227 229 230 233 234 238 239 240 241 242 244 247 250 255 260 263 267 268 270 272 274 275 279 280 281 282 283 284 291 294 295 297 299 300 302 303 304 312 317 320 321 322 323 327 329 332 335 338 341 342 344 346 359 360 362 366 367 368 369 370 371 374 375 377 383 386 387 388 389 393 396 397 399 400 402 404 407 408 411 412 415 418 424 425 433 434 435 436 437 444 447 454 457 464 466 469 470 477 483 487 489 494 498 499 500 502 506 507 508 511 514 515 517 525 526 531 532 533 534 535 545 550 554 555 558 559 562 563 564 565 566 567 569 570 571 577 578 579 580 583 584 587 588 589 598 600 602 603 604 611 612 613 621 624 625 639 643 644 645 646 655 660 669 677 678 679 681 691 702 705 709 710 713 716 717 718 719 722 723 724 725 726 727 728 729 731 732 733 739 741 742,
	5	 15 101 129 163 164 248 277 298 326 357 358 372 398 401 406 426 430 452 493 594 595 599 640 656 671 672 674 711 712,
	1	 266 325 699,
	7	 15 78 94 101 109 129 133 143 163 164 179 231 232 248 249 256 259 266 273 277 298 325 326 347 348 356 357 358 372 382 398 401 405 406 413 426 430 431 452 493 496 497 539 540 575 594 595 599 609 640 656 661 667 671 672 674 675 680 684 699 711 712,
	6	 39 40 192 409 410 465 676,
	4	 123 269 324 337 340 379 380 381 432 442 443 492 505 519 528 529 551 560 652 662 698,
	4	 63 138 139 141 166 180 182 183 184 185 203 221 310 349 350 351 352 353 354 355 364 365 394 395 449 450 455 456 512 513 536 537 538 553 574 627 628 700,
	5	 68 71 114 116 117 120 128 146 155 197 238 241 250 255 263 274 275 279 297 304 320 341 342 362 366 369 371 434 435 436 437 511 532 535 562 563 571 583 587 598 621 710 713,
	1	 122 151 170 332 400 412 424 494 517 558 645 678,
	0	 84 85 122 151 170 187 205 206 213 284 327 329 332 344 346 400 412 424 487 494 517 558 602 644 645 678 716 722,
	3	 84 85 122 151 170 187 190 205 206 213 284 327 329 332 344 346 400 412 424 487 494 517 545 558 602 644 645 678 716 722,
	3	 110 224 418 457 515 550 639 681,
	2	 13 14 19 34 36 41 44 47 52 53 54 55 56 57 58 59 60 61 62 64 65 68 71 73 74 79 83 84 85 91 95 96 104 105 106 107 110 114 116 117 120 121 122 124 127 128 131 137 146 148 149 151 153 154 155 160 168 170 171 187 188 190 194 197 200 205 206 207 208 209 210 211 212 213 214 216 218 219 220 222 224 227 229 230 233 234 238 239 240 241 242 244 247 250 255 260 263 267 268 270 272 274 275 279 280 281 282 283 284 288 291 294 295 297 299 300 302 303 304 312 317 320 321 322 323 327 329 332 335 338 341 342 344 346 359 360 362 366 367 368 369 370 371 374 375 377 383 385 386 387 388 389 393 396 397 399 400 402 403 404 407 408 411 412 415 418 424 425 433 434 435 436 437 444 447 454 457 464 466 467 469 470 477 487 489 494 498 499 500 502 503 506 507 508 510 511 514 515 517 525 526 531 532 533 534 535 545 550 554 555 558 559 562 563 564 565 566 567 569 570 571 577 578 579 580 581 582 583 584 587 588 589 597 598 600 602 603 604 611 612 613 621 624 625 637 639 643 644 645 646 654 655 660 669 677 678 679 681 691 702 705 708 709 710 713 716 717 718 719 722 723 724 725 726 727 728 729 731 732 733 739 741 742,
	3	 13 14 19 34 36 41 44 47 52 53 54 55 56 57 58 59 60 61 62 64 65 68 71 73 74 79 83 84 85 91 95 96 104 105 106 107 110 114 116 117 120 121 122 124 127 128 131 137 146 148 149 151 153 154 155 160 168 170 171 186 187 188 190 194 197 200 205 206 207 208 209 210 211 212 213 214 216 218 219 220 222 224 227 229 230 233 234 238 239 240 241 242 244 247 250 255 260 263 267 268 270 272 274 275 279 280 281 282 283 284 288 291 294 295 297 299 300 302 303 304 312 317 320 321 322 323 327 329 332 335 338 341 342 344 346 359 360 362 366 367 368 369 370 371 374 375 377 383 385 386 387 388 389 393 396 397 399 400 402 403 404 407 408 411 412 415 418 424 425 433 434 435 436 437 444 447 454 457 464 466 467 469 470 477 487 489 494 498 499 500 502 503 506 507 508 510 511 514 515 517 525 526 531 532 533 534 535 545 550 554 555 558 559 562 563 564 565 566 567 569 570 571 577 578 579 580 581 582 583 584 587 588 589 597 598 600 602 603 604 611 612 613 621 624 625 637 639 643 644 645 646 648 654 655 660 669 677 678 679 681 691 702 705 708 709 710 713 716 717 718 719 722 723 724 725 726 727 728 729 731 732 733 739 741 742,
	1	 13 14 19 34 36 41 44 47 52 53 54 55 56 57 58 59 60 61 62 64 65 68 71 73 74 79 83 84 85 91 95 96 104 105 106 107 110 114 116 117 120 121 122 124 127 128 131 137 142 146 148 149 151 153 154 155 158 160 168 170 171 186 187 188 190 194 197 200 205 206 207 208 209 210 211 212 213 214 216 218 219 220 222 224 227 229 230 233 234 238 239 240 241 242 244 247 250 255 260 263 265 267 268 270 272 274 275 279 280 281 282 283 284 288 291 294 295 297 299 300 302 303 304 312 317 320 321 322 323 327 329 332 335 338 341 342 344 346 359 360 362 366 367 368 369 370 371 374 375 377 383 385 386 387 388 389 393 396 397 399 400 402 403 404 407 408 411 412 415 418 424 425 433 434 435 436 437 444 447 454 457 464 466 467 469 470 477 487 489 494 498 499 500 502 503 506 507 508 510 511 514 515 517 525 526 531 532 533 534 535 545 550 554 555 558 559 562 563 564 565 566 567 569 570 571 577 578 579 580 581 582 583 584 587 588 589 597 598 600 602 603 604 611 612 613 621 624 625 637 639 643 644 645 646 648 654 655 660 669 677 678 679 681 691 702 705 708 709 710 713 716 717 718 719 722 723 724 725 726 727 728 729 731 732 733 739 741 742,
	3	 115 314 315 328 516 585,
	3	 90 115 132 134 135 314 315 328 373 501 516 585 629 631,
	1	 345 451,
	2	 7 90 115 132 134 135 201 287 314 315 328 345 373 427 451 462 501 516 572 585 629 630 631 632,
	1	 22 51 75 76 97 99 191 228 235 236 262 271 285 286 301 343 376 392 475 476 544 576 586 592 616 617 618 649 657 658 668 687 736 737,
	1	 9 22 29 51 75 76 97 99 145 191 228 235 236 262 271 278 285 286 301 343 376 392 475 476 544 576 586 592 616 617 618 649 657 658 668 687 735 736 737,
	2	 56 335 534 726,
	0	 54 56 57 61 272 335 399 534 718 719 723 724 726 727,
	0	 54 55 56 57 61 272 335 399 534 718 719 723 724 726 727,
	1	 533 725,
	0	 54 55 56 57 61 272 335 399 533 534 718 719 723 724 725 726 727,
	0	 54 55 56 57 61 233 234 272 335 399 466 526 533 534 669 718 719 723 724 725 726 727 728,
	3	 54 55 56 57 61 233 234 272 335 399 466 525 526 533 534 669 718 719 723 724 725 726 727 728,
	0	 54 55 56 57 61 62 233 234 272 335 399 466 525 526 533 534 669 718 719 723 724 725 726 727 728,
	2	 52 53 54 55 56 57 58 59 60 61 62 233 234 272 335 399 466 469 470 525 526 533 534 569 570 669 718 719 723 724 725 726 727 728 741,
	4	 68 116 117 128 146 263 274 275 320 341 342 371 435 436 437 511 563 583,
	1	 110 374 713,
	0	 71 155 238 250 297 366 369 434 535 571 598,
	4	 71 114 155 238 250 297 366 369 434 532 535 571 598,
	1	 120 241 304 362,
	1	 400 424 558 644,
	0	 400 424 558 644 645,
	0	 400 424 558 602 644 645,
	0	 151 400 412 424 494 558 602 644 645,
	1	 151 170 400 412 424 494 558 602 644 645,
	1	 122 151 170 332 400 412 424 494 517 558 602 644 645 678,
	1	 122 151 170 332 344 346 400 412 424 494 517 558 602 644 645 678,
	1	 122 151 170 187 213 284 329 332 344 346 400 412 424 487 494 517 558 602 644 645 678,
	1	 47 73 131 153 160 200 219 220 244 270 282 283 294 295 300 323 338 383 402 454 489 566 625,
	1	 14 19 41 47 68 71 73 84 85 104 110 114 116 117 120 121 122 124 127 128 131 146 151 153 154 155 160 168 170 171 187 190 197 200 205 206 207 208 209 210 211 212 213 214 218 219 220 224 227 229 230 238 239 240 241 242 244 250 255 263 267 268 270 274 275 279 280 281 282 283 284 291 294 295 297 300 304 317 320 322 323 327 329 332 338 341 342 344 346 359 360 362 366 367 369 371 374 383 386 387 388 389 393 396 397 400 402 404 407 408 412 418 424 433 434 435 436 437 447 454 457 464 487 489 494 502 506 507 508 511 515 517 531 532 535 545 550 555 558 559 562 563 564 566 567 571 577 583 587 589 598 600 602 603 604 611 621 624 625 639 644 645 655 660 677 678 679 681 702 705 709 710 713 716 722 732 733,
	1	 15 78 94 101 109 129 133 142 143 158 163 164 179 231 232 248 249 256 259 265 266 273 277 298 325 326 347 348 356 357 358 372 382 398 401 405 406 413 426 430 431 452 493 496 497 539 540 575 594 595 599 609 640 656 661 667 671 672 674 675 680 684 697 699 711 712,
	1	 34 44 188 385 467 510 637 708,
	3	 33 34 35 39 40 42 43 44 46 188 189 192 193 288 318 339 385 409 410 417 448 453 465 467 482 510 552 637 676 686 708 738,
	1	 15 33 34 35 39 40 42 43 44 46 78 94 101 109 129 133 142 143 158 163 164 179 188 189 192 193 231 232 248 249 256 259 265 266 273 277 288 298 318 325 326 339 347 348 356 357 358 372 382 385 398 401 405 406 409 410 413 417 426 430 431 448 452 453 465 467 482 493 496 497 510 539 540 552 575 594 595 599 609 637 640 656 661 667 671 672 674 675 676 680 684 686 697 699 708 711 712 738,
	4	 15 33 34 35 39 40 42 43 44 46 78 94 101 109 129 133 142 143 158 163 164 179 186 188 189 192 193 231 232 248 249 256 259 265 266 273 277 288 298 318 325 326 339 347 348 356 357 358 372 382 385 398 401 405 406 409 410 413 417 426 430 431 448 452 453 465 467 482 493 496 497 510 539 540 552 575 594 595 599 609 637 640 648 656 661 667 671 672 674 675 676 680 684 686 697 699 708 711 712 738,
	2	 63 141 166 180 182 183 184 185 221 289 349 350 351 352 353 354 355 364 365 394 395 449 450 455 456 480 484 485 512 513 520 521 536 537 538 553 627 628 700,
	0	 138 139 203 310 495,
	0	 138 139 203 310 495 574,
	4	 4 87 88 89,
	0	 578 580,
	3	 13 52 53 54 55 56 57 58 59 60 61 62 107 148 194 233 234 247 272 335 399 415 466 469 470 499 500 525 526 533 534 565 569 570 578 579 580 588 669 717 718 719 723 724 725 726 727 728 729 741,
	1	 122 151 170 332 400 412 424 494 517 558 678,
	0	 122 151 170 213 284 329 332 400 412 424 494 517 558 602 678,
	1	 122 151 170 213 284 329 332 400 412 424 494 517 558 602 645 678,
	1	 171 545,
	0	 34 44 188 288 385 403 467 510 637 708,
	1	 13 14 19 34 36 41 44 47 52 53 54 55 56 57 58 59 60 61 62 64 65 68 71 73 74 84 85 91 104 107 110 114 116 117 120 121 122 124 127 128 131 137 146 148 149 151 153 154 155 160 168 170 171 187 188 190 194 197 200 205 206 207 208 209 210 211 212 213 214 216 218 219 220 222 224 227 229 230 233 234 238 239 240 241 242 244 247 250 255 260 263 267 268 270 272 274 275 279 280 281 282 283 284 288 291 294 295 297 299 300 302 303 304 312 317 320 322 323 327 329 332 335 338 341 342 344 346 359 360 362 366 367 369 371 374 377 383 385 386 387 388 389 393 396 397 399 400 402 403 404 407 408 411 412 415 418 424 433 434 435 436 437 447 454 457 464 466 467 469 470 487 489 494 498 499 500 502 506 507 508 510 511 514 515 517 525 526 531 532 533 534 535 545 550 554 555 558 559 562 563 564 565 566 567 569 570 571 577 578 579 580 583 587 588 589 598 600 602 603 604 611 612 621 624 625 637 639 644 645 646 655 660 669 677 678 679 681 691 702 705 708 709 710 713 716 717 718 719 722 723 724 725 726 727 728 729 731 732 733 739 741 742,
	1	 95 321 368 425 444 584 643,
	0	 13 14 19 34 36 41 44 47 52 53 54 55 56 57 58 59 60 61 62 64 65 68 71 73 74 79 83 84 85 91 95 96 104 105 106 107 110 114 116 117 120 121 122 124 127 128 131 137 142 146 148 149 151 153 154 155 158 160 168 170 171 187 188 190 194 197 200 205 206 207 208 209 210 211 212 213 214 216 218 219 220 222 224 227 229 230 233 234 238 239 240 241 242 244 247 250 255 260 263 265 267 268 270 272 274 275 279 280 281 282 283 284 288 291 294 295 297 299 300 302 303 304 312 317 320 321 322 323 327 329 332 335 338 341 342 344 346 359 360 362 366 367 368 369 370 371 374 375 377 383 385 386 387 388 389 393 396 397 399 400 402 403 404 407 408 411 412 415 418 424 425 433 434 435 436 437 444 447 454 457 464 466 467 469 470 477 487 489 494 498 499 500 502 503 506 507 508 510 511 514 515 517 525 526 531 532 533 534 535 545 550 554 555 558 559 562 563 564 565 566 567 569 570 571 577 578 579 580 581 582 583 584 587 588 589 597 598 600 602 603 604 611 612 613 621 624 625 637 639 643 644 645 646 654 655 660 669 677 678 679 681 691 702 705 708 709 710 713 716 717 718 719 722 723 724 725 726 727 728 729 731 732 733 739 741 742,
	0	 13 14 19 34 36 41 44 47 52 53 54 55 56 57 58 59 60 61 62 64 65 68 71 73 74 79 83 84 85 91 95 96 104 105 106 107 110 114 116 117 120 121 122 124 127 128 131 137 142 146 148 149 151 153 154 155 158 160 168 170 171 177 178 186 187 188 190 194 197 200 205 206 207 208 209 210 211 212 213 214 216 218 219 220 222 224 227 229 230 233 234 238 239 240 241 242 244 247 250 255 260 263 265 267 268 270 272 274 275 279 280 281 282 283 284 288 291 294 295 297 299 300 302 303 304 312 317 320 321 322 323 327 329 332 335 338 341 342 344 346 359 360 362 366 367 368 369 370 371 374 375 377 383 385 386 387 388 389 393 396 397 399 400 402 403 404 407 408 411 412 415 418 421 424 425 433 434 435 436 437 444 447 454 457 464 466 467 469 470 477 483 487 489 494 498 499 500 502 503 506 507 508 510 511 514 515 517 525 526 531 532 533 534 535 545 550 554 555 558 559 562 563 564 565 566 567 569 570 571 577 578 579 580 581 582 583 584 587 588 589 597 598 600 602 603 604 611 612 613 621 624 625 637 639 643 644 645 646 648 654 655 660 669 677 678 679 681 691 702 705 708 709 710 713 716 717 718 719 722 723 724 725 726 727 728 729 731 732 733 739 741 742,
	0	 33 35 39 40 42 43 45 46 189 192 193 318 339 409 410 417 448 453 465 482 552 676 686,
	4	 15 33 35 39 40 42 43 45 46 78 94 101 109 129 133 143 163 164 179 189 192 193 231 232 248 249 256 259 266 273 277 298 318 325 326 339 347 348 356 357 358 372 382 398 401 405 406 409 410 413 417 426 430 431 448 452 453 465 482 493 496 497 539 540 552 575 594 595 599 609 640 656 661 667 671 672 674 675 676 680 684 686 697 699 711 712 738,
	3	 560 662,
	2	 63 141 166 182 183 184 185 221 349 350 351 352 353 354 355 364 365 394 395 449 450 455 456 512 513 536 537 538 553 627 628 700,
	5	 99 235 586,
	6	 228 592 649 668,
	8	 20 50 82 100 130 147 150 165 202 276 305 308 309 363 458 463 468 472 473 474 486 491 504 522 524 568 626 665 666 673 685 688,
	1	 52 58 59 60 470 569 570 741,
	2	 52 58 59 60 469 470 569 570 741,
	1	 534 718 726 727,
	1	 57 534 718 726 727,
	0	 57 534 718 719 726 727,
	1	 57 61 399 534 718 719 724 726 727,
	1	 57 61 335 399 534 718 719 724 726 727,
	1	 57 61 272 335 399 534 718 719 724 726 727,
	3	 52 53 56 57 58 59 60 61 272 335 399 469 470 534 569 570 718 719 724 726 727 741,
	1	 52 53 56 57 58 59 60 61 272 335 399 469 470 534 569 570 718 719 723 724 726 727 741,
	1	 54 466 533 669 725 728,
	2	 54 55 466 533 669 725 728,
	2	 62 525,
	3	 578 579,
	4	 68 116 117 127 128 146 263 274 275 320 341 342 371 435 436 437 511 563 583 713,
	6	 255 369 598 621,
	4	 155 255 369 598 621,
	5	 71 114 120 155 238 241 255 297 304 362 366 369 434 535 571 598 621 710,
	0	 19 367 531 564,
	1	 19 104 210 211 230 268 280 317 367 502 506 507 508 531 564 567 589 624 655 660 677 679 705,
	2	 41 464,
	2	 124 212 214 218 359 360 386,
	2	 124 212 214 218 359 360 386 600 733,
	2	 41 124 212 214 218 359 360 386 464 600 733,
	2	 19 41 104 124 154 210 211 212 214 218 230 239 240 242 268 280 317 359 360 367 386 389 464 502 506 507 508 531 564 567 589 600 624 655 660 677 679 705 732 733,
	1	 19 41 104 124 154 210 211 212 214 218 230 239 240 242 268 280 291 317 359 360 367 386 389 464 502 506 507 508 531 564 567 589 600 624 655 660 677 679 705 732 733,
	3	 122 400,
	2	 122 151 400 412 424 494 558,
	2	 122 151 400 412 424 494 558 644,
	3	 122 151 400 412 424 494 558 644 645,
	4	 122 151 170 400 412 424 494 558 644 645,
	1	 19 41 84 85 104 122 124 151 154 170 171 187 190 205 206 210 211 212 213 214 218 230 239 240 242 268 280 284 291 317 327 329 332 344 346 359 360 367 386 389 400 412 424 464 487 494 502 506 507 508 517 531 545 558 564 567 589 600 602 624 644 645 655 660 677 678 679 705 716 722 732 733,
	1	 121 168 208 209 227 322 387 396 397 555 559 603 611 709,
	8	 36 498 514,
	7	 110 374 457,
	1	 45 83 96 105 106 581 582 654,
	1	 45 83 96 105 106 581 582 597 654,
	3	 45 83 96 105 106 503 581 582 597 654,
	2	 78 356 539 540 667 684,
	2	 78 356 401 426 539 540 667 684,
	2	 231 232 413 431 699,
	1	 231 232 413 431 496 497 680 699,
	1	 231 232 259 273 413 431 496 497 680 697 699,
	2	 143 231 232 259 273 382 405 413 431 496 497 661 680 697 699,
	4	 7 287 345 427,
	0	 90 115 132 134 135 201 314 315 328 373 451 462 501 516 572 585 629 630 631 632,
	1	 97 343 658,
	3	 225 556 557 573 693,
	3	 225 556 557 573 693 714,
	3	 225 556 557 573 693 714 715,
	0	 81 215 217 261 306 307 390 414 634 706 707 740,
	5	 61 272 727,
	0	 54 55,
	0	 54 55 533 725,
	0	 54 55 233 234 466 526 533 669 723 725 728,
	2	 54 55 233 234 466 525 526 533 669 723 725 728,
	6	 52 53 54 55 56 57 58 59 60 61 233 234 272 335 399 466 469 470 525 526 533 534 569 570 669 718 719 723 724 725 726 727 728 741,
	3	 127 128 320 341 342,
	2	 68 71 110 114 116 117 120 127 128 146 155 197 238 241 250 255 263 274 275 279 297 304 320 341 342 362 366 369 371 374 393 434 435 436 437 511 532 535 562 563 571 583 598 621 710 713,
	2	 104 210 211 230 239 268 280 317 506 507 508 567 624 655 660 677 679 705,
	5	 151 494,
	2	 400 412 424 558,
	2	 15 33 34 35 39 40 42 43 44 45 46 78 83 94 96 101 105 106 109 129 133 143 163 164 179 186 188 189 192 193 231 232 248 249 256 259 266 273 277 288 298 318 325 326 339 347 348 356 357 358 372 382 385 398 401 405 406 409 410 413 417 426 430 431 448 452 453 465 467 482 493 496 497 503 510 539 540 552 575 581 582 594 595 597 599 609 637 640 648 654 656 661 667 671 672 674 675 676 680 684 686 697 699 708 711 712 738,
	2	 177 178 324 421 492 528 529 698,
	4	 542 543,
	2	 228 236 592 649 668,
	3	 99 228 236 285 301 475 586 592 649 668 687,
	4	 68 116 117 146 263 274 275 371 435 436 437 511 563,
	3	 68 110 116 117 127 128 146 197 263 274 275 320 341 342 371 435 436 437 511 563,
	3	 374 583 713,
	3	 124 154 212 214 218 227 240 242 359 360 386 387 389 464 559 600 611 732 733,
	3	 19 41 124 154 212 214 218 227 240 242 359 360 367 386 387 389 464 502 531 559 564 589 600 611 732 733,
	3	 19 41 104 124 154 210 211 212 214 218 227 230 240 242 268 280 317 359 360 367 386 387 389 464 502 506 507 508 531 559 564 567 589 600 611 624 655 660 677 679 705 732 733,
	3	 171 205 722,
	6	 171 205 716 722,
	4	 13 14 19 41 52 53 54 55 56 57 58 59 60 61 62 68 71 73 74 79 84 85 95 104 107 110 114 116 117 120 121 122 124 127 128 131 137 146 148 151 153 154 155 160 168 170 171 187 190 194 197 205 206 207 208 209 210 211 212 213 214 218 224 227 229 230 233 234 238 239 240 241 242 244 247 250 255 260 263 267 268 270 272 274 275 279 280 281 284 291 297 302 303 304 317 320 321 322 323 327 329 332 335 338 341 342 344 346 359 360 362 366 367 368 369 370 371 374 375 386 387 388 389 393 396 397 399 400 404 407 408 412 415 418 424 425 433 434 435 436 437 444 447 454 457 464 466 469 470 477 487 489 494 499 500 502 506 507 508 511 515 517 525 526 531 532 533 534 535 545 550 555 558 559 562 563 564 565 566 567 569 570 571 577 578 579 580 583 584 587 588 589 598 600 602 603 604 611 613 621 624 639 643 644 645 646 655 660 669 677 678 679 681 702 705 709 710 713 716 717 718 719 722 723 724 725 726 727 728 729 731 732 733 741,
	3	 143 231 232 259 273 382 413 431 496 497 680 738,
	3	 15 78 94 101 109 129 133 143 163 164 179 231 232 248 249 256 259 266 273 277 298 325 326 347 348 356 357 358 372 382 398 401 405 406 413 426 430 431 452 493 496 497 539 540 575 594 595 599 609 640 656 661 667 671 672 674 675 680 684 699 711 712 738,
	3	 15 78 94 101 109 129 133 143 158 163 164 179 231 232 248 249 256 259 266 273 277 298 325 326 347 348 356 357 358 372 382 398 401 405 406 413 426 430 431 452 493 496 497 539 540 575 594 595 599 609 640 656 661 667 671 672 674 675 680 684 697 699 711 712 738,
	2	 15 33 34 35 39 40 42 43 44 46 78 94 101 109 129 133 143 158 163 164 179 186 188 189 192 193 231 232 248 249 256 259 266 273 277 288 298 318 325 326 339 347 348 356 357 358 372 382 385 398 401 405 406 409 410 413 417 426 430 431 448 452 453 465 467 482 493 496 497 510 539 540 552 575 594 595 599 609 637 640 648 656 661 667 671 672 674 675 676 680 684 686 697 699 708 711 712 738,
	4	 15 33 34 35 39 40 42 43 44 45 46 78 94 101 109 129 133 142 143 158 163 164 179 186 188 189 192 193 231 232 248 249 256 259 265 266 273 277 288 298 318 325 326 339 347 348 356 357 358 372 382 385 398 401 405 406 409 410 413 417 426 430 431 448 452 453 465 467 482 493 496 497 510 539 540 552 575 594 595 599 609 637 640 648 656 661 667 671 672 674 675 676 680 684 686 697 699 708 711 712 738,
	4	 29 97 735,
	4	 29 97 278 735,
	5	 9 29 97 145 278 343 658 735,
	0	 225 226 573 693 695,
	7	 52 59 569 741,
	1	 61 272 399 534 719 724 726,
	1	 68 71 114 116 117 120 127 128 146 155 238 241 250 255 263 274 275 279 297 304 320 341 342 362 366 369 371 434 435 436 437 511 532 535 562 563 571 583 587 598 621 710 713,
	1	 104 210 211 230 268 280 317 508 567 624 655 677 679,
	1	 104 210 211 230 268 280 317 506 507 508 567 624 655 677 679 705,
	0	 19 36 41 64 65 84 85 91 104 110 121 122 124 149 151 154 168 170 171 187 190 197 205 206 208 209 210 211 212 213 214 216 218 222 224 227 229 230 239 240 242 268 280 281 284 291 299 312 317 322 327 329 332 344 346 359 360 367 374 377 386 387 388 389 396 397 400 404 407 411 412 418 424 433 457 464 487 494 498 502 506 507 508 514 515 517 531 545 550 554 555 558 559 564 567 577 589 600 602 603 604 611 612 624 644 645 655 660 677 678 679 681 691 702 705 709 716 722 732 733 739 742,
	1	 19 36 41 64 65 84 85 91 104 110 121 122 124 149 151 154 168 170 171 187 190 197 205 206 208 209 210 211 212 213 214 216 218 222 224 227 229 230 239 240 242 268 280 281 284 291 299 312 317 322 327 329 332 344 346 359 360 367 374 377 386 387 388 389 396 397 400 404 407 411 412 418 424 433 457 464 487 494 498 502 506 507 508 514 515 517 531 545 550 554 555 558 559 564 567 577 589 600 602 603 604 611 612 624 639 644 645 655 660 677 678 679 681 691 702 705 709 716 722 732 733 739 742,
	7	 14 19 36 41 64 65 68 71 84 85 91 104 110 114 116 117 120 121 122 124 127 128 146 149 151 154 155 168 170 171 187 190 197 205 206 207 208 209 210 211 212 213 214 216 218 222 224 227 229 230 238 239 240 241 242 250 255 263 267 268 274 275 279 280 281 284 291 297 299 304 312 317 320 322 327 329 332 341 342 344 346 359 360 362 366 367 369 371 374 377 386 387 388 389 393 396 397 400 404 407 408 411 412 418 424 433 434 435 436 437 447 457 464 487 494 498 502 506 507 508 511 514 515 517 531 532 535 545 550 554 555 558 559 562 563 564 567 571 577 583 587 589 598 600 602 603 604 611 612 621 624 639 644 645 655 660 677 678 679 681 691 702 705 709 710 713 716 722 732 733 739 742,
	2	 14 19 36 41 47 64 65 68 71 73 84 85 91 104 110 114 116 117 120 121 122 124 127 128 131 146 149 151 153 154 155 160 168 170 171 187 190 197 200 205 206 207 208 209 210 211 212 213 214 216 218 219 220 222 224 227 229 230 238 239 240 241 242 244 250 255 263 267 268 270 274 275 279 280 281 282 283 284 291 294 295 297 299 300 304 312 317 320 322 323 327 329 332 338 341 342 344 346 359 360 362 366 367 369 371 374 377 383 386 387 388 389 393 396 397 400 402 404 407 408 411 412 418 424 433 434 435 436 437 447 454 457 464 487 489 494 498 502 506 507 508 511 514 515 517 531 532 535 545 550 554 555 558 559 562 563 564 566 567 571 577 583 587 589 598 600 602 603 604 611 612 621 624 625 639 644 645 655 660 677 678 679 681 691 702 705 709 710 713 716 722 732 733 739 742,
	1	 129 326,
	1	 129 248 326 599,
	0	 15 101 129 163 248 326 357 358 406 430 452 493 594 595 599 640 656 671 672 674 711 712,
	1	 164 277,
	1	 164 277 398,
	0	 269 337 340 379 380 381 432 442 443 505 551 560 652 662,
	8	 6 17 118 119 334 384 441 451 619 620 670,
	0	 90 115 134 135 201 314 315 328 516 572 585 629 630 632,
	1	 90 115 132 134 135 201 314 315 328 373 501 516 572 585 629 630 631 632,
	0	 191 278,
	0	 9 29 145 191 278 735,
	0	 22 51 75 99 228 235 236 285 301 475 586 592 649 668 687,
	1	 69 70 98 258 290 330 331 378 541,
	0	 669 725 728,
	3	 335 534 726,
	0	 56 57 272 335 534 726,
	0	 56 57 272 335 534 719 726,
	0	 56 57 61 272 335 534 719 726 727,
	2	 62 107 233 234 525 526 578 579 580 717,
	1	 71 155 238 297 366 369 434 535 571 598,
	0	 120 710,
	2	 120 304 710,
	3	 71 120 155 238 241 255 297 304 362 366 369 434 535 571 598 621 710,
	6	 116 117 371 435 436 437,
	0	 124 218,
	1	 124 212 214 218 227 386 387 559 611,
	2	 171 205 327 716 722,
	8	 64 312,
	8	 65 149 411,
	1	 375 613,
	3	 79 95 375 613,
	1	 158 265,
	1	 15 163 358 430 640 674 711 712,
	0	 101 357 406 594 595,
	1	 78 94 249 256 347 348 356 539 540 575 609 667 675,
	0	 40 417,
	0	 39 40 417,
	0	 33 39 40 42 43 46 192 193 318 339 409 410 417 448 453 465 482 676 686,
	1	 184 185 350 450,
	0	 89 682,
	0	 26 89 682,
	1	 10 159 251 252 253 254 663,
	0	 108 605,
	3	 56 57 61 399 534 719 724 726 727,
	3	 13 14 19 34 36 41 44 47 52 53 54 55 56 57 58 59 60 61 62 64 65 68 71 73 74 79 84 85 91 95 104 107 110 114 116 117 120 121 122 124 127 128 131 137 142 146 148 149 151 153 154 155 160 168 170 171 187 188 190 194 197 200 205 206 207 208 209 210 211 212 213 214 216 218 219 220 222 224 227 229 230 233 234 238 239 240 241 242 244 247 250 255 260 263 265 267 268 270 272 274 275 279 280 281 282 283 284 288 291 294 295 297 299 300 302 303 304 312 317 320 321 322 323 327 329 332 335 338 341 342 344 346 359 360 362 366 367 368 369 370 371 374 375 377 383 385 386 387 388 389 393 396 397 399 400 402 403 404 407 408 411 412 415 418 424 425 433 434 435 436 437 444 447 454 457 464 466 467 469 470 477 487 489 494 498 499 500 502 506 507 508 510 511 514 515 517 525 526 531 532 533 534 535 545 550 554 555 558 559 562 563 564 565 566 567 569 570 571 577 578 579 580 583 584 587 588 589 598 600 602 603 604 611 612 613 621 624 625 637 639 643 644 645 646 655 660 669 677 678 679 681 691 702 705 708 709 710 713 716 717 718 719 722 723 724 725 726 727 728 729 731 732 733 739 741 742,
	2	 215 261 306 307 390 414 634 706 707 740,
	2	 215 261 306 307 390 414 634 706 707 734 740,
	2	 81 215 261 306 307 390 414 634 706 707 734 740,
	0	 152 217,
	0	 152 217 561,
	0	 81 152 215 217 261 306 307 390 414 561 634 706 707 734 740,
	0	 69 70 98 290 330 331 490 593 696,
	0	 86 161 319 683,
	0	 13 148 194 247 303 415 565 588,
	0	 13 148 194 247 303 415 565 588 731,
	0	 13 52 53 54 55 56 57 58 59 60 61 62 107 148 194 233 234 247 272 303 335 399 415 466 469 470 499 500 525 526 533 534 565 569 570 578 579 580 588 669 717 718 719 723 724 725 726 727 728 729 731 741,
	0	 13 52 53 54 55 56 57 58 59 60 61 62 107 137 148 194 233 234 247 272 303 335 399 415 466 469 470 499 500 525 526 533 534 565 569 570 578 579 580 588 646 669 717 718 719 723 724 725 726 727 728 729 731 741,
	0	 260 302,
	0	 74 260 302,
	1	 71 114 238 297 366 434 535 571,
	2	 71 114 238 250 297 366 434 532 535 571,
	1	 84 85 171 205 487 716 722,
	0	 84 85 171 205 213 487 716 722,
	0	 84 85 171 205 213 327 487 716 722,
	0	 284 329 602,
	0	 151 170 284 329 400 412 424 494 558 602 644 645,
	0	 122 151 170 284 329 332 400 412 424 494 517 558 602 644 645 678,
	0	 122 151 170 284 329 332 344 346 400 412 424 494 517 558 602 644 645 678,
	0	 122 151 170 187 284 329 332 344 346 400 412 424 494 517 558 602 644 645 678,
	0	 142 158 186 265 648,
	0	 79 95 142 158 186 265 321 368 370 375 425 444 477 584 613 643 648,
	0	 13 14 19 36 41 47 52 53 54 55 56 57 58 59 60 61 62 64 65 68 71 73 74 79 84 85 91 95 104 107 110 114 116 117 120 121 122 124 127 128 131 137 142 146 148 149 151 153 154 155 158 160 168 170 171 186 187 190 194 197 200 205 206 207 208 209 210 211 212 213 214 216 218 219 220 222 224 227 229 230 233 234 238 239 240 241 242 244 247 250 255 260 263 265 267 268 270 272 274 275 279 280 281 282 283 284 291 294 295 297 299 300 302 303 304 312 317 320 321 322 323 327 329 332 335 338 341 342 344 346 359 360 362 366 367 368 369 370 371 374 375 377 383 386 387 388 389 393 396 397 399 400 402 404 407 408 411 412 415 418 424 425 433 434 435 436 437 444 447 454 457 464 466 469 470 477 487 489 494 498 499 500 502 506 507 508 511 514 515 517 525 526 531 532 533 534 535 545 550 554 555 558 559 562 563 564 565 566 567 569 570 571 577 578 579 580 583 584 587 588 589 598 600 602 603 604 611 612 613 621 624 625 639 643 644 645 646 648 655 660 669 677 678 679 681 691 702 705 709 710 713 716 717 718 719 722 723 724 725 726 727 728 729 731 732 733 739 741 742,
	1	 15 101,
	0	 15 101 163 430 640 674 711 712,
	0	 15 101 163 357 406 430 594 595 640 674 711 712,
	0	 15 101 163 357 406 430 493 594 595 640 674 711 712,
	1	 15 101 163 357 406 430 493 594 595 640 656 674 711 712,
	4	 78 129 164 248 539 540 599 667 684,
	3	 78 94 129 164 248 249 256 298 347 348 372 539 540 575 599 609 667 675 684,
	4	 78 94 129 164 248 249 256 298 347 348 356 372 539 540 575 599 609 667 675 684,
	0	 33 35 39 40 42 43 46 189 192 193 318 339 409 410 417 448 453 465 482 483 552 676 686,
	2	 15 33 35 39 40 42 43 46 78 94 101 109 129 133 143 163 164 179 189 192 193 231 232 248 249 256 259 266 273 277 298 318 325 326 339 347 348 356 357 358 372 382 398 401 405 406 409 410 413 417 426 430 431 448 452 453 465 482 483 493 496 497 539 540 552 575 594 595 599 609 640 656 661 667 671 672 674 675 676 680 684 686 697 699 711 712 738,
	3	 269 337,
	0	 93 471,
	0	 93 136 199 243 292 293 471 530 744,
	2	 204 316 591 607,
	2	 204 316 481 591 607,
	0	 140 156 157 204 316 481 518 591 607 720,
	0	 63 138 139 140 141 156 157 166 180 182 183 184 185 203 204 221 289 310 316 349 350 351 352 353 354 355 364 365 394 395 449 450 455 456 480 481 484 485 495 512 513 518 520 521 536 537 538 553 574 591 607 627 628 700 720,
	0	 5 26 102 103 682,
	4	 11 16 21 37 162 296 361 479 622 623 635 636 650 651 653 701,
	4	 11 16 21 37 162 167 257 296 361 479 488 601 622 623 635 636 650 651 653 701,
	3	 58 59 741,
	7	 52 58 59 470 741,
	5	 116 117 146 263 274 275 371 435 436 437 511 563 713,
	4	 116 117 128 146 197 263 274 275 320 341 342 371 435 436 437 511 563 713,
	2	 71 120 155 238 241 297 304 362 366 434 535 571 710,
	3	 71 120 155 238 241 297 304 362 366 369 434 535 571 598 710,
	3	 71 114 120 155 238 241 297 304 362 366 369 434 535 571 598 710,
	0	 71 114 120 155 238 241 279 297 304 362 366 369 434 535 562 571 598 710,
	3	 41 210 211 280 317 508 567 677 679,
	6	 122 151 213 284 329 332 344 346 400 412 424 494 517 558 602 644 645 678,
	7	 83 105 106 597,
	6	 83 105 106 597 654,
	4	 15 33 35 39 40 42 43 46 78 94 101 109 129 133 142 143 158 163 164 179 189 192 193 231 232 248 249 256 259 265 266 273 277 298 318 325 326 339 347 348 356 357 358 372 382 398 401 405 406 409 410 413 417 426 430 431 448 452 453 465 482 493 496 497 539 540 575 594 595 599 609 640 656 661 667 671 672 674 675 676 680 684 686 697 699 711 712 738,
	1	 15 33 35 39 40 42 43 46 78 94 101 109 129 133 142 143 158 163 164 179 186 189 192 193 231 232 248 249 256 259 265 266 273 277 298 318 325 326 339 347 348 356 357 358 372 382 398 401 405 406 409 410 413 417 426 430 431 448 452 453 465 482 493 496 497 539 540 552 575 594 595 599 609 640 648 656 661 667 671 672 674 675 676 680 684 686 697 699 711 712 738,
	3	 15 33 35 39 40 42 43 46 78 94 101 109 129 133 142 143 158 163 164 179 186 189 192 193 231 232 248 249 256 259 265 266 273 277 298 318 325 326 339 347 348 356 357 358 372 382 398 401 405 406 409 410 413 417 426 430 431 448 452 453 465 482 483 493 496 497 539 540 552 575 594 595 599 609 640 648 656 661 667 671 672 674 675 676 680 684 686 697 699 711 712 738,
	4	 1 2 3 4 5 6 7 8 9 10 12 17 18 20 22 23 24 25 26 27 28 29 30 31 32 38 50 51 63 66 67 69 70 75 76 77 80 81 82 86 87 88 89 90 92 97 98 99 100 102 103 108 111 112 113 115 118 119 125 126 130 132 134 135 138 139 140 141 144 145 147 150 152 156 157 159 161 165 166 169 172 173 174 175 176 180 181 182 183 184 185 191 195 196 198 201 202 203 204 215 217 221 223 225 226 228 235 236 237 245 246 251 252 253 254 258 261 262 264 271 276 278 285 286 287 289 290 301 305 306 307 308 309 310 311 313 314 315 316 319 328 330 331 333 334 336 343 345 349 350 351 352 353 354 355 363 364 365 373 376 378 384 390 391 392 394 395 414 419 420 422 423 427 428 429 438 439 440 441 445 446 449 450 451 455 456 458 459 460 462 463 468 472 473 474 475 476 478 480 481 484 485 486 490 491 495 501 504 509 512 513 516 518 520 521 522 523 524 527 536 537 538 541 542 543 544 546 547 548 549 553 556 557 561 568 572 573 574 576 585 586 590 591 592 593 596 605 606 607 608 610 614 615 616 617 618 619 620 626 627 628 629 630 631 632 633 634 638 641 642 649 657 658 659 663 664 665 666 668 670 673 682 683 685 687 688 689 690 692 693 694 695 696 700 703 704 706 707 714 715 720 721 730 734 735 736 737 740 743,
	4	 63 138 139 140 141 156 157 166 180 181 182 183 184 185 203 204 221 289 310 316 349 350 351 352 353 354 355 364 365 394 395 449 450 455 456 480 481 484 485 495 512 513 518 520 521 536 537 538 546 547 548 549 553 574 591 596 607 627 628 700 720 730,
	1	 86 161 264 319 590 610,
	3	 8 66 67 69 70 77 81 86 92 98 125 126 144 152 161 198 215 217 223 225 226 258 261 264 290 306 307 319 330 331 378 390 391 414 478 490 527 541 556 557 561 573 590 593 610 634 638 693 694 695 696 706 707 714 715 721 734 740,
	1	 68 587 713,
	1	 116 117 146 263 274 275 371 435 436 437 511 563 583,
	4	 71 238 250 297 366 434 532 535 571,
	1	 84 85 190 205 327 487 716 722,
	2	 321 368 425 444 477 584 643,
	1	 13 14 19 34 36 41 44 47 52 53 54 55 56 57 58 59 60 61 62 64 65 68 71 73 74 79 83 84 85 91 95 96 104 105 106 107 110 114 116 117 120 121 122 124 127 128 131 137 146 148 149 151 153 154 155 158 160 168 170 171 186 187 188 190 194 197 200 205 206 207 208 209 210 211 212 213 214 216 218 219 220 222 224 227 229 230 233 234 238 239 240 241 242 244 247 250 255 260 263 267 268 270 272 274 275 279 280 281 282 283 284 288 291 294 295 297 299 300 302 303 304 312 317 320 321 322 323 327 329 332 335 338 341 342 344 346 359 360 362 366 367 368 369 370 371 374 375 377 383 385 386 387 388 389 393 396 397 399 400 402 404 407 408 411 412 415 418 424 425 433 434 435 436 437 444 447 454 457 464 466 467 469 470 477 487 489 494 498 499 500 502 503 506 507 508 510 511 514 515 517 525 526 531 532 533 534 535 545 550 552 554 555 558 559 562 563 564 565 566 567 569 570 571 577 578 579 580 581 582 583 584 587 588 589 597 598 600 602 603 604 611 612 613 621 624 625 637 639 643 644 645 646 648 654 655 660 669 677 678 679 681 691 702 705 708 709 710 713 716 717 718 719 722 723 724 725 726 727 728 729 731 732 733 739 741 742,
	1	 163 430,
	2	 143 231 232 382 413,
	1	 143 231 232 382 413 496 497 680,
	1	 143 231 232 259 273 382 413 496 497 680 697,
	2	 40 192 409 410 465 676,
	1	 15 33 35 39 40 42 43 46 78 94 101 109 129 133 142 143 163 164 179 189 192 193 231 232 248 249 256 259 265 266 273 277 298 318 325 326 339 347 348 356 357 358 372 382 398 401 405 406 409 410 413 417 426 430 431 448 452 453 465 482 493 496 497 539 540 575 594 595 599 609 640 656 661 667 671 672 674 675 676 680 684 686 697 699 711 712 738,
	1	 15 33 35 39 40 42 43 46 78 94 101 109 129 133 142 143 163 164 179 189 192 193 231 232 248 249 256 259 265 266 273 277 298 318 325 326 339 347 348 356 357 358 372 382 398 401 405 406 409 410 413 417 426 430 431 448 452 453 465 482 483 493 496 497 539 540 575 594 595 599 609 640 656 661 667 671 672 674 675 676 680 684 686 697 699 711 712 738,
	1	 123 381 519 560 652 662,
	1	 63 138 139 166 180 182 183 184 185 203 221 289 310 349 350 351 352 353 354 355 364 365 394 395 449 450 455 456 480 484 485 495 512 513 520 521 536 537 538 553 627 628,
	1	 63 138 139 166 180 182 183 184 185 203 221 289 310 349 350 351 352 353 354 355 364 365 394 395 449 450 455 456 480 484 485 495 512 513 520 521 536 537 538 553 574 627 628,
	1	 251 252 253,
	1	 1 2 3 23 30 31 32 614 615,
	1	 116 117 146 197 263 274 275 371 435 436 437 511 563,
	0	 116 117 146 197 263 274 275 371 435 436 437 511 563 713,
	0	 187 190 206,
	0	 122 151 170 187 190 206 213 284 329 332 344 346 400 412 424 494 517 558 602 644 645 678,
	1	 282 383,
	1	 200 282 383,
	0	 200 219 220 282 383 625,
	0	 200 219 220 282 294 295 300 383 402 625,
	0	 13 14 19 41 52 53 54 55 56 57 58 59 60 61 62 68 71 73 74 84 85 104 107 110 114 116 117 120 121 122 124 127 128 131 137 146 148 151 153 154 155 160 168 170 171 187 190 194 197 200 205 206 207 208 209 210 211 212 213 214 218 219 220 224 227 229 230 233 234 238 239 240 241 242 244 247 250 255 260 263 267 268 270 272 274 275 279 280 281 282 284 291 294 295 297 300 302 303 304 317 320 322 323 327 329 332 335 338 341 342 344 346 359 360 362 366 367 369 371 374 383 386 387 388 389 393 396 397 399 400 402 404 407 408 412 415 418 424 433 434 435 436 437 447 454 457 464 466 469 470 487 489 494 499 500 502 506 507 508 511 515 517 525 526 531 532 533 534 535 545 550 555 558 559 562 563 564 565 566 567 569 570 571 577 578 579 580 583 587 588 589 598 600 602 603 604 611 621 624 625 639 644 645 646 655 660 669 677 678 679 681 702 705 709 710 713 716 717 718 719 722 723 724 725 726 727 728 729 731 732 733 741,
	0	 13 14 19 36 41 52 53 54 55 56 57 58 59 60 61 62 64 65 68 71 73 74 84 85 91 104 107 110 114 116 117 120 121 122 124 127 128 131 137 146 148 149 151 153 154 155 160 168 170 171 187 190 194 197 200 205 206 207 208 209 210 211 212 213 214 216 218 219 220 224 227 229 230 233 234 238 239 240 241 242 244 247 250 255 260 263 267 268 270 272 274 275 279 280 281 282 284 291 294 295 297 299 300 302 303 304 312 317 320 322 323 327 329 332 335 338 341 342 344 346 359 360 362 366 367 369 371 374 377 383 386 387 388 389 393 396 397 399 400 402 404 407 408 411 412 415 418 424 433 434 435 436 437 447 454 457 464 466 469 470 487 489 494 498 499 500 502 506 507 508 511 514 515 517 525 526 531 532 533 534 535 545 550 554 555 558 559 562 563 564 565 566 567 569 570 571 577 578 579 580 583 587 588 589 598 600 602 603 604 611 612 621 624 625 639 644 645 646 655 660 669 677 678 679 681 691 702 705 709 710 713 716 717 718 719 722 723 724 725 726 727 728 729 731 732 733 739 741 742,
	0	 13 14 19 36 41 52 53 54 55 56 57 58 59 60 61 62 64 65 68 71 73 74 84 85 91 104 107 110 114 116 117 120 121 122 124 127 128 131 137 146 148 149 151 153 154 155 160 168 170 171 187 190 194 197 200 205 206 207 208 209 210 211 212 213 214 216 218 219 220 222 224 227 229 230 233 234 238 239 240 241 242 244 247 250 255 260 263 267 268 270 272 274 275 279 280 281 282 284 291 294 295 297 299 300 302 303 304 312 317 320 322 323 327 329 332 335 338 341 342 344 346 359 360 362 366 367 369 371 374 377 383 386 387 388 389 393 396 397 399 400 402 404 407 408 411 412 415 418 424 433 434 435 436 437 447 454 457 464 466 469 470 487 489 494 498 499 500 502 506 507 508 511 514 515 517 525 526 531 532 533 534 535 545 550 554 555 558 559 562 563 564 565 566 567 569 570 571 577 578 579 580 583 587 588 589 598 600 602 603 604 611 612 621 624 625 639 644 645 646 655 660 669 677 678 679 681 691 702 705 709 710 713 716 717 718 719 722 723 724 725 726 727 728 729 731 732 733 739 741 742,
	0	 13 14 19 36 41 52 53 54 55 56 57 58 59 60 61 62 64 65 68 71 73 74 84 85 91 104 107 110 114 116 117 120 121 122 124 127 128 131 137 146 148 149 151 153 154 155 160 168 170 171 187 190 194 197 200 205 206 207 208 209 210 211 212 213 214 216 218 219 220 222 224 227 229 230 233 234 238 239 240 241 242 244 247 250 255 260 263 267 268 270 272 274 275 279 280 281 282 284 291 294 295 297 299 300 302 303 304 312 317 320 322 323 327 329 332 335 338 341 342 344 346 359 360 362 366 367 369 371 374 377 383 386 387 388 389 393 396 397 399 400 402 403 404 407 408 411 412 415 418 424 433 434 435 436 437 447 454 457 464 466 469 470 487 489 494 498 499 500 502 506 507 508 511 514 515 517 525 526 531 532 533 534 535 545 550 554 555 558 559 562 563 564 565 566 567 569 570 571 577 578 579 580 583 587 588 589 598 600 602 603 604 611 612 621 624 625 639 644 645 646 655 660 669 677 678 679 681 691 702 705 709 710 713 716 717 718 719 722 723 724 725 726 727 728 729 731 732 733 739 741 742,
	0	 47 79 95 283 321 368 370 375 425 444 477 584 613 643,
	1	 497 738,
	1	 90 134 135 572,
	0	 90 134 135 201 572 630 632,
	0	 11 16 21 37 162 167 257 269 337 340 361 432 442 443 488 505 601 622 623 635 636 650 651 653,
	0	 52 53 54 55 56 57 58 59 61 272 335 399 466 469 470 533 534 569 669 718 719 723 724 725 726 727 728 741,
	0	 52 53 54 55 56 57 58 59 61 107 272 335 399 466 469 470 533 534 569 578 579 580 669 717 718 719 723 724 725 726 727 728 741,
	0	 60 62 233 234 525 526 570,
	0	 19 41 104 210 211 230 268 280 317 367 502 508 531 564 567 589 624 655 660 677 679,
	0	 19 41 104 154 210 211 230 240 242 268 280 317 367 389 502 508 531 564 567 589 624 655 660 677 679 732,
	0	 19 41 104 154 210 211 230 239 240 242 268 280 317 367 389 502 508 531 564 567 589 624 655 660 677 679 732,
	1	 84 85 122 151 170 171 187 205 206 213 284 327 329 332 344 346 400 412 424 487 494 517 558 602 644 645 678 716 722,
	5	 143 231 232 382 413 431,
	3	 39 40,
	0	 33 35 39 40 46 192 193 339 409 410 417 448 453 465 482 676 686,
	0	 48 49 72 93 123 136 199 243 292 293 379 380 381 416 461 471 492 519 528 529 530 551 560 647 652 662 698 744,
	0	 1 2 3 4 5 6 7 8 9 10 11 12 16 17 18 20 21 22 23 24 25 26 27 28 29 30 31 32 37 38 50 51 63 66 67 69 70 75 76 77 80 81 82 86 87 88 89 90 92 97 98 99 100 102 103 108 111 112 113 115 118 119 125 126 130 132 134 135 138 139 140 141 144 145 147 150 152 156 157 159 161 162 165 166 167 169 172 173 174 175 176 180 181 182 183 184 185 191 195 196 198 201 202 203 204 215 217 221 223 225 226 228 235 236 237 245 246 251 252 253 254 257 258 261 262 264 269 271 276 278 285 286 287 289 290 296 301 305 306 307 308 309 310 311 313 314 315 316 319 324 328 330 331 333 334 336 337 340 343 345 349 350 351 352 353 354 355 361 363 364 365 373 376 378 384 390 391 392 394 395 414 419 420 422 423 427 428 429 432 438 439 440 441 442 443 445 446 449 450 451 455 456 458 459 460 462 463 468 472 473 474 475 476 478 479 480 481 484 485 486 488 490 491 495 501 504 505 509 512 513 516 518 520 521 522 523 524 527 536 537 538 541 542 543 544 546 547 548 549 553 556 557 561 568 572 573 574 576 585 586 590 591 592 593 596 601 605 606 607 608 610 614 615 616 617 618 619 620 622 623 626 627 628 629 630 631 632 633 634 635 636 638 641 642 649 650 651 653 657 658 659 663 664 665 666 668 670 673 682 683 685 687 688 689 690 692 693 694 695 696 700 701 703 704 706 707 714 715 720 721 730 734 735 736 737 740 743,
	1	 1 2 3 4 5 6 7 8 9 10 11 12 16 17 18 20 21 22 23 24 25 26 27 28 29 30 31 32 37 38 50 51 63 66 67 69 70 75 76 77 80 81 82 86 87 88 89 90 92 97 98 99 100 102 103 108 111 112 113 115 118 119 125 126 130 132 134 135 138 139 140 141 144 145 147 150 152 156 157 159 161 162 165 166 167 169 172 173 174 175 176 180 181 182 183 184 185 191 195 196 198 201 202 203 204 215 217 221 223 225 226 228 235 236 237 245 246 251 252 253 254 257 258 261 262 264 269 271 276 278 285 286 287 289 290 296 301 305 306 307 308 309 310 311 313 314 315 316 319 328 330 331 333 334 336 337 340 343 345 349 350 351 352 353 354 355 361 363 364 365 373 376 378 384 390 391 392 394 395 414 419 420 422 423 427 428 429 432 438 439 440 441 442 443 445 446 449 450 451 455 456 458 459 460 462 463 468 472 473 474 475 476 478 479 480 481 484 485 486 488 490 491 495 501 504 505 509 512 513 516 518 520 521 522 523 524 527 536 537 538 541 542 543 544 546 547 548 549 553 556 557 561 568 572 573 574 576 585 586 590 591 592 593 596 601 605 606 607 608 610 614 615 616 617 618 619 620 622 623 626 627 628 629 630 631 632 633 634 635 636 638 641 642 649 650 651 653 657 658 659 663 664 665 666 668 670 673 682 683 685 687 688 689 690 692 693 694 695 696 700 701 703 704 706 707 714 715 720 721 730 734 735 736 737 740 743,
	1	 56 61 399 534 719 724 726 727,
	1	 56 57 61 335 399 534 719 724 726 727,
	1	 116 117 435 436 437,
	2	 116 117 274 275 371 435 436 437 511 563,
	3	 110 457 550,
	3	 228 285,
	0	 223 225 226 557 573 693 695,
	0	 223 225 226 556 557 573 693 695,
	0	 223 225 226 556 557 573 693 695 714,
	2	 223 225 226 556 557 573 693 695 714 715,
	2	 68 374 713,
	0	 68 116 117 128 146 263 274 275 320 341 342 371 374 393 435 436 437 511 563 583 713,
	0	 68 116 117 128 146 197 263 274 275 320 341 342 371 374 393 435 436 437 511 563 583 713,
	1	 68 116 117 127 128 146 197 263 274 275 320 341 342 371 374 393 435 436 437 511 563 583 713,
	0	 359 360 386,
	0	 212 214 227 359 360 386 387 559 611,
	1	 19 41 104 121 124 154 168 208 209 210 211 212 214 218 227 230 239 240 242 268 280 317 322 359 360 367 386 387 389 396 397 464 502 506 507 508 531 555 559 564 567 589 600 603 611 624 655 660 677 679 705 709 732 733,
	0	 19 41 84 85 104 121 122 124 151 154 168 170 171 187 190 205 206 208 209 210 211 212 213 214 218 227 230 239 240 242 268 280 284 317 322 327 329 332 344 346 359 360 367 386 387 389 396 397 400 412 424 464 487 494 502 506 507 508 517 531 545 555 558 559 564 567 589 600 602 603 611 624 644 645 655 660 677 678 679 705 709 716 722 732 733,
	0	 91 216 498 691 739 742,
	1	 36 91 216 498 514 691 739 742,
	0	 36 64 65 91 149 216 299 312 411 498 514 554 612 691 739 742,
	2	 129 248 298 372 599,
	0	 129 248 298 372 398 599,
	0	 15 101 129 163 248 298 357 358 372 398 406 430 452 493 594 595 599 640 656 671 672 674 711 712,
	1	 164 326,
	1	 164 277 326,
	0	 1 2 3 4 5 6 7 8 9 10 11 12 16 17 18 20 21 22 23 24 25 26 27 28 29 30 31 32 37 38 48 49 50 51 63 66 67 69 70 72 75 76 77 80 81 82 86 87 88 89 90 92 93 97 98 99 100 102 103 108 111 112 113 115 118 119 123 125 126 130 132 134 135 136 138 139 140 141 144 145 147 150 152 156 157 159 161 162 165 166 167 169 172 173 174 175 176 180 181 182 183 184 185 191 195 196 198 199 201 202 203 204 215 217 221 223 225 226 228 235 236 237 243 245 246 251 252 253 254 257 258 261 262 264 271 276 278 285 286 287 289 290 292 293 296 301 305 306 307 308 309 310 311 313 314 315 316 319 328 330 331 333 334 336 343 345 349 350 351 352 353 354 355 361 363 364 365 373 376 378 379 380 381 384 390 391 392 394 395 414 416 419 420 422 423 427 428 429 438 439 440 441 445 446 449 450 451 455 456 458 459 460 461 462 463 468 471 472 473 474 475 476 478 479 480 481 484 485 486 488 490 491 495 501 504 509 512 513 516 518 519 520 521 522 523 524 527 530 536 537 538 541 542 543 544 546 547 548 549 551 553 556 557 560 561 568 572 573 574 576 585 586 590 591 592 593 596 601 605 606 607 608 610 614 615 616 617 618 619 620 622 623 626 627 628 629 630 631 632 633 634 635 636 638 641 642 647 649 650 651 652 653 657 658 659 662 663 664 665 666 668 670 673 682 683 685 687 688 689 690 692 693 694 695 696 700 701 703 704 706 707 714 715 720 721 730 734 735 736 737 740 743 744,
	1	 48 49 72 93 123 136 199 243 292 293 379 380 381 416 461 471 519 530 551 560 647 652 662 744,
	1	 51 76 262 476,
	1	 374 457,
	0	 116 117 128 146 197 263 274 275 320 341 342 371 511 563,
	1	 583 713,
	0	 116 117 128 146 197 263 274 275 320 341 342 371 511 563 583 713,
	0	 71 114 238 250 255 297 366 434 535 571 621,
	0	 71 114 238 250 255 297 366 434 532 535 571 621,
	0	 71 114 238 250 255 297 366 369 434 532 535 571 598 621,
	2	 304 710,
	1	 71 114 120 238 241 250 255 297 304 362 366 369 434 532 535 571 598 621 710,
	0	 41 104 506 507 624 655 660 705,
	2	 94 179 249 256 298 347 348 372 575 609 675,
	3	 94 179 249 256 298 347 348 356 372 575 609 675,
	4	 109 133 266,
	0	 109 133 231 232 259 266 325 413 431 699,
	1	 109 133 231 232 259 266 273 325 413 431 699,
	1	 109 133 143 231 232 259 266 273 325 382 413 431 699,
	0	 15 78 94 101 109 129 133 143 163 164 179 231 232 248 249 256 259 266 273 277 298 325 326 347 348 356 357 358 372 382 398 401 405 406 413 426 430 431 452 493 539 540 575 594 595 599 609 640 656 661 667 671 672 674 675 684 699 711 712,
	1	 15 78 94 101 109 129 133 143 163 164 179 231 232 248 249 256 259 266 273 277 298 325 326 347 348 356 357 358 372 382 398 401 405 406 413 426 430 431 452 493 539 540 575 594 595 599 609 640 656 661 667 671 672 674 675 684 697 699 711 712,
	0	 181 481 546 547 548 549 591 596,
	0	 108 542,
	1	 543 605 606,
	4	 9 29 145 278 343 658 735,
	1	 22 51 75 97 99 191 228 235 236 271 285 286 301 376 392 475 544 576 586 592 616 617 618 649 657 668 687 736 737,
	2	 22 51 75 76 97 99 191 228 235 236 262 271 285 286 301 376 392 475 476 544 576 586 592 616 617 618 649 657 668 687 736 737,
	3	 22 51 75 76 97 99 191 228 235 236 237 262 271 285 286 301 336 376 392 475 476 544 576 586 592 616 617 618 649 657 668 687 736 737,
	1	 111 642,
	1	 112 113 195 196 311 313 659,
	1	 68 71 114 120 127 155 238 241 250 255 279 297 304 362 366 369 434 532 535 562 571 587 598 621 710 713,
	1	 128 197 320,
	1	 128 197 320 341 342 393,
	1	 128 197 320 341 342 393 583,
	1	 116 117 128 146 197 263 274 275 320 341 342 371 393 435 436 437 511 563 583,
	1	 84 85 487 716,
	3	 84 85 190 205 206 487 716 722,
	1	 151 187 400 412 424 494 558 644 645,
	1	 122 151 187 332 400 412 424 494 517 558 644 645 678,
	1	 122 151 187 213 284 329 332 400 412 424 494 517 558 602 644 645 678,
	1	 122 151 187 213 284 329 332 344 346 400 412 424 494 517 558 602 644 645 678,
	4	 122 151 170 171 187 213 284 329 332 344 346 400 412 424 494 517 558 602 644 645 678,
	1	 122 151 170 171 187 213 284 327 329 332 344 346 400 412 424 494 517 558 602 644 645 678,
	1	 142 143 158 231 232 259 265 273 382 413 431 496 497 680 697,
	5	 15 78 94 101 109 129 133 142 143 158 163 164 179 231 232 248 249 256 259 265 266 273 277 298 325 326 347 348 356 357 358 372 382 398 401 405 406 413 426 430 431 452 493 496 497 539 540 575 594 595 599 609 640 656 661 667 671 672 674 675 680 684 697 699 711 712 738,
	2	 339 417 686,
	6	 15 33 35 39 40 42 43 46 78 94 101 109 129 133 142 143 158 163 164 179 189 192 193 231 232 248 249 256 259 265 266 273 277 298 318 325 326 339 347 348 356 357 358 372 382 398 401 405 406 409 410 413 417 426 430 431 448 452 453 465 482 493 496 497 539 540 552 575 594 595 599 609 640 656 661 667 671 672 674 675 676 680 684 686 697 699 711 712 738,
	0	 15 33 35 39 40 42 43 46 78 94 101 109 129 133 142 143 158 163 164 179 189 192 193 231 232 248 249 256 259 265 266 273 277 298 318 324 325 326 339 347 348 356 357 358 372 382 398 401 405 406 409 410 413 417 426 430 431 448 452 453 465 482 493 496 497 539 540 552 575 594 595 599 609 640 656 661 667 671 672 674 675 676 680 684 686 697 699 711 712 738,
	1	 1 2 3 4 5 6 7 8 9 10 11 12 16 17 18 20 21 22 23 24 25 26 27 28 29 30 31 32 37 38 48 49 50 51 63 66 67 69 70 72 75 76 77 80 81 82 86 87 88 89 90 92 93 97 98 99 100 102 103 108 111 112 113 115 118 119 123 125 126 130 132 134 135 136 138 139 140 141 144 145 147 150 152 156 157 159 161 162 165 166 167 169 172 173 174 175 176 177 178 180 181 182 183 184 185 191 195 196 198 199 201 202 203 204 215 217 221 223 225 226 228 235 236 237 243 245 246 251 252 253 254 257 258 261 262 264 269 271 276 278 285 286 287 289 290 292 293 296 301 305 306 307 308 309 310 311 313 314 315 316 319 328 330 331 333 334 336 337 340 343 345 349 350 351 352 353 354 355 361 363 364 365 373 376 378 379 380 381 384 390 391 392 394 395 403 414 416 419 420 421 422 423 427 428 429 432 438 439 440 441 442 443 445 446 449 450 451 455 456 458 459 460 461 462 463 468 471 472 473 474 475 476 478 479 480 481 483 484 485 486 488 490 491 492 495 501 504 505 509 512 513 516 518 519 520 521 522 523 524 527 528 529 530 536 537 538 541 542 543 544 546 547 548 549 551 553 556 557 560 561 568 572 573 574 576 585 586 590 591 592 593 596 601 605 606 607 608 610 614 615 616 617 618 619 620 622 623 626 627 628 629 630 631 632 633 634 635 636 638 641 642 647 649 650 651 652 653 657 658 659 662 663 664 665 666 668 670 673 682 683 685 687 688 689 690 692 693 694 695 696 698 700 701 703 704 706 707 714 715 720 721 730 734 735 736 737 740 743 744,
	0	 127 342,
	2	 127 128 197 320 341 342,
	0	 68 116 117 127 128 146 197 263 274 275 320 341 342 371 435 436 437 511 563 583,
	1	 71 114 120 155 238 241 250 255 279 297 304 362 366 369 393 434 532 535 562 571 587 598 621 710,
	1	 84 85 171 205 206 327 487 722,
	3	 190 716,
	0	 19 41 84 85 104 121 122 124 151 154 168 170 171 187 190 205 206 208 209 210 211 212 213 214 218 227 229 230 239 240 242 268 280 281 284 291 317 322 327 329 332 344 346 359 360 367 386 387 388 389 396 397 400 404 407 412 424 433 457 464 487 494 502 506 507 508 517 531 545 550 555 558 559 564 567 577 589 600 602 603 604 611 624 644 645 655 660 677 678 679 702 705 709 716 722 732 733,
	0	 299 498,
	0	 36 299 377 498 514,
	0	 36 91 216 299 377 498 514 691 739 742,
	0	 64 65 149 312 411 612,
	0	 64 65 149 312 411 554 612,
	0	 64 65 149 222 312 411 554 612,
	2	 95 370 613,
	3	 83 96 105 106 503 552 581 582 597 654,
	1	 13 14 19 34 36 41 44 47 52 53 54 55 56 57 58 59 60 61 62 64 65 68 71 73 74 79 83 84 85 91 95 96 104 105 106 107 110 114 116 117 120 121 122 124 127 128 131 137 146 148 149 151 153 154 155 160 168 170 171 186 187 188 190 194 197 200 205 206 207 208 209 210 211 212 213 214 216 218 219 220 222 224 227 229 230 233 234 238 239 240 241 242 244 247 250 255 260 263 267 268 270 272 274 275 279 280 281 282 283 284 288 291 294 295 297 299 300 302 303 304 312 317 320 321 322 323 327 329 332 335 338 341 342 344 346 359 360 362 366 367 368 369 370 371 374 375 377 383 385 386 387 388 389 393 396 397 399 400 402 404 407 408 411 412 415 418 424 425 433 434 435 436 437 444 447 454 457 464 466 467 469 470 477 487 489 494 498 499 500 502 503 506 507 508 510 511 514 515 517 525 526 531 532 533 534 535 545 550 552 554 555 558 559 562 563 564 565 566 567 569 570 571 577 578 579 580 581 582 583 584 587 588 589 597 598 600 602 603 604 611 612 613 621 624 625 637 639 643 644 645 646 648 654 655 660 669 677 678 679 681 691 702 705 708 709 710 713 716 717 718 719 722 723 724 725 726 727 728 729 731 732 733 739 741 742,
	0	 325 699,
	0	 133 266 325 699,
	2	 15 33 35 39 40 42 43 46 78 94 101 109 129 133 143 163 164 179 189 192 193 231 232 248 249 256 259 266 273 277 298 318 325 326 339 347 348 356 357 358 372 382 398 401 405 406 409 410 413 417 426 430 431 448 452 453 465 482 483 493 496 497 539 540 575 594 595 599 609 640 656 661 667 671 672 674 675 676 680 684 686 697 699 711 712 738,
	2	 15 33 35 39 40 42 43 46 78 94 101 109 129 133 142 143 158 163 164 179 189 192 193 231 232 248 249 256 259 265 266 273 277 298 318 325 326 339 347 348 356 357 358 372 382 398 401 405 406 409 410 413 417 426 430 431 448 452 453 465 482 483 493 496 497 539 540 575 594 595 599 609 640 656 661 667 671 672 674 675 676 680 684 686 697 699 711 712 738,
	0	 292 293 519 744,
	0	 123 292 293 519 744,
	0	 123 292 293 379 380 381 519 551 560 652 662 744,
	3	 136 530,
	0	 1 2 3 4 5 6 7 8 9 10 11 12 16 17 18 20 21 22 23 24 25 26 27 28 29 30 31 32 37 38 45 48 49 50 51 63 66 67 69 70 72 75 76 77 80 81 82 86 87 88 89 90 92 93 97 98 99 100 102 103 108 111 112 113 115 118 119 125 126 130 132 134 135 138 139 140 141 144 145 147 150 152 156 157 159 161 162 165 166 167 169 172 173 174 175 176 177 178 180 181 182 183 184 185 191 195 196 198 199 201 202 203 204 215 217 221 223 225 226 228 235 236 237 243 245 246 251 252 253 254 257 258 261 262 264 271 276 278 285 286 287 289 290 296 301 305 306 307 308 309 310 311 313 314 315 316 319 324 328 330 331 333 334 336 343 345 349 350 351 352 353 354 355 361 363 364 365 373 376 378 384 390 391 392 394 395 414 416 419 420 421 422 423 427 428 429 438 439 440 441 445 446 449 450 451 455 456 458 459 460 461 462 463 468 471 472 473 474 475 476 478 479 480 481 484 485 486 488 490 491 492 495 501 504 509 512 513 516 518 520 521 522 523 524 527 528 529 536 537 538 541 542 543 544 546 547 548 549 553 556 557 561 568 572 573 574 576 585 586 590 591 592 593 596 601 605 606 607 608 610 614 615 616 617 618 619 620 622 623 626 627 628 629 630 631 632 633 634 635 636 638 641 642 647 649 650 651 653 657 658 659 663 664 665 666 668 670 673 682 683 685 687 688 689 690 692 693 694 695 696 698 700 701 703 704 706 707 714 715 720 721 730 734 735 736 737 740 743,
	4	 45 48 49 72 93 199 243 416 461 471 647,
	0	 45 48 49 72 93 177 178 199 243 324 416 421 461 471 492 528 529 647 698,
	0	 13 14 19 33 34 35 36 39 40 41 42 43 44 46 47 52 53 54 55 56 57 58 59 60 61 62 64 65 68 71 73 74 79 83 84 85 91 95 96 104 105 106 107 110 114 116 117 120 121 122 124 127 128 131 137 142 146 148 149 151 153 154 155 158 160 168 170 171 186 187 188 189 190 192 193 194 197 200 205 206 207 208 209 210 211 212 213 214 216 218 219 220 222 224 227 229 230 233 234 238 239 240 241 242 244 247 250 255 260 263 265 267 268 270 272 274 275 279 280 281 282 283 284 288 291 294 295 297 299 300 302 303 304 312 317 318 320 321 322 323 327 329 332 335 338 339 341 342 344 346 359 360 362 366 367 368 369 370 371 374 375 377 383 385 386 387 388 389 393 396 397 399 400 402 404 407 408 409 410 411 412 415 417 418 424 425 433 434 435 436 437 444 447 448 453 454 457 464 465 466 467 469 470 477 482 487 489 494 498 499 500 502 503 506 507 508 510 511 514 515 517 525 526 531 532 533 534 535 545 550 552 554 555 558 559 562 563 564 565 566 567 569 570 571 577 578 579 580 581 582 583 584 587 588 589 597 598 600 602 603 604 611 612 613 621 624 625 637 639 643 644 645 646 648 654 655 660 669 676 677 678 679 681 686 691 702 705 708 709 710 713 716 717 718 719 722 723 724 725 726 727 728 729 731 732 733 739 741 742,
	0	 192 410 465 676,
	2	 649 668,
	1	 20 50 82 100 111 112 113 130 147 150 165 169 195 196 202 245 246 264 276 305 308 309 311 313 333 363 458 459 463 468 472 473 474 486 491 504 522 523 524 568 590 608 610 626 642 659 665 666 673 685 688,
	1	 38 86 161 319 633 692,
	0	 20 38 50 82 86 100 111 112 113 130 147 150 161 165 169 195 196 202 245 246 264 276 305 308 309 311 313 319 333 363 458 459 463 468 472 473 474 486 491 504 522 523 524 568 590 608 610 626 633 642 659 665 666 673 685 688 692,
	0	 78 94 249 356 539 540 575 667 684,
	1	 78 94 249 256 347 348 356 539 540 575 609 667 684,
	0	 143 231 232 259 273 382 413 431 497,
	0	 34 44 142 186 188 265 288 385 467 510 637 648 708,
	2	 61 399 719 724,
	1	 61 399 534 719 724 726 727,
	0	 61 399 534 718 719 724 726 727,
	0	 61 272 399 534 718 719 724 726 727,
	1	 57 61 272 399 534 718 719 724 726 727,
	1	 41 124 212 214 218 359 360 386 600 733,
	0	 122 151 170 400 412 424 494 558 644,
	0	 231 232 259 273 413 431 697 699,
	0	 231 232 259 273 413 431 496 680 697 699,
	0	 90 132 134 135 201 373 501 572 629 630 631 632,
	1	 29 97 191 343 658 735,
	1	 9 29 97 145 191 343 658 735,
	0	 51 657 736 737,
	0	 22 51 75 76 99 228 235 236 271 285 286 301 376 392 475 476 544 576 586 592 616 617 618 649 657 668 687 736 737,
	2	 6 7 9 17 22 29 51 75 76 90 97 99 115 118 119 132 134 135 145 191 201 228 235 236 237 262 271 278 285 286 287 301 314 315 328 334 336 343 345 373 376 384 392 427 441 445 446 451 462 475 476 501 509 516 544 572 576 585 586 592 616 617 618 619 620 629 630 631 632 649 657 658 668 670 687 735 736 737,
	0	 66 67 77 92 198 223 225 226 391 478 527 556 557 573 638 693 694 695 714 715 721,
	4	 8 66 67 69 70 77 81 86 92 98 125 126 144 152 161 198 215 217 223 225 226 258 261 290 306 307 319 330 331 378 390 391 414 478 490 527 541 556 557 561 573 593 634 638 693 694 695 696 706 707 714 715 721 734 740,
	0	 147 491 522,
	2	 8 20 38 50 66 67 69 70 77 81 82 86 92 98 100 111 112 113 125 126 130 144 147 150 152 161 165 169 195 196 198 202 215 217 223 225 226 245 246 258 261 264 276 290 305 306 307 308 309 311 313 319 330 331 333 363 378 390 391 414 458 459 463 468 472 473 474 478 486 490 491 504 522 523 524 527 541 556 557 561 568 573 590 593 608 610 626 633 634 638 642 659 665 666 673 683 685 688 692 693 694 695 696 706 707 714 715 721 730 734 740,
	0	 8 20 38 50 66 67 69 70 77 81 82 86 92 98 100 111 112 113 125 126 130 144 147 150 152 161 165 169 195 196 198 202 215 217 223 225 226 245 246 258 261 264 276 290 305 306 307 308 309 311 313 319 330 331 333 363 378 390 391 414 458 459 463 468 472 473 474 478 479 486 490 491 504 522 523 524 527 541 556 557 561 568 573 590 593 608 610 626 633 634 638 642 659 665 666 673 683 685 688 692 693 694 695 696 706 707 714 715 721 730 734 740,
	0	 61 335 534 726,
	3	 499 500 729,
	0	 137 260 302 303 646,
	1	 73 131 270,
	0	 116 117 146 263 274 275 371 435 436 437 511 563 583 713,
	0	 116 117 128 146 263 274 275 320 341 342 371 435 436 437 511 563 583 713,
	1	 19 41 154 239 240 242 367 389 502 531 564 589 732,
	0	 151 170 412 494,
	1	 151 170 213 284 329 400 412 424 494 558 602 644 645,
	0	 187 327,
	0	 110 224 418 515 681,
	0	 13 14 19 34 36 41 44 45 47 52 53 54 55 56 57 58 59 60 61 62 64 65 68 71 73 74 79 83 84 85 91 95 96 104 105 106 107 110 114 116 117 120 121 122 124 127 128 131 137 146 148 149 151 153 154 155 160 168 170 171 187 188 190 194 197 200 205 206 207 208 209 210 211 212 213 214 216 218 219 220 222 224 227 229 230 233 234 238 239 240 241 242 244 247 250 255 260 263 267 268 270 272 274 275 279 280 281 282 283 284 288 291 294 295 297 299 300 302 303 304 312 317 320 321 322 323 327 329 332 335 338 341 342 344 346 359 360 362 366 367 368 369 370 371 374 375 377 383 385 386 387 388 389 393 396 397 399 400 402 403 404 407 408 411 412 415 418 424 425 433 434 435 436 437 444 447 454 457 464 466 467 469 470 477 487 489 494 498 499 500 502 503 506 507 508 510 511 514 515 517 525 526 531 532 533 534 535 545 550 554 555 558 559 562 563 564 565 566 567 569 570 571 577 578 579 580 581 582 583 584 587 588 589 597 598 600 602 603 604 611 612 613 621 624 625 637 639 643 644 645 646 654 655 660 669 677 678 679 681 691 702 705 708 709 710 713 716 717 718 719 722 723 724 725 726 727 728 729 731 732 733 739 741 742,
	0	 13 14 19 34 36 41 44 45 47 52 53 54 55 56 57 58 59 60 61 62 64 65 68 71 73 74 79 83 84 85 91 95 96 104 105 106 107 110 114 116 117 120 121 122 124 127 128 131 137 142 146 148 149 151 153 154 155 158 160 168 170 171 187 188 190 194 197 200 205 206 207 208 209 210 211 212 213 214 216 218 219 220 222 224 227 229 230 233 234 238 239 240 241 242 244 247 250 255 260 263 265 267 268 270 272 274 275 279 280 281 282 283 284 288 291 294 295 297 299 300 302 303 304 312 317 320 321 322 323 327 329 332 335 338 341 342 344 346 359 360 362 366 367 368 369 370 371 374 375 377 383 385 386 387 388 389 393 396 397 399 400 402 403 404 407 408 411 412 415 418 424 425 433 434 435 436 437 444 447 454 457 464 466 467 469 470 477 487 489 494 498 499 500 502 503 506 507 508 510 511 514 515 517 525 526 531 532 533 534 535 545 550 554 555 558 559 562 563 564 565 566 567 569 570 571 577 578 579 580 581 582 583 584 587 588 589 597 598 600 602 603 604 611 612 613 621 624 625 637 639 643 644 645 646 654 655 660 669 677 678 679 681 691 702 705 708 709 710 713 716 717 718 719 722 723 724 725 726 727 728 729 731 732 733 739 741 742,
	1	 256 347 348 356 609,
	0	 143 259 273 382 697,
	3	 231 232 413 431 496 497 680,
	1	 461 647,
	1	 48 49 72 416 461 471 647,
	0	 1 2 3 4 5 6 7 8 9 10 11 12 16 17 18 20 21 22 23 24 25 26 27 28 29 30 31 32 37 38 50 51 63 66 67 69 70 75 76 77 80 81 82 86 87 88 89 90 92 97 98 99 100 102 103 108 111 112 113 115 118 119 123 125 126 130 132 134 135 138 139 140 141 144 145 147 150 152 156 157 159 161 162 165 166 167 169 172 173 174 175 176 180 181 182 183 184 185 191 195 196 198 201 202 203 204 215 217 221 223 225 226 228 235 236 237 245 246 251 252 253 254 257 258 261 262 264 269 271 276 278 285 286 287 289 290 296 301 305 306 307 308 309 310 311 313 314 315 316 319 328 330 331 333 334 336 337 340 343 345 349 350 351 352 353 354 355 361 363 364 365 373 376 378 379 380 381 384 390 391 392 394 395 414 419 420 422 423 427 428 429 432 438 439 440 441 442 443 445 446 449 450 451 455 456 458 459 460 462 463 468 472 473 474 475 476 478 479 480 481 484 485 486 488 490 491 495 501 504 505 509 512 513 516 518 519 520 521 522 523 524 527 536 537 538 541 542 543 544 546 547 548 549 551 553 556 557 560 561 568 572 573 574 576 585 586 590 591 592 593 596 601 605 606 607 608 610 614 615 616 617 618 619 620 622 623 626 627 628 629 630 631 632 633 634 635 636 638 641 642 649 650 651 652 653 657 658 659 662 663 664 665 666 668 670 673 682 683 685 687 688 689 690 692 693 694 695 696 700 701 703 704 706 707 714 715 720 721 730 734 735 736 737 740 743,
	0	 182 183 455,
	0	 63 141 166 182 183 184 185 221 289 349 350 351 352 353 354 355 364 365 394 395 449 450 455 456 480 484 485 512 513 520 521 536 537 538 553 627 628 700,
	0	 63 141 166 180 182 183 184 185 221 289 349 350 351 352 353 354 355 364 365 394 395 449 450 455 456 480 484 485 495 512 513 520 521 536 537 538 553 627 628 700,
	0	 296 701,
	0	 63 138 139 140 141 156 157 166 180 181 182 183 184 185 203 204 221 289 296 310 316 349 350 351 352 353 354 355 364 365 394 395 449 450 455 456 480 481 484 485 495 512 513 518 520 521 536 537 538 546 547 548 549 553 574 591 596 607 627 628 700 701 720,
	0	 1 2 3 4 5 6 7 8 9 10 12 17 18 20 22 23 24 25 26 27 28 29 30 31 32 38 50 51 66 67 69 70 75 76 77 80 81 82 86 87 88 89 90 92 97 98 99 100 102 103 108 111 112 113 115 118 119 125 126 130 132 134 135 144 145 147 150 152 159 161 165 169 172 173 174 175 176 191 195 196 198 201 202 215 217 223 225 226 228 235 236 237 245 246 251 252 253 254 258 261 262 264 271 276 278 285 286 287 290 301 305 306 307 308 309 311 313 314 315 319 328 330 331 333 334 336 343 345 363 373 376 378 384 390 391 392 414 419 420 422 423 427 428 429 438 439 440 441 445 446 451 458 459 460 462 463 468 472 473 474 475 476 478 479 486 490 491 501 504 509 516 522 523 524 527 541 542 543 544 556 557 561 568 572 573 576 585 586 590 592 593 605 606 608 610 614 615 616 617 618 619 620 626 629 630 631 632 633 634 638 641 642 649 657 658 659 663 664 665 666 668 670 673 682 683 685 687 688 689 690 692 693 694 695 696 703 704 706 707 714 715 721 730 734 735 736 737 740 743,
	0	 271 376 392 544 616 617 618 736 737,
	1	 115 132 373 501 631,
	1	 90 115 132 134 135 373 501 629 631,
	2	 81 92 125 126 152 215 217 261 306 307 390 414 634 706 707 734 740,
	2	 81 92 125 126 152 215 217 261 306 307 390 414 561 634 706 707 734 740,
	0	 13 148 194 247 260 302 303 415 565 588,
	1	 13 52 53 54 55 56 57 58 59 60 61 62 107 148 194 233 234 247 260 272 302 303 335 399 415 466 469 470 499 500 525 526 533 534 565 569 570 578 579 580 588 669 717 718 719 723 724 725 726 727 728 729 741,
	1	 153 160 270 454,
	1	 73 153 160 270 454,
	1	 14 207 267 393 587,
	0	 68 71 110 114 116 117 120 127 128 146 155 197 238 241 250 255 263 274 275 279 297 304 320 341 342 362 366 369 371 374 434 435 436 437 511 532 535 562 563 571 583 598 621 710 713,
	1	 104 154 210 211 230 240 242 268 280 317 389 506 507 508 567 624 655 660 677 679 705 732,
	1	 79 95 321 368 370 375 408 425 444 447 477 584 613 643,
	1	 78 540,
	1	 78 540 667,
	1	 33 35 39 40 42 43 46 192 193 318 339 409 410 417 448 453 465 482 676 686,
	0	 15 33 34 35 39 40 42 43 44 45 46 78 83 94 96 101 105 106 109 129 133 143 158 163 164 179 186 188 189 192 193 231 232 248 249 256 259 266 273 277 288 298 318 325 326 339 347 348 356 357 358 372 382 385 398 401 405 406 409 410 413 417 426 430 431 448 452 453 465 467 482 493 496 497 503 510 539 540 552 575 581 582 594 595 597 599 609 637 640 648 654 656 661 667 671 672 674 675 676 680 684 686 697 699 708 711 712 738,
	1	 15 33 34 35 39 40 42 43 44 45 46 78 83 94 96 101 105 106 109 129 133 143 158 163 164 179 186 188 189 192 193 231 232 248 249 256 259 266 273 277 288 298 318 325 326 339 347 348 356 357 358 372 382 385 398 401 403 405 406 409 410 413 417 426 430 431 448 452 453 465 467 482 493 496 497 503 510 539 540 552 575 581 582 594 595 597 599 609 637 640 648 654 656 661 667 671 672 674 675 676 680 684 686 697 699 708 711 712 738,
	0	 15 33 34 35 39 40 42 43 44 45 46 78 83 94 96 101 105 106 109 129 133 143 158 163 164 177 178 179 186 188 189 192 193 231 232 248 249 256 259 266 273 277 288 298 318 325 326 339 347 348 356 357 358 372 382 385 398 401 403 405 406 409 410 413 417 421 426 430 431 448 452 453 465 467 482 483 493 496 497 503 510 539 540 552 575 581 582 594 595 597 599 609 637 640 648 654 656 661 667 671 672 674 675 676 680 684 686 697 699 708 711 712 738,
	1	 6 7 90 115 118 119 132 134 135 201 287 314 315 328 334 345 373 427 445 446 462 501 516 572 585 619 620 629 630 631 632 670,
	1	 11 16 21 37 63 138 139 140 141 156 157 162 166 180 181 182 183 184 185 203 204 221 289 296 310 316 349 350 351 352 353 354 355 361 364 365 394 395 449 450 455 456 479 480 481 484 485 495 512 513 518 520 521 536 537 538 546 547 548 549 553 574 591 596 607 622 623 627 628 635 636 650 651 653 700 701 720,
	2	 52 58 59 469 470 569,
	1	 124 212 214 218 227 291 359 360 386 387 464 559 600 611 733,
	1	 19 124 212 214 218 227 291 359 360 367 386 387 464 502 531 559 564 589 600 611 733,
	1	 19 124 154 212 214 218 227 240 242 291 359 360 367 386 387 389 464 502 531 559 564 589 600 611 732 733,
	1	 19 41 104 124 154 210 211 212 214 218 227 230 240 242 268 280 291 317 359 360 367 386 387 389 464 502 506 507 508 531 559 564 567 589 600 611 624 655 660 677 679 705 732 733,
	2	 109 266,
	2	 1 2 3 4 5 6 7 8 9 10 11 12 16 17 18 20 21 22 23 24 25 26 27 28 29 30 31 32 37 38 45 48 49 50 51 63 66 67 69 70 72 75 76 77 80 81 82 86 87 88 89 90 92 93 97 98 99 100 102 103 108 111 112 113 115 118 119 123 125 126 130 132 134 135 136 138 139 140 141 144 145 147 150 152 156 157 159 161 162 165 166 167 169 172 173 174 175 176 177 178 180 181 182 183 184 185 191 195 196 198 199 201 202 203 204 215 217 221 223 225 226 228 235 236 237 243 245 246 251 252 253 254 257 258 261 262 264 269 271 276 278 285 286 287 289 290 292 293 296 301 305 306 307 308 309 310 311 313 314 315 316 319 324 328 330 331 333 334 336 337 340 343 345 349 350 351 352 353 354 355 361 363 364 365 373 376 378 379 380 381 384 390 391 392 394 395 414 416 419 420 421 422 423 427 428 429 432 438 439 440 441 442 443 445 446 449 450 451 455 456 458 459 460 461 462 463 468 471 472 473 474 475 476 478 479 480 481 483 484 485 486 488 490 491 492 495 501 504 505 509 512 513 516 518 519 520 521 522 523 524 527 528 529 530 536 537 538 541 542 543 544 546 547 548 549 551 553 556 557 560 561 568 572 573 574 576 585 586 590 591 592 593 596 601 605 606 607 608 610 614 615 616 617 618 619 620 622 623 626 627 628 629 630 631 632 633 634 635 636 638 641 642 647 649 650 651 652 653 657 658 659 662 663 664 665 666 668 670 673 682 683 685 687 688 689 690 692 693 694 695 696 698 700 701 703 704 706 707 714 715 720 721 730 734 735 736 737 740 743 744,
	1	 1 2 3 4 5 6 7 8 9 10 11 12 16 17 18 20 21 22 23 24 25 26 27 28 29 30 31 32 37 38 45 48 49 50 51 63 66 67 69 70 72 75 76 77 80 81 82 86 87 88 89 90 92 93 97 98 99 100 102 103 108 111 112 113 115 118 119 125 126 130 132 134 135 136 138 139 140 141 144 145 147 150 152 156 157 159 161 162 165 166 167 169 172 173 174 175 176 180 181 182 183 184 185 191 195 196 198 199 201 202 203 204 215 217 221 223 225 226 228 235 236 237 243 245 246 251 252 253 254 257 258 261 262 264 271 276 278 285 286 287 289 290 292 293 296 301 305 306 307 308 309 310 311 313 314 315 316 319 324 328 330 331 333 334 336 343 345 349 350 351 352 353 354 355 361 363 364 365 373 376 378 384 390 391 392 394 395 414 416 419 420 422 423 427 428 429 438 439 440 441 445 446 449 450 451 455 456 458 459 460 461 462 463 468 471 472 473 474 475 476 478 479 480 481 484 485 486 488 490 491 492 495 501 504 509 512 513 516 518 520 521 522 523 524 527 528 529 530 536 537 538 541 542 543 544 546 547 548 549 553 556 557 561 568 572 573 574 576 585 586 590 591 592 593 596 601 605 606 607 608 610 614 615 616 617 618 619 620 622 623 626 627 628 629 630 631 632 633 634 635 636 638 641 642 647 649 650 651 653 657 658 659 663 664 665 666 668 670 673 682 683 685 687 688 689 690 692 693 694 695 696 698 700 701 703 704 706 707 714 715 720 721 730 734 735 736 737 740 743 744,
	0	 1 2 3 4 5 6 7 8 9 10 12 17 18 20 22 23 24 25 26 27 28 29 30 31 32 38 48 49 50 51 66 67 69 70 72 75 76 77 80 81 82 86 87 88 89 90 92 93 97 98 99 100 102 103 108 111 112 113 115 118 119 125 126 130 132 134 135 136 144 145 147 150 152 159 161 165 167 169 172 173 174 175 176 191 195 196 198 199 201 202 215 217 223 225 226 228 235 236 237 243 245 246 251 252 253 254 257 258 261 262 264 271 276 278 285 286 287 290 292 293 301 305 306 307 308 309 311 313 314 315 319 324 328 330 331 333 334 336 343 345 363 373 376 378 384 390 391 392 414 416 419 420 422 423 427 428 429 438 439 440 441 445 446 451 458 459 460 461 462 463 468 471 472 473 474 475 476 478 486 488 490 491 492 501 504 509 516 522 523 524 527 528 529 530 541 542 543 544 556 557 561 568 572 573 576 585 586 590 592 593 601 605 606 608 610 614 615 616 617 618 619 620 626 629 630 631 632 633 634 638 641 642 647 649 657 658 659 663 664 665 666 668 670 673 682 683 685 687 688 689 690 692 693 694 695 696 698 703 704 706 707 714 715 721 730 734 735 736 737 740 743 744,
	1	 1 2 3 4 5 6 7 8 9 10 12 17 18 20 22 23 24 25 26 27 28 29 30 31 32 38 50 51 66 67 69 70 75 76 77 80 81 82 86 87 88 89 90 92 97 98 99 100 102 103 108 111 112 113 115 118 119 125 126 130 132 134 135 144 145 147 150 152 159 161 165 167 169 172 173 174 175 176 191 195 196 198 201 202 215 217 223 225 226 228 235 236 237 245 246 251 252 253 254 257 258 261 262 264 271 276 278 285 286 287 290 301 305 306 307 308 309 311 313 314 315 319 328 330 331 333 334 336 343 345 363 373 376 378 384 390 391 392 414 419 420 422 423 427 428 429 438 439 440 441 445 446 451 458 459 460 462 463 468 472 473 474 475 476 478 486 488 490 491 501 504 509 516 522 523 524 527 541 542 543 544 556 557 561 568 572 573 576 585 586 590 592 593 601 605 606 608 610 614 615 616 617 618 619 620 626 629 630 631 632 633 634 638 641 642 649 657 658 659 663 664 665 666 668 670 673 682 683 685 687 688 689 690 692 693 694 695 696 703 704 706 707 714 715 721 730 734 735 736 737 740 743,
	0	 231 232 259 273 413 431 496 680,
	1	 22 286 301,
	1	 51 475 476 576 687,
	1	 51 99 228 236 285 475 476 576 586 592 649 668 687,
	1	 51 99 228 235 236 285 475 476 576 586 592 649 668 687,
	1	 51 75 99 228 235 236 285 475 476 576 586 592 649 668 687,
	1	 68 71 114 116 117 120 127 128 146 155 197 238 241 250 255 263 274 275 279 297 304 320 341 342 362 366 369 371 374 393 434 435 436 437 511 532 535 562 563 571 583 587 598 621 710 713,
	1	 19 268 367 502 531 564 589,
	1	 19 239 268 367 502 531 564 589,
	1	 104 210 211 230 280 317 508 567 624 655 677 679,
	1	 104 210 211 230 280 317 506 507 508 567 624 655 677 679 705,
	1	 41 104 210 211 230 280 317 506 507 508 567 624 655 677 679 705,
	1	 41 104 210 211 230 280 317 506 507 508 567 624 655 660 677 679 705,
	5	 84 85 171 327,
	4	 84 85 171 327 722,
	2	 151 400 412 424 558,
	0	 36 377 498 514 739,
	1	 15 101 163 248 277 326 357 358 398 406 430 452 493 594 595 599 640 656 671 672 674 711 712,
	1	 129 164,
	1	 15 33 34 35 39 40 42 43 44 46 78 94 101 109 129 133 143 163 164 179 186 188 189 192 193 231 232 248 249 256 259 266 273 277 288 298 318 325 326 339 347 348 356 357 358 372 382 385 398 401 405 406 409 410 413 417 426 430 431 448 452 453 465 467 482 483 493 496 497 510 539 540 552 575 594 595 599 609 637 640 648 656 661 667 671 672 674 675 676 680 684 686 697 699 708 711 712 738,
	1	 15 33 34 35 39 40 42 43 44 46 78 83 94 96 101 105 106 109 129 133 142 143 158 163 164 179 186 188 189 192 193 231 232 248 249 256 259 265 266 273 277 288 298 318 325 326 339 347 348 356 357 358 372 382 385 398 401 405 406 409 410 413 417 426 430 431 448 452 453 465 467 482 483 493 496 497 503 510 539 540 552 575 581 582 594 595 597 599 609 637 640 648 654 656 661 667 671 672 674 675 676 680 684 686 697 699 708 711 712 738,
	1	 15 33 34 35 39 40 42 43 44 46 78 83 94 96 101 105 106 109 129 133 142 143 158 163 164 179 186 188 189 192 193 231 232 248 249 256 259 265 266 273 277 288 298 318 325 326 339 347 348 356 357 358 372 382 385 398 401 403 405 406 409 410 413 417 426 430 431 448 452 453 465 467 482 483 493 496 497 503 510 539 540 552 575 581 582 594 595 597 599 609 637 640 648 654 656 661 667 671 672 674 675 676 680 684 686 697 699 708 711 712 738,
	1	 15 33 34 35 39 40 42 43 44 46 78 83 94 96 101 105 106 109 129 133 142 143 158 163 164 177 178 179 186 188 189 192 193 231 232 248 249 256 259 265 266 273 277 288 298 318 325 326 339 347 348 356 357 358 372 382 385 398 401 403 405 406 409 410 413 417 421 426 430 431 448 452 453 465 467 482 483 493 496 497 503 510 539 540 552 575 581 582 594 595 597 599 609 637 640 648 654 656 661 667 671 672 674 675 676 680 684 686 697 699 708 711 712 738,
	1	 15 33 34 35 39 40 42 43 44 46 78 83 94 96 101 105 106 109 129 133 142 143 158 163 164 177 178 179 186 188 189 192 193 231 232 248 249 256 259 265 266 273 277 288 298 318 324 325 326 339 347 348 356 357 358 372 382 385 398 401 403 405 406 409 410 413 417 421 426 430 431 448 452 453 465 467 482 483 493 496 497 503 510 539 540 552 575 581 582 594 595 597 599 609 637 640 648 654 656 661 667 671 672 674 675 676 680 684 686 697 699 708 711 712 738,
	1	 1 2 3 4 5 6 7 8 9 10 11 12 16 17 18 20 21 22 23 24 25 26 27 28 29 30 31 32 37 38 45 48 49 50 51 63 66 67 69 70 72 75 76 77 80 81 82 86 87 88 89 90 92 93 97 98 99 100 102 103 108 111 112 113 115 118 119 123 125 126 130 132 134 135 136 138 139 140 141 144 145 147 150 152 156 157 159 161 162 165 166 167 169 172 173 174 175 176 180 181 182 183 184 185 191 195 196 198 199 201 202 203 204 215 217 221 223 225 226 228 235 236 237 243 245 246 251 252 253 254 257 258 261 262 264 269 271 276 278 285 286 287 289 290 292 293 296 301 305 306 307 308 309 310 311 313 314 315 316 319 328 330 331 333 334 336 337 340 343 345 349 350 351 352 353 354 355 361 363 364 365 373 376 378 379 380 381 384 390 391 392 394 395 414 416 419 420 422 423 427 428 429 432 438 439 440 441 442 443 445 446 449 450 451 455 456 458 459 460 461 462 463 468 471 472 473 474 475 476 478 479 480 481 484 485 486 488 490 491 492 495 501 504 505 509 512 513 516 518 519 520 521 522 523 524 527 528 529 530 536 537 538 541 542 543 544 546 547 548 549 551 553 556 557 560 561 568 572 573 574 576 585 586 590 591 592 593 596 601 605 606 607 608 610 614 615 616 617 618 619 620 622 623 626 627 628 629 630 631 632 633 634 635 636 638 641 642 647 649 650 651 652 653 657 658 659 662 663 664 665 666 668 670 673 682 683 685 687 688 689 690 692 693 694 695 696 698 700 701 703 704 706 707 714 715 720 721 730 734 735 736 737 740 743 744,
	3	 1 2 3 4 5 6 7 8 9 10 11 12 16 17 18 20 21 22 23 24 25 26 27 28 29 30 31 32 37 38 48 49 50 51 63 66 67 69 70 72 75 76 77 80 81 82 86 87 88 89 90 92 93 97 98 99 100 102 103 108 111 112 113 115 118 119 123 125 126 130 132 134 135 136 138 139 140 141 144 145 147 150 152 156 157 159 161 162 165 166 167 169 172 173 174 175 176 180 181 182 183 184 185 191 195 196 198 199 201 202 203 204 215 217 221 223 225 226 228 235 236 237 243 245 246 251 252 253 254 257 258 261 262 264 269 271 276 278 285 286 287 289 290 292 293 296 301 305 306 307 308 309 310 311 313 314 315 316 319 328 330 331 333 334 336 337 340 343 345 349 350 351 352 353 354 355 361 363 364 365 373 376 378 379 380 381 384 390 391 392 394 395 414 416 419 420 422 423 427 428 429 432 438 439 440 441 442 443 445 446 449 450 451 455 456 458 459 460 461 462 463 468 471 472 473 474 475 476 478 479 480 481 484 485 486 488 490 491 492 495 501 504 505 509 512 513 516 518 519 520 521 522 523 524 527 528 529 530 536 537 538 541 542 543 544 546 547 548 549 551 553 556 557 560 561 568 572 573 574 576 585 586 590 591 592 593 596 601 605 606 607 608 610 614 615 616 617 618 619 620 622 623 626 627 628 629 630 631 632 633 634 635 636 638 641 642 647 649 650 651 652 653 657 658 659 662 663 664 665 666 668 670 673 682 683 685 687 688 689 690 692 693 694 695 696 698 700 701 703 704 706 707 714 715 720 721 730 734 735 736 737 740 743 744,
	1	 6 7 9 17 22 29 51 75 76 90 97 99 115 118 119 132 134 135 145 191 201 228 235 236 237 262 271 278 285 286 287 301 314 315 328 334 336 343 345 373 376 384 392 427 441 445 446 462 475 476 501 516 544 572 576 585 586 592 616 617 618 619 620 629 630 631 632 649 657 658 668 670 687 735 736 737,
	1	 317 567,
	1	 400 412,
	1	 151 400 412,
	1	 13 14 19 34 36 41 44 47 52 53 54 55 56 57 58 59 60 61 62 64 65 68 71 73 74 79 84 85 91 95 104 107 110 114 116 117 120 121 122 124 127 128 131 137 146 148 149 151 153 154 155 160 168 170 171 186 187 188 190 194 197 200 205 206 207 208 209 210 211 212 213 214 216 218 219 220 222 224 227 229 230 233 234 238 239 240 241 242 244 247 250 255 260 263 267 268 270 272 274 275 279 280 281 282 283 284 288 291 294 295 297 299 300 302 303 304 312 317 320 321 322 323 327 329 332 335 338 341 342 344 346 359 360 362 366 367 368 369 370 371 374 375 377 383 385 386 387 388 389 393 396 397 399 400 402 403 404 407 408 411 412 415 418 424 425 433 434 435 436 437 444 447 454 457 464 466 467 469 470 477 487 489 494 498 499 500 502 506 507 508 510 511 514 515 517 525 526 531 532 533 534 535 545 550 554 555 558 559 562 563 564 565 566 567 569 570 571 577 578 579 580 583 584 587 588 589 598 600 602 603 604 611 612 613 621 624 625 637 639 643 644 645 646 648 655 660 669 677 678 679 681 691 702 705 708 709 710 713 716 717 718 719 722 723 724 725 726 727 728 729 731 732 733 739 741 742,
	1	 163 430 493 640 656 674 711 712,
	0	 163 357 406 430 493 594 595 640 656 674 711 712,
	1	 129 164 248 277 326 398 599,
	1	 15 101 129 163 164 248 277 326 357 358 398 401 406 426 430 452 493 594 595 599 640 656 671 672 674 711 712,
	0	 39 40 192 193 339 409 410 417 465 552 676 686,
	0	 39 40 42 43 192 193 318 339 409 410 417 465 552 676 686,
	0	 33 35 39 40 42 43 46 192 193 318 339 409 410 417 448 453 465 482 552 676 686,
	1	 141 591 700,
	0	 63 141 166 180 182 183 184 185 221 349 350 351 352 353 354 355 364 365 394 395 449 450 455 456 512 513 536 537 538 553 591 627 628 700,
	1	 11 16 21 37 162 361 601 622 623 635 636 650 651 653,
	3	 565 588,
	2	 13 148 194 247 260 302 303 415 565 588 731,
	3	 55 56 57 61 272 335 399 466 533 534 669 718 719 724 725 726 727 728,
	3	 68 116 117 128 146 197 263 274 275 320 341 342 371 435 436 437 511 563 583,
	1	 71 155 238 250 297 366 369 434 532 535 571 598,
	2	 84 85 171 327 487,
	2	 84 85 171 327 487 722,
	2	 13 14 19 36 41 44 47 52 53 54 55 56 57 58 59 60 61 62 64 65 68 71 73 74 79 84 85 91 95 104 107 110 114 116 117 120 121 122 124 127 128 131 137 146 148 149 151 153 154 155 160 168 170 171 187 190 194 197 200 205 206 207 208 209 210 211 212 213 214 216 218 219 220 222 224 227 229 230 233 234 238 239 240 241 242 244 247 250 255 260 263 267 268 270 272 274 275 279 280 281 282 283 284 288 291 294 295 297 299 300 302 303 304 312 317 320 321 322 323 327 329 332 335 338 341 342 344 346 359 360 362 366 367 368 369 370 371 374 375 377 383 385 386 387 388 389 393 396 397 399 400 402 404 407 408 411 412 415 418 424 425 433 434 435 436 437 444 447 454 457 464 466 467 469 470 477 487 489 494 498 499 500 502 506 507 508 510 511 514 515 517 525 526 531 532 533 534 535 545 550 554 555 558 559 562 563 564 565 566 567 569 570 571 577 578 579 580 583 584 587 588 589 598 600 602 603 604 611 612 613 621 624 625 637 639 643 644 645 646 655 660 669 677 678 679 681 691 702 705 708 709 710 713 716 717 718 719 722 723 724 725 726 727 728 729 731 732 733 739 741 742,
	1	 13 14 19 36 41 44 47 52 53 54 55 56 57 58 59 60 61 62 64 65 68 71 73 74 79 83 84 85 91 95 96 104 105 106 107 110 114 116 117 120 121 122 124 127 128 131 137 146 148 149 151 153 154 155 160 168 170 171 187 190 194 197 200 205 206 207 208 209 210 211 212 213 214 216 218 219 220 222 224 227 229 230 233 234 238 239 240 241 242 244 247 250 255 260 263 267 268 270 272 274 275 279 280 281 282 283 284 288 291 294 295 297 299 300 302 303 304 312 317 320 321 322 323 327 329 332 335 338 341 342 344 346 359 360 362 366 367 368 369 370 371 374 375 377 383 385 386 387 388 389 393 396 397 399 400 402 404 407 408 411 412 415 418 424 425 433 434 435 436 437 444 447 454 457 464 466 467 469 470 477 487 489 494 498 499 500 502 503 506 507 508 510 511 514 515 517 525 526 531 532 533 534 535 545 550 552 554 555 558 559 562 563 564 565 566 567 569 570 571 577 578 579 580 581 582 583 584 587 588 589 597 598 600 602 603 604 611 612 613 621 624 625 637 639 643 644 645 646 654 655 660 669 677 678 679 681 691 702 705 708 709 710 713 716 717 718 719 722 723 724 725 726 727 728 729 731 732 733 739 741 742,
	2	 13 14 19 36 41 44 47 52 53 54 55 56 57 58 59 60 61 62 64 65 68 71 73 74 79 83 84 85 91 95 96 104 105 106 107 110 114 116 117 120 121 122 124 127 128 131 137 142 146 148 149 151 153 154 155 158 160 168 170 171 187 190 194 197 200 205 206 207 208 209 210 211 212 213 214 216 218 219 220 222 224 227 229 230 233 234 238 239 240 241 242 244 247 250 255 260 263 265 267 268 270 272 274 275 279 280 281 282 283 284 288 291 294 295 297 299 300 302 303 304 312 317 320 321 322 323 327 329 332 335 338 341 342 344 346 359 360 362 366 367 368 369 370 371 374 375 377 383 385 386 387 388 389 393 396 397 399 400 402 404 407 408 411 412 415 418 424 425 433 434 435 436 437 444 447 454 457 464 466 467 469 470 477 487 489 494 498 499 500 502 503 506 507 508 510 511 514 515 517 525 526 531 532 533 534 535 545 550 552 554 555 558 559 562 563 564 565 566 567 569 570 571 577 578 579 580 581 582 583 584 587 588 589 597 598 600 602 603 604 611 612 613 621 624 625 637 639 643 644 645 646 654 655 660 669 677 678 679 681 691 702 705 708 709 710 713 716 717 718 719 722 723 724 725 726 727 728 729 731 732 733 739 741 742,
	1	 13 14 19 36 41 44 47 52 53 54 55 56 57 58 59 60 61 62 64 65 68 71 73 74 79 83 84 85 91 95 96 104 105 106 107 110 114 116 117 120 121 122 124 127 128 131 137 142 146 148 149 151 153 154 155 158 160 168 170 171 186 187 190 194 197 200 205 206 207 208 209 210 211 212 213 214 216 218 219 220 222 224 227 229 230 233 234 238 239 240 241 242 244 247 250 255 260 263 265 267 268 270 272 274 275 279 280 281 282 283 284 288 291 294 295 297 299 300 302 303 304 312 317 320 321 322 323 327 329 332 335 338 341 342 344 346 359 360 362 366 367 368 369 370 371 374 375 377 383 385 386 387 388 389 393 396 397 399 400 402 404 407 408 411 412 415 418 424 425 433 434 435 436 437 444 447 454 457 464 466 467 469 470 477 487 489 494 498 499 500 502 503 506 507 508 510 511 514 515 517 525 526 531 532 533 534 535 545 550 552 554 555 558 559 562 563 564 565 566 567 569 570 571 577 578 579 580 581 582 583 584 587 588 589 597 598 600 602 603 604 611 612 613 621 624 625 637 639 643 644 645 646 648 654 655 660 669 677 678 679 681 691 702 705 708 709 710 713 716 717 718 719 722 723 724 725 726 727 728 729 731 732 733 739 741 742,
	1	 13 14 19 36 41 44 47 52 53 54 55 56 57 58 59 60 61 62 64 65 68 71 73 74 79 83 84 85 91 95 96 104 105 106 107 110 114 116 117 120 121 122 124 127 128 131 137 142 146 148 149 151 153 154 155 158 160 168 170 171 186 187 190 194 197 200 205 206 207 208 209 210 211 212 213 214 216 218 219 220 222 224 227 229 230 233 234 238 239 240 241 242 244 247 250 255 260 263 265 267 268 270 272 274 275 279 280 281 282 283 284 288 291 294 295 297 299 300 302 303 304 312 317 320 321 322 323 327 329 332 335 338 341 342 344 346 359 360 362 366 367 368 369 370 371 374 375 377 383 385 386 387 388 389 393 396 397 399 400 402 404 407 408 411 412 415 418 424 425 433 434 435 436 437 444 447 454 457 464 466 467 469 470 477 483 487 489 494 498 499 500 502 503 506 507 508 510 511 514 515 517 525 526 531 532 533 534 535 545 550 552 554 555 558 559 562 563 564 565 566 567 569 570 571 577 578 579 580 581 582 583 584 587 588 589 597 598 600 602 603 604 611 612 613 621 624 625 637 639 643 644 645 646 648 654 655 660 669 677 678 679 681 691 702 705 708 709 710 713 716 717 718 719 722 723 724 725 726 727 728 729 731 732 733 739 741 742,
	2	 1 2 3 4 5 6 7 8 9 10 11 12 16 17 18 20 21 22 23 24 25 26 27 28 29 30 31 32 34 37 38 45 48 49 50 51 63 66 67 69 70 72 75 76 77 80 81 82 86 87 88 89 90 92 93 97 98 99 100 102 103 108 111 112 113 115 118 119 123 125 126 130 132 134 135 136 138 139 140 141 144 145 147 150 152 156 157 159 161 162 165 166 167 169 172 173 174 175 176 177 178 180 181 182 183 184 185 188 191 195 196 198 199 201 202 203 204 215 217 221 223 225 226 228 235 236 237 243 245 246 251 252 253 254 257 258 261 262 264 269 271 276 278 285 286 287 289 290 292 293 296 301 305 306 307 308 309 310 311 313 314 315 316 319 324 328 330 331 333 334 336 337 340 343 345 349 350 351 352 353 354 355 361 363 364 365 373 376 378 379 380 381 384 390 391 392 394 395 403 414 416 419 420 421 422 423 427 428 429 432 438 439 440 441 442 443 445 446 449 450 451 455 456 458 459 460 461 462 463 468 471 472 473 474 475 476 478 479 480 481 484 485 486 488 490 491 492 495 501 504 505 509 512 513 516 518 519 520 521 522 523 524 527 528 529 530 536 537 538 541 542 543 544 546 547 548 549 551 553 556 557 560 561 568 572 573 574 576 585 586 590 591 592 593 596 601 605 606 607 608 610 614 615 616 617 618 619 620 622 623 626 627 628 629 630 631 632 633 634 635 636 638 641 642 647 649 650 651 652 653 657 658 659 662 663 664 665 666 668 670 673 682 683 685 687 688 689 690 692 693 694 695 696 698 700 701 703 704 706 707 714 715 720 721 730 734 735 736 737 740 743 744,
	2	 34 188 403,
	1	 45 48 49 72 93 199 243 416 461 471,
	1	 166 182 183 184 185 349 350 351 354 355 364 365 394 395 449 450 455 512 513 537 553,
	2	 352 456,
	2	 180 203,
	2	 138 139 180 203 310,
	0	 52 53 54 55 56 57 58 59 60 61 62 107 233 234 272 335 399 466 469 470 499 525 526 533 534 569 570 578 579 580 669 717 718 719 723 724 725 726 727 728 729 741,
	1	 64 65 149 299 312 377 411 554 612,
	0	 15 78 94 101 129 163 164 179 231 232 248 249 256 259 273 277 298 326 347 348 356 357 358 372 398 401 405 406 413 426 430 431 452 493 496 497 539 540 575 594 595 599 609 640 656 661 667 671 672 674 675 680 684 699 711 712,
	0	 9 29 97 145 191 237 278 343 658 735,
	0	 76 271 376 392 476 544 616 617 618,
	1	 22 51 75 76 99 228 235 236 262 271 285 286 301 336 376 392 475 476 544 576 586 592 616 617 618 649 657 668 687 736 737,
	1	 169 245 246 308 309 333 363 459 472 685,
	0	 122 151 170 344 346 400 412 424 494 558 644 645,
	0	 122 151 170 213 284 329 344 346 400 412 424 494 558 602 644 645,
	0	 84 85 122 151 170 205 213 284 327 329 332 344 346 400 412 424 487 494 517 558 602 644 645 678 716 722,
	2	 121 168 603,
	0	 281 404 407 433 604,
	2	 19 41 84 85 104 121 122 124 151 154 168 170 171 187 190 205 206 208 209 210 211 212 213 214 218 227 230 239 240 242 268 280 281 284 291 317 322 327 329 332 344 346 359 360 367 386 387 389 396 397 400 404 407 412 424 433 464 487 494 502 506 507 508 517 531 545 555 558 559 564 567 589 600 602 603 604 611 624 644 645 655 660 677 678 679 705 709 716 722 732 733,
	0	 19 41 84 85 104 121 122 124 151 154 168 170 171 187 190 205 206 208 209 210 211 212 213 214 218 227 229 230 239 240 242 268 280 281 284 291 317 322 327 329 332 344 346 359 360 367 374 386 387 388 389 396 397 400 404 407 412 424 433 464 487 494 502 506 507 508 517 531 545 555 558 559 564 567 577 589 600 602 603 604 611 624 639 644 645 655 660 677 678 679 702 705 709 716 722 732 733,
	1	 19 41 84 85 104 121 122 124 151 154 168 170 171 187 190 205 206 208 209 210 211 212 213 214 218 224 227 229 230 239 240 242 268 280 281 284 291 317 322 327 329 332 344 346 359 360 367 374 386 387 388 389 396 397 400 404 407 412 418 424 433 457 464 487 494 502 506 507 508 515 517 531 545 550 555 558 559 564 567 577 589 600 602 603 604 611 624 639 644 645 655 660 677 678 679 681 702 705 709 716 722 732 733,
	2	 129 164 248 277 298 326 372 398 599,
	1	 93 136 199 243 292 293 416 461 471 530 744,
	0	 138 139 141 310 700,
	0	 138 139 141 289 310 480 484 485 520 521 700,
	2	 115 132 373 462 501 631,
	1	 90 115 132 134 135 201 314 315 328 373 462 501 516 585 629 630 631 632,
	0	 81 92 125 126 152 215 217 261 306 307 378 390 414 634 706 707 734 740,
	1	 8 66 67 77 81 92 125 126 144 152 198 215 217 223 225 226 261 306 307 378 390 391 414 478 490 527 541 556 557 561 573 593 634 638 693 694 695 696 706 707 714 715 721 734 740,
	2	 56 534 726 727,
	1	 68 116 117 128 146 197 263 274 275 320 341 342 371 435 436 437 511 563 713,
	1	 71 120 238 241 250 297 304 362 366 434 532 535 571 710,
	3	 84 85 205 716 722,
	2	 121 168 208 209 281 322 396 397 404 407 433 555 603 709,
	10	 13 14 19 36 41 52 53 54 55 56 57 58 59 60 61 62 64 65 68 71 73 74 84 85 91 104 107 110 114 116 117 120 121 122 124 127 128 131 137 146 148 149 151 153 154 155 160 168 170 171 187 190 194 197 205 206 207 208 209 210 211 212 213 214 216 218 222 224 227 229 230 233 234 238 239 240 241 242 244 247 250 255 260 263 267 268 270 272 274 275 279 280 281 284 291 297 299 302 303 304 312 317 320 322 323 327 329 332 335 338 341 342 344 346 359 360 362 366 367 369 371 374 377 386 387 388 389 393 396 397 399 400 404 407 408 411 412 415 418 424 433 434 435 436 437 447 454 457 464 466 469 470 487 489 494 498 499 500 502 506 507 508 511 514 515 517 525 526 531 532 533 534 535 545 550 554 555 558 559 562 563 564 565 566 567 569 570 571 577 578 579 580 583 587 588 589 598 600 602 603 604 611 612 621 624 639 644 645 646 655 660 669 677 678 679 681 691 702 705 709 710 713 716 717 718 719 722 723 724 725 726 727 728 729 731 732 733 739 741 742,
	0	 78 249 539 540 575 667 684,
	1	 78 94 249 539 540 575 667 684,
	1	 78 94 249 539 540 575 667 675 684,
	1	 15 78 94 101 109 129 133 143 163 164 179 231 232 248 249 256 259 266 273 277 298 325 326 347 348 356 357 358 372 379 380 381 382 398 401 405 406 413 426 430 431 452 493 496 497 539 540 551 575 594 595 599 609 640 656 661 667 671 672 674 675 680 684 697 699 711 712 738,
	1	 15 33 35 39 40 42 43 46 78 94 101 109 129 133 143 163 164 179 189 192 193 231 232 248 249 256 259 266 273 277 298 318 325 326 339 347 348 356 357 358 372 379 380 381 382 398 401 405 406 409 410 413 417 426 430 431 448 452 453 465 482 493 496 497 539 540 551 552 575 594 595 599 609 640 656 661 667 671 672 674 675 676 680 684 686 697 699 711 712 738,
	1	 15 33 35 39 40 42 43 45 46 78 94 101 109 129 133 143 163 164 179 189 192 193 231 232 248 249 256 259 266 273 277 298 318 325 326 339 347 348 356 357 358 372 379 380 381 382 398 401 405 406 409 410 413 417 426 430 431 448 452 453 465 482 493 496 497 539 540 551 552 575 594 595 599 609 640 656 661 667 671 672 674 675 676 680 684 686 697 699 711 712 738,
	0	 15 33 35 39 40 42 43 45 46 78 94 101 109 129 133 142 143 158 163 164 179 189 192 193 231 232 248 249 256 259 265 266 273 277 298 318 325 326 339 347 348 356 357 358 372 379 380 381 382 398 401 405 406 409 410 413 417 426 430 431 448 452 453 465 482 493 496 497 539 540 551 552 575 594 595 599 609 640 656 661 667 671 672 674 675 676 680 684 686 697 699 711 712 738,
	1	 1 2 3 4 5 6 7 8 9 10 11 12 16 17 18 20 21 22 23 24 25 26 27 28 29 30 31 32 37 38 48 49 50 51 63 66 67 69 70 72 75 76 77 80 81 82 86 87 88 89 90 92 93 97 98 99 100 102 103 108 111 112 113 115 118 119 123 125 126 130 132 134 135 136 138 139 140 141 144 145 147 150 152 156 157 159 161 162 165 166 167 169 172 173 174 175 176 177 178 180 181 182 183 184 185 191 195 196 198 199 201 202 203 204 215 217 221 223 225 226 228 235 236 237 243 245 246 251 252 253 254 257 258 261 262 264 269 271 276 278 285 286 287 289 290 292 293 296 301 305 306 307 308 309 310 311 313 314 315 316 319 324 328 330 331 333 334 336 337 340 343 345 349 350 351 352 353 354 355 361 363 364 365 373 376 378 384 390 391 392 394 395 403 414 416 419 420 421 422 423 427 428 429 432 438 439 440 441 442 443 445 446 449 450 451 455 456 458 459 460 461 462 463 468 471 472 473 474 475 476 478 479 480 481 483 484 485 486 488 490 491 492 495 501 504 505 509 512 513 516 518 519 520 521 522 523 524 527 528 529 530 536 537 538 541 542 543 544 546 547 548 549 553 556 557 560 561 568 572 573 574 576 585 586 590 591 592 593 596 601 605 606 607 608 610 614 615 616 617 618 619 620 622 623 626 627 628 629 630 631 632 633 634 635 636 638 641 642 647 649 650 651 652 653 657 658 659 662 663 664 665 666 668 670 673 682 683 685 687 688 689 690 692 693 694 695 696 698 700 701 703 704 706 707 714 715 720 721 730 734 735 736 737 740 743 744,
	1	 1 2 3 4 5 6 7 8 9 10 11 12 16 17 18 20 21 22 23 24 25 26 27 28 29 30 31 32 37 38 48 49 50 51 63 66 67 69 70 72 75 76 77 80 81 82 86 87 88 89 90 92 93 97 98 99 100 102 103 108 111 112 113 115 118 119 123 125 126 130 132 134 135 136 138 139 140 141 144 145 147 150 152 156 157 159 161 162 165 166 167 169 172 173 174 175 176 180 181 182 183 184 185 191 195 196 198 199 201 202 203 204 215 217 221 223 225 226 228 235 236 237 243 245 246 251 252 253 254 257 258 261 262 264 269 271 276 278 285 286 287 289 290 292 293 296 301 305 306 307 308 309 310 311 313 314 315 316 319 324 328 330 331 333 334 336 337 340 343 345 349 350 351 352 353 354 355 361 363 364 365 373 376 378 384 390 391 392 394 395 403 414 416 419 420 422 423 427 428 429 432 438 439 440 441 442 443 445 446 449 450 451 455 456 458 459 460 461 462 463 468 471 472 473 474 475 476 478 479 480 481 484 485 486 488 490 491 492 495 501 504 505 509 512 513 516 518 519 520 521 522 523 524 527 528 529 530 536 537 538 541 542 543 544 546 547 548 549 553 556 557 560 561 568 572 573 574 576 585 586 590 591 592 593 596 601 605 606 607 608 610 614 615 616 617 618 619 620 622 623 626 627 628 629 630 631 632 633 634 635 636 638 641 642 647 649 650 651 652 653 657 658 659 662 663 664 665 666 668 670 673 682 683 685 687 688 689 690 692 693 694 695 696 698 700 701 703 704 706 707 714 715 720 721 730 734 735 736 737 740 743 744,
	2	 1 2 3 4 5 6 7 8 9 10 11 12 16 17 18 20 21 22 23 24 25 26 27 28 29 30 31 32 37 38 48 49 50 51 63 66 67 69 70 72 75 76 77 80 81 82 86 87 88 89 90 92 93 97 98 99 100 102 103 108 111 112 113 115 118 119 125 126 130 132 134 135 136 138 139 140 141 144 145 147 150 152 156 157 159 161 162 165 166 167 169 172 173 174 175 176 180 181 182 183 184 185 191 195 196 198 199 201 202 203 204 215 217 221 223 225 226 228 235 236 237 243 245 246 251 252 253 254 257 258 261 262 264 271 276 278 285 286 287 289 290 292 293 296 301 305 306 307 308 309 310 311 313 314 315 316 319 324 328 330 331 333 334 336 343 345 349 350 351 352 353 354 355 361 363 364 365 373 376 378 384 390 391 392 394 395 403 414 416 419 420 422 423 427 428 429 438 439 440 441 445 446 449 450 451 455 456 458 459 460 461 462 463 468 471 472 473 474 475 476 478 479 480 481 484 485 486 488 490 491 492 495 501 504 509 512 513 516 518 520 521 522 523 524 527 528 529 530 536 537 538 541 542 543 544 546 547 548 549 553 556 557 561 568 572 573 574 576 585 586 590 591 592 593 596 601 605 606 607 608 610 614 615 616 617 618 619 620 622 623 626 627 628 629 630 631 632 633 634 635 636 638 641 642 647 649 650 651 653 657 658 659 663 664 665 666 668 670 673 682 683 685 687 688 689 690 692 693 694 695 696 698 700 701 703 704 706 707 714 715 720 721 730 734 735 736 737 740 743 744,
	1	 48 49 72 93 136 199 243 292 293 403 416 461 471 530 647 744,
	2	 48 49 72 93 136 199 243 292 293 324 403 416 461 471 492 528 529 530 647 698 744,
	0	 120 155 241 304 362 710,
	2	 71 120 155 238 241 250 255 297 304 362 366 434 532 535 571 621 710,
	2	 71 114 120 155 238 241 250 255 297 304 362 366 434 532 535 571 621 710,
	1	 14 71 114 120 127 155 207 238 241 250 255 267 279 297 304 362 366 369 434 532 535 562 571 587 598 621 710,
	1	 15 78 94 101 163 249 256 347 348 356 357 358 406 430 452 493 539 540 575 594 595 609 640 656 667 671 672 674 675 684 711 712,
	0	 56 61 534 726,
	1	 56 61 335 534 726,
	1	 83 96 105 106 142 158 265 503 552 581 582 597 654,
	1	 13 14 19 34 36 41 44 47 52 53 54 55 56 57 58 59 60 61 62 64 65 68 71 73 74 79 83 84 85 91 95 96 104 105 106 107 110 114 116 117 120 121 122 124 127 128 131 137 142 146 148 149 151 153 154 155 158 160 168 170 171 186 187 188 190 194 197 200 205 206 207 208 209 210 211 212 213 214 216 218 219 220 222 224 227 229 230 233 234 238 239 240 241 242 244 247 250 255 260 263 265 267 268 270 272 274 275 279 280 281 282 283 284 288 291 294 295 297 299 300 302 303 304 312 317 320 321 322 323 327 329 332 335 338 341 342 344 346 359 360 362 366 367 368 369 370 371 374 375 377 383 385 386 387 388 389 393 396 397 399 400 402 404 407 408 411 412 415 418 424 425 433 434 435 436 437 444 447 454 457 464 466 467 469 470 477 487 489 494 498 499 500 502 503 506 507 508 510 511 514 515 517 525 526 531 532 533 534 535 545 550 552 554 555 558 559 562 563 564 565 566 567 569 570 571 577 578 579 580 581 582 583 584 587 588 589 597 598 600 602 603 604 611 612 613 621 624 625 637 639 643 644 645 646 648 654 655 660 669 677 678 679 681 691 702 705 708 709 710 713 716 717 718 719 722 723 724 725 726 727 728 729 731 732 733 739 741 742,
	1	 13 14 19 34 36 41 44 47 52 53 54 55 56 57 58 59 60 61 62 64 65 68 71 73 74 79 83 84 85 91 95 96 104 105 106 107 110 114 116 117 120 121 122 124 127 128 131 137 142 146 148 149 151 153 154 155 158 160 168 170 171 186 187 188 190 194 197 200 205 206 207 208 209 210 211 212 213 214 216 218 219 220 222 224 227 229 230 233 234 238 239 240 241 242 244 247 250 255 260 263 265 267 268 270 272 274 275 279 280 281 282 283 284 288 291 294 295 297 299 300 302 303 304 312 317 320 321 322 323 327 329 332 335 338 341 342 344 346 359 360 362 366 367 368 369 370 371 374 375 377 383 385 386 387 388 389 393 396 397 399 400 402 404 407 408 411 412 415 418 424 425 433 434 435 436 437 444 447 454 457 464 466 467 469 470 477 483 487 489 494 498 499 500 502 503 506 507 508 510 511 514 515 517 525 526 531 532 533 534 535 545 550 552 554 555 558 559 562 563 564 565 566 567 569 570 571 577 578 579 580 581 582 583 584 587 588 589 597 598 600 602 603 604 611 612 613 621 624 625 637 639 643 644 645 646 648 654 655 660 669 677 678 679 681 691 702 705 708 709 710 713 716 717 718 719 722 723 724 725 726 727 728 729 731 732 733 739 741 742,
	2	 93 199 243 416 471 647,
	0	 292 293 530 744,
	0	 45 48 49 72 93 123 136 199 243 269 292 293 324 337 340 379 380 381 416 432 442 443 461 471 492 505 519 528 529 530 551 560 647 652 662 698 744,
	0	 75 228 236,
	0	 75 99 228 236 586,
	0	 47 283 515,
	0	 47 110 283 374 457 515 550,
	0	 47 110 224 283 374 418 457 515 550 639 681,
	0	 36 47 64 65 91 110 149 216 222 224 283 299 312 374 377 411 418 457 498 514 515 550 554 612 639 681 691 739 742,
	0	 36 47 64 65 91 110 149 216 222 224 283 299 312 374 377 408 411 418 447 457 498 514 515 550 554 612 639 681 691 739 742,
	0	 13 36 45 47 52 53 54 55 56 57 58 59 60 61 62 64 65 73 74 91 107 110 131 137 148 149 153 160 194 200 216 219 220 222 224 233 234 244 247 260 270 272 282 283 294 295 299 300 302 303 312 323 335 338 374 377 383 399 402 408 411 415 418 435 436 437 447 454 457 466 469 470 489 498 499 500 514 515 525 526 533 534 550 554 565 566 569 570 577 578 579 580 588 612 625 639 646 669 681 691 717 718 719 723 724 725 726 727 728 729 731 739 741 742,
	0	 13 36 45 47 52 53 54 55 56 57 58 59 60 61 62 64 65 73 74 79 91 95 107 110 131 137 148 149 153 160 194 200 216 219 220 222 224 233 234 244 247 260 270 272 282 283 294 295 299 300 302 303 312 321 323 335 338 368 370 374 375 377 383 399 402 408 411 415 418 425 435 436 437 444 447 454 457 466 469 470 477 489 498 499 500 514 515 525 526 533 534 550 554 565 566 569 570 577 578 579 580 584 588 612 613 625 639 643 646 669 681 691 717 718 719 723 724 725 726 727 728 729 731 739 741 742,
	1	 116 117 146 263 274 275 371 511 563 713,
	1	 116 117 128 146 263 274 275 320 341 342 371 511 563 713,
	4	 84 190 205 206 716 722,
	2	 84 85 187 190 205 206 487 716 722,
	0	 13 14 19 36 41 45 47 52 53 54 55 56 57 58 59 60 61 62 64 65 68 71 73 74 79 84 85 91 95 104 107 110 114 116 117 120 121 122 124 127 128 131 137 146 148 149 151 153 154 155 160 168 170 171 187 190 194 197 200 205 206 207 208 209 210 211 212 213 214 216 218 219 220 222 224 227 229 230 233 234 238 239 240 241 242 244 247 250 255 260 263 267 268 270 272 274 275 279 280 281 282 283 284 291 294 295 297 299 300 302 303 304 312 317 320 321 322 323 327 329 332 335 338 341 342 344 346 359 360 362 366 367 368 369 370 371 374 375 377 383 386 387 388 389 393 396 397 399 400 402 404 407 408 411 412 415 418 424 425 433 434 435 436 437 444 447 454 457 464 466 469 470 477 487 489 494 498 499 500 502 506 507 508 511 514 515 517 525 526 531 532 533 534 535 545 550 554 555 558 559 562 563 564 565 566 567 569 570 571 577 578 579 580 583 584 587 588 589 598 600 602 603 604 611 612 613 621 624 625 639 643 644 645 646 655 660 669 677 678 679 681 691 702 705 709 710 713 716 717 718 719 722 723 724 725 726 727 728 729 731 732 733 739 741 742,
	1	 13 14 19 34 36 41 44 45 47 52 53 54 55 56 57 58 59 60 61 62 64 65 68 71 73 74 79 84 85 91 95 104 107 110 114 116 117 120 121 122 124 127 128 131 137 146 148 149 151 153 154 155 160 168 170 171 187 188 190 194 197 200 205 206 207 208 209 210 211 212 213 214 216 218 219 220 222 224 227 229 230 233 234 238 239 240 241 242 244 247 250 255 260 263 267 268 270 272 274 275 279 280 281 282 283 284 288 291 294 295 297 299 300 302 303 304 312 317 320 321 322 323 327 329 332 335 338 341 342 344 346 359 360 362 366 367 368 369 370 371 374 375 377 383 385 386 387 388 389 393 396 397 399 400 402 404 407 408 411 412 415 418 424 425 433 434 435 436 437 444 447 454 457 464 466 467 469 470 477 487 489 494 498 499 500 502 506 507 508 510 511 514 515 517 525 526 531 532 533 534 535 545 550 554 555 558 559 562 563 564 565 566 567 569 570 571 577 578 579 580 583 584 587 588 589 598 600 602 603 604 611 612 613 621 624 625 637 639 643 644 645 646 655 660 669 677 678 679 681 691 702 705 708 709 710 713 716 717 718 719 722 723 724 725 726 727 728 729 731 732 733 739 741 742,
	3	 13 14 19 34 36 41 44 45 47 52 53 54 55 56 57 58 59 60 61 62 64 65 68 71 73 74 79 84 85 91 95 104 107 110 114 116 117 120 121 122 124 127 128 131 137 146 148 149 151 153 154 155 160 168 170 171 186 187 188 190 194 197 200 205 206 207 208 209 210 211 212 213 214 216 218 219 220 222 224 227 229 230 233 234 238 239 240 241 242 244 247 250 255 260 263 267 268 270 272 274 275 279 280 281 282 283 284 288 291 294 295 297 299 300 302 303 304 312 317 320 321 322 323 327 329 332 335 338 341 342 344 346 359 360 362 366 367 368 369 370 371 374 375 377 383 385 386 387 388 389 393 396 397 399 400 402 404 407 408 411 412 415 418 424 425 433 434 435 436 437 444 447 454 457 464 466 467 469 470 477 487 489 494 498 499 500 502 506 507 508 510 511 514 515 517 525 526 531 532 533 534 535 545 550 554 555 558 559 562 563 564 565 566 567 569 570 571 577 578 579 580 583 584 587 588 589 598 600 602 603 604 611 612 613 621 624 625 637 639 643 644 645 646 648 655 660 669 677 678 679 681 691 702 705 708 709 710 713 716 717 718 719 722 723 724 725 726 727 728 729 731 732 733 739 741 742,
	1	 94 249 256 347 348 356 575 609 675,
	1	 94 179 249 256 298 347 348 356 372 401 426 575 609 675,
	1	 15 94 101 129 163 164 179 248 249 256 277 298 326 347 348 356 357 358 372 398 401 406 426 430 452 493 575 594 595 599 609 640 656 671 672 674 675 711 712,
	1	 143 231 232 259 273 382 405 413 431 496 497 661 680 697,
	1	 15 78 94 101 129 142 143 158 163 164 179 231 232 248 249 256 259 265 273 277 298 326 347 348 356 357 358 372 382 398 401 405 406 413 426 430 431 452 493 496 497 539 540 575 594 595 599 609 640 656 661 667 671 672 674 675 680 684 697 711 712 738,
	0	 15 33 35 39 40 42 43 46 78 94 101 129 142 143 158 163 164 179 189 192 193 231 232 248 249 256 259 265 273 277 298 318 326 339 347 348 356 357 358 372 382 398 401 405 406 409 410 413 417 426 430 431 448 452 453 465 482 493 496 497 539 540 552 575 594 595 599 609 640 656 661 667 671 672 674 675 676 680 684 686 697 711 712 738,
	0	 1 2 3 4 5 6 7 8 9 10 11 12 16 17 18 20 21 22 23 24 25 26 27 28 29 30 31 32 37 38 48 49 50 51 63 66 67 69 70 72 75 76 77 80 81 82 86 87 88 89 90 92 93 97 98 99 100 102 103 108 111 112 113 115 118 119 123 125 126 130 132 134 135 136 138 139 140 141 144 145 147 150 152 156 157 159 161 162 165 166 167 169 172 173 174 175 176 177 178 180 181 182 183 184 185 191 195 196 198 199 201 202 203 204 215 217 221 223 225 226 228 235 236 237 243 245 246 251 252 253 254 257 258 261 262 264 269 271 276 278 285 286 287 289 290 292 293 296 301 305 306 307 308 309 310 311 313 314 315 316 319 328 330 331 333 334 336 337 340 343 345 349 350 351 352 353 354 355 361 363 364 365 373 376 378 379 380 381 384 390 391 392 394 395 414 416 419 420 421 422 423 427 428 429 432 438 439 440 441 442 443 445 446 449 450 451 455 456 458 459 460 461 462 463 468 471 472 473 474 475 476 478 479 480 481 484 485 486 488 490 491 492 495 501 504 505 509 512 513 516 518 519 520 521 522 523 524 527 528 529 530 536 537 538 541 542 543 544 546 547 548 549 551 553 556 557 560 561 568 572 573 574 576 585 586 590 591 592 593 596 601 605 606 607 608 610 614 615 616 617 618 619 620 622 623 626 627 628 629 630 631 632 633 634 635 636 638 641 642 647 649 650 651 652 653 657 658 659 662 663 664 665 666 668 670 673 682 683 685 687 688 689 690 692 693 694 695 696 698 700 701 703 704 706 707 714 715 720 721 730 734 735 736 737 740 743 744,
	0	 1 2 3 4 5 6 7 8 9 10 11 12 16 17 18 20 21 22 23 24 25 26 27 28 29 30 31 32 37 38 48 49 50 51 63 66 67 69 70 72 75 76 77 80 81 82 86 87 88 89 90 92 93 97 98 99 100 102 103 108 111 112 113 115 118 119 125 126 130 132 134 135 136 138 139 140 141 144 145 147 150 152 156 157 159 161 162 165 166 167 169 172 173 174 175 176 177 178 180 181 182 183 184 185 191 195 196 198 199 201 202 203 204 215 217 221 223 225 226 228 235 236 237 243 245 246 251 252 253 254 257 258 261 262 264 271 276 278 285 286 287 289 290 292 293 296 301 305 306 307 308 309 310 311 313 314 315 316 319 328 330 331 333 334 336 343 345 349 350 351 352 353 354 355 361 363 364 365 373 376 378 384 390 391 392 394 395 414 416 419 420 421 422 423 427 428 429 438 439 440 441 445 446 449 450 451 455 456 458 459 460 461 462 463 468 471 472 473 474 475 476 478 479 480 481 484 485 486 488 490 491 492 495 501 504 509 512 513 516 518 520 521 522 523 524 527 528 529 530 536 537 538 541 542 543 544 546 547 548 549 553 556 557 561 568 572 573 574 576 585 586 590 591 592 593 596 601 605 606 607 608 610 614 615 616 617 618 619 620 622 623 626 627 628 629 630 631 632 633 634 635 636 638 641 642 647 649 650 651 653 657 658 659 663 664 665 666 668 670 673 682 683 685 687 688 689 690 692 693 694 695 696 698 700 701 703 704 706 707 714 715 720 721 730 734 735 736 737 740 743 744,
	0	 48 49 72 93 136 177 178 199 243 292 293 416 421 461 471 492 528 529 530 647 698 744,
	1	 4 26 87 88 89 682,
	1	 90 115 132 134 135 373 462 501 629 631,
	2	 258 378 490 541 593 696,
	1	 83 96 105 106 142 158 265 581 582 654,
	0	 51 99 228 236 475 586 592 649 668 687,
	0	 14 47 68 71 79 95 110 114 116 117 120 127 128 146 155 197 200 207 219 220 238 241 250 255 263 267 274 275 279 282 283 294 295 297 300 304 320 321 341 342 362 366 368 369 370 371 374 375 383 393 402 408 425 434 435 436 437 444 447 477 511 532 535 562 563 571 583 584 587 598 613 621 625 643 710 713,
	0	 13 14 47 52 53 54 55 56 57 58 59 60 61 62 68 71 73 74 79 95 107 110 114 116 117 120 127 128 131 137 146 148 153 155 160 194 197 200 207 219 220 233 234 238 241 244 247 250 255 260 263 267 270 272 274 275 279 282 283 294 295 297 300 302 303 304 320 321 323 335 338 341 342 362 366 368 369 370 371 374 375 383 393 399 402 408 415 425 434 435 436 437 444 447 454 466 469 470 477 489 499 500 511 525 526 532 533 534 535 562 563 565 566 569 570 571 578 579 580 583 584 587 588 598 613 621 625 643 646 669 710 713 717 718 719 723 724 725 726 727 728 729 731 741,
	0	 104 506 507 600 624 655 660,
	0	 104 210 211 230 268 280 317 506 507 508 567 600 624 655 660 677 679,
	0	 104 210 211 230 268 280 317 506 507 508 567 600 624 655 660 677 679 705,
	0	 19 41 104 210 211 230 268 280 317 367 502 506 507 508 531 564 567 589 600 624 655 660 677 679 705,
	0	 19 41 104 210 211 230 239 268 280 317 367 502 506 507 508 531 564 567 589 600 624 655 660 677 679 705,
	0	 19 41 104 154 210 211 230 239 240 242 268 280 317 367 389 502 506 507 508 531 564 567 589 600 624 655 660 677 679 705 732,
	0	 124 212 214 218 227 359 360 386 387 559 611 733,
	0	 124 212 214 218 227 359 360 386 387 464 559 611 733,
	0	 84 85 171 205 716 722,
	0	 190 206 487,
	0	 187 190 206 487,
	0	 122 151 170 187 190 206 213 284 329 332 344 346 400 412 424 487 494 517 558 602 644 645 678,
	0	 19 36 41 64 65 84 85 91 104 121 122 124 149 151 154 168 170 171 187 190 205 206 208 209 210 211 212 213 214 216 218 222 224 227 229 230 239 240 242 268 280 281 284 291 299 312 317 322 327 329 332 344 346 359 360 367 377 386 387 388 389 396 397 400 404 407 411 412 418 424 433 457 464 487 494 498 502 506 507 508 514 515 517 531 545 550 554 555 558 559 564 567 577 589 600 602 603 604 611 612 624 639 644 645 655 660 677 678 679 681 691 702 705 709 716 722 732 733 739 742,
	0	 15 33 35 39 40 42 43 44 46 78 94 101 109 129 133 143 163 164 179 189 192 193 231 232 248 249 256 259 266 273 277 288 298 318 325 326 339 347 348 356 357 358 372 382 385 398 401 405 406 409 410 413 417 426 430 431 448 452 453 465 467 482 493 496 497 510 539 540 552 575 594 595 599 609 637 640 656 661 667 671 672 674 675 676 680 684 686 697 699 708 711 712 738,
	0	 15 33 35 39 40 42 43 44 46 78 94 101 109 129 133 143 163 164 179 186 189 192 193 231 232 248 249 256 259 266 273 277 288 298 318 325 326 339 347 348 356 357 358 372 382 385 398 401 405 406 409 410 413 417 426 430 431 448 452 453 465 467 482 493 496 497 510 539 540 552 575 594 595 599 609 637 640 648 656 661 667 671 672 674 675 676 680 684 686 697 699 708 711 712 738,
	0	 15 33 35 39 40 42 43 44 46 78 83 94 96 101 105 106 109 129 133 142 143 158 163 164 179 186 189 192 193 231 232 248 249 256 259 265 266 273 277 288 298 318 325 326 339 347 348 356 357 358 372 382 385 398 401 405 406 409 410 413 417 426 430 431 448 452 453 465 467 482 493 496 497 503 510 539 540 552 575 581 582 594 595 597 599 609 637 640 648 654 656 661 667 671 672 674 675 676 680 684 686 697 699 708 711 712 738,
	0	 15 33 35 39 40 42 43 44 45 46 78 83 94 96 101 105 106 109 129 133 142 143 158 163 164 179 186 189 192 193 231 232 248 249 256 259 265 266 273 277 288 298 318 325 326 339 347 348 356 357 358 372 382 385 398 401 405 406 409 410 413 417 426 430 431 448 452 453 465 467 482 493 496 497 503 510 539 540 552 575 581 582 594 595 597 599 609 637 640 648 654 656 661 667 671 672 674 675 676 680 684 686 697 699 708 711 712 738,
	1	 84 85 122 151 170 171 205 213 284 327 329 332 344 346 400 412 424 487 494 517 558 602 644 645 678 716 722,
	2	 8 66 67 77 81 92 125 126 144 152 198 215 217 223 225 226 258 261 306 307 378 390 391 414 478 527 556 557 561 573 634 638 693 694 695 706 707 714 715 721 734 740,
	1	 71 114 120 155 238 241 297 304 362 366 369 434 532 535 571 598 710,
	1	 87 88,
	0	 51 75 99 228 235 236 285 586 592 649 668,
	0	 20 50 82 100 130 147 150 165 169 202 245 246 305 308 309 333 458 459 463 468 473 474 491 504 522 524 626 665 673 685 688,
	2	 52 53 54 55 56 57 58 59 60 61 107 233 234 272 335 399 466 469 470 525 526 533 534 569 570 578 579 580 669 717 718 719 723 724 725 726 727 728 741,
	1	 71 114 120 155 238 241 250 255 279 297 304 362 366 369 393 434 532 535 562 571 598 621 710,
	1	 41 104 210 211 230 280 317 508 567 624 655 660 677 679,
	2	 19 41 104 154 210 211 230 239 240 242 280 317 367 389 502 506 507 508 531 564 567 589 624 655 660 677 679 705 732,
	0	 13 14 19 34 41 44 47 52 53 54 55 56 57 58 59 60 61 62 68 71 73 74 79 84 85 95 104 107 110 114 116 117 120 121 122 124 127 128 131 137 146 148 151 153 154 155 160 168 170 171 187 188 190 194 197 200 205 206 207 208 209 210 211 212 213 214 218 219 220 224 227 229 230 233 234 238 239 240 241 242 244 247 250 255 260 263 267 268 270 272 274 275 279 280 281 282 283 284 288 291 294 295 297 300 302 303 304 317 320 321 322 323 327 329 332 335 338 341 342 344 346 359 360 362 366 367 368 369 370 371 374 375 383 385 386 387 388 389 393 396 397 399 400 402 404 407 408 412 415 418 424 425 433 434 435 436 437 444 447 454 457 464 466 467 469 470 477 487 489 494 499 500 502 506 507 508 510 511 515 517 525 526 531 532 533 534 535 545 550 555 558 559 562 563 564 565 566 567 569 570 571 577 578 579 580 583 584 587 588 589 598 600 602 603 604 611 613 621 624 625 637 639 643 644 645 646 655 660 669 677 678 679 681 702 705 708 709 710 713 716 717 718 719 722 723 724 725 726 727 728 729 731 732 733 741,
	1	 259 697,
	1	 231 232 259 413 431 697,
	1	 231 232 259 413 431 496 497 680 697,
	1	 143 231 232 259 382 413 431 496 497 680 697,
	1	 63 138 139 141 166 180 182 183 184 185 203 221 289 310 349 350 351 352 353 354 355 364 365 394 395 449 450 455 456 480 484 485 495 512 513 520 521 536 537 538 553 591 627 628 700,
	0	 210 211 280 508 567,
	0	 230 677 679,
	0	 212 214 227 360 387 559 611,
	1	 36 64 65 149 299 312 377 411 498 514 554 612,
	0	 36 47 64 65 91 149 200 216 219 220 222 282 283 294 295 299 300 312 377 383 402 411 498 514 554 612 625 691 739 742,
	0	 15 101 357 358 406 594 595,
	1	 48 49 72 93 123 136 199 243 269 292 293 324 337 340 379 380 381 403 416 432 442 443 461 471 492 505 519 528 529 530 551 560 647 652 662 698 744,
	1	 141 289 480 484 485 520 521 591 700,
	0	 141 203 289 480 484 485 520 521 574 591 700,
	1	 63 141 166 180 182 183 184 185 203 221 289 349 350 351 352 353 354 355 364 365 394 395 449 450 455 456 480 484 485 495 512 513 520 521 536 537 538 553 574 591 627 628 700,
	0	 52 53 58 59 469 470 569,
	0	 570 741,
	0	 60 570 741,
	0	 55 466 533 669 725 726 728,
	0	 55 466 533 534 669 725 726 728,
	0	 55 56 466 533 534 669 725 726 728,
	0	 55 56 61 399 466 533 534 669 719 724 725 726 727 728,
	0	 55 56 61 335 399 466 533 534 669 719 724 725 726 727 728,
	0	 55 56 61 272 335 399 466 533 534 669 719 724 725 726 727 728,
	1	 55 56 57 61 272 335 399 466 533 534 669 719 724 725 726 727 728,
	0	 13 52 53 54 55 56 57 58 59 60 61 62 74 107 137 148 158 194 233 234 247 260 272 302 303 335 399 415 435 436 437 466 469 470 499 500 525 526 533 534 565 569 570 577 578 579 580 588 646 669 717 718 719 723 724 725 726 727 728 729 731 741,
	0	 13 52 53 54 55 56 57 58 59 60 61 62 73 74 107 131 137 148 153 158 160 194 233 234 244 247 260 270 272 302 303 323 335 338 399 415 435 436 437 454 466 469 470 489 499 500 525 526 533 534 565 566 569 570 577 578 579 580 588 646 669 717 718 719 723 724 725 726 727 728 729 731 741,
	1	 13 47 52 53 54 55 56 57 58 59 60 61 62 73 74 107 131 137 148 153 158 160 194 200 219 220 233 234 244 247 260 270 272 282 283 294 295 300 302 303 323 335 338 383 399 402 415 435 436 437 454 466 469 470 489 499 500 525 526 533 534 565 566 569 570 577 578 579 580 588 625 646 669 717 718 719 723 724 725 726 727 728 729 731 741,
	1	 13 47 52 53 54 55 56 57 58 59 60 61 62 73 74 107 131 137 148 153 158 160 194 200 219 220 233 234 244 247 260 270 272 282 283 294 295 300 302 303 323 335 338 383 399 402 408 415 435 436 437 447 454 466 469 470 489 499 500 525 526 533 534 565 566 569 570 577 578 579 580 588 625 646 669 717 718 719 723 724 725 726 727 728 729 731 741,
	1	 68 116 117 128 146 197 263 274 275 320 341 342 371 393 511 563 583 713,
	2	 68 116 117 127 128 146 197 263 274 275 320 341 342 371 393 511 563 583 713,
	1	 71 238 279 297 366 434 535 562 571,
	0	 71 238 250 279 297 366 434 535 562 571,
	1	 71 114 238 250 279 297 366 434 535 562 571,
	1	 71 114 238 250 255 279 297 366 369 434 535 562 571 598 621,
	1	 71 114 238 250 255 279 297 366 369 434 532 535 562 571 598 621,
	0	 71 114 155 238 250 255 279 297 366 369 434 532 535 562 571 598 621,
	1	 120 241 362 710,
	0	 412 424 494 558,
	1	 400 412 424 494 558,
	0	 400 412 424 494 558 644,
	0	 400 412 424 494 558 644 645,
	1	 170 400 412 424 494 558 644 645,
	1	 122 170 332 400 412 424 494 517 558 644 645 678,
	1	 122 170 213 284 329 332 400 412 424 494 517 558 602 644 645 678,
	1	 122 170 213 284 329 332 344 346 400 412 424 494 517 558 602 644 645 678,
	0	 122 170 213 284 327 329 332 344 346 400 412 424 494 517 558 602 644 645 678,
	0	 171 190 205 206 487 716 722,
	0	 171 187 190 205 206 487 716 722,
	1	 122 170 171 187 190 205 206 213 284 327 329 332 344 346 400 412 424 487 494 517 558 602 644 645 678 716 722,
	1	 84 85 122 170 171 187 190 205 206 213 284 327 329 332 344 346 400 412 424 487 494 517 558 602 644 645 678 716 722,
	1	 84 85 122 170 171 187 190 205 206 213 284 327 329 332 344 346 400 412 424 487 494 517 545 558 602 644 645 678 716 722,
	1	 19 41 84 85 104 122 124 154 170 171 187 190 205 206 210 211 212 213 214 218 227 230 239 240 242 268 280 284 291 317 327 329 332 344 346 359 360 367 386 387 389 400 412 424 464 487 494 502 506 507 508 517 531 545 558 559 564 567 589 600 602 611 624 644 645 655 660 677 678 679 705 716 722 732 733,
	1	 19 41 84 85 104 121 122 124 154 168 170 171 187 190 205 206 208 209 210 211 212 213 214 218 227 230 239 240 242 268 280 284 291 317 322 327 329 332 344 346 359 360 367 386 387 389 396 397 400 412 424 464 487 494 502 506 507 508 517 531 545 555 558 559 564 567 589 600 602 603 611 624 644 645 655 660 677 678 679 705 709 716 722 732 733,
	1	 151 433,
	1	 151 281 404 407 433,
	1	 14 19 34 41 44 68 71 79 84 85 95 104 114 116 117 120 121 122 124 127 128 146 151 154 155 168 170 171 187 188 190 197 205 206 207 208 209 210 211 212 213 214 218 227 229 230 238 239 240 241 242 250 255 263 267 268 274 275 279 280 281 284 288 291 297 304 317 320 321 322 327 329 332 341 342 344 346 359 360 362 366 367 368 369 370 371 375 385 386 387 388 389 393 396 397 400 404 407 412 424 425 433 434 444 464 467 477 487 494 502 506 507 508 510 511 517 531 532 535 545 555 558 559 562 563 564 567 571 583 584 587 589 598 600 602 603 604 611 613 621 624 637 643 644 645 655 660 677 678 679 702 705 708 709 710 713 716 722 732 733,
	2	 14 19 34 41 44 68 71 79 84 85 95 104 114 116 117 120 121 122 124 127 128 146 151 154 155 168 170 171 186 187 188 190 197 205 206 207 208 209 210 211 212 213 214 218 227 229 230 238 239 240 241 242 250 255 263 267 268 274 275 279 280 281 284 288 291 297 304 317 320 321 322 327 329 332 341 342 344 346 359 360 362 366 367 368 369 370 371 375 385 386 387 388 389 393 396 397 400 404 407 412 424 425 433 434 444 464 467 477 487 494 502 506 507 508 510 511 517 531 532 535 545 555 558 559 562 563 564 567 571 583 584 587 589 598 600 602 603 604 611 613 621 624 637 643 644 645 648 655 660 677 678 679 702 705 708 709 710 713 716 722 732 733,
	2	 14 19 34 41 44 68 71 79 83 84 85 95 96 104 105 106 114 116 117 120 121 122 124 127 128 146 151 154 155 168 170 171 186 187 188 190 197 205 206 207 208 209 210 211 212 213 214 218 227 229 230 238 239 240 241 242 250 255 263 267 268 274 275 279 280 281 284 288 291 297 304 317 320 321 322 327 329 332 341 342 344 346 359 360 362 366 367 368 369 370 371 375 385 386 387 388 389 393 396 397 400 404 407 412 424 425 433 434 444 464 467 477 487 494 502 503 506 507 508 510 511 517 531 532 535 545 555 558 559 562 563 564 567 571 581 582 583 584 587 589 597 598 600 602 603 604 611 613 621 624 637 643 644 645 648 654 655 660 677 678 679 702 705 708 709 710 713 716 722 732 733,
	1	 15 94 101 163 249 357 358 406 430 493 575 594 595 640 656 674 675 711 712,
	1	 15 94 101 163 249 357 358 406 430 452 493 575 594 595 640 656 671 672 674 675 711 712,
	1	 15 94 101 163 249 357 358 398 406 430 452 493 575 594 595 640 656 671 672 674 675 711 712,
	0	 15 94 101 129 163 248 249 357 358 398 406 430 452 493 575 594 595 599 640 656 671 672 674 675 711 712,
	0	 15 94 101 129 163 164 248 249 277 326 357 358 398 406 430 452 493 575 594 595 599 640 656 671 672 674 675 711 712,
	0	 179 256 298 347 348 356 372 609,
	0	 78 179 256 298 347 348 356 372 539 540 609 667 684,
	0	 78 179 256 298 347 348 356 372 401 426 539 540 609 667 684,
	0	 231 232 405 413 431 661,
	0	 231 232 259 273 405 413 431 661 697,
	0	 15 78 94 101 109 129 133 163 164 179 231 232 248 249 256 259 266 273 277 298 325 326 347 348 356 357 358 372 398 401 405 406 413 426 430 431 452 493 539 540 575 594 595 599 609 640 656 661 667 671 672 674 675 684 697 699 711 712,
	0	 15 78 94 101 109 129 133 163 164 179 231 232 248 249 256 259 266 273 277 298 325 326 347 348 356 357 358 372 398 401 405 406 413 426 430 431 452 493 496 497 539 540 575 594 595 599 609 640 656 661 667 671 672 674 675 680 684 697 699 711 712,
	1	 14 15 19 33 34 35 39 40 41 42 43 44 46 68 71 78 79 83 84 85 94 95 96 101 104 105 106 109 114 116 117 120 121 122 124 127 128 129 133 143 146 151 154 155 163 164 168 170 171 179 186 187 188 189 190 192 193 197 205 206 207 208 209 210 211 212 213 214 218 227 229 230 231 232 238 239 240 241 242 248 249 250 255 256 259 263 266 267 268 273 274 275 277 279 280 281 284 288 291 297 298 304 317 318 320 321 322 325 326 327 329 332 339 341 342 344 346 347 348 356 357 358 359 360 362 366 367 368 369 370 371 372 375 382 385 386 387 388 389 393 396 397 398 400 401 404 405 406 407 409 410 412 413 417 424 425 426 430 431 433 434 444 448 452 453 464 465 467 477 482 487 493 494 496 497 502 503 506 507 508 510 511 517 531 532 535 539 540 545 555 558 559 562 563 564 567 571 575 581 582 583 584 587 589 594 595 597 598 599 600 602 603 604 609 611 613 621 624 637 640 643 644 645 648 654 655 656 660 661 667 671 672 674 675 676 677 678 679 680 684 686 697 699 702 705 708 709 710 711 712 713 716 722 732 733 738,
	1	 14 15 19 33 34 35 39 40 41 42 43 44 46 68 71 78 79 83 84 85 94 95 96 101 104 105 106 109 114 116 117 120 121 122 124 127 128 129 133 143 146 151 154 155 163 164 168 170 171 179 186 187 188 189 190 192 193 197 205 206 207 208 209 210 211 212 213 214 218 227 229 230 231 232 238 239 240 241 242 248 249 250 255 256 259 263 266 267 268 273 274 275 277 279 280 281 284 288 291 297 298 304 317 318 320 321 322 325 326 327 329 332 339 341 342 344 346 347 348 356 357 358 359 360 362 366 367 368 369 370 371 372 375 382 385 386 387 388 389 393 396 397 398 400 401 403 404 405 406 407 409 410 412 413 417 424 425 426 430 431 433 434 444 448 452 453 464 465 467 477 482 487 493 494 496 497 502 503 506 507 508 510 511 517 531 532 535 539 540 545 555 558 559 562 563 564 567 571 575 581 582 583 584 587 589 594 595 597 598 599 600 602 603 604 609 611 613 621 624 637 640 643 644 645 648 654 655 656 660 661 667 671 672 674 675 676 677 678 679 680 684 686 697 699 702 705 708 709 710 711 712 713 716 722 732 733 738,
	1	 14 15 19 33 34 35 39 40 41 42 43 44 46 68 71 78 79 83 84 85 94 95 96 101 104 105 106 109 114 116 117 120 121 122 124 127 128 129 133 143 146 151 154 155 163 164 168 170 171 177 178 179 186 187 188 189 190 192 193 197 205 206 207 208 209 210 211 212 213 214 218 227 229 230 231 232 238 239 240 241 242 248 249 250 255 256 259 263 266 267 268 273 274 275 277 279 280 281 284 288 291 297 298 304 317 318 320 321 322 325 326 327 329 332 339 341 342 344 346 347 348 356 357 358 359 360 362 366 367 368 369 370 371 372 375 382 385 386 387 388 389 393 396 397 398 400 401 403 404 405 406 407 409 410 412 413 417 421 424 425 426 430 431 433 434 444 448 452 453 464 465 467 477 482 487 493 494 496 497 502 503 506 507 508 510 511 517 531 532 535 539 540 545 555 558 559 562 563 564 567 571 575 581 582 583 584 587 589 594 595 597 598 599 600 602 603 604 609 611 613 621 624 637 640 643 644 645 648 654 655 656 660 661 667 671 672 674 675 676 677 678 679 680 684 686 697 699 702 705 708 709 710 711 712 713 716 722 732 733 738,
	1	 14 15 19 33 34 35 39 40 41 42 43 44 45 46 68 71 78 79 83 84 85 94 95 96 101 104 105 106 109 114 116 117 120 121 122 124 127 128 129 133 143 146 151 154 155 163 164 168 170 171 177 178 179 186 187 188 189 190 192 193 197 205 206 207 208 209 210 211 212 213 214 218 227 229 230 231 232 238 239 240 241 242 248 249 250 255 256 259 263 266 267 268 273 274 275 277 279 280 281 284 288 291 297 298 304 317 318 320 321 322 325 326 327 329 332 339 341 342 344 346 347 348 356 357 358 359 360 362 366 367 368 369 370 371 372 375 382 385 386 387 388 389 393 396 397 398 400 401 403 404 405 406 407 409 410 412 413 417 421 424 425 426 430 431 433 434 444 448 452 453 464 465 467 477 482 487 493 494 496 497 502 503 506 507 508 510 511 517 531 532 535 539 540 545 555 558 559 562 563 564 567 571 575 581 582 583 584 587 589 594 595 597 598 599 600 602 603 604 609 611 613 621 624 637 640 643 644 645 648 654 655 656 660 661 667 671 672 674 675 676 677 678 679 680 684 686 697 699 702 705 708 709 710 711 712 713 716 722 732 733 738,
	1	 36 64 65 91 110 149 216 222 224 299 312 374 377 411 418 457 498 514 515 550 552 554 612 639 681 691 739 742,
	1	 36 64 65 91 110 149 216 222 224 299 312 374 377 411 418 457 483 498 514 515 550 552 554 612 639 681 691 739 742,
	1	 14 15 19 33 34 35 36 39 40 41 42 43 44 45 46 64 65 68 71 78 79 83 84 85 91 94 95 96 101 104 105 106 109 110 114 116 117 120 121 122 124 127 128 129 133 143 146 149 151 154 155 163 164 168 170 171 177 178 179 186 187 188 189 190 192 193 197 205 206 207 208 209 210 211 212 213 214 216 218 222 224 227 229 230 231 232 238 239 240 241 242 248 249 250 255 256 259 263 266 267 268 273 274 275 277 279 280 281 284 288 291 297 298 299 304 312 317 318 320 321 322 325 326 327 329 332 339 341 342 344 346 347 348 356 357 358 359 360 362 366 367 368 369 370 371 372 374 375 377 382 385 386 387 388 389 393 396 397 398 400 401 403 404 405 406 407 409 410 411 412 413 417 418 421 424 425 426 430 431 433 434 444 448 452 453 457 464 465 467 477 482 483 487 493 494 496 497 498 502 503 506 507 508 510 511 514 515 517 531 532 535 539 540 545 550 552 554 555 558 559 562 563 564 567 571 575 581 582 583 584 587 589 594 595 597 598 599 600 602 603 604 609 611 612 613 621 624 637 639 640 643 644 645 648 654 655 656 660 661 667 671 672 674 675 676 677 678 679 680 681 684 686 691 697 699 702 705 708 709 710 711 712 713 716 722 732 733 738 739 742,
	1	 1 2 3 4 5 6 7 8 9 10 11 12 16 17 18 20 21 22 23 24 25 26 27 28 29 30 31 32 37 38 48 49 50 51 63 66 67 69 70 72 75 76 77 80 81 82 86 87 88 89 90 92 93 97 98 99 100 102 103 108 111 112 113 115 118 119 123 125 126 130 132 134 135 136 138 139 140 141 142 144 145 147 150 152 156 157 159 161 162 165 166 167 169 172 173 174 175 176 180 181 182 183 184 185 191 195 196 198 199 201 202 203 204 215 217 221 223 225 226 228 235 236 237 243 245 246 251 252 253 254 257 258 261 262 264 265 269 271 276 278 285 286 287 289 290 292 293 296 301 305 306 307 308 309 310 311 313 314 315 316 319 324 328 330 331 333 334 336 337 340 343 345 349 350 351 352 353 354 355 361 363 364 365 373 376 378 379 380 381 384 390 391 392 394 395 414 416 419 420 422 423 427 428 429 432 438 439 440 441 442 443 445 446 449 450 451 455 456 458 459 460 461 462 463 468 471 472 473 474 475 476 478 479 480 481 484 485 486 488 490 491 492 495 501 504 505 509 512 513 516 518 519 520 521 522 523 524 527 528 529 530 536 537 538 541 542 543 544 546 547 548 549 551 553 556 557 560 561 568 572 573 574 576 585 586 590 591 592 593 596 601 605 606 607 608 610 614 615 616 617 618 619 620 622 623 626 627 628 629 630 631 632 633 634 635 636 638 641 642 647 649 650 651 652 653 657 658 659 662 663 664 665 666 668 670 673 682 683 685 687 688 689 690 692 693 694 695 696 698 700 701 703 704 706 707 714 715 720 721 730 734 735 736 737 740 743 744,
	1	 1 2 3 4 5 6 7 8 9 10 11 12 16 17 18 20 21 22 23 24 25 26 27 28 29 30 31 32 37 38 48 49 50 51 63 66 67 69 70 72 75 76 77 80 81 82 86 87 88 89 90 92 93 97 98 99 100 102 103 108 111 112 113 115 118 119 125 126 130 132 134 135 136 138 139 140 141 142 144 145 147 150 152 156 157 159 161 162 165 166 167 169 172 173 174 175 176 180 181 182 183 184 185 191 195 196 198 199 201 202 203 204 215 217 221 223 225 226 228 235 236 237 243 245 246 251 252 253 254 257 258 261 262 264 265 271 276 278 285 286 287 289 290 292 293 296 301 305 306 307 308 309 310 311 313 314 315 316 319 324 328 330 331 333 334 336 343 345 349 350 351 352 353 354 355 361 363 364 365 373 376 378 384 390 391 392 394 395 414 416 419 420 422 423 427 428 429 438 439 440 441 445 446 449 450 451 455 456 458 459 460 461 462 463 468 471 472 473 474 475 476 478 479 480 481 484 485 486 488 490 491 492 495 501 504 509 512 513 516 518 520 521 522 523 524 527 528 529 530 536 537 538 541 542 543 544 546 547 548 549 553 556 557 561 568 572 573 574 576 585 586 590 591 592 593 596 601 605 606 607 608 610 614 615 616 617 618 619 620 622 623 626 627 628 629 630 631 632 633 634 635 636 638 641 642 647 649 650 651 653 657 658 659 663 664 665 666 668 670 673 682 683 685 687 688 689 690 692 693 694 695 696 698 700 701 703 704 706 707 714 715 720 721 730 734 735 736 737 740 743 744,
	3	 93 136 199 243 292 293 416 471 530 647 744,
	0	 48 49 72 93 136 142 199 243 265 292 293 324 416 461 471 492 528 529 530 647 698 744,
	1	 349 351 352 355 395 537,
	0	 34 44 186 188 288 385 467 510 637 708,
	0	 34 44 79 95 186 188 288 321 368 370 375 385 425 444 467 477 510 584 613 637 643 708,
	0	 13 14 19 34 36 41 44 47 52 53 54 55 56 57 58 59 60 61 62 64 65 68 71 73 74 79 84 85 91 95 104 107 110 114 116 117 120 121 122 124 127 128 131 137 146 148 149 151 153 154 155 160 168 170 171 186 187 188 190 194 197 200 205 206 207 208 209 210 211 212 213 214 216 218 219 220 222 224 227 229 230 233 234 238 239 240 241 242 244 247 250 255 260 263 267 268 270 272 274 275 279 280 281 282 283 284 288 291 294 295 297 299 300 302 303 304 312 317 320 321 322 323 327 329 332 335 338 341 342 344 346 359 360 362 366 367 368 369 370 371 374 375 377 383 385 386 387 388 389 393 396 397 399 400 402 404 407 408 411 412 415 418 424 425 433 434 435 436 437 444 447 454 457 464 466 467 469 470 477 487 489 494 498 499 500 502 506 507 508 510 511 514 515 517 525 526 531 532 533 534 535 545 550 554 555 558 559 562 563 564 565 566 567 569 570 571 577 578 579 580 583 584 587 588 589 598 600 602 603 604 611 612 613 621 624 625 637 639 643 644 645 646 655 660 669 677 678 679 681 691 702 705 708 709 710 713 716 717 718 719 722 723 724 725 726 727 728 729 731 732 733 739 741 742,
	0	 129 248 398 599,
	0	 15 101 129 163 248 357 358 398 406 430 452 493 594 595 599 640 656 671 672 674 711 712,
	1	 13 14 15 19 33 34 35 36 39 40 41 42 43 44 45 46 47 52 53 54 55 56 57 58 59 60 61 62 64 65 68 71 73 74 78 79 83 84 85 91 94 95 96 101 104 105 106 107 109 110 114 116 117 120 121 122 124 127 128 129 131 133 137 143 146 148 149 151 153 154 155 160 163 164 168 170 171 179 186 187 188 189 190 192 193 194 197 200 205 206 207 208 209 210 211 212 213 214 216 218 219 220 222 224 227 229 230 231 232 233 234 238 239 240 241 242 244 247 248 249 250 255 256 259 260 263 266 267 268 270 272 273 274 275 277 279 280 281 282 283 284 288 291 294 295 297 298 299 300 302 303 304 312 317 318 320 321 322 323 325 326 327 329 332 335 338 339 341 342 344 346 347 348 356 357 358 359 360 362 366 367 368 369 370 371 372 374 375 377 382 383 385 386 387 388 389 393 396 397 398 399 400 401 402 404 405 406 407 408 409 410 411 412 413 415 417 418 424 425 426 430 431 433 434 435 436 437 444 447 448 452 453 454 457 464 465 466 467 469 470 477 482 487 489 493 494 496 497 498 499 500 502 503 506 507 508 510 511 514 515 517 525 526 531 532 533 534 535 539 540 545 550 552 554 555 558 559 562 563 564 565 566 567 569 570 571 575 577 578 579 580 581 582 583 584 587 588 589 594 595 597 598 599 600 602 603 604 609 611 612 613 621 624 625 637 639 640 643 644 645 646 648 654 655 656 660 661 667 669 671 672 674 675 676 677 678 679 680 681 684 686 691 697 699 702 705 708 709 710 711 712 713 716 717 718 719 722 723 724 725 726 727 728 729 731 732 733 738 739 741 742,
	1	 19 41 84 85 104 121 122 124 151 154 168 170 171 187 190 205 206 208 209 210 211 212 213 214 218 227 230 239 240 242 268 280 281 284 291 317 322 327 329 332 344 346 359 360 367 386 387 389 396 397 400 404 407 412 424 433 464 487 494 502 506 507 508 517 531 545 555 558 559 564 567 577 589 600 602 603 604 611 624 644 645 655 660 677 678 679 705 709 716 722 732 733,
	1	 13 14 19 36 41 47 52 53 54 55 56 57 58 59 60 61 62 64 65 68 71 73 74 79 84 85 91 95 104 107 110 114 116 117 120 121 122 124 127 128 131 137 146 148 149 151 153 154 155 160 168 170 171 187 190 194 197 200 205 206 207 208 209 210 211 212 213 214 216 218 219 220 224 227 229 230 233 234 238 239 240 241 242 244 247 250 255 260 263 267 268 270 272 274 275 279 280 281 282 283 284 291 294 295 297 299 300 302 303 304 312 317 320 321 322 323 327 329 332 335 338 341 342 344 346 359 360 362 366 367 368 369 370 371 374 375 377 383 386 387 388 389 393 396 397 399 400 402 404 407 408 411 412 415 418 424 425 433 434 435 436 437 444 447 454 457 464 466 469 470 477 487 489 494 498 499 500 502 506 507 508 511 514 515 517 525 526 531 532 533 534 535 545 550 554 555 558 559 562 563 564 565 566 567 569 570 571 577 578 579 580 583 584 587 588 589 598 600 602 603 604 611 612 613 621 624 625 639 643 644 645 646 655 660 669 677 678 679 681 691 702 705 709 710 713 716 717 718 719 722 723 724 725 726 727 728 729 731 732 733 739 741 742,
	1	 40 193 339 417,
	0	 1 2 3 4 5 6 7 8 9 10 11 12 16 17 18 20 21 22 23 24 25 26 27 28 29 30 31 32 37 38 45 48 49 50 51 63 66 67 69 70 72 75 76 77 80 81 82 86 87 88 89 90 92 93 97 98 99 100 102 103 108 111 112 113 115 118 119 125 126 130 132 134 135 136 138 139 140 141 144 145 147 150 152 156 157 159 161 162 165 166 167 169 172 173 174 175 176 180 181 182 183 184 185 191 195 196 198 199 201 202 203 204 215 217 221 223 225 226 228 235 236 237 243 245 246 251 252 253 254 257 258 261 262 264 271 276 278 285 286 287 289 290 292 293 296 301 305 306 307 308 309 310 311 313 314 315 316 319 328 330 331 333 334 336 343 345 349 350 351 352 353 354 355 361 363 364 365 373 376 378 384 390 391 392 394 395 414 416 419 420 422 423 427 428 429 438 439 440 441 445 446 449 450 451 455 456 458 459 460 461 462 463 468 471 472 473 474 475 476 478 479 480 481 484 485 486 488 490 491 492 495 501 504 509 512 513 516 518 520 521 522 523 524 527 528 529 530 536 537 538 541 542 543 544 546 547 548 549 553 556 557 561 568 572 573 574 576 585 586 590 591 592 593 596 601 605 606 607 608 610 614 615 616 617 618 619 620 622 623 626 627 628 629 630 631 632 633 634 635 636 638 641 642 647 649 650 651 653 657 658 659 663 664 665 666 668 670 673 682 683 685 687 688 689 690 692 693 694 695 696 698 700 701 703 704 706 707 714 715 720 721 730 734 735 736 737 740 743 744,
	3	 22 51 75 76 99 191 228 235 236 237 262 271 285 286 301 336 376 392 475 476 544 576 586 592 616 617 618 649 657 668 687 736 737,
	0	 171 190 206,
	0	 19 36 41 64 65 84 85 91 104 110 121 122 124 149 151 154 168 170 171 187 190 205 206 208 209 210 211 212 213 214 216 218 222 224 227 229 230 239 240 242 268 280 281 284 291 299 312 317 322 327 329 332 344 346 359 360 367 374 377 386 387 388 389 396 397 400 404 407 411 412 418 424 433 457 464 487 494 498 502 506 507 508 514 515 517 531 545 550 554 555 558 559 564 567 589 600 602 603 611 612 624 644 645 655 660 677 678 679 681 691 702 705 709 716 722 732 733 739 742,
	1	 14 19 36 41 64 65 68 71 73 84 85 91 104 110 114 116 117 120 121 122 124 127 128 131 146 149 151 153 154 155 160 168 170 171 187 190 197 205 206 207 208 209 210 211 212 213 214 216 218 222 224 227 229 230 238 239 240 241 242 244 250 255 263 267 268 270 274 275 279 280 281 284 291 297 299 304 312 317 320 322 323 327 329 332 338 341 342 344 346 359 360 362 366 367 369 371 374 377 386 387 388 389 393 396 397 400 404 407 411 412 418 424 433 434 435 436 437 454 457 464 487 489 494 498 502 506 507 508 511 514 515 517 531 532 535 545 550 554 555 558 559 562 563 564 566 567 571 577 583 587 589 598 600 602 603 604 611 612 621 624 639 644 645 655 660 677 678 679 681 691 702 705 709 710 713 716 722 732 733 739 742,
	0	 256 684,
	2	 68 279 562 713,
	1	 68 71 114 120 155 238 241 250 255 279 297 304 362 366 369 434 532 535 562 571 598 621 710 713,
	1	 68 71 114 120 155 238 241 250 255 279 297 304 362 366 369 434 532 535 562 571 587 598 621 710 713,
	2	 116 117 127 128 146 197 263 274 275 320 341 342 371 435 436 437 511 563 583,
	1	 142 143 231 232 259 265 273 382 413 431 496 497 680 697,
	2	 15 78 94 101 109 129 133 142 143 163 164 179 231 232 248 249 256 259 265 266 273 277 298 325 326 347 348 356 357 358 372 382 398 401 405 406 413 426 430 431 452 493 496 497 539 540 575 594 595 599 609 640 656 661 667 671 672 674 675 680 684 697 699 711 712 738,
	0	 201 427 630 632,
	0	 90 134 135 201 427 629 630 632,
	0	 90 134 135 201 427 572 629 630 632,
	0	 115 462 516 585,
	0	 90 115 134 135 201 314 315 328 427 462 516 572 585 629 630 632,
	0	 90 115 132 134 135 201 314 315 328 373 427 462 501 516 572 585 629 630 631 632,
	1	 399 534 724 726 727,
	0	 14 207 393 587,
	0	 14 68 116 117 128 146 197 207 263 274 275 320 341 342 371 393 435 436 437 511 563 583 587 713,
	0	 14 68 116 117 127 128 146 197 207 263 274 275 320 341 342 371 393 435 436 437 511 563 583 587 713,
	4	 122 151 170 171 213 284 329 332 344 346 400 412 424 494 517 558 602 644 645 678,
	0	 13 14 19 34 36 41 44 45 47 52 53 54 55 56 57 58 59 60 61 62 64 65 68 71 73 74 79 83 84 85 91 95 96 104 105 106 107 110 114 116 117 120 121 122 124 127 128 131 137 142 146 148 149 151 153 154 155 158 160 168 170 171 187 188 190 194 197 200 205 206 207 208 209 210 211 212 213 214 216 218 219 220 222 224 227 229 230 233 234 238 239 240 241 242 244 247 250 255 260 263 265 267 268 270 272 274 275 279 280 281 282 283 284 288 291 294 295 297 299 300 302 303 304 312 317 320 321 322 323 327 329 332 335 338 341 342 344 346 359 360 362 366 367 368 369 370 371 374 375 377 383 385 386 387 388 389 393 396 397 399 400 402 404 407 408 411 412 415 418 424 425 433 434 435 436 437 444 447 454 457 464 466 467 469 470 477 487 489 494 498 499 500 502 503 506 507 508 510 511 514 515 517 525 526 531 532 533 534 535 545 550 554 555 558 559 562 563 564 565 566 567 569 570 571 577 578 579 580 581 582 583 584 587 588 589 597 598 600 602 603 604 611 612 613 621 624 625 637 639 643 644 645 646 654 655 660 669 677 678 679 681 691 702 705 708 709 710 713 716 717 718 719 722 723 724 725 726 727 728 729 731 732 733 739 741 742,
	0	 101 163,
	0	 101 163 640,
	0	 101 163 430 640,
	1	 101 163 430 640 674 711 712,
	0	 199 243 292 293 744,
	0	 224 418 515 550 681,
	1	 14 68 71 114 116 117 120 127 128 146 155 207 238 241 250 255 263 267 274 275 279 297 304 320 341 342 362 366 369 371 374 393 434 435 436 437 511 532 535 562 563 571 583 587 598 621 710 713,
	1	 84 85 122 151 170 187 206 213 284 327 329 332 344 346 400 412 424 487 494 517 558 602 644 645 678,
	1	 19 41 84 85 104 121 122 124 151 154 168 170 171 187 190 205 206 208 209 210 211 212 213 214 218 227 230 239 240 242 268 280 284 291 317 322 327 329 332 344 346 359 360 367 386 387 389 396 397 400 412 424 433 464 487 494 502 506 507 508 517 531 545 555 558 559 564 567 589 600 602 603 611 624 644 645 655 660 677 678 679 705 709 716 722 732 733,
	0	 19 41 84 85 104 110 121 122 124 151 154 168 170 171 187 190 197 205 206 208 209 210 211 212 213 214 218 224 227 229 230 239 240 242 268 280 281 284 291 317 322 327 329 332 344 346 359 360 367 386 387 388 389 396 397 400 404 407 412 418 424 433 457 464 487 494 502 506 507 508 515 517 531 545 550 555 558 559 564 567 577 589 600 602 603 604 611 624 639 644 645 655 660 677 678 679 681 702 705 709 716 722 732 733,
	1	 231 232 259 413 431 699,
	0	 231 232 259 413 431 496 497 680 699,
	2	 169 245 308 309 333 459 685,
	1	 56 335 534 726 727,
	0	 56 61 335 534 726 727,
	1	 122 151 332 344 346 400 412 424 494 517 558 644 645 678,
	1	 171 213 284 329 602,
	1	 122 151 171 213 284 329 332 344 346 400 412 424 494 517 558 602 644 645 678,
	2	 136 199 243 530,
	1	 93 136 199 243 530,
	1	 48 49 72 93 123 136 199 243 292 293 324 379 380 381 416 461 471 492 519 528 529 530 551 560 647 652 662 698 744,
	1	 456 553,
	2	 66 81 92 125 126 215 217 261 306 307 390 414 634 706 707 721 734 740,
	0	 22 51 75 97 99 191 228 235 236 285 286 301 475 576 586 592 649 668 687,
	0	 170 171,
	0	 122 151 170 171 213 284 329 332 400 412 424 494 517 558 602 644 645 678,
	0	 63 138 139 141 166 180 181 182 183 184 185 203 204 221 289 310 316 349 350 351 352 353 354 355 364 365 394 395 449 450 455 456 480 481 484 485 495 512 513 520 521 536 537 538 546 547 548 549 553 574 591 596 607 627 628,
	0	 55 466 669 728,
	1	 55 466 669 725 728,
	0	 14 71 114 120 127 155 197 207 238 241 250 255 267 279 297 304 362 366 369 393 434 532 535 562 571 587 598 621 710,
	0	 151 170 412 424 494 558,
	0	 19 41 84 85 104 121 122 124 151 154 168 170 171 187 190 205 206 208 209 210 211 212 213 214 218 227 229 230 239 240 242 268 280 281 284 291 317 322 327 329 332 344 346 359 360 367 386 387 389 396 397 400 404 407 412 424 433 464 487 494 502 506 507 508 517 531 545 555 558 559 564 567 589 600 602 603 611 624 644 645 655 660 677 678 679 705 709 716 722 732 733,
	2	 388 702,
	0	 47 200 219 220 282 283 294 295 300 383 402 447 625,
	0	 14 19 36 41 47 64 65 68 71 84 85 91 104 110 114 116 117 120 121 122 124 127 128 146 149 151 154 155 168 170 171 187 190 197 200 205 206 207 208 209 210 211 212 213 214 216 218 219 220 222 224 227 229 230 238 239 240 241 242 250 255 263 267 268 274 275 279 280 281 282 283 284 291 294 295 297 299 300 304 312 317 320 322 327 329 332 341 342 344 346 359 360 362 366 367 369 371 374 377 383 386 387 388 389 393 396 397 400 402 404 407 411 412 418 424 433 434 435 436 437 447 457 464 487 494 498 502 506 507 508 511 514 515 517 531 532 535 545 550 554 555 558 559 562 563 564 567 571 577 583 587 589 598 600 602 603 604 611 612 621 624 625 639 644 645 655 660 677 678 679 681 691 702 705 709 710 713 716 722 732 733 739 742,
	0	 13 14 19 34 36 41 44 47 52 53 54 55 56 57 58 59 60 61 62 64 65 68 71 73 74 79 84 85 91 95 104 107 110 114 116 117 120 121 122 124 127 128 131 137 142 146 148 149 151 153 154 155 158 160 168 170 171 187 188 190 194 197 200 205 206 207 208 209 210 211 212 213 214 216 218 219 220 222 224 227 229 230 233 234 238 239 240 241 242 244 247 250 255 260 263 265 267 268 270 272 274 275 279 280 281 282 283 284 288 291 294 295 297 299 300 302 303 304 312 317 320 321 322 323 327 329 332 335 338 341 342 344 346 359 360 362 366 367 368 369 370 371 374 375 377 383 385 386 387 388 389 393 396 397 399 400 402 403 404 407 408 411 412 415 418 424 425 433 434 435 436 437 444 447 454 457 464 466 467 469 470 477 487 489 494 498 499 500 502 506 507 508 510 511 514 515 517 525 526 531 532 533 534 535 545 550 554 555 558 559 562 563 564 565 566 567 569 570 571 577 578 579 580 583 584 587 588 589 598 600 602 603 604 611 612 613 621 624 625 637 639 643 644 645 646 655 660 669 677 678 679 681 691 702 705 708 709 710 713 716 717 718 719 722 723 724 725 726 727 728 729 731 732 733 739 741 742,
	0	 13 14 19 34 36 41 44 45 47 52 53 54 55 56 57 58 59 60 61 62 64 65 68 71 73 74 79 84 85 91 95 104 107 110 114 116 117 120 121 122 124 127 128 131 137 142 146 148 149 151 153 154 155 158 160 168 170 171 187 188 190 194 197 200 205 206 207 208 209 210 211 212 213 214 216 218 219 220 222 224 227 229 230 233 234 238 239 240 241 242 244 247 250 255 260 263 265 267 268 270 272 274 275 279 280 281 282 283 284 288 291 294 295 297 299 300 302 303 304 312 317 320 321 322 323 327 329 332 335 338 341 342 344 346 359 360 362 366 367 368 369 370 371 374 375 377 383 385 386 387 388 389 393 396 397 399 400 402 403 404 407 408 411 412 415 418 424 425 433 434 435 436 437 444 447 454 457 464 466 467 469 470 477 487 489 494 498 499 500 502 506 507 508 510 511 514 515 517 525 526 531 532 533 534 535 545 550 554 555 558 559 562 563 564 565 566 567 569 570 571 577 578 579 580 583 584 587 588 589 598 600 602 603 604 611 612 613 621 624 625 637 639 643 644 645 646 655 660 669 677 678 679 681 691 702 705 708 709 710 713 716 717 718 719 722 723 724 725 726 727 728 729 731 732 733 739 741 742,
	0	 13 14 19 34 36 41 44 45 47 52 53 54 55 56 57 58 59 60 61 62 64 65 68 71 73 74 79 84 85 91 95 104 107 110 114 116 117 120 121 122 124 127 128 131 137 142 146 148 149 151 153 154 155 158 160 168 170 171 186 187 188 190 194 197 200 205 206 207 208 209 210 211 212 213 214 216 218 219 220 222 224 227 229 230 233 234 238 239 240 241 242 244 247 250 255 260 263 265 267 268 270 272 274 275 279 280 281 282 283 284 288 291 294 295 297 299 300 302 303 304 312 317 320 321 322 323 327 329 332 335 338 341 342 344 346 359 360 362 366 367 368 369 370 371 374 375 377 383 385 386 387 388 389 393 396 397 399 400 402 403 404 407 408 411 412 415 418 424 425 433 434 435 436 437 444 447 454 457 464 466 467 469 470 477 487 489 494 498 499 500 502 506 507 508 510 511 514 515 517 525 526 531 532 533 534 535 545 550 554 555 558 559 562 563 564 565 566 567 569 570 571 577 578 579 580 583 584 587 588 589 598 600 602 603 604 611 612 613 621 624 625 637 639 643 644 645 646 648 655 660 669 677 678 679 681 691 702 705 708 709 710 713 716 717 718 719 722 723 724 725 726 727 728 729 731 732 733 739 741 742,
	0	 1 2 3 4 5 6 7 8 9 10 12 17 18 20 22 23 24 25 26 27 28 29 30 31 32 38 48 49 50 51 66 67 69 70 72 75 76 77 80 81 82 86 87 88 89 90 92 93 97 98 99 100 102 103 108 111 112 113 115 118 119 125 126 130 132 134 135 136 144 145 147 150 152 159 161 165 169 172 173 174 175 176 191 195 196 198 199 201 202 215 217 223 225 226 228 235 236 237 243 245 246 251 252 253 254 258 261 262 264 271 276 278 285 286 287 290 292 293 301 305 306 307 308 309 311 313 314 315 319 324 328 330 331 333 334 336 343 345 363 373 376 378 384 390 391 392 414 416 419 420 422 423 427 428 429 438 439 440 441 445 446 451 458 459 460 461 462 463 468 471 472 473 474 475 476 478 486 490 491 492 501 504 509 516 522 523 524 527 528 529 530 541 542 543 544 556 557 561 568 572 573 576 585 586 590 592 593 605 606 608 610 614 615 616 617 618 619 620 626 629 630 631 632 633 634 638 641 642 647 649 657 658 659 663 664 665 666 668 670 673 682 683 685 687 688 689 690 692 693 694 695 696 698 703 704 706 707 714 715 721 730 734 735 736 737 740 743 744,
	0	 22 51 75 97 99 191 228 235 236 285 286 301 475 576 586 592 649 657 668 687 736 737,
	1	 84 85 205 206 327 487 722,
	1	 171 344 346,
	2	 298 347 348 372,
	0	 256 298 347 348 372 609 684,
	1	 40 339 417 686,
	0	 33 35 39 40 42 43 46 143 189 192 193 231 232 259 273 318 339 382 409 410 413 417 431 448 453 465 482 496 497 552 676 680 686 697 738,
	0	 13 14 15 19 33 34 35 36 39 40 41 42 43 44 46 47 52 53 54 55 56 57 58 59 60 61 62 64 65 68 71 73 74 78 79 83 84 85 91 94 95 96 101 104 105 106 107 109 110 114 116 117 120 121 122 124 127 128 129 131 133 137 143 146 148 149 151 153 154 155 160 163 164 168 170 171 179 186 187 188 189 190 192 193 194 197 200 205 206 207 208 209 210 211 212 213 214 216 218 219 220 222 224 227 229 230 231 232 233 234 238 239 240 241 242 244 247 248 249 250 255 256 259 260 263 266 267 268 270 272 273 274 275 277 279 280 281 282 283 284 288 291 294 295 297 298 299 300 302 303 304 312 317 318 320 321 322 323 324 325 326 327 329 332 335 338 339 341 342 344 346 347 348 356 357 358 359 360 362 366 367 368 369 370 371 372 374 375 377 382 383 385 386 387 388 389 393 396 397 398 399 400 401 402 404 405 406 407 408 409 410 411 412 413 415 417 418 424 425 426 430 431 433 434 435 436 437 444 447 448 452 453 454 457 464 465 466 467 469 470 477 482 487 489 493 494 496 497 498 499 500 502 503 506 507 508 510 511 514 515 517 525 526 531 532 533 534 535 539 540 545 550 552 554 555 558 559 562 563 564 565 566 567 569 570 571 575 577 578 579 580 581 582 583 584 587 588 589 594 595 597 598 599 600 602 603 604 609 611 612 613 621 624 625 637 639 640 643 644 645 646 648 654 655 656 660 661 667 669 671 672 674 675 676 677 678 679 680 681 684 686 691 697 699 702 705 708 709 710 711 712 713 716 717 718 719 722 723 724 725 726 727 728 729 731 732 733 738 739 741 742,
	0	 1 2 3 4 5 6 7 8 9 10 11 12 16 17 18 20 21 22 23 24 25 26 27 28 29 30 31 32 37 38 45 48 49 50 51 63 66 67 69 70 72 75 76 77 80 81 82 86 87 88 89 90 92 93 97 98 99 100 102 103 108 111 112 113 115 118 119 123 125 126 130 132 134 135 136 138 139 140 141 144 145 147 150 152 156 157 159 161 162 165 166 167 169 172 173 174 175 176 177 178 180 181 182 183 184 185 191 195 196 198 199 201 202 203 204 215 217 221 223 225 226 228 235 236 237 243 245 246 251 252 253 254 257 258 261 262 264 269 271 276 278 285 286 287 289 290 292 293 296 301 305 306 307 308 309 310 311 313 314 315 316 319 328 330 331 333 334 336 337 340 343 345 349 350 351 352 353 354 355 361 363 364 365 373 376 378 379 380 381 384 390 391 392 394 395 403 414 416 419 420 421 422 423 427 428 429 432 438 439 440 441 442 443 445 446 449 450 451 455 456 458 459 460 461 462 463 468 471 472 473 474 475 476 478 479 480 481 483 484 485 486 488 490 491 492 495 501 504 505 509 512 513 516 518 519 520 521 522 523 524 527 528 529 530 536 537 538 541 542 543 544 546 547 548 549 551 553 556 557 560 561 568 572 573 574 576 585 586 590 591 592 593 596 601 605 606 607 608 610 614 615 616 617 618 619 620 622 623 626 627 628 629 630 631 632 633 634 635 636 638 641 642 647 649 650 651 652 653 657 658 659 662 663 664 665 666 668 670 673 682 683 685 687 688 689 690 692 693 694 695 696 698 700 701 703 704 706 707 714 715 720 721 730 734 735 736 737 740 743 744,
	0	 1 2 3 4 5 6 7 8 9 10 11 12 16 17 18 20 21 22 23 24 25 26 27 28 29 30 31 32 37 38 45 48 49 50 51 63 66 67 69 70 72 75 76 77 80 81 82 86 87 88 89 90 92 93 97 98 99 100 102 103 108 111 112 113 115 118 119 123 125 126 130 132 134 135 136 138 139 140 141 144 145 147 150 152 156 157 159 161 162 165 166 167 169 172 173 174 175 176 177 178 180 181 182 183 184 185 191 195 196 198 199 201 202 203 204 215 217 221 223 225 226 228 235 236 237 243 245 246 251 252 253 254 257 258 261 262 264 269 271 276 278 285 286 287 289 290 292 293 296 301 305 306 307 308 309 310 311 313 314 315 316 319 328 330 331 333 334 336 337 340 343 345 349 350 351 352 353 354 355 361 363 364 365 373 376 378 379 380 381 384 390 391 392 394 395 414 416 419 420 421 422 423 427 428 429 432 438 439 440 441 442 443 445 446 449 450 451 455 456 458 459 460 461 462 463 468 471 472 473 474 475 476 478 479 480 481 483 484 485 486 488 490 491 492 495 501 504 505 509 512 513 516 518 519 520 521 522 523 524 527 528 529 530 536 537 538 541 542 543 544 546 547 548 549 551 553 556 557 560 561 568 572 573 574 576 585 586 590 591 592 593 596 601 605 606 607 608 610 614 615 616 617 618 619 620 622 623 626 627 628 629 630 631 632 633 634 635 636 638 641 642 647 649 650 651 652 653 657 658 659 662 663 664 665 666 668 670 673 682 683 685 687 688 689 690 692 693 694 695 696 698 700 701 703 704 706 707 714 715 720 721 730 734 735 736 737 740 743 744,
	1	 269 337 340 505,
	1	 269 337 340 432 505,
	1	 269 337 340 432 443 505,
	0	 40 339,
	0	 90 132 134 135 501 629 631,
	0	 90 115 132 134 135 314 315 328 462 501 516 585 629 631,
	0	 201 373 630 632,
	0	 201 373 572 630 632,
	0	 211 280 317 508 567,
	1	 169 245 246 333 363 459 472,
	1	 14 71 114 120 155 207 238 241 250 255 267 279 297 304 362 366 369 393 434 532 535 562 571 587 598 621 710,
	0	 110 127 128 320 341 342 583,
	1	 110 127 128 197 320 341 342 583,
	0	 68 110 127 128 197 320 341 342 374 583 713,
	0	 28 108 438 439 440 542 543 605 606 663 703 704,
	0	 51 75,
	0	 51 75 286 576,
	0	 22 51 75 286 301 576,
	1	 99 228 235 236 586 592 649 668,
	0	 52 58 59 60 469 470 569 741,
	0	 52 53 58 59 60 469 470 569 741,
	2	 68 116 117 128 146 197 263 274 275 320 341 342 371 393 435 436 437 511 563 583 587 713,
	0	 224 418 457 550 681,
	0	 186 483 552 648,
	0	 13 14 19 34 36 41 44 47 52 53 54 55 56 57 58 59 60 61 62 64 65 68 71 73 74 79 83 84 85 91 95 96 104 105 106 107 110 114 116 117 120 121 122 124 127 128 131 137 146 148 149 151 153 154 155 160 168 170 171 186 187 188 190 194 197 200 205 206 207 208 209 210 211 212 213 214 216 218 219 220 222 224 227 229 230 233 234 238 239 240 241 242 244 247 250 255 260 263 267 268 270 272 274 275 279 280 281 282 283 284 288 291 294 295 297 299 300 302 303 304 312 317 320 321 322 323 327 329 332 335 338 341 342 344 346 359 360 362 366 367 368 369 370 371 374 375 377 383 385 386 387 388 389 393 396 397 399 400 402 404 407 408 411 412 415 418 424 425 433 434 435 436 437 444 447 454 457 464 466 467 469 470 477 483 487 489 494 498 499 500 502 503 506 507 508 510 511 514 515 517 525 526 531 532 533 534 535 545 550 552 554 555 558 559 562 563 564 565 566 567 569 570 571 577 578 579 580 581 582 583 584 587 588 589 597 598 600 602 603 604 611 612 613 621 624 625 637 639 643 644 645 646 648 654 655 660 669 677 678 679 681 691 702 705 708 709 710 713 716 717 718 719 722 723 724 725 726 727 728 729 731 732 733 739 741 742,
	0	 15 33 35 39 40 42 43 46 78 94 101 109 129 133 163 164 179 189 192 193 231 232 248 249 256 259 266 273 277 298 318 325 326 339 347 348 356 357 358 372 398 401 405 406 409 410 413 417 426 430 431 448 452 453 465 482 493 496 497 539 540 575 594 595 599 609 640 656 661 667 671 672 674 675 676 680 684 686 697 699 711 712 738,
	0	 13 14 15 19 33 34 35 36 39 40 41 42 43 44 46 47 52 53 54 55 56 57 58 59 60 61 62 64 65 68 71 73 74 78 79 83 84 85 91 94 95 96 101 104 105 106 107 109 110 114 116 117 120 121 122 124 127 128 129 131 133 137 146 148 149 151 153 154 155 160 163 164 168 170 171 179 186 187 188 189 190 192 193 194 197 200 205 206 207 208 209 210 211 212 213 214 216 218 219 220 222 224 227 229 230 231 232 233 234 238 239 240 241 242 244 247 248 249 250 255 256 259 260 263 266 267 268 270 272 273 274 275 277 279 280 281 282 283 284 288 291 294 295 297 298 299 300 302 303 304 312 317 318 320 321 322 323 325 326 327 329 332 335 338 339 341 342 344 346 347 348 356 357 358 359 360 362 366 367 368 369 370 371 372 374 375 377 383 385 386 387 388 389 393 396 397 398 399 400 401 402 404 405 406 407 408 409 410 411 412 413 415 417 418 424 425 426 430 431 433 434 435 436 437 444 447 448 452 453 454 457 464 465 466 467 469 470 477 482 483 487 489 493 494 496 497 498 499 500 502 503 506 507 508 510 511 514 515 517 525 526 531 532 533 534 535 539 540 545 550 552 554 555 558 559 562 563 564 565 566 567 569 570 571 575 577 578 579 580 581 582 583 584 587 588 589 594 595 597 598 599 600 602 603 604 609 611 612 613 621 624 625 637 639 640 643 644 645 646 648 654 655 656 660 661 667 669 671 672 674 675 676 677 678 679 680 681 684 686 691 697 699 702 705 708 709 710 711 712 713 716 717 718 719 722 723 724 725 726 727 728 729 731 732 733 738 739 741 742,
	1	 13 14 15 19 33 34 35 36 39 40 41 42 43 44 46 47 52 53 54 55 56 57 58 59 60 61 62 64 65 68 71 73 74 78 79 83 84 85 91 94 95 96 101 104 105 106 107 109 110 114 116 117 120 121 122 124 127 128 129 131 133 137 143 146 148 149 151 153 154 155 160 163 164 168 170 171 179 186 187 188 189 190 192 193 194 197 200 205 206 207 208 209 210 211 212 213 214 216 218 219 220 222 224 227 229 230 231 232 233 234 238 239 240 241 242 244 247 248 249 250 255 256 259 260 263 266 267 268 270 272 273 274 275 277 279 280 281 282 283 284 288 291 294 295 297 298 299 300 302 303 304 312 317 318 320 321 322 323 325 326 327 329 332 335 338 339 341 342 344 346 347 348 356 357 358 359 360 362 366 367 368 369 370 371 372 374 375 377 382 383 385 386 387 388 389 393 396 397 398 399 400 401 402 404 405 406 407 408 409 410 411 412 413 415 417 418 424 425 426 430 431 433 434 435 436 437 444 447 448 452 453 454 457 464 465 466 467 469 470 477 482 483 487 489 493 494 496 497 498 499 500 502 503 506 507 508 510 511 514 515 517 525 526 531 532 533 534 535 539 540 545 550 552 554 555 558 559 562 563 564 565 566 567 569 570 571 575 577 578 579 580 581 582 583 584 587 588 589 594 595 597 598 599 600 602 603 604 609 611 612 613 621 624 625 637 639 640 643 644 645 646 648 654 655 656 660 661 667 669 671 672 674 675 676 677 678 679 680 681 684 686 691 697 699 702 705 708 709 710 711 712 713 716 717 718 719 722 723 724 725 726 727 728 729 731 732 733 738 739 741 742,
	0	 379 381,
	0	 123 379 380 381 519,
	1	 123 379 380 381 519 560 652 662,
	1	 123 136 292 293 379 380 381 519 530 560 652 662 744,
	0	 123 136 269 292 293 337 340 379 380 381 432 442 443 505 519 530 560 652 662 744,
	0	 528 698,
	0	 324 528 698,
	0	 45 324 528 698,
	0	 492 529,
	0	 48 49 72 93 199 243 416 461 471 492 529 647,
	0	 138 139 166 180 182 183 184 185 203 221 310 349 350 351 352 353 354 355 364 365 394 395 449 450 455 456 495 512 513 536 537 538 553 627 628,
	0	 138 139 141 166 180 182 183 184 185 203 221 310 349 350 351 352 353 354 355 364 365 394 395 449 450 455 456 495 512 513 536 537 538 553 627 628 700,
	1	 8 66 67 77 81 92 125 126 144 152 198 215 217 223 225 226 261 306 307 390 391 414 478 527 541 556 557 561 573 634 638 693 694 695 706 707 714 715 721 734 740,
	0	 181 204 316 546 547 548 549 591 596 607,
	0	 215 390,
	0	 217 414,
	0	 217 261 306 307 414 634 707 740,
	0	 215 217 261 306 307 390 414 634 707 740,
	0	 215 217 261 306 307 390 414 634 707 734 740,
	0	 81 215 217 261 306 307 390 414 634 707 734 740,
	0	 58 470,
	0	 58 470 569,
	0	 58 59 470 569,
	0	 197 587,
	0	 127 197 587,
	0	 14 68 116 117 127 128 146 197 207 263 267 274 275 320 341 342 371 393 435 436 437 511 563 583 587 713,
	1	 210 211 230 268 280 317 506 507 508 567 677 679 705,
	1	 210 211 230 239 268 280 317 506 507 508 567 677 679 705,
	1	 19 210 211 230 239 268 280 317 367 502 506 507 508 531 564 567 589 677 679 705,
	1	 19 154 210 211 230 239 240 242 268 280 317 367 389 502 506 507 508 531 564 567 589 677 679 705 732,
	1	 41 104 124 212 214 218 227 359 360 386 387 464 559 600 611 624 655 660 733,
	0	 151 170 344 346 400 412 424 494 558 644 645,
	1	 14 19 41 68 71 84 85 104 114 116 117 120 121 122 124 127 128 146 151 154 155 168 170 171 187 190 197 205 206 207 208 209 210 211 212 213 214 218 227 229 230 238 239 240 241 242 250 255 263 267 268 274 275 279 280 281 284 291 297 304 317 320 322 327 329 332 341 342 344 346 359 360 362 366 367 369 371 386 387 388 389 393 396 397 400 404 407 412 424 433 434 435 436 437 464 487 494 502 506 507 508 511 517 531 532 535 545 555 558 559 562 563 564 567 571 577 583 587 589 598 600 602 603 604 611 621 624 644 645 655 660 677 678 679 702 705 709 710 713 716 722 732 733,
	1	 13 14 19 41 52 53 54 55 56 57 58 59 60 61 62 68 71 73 74 84 85 104 107 114 116 117 120 121 122 124 127 128 131 137 146 148 151 153 154 155 160 168 170 171 187 190 194 197 205 206 207 208 209 210 211 212 213 214 218 227 229 230 233 234 238 239 240 241 242 244 247 250 255 260 263 267 268 270 272 274 275 279 280 281 284 291 297 302 303 304 317 320 322 323 327 329 332 335 338 341 342 344 346 359 360 362 366 367 369 371 386 387 388 389 393 396 397 399 400 404 407 412 415 424 433 434 435 436 437 454 464 466 469 470 487 489 494 499 500 502 506 507 508 511 517 525 526 531 532 533 534 535 545 555 558 559 562 563 564 565 566 567 569 570 571 577 578 579 580 583 587 588 589 598 600 602 603 604 611 621 624 644 645 646 655 660 669 677 678 679 702 705 709 710 713 716 717 718 719 722 723 724 725 726 727 728 729 731 732 733 741,
	0	 13 14 19 41 47 52 53 54 55 56 57 58 59 60 61 62 68 71 73 74 84 85 104 107 114 116 117 120 121 122 124 127 128 131 137 146 148 151 153 154 155 160 168 170 171 187 190 194 197 200 205 206 207 208 209 210 211 212 213 214 218 219 220 227 229 230 233 234 238 239 240 241 242 244 247 250 255 260 263 267 268 270 272 274 275 279 280 281 282 283 284 291 294 295 297 300 302 303 304 317 320 322 323 327 329 332 335 338 341 342 344 346 359 360 362 366 367 369 371 383 386 387 388 389 393 396 397 399 400 402 404 407 412 415 424 433 434 435 436 437 454 464 466 469 470 487 489 494 499 500 502 506 507 508 511 517 525 526 531 532 533 534 535 545 555 558 559 562 563 564 565 566 567 569 570 571 577 578 579 580 583 587 588 589 598 600 602 603 604 611 621 624 625 644 645 646 655 660 669 677 678 679 702 705 709 710 713 716 717 718 719 722 723 724 725 726 727 728 729 731 732 733 741,
	0	 13 14 19 34 36 41 44 45 47 52 53 54 55 56 57 58 59 60 61 62 64 65 68 71 73 74 79 83 84 85 91 95 96 104 105 106 107 110 114 116 117 120 121 122 124 127 128 131 137 142 146 148 149 151 153 154 155 158 160 168 170 171 186 187 188 190 194 197 200 205 206 207 208 209 210 211 212 213 214 216 218 219 220 222 224 227 229 230 233 234 238 239 240 241 242 244 247 250 255 260 263 265 267 268 270 272 274 275 279 280 281 282 283 284 288 291 294 295 297 299 300 302 303 304 312 317 320 321 322 323 327 329 332 335 338 341 342 344 346 359 360 362 366 367 368 369 370 371 374 375 377 383 385 386 387 388 389 393 396 397 399 400 402 404 407 408 411 412 415 418 424 425 433 434 435 436 437 444 447 454 457 464 466 467 469 470 477 487 489 494 498 499 500 502 503 506 507 508 510 511 514 515 517 525 526 531 532 533 534 535 545 550 554 555 558 559 562 563 564 565 566 567 569 570 571 577 578 579 580 581 582 583 584 587 588 589 597 598 600 602 603 604 611 612 613 621 624 625 637 639 643 644 645 646 648 654 655 660 669 677 678 679 681 691 697 702 705 708 709 710 713 716 717 718 719 722 723 724 725 726 727 728 729 731 732 733 739 741 742,
	0	 15 33 35 39 40 42 43 46 78 94 101 109 129 133 143 163 164 179 189 192 193 231 232 248 249 256 259 266 273 277 298 318 325 326 339 347 348 356 357 358 372 382 398 401 405 406 409 410 413 417 426 430 431 448 452 453 465 482 493 496 497 539 540 552 575 594 595 599 609 640 656 661 667 671 672 674 675 676 680 684 686 699 711 712 738,
	0	 183 354,
	0	 182 183 354,
	0	 182 183 184 185 350 354 449 450,
	0	 166 182 183 184 185 350 354 364 365 449 450 512 513,
	0	 166 182 183 184 185 349 350 351 352 354 355 364 365 394 395 449 450 456 512 513 537 553,
	0	 455 627 628,
	0	 121 168 555,
	1	 201 462 630 632,
	1	 201 462 572 630 632,
	0	 272 534 726,
	0	 110 128 197 320 341 342 583,
	1	 110 116 117 127 128 146 197 263 274 275 320 341 342 371 435 436 437 511 563 583,
	0	 68 110 116 117 127 128 146 197 263 274 275 320 341 342 371 435 436 437 511 563 583 713,
	0	 68 71 110 114 116 117 120 127 128 146 155 197 238 241 250 255 263 274 275 279 297 304 320 341 342 362 366 369 371 434 435 436 437 511 532 535 562 563 571 583 587 598 621 710 713,
	1	 14 68 71 110 114 116 117 120 127 128 146 155 197 207 238 241 250 255 263 267 274 275 279 297 304 320 341 342 362 366 369 371 393 434 435 436 437 511 532 535 562 563 571 583 587 598 621 710 713,
	0	 41 367 502 531 564 589,
	0	 19 41 124 212 214 218 227 359 360 367 386 387 464 502 531 559 564 589 600 611 733,
	0	 13 14 19 36 41 47 52 53 54 55 56 57 58 59 60 61 62 64 65 68 71 73 74 84 85 91 104 107 110 114 116 117 120 121 122 124 127 128 131 137 146 148 149 151 153 154 155 158 160 168 170 171 187 190 194 197 200 205 206 207 208 209 210 211 212 213 214 216 218 219 220 222 224 227 229 230 233 234 238 239 240 241 242 244 247 250 255 260 263 267 268 270 272 274 275 279 280 281 282 283 284 291 294 295 297 299 300 302 303 304 312 317 320 322 323 327 329 332 335 338 341 342 344 346 359 360 362 366 367 369 371 374 377 383 386 387 388 389 393 396 397 399 400 402 404 407 408 411 412 415 418 424 433 434 435 436 437 447 454 457 464 466 469 470 487 489 494 498 499 500 502 506 507 508 511 514 515 517 525 526 531 532 533 534 535 545 550 554 555 558 559 562 563 564 565 566 567 569 570 571 577 578 579 580 583 587 588 589 598 600 602 603 604 611 612 621 624 625 639 644 645 646 655 660 669 677 678 679 681 691 702 705 709 710 713 716 717 718 719 722 723 724 725 726 727 728 729 731 732 733 739 741 742,
	0	 13 14 19 36 41 47 52 53 54 55 56 57 58 59 60 61 62 64 65 68 71 73 74 79 84 85 91 95 104 107 110 114 116 117 120 121 122 124 127 128 131 137 146 148 149 151 153 154 155 158 160 168 170 171 187 190 194 197 200 205 206 207 208 209 210 211 212 213 214 216 218 219 220 222 224 227 229 230 233 234 238 239 240 241 242 244 247 250 255 260 263 267 268 270 272 274 275 279 280 281 282 283 284 291 294 295 297 299 300 302 303 304 312 317 320 321 322 323 327 329 332 335 338 341 342 344 346 359 360 362 366 367 368 369 370 371 374 375 377 383 386 387 388 389 393 396 397 399 400 402 404 407 408 411 412 415 418 424 425 433 434 435 436 437 444 447 454 457 464 466 469 470 477 487 489 494 498 499 500 502 506 507 508 511 514 515 517 525 526 531 532 533 534 535 545 550 554 555 558 559 562 563 564 565 566 567 569 570 571 577 578 579 580 583 584 587 588 589 598 600 602 603 604 611 612 613 621 624 625 639 643 644 645 646 655 660 669 677 678 679 681 691 702 705 709 710 713 716 717 718 719 722 723 724 725 726 727 728 729 731 732 733 739 741 742,
	0	 142 265 503,
	1	 83 96 105 106 142 265 503 581 582 597 654,
	0	 67 198 223 225 226 556 557 573 693 694 695 714 715,
	0	 77 478 527 638,
	1	 116 117 128 146 263 274 275 320 341 342 371 435 436 437 511 563 713,
	2	 19 41 104 210 211 230 239 280 317 367 502 506 507 508 531 564 567 589 624 655 660 677 679 705,
	0	 36 64 65 91 149 216 224 299 312 377 411 418 457 498 514 515 550 554 612 681 691 739 742,
	0	 36 64 65 91 110 149 216 224 299 312 374 377 411 418 457 498 514 515 550 554 612 681 691 739 742,
	0	 19 36 41 64 65 84 85 91 104 110 121 122 124 149 151 154 168 170 171 187 190 205 206 208 209 210 211 212 213 214 216 218 224 227 229 230 239 240 242 268 280 281 284 291 299 312 317 322 327 329 332 344 346 359 360 367 374 377 386 387 388 389 396 397 400 404 407 411 412 418 424 433 457 464 487 494 498 502 506 507 508 514 515 517 531 545 550 554 555 558 559 564 567 577 589 600 602 603 604 611 612 624 639 644 645 655 660 677 678 679 681 691 702 705 709 716 722 732 733 739 742,
	0	 14 19 36 41 64 65 68 71 84 85 91 104 110 114 116 117 120 121 122 124 127 128 146 149 151 154 155 168 170 171 187 190 197 205 206 207 208 209 210 211 212 213 214 216 218 224 227 229 230 238 239 240 241 242 250 255 263 267 268 274 275 279 280 281 284 291 297 299 304 312 317 320 322 327 329 332 341 342 344 346 359 360 362 366 367 369 371 374 377 386 387 388 389 393 396 397 400 404 407 411 412 418 424 433 434 435 436 437 457 464 487 494 498 502 506 507 508 511 514 515 517 531 532 535 545 550 554 555 558 559 562 563 564 567 571 577 583 587 589 598 600 602 603 604 611 612 621 624 639 644 645 655 660 677 678 679 681 691 702 705 709 710 713 716 722 732 733 739 742,
	0	 14 19 36 41 64 65 68 71 84 85 91 104 110 114 116 117 120 121 122 124 127 128 146 149 151 154 155 168 170 171 187 190 197 205 206 207 208 209 210 211 212 213 214 216 218 224 227 229 230 238 239 240 241 242 250 255 263 267 268 274 275 279 280 281 284 291 297 299 304 312 317 320 322 327 329 332 341 342 344 346 359 360 362 366 367 369 371 374 377 386 387 388 389 393 396 397 400 404 407 408 411 412 418 424 433 434 435 436 437 447 457 464 487 494 498 502 506 507 508 511 514 515 517 531 532 535 545 550 554 555 558 559 562 563 564 567 571 577 583 587 589 598 600 602 603 604 611 612 621 624 639 644 645 655 660 677 678 679 681 691 702 705 709 710 713 716 722 732 733 739 742,
	0	 13 14 19 36 41 52 53 54 55 56 57 58 59 60 61 62 64 65 68 71 73 74 84 85 91 104 107 110 114 116 117 120 121 122 124 127 128 131 137 146 148 149 151 153 154 155 160 168 170 171 187 190 194 197 205 206 207 208 209 210 211 212 213 214 216 218 224 227 229 230 233 234 238 239 240 241 242 244 247 250 255 260 263 267 268 270 272 274 275 279 280 281 284 291 297 299 302 303 304 312 317 320 322 323 327 329 332 335 338 341 342 344 346 359 360 362 366 367 369 371 374 377 386 387 388 389 393 396 397 399 400 404 407 408 411 412 415 418 424 433 434 435 436 437 447 454 457 464 466 469 470 487 489 494 498 499 500 502 506 507 508 511 514 515 517 525 526 531 532 533 534 535 545 550 554 555 558 559 562 563 564 565 566 567 569 570 571 577 578 579 580 583 587 588 589 598 600 602 603 604 611 612 621 624 639 644 645 646 655 660 669 677 678 679 681 691 702 705 709 710 713 716 717 718 719 722 723 724 725 726 727 728 729 731 732 733 739 741 742,
	2	 34 44 79 95 186 188 288 321 368 370 375 385 425 444 467 477 510 584 613 637 643 648 708,
	1	 497 680,
	0	 143 231 232 259 273 382 413 431 497 680 697,
	0	 143 231 232 259 273 382 413 431 497 680 697 738,
	1	 15 78 94 101 109 129 133 143 163 164 179 231 232 248 249 256 259 266 273 277 298 325 326 347 348 356 357 358 372 382 398 401 405 406 413 426 430 431 452 493 497 539 540 575 594 595 599 609 640 656 661 667 671 672 674 675 680 684 697 699 711 712 738,
	0	 15 33 35 39 40 42 43 46 78 94 101 109 129 133 143 163 164 179 189 192 193 231 232 248 249 256 259 266 273 277 298 318 325 326 339 347 348 356 357 358 372 382 398 401 405 406 409 410 413 417 426 430 431 448 452 453 465 482 493 497 539 540 552 575 594 595 599 609 640 656 661 667 671 672 674 675 676 680 684 686 697 699 711 712 738,
	0	 15 33 35 39 40 42 43 46 78 94 101 109 129 133 142 143 158 163 164 179 189 192 193 231 232 248 249 256 259 265 266 273 277 298 318 325 326 339 347 348 356 357 358 372 382 398 401 405 406 409 410 413 417 426 430 431 448 452 453 465 482 493 497 539 540 552 575 594 595 599 609 640 656 661 667 671 672 674 675 676 680 684 686 697 699 711 712 738,
	0	 15 33 35 39 40 42 43 45 46 78 94 101 109 129 133 142 143 158 163 164 179 189 192 193 231 232 248 249 256 259 265 266 273 277 298 318 325 326 339 347 348 356 357 358 372 382 398 401 405 406 409 410 413 417 426 430 431 448 452 453 465 482 493 497 539 540 552 575 594 595 599 609 640 656 661 667 671 672 674 675 676 680 684 686 697 699 711 712 738,
	1	 15 33 35 39 40 42 43 45 46 78 94 101 109 129 133 142 143 158 163 164 179 189 192 193 231 232 248 249 256 259 265 266 273 277 298 318 325 326 339 347 348 356 357 358 372 382 398 401 405 406 409 410 413 417 426 430 431 448 452 453 465 482 493 496 497 539 540 552 575 594 595 599 609 640 656 661 667 671 672 674 675 676 680 684 686 697 699 711 712 738,
	1	 13 14 19 34 36 41 44 45 47 52 53 54 55 56 57 58 59 60 61 62 64 65 68 71 73 74 79 84 85 91 95 104 107 110 114 116 117 120 121 122 124 127 128 131 137 142 146 148 149 151 153 154 155 160 168 170 171 186 187 188 190 194 197 200 205 206 207 208 209 210 211 212 213 214 216 218 219 220 222 224 227 229 230 233 234 238 239 240 241 242 244 247 250 255 260 263 265 267 268 270 272 274 275 279 280 281 282 283 284 288 291 294 295 297 299 300 302 303 304 312 317 320 321 322 323 327 329 332 335 338 341 342 344 346 359 360 362 366 367 368 369 370 371 374 375 377 383 385 386 387 388 389 393 396 397 399 400 402 403 404 407 408 411 412 415 418 424 425 433 434 435 436 437 444 447 454 457 464 466 467 469 470 477 487 489 494 498 499 500 502 506 507 508 510 511 514 515 517 525 526 531 532 533 534 535 545 550 554 555 558 559 562 563 564 565 566 567 569 570 571 577 578 579 580 583 584 587 588 589 598 600 602 603 604 611 612 613 621 624 625 637 639 643 644 645 646 648 655 660 669 677 678 679 681 691 702 705 708 709 710 713 716 717 718 719 722 723 724 725 726 727 728 729 731 732 733 739 741 742,
[truncated: 1,092,950 more chars]
