# Supplementary material for: ﻿An integrative approach to alpha taxonomy in Erica L. (Ericaceae) with three new species from the Western Cape, South Africa
Source: PhytoKeys. 2025 Jun 4;257:95–117. doi: 10.3897/phytokeys.257.139457 (PMC12159662; doi:10.3897/phytokeys.257.139457)
Supplement: Supplementary material 3 — Full phylogenetic data and results [file phytokeys-257-095_article-139457__-s003.zip › SUPPLEMENTARY_MATERIALS_PHYLOGENETIC-May2025/Phylogenetic analysis results/plastid/iqtree_chloroplast_partitioned_MF_merge.treefile]

(Calluna_vulgaris_BG643:0.0014262945,(((Daboecia_cantabrica_PPA:0.0035081453,Daboecia_cantabrica_ANA:0.0000027866)100/100:0.0931966625,(Empetrum_nig:0.0253921546,Corema_album_ANA:0.0276626110)100/100:0.0864279753)97.7/100:0.0149554108,((((((((((arborea_Miehe:0.0016797525,arborea_EO12619:0.0007218078)0/99:0.0001685871,arborea_l_ANA:0.0000021354)95.7/100:0.0049943478,(((((((((benguelensis_ben_A1:0.0000029051,benguelensis_ben_QL12641:0.0013046783)91.9/100:0.0034949516,benguelensis_ben_DB1174:0.0064771052)95.2/100:0.0048985070,thomensis_EO12615:0.0035570277)92.6/100:0.0023163303,hexandra_RC465:0.0082043892)74.6/100:0.0007337473,(simii_RC466:0.0006641847,simii_SB9385:0.0006934839)92.3/100:0.0031218843)91.5/100:0.0041970759,((kingaensis_rug_BB2981:0.0000028448,kingaensis_kin_BB2521:0.0121887537)90.5/100:0.0066483202,mannii_usa_BB2331:0.0228424737)75.9/100:0.0033043091)77.5/99:0.0010289880,(((bojeri_MP1087:0.0041427643,(galioides_FN745:0.0020469428,madagascariensis_MP1086:0.0150688651)0/71:0.0000013337)91.9/95:0.0023633431,(((((((arborescens_FM747:0.0059442617,(brachyphylla_EO12809:0.0000010351,brachyphylla_EO12810:0.0000010351)75.1/100:0.0025037221)79.2/100:0.0030706464,sp_mad3_EO12632:0.0058787154)85.3/99:0.0012300096,(((boutonii_EO12666:0.0021339220,sp_mitrastylus2_EO12691:0.0060797221)75.1/100:0.0013814733,isaloensis_DB1253:0.0022263447)0/69:0.0000021520,parkeri_EO12682:0.0078707352)99.1/99:0.0034193094)0/37:0.0000028920,((baroniana_cf_Lar8:0.0022304395,myriadenia_EO12679:0.0020586802)76.1/95:0.0006826252,(((goudotiana_EO12636:0.0019250084,hebeclada_EO12686:0.0071729190)74.9/100:0.0005966472,goudotiana_cf_EO12659:0.0011223211)75.5/93:0.0004415575,(perrieri_EO12635:0.0049913757,reunionensis_FN744:0.0019298991)73.9/91:0.0007138525)59.4/97:0.0008810945)0/95:0.0000021706)84.2/39:0.0004395744,((cryptoclada_EO12684:0.0029371685,(sp_mad5_EO12641:0.0000029686,sp_muscosa_EO12639:0.0000024864)92/100:0.0023339845)92.3/100:0.0014187232,rakotozafyana_EO12661:0.0129251819)0/39:0.0000027475)97.4/100:0.0022176866,(mauritiensis_CB2632:0.0000020160,mauritiensis_EO12811:0.0000023853)98.5/100:0.0070882867)0/46:0.0000022985,humbertii_EO12638:0.0009541827)29/47:0.0004195217)77.5/98:0.0022512303,microdonta_A5:0.0084356356)73.3/51:0.0016286010)84.1/98:0.0008342293,(((((caffrorum_MP644:0.0044621209,caffrorum_DB1445:0.0032332467)98.7/100:0.0072850325,(whyteana_A4:0.0075520951,whyteana_BG75:0.0048527595)97.5/100:0.0080255007)40.5/40:0.0014521855,flanaganii_MP631_CP:0.0080324850)73.5/39:0.0007072592,((aspalathifolia_DB1408:0.0093093058,cooperi_EO12588:0.0042057074)75.9/94:0.0017980787,(holtii_TO:0.0073705067,swaziensis_LL1181:0.0023952949)98.8/100:0.0099210420)0/38:0.0003716704)62.6/93:0.0004245619,(((((psittacina_IJ1237:0.0068146822,algida_MP645:0.0126516124)73.1/39:0.0005727890,(frigida_MP658:0.0022791406,reenensis_MP661:0.0007789406)98.6/99:0.0051898201)0/39:0.0000029768,(((((abbotti_KG1005:0.0041891020,tysonii_EO12583:0.0048515880)75.3/54:0.0007796668,(oatesii_ANA:0.0000025071,oatesii_SB9774:0.0060126790)84.7/28:0.0038485575)73.5/28:0.0006141667,(((atherstonei_EO12261:0.0067140912,revoluta_BT13679:0.0017672411)87.4/100:0.0014343749,(dracomontana_EO12130:0.0055240034,(((frigida_MP650:0.0000010351,rivularis_BB13936:0.0026469964)0/13:0.0000027396,straussiana_MP638:0.0014165878)0/13:0.0000027971,thodei_MP656:0.0007813566)87.1/71:0.0014182539)0/30:0.0000020625)0/30:0.0000023879,dissimulans_EO12596:0.0028364609)83.5/43:0.0030432687)0/27:0.0000033520,glaphyra_MP647:0.0041735086)0/25:0.0003464256,dominans_MP648:0.0040285488)0/25:0.0000342177)95/30:0.0016327149,((alopecurus_MP630:0.0086624976,(((filago_BG93:0.0070629435,((silvatica_A2:0.0016174477,silvatica_QL12629:0.0000010351)83/100:0.0008031839,silvatica_DB1184:0.0000024062)97.3/100:0.0057858049)67.3/100:0.0008652985,(johnstoniana_RC464:0.0006905019,(lanceolifera_RC463:0.0000010351,pleiotricha_RC461:0.0000010351)0/100:0.0000024047)94.8/100:0.0037011882)83.5/100:0.0023597171,(subverticillaris_EO12625:0.0066058127,(woodii_DB1444:0.0009768296,woodii_RC513_CP:0.0016068092)99/100:0.0075286287)89.7/100:0.0019795062)76.8/88:0.0007156031)0/25:0.0000028996,evansii_MP641:0.0058371086)0/25:0.0000025421)98.3/97:0.0023923587,(drakensbergensis_DB1443:0.0078629335,hillburtii_EO12593:0.0166766053)93.6/99:0.0030254777)73.3/96:0.0003398295)99.1/100:0.0026261639)95.2/99:0.0013666341,(((((((((((caffra_C_MP528:0.0000028016,caffra_ANA:0.0000024798)99.1/100:0.0052742081,(((((adunca_EO12746:0.0085709149,viridiflora_MP1246:0.0000022905)84.4/99:0.0013219439,(((adunca_MP1254:0.0051377343,((oblongiflora_ANA:0.0000022772,spectabilis_MP929:0.0033246628)93.8/100:0.0034589984,physantha_MP1242:0.0049704246)0/100:0.0008255376)0/59:0.0000016300,(amidae_EO12272:0.0055145914,(croceovirens_JP387:0.0000021838,((diaphana_BG611:0.0006590326,unicolor_uni_MP1249:0.0000010351)0/47:0.0000020245,(((((((discolor_heb_MP1214:0.0013957251,(recta_ANA:0.0013713345,unicolor_geo_JP273:0.0021207637)0/100:0.0000022295)0/100:0.0000010351,prolata_EO12748:0.0000010351)0/99:0.0000026169,discolor_spe_MP1217:0.0013364523)0/90:0.0000021939,prolata_EO11935:0.0000010351)0/90:0.0000025985,versicolor_mon_EO12705:0.0013123110)0/70:0.0000022465,versicolor_ver_MP1232:0.0000010351)0/77:0.0000023615,unicolor_mut_MP1245:0.0006526803)0/56:0.0000021394)0/87:0.0000028553)92.9/100:0.0043087968)0/88:0.0000029898)73.8/99:0.0014402503,lanata_MP1220:0.0058070465)84.4/99:0.0019033938)0/75:0.0000027416,(ardens_MP1076:0.0032468482,(blenna_ANA:0.0043666608,blenna_MP883:0.0027335703)8.51/100:0.0007575136)77.6/90:0.0017351140)60/89:0.0013065956,(((aneimena_EO12757:0.0025784125,((deflexa_MP1247:0.0031220516,(((eustacei_MP1259:0.0017019171,(((glomiflora_EO12548:0.0000029029,glomiflora_MP1251:0.0006208484)89.9/100:0.0017339192,sp_pachysa_EO12720:0.0031705230)0/87:0.0000020507,zwartbergensis_MP608:0.0018700749)77.6/88:0.0008487033)78.7/100:0.0013265546,velatiflora_EO12547:0.0011271792)94.4/100:0.0039086028,lithophila_MP1301:0.0040594424)78/92:0.0013102096)0/88:0.0000022856,lambertii_ANA:0.0048925718)0/92:0.0000028824)0/78:0.0000022650,wendlandiana_EO12731:0.0006415363)0/84:0.0000022100,(densifolia_BG591:0.0043559921,vallis_fluminis_EO12761:0.0035435465)87.1/98:0.0030454413)83.5/100:0.0010061262)0/95:0.0000021661,(canaliculata_BG590:0.0027661748,pubigera_MP572:0.0080037629)0/94:0.0000023014)81.4/98:0.0009155770)0/98:0.0006488621,(orientalis_EO12608:0.0134444817,(rosacea_gla_BG628:0.0041979863,unilateralis_MP1205:0.0048102504)71.8/100:0.0004934882)94.5/85:0.0028018829)0/76:0.0000022649,((esteriana_EO12545:0.0051212551,juniperina_SV952:0.0148845378)91.5/98:0.0018108306,platycalyx_MP1243:0.0109699599)75.5/83:0.0005647691)0/96:0.0000621021,((albens_ANA:0.0000021073,((albens_MP585:0.0013485950,heleophila_EO12539:0.0000010351)83.1/100:0.0011574268,(astroites_EO12758:0.0000010351,georgica_ANA:0.0000022952)75.9/100:0.0015944702)0/57:0.0076255061)0/100:0.0000029031,heleophila_ANA:0.0000021066)96.1/100:0.0026337226)89.7/100:0.0019248539,tristis_MP932:0.0089436265)0/95:0.0001088181,((arachnocalyx_EO12453:0.0012524350,cereris_MP863:0.0019407293)88.2/100:0.0026979197,greyi_EO12501:0.0040478796)100/100:0.0161756325)84.3/96:0.0015454875,((exleeana_EO12499:0.0053007348,rigidula_MP534:0.0059042210)73.7/100:0.0009771103,serrata_MP818:0.0077622220)96.1/100:0.0022147201)0/87:0.0000027165,(((((((((nabea_BG609:0.0000029225,nabea_ANA:0.0000023516)94.7/100:0.0057409883,(globiceps_gra_MP988:0.0031607953,nudiflora_MP802:0.0012498081)97.2/100:0.0044125933)74.9/100:0.0010600031,((calcicola_EO12814:0.0022016701,peziza_MP719_CP:0.0004172452)74.3/100:0.0003885102,(ovina_EO12487:0.0000022575,tomentosa_MP961:0.0130259182)86.8/100:0.0012933805)98.8/100:0.0082106802)79/100:0.0016691777,((((NEW_zizikammensis_RH42:0.0000021196,chamissonis_RT2188:0.0000023141)62.5/100:0.0014029098,passerinae_MP1302:0.0028489073)96.9/100:0.0055502708,nervata_EO12541:0.0069935819)95.9/100:0.0042560092,((((((anguliger_MP597:0.0059477351,montis_hominis_EO11827:0.0015008142)0/100:0.0000026795,bolusanthus_DEB1720:0.0060789526)92.6/100:0.0022770413,uberiflora_BG586:0.0034565220)81.8/100:0.0013494517,((atromontana_EO12544:0.0000023887,phaeocarpa_SM2003:0.0000023208)76.8/100:0.0006907333,nutans_BG599:0.0086772205)76.9/100:0.0006583031)76.3/100:0.0006632890,solandri_EO12753:0.0156564203)75.7/100:0.0005857696,((cameronii_ANA:0.0000010351,tetrathecoides_MP1252:0.0005136260)98.9/100:0.0065718420,cubica_MP623:0.0118549361)94.2/100:0.0031831024)92/100:0.0017823063)76.3/98:0.0008916411)91.5/98:0.0015125869,(fimbriata_MP606:0.0216364259,(opulenta_JP316:0.0068974117,(quadrifida_MP1250:0.0023918608,thamnoides_MP1211:0.0051167261)0/98:0.0000026477)68.4/98:0.0010797598)86.1/98:0.0014128223)0/53:0.0000023859,(((((chiroptera_MP814:0.0006438502,multiflexuosa_EO12445:0.0012625915)87.5/100:0.0017929721,hermani_EO12498:0.0055750071)43.8/100:0.0012125032,equisetifolia_ANA_CP:0.0019032059)89.8/100:0.0033065186,equisetifolia_MP829:0.0055593125)92.2/98:0.0032152937,((glutinosa_MP687:0.0087952213,glutinosa_MP701:0.0088800414)96.7/100:0.0064130121,turgida_S1962_CP:0.0187619955)0/97:0.0003418285)76.8/72:0.0022064574)0/69:0.0000028974,(inordinata_EO11823:0.0035687681,nubigena_MP868:0.0015543713)98/100:0.0059103554)0/64:0.0002724219,((NEW_sp_aff_umbratica_JV826:0.0000010351,sp_nov_MP1291:0.0011015222)89.3/100:0.0025854078,umbratica_EO12760:0.0007294321)94.6/100:0.0038108133)0/60:0.0000028604,((((banksii_com_ANA:0.0000026331,(banksii_com_MP824:0.0000010351,banksii_pur_NB1753:0.0021203864)0/100:0.0000028559)91.4/99:0.0024866176,((corydalis_AH2536:0.0000029349,corydalis_MP1005:0.0000020870)94.9/100:0.0048635876,((goatcheriana_dra_EO12694:0.0012939548,tegulifolia_MP557:0.0007817500)76.8/100:0.0006609492,goatcheriana_pet_MP990:0.0006557104)100/100:0.0101891455)0/100:0.0000026468)41.3/99:0.0005527790,spumosa_MP978:0.0043304678)98.2/100:0.0031915783,(phacelanthera_EO12489:0.0033885623,selaginifolia_EO12488:0.0039318060)91.6/100:0.0023015727)87.8/100:0.0011408219)86.4/94:0.0007072158)90.5/97:0.0020048421,(((((((cerinthoides_MP653:0.0038257369,(cerinthoides_ANA:0.0046812835,(sparrmanii_ANA:0.0000024498,sparrmanii_BG608:0.0038650245)82.1/97:0.0015482004)87.2/97:0.0023545304)98/100:0.0044767634,((ingeana_EO11805:0.0000025602,ingeana_EO12759:0.0019778800)100/100:0.0112251007,((pectinifolia_BG601:0.0024496200,strigilifolia_ANA:0.0017370223)39.3/100:0.0015753254,strigilifolia_MP619:0.0057907264)98.8/100:0.0061853857)89.2/100:0.0013329530)97/100:0.0036131811,((NEW_sp_aff_inconstans_RH43:0.0000022457,simulans_BG603:0.0044383669)0/70:0.0000027355,(simulans_ANA:0.0000010351,stylaris_ANA:0.0021510266)0/70:0.0000022207)99.2/100:0.0050003967)76/98:0.0009073712,((chionodes_EO11699:0.0035955553,(esterhuyseniae_EO11831:0.0000010351,oreotragus_JP363:0.0006044411)0/100:0.0000020032)97/100:0.0082221632,sagittata_EO12737:0.0149504122)73.9/98:0.0015597076)75/93:0.0005968646,(((((((((((((((((((corifolia_MP823:0.0026286502,caledonica_JW103:0.0131339249)75/100:0.0010185330,(erasmia_MP874:0.0006816134,loganii_MP1258:0.0006452940)95.7/100:0.0048463748)52.5/100:0.0013949998,corifolia_ANA:0.0000020626)76.1/100:0.0016293582,pycnantha_MP1011:0.0125800430)45.3/97:0.0014240231,rhopalantha_MP909_CP:0.0053234335)94.5/99:0.0062147511,vogelpoelii_cf_EO12815:0.0000010351)0/96:0.0000023517,(((((((((((abietina_abi_ANA:0.0000010351,abietina_dia_CM11:0.0001505426)0/85:0.0000024496,nevillei_MP1056:0.0017256340)0/43:0.0000023116,quadrisulcata_ANA:0.0000010351)72.8/65:0.0014514628,nevillei_ANA:0.0000010351)0/27:0.0000020702,(abietina_abi_MP1013:0.0005176536,abietina_atr_MP1029:0.0000010351)0/16:0.0000013761)0/34:0.0000020235,((abietina_con_CM6:0.0016673800,quadrisulcata_MP1031:0.0015314477)0/36:0.0000021120,abietina_dia_MP1015:0.0000027976)0/36:0.0000021304)92.2/100:0.0019859461,(((abietina_aur_MP1320:0.0038882608,viscaria_lon_ANA:0.0010449996)76.8/98:0.0005732376,(abietina_aur_MP499:0.0007871912,(((nematophylla_EO12747:0.0008340695,(thomae_MP807:0.0013253940,viscaria_pen_EO12466:0.0025744101)0/71:0.0000029266)0/100:0.0000027841,viscaria_lon_MP504:0.0000010351)0/86:0.0000021187,pinea_MP693:0.0000010351)0/98:0.0000017125)0/97:0.0000028892)82.5/95:0.0005045902,(((((abietina_aur_MP514:0.0015811389,(pinea_MP789:0.0000010351,viscaria_lon_MP678:0.0009906758)0/90:0.0000049042)0/23:0.0000022639,abietina_aur_MP717:0.0000010351)0/19:0.0000027353,hibbertii_MP982:0.0056849671)0/13:0.0000028494,(((abietina_per_MP1071:0.0008097413,((latiflora_EO12865:0.0115056896,viscaria_lon_MP1270:0.0000025649)0/100:0.0000016175,viscaria_mac_MP808:0.0044233278)0/62:0.0000019514)0/45:0.0000011300,vestita_MP1079:0.0000010351)0/24:0.0000010348,filamentosa_EO12728:0.0008747348)0/71:0.0009749520)0/98:0.0000024743,vestita_EO12702:0.0000021706)0/99:0.0000023613)91.7/97:0.0013878996)0/95:0.0000033533,viscaria_vis_MdV4:0.0018358557)0/65:0.0004847218,((((axilliflora_MP916:0.0016930384,regia_reg_ANA:0.0005174356)0/88:0.0000020992,regia_reg_MP922:0.0000010351)0/91:0.0000027906,regia_mar_MP930:0.0000010351)0/100:0.0000028655,vestita_ANA:0.0000021240)90.6/100:0.0010165743)0/58:0.0000023703,(abietina_pet_EO:0.0038328994,((doliiformis_MP710:0.0008559851,(doliiformis_MP797:0.0102197859,phillipsii_MP794:0.0119749635)94.9/100:0.0056433107)94.1/100:0.0041109828,phillipsii_MP1357_CP:0.0000024358)56.2/92:0.0006732136)85.6/83:0.0010927351)97.2/97:0.0029556383,(parilis_ANA:0.0008553577,parilis_MP751:0.0025207078)88.4/100:0.0029713747)85.6/100:0.0010072923)90.3/97:0.0025155192,alfredii_FR:0.0032161824)0/36:0.0000024070,(bracteolaris_MP577:0.0016668028,steinbergiana_EO12763:0.0017031320)95.8/100:0.0040103763)0/41:0.0000021192,((eugenea_EO12485_CP:0.0013171480,glauca_gla_MP850:0.0120292549)38.3/98:0.0038129455,glauca_ele_MP973:0.0059166639)96.3/100:0.0035048892)95.8/100:0.0022641503,(((alexandri_EO12449:0.0102163718,bolusiae_ANA:0.0124125338)0/76:0.0000021311,((((canescens_ANA:0.0008815914,caterviflora_EO12785:0.0000026564)79.9/100:0.0021488034,mollis_CM5_CP:0.0110269416)94.3/100:0.0060223032,(empetrina_EO12786:0.0030736038,((haematocodon_MP1033:0.0007109510,hirtiflora_MP958:0.0006569056)100/100:0.0093440537,pyxidiflora_ANA:0.0010333837)0/100:0.0002575627)75.9/100:0.0008507204)87.2/99:0.0011253784,ferrea_EO12494:0.0072147470)0/75:0.0000021732)95.5/100:0.0025922010,oresigena_MP759:0.0007538321)93.4/100:0.0019332300)74.9/89:0.0003069732,(((((cristata_MP820:0.0007728689,curvifolia_MP700:0.0000022167)97.5/100:0.0052089113,fascicularis_fac_MP809:0.0052300506)87.1/87:0.0019352185,(((((((((agglutinans_EO7679:0.0238809946,retorta_ANA:0.0072355911)63.6/56:0.0006674996,(jacksoniana_EO12791:0.0000021282,vernicosa_MP928:0.0079433477)76.6/43:0.0014327033)0/35:0.0000025881,((((baueri_bau_MP1233:0.0000024167,baueri_gou_AH862:0.0021694270)96.6/100:0.0057220519,(calcareophila_EO30159:0.0000028609,excavata_GK1532:0.0016136562)92/100:0.0016193822)0/93:0.0000029082,(irregularis_EO12803:0.0049029121,((mammosaP_MP951:0.0008626725,mammosaR_MP510:0.0011338556)87.9/100:0.0021761436,mammosaW_EO12784:0.0032412031)98.3/100:0.0049092598)74.5/90:0.0007347275)0/90:0.0000028398,(((fillipendula_fil_MP914:0.0000010351,fillipendula_min_MP926:0.0000022725)79.4/100:0.0010371687,penduliflora_MP923:0.0000023173)91.4/100:0.0027992037,pulvinata_MP1304:0.0043901238)87.3/99:0.0019080152)96.8/92:0.0038391299)0/18:0.0000025803,(((bodkinii_TdV204:0.0009171936,holosericea_EO12842:0.0015705670)0/70:0.0000025108,grisbrookii_EO12716_CP:0.0017425194)0/69:0.0000024650,holosericea_MP1004:0.0008947641)99.2/83:0.0062221031)0/25:0.0000013099,bodkinii_MP1281:0.0000010351)0/10:0.0000018405,bakeri_EO12828:0.0000010351)0/16:0.0015785917,lanuginosa_EO12521:0.0000010351)0/15:0.0007957068,coventryi_EO12832:0.0000024576)0/12:0.0000011237,(((((((albertyniae_MP927:0.0006765636,(((dregei_EO12711:0.0007409789,piquetbergensis_MM5532:0.0000023926)81.4/100:0.0007111504,malmesburiensis_EO12575:0.0000021361)86.5/100:0.0031527003,((glabella_la_EO11224:0.0000010351,interrupta_MP911:0.0000010351)84.6/100:0.0010704355,radicans_sch_MP1018:0.0000025334)84/100:0.0010702021)0/97:0.0000023196)85.4/100:0.0015416848,(((benthamiana_MP560:0.0052322699,globiceps_con_EO12519:0.0063411730)0/97:0.0000028070,((ecklonii_EO12739:0.0008321156,innovans_MP918:0.0058392694)10.8/100:0.0007113102,venustiflora_gla_MP1284:0.0045598192)0/97:0.0000025417)92.8/100:0.0021154090,(erinus_MP907:0.0008830209,similis_MP804:0.0000029991)97.7/100:0.0051251449)74.8/82:0.0006378258)0/73:0.0000029919,ericoides_MP742:0.0028506056)0/30:0.0000028367,(barbigeroides_MP735:0.0021435814,pilosiflora_pil_MP1262:0.0067387994)0/27:0.0000027622)0/69:0.0000020654,(capillaris_MP1066:0.0044042907,(ioniana_EO12781:0.0000025084,russakiana_MP684:0.0008665891)99.7/100:0.0069328881)0/90:0.0000027522)90.4/98:0.0038397668,(flavicoma_EO12823:0.0025015960,pulchella_MP736:0.0000024573)96.2/99:0.0038579773)0/87:0.0000024765,rhodopis_BAB13:0.0109653448)74.8/67:0.0026344807)0/17:0.0000029608)95.1/43:0.0014966793,((((((((((((((multumbellifera_MP822:0.0000023614,((intervallaris_MP556_CP:0.0017575791,(pillansii_pil_MP813:0.0000023578,purgatoriensis_EO12846:0.0000029587)84.7/100:0.0025109001)87.8/100:0.0020232609,(parviflora_EO12492:0.0000023987,ribisaria_RT2059:0.0324734792)84/100:0.0007283883)78.3/100:0.0009831222)90.6/100:0.0012247924,duthieae_ANA:0.0037364912)0/57:0.0000020571,(((((autumnalis_MP665:0.0000010351,sitiens_MP827:0.0000010351)0/100:0.0000029729,subdivaricata_MP671:0.0000010351)0/100:0.0000020388,tenella_EO12839:0.0000022489)93/98:0.0059041385,(((((((cyathiformis_a_ANA:0.0010107618,cyathiformis_d_ANA:0.0000023919)0/83:0.0000024919,(gracilis_BG622:0.0033961017,(paucifolia_cil_EO12528:0.0082918056,quadrangularis_MP620:0.0012739282)0/39:0.0000019775)0/39:0.0000024948)0/36:0.0000079187,flexistyla_EO12818:0.0047180933)41.9/86:0.0015207377,transparens_MP893:0.0016557986)74.8/91:0.0007816831,trichophylla_EO10906:0.0032478172)82.7/93:0.0013961796,dodii_EO11417:0.0020844313)78.5/89:0.0012913322,fastigiata_MP830:0.0050654265)83/82:0.0014177603)0/69:0.0000025098,((patersonii_MP741:0.0011666284,patersonii_a_ANA:0.0000027430)65.3/100:0.0027551154,vallis_aranearum_ANA:0.0026452781)85.7/96:0.0009499062)88.1/78:0.0011627874)0/34:0.0000028833,(((capensis_MP1047:0.0000010351,laeta_MP1045:0.0000010351)0/99:0.0000022551,eburnea_MP1037:0.0000010351)0/99:0.0000025380,(elimensis_ANA:0.0000010351,walkeri_ANA:0.0026707125)0/100:0.0000022607)98.5/100:0.0031673081)0/35:0.0001721279,NEW_sp_fredii_RH142:0.0000020328)0/88:0.0012762418,((((blandfordii_MM4208:0.0000010351,(denticulata_MP799:0.0000010351,krugeri_EO12807:0.0109593403)0/100:0.0000023571)83.5/100:0.0007110530,((cylindrica_MP1240:0.0000025598,(daphniflora_MP567:0.0000021881,((dispar_EO12749:0.0024632798,labialis_MP696:0.0098087367)95.6/100:0.0047112128,(propinqua_MP1019:0.0107952403,sessiliflora_MP604:0.0041907598)76.4/100:0.0014989579)95/100:0.0029620241)0/97:0.0000022890)99.5/98:0.0059059072,(infundibuliformis_ANA:0.0000025539,infundibuliformis_MP1238:0.0000027745)81.6/98:0.0007664532)0/86:0.0000023026)78.6/95:0.0007753380,(sacciflora_EO12864:0.0020472831,walkeri_MP1237:0.0011360023)78.8/100:0.0014160890)77.3/97:0.0009136138,nana_ANA:0.0023625728)92.1/93:0.0024874456)75.7/95:0.0007993431,gerhardii_EO12700:0.0109896851)87.4/94:0.0015451874,((((bergiana_MP768:0.0064744376,chionophila_MP790:0.0014053013)75.8/100:0.0009043581,((((curvirostris_MP817:0.0000024293,curvirostris_MP941:0.0015159822)84.8/100:0.0007245486,haemastoma_MP871:0.0007820670)0/100:0.0000025683,lateralis_MP721:0.0070617907)0/100:0.0000025461,lateralis_MP727:0.0015443356)91.3/100:0.0021702086)0/58:0.0000024051,savileae_MP975:0.0007144432)0/58:0.0000020047,(praecox_MP795:0.0073819177,ventricosa_MP713:0.0007501621)76.1/99:0.0007137382)91.5/99:0.0017067970)0/36:0.0000022223,((((((((((((annectens_ANA:0.0000020455,annectens_CM8:0.0000025286)92/93:0.0028536543,hansfordii_MP1239:0.0000023277)90.9/37:0.0017061007,viridimontana_vir_AH1286:0.0034527613)0/30:0.0000020358,curviflora_MP765:0.0020000267)0/30:0.0005421756,chrysocodon_EO12845:0.0000010351)0/31:0.0002225464,verticillata_ANA:0.0066798286)62.8/38:0.0016542622,conspicua_CS1:0.0000023492)78.3/37:0.0005929927,curviflora_dif_EO12742:0.0054890992)76.1/37:0.0006035240,oreotragus_ANA:0.0071874817)0/54:0.0004767440,colorans_EO12717:0.0000023998)0/36:0.0000028577,((((bibax_EO12862:0.0032286085,((hendricksei_EO12524:0.0022192144,trichophora_EO12701:0.0007324835)0/100:0.0000020712,perspicua_per_MP821:0.0051437652)98.3/99:0.0006958906)0/94:0.0000020148,(((((((campanularis_EO11352:0.0000027403,(leucotrachela_ANA:0.0000023021,propendens_EO12464:0.0087492960)0/32:0.0000020583)0/31:0.0004016833,macowanii_mac_MP810:0.0007341089)77.1/79:0.0008556895,pageana_ANA:0.0009791320)0/81:0.0000025215,latituba_MP1374:0.0006860465)76/94:0.0006562232,stagnalis_min_EO12740:0.0082402523)0/48:0.0000415166,stagnalis_sta_MP668:0.0000010351)0/64:0.0000019605,chrysocodon_ANA:0.0033300779)57.8/83:0.0003401029)0/83:0.0000026318,((cyrilliflora_CM10:0.0028116631,(fontana_MP1069:0.0000010351,heleogena_MP1064:0.0000010351)0/100:0.0000023822)82.5/100:0.0006944488,salteri_S2065:0.0014360675)78/99:0.0006888429)0/85:0.0000021749,(hottentotica_EO:0.0007004417,humidicola_EO11353:0.0006967670)97.8/100:0.0033022076)86/92:0.0016383197)74/91:0.0006853214,plena_MP1282:0.0043988528)96.2/97:0.0036265726)0/79:0.0000021963,(((floccifera_MP987:0.0146704286,leucanthera_EO12452:0.0009963587)94/100:0.0033855340,lepidota_MP541:0.0029722167)84.8/100:0.0013514488,magnisylvae_EO10708:0.0012753020)78.9/96:0.0007162345)0/84:0.0008947999,((distorta_EO12500:0.0075340485,lachnaeifolia_MP994:0.0021513335)77.8/98:0.0019911121,uysii_ANA:0.0070422189)74.2/94:0.0008638419)0/84:0.0000185183,sperata_MP931:0.0029768375)1.94/17:0.0020757256,(regerminans_MP576:0.0041226184,saxicola_EO12515:0.0026497562)77/92:0.0020345114)75.8/26:0.0005729501,((((diosmifolia_CM19:0.0122691104,triflora_MP564:0.0071274622)0/99:0.0000020525,lucida_MP690:0.0054171103)80.1/100:0.0006852595,perplexa_EO12788:0.0073149276)74.6/86:0.0006625221,(monsoniana_MP986:0.0054121119,plumigera_EO11341:0.0042938792)96.6/92:0.0037690604)93.4/72:0.0017639829)73.2/45:0.0002848857)84.5/78:0.0005770391,((((((NEW_sp_schlebuschii_RH31:0.0042903300,florifera_EO12768:0.0000020932)0/97:0.0000020484,florifera_EO12536:0.0066136890)96.6/99:0.0116288396,(cruenta_MP999_CP:0.0133580316,karwyderi_EO12718:0.0039452004)74.2/99:0.0014624287)83.7/99:0.0022041764,((depressa_MP942:0.0000010351,depressa_MP977:0.0000010351)93.6/100:0.0054700814,sociorum_cf_MP1055:0.0028021301)98.2/100:0.0064314213)81.4/99:0.0016687251,(((gibbosa_BG623:0.0105777539,gibbosa_GS23:0.0071486269)0/99:0.0000024560,glandulosa_gla_MP1227:0.0140642617)92.4/100:0.0031814963,lehmannii_MP625:0.0037238165)0/82:0.0000029049)96.3/99:0.0043504004,(leucodesmia_MP724:0.0007071928,maximilianii_EO12484:0.0108441782)99.1/100:0.0059163857)0/31:0.0000024280)0/15:0.0000025035)0/57:0.0000022261,(((((ampullacea_MP1277:0.0061006529,obliqua_RT2079:0.0046641144)0/23:0.0000010282,(aristata_EO12830:0.0000010351,shannonii_TdV262:0.0043660729)0/15:0.0000020316)0/5:0.0000022274,irbyana_EO12840:0.0000010351)33.9/53:0.0022771273,jasminiflora_EO12612:0.0009317889)89.5/96:0.0027739552,(((gysbertii_MP826:0.0000010351,(massonii_MP811:0.0014843380,retorta_RT2096:0.0024479860)0/49:0.0000029056)0/25:0.0000029082,(intonsa_EO12860:0.0000010351,squarrosa_EO11742:0.0021620990)0/25:0.0000029843)97/100:0.0042445082,macroloma_EO12866:0.0069234953)74.9/100:0.0009279465)96.7/100:0.0049333533)86.5/30:0.0011898732,((((((NEW_pilaarkopensis_RH139:0.0049372536,perlata_MP960:0.0000024065)99.6/99:0.0069060751,(((arcuata_MP523:0.0137962641,demissa_EO12540:0.0031473861)92.2/100:0.0053663585,(umbelliflora_RT2182:0.0107842220,spinifera_EO12640:0.0063939512)86.4/100:0.0023613975)95.5/100:0.0057134257,zeyheriana_EO:0.0048001699)89.4/99:0.0031785273)67.9/47:0.0011505790,(((acuta_MP506:0.0090947442,adnata_MP501:0.0094283090)63.4/92:0.0007075799,((calycina_EO12532:0.0036586990,leucosiphon_MP776:0.0023184412)61.9/100:0.0006987118,goatcheriana_goa_MP865:0.0139466189)80.5/92:0.0010743213)84.2/100:0.0019205615,((glandulipila_MP521:0.0084169727,setacea_MP589:0.0121581406)0/99:0.0000026450,polycoma_FR:0.0124614288)13.7/100:0.0017895431)85.6/98:0.0014568434)0/14:0.0000010672,(jonasiana_MP985:0.0324982207,pannosa_EO12490:0.0000741414)0/67:0.0012291074)0/88:0.0003544394,dianthifolia_MP583:0.0094887091)78.4/96:0.0008285116,odorata_MP561:0.0090124998)75.6/30:0.0008221406)72.1/18:0.0008738461,(((((((((((((((((inflata_MP784:0.0010558004,inflata_ANA:0.0000020167)83/99:0.0013237481,atrovinosa_MP864:0.0031056889)76.6/98:0.0008482561,(((cernua_EO12474:0.0050594328,sphaerocephala_MP848:0.0007761431)0/99:0.0000023370,maderi_MP757:0.0000010351)0/98:0.0000029789,(toringbergensis_ANA:0.0040194943,(verecunda_ANA:0.0000021313,verecunda_CS5:0.0000027453)88.6/100:0.0014336185)90/99:0.0022233365)85.1/100:0.0008249038)0/97:0.0000027822,(((incarnata_EO12771:0.0000010351,leptopus_MP746:0.0000010351)0/100:0.0000024035,rubens_EO12853:0.0000010351)95.9/100:0.0028741382,rubens_EO12479:0.0061002583)74.4/100:0.0006939148)0/88:0.0000021270,(oxysepala_MP780:0.0031976505,subulata_MdV2:0.0032739226)70.6/100:0.0005780438)90.2/100:0.0020544397,(mira_MP1257:0.0036949529,(thunbergii_AH2612:0.0050252993,thunbergii_EO12473:0.0018241289)91.9/100:0.0025269046)75.7/100:0.0006828445)80.2/98:0.0010285968,(flacca_MP840:0.0034975635,hanekomii_EO11172:0.0078036112)64/84:0.0004573829)0/78:0.0000020928,lateriflora_EO12482:0.0083782524)0/44:0.0002755056,(((bokkeveldia_EO12769:0.0109107968,(eremioides_EO12854:0.0094744824,rusticula_EO12471:0.0041269148)84.6/97:0.0064057537)30.4/90:0.0009465027,cetrata_EO12064:0.0055844800)0/90:0.0000020598,(glandulifera_EO12852:0.0000020292,irrorata_EO12856:0.0013219386)99.6/100:0.0077063767)71/67:0.0011233243)88.7/61:0.0008901107,(((((((((amoena_MP1032:0.0000010351,(planifolia_MP1012:0.0007186177,(planifolia_MP939:0.0000010351,thimifolia_CM7:0.0000010351)0/99:0.0000022157)0/99:0.0000020685)91.9/100:0.0064098610,recurvifolia_EO12475a:0.0012822506)0/82:0.0000024552,eremioides_MP533:0.0058302687)81.5/82:0.0010210460,argentea_EO12475:0.0179256882)0/82:0.0000027466,totta_MP525:0.0021401328)85.5/81:0.0017526056,((eriophoros_EO12478:0.0014380392,senilis_EO12483:0.0000024501)99/100:0.0060010453,(humifusa_MP616:0.0032070613,humifusa_MP846:0.0025772859)96.6/100:0.0046974081)73/91:0.0012803848)0/53:0.0000029239,(inaequalis_MP539:0.0079178386,tumida_MP755:0.0090458389)83.1/73:0.0022810522)0/60:0.0000023572,coacervata_MP761:0.0104221118)17.9/28:0.0027469947,(lavandulifolia_EO12506:0.0006605583,macrotrema_MM4625:0.0000027805)99.8/100:0.0077729819)0/18:0.0000023054)97.6/99:0.0023600029,((((baccans_BG645:0.0007471520,(fairii_CM12_CP:0.0025701684,halicacaba_MP1036:0.0071092932)43.7/96:0.0005767056)0/85:0.0000023041,brachialis_MP734:0.0015372856)0/95:0.0019248606,(leptopus_ANA:0.0000029445,tenuis_ANA:0.0000024023)87.3/100:0.0068326380)0/62:0.0001437253,urna_viridis_MP946:0.0087500667)87.2/75:0.0014712908)63.8/81:0.0003767493,((caespitosa_MP642:0.0024963897,karooica_MP1285:0.0032978078)99.8/100:0.0116566264,((((dolfiana_EO12546:0.0019560659,(dolfiana_MP1297:0.0018401450,lignosa_EO11763:0.0000010351)74.4/100:0.0004307825)97.6/100:0.0099132575,madida_MP573:0.0062161783)44.4/94:0.0027354716,(esteriana_EO12858:0.0100935458,filiformis_EO12881:0.0051760996)76/97:0.0023864716)0/28:0.0000081994,((paludicola_AH2680:0.0034392441,trichroma_EO12517:0.0058996580)0/97:0.0000020334,paniculata_MP1274:0.0129992101)87.8/95:0.0018594518)13.4/20:0.0012248438)74.3/18:0.0011411710)0/7:0.0000014130,urceolata_MP955:0.0046396688)6.85/17:0.0011252083,((((((NEW_macrophylla_RH180:0.0000010351,NEW_sp_romana_RH182:0.0000010351)0/100:0.0000021544,ocellata_MP574:0.0046622142)87.9/100:0.0017716983,(melanthera_MP610:0.0013763407,modesta_ANA:0.0012089586)98.6/100:0.0054049279)83.2/100:0.0012591217,(((NEW_omninoglabra_RH77:0.0065507558,conferta_MP887_CP:0.0006986015)0/51:0.0000029539,((NEW_sp_arida_RH218:0.0000029742,(NEW_sp_arida_RH220:0.0000010351,(((cordata_MP571:0.0000022368,lowryensis_ANA:0.0000021524)0/90:0.0002359498,turneri_EO12736:0.0000010351)0/73:0.0006036309,hispidula_MP801:0.0015296268)48.3/93:0.0026614416)0/80:0.0000021480)0/85:0.0000021514,(((copiosa_BG610:0.0058472820,(leucopelta_SB9309:0.0038363352,natalitia_EO12514:0.0038828560)75.6/99:0.0012303917)0/77:0.0000021369,leucopelta_EO12598:0.0000023486)77.1/99:0.0012029897,tradouwensis_MP903:0.0027118352)89.5/100:0.0025337960)90.6/99:0.0026116898)0/53:0.0000025371,((NEW_sp_hessaquae_RH181:0.0000020138,NEW_sp_hessaquae_RH193b:0.0000021350)0/100:0.0000022236,grata_MP879:0.0000023770)87.4/100:0.0006667020)0/51:0.0000022470)87.8/99:0.0020948125,podophylla_MP582:0.0099790177)76.7/86:0.0010646304,(((NEW_mucronata_RH187:0.0000024096,condensata_MP890:0.0000024465)98.3/100:0.0066756842,(((((NEW_sp_napierensis_RH184:0.0000010351,((peltata_MP1231:0.0013594516,velatiflora_MP1213:0.0000010351)0/100:0.0000010351,sparsa_BG602:0.0024020229)0/23:0.0000020733)89.6/100:0.0025519348,nemerosa_MP1208:0.0015369173)0/100:0.0000979336,klotzschii_EO12762:0.0047554481)0/88:0.0024335375,garciae_MP1253:0.0086572952)0/87:0.0000028730,zebrensis_EO12787:0.0039008264)76.5/26:0.0006468879)80.5/26:0.0013993642,(collina_EO12613_CP:0.0021672089,stokoei_MP825_CP:0.0038161635)97.9/99:0.0050738289)0/24:0.0000029582)0/11:0.0000024742)73.3/21:0.0003735951,((((((angulosa_S2105:0.0000022481,(axillaris_MP1052:0.0012880057,axillaris_MP594:0.0000021673)0/97:0.0000027829)86/100:0.0020099806,(artemisioides_MP551:0.0020543708,(remota_EO10386:0.0000022868,remota_MP1263:0.0000023521)93.5/100:0.0020130828)76.6/100:0.0006014736)0/74:0.0000025694,subcapitata_MP1042:0.0013045578)86.4/93:0.0016014134,rugata_EO12516:0.0033798537)0/94:0.0006409322,parviporandra_MP877:0.0004595191)0/88:0.0000013218,((cabernetea_EO12882:0.0000010351,extrusa_EO12880:0.0024433529)0/99:0.0000025561,caprina_EO12772:0.0069307494)66.4/77:0.0027254527)95.3/22:0.0037270770)75.7/16:0.0004116529,leonis_RTsn:0.0046708484)45.8/15:0.0002715390,((clavisepala_ANA:0.0000022573,clavisepala_MP1063:0.0000028035)97.2/100:0.0142402015,lutea_MP672:0.0000022298)87.5/99:0.0023377626)75/15:0.0006590566)0/20:0.0000013081,NEW_sp_nov_JV2988:0.0126340467)0/67:0.0009796837,(halicacaba_ANA:0.0046276972,(oxycoccifolia_MP1275:0.0187825878,(physodes_ANA:0.0000023465,(physodes_MP979:0.0016336959,urna_viridis_ANA:0.0000029094)99.9/100:0.0027286646)90.1/100:0.0054024119)63.1/100:0.0029170857)75.7/80:0.0027615522)0/20:0.0000028262,(((bicolor_MP1098:0.0143397581,petricola_MP996:0.0093791741)65.7/97:0.0007875999,((((junonia_jun_Moelens:0.0000010351,junonia_min_MP866:0.0000026263)0/90:0.0000022270,junonia_min_Moelens:0.0000010351)92.5/98:0.0102459523,plumosa_EO12480:0.0055334263)87.2/98:0.0048181315,((pubescens_EO12503:0.0071781958,strigosa_MP673:0.0068702977)30.8/97:0.0013826518,tenuis_EO12491:0.0108188675)39.1/84:0.0008732284)0/67:0.0000024286)94.5/96:0.0020284823,(((fausta_MP663:0.0038029467,patens_EO12457:0.0047766644)92.8/97:0.0036946186,(((hirta_EO12812:0.0000010351,magistrati_EO11750:0.0054423313)0/28:0.0000026950,marifolia_CM4:0.0000010351)0/27:0.0000020088,margaritacea_ANA:0.0005254412)0/65:0.0000024917)75.1/93:0.0010596665,hispiduloides_EO11544:0.0054633792)95.8/100:0.0042535451)73.2/73:0.0004075985)68.2/30:0.0002568475,((((NEW_sp_soporata_RH183:0.0000010351,NEW_sp_soporata_RH203:0.0000010351)0/100:0.0000027195,albescens_MP898:0.0013230482)93.4/100:0.0036788288,niveniana_MP1267:0.0145590109)75.1/52:0.0012768496,((((areolata_EO12502:0.0059854263,(((brachysepala_EO12727:0.0105002263,((gibbosa_ANA:0.0046452396,gibbosa_ANA_b:0.0011223848)84.3/100:0.0031102163,glandulosa_fou_ANA:0.0057461288)84.2/100:0.0099024749)0/97:0.0000026044,physophylla_EO11418:0.0048115558)95.5/98:0.0041077702,(cruenta_MP745_CP:0.0000024764,elimensis_EO12843_CP:0.0000023010)99.4/100:0.0099876176)73.4/82:0.0008128103)76/82:0.0008586032,longimontana_MP587:0.0094695173)59/50:0.0004706635,stokoeanthus_EO4790:0.0098275089)66.3/39:0.0009663752,muscosa_MP775:0.0148688577)0/33:0.0000026503)77.4/79:0.0039306077)87.7/95:0.0007222953)80.7/94:0.0005403637,(((((((((accommodata_EO11382:0.0075971395,((((((((chartacea_EO11408:0.0037371599,penicilliformis_MP1078:0.0000021959)0/71:0.0003427056,((intermedia_MM5082:0.0000010351,intermedia_alb_MP1248:0.0000010351)77.8/100:0.0008463767,penicilliformis_MP889:0.0008988198)87.4/100:0.0017033447)85.5/100:0.0019234541,((coccinea_coc_MP1020:0.0046497427,monadelphia_FO:0.0097117417)85.3/100:0.0016897923,(coccinea_coc_MP1053:0.0029594986,(((((coccinea_coc_MP598:0.0065426569,coccinea_uni_EO12849:0.0000020697)0/52:0.0000028142,melastoma_min_EO12820:0.0000011708)0/52:0.0000023373,melastoma_mel_MP773:0.0000010351)0/51:0.0000011920,imbricata_MP1276:0.0024648984)81.4/100:0.0008610469,imbricata_MP512:0.0025972085)0/100:0.0000024968)0/100:0.0008550765)76/100:0.0006380875)73.6/100:0.0005828514,(((((((imbricata_EO12834:0.0000026128,placentiflora_EO12833:0.0000021918)63.9/99:0.0008080356,imbricata_MP688:0.0051984297)10.4/49:0.0015899779,lasciva_MP906:0.0000010351)0/100:0.0000024956,(imbricata_MP1279:0.0006101061,lasciva_EO12837:0.0039398680)0/88:0.0000386770)0/82:0.0000027593,pogonanthera_EO12835:0.0024779982)0/91:0.0000024214,monadelphia_FO2_CP:0.0070271071)0/89:0.0000024428,imbricata_MP1295:0.0049984384)11.6/99:0.0006508463)91.2/100:0.0019990658,(sonderiana_MP756:0.0000022826,sonderiana_MP997:0.0000025660)94.3/100:0.0052967876)91.2/100:0.0021338659,(placentiflora_EO12477:0.0063472440,placentiflora_MP1241:0.0047958662)86/97:0.0014629755)0/97:0.0000025354,imbricata_MP508:0.0080462362)79.8/97:0.0007491335,desmantha_MP562:0.0024695302)77.7/100:0.0008541922)77.5/89:0.0008508008,((brevifolia_EO12459:0.0000029302,brevifolia_MP1008:0.0036970591)92.2/100:0.0025391785,(coarctata_ANA:0.0019053608,gnaphaloides_MP511:0.0123534599)0/32:0.0000029113)86.4/32:0.0022809472)0/29:0.0000026886,(bruniifolia_EO12460:0.0023101928,ustulescens_RT1553:0.0041421600)93.3/99:0.0034317347)0/30:0.0000029161,((genistifolia_CM15:0.0027466925,oligantha_TdV86:0.0043666337)0/98:0.0000028770,(((obtusata_EO12458:0.0008506440,oliveri_MP1278:0.0000025954)91.4/100:0.0016389156,petrophila_RT2065:0.0025521569)0/99:0.0000026210,petrophila_EO7592:0.0016174010)85.2/100:0.0008056114)87.1/99:0.0008507948)0/26:0.0000020276,(cumuliflora_EO12699:0.0029848471,recurvata_EO12467_CP:0.0025179682)87.8/85:0.0019921473)0/27:0.0000022194,palliiflora_EO12533:0.0033862086)0/92:0.0000151894,(((((coarctata_MP590:0.0000020947,rubiginosa_RT1554:0.0046192501)86.8/100:0.0050463418,(((plukenetii_bre_MP769:0.0000020629,plukenetii_lin_MP912:0.0000010351)0/100:0.0000027341,plukenetii_plu_EO:0.0000021554)0/100:0.0000029618,plukenetii_pen_MP915:0.0000029522)89/100:0.0074168977)87.1/100:0.0036818234,((curtophylla_EO12750:0.0010889849,scytophylla_MP1021:0.0000022533)88.4/100:0.0024777080,gracilipes_MM5014:0.0009263171)93.4/100:0.0050111428)90.5/98:0.0027591121,occulta_EO:0.0057347660)0/88:0.0000021906,riparia_MP908:0.0069786150)72.5/92:0.0002818455)83.6/99:0.0010313184,(((bruniades_EO12465:0.0094853298,villosa_EO11394:0.0013455721)87.2/100:0.0015174137,(capitata_ANA:0.0012928576,capitata_MP1044:0.0000023891)93.3/100:0.0056418594)83.5/100:0.0015955584,petiolaris_EO12783:0.0041476983)0/95:0.0000023030)97.8/100:0.0024323529,((gigantea_EO12821:0.0000022200,oblongiflora_EO12813:0.0000021135)99.2/100:0.0109442961,utriculosa_EOsn:0.0076596382)0/99:0.0000028227)82.3/95:0.0006738090)0/95:0.0000023961,vlokii_JP378:0.0075699025)88/96:0.0022666916)95.8/99:0.0020575717,pauciovulata_TdV258b:0.0135308565)0/97:0.0000021261)81.1/100:0.0003279417)0/96:0.0000026462,arborea_m_ANA:0.0094330349)30.1/98:0.0004725835,(trimera_MsnA:0.0061886466,trimera_ken_BG94:0.0026666313)99.8/100:0.0090760123)97.5/100:0.0032764048,((australis_PPF:0.0010055647,australis_b_ANA:0.0000029970)0/100:0.0001104307,australis_PPM:0.0062274065)100/100:0.0274331476)98.4/100:0.0039706331,((umbellata_DS:0.0009594343,(umbellata_b_ANA:0.0026841614,umbellata_EO12620:0.0008406492)0/46:0.0000122245)0/44:0.0000024644,umbellata_a_ANA:0.0017950865)100/100:0.0285834560)36.1/30:0.0011985177,((((cinerea_MP967:0.0000028526,cinerea_a_ANA:0.0000010351)100/100:0.0072197874,cinerea_Popp:0.0055496522)100/100:0.0239649435,(maderensis_AH:0.0000021421,maderensis_b_ANA:0.0000027976)99.7/100:0.0155807037)99.6/100:0.0087252337,(lusitanica_PJ_CP:0.0050346481,lusitanica_f_ANA_CP:0.0000027490)100/100:0.0265934130)0/28:0.0000023833)98.8/100:0.0036707842,((sicula_boc_DM:0.0119082578,sicula_sic_c_ANA:0.0000026466)70.6/100:0.0040427844,sicula_sic_AM:0.0077193600)99.4/100:0.0119093489)9.37/97:0.0003861908,(((((carnea_ATsn5:0.0000024380,carnea_b_ANA:0.0018773187)100/100:0.0192547846,((erigena_EO12616:0.0000023831,erigena_Pim:0.0000029861)81.4/100:0.0051609931,(erigena_EO12623:0.0036318393,erigena_a_ANA:0.0000025092)0/99:0.0000020675)100/100:0.0229190661)98.5/100:0.0058025146,(((((vagans_PPJ:0.0000022685,(vagans_MP972:0.0004531484,vagans_a_ANA:0.0000020791)0/100:0.0000021722)100/100:0.0094395209,((manipuliflora_AJH:0.0000028619,manipuliflora_EO12697:0.0029479188)0/80:0.0000020236,manipuliflora_a_ANA:0.0000022929)99.2/100:0.0100362860)99.9/100:0.0080471049,(((azorica_b_ANA:0.0000010351,(scoparia_AH:0.0000010831,scoparia_EO12618:0.0007895366)0/99:0.0000133436)0/99:0.0004022522,platycodon_pla_c_ANA:0.0030551443)0/95:0.0000020312,platycodon_mad_EO12695:0.0008035520)100/100:0.0125111277)96.2/100:0.0059184181,multiflora_a_ANA:0.0260726223)86.6/100:0.0036882126,terminalis_a_ANA:0.0227944917)0/93:0.0000020936)92.8/100:0.0020761152,(((((mackayana_PPK:0.0008227319,mackayana_KKN5:0.0000010351)0/100:0.0002230478,mackayana_b_ANA:0.0000027121)75.9/100:0.0027777422,andevalensis_EO12623:0.0093365792)97/100:0.0158561852,(tetralix_MP966:0.0000020464,tetralix_c_ANA:0.0000022263)100/100:0.0210133817)97/100:0.0051695105,(ciliaris_EO12622:0.0017303046,(ciliaris_KKN1:0.0000021178,ciliaris_c_ANA:0.0027368996)93.4/100:0.0025283864)100/100:0.0279630217)99.7/100:0.0077579522)28.4/95:0.0022204382,(spiculifolia_AS57234:0.0022815949,spiculifolia_b_ANA:0.0013169614)100/100:0.0321268454)96.6/100:0.0038757179)100/100:0.0672471838)100/100:0.1514377830,Calluna_vulgaris_ANA:0.0023239617);
