# Supplementary material for: ﻿An integrative approach to alpha taxonomy in Erica L. (Ericaceae) with three new species from the Western Cape, South Africa
Source: PhytoKeys. 2025 Jun 4;257:95–117. doi: 10.3897/phytokeys.257.139457 (PMC12159662; doi:10.3897/phytokeys.257.139457)
Supplement: Supplementary material 3 — Full phylogenetic data and results [file phytokeys-257-095_article-139457__-s003.zip › SUPPLEMENTARY_MATERIALS_PHYLOGENETIC-May2025/Sequence alignments/Combined/Erica_complete_alignments_20240809.partitions.nex]

BEGIN SETS
CHARSET 01_trnTL = 1-2437
CHARSET 02_trnL_intron = 2438-3106
CHARSET 03_trnL_gene = 3107-3155
CHARSET 08_trnK_matK = 3156-4043
CHARSET 09_matK_gene = 4044-4921
CHARSET 10_rpl32_gene = 4922-5267
CHARSET 11_rpl32_spacer = 5268-6225
CHARSET 12_atpI = 6226-7260
CHARSET 13_psbM = 7261-8240
CHARSET 14_rbcL_gene = 8241-9660
CHARSET 15_rbcL_spacer = 9661-9739
CHARSET 21_ETS = 9740-10917
CHARSET Erica_ITS_edit_mes8 = 10918-12126
CHARSET Erica_trnF_ndhJ_mes6 = 12127-13790
END
