# Supplementary material for: ﻿An integrative approach to alpha taxonomy in Erica L. (Ericaceae) with three new species from the Western Cape, South Africa
Source: PhytoKeys. 2025 Jun 4;257:95–117. doi: 10.3897/phytokeys.257.139457 (PMC12159662; doi:10.3897/phytokeys.257.139457)
Supplement: Supplementary material 3 — Full phylogenetic data and results [file phytokeys-257-095_article-139457__-s003.zip › SUPPLEMENTARY_MATERIALS_PHYLOGENETIC-May2025/Sequence alignments/Combined/Erica_complete_alignments_20240809.phy]

771 13790
Empetrum_nig CATAACAGAAATTTGACATGCATAGG-AATTT-AA-TAAACTACTAGAATTGT-CCCTATTAACTCTATTCTTTT-C-ATTCTTAT-------CTA---------T-TCA----------------------------------------ATTCCG-AATT-AATA-TGA----TGA----ATATAGAATAGAAAAG-----------AATAACAAAGAAA---TGTTA-TA----------------------------------------------GAACA-TA------------------AC-AATTAATAGAAA---------T-AATGATACAAT---------------------------------------------------------------CTATTATCTCATTTTTTATATT-----------------------------------------------------------------------------------------------------------------------------------------------------------------------------------------------------------------------------------------------TATTAG--------------------------------------------------------------------------------------------------------------------------------------------------------------------------------------------------------------ATAG----AAAAT-----------ATTATTAGACACCTTTTTTCG-----TTTTTTA------------------------------ATCCAT----------TTTTAAA----TTCTTTTTTT----------GATTATAT------TTCTATATTTTTTT--------------------GCATATCAGAAATGTCTAATTATT-------------TTATTTATAT-------------------------------------------AAAAAAAAGA----------TAATAA-ATTTTTATAGAGTCTT---------------------------------ATATATAA-------------AAAAATAGATTTCTCT-------AGTCTATATA------------------------------------------------------------------------------CATTTC-CAT-A---------------------------------------------------------------------------------------TAAAT----------------------TTTTTTCTATAATTTATT-----------TAG-----TTGTGTATA----------------GATTTTTTTATT------------CC------AT-------AAAAAATATGATCTAAGATCAGTTGAGCCTATA------------------------------------------------------------------------------------------------------------------------------------------------------------------------------------------------------------------------------------------TTAATCTAAT-----TAACTTAACAAC-T--------CATT----------------------CGAATTCGAC----T-----AATTCGAATGAG-A------CATT------------CCTCCGCT--------TGCATTCATAAA-------GGTGTAAGTTA--AG------AAAAAAAAAA-----------GGTTTCATCATTAAA--------GTATTCTAA--CTACAT----------AAATAT------GTAGT-----------------ATATA------------------TTGAATTGCGTATACA-TAAATGCTAGAATCATTTTT----GATTGAACTAAACGTGGGTCT-CCTT-TAG-AAGGAA---------GATCAAAGAAGATAGCAAAGAAATCA-------AAGAAGAAA-----------------------------------AACAA-CTTTTAG-------AG-AGAGAA-ATC-AGTATCTAAT-------GAATTCAAT-GATTCCA-GTATAAACG-AA----------AGAAAGAG-GGA-ACGAC-ATCCAA?TACTAAG-TGCTAACTTTCAAATTCAGA-GAAACCCC-GGAAAAAAAAA--TGGG-CAATCCT-GAGCCAAA-TCCTTTATTT------------GGC-------------------------------------AAACAAACAAAGATTCCGAAAGCTAAAAAAA-GGATAGGTGCAGAGACTCAATGGAAGCTGTTCTAAC-AATC----------------------------------------------------------AAA-TGAT------------------------------------------------------------------------------------------TAATGATTAAT--------------AACG-A-CCAAAA--T--CTGTATGCCTATTTTTTTG---ATA---GGAAAAATGG----ACC-AATTGTTGTGAATTGATTTCACAATGAATAA-AAAATTGCA------------------TATTTATT-------GATCA------AATCATTTACTCCA-----TCGTCTGCTAGATCTTTTGAAGATCTGCTGAATCGGATGAGAATAAAGATAGAGTCCCATTCTACATGTCAAT--------ACCGACAACAATGAAATTTATTGTAAGAGGAAAATCCGTCGACTTTAGAAATCGTGAGGGTTCAAGTCCCTCTATCCCCA???????????????????????????????????????????????????????????????????????????????????????????????????????????????????????????????????????????????????????????????????????????????????????????????????????????????????????????????????????????????????????????????????????????????????????????????????????????????????????????????????????????????????????????????????????????????????????????????????????????????????????????????????????????????????????????????????????????????????????????????????????????????????????????????????????????????????????????????????????????????????????????????????????????????????????????????????????????????????????????????????????????????????????????????????????????????????????????????????????????????????????????????????????????????????????????????????????????????????????????????????????????????????????????????????????????????????????????????????????????????????????????????????CAAA---------AGAAATTTAGAACTAGAGAGATCTCAGCAACATAACTTCATATATCCGCTTATCTTTCAGGAGTATATTTATGCACTTGCTCATGATCGTGGTTTAAATAGATCAATTTTTTTGGAAAATATGGGTTATGACAATAAATCTAGCTTACTAATTGTGAAACGTTTAATCACTTATTTAATTACTCAAATGTATCAACAGAATCATTTTATTTTTTCTGGTAAT---------GATTCTAAC---------CAAAATAAATTTTTGGGGTACAATACAAAATTGTATTCTCAAATGATATTCGAAGGATTTGCGGTCGTTGTCGAAATTCCATTTTATCTACGATTACTATCTTTCCTAGAAGGTAAAGAAAGAGTGAAATCTCATAATTTACGATCAATTCATTCAATATTTCCGTTTTTCGAGGACAAATTTTCACATCTAAATTATGTATTAGATATACTAATACCTCACCCCATCCATCTGGAAATCTTGGTTCAAACTCTTCGCTACTGGGTAAAAGATGCCTCTTCTTTGCATTTATTACGATTTTTTCTCCACGAGTATCCTATTTGGAATAGTCTTATTA---CTCAAAAGAAATCTAGTTTTTCTTTTTCGAAAAGAAATCAAAGATTCTTCTTGTTCCTATATAATTTTCATGTATGTGAATATGAATCTATCTTTGTTTTTCTCCGCAACCAATCTTATCATTTACGCTCAATATCTTCTGAAACCTTTCTAGAACGAATCTCTTTCTATA---AAAAAATAGAACTAGAACTCTTTACTAAAGAT???????????????????????????????????????????????????????????AGGATATTGGGCAGCCTTAAAAGCTTTTTCATTGGTGAAATCT---CTTTCGACCGGAAATTCGAAAAGTTTTTGT------GTGGGA---------------------------------------------------------------------------CAAAAAAATTCGACCGAAAATGCA------------------------------------------------------------------------------------AAAGGTTTTGGTGTGCGACAA------------------------------------------AGAACTAAGTAATCAAAAGTTGTAATAATATGAATCGACTTGACTCAAAAA-GTTTCAACTTTTCGAATTTCATTTCGAATCGAAAATTCAAAATTTCCATTACCTACTGTTTTGGACTAATCAATATGAAATT-CAATTCTCTTC-GCTCTTATGATTTGTAGAATAAGAACTCTTCTGTTTACTGAATTCTAAAAAAAA----CTTTT-CTTC--------------------------TTGTATCTTCTGTTTATTCTTTTTTCTAATAAAAGTTTTTA--TTTTTTCTCTATTTCTCGAAAAGAGCAGATATAAGAT-----CTTT-AGTTAAAATTAATGAATCGTTGAAACTAATTGATTAAGTTTCAA-----------ACTTTTTT-GTCATTTTCAGAATTATTATTTC----------------------TCTTAATTACTATTTATTT------CTC-TGAATTACTATATAGATACTGCTCTATATCTCTCGCTTTCAACCCAATCTATAAAA-GTTGTTAATCGGGATATGAACTATGAAAAATGTG----------------------TCAAATTATAATGATTCAAAATAGATCCTATTTTATGATCGTTGAGAAAATGCATTTTTTTGTTTCATATTTT--------TTAAAT-CCGATAAATGAGAAATGAATCATTAAAAAATGAAAATGAGAAAGGACATTTTTTTT-AGTTCTATCC-CTGG------ATAGGGGGTAGAACTATCTAGTTACAACAATTCAATTCCAGAAGATCATAAACTACACGAAAGGTTGAAGTTAAGTAAAAGGGATACCCTATAAACGAA-------------AATAATGAACCTTCAAATCCCTATGAATTATTATTCATCAATTTGAATCTTTCCTAAAAAATACTAGATTGAGTTTACTTCTTCAATCTGGACGATTGAATATGAATAGG?GCCGCGG-CTTATATAGGTGAAT-CCATGGAGGGCC-ATCATTGACTAGTTTTCGAAA----TAGTCTTT----TTTTCATCTAGTCCAAAGCAA-TGTATGCGTATTTCAAGATAA------T-----AGACGTAGAGAATATAAATATAGGAA-CTAT----------------------------------------------------------------------------------------------------------------------------------------------------TCCTCCATGAATATTCTATTTCTATTATTCA------TCCTTAAATATT-AGGAATCCTAATTTGACTAAAAATTCTTCTTGTCC-ATTTCGA-TTCTATCC-ATGTGGGATAATGATAAAGAAAAGGGGGAGAAGAATTTACAAAAAGGGGAATTCTTAAAACTCAGGAGAGGGAGAGTCGAGCTAGGTCTATGTAATTGAATCGCTATAAGTCAACTCTTATGGATCTTTTGATGAATGATTCGATAATACGATTGAATCTACGAGAGGAATAGTTGGTTTACGTTATGGAAGAAAGACTTGTATATGGGATAT-TAGATATTCGTATAGTTATATATA-----------------------------------CGAACTAAA----GATATATCTAACTGTGAATT------TAAATGGGAATTCCAATAGAAGTCCTTCCGTCTCGTTTGTAACTGTGAGTTGAATTGAATGAATAAAGAGATGAAATCAAGAAAAA-GATCGAAGAATTTAAAGAACGTTTTGGA-ACAGAAAAAAGGAAGAACGAAAGTTGTATGGATTCACAAACAAGGACTCTGTGGA-TAGAAGATATCCAAGTAATTC----TGAGGATTCAATAATATTTCCAATT-CGAAGTTCTTAGTTAACATGAATTTGAGTAATGG-AATAATCCCATCATCATTCATTGGTT-GATCGTATCATTAA---CCA-TTTCTT---TTCTATAACCTACCCTACCCC-TT-CC-TTGTATCGTT------ATCAGATGAAGTATCTTCTGACCATCATT-TGACTTCTATT-ATTCCCAAA-CC-AAAATAAAAAATAGAAG-TAAGTGAAAGGGAA-AAAGAAAGAAGTTAA-GTTCTAAACTA-----CGTTTTTTAA-TGATCTAATTTTC-TTGGATTACAAA-GAAGTGTGATAAA-GATGAATCT-CGTTAG-AAAGCATCTAATATTCTATCAATTTTTGGGTTTCGATGAAA-CTCG-AAAAAGAAATGGAAAATAG-GAAGG-AAAAAAATTCTGCATTCCCTCCCTAAGAGGGGTGAAGTCCTTGGTTGATCTTTAGCTTTCTTTT-----ATCTTTCTTCCTTAGATTAAAAGTACTGGG-ACAGATAGATCAAAAGCTCAGTATGTAACTTTAATGAAATTTCTTTTT--CAAAGTCAAATTAG--------------------------TAATTGAGGTTACACAAAATCAGAGACAGAAAAGAAGATAGTTGAATCTATA-AAAGAAAAGTAGTCCGGGTGGGGGG----GGTTCGATTAAATCCATTTTTAGTTGTACAATAAACGAATTCCAT-TTGTGTATGTTCTACCGGGAAATAAATGGTACTCTATTCCATATTCTGTTCCCTGGATTGGGAGCAATCGAAAAACCAGATC-------CAGTATCTCTTGGAATACTGAATAGAATTCTACCAAAAATTGCACTAA-TCCACGTATGTCTTTCTCCCATCAA-------TCGCTTTCTAGTTGAAGTAATGAAAATTTTCAACTATTTGTTTGATGAGAAATGCGAAAGAAAAAAAAGGATCTCCTTTAGGAATGAAATAC-GGCTCTGCCTTCTGTACCAGCTTTCATAGAAAAGAGGGAGT--TGAATTGATGTATTGATTGGATCTGTCGGGACTGACGGGG-TCGAA??????????????????????????????????????GTGTTAAAGATTACAAATTGACTTATTATACTCCTAACTATGAAACCAAAGATACTGATATCTTAGCAGCATTCCGAGTAACTCCTCAACCGGGAGTTCCGCCTGAAGAAGCAGGGGCCGCGGTAGCTGCGGAATCTTCTACTGGTACATGGACAACAGTGTGGACTGATGGACTTACTAGCCTTGATCGTTACAAAGGGCGATGCTACCACATCGAGCCTGTTGCTGGAGACGACAATCAATATATTGCTTATGTAGCTTATCCTTTAGACCTTTTTGAAGAAGGTTCTGTTACTAACATGTTTACTTCGATTGTGGGTAATGTATTTGGGTTCAAAGCCCTGCGTGCTCTACGTCTCGAAGATCTACGAATCCCTCCAGCGTATGCTAAAACGTTCCAAGGACCGCCTCATGGTATCCAAGTTGAAAGAGATAAATTGAACAAGTACGGTCGTCCCCTGTTGGGATGTACTATTAAACCAAAATTGGGGTTATCTGCTAAAAACTATGGGAGAGCTGTTTATGAATGTCTCCGCGGTGGACTTGATTTTACCAAAGATGATGAGAACGTGAACTCCCAACCATTTATGCGTTGGAGAGACCGTTTCTTATTTTGTGCCGAAGCAATTTATAAAGCACAGGCGGAAACAGGCGAAATCAAAGGGCATTACTTAAATGCTACTGCAGGTACATGTGAAGAAATGATGAAAAGAGCTGTATTTGCCAGAGAATTAGGAGTTCCTATCGTAATGCATGACTATTTAACAGGGGGATTTACTGCAAATACTACCTTGGCTGAGTATTGCAGAGATAATGGCCTACTTCTTCACATCCATCGTGCAATGCATGCAGTTATTGATAGACAGAAGAATCATGGTATACATTTTCGTGTATTAGCTAAAGCGTTACGTATGTCTGGGGGAGATCATATTCACGCGGGTACTGTAGTAGGTAAACTTGAAGGTGAAAGGGAAATTACTTTGGGCTTTGTTGATTTACTGCGTGATGATTATATTGAAAAAGATCGGGGCCGCGGTATTTATTTTTCTCAAGATTGGGTCTCTCTACCAGGTGTTCTACCCGTGGCTTCAGGGGGTATTCACGTTTGGCATATGCCTGCTCTGACCGAGATCTTTGGGGATGATTCTGTACTACAATTCGGAGGGGGAACTTTGGGACACCCCTGGGGAAATGCACCGGGTGCCGTAGCTAATCGAGTTGCTCTAGAAGCGTGTGTGCAAGCTCGTAATGAAGGACGTGATCTTGCTCGTGAGGGTAATGAAATTATCCGTGAGGCCAGCCAATGGAGTAATGAACTATCTGCTGCTTGTGCAGTATGGAAGGAAATCAAATTTGAATTTCCAGCAATGGATACTTTGTAATTCAGTAATTATCGT-----TCGT-CTTTCTTAATTGAATTGCAATTAAACTCGGCCCAATCTTTTACTAAAA???????????????????????????????????????????????????????????????????????????????????????????????????????????????????????????????????????????????????????????????????????????????????????????????????????????????????????????????????????????????????????????????????????????????????????????????????????????????????????????????????????????????????????????????????????????????????????????????????????????????????????????????????????????????????????????????????????????????????????????????????????????????????????????????????????????????????????????????????????????????????????????????????????????????????????????????????????????????????????????????????????????????????????????????????????????????????????????????????????????????????????????????????????????????????????????????????????????????????????????????????????????????????????????????????????????????????????????????????????????????????????????????????????????????????????????????????????????????????????????????????????????????????????????????????????????????????????????????????????????????????????????????????????????????????????????????????????????????????????????????????????????????????????????????????????????????????????????????????????????GT-CCGGTG-AAGTGTTCGG-ATCGCGG-CGACGTGGG-CGGTTCGCTGCC-GGCGACGTCGCGAGAAGTCCACTGAACCTTATCATTTAGAGGAAGGAGAAGTCGTAACAAGGTTTCCG-TAGGTGAACCTGCGGAAGGATCATTGTCGAAAACCT-GCCA--AGAAGCAGAAAA-CTC-GCG-AACTTGTC-TAACAT----ACAA---C--GGGG-ATT-GCG-----CGGG-TT-GGGGCCTAG-GCCT----CTTTCCC----TTGCGCTCT----------CCCCC-TC----------------------GCGA----GTAGA-TGTTGGCGG-AGC-TTTCGGG--CAACG-TGT-TC--ATTT-ACTCGTCGAACAA-CGAA-CCC-CGGCGCAAAACGCGCCAAGGA-C---AA--TTGAACAAAA-GCTT-GT-----G-CA--TG-C----C----CCCT-T--------GCCT-GTTTT----C------GG--AC----GGCG-------TTGGCGT-ACACATCTTTC-----GAA--------TGA-----C----TA------AA-CGACTCTCGGCAACGGATATCTCGGCTCTTGCATCGATGAAGAACGTAGCGAAATGCGATACTTGGTGTGAATTGCAGAATCCCGTGAACCATCGAGTCTTTGAACGCAAGTTGCGCCCGAAGCC--ATTAGGTTGAAGGCACGTCTGCCTGGGCGTCACGCAWTGCGTCGCCCACTC-----ACCCC-GTGCCTC--AATA---GGGCGGG-----TAA-GTGAGTGGGCGG-ATATTGGCCCCCC-----GTTCACATTT-GCTGCTC--GGTCGGCCTAAAA---TAA-GG-TCCC---CMACGATGG-AC-------ATCA---CGACAAGTGGTGG----TTGCC---AAACCGTCGCGTCATGTCGTGCA---TGCC-A--TT-------TTTTGTCG----TGG--GCTGGCT------CACCGACCCTTAA-GT-ACC-A--TCGA---------------CTGT---GGTACC---TCA--ATTG-C-GACCCC--AGGT-CA-G?-?--???ATTACCC-GCTGAGTTTAAGCATATCAA-TAA?????????????????????????????????????????????????????????????AAA-GCCCGTTCGAC-TCCTTAACTATTTAT------------------CC--TATCCGTTTTT-----------A-----------GTTAGCCGTTCCAAATTCGTTATCTTTTTGAT-TCACTCGACT-----CTTTCACAA--------------------------------------AA-CAAACGGATCGTAGCGAAAATAC-TTTTCTCTGATCACAA-----GTCTTGTGAT-----ATATGATACACGTAC-AAATAAA-CATCTTT-GAGCAA-GGAATCTCCATTTGAATGATTCATGATCTATATCA-TT-----ATT---------CGG-AATTC-GTACTG-----AAAC-TCAAAAAAA----GTTTT-TTTTT--------ATC-CAAGAAATT-CCA-GGGA-----CTGTCTAA-GAC-TTTG-GAA-TA-CCC-TTT-CGTTCT-TT-T---AATTGACATAGACCCAAATCACTAGTAAAATGAGAATGATGCATCGGGAA--TGGAATGGTCAG-----------------------------------------------------------------GGTAGCTCAG-CTGG-TAGAGCAGAGGACTGAAAATT-C-TCGTGTCGCCAGTTCAAACCTGG-----------------------------------------------------------------TTCCTGACGCA-GGATT------TATTTGTATG-AGGAG-TAATTCGACAAATTAATATATATTTATTTAATTGA-----TATGCATCGA-CATA-CCTAT------TT--------------------TTTAATAATCTAAATT-TAGATTAGACTCC--ATATTTTTAT-------------------------------CCATCTAGACGTTTAGAA----------------------------ATA-----GAGATATACTCCATCTATTTT------------TTAGAT-GGGTAAAGAATAGATTCTAG---------AAAGATAAGTA-AAAAATTTAGACTGTATTTCCTCTTCTTTTTACA-TTTCTTTGTATTTTCGTTC-----CTATTCTATTTCTTCATTC-CCTACTACATGAATTTTTAGAAC-----CCGTC-TAAGTGATGTGCGTAGT--GC-AAAGTTCATGATGCAGAACTCGTTT-GGTTCATCGTATGAACTCGGATCATCCG----AAATAAGTA---TCTCTTCCAAATTTTCCTTTGTTGTTAGCCCAT-CC-ATA-ACT--------------AAG-----------------------------------------------------------------------------------------------ACAGATTCCAATT-----CAATTAATTTTTT-----AATTGAC-TTTGTTTAATCTAG----------------AACAGAACGTACAATCC-----TTAAATATCTGGAATT----------------------------TT-CGAAGCTAAGATTAGTTT--CTTAGCATTCAATGAGCATC???????????????????????????????????????????????????????
Calluna_vulgaris_ANA ?????????????????????????????????????????????????????????????????????????????????????????????????????????????????????????????????????????????????????????????????????????????????????????????????????????????????????????????????????????????????????????????????????????????????????????????????????????????????????????????????????????????????????????????????????????????????????????????????????????????????????????????????????????????????????????????????????????????????????????????????????????????????????????????????????????????????????????????????????????????????????????????????????????????????????????????????????????????????????????????????????????????????????????????????????????????????????????????????????????????????????????????????????????????????????????????????????????????????????????????????????????????????????????????????????????????????????????????????????????????????????????????????????????????????????????????????????????????????????????????????????????????????????????????????????????????????????????????????????????????????????????????????????????????????????????????????????????????????????????????????????????????????????????????????????????????????????????????????????????????????????????????????????????????????????????????????????????????????????????????????????????????????????????????????????????????????????????????????????????????????????????????????????????????????????????????????????????????????????????????????????????????????????????????????????????????????????????????????????????????????????????????????????????????????????????????????????????????????????????????????????????????????????????????????????????????????????????????????????????????????????????????????????????????????????????????????????????????????????????????????????????????????????????????????????????????????????????????????????????????????????????????????????????????????????????????????????????????????????????????????????????????????????????????????????????????????????????????????????????????????????????????????????????????????????????????????????????????????????????????????????????????????????????????????????????????????????????????????????????????????????????????????????????????????????????????????????????????????????????????????????????????????????????????????????????????????????????????????????????????????????????????????????????????????????????????????????????????????????????????????????????????????????????????????????TACTAAG-TGATAACTTTCAAATTCAGA-GAAACCCC-GGAAAAAAAAA--TGGG-CAATCCT-GAGCCAAA-TCCTTTTTTT------------CGC-------------------------------------AAACAAACAAAGATTCCGAAAGGTAAAAAAAAGGATAGGTGCAGAGACTCAATGGAAGCTGTTCTAAC-AAATCGATTTGG-CTACGTTGGTAGAAGG-AATAGAAATCTTTCT-ATGGAAACTTACGAAAAAA-TGAAAGATAATTCTATATA-CAT----------A-C-GTATAAG-----------TA------CTG---------------AAATACTATATCGTTATGATTAAT--------------AACG-A-CAAAAA--T--ATGTATTCCTATATTTTTTTTTATA---TGAAAAATGG----ACC-AATTGTTGTGAATAGATTTCACATCGAATAA-AAAA--GCA------------------TATTTATTATTTATTGATCA------AATCATTTACTCCA-----TCGTTTGCTAGATCTTTTGCAGATCTGATGAATCGGATGAGAATAAAGATAGAGTCCCATTCTACATGTCAAG--------ACCGACAACAATGAAATTTATTGTAAGAGGAAAATCCGTCGACTTTAGAAATCGTGAGGGTTCAAGTCCCTCTATCCCCA????????A-GGAAGTCTTAGGATTATGGGAGATATATGCGGGGCATAGCTTATCTTCCGGGTAGTAACTCTCTTATCCTTCAGGAGT------------------------------------------------------------------------ATCCTGG-GAGGAATGAATGGAAAAA------ACAGCATGGCGTTTCCATGGAGCATTCTGCTACTATTTTTTTCTTACCGTATCCTTTCAAAAAAA--CTTCCG--CA-AACCCCTTAAACG-CAACCAAAAAAATTCCATTCTAGG---------TCGGTGTGAAT-GAATAAATGGATAGAGCCATACCGCTTCAATTTTTT-CTAGG-CAAAGAAAACACAAAGAAACAAGCTTTAGTTTTTAATGGGAATGCTTCCCCGCTCTAATTATATGCAAAAAATAGATTAGTGCCTGTTGC---------GGGAAAGGCTAATCCCAT-GTGTGGATTATCGATTTTTTAATGAATCCTAACTATTGTGACTC-------------------TCCATTATGGAATGGAGATCTAGGTGTAAAAGAAGCAGTATGTTGATAAAGAATTTTTTTTT--CCAAAATCACAAGAGCTACTGGTTTTGAAAAAATAAAGGATTTCGAATCGTCCTC-TT-ATCCTAGAACGAACATAAACCAATTAAATGGAAAGGGAGAGGCTCGAGAATCTCTTGATAAGTTTCCCGAGGTACCTATTCTTTTCTT-----ACAAACAATACCTTGTTTTTGAACTGTATCGC-ACTATGTATCATTTGATAACCCCAAAAATCCT-CTACCTTTGTCTCAATTAAAAT-----------TGAAA---------------ATGGAGGAATTCAAA---------AGAAATTTAGAACGAGATAGATCTCAGCAACATGATTTCATATATCCGCTTATTTTTCAGGAGTATATTTATGCATTTGCTCATGATCGTGGTTTAAAGAGATCGATTTTTTTGGAAAATGCGGGTTATGACAATAAATCTAGCTTACTCATTGTGAAACGTTTAATCACTCATTTAATTACTCAAATCTATCAACAGAATCATTTTCTTTTTTCTGTTAAT---------GATTCTAAG---------CAAAATAAAATTTTTGGATACAATACCCATTTTTATTCTCAAAGGATATTCGAAGGATTTGCAATAGTTGTGGAGATTCCATTTTATCTAAGATTACTATCTTTCCTAGAAGATAAAGAAAGAGTTAAATCTCAGAATTTAGGATCAATTCATTCAATATTTCCGTTTTTAGAAGACCAATTTTCACATCTAAATTATGTATTAGATATATTAATACCCCACCCCATCCATCTGGAAATCTTGGTTCAAACTCTTCGGTATTGGGTAAAAGATGCTTCTTCTTTGCATTTATTACGATTTTTTCTCTACGACTATCCTATTTTGAATAGTCTTATTA---TTCCAAAGAAATCGAGTTTTTCGATTTCAAAAATAAATCAAAGATTCTTCTTGTTCCTATATAATTTTCATGTATGGGAATACGAATCTATCTTTGTTTTTCTCCGTACCCAATCTTCTCATTTACGCTTAATATCTTCTGAAACTTTTCTAGAACGAATCTCTTTCTATC---AAAAAATCGAACTAGAAGTCTTTACTAAGAATTTTAAGGCCATTCTATGGGTATTTAAAGAGCCTTTCATGCATTATGTTAGGTATCGAGG????????????????????????????????????????????????????????????????????????????????????????????????????????????????????????????????????????????????????????????????????????????????????????????????????????????????????????????????????????????????????????????????????????????????????????????????????????????????????????????????????????????????????????????????????????????????????????????????????????????????????????????????????????????????????????????????????????????????????????????????????????????????????????????????????????????????????????????????????????????????????????????????????????????????????????????????????????????????????????????????????????????????????????????????????????????????????????????????????????????????????????????????????????????????????????????????????????????????????????????????????????????????????????????????????????????????????????????????????????????????????????????????????????????????????????????????????????????????????????????????????????????????????????????????????????????????????????????????????????????????????????????????????????????????????????????????????????????????????????????????????????????????????????????????????????????????????????????????????????????????????????????????????????????????????????????????????????????????????????????????????????????????????????????????????????????????????????????????????????????????????????????????????????????????????????????????????????????????????????????????????????????????????????????????????????????????????????????????????????????????????????????????????????????????????????????????????????????????????????????????????????????????????????????????????????????????????????????????????????????????????????????????????????????????????????????????????????????????????????????????????????????????????????????????????????????????????????????????????????????????????????????????????????????????????????????????????????????????????????????????????????????????????????????????????????????????????????????????????????????????????????????????????????????????????????????????????????????????????????????????????????????????????????????????????????????????????????????????????????????????????????????????????????????????????????????????????????????????????????????????????????????????????????????????????????????????????????????????????????????????????????????????????????????????????????????????????????????????????????????????????????????????????????????????????????????????????????????????????????????????????????????????????????????????????????????????????????????????????????????????????????????????????????????????????????????????????????????????????????????????????????????????????????????????????????????????????????????????????????????????????????????????????????????????????????????????????????????????????????????????????????????????????????????????????????????????????????????????????????????????????????????????????????????????????????????????????????????????????????????????????????????????????????????????????????????????????????????????????????????????????????????????????????????????????????????????????????????????????????????????????????????????????????????????????????????????????????????????????????????????????????????????????????????????????????????????????????????????????????????????????????????????????????????????????????????????????????????????????????????????????????????????????????????????????????????????????????????????????????????????????????????????????????????????????????????????????????????????????????????????????????????????????????????????????????????????????????????????????????????????????????????????????????????????????????????????????????????????????????????????????????????????????????????????????????????????????????????????????????????????????????????????????????????????????????????????????????????????????????????????????????????????????????????????????????????????????????????????????????????????????????????????????????????????????????????????????????????????????????????????????????????????????????????????????????????????????????????????????????????????????????????????????????????????????????????????????????????????????????????????????????????????????????????????????????????????????????????????????????????????????????????????????????????????????????????????????????????????????????????????????????????????????????????????????????????????????????????????????????????????????????????????????????????????????????????????????????????????????????????????????????????????????????????????????????????????????????????????????????????????????????????????????????????????????????????????????????????????????????????????????????????????????????????????????????????????????????????????????????????????????????????????????????????????????????????????????????????????????????????????????????????????????????????????????????????????????????????????????????????????????????????????????????????????????????????????????????????????????????????????????????????????????????????????????????????????????????????????????????????????????????????????????????????????????????????????????????????????????????????????????????????????????????????????????????????????????????????????????????????????????????????????????????????????????????????????????????????????????????????????????????????????????????????????????????????????????????????????????????????????????????????????????????????????????????????????????????????????????????????????????????????????????????????????????????????????????????????????????????????????????????????????????????????????????????????????????????????????????????????????????????????????????????????????????????????????????????????????????????????????????????????????????????????????????????????????????????????????????????????????????????????????????????????????????????????????????????????????????????????????????????????????????????????????????????????????????????????????????????????????????????????????????????????????????????????????????????????????????????????ACGAATTCATGGT-CCGGTG-AAGTGTTCGG-ATCGCGG-CGACGTGGG-CGGTTCGCTGCC-GGCGACGTCGCGAGAAGTCCACTGAACCTTATCATTTAGAGGAAGGAGAAGTCGTAACAAGGTTTCCG-TAGGTGAACCTGCGGAAGGATCATTGTCGAGA-CCC-GA------------AAGA-CTT-GCG-AACCTGTT-TAAAAA-----CAA---C--GGGG-AAT-GAG-----TGGG-CT-GGG-CTTAG-CCGC----CTTTCCT-----TCCTCATT----------CCCCC-CT----------------------GCGATCGAGCAGG-CGTGCGCGG-AGC-TCTCGGG--CAACG-TGT-TT--GTCT-GCTCGTCCAGAAA-CGAA-CCC-CGGCGCGAACCGCGCCAAGGA-C---GA--TTGAACGA---GCCT-GT-----G-CA--CG-T---------GCCT----------GCCC-GTCTT----C------GG--AT----GGTG-------TTGGCGT-GCACGTCTCTT-----GAA--------TGA-----G----CA------AA-CGACTCTCGGCAACGGATATCTCGGCTCTTGCATCGATGAAGAACGTAGCGAAATGCGATACTTGGTGTGAATTGCAGAATCCCGTGAACCATCGAGTCTTTGAACGCAAGTTGCGCCCGATGCC--ATTAGGCTGAAGGCACGTCTGCCTGGGCGTCACGCATGGCGTCGCCCACTC-----ACCCC-GTGCCTC--T-GT---GGGCGGA------AG-GTGTGTGAGCGG-ATATTGGCCCCCC-----GTTCACGTTC-G-TGCTC--GGTCGGTCTAAAA-G-GAA-AG-TCCC---CAACGACGG-AC-------ATCA---CGGCGAGTGGTGG----TTGCC---AGACCGTCCCGACGCGTCGTGCA---TGCT-G--TT-------CTTTGTCG----TTG--GCCGGCT------CATCGACCCCCGA-GT-ACC-G--TCAGGT-------------ACTC---GGTACC---TCG--ACTG-C-GACCCC--AGGT-CA-GG-C--GGGATCACCC-GCTGAGTTTAAGCATATCAA-TAAGCGG-AGG-AAAAGAAA-CTTACAAGGATTCCCCTAGTAACGG-CGAGCGAACCGGGGAATAAA-GCCCGTTTGAC-TTCTTAACTATCTATC-----------------CC--TATCCTTTTTT-----------A-----------GTTAGCCGTTCCAAATTCGTTATCTTTTTCAT-TCACTCAACT-----CTTTCCCAA--------------------------------------AA-GAAAGGGATCCTAGCGGAAATAC-TTTTCTCTGACCACAA-----GTTTTGTGAT-----ATGTGATACACGCTC-AAATAAA-CATCTTT-GAGCAA-GCAATCTCCATTTGAATGATTCATGATCTATCTCA-TT-----ATT---------CGG-AATTC-GGACTG-----AAA--TGAAAAAA-----GTTTTGTTTTT----GCAAATC-CAAGAAATT-CCA-GGAC-----CTGTATAA-GAC-TTTT-GAA-TA-CCC-TTT-CGTTCT-TTGT---AATTGACATAGACCCAAATCATTAGTAAAATGAAAATGATGCATCGGGAA--TGG-----TCAG-----------------------------------------------------------------GATAGCTCAG-CCT??????????????????????????????????????????????????????????????????????????????????????????????????????????????????????????????????????????????????????????????????????????????????????????????????????????????????????????????????????????????????????????????????????????????????????????????????????????????????????????????????????????????????????????????????????????????????????????????????????????????????????????????????????????????????????????????????????????????????????????????????????????????????????????????????????????????????????????????????????????????????????????????????????????????????????????????????????????????????????????????????????????????????????????????????????????????????????????????????????????????????????????????????????????????????????????????????????????????????????????????????????????????????????????????????????????????????????????????????????????????????????????????????????????????????????????????????????????????????????????????????????????????????????????????????????????????????????????????????????????????????????????
Calluna_vulgaris_BG643 ???????????????????????????????????????????????????????????????????????????????????????????????????????????????????????????????????????????????????????????????????????????????????????????????????????????????????????????????????????????????????????????????????????????????????????????????????????????????????????????????????????????????????????????????????????????????????????????????????????????????????????????????????????????????????????????????????????????????????????????????????????????????????????????????????????????????????????????????????????????????????????????????????????????????????????????????????????????????????????????????????????????????????????????????????????????????????????????????????????????????????????????????????????????????????????????????????????????????????????????????????????????????????????????????????????????????????????????????????????????????????????????????????????????????????????????????????????????????????????????????????????????????????????????????????????????????????????????????????????????????????????????????????????????????????????????????????????????????????????????????????????????????????????????????????????????????????????????????????????????????????????????????????????????????????????????????????????????????????????????????????????????????????????????????????????????????????????????????????????????????????????????????????????????????????????????????????????????????????????????????????????????????????????????????????????????????????????????????????????????????????????????????????????????????????????????????????????????????????????????????????????????????????????????????????????????????????????????????????????????????????????????????????????????????????????????????????????????????????????????????????????????????????????????????????????????????????????????????????????????????????????????????????????????????????????????????????????????????????????????????????????????????????????????????????????????????????????????????????????????????????????????????????????????????????????????????????????????????????????????????????????????????????????????????????????????????????????????????????????????????????????????????????????????????????????????????????????????????????????????????????????????????????????????????????????????????????????????????????????????????????????????????????????????????????????????????????????????????????????????????????????????????????????????????????????????????????????????????GA-GAAACCCC-GGAAAAAAAAA--TGGG-CAATCCT-GAGCCAAA-TCCTTTTTTT------------CGC-------------------------------------AAACAAACAAAGATTCCGAAAGGTAAAAAAAAGGATAGGTGCAGAGACTCAATGGAAGCTGTTCTAAC-AAATCGATTTGG-CTACGTTGGTAGAAGG-AATAGAAATCTTTCT-ATGGAAACTTACGAAAAAA-TGAAAGATAATTCTATATA-CAT----------A-C-GTATAAG-----------TA------CTG---------------AAATACTATATCGTTATGATTAAT--------------AACG-A-CAAAAA--T--ATGTATTCCTATATTTTTTTTTATA---TGAAAAATGG----ACC-AATTGTTGTGAATAGATTTCACATCGAATAA-AAAA--GCA------------------TATTTATTATTTATTGATCA------AATCATTTACTCCA-----TCGTTTGCTAGATCTTTTGCAGATCTGATGAATCGGATGAGAATAAAGATAGAGTCCCATTCTACATGTCAAG--------ACCGACAACAATGAAATTTATTGTAAGAGGAAAATCCGTCGACTTTAGAAATCGTGAGGGTTCAAGTCCCTCTATCCCCA???????????????????????????????????????????????????????????????????????????????????????????????????????????????????????????????????????????????????????????????????????????????????????????????????????????????????????????????????????????????????????????????????????????????????????????????????????????????????????????????????????????????????????????????????????????????????????????????????????????????????????????????????????????????????????????????????????????????????????????????????????????????????????????????????????????????????????????????????????????????????????????????????????????????????????????????????????????????????????????????????????????????????????????????????????????????????????????????????????????????????????????????????????????????????????????????????????????????????????????????????????????????????????????????????????????????????????????????????????????????????????????????????CAAA---------AGAAATTTAGAACGAGATAGATCTCAGCAACATGATTTCATATATCCGCTTATTTTTCAGGAGTATATTTATGCATTTGCTCATGATCGTGGTTTAAAGAGATCGATTTTTTTGGAAAATGCGGGTTATGACAATAAATCTAGCTTACTCATTGTGAAACGTTTAATCACTCATTTAATTACTCAAATCTATCAACAGAATCATTTTCTTTTTTCTGTTAAT---------GATTCTAAG---------CAAAATAAAATTTTTGGATACAATACCCATTTTTATTCTCAAAGGATATTCGAAGGATTTGCAATAGTTGTGGAGATTCCATTTTATCTAAGATTACTATCTTTCCTAGAAGATAAAGAAAGAGTTAAATCTCAGAATTTAGGATCAATTCATTCAATATTTCCGTTTTTAGAAGACCAATTTTCACATCTAAATTATGTATTAGATATATTAATACCCCACCCCATCCATCTGGAAATCTTGGTTCAAACTCTTCGGTATTGGGTAAAAGATGCTTCTTCTTTGCATTTATTACGATTTTTTCTCTACGACTATCCTATTTTGAATAGTCTTATTA---TTCCAAAGAAATCGAGTTTTTCGATTTCAAAAATAAATCAAAGATTCTTCTTGTTCCTATATAATTTTCATGTATGGGAATACGAATCTATCTTTGTTTTTCTCCGTACCCAATCTTCTCATTTACGCTTAATATCTTCTGAAACTTTTCTAGAACGAATCTCTTTCTATC---AAAAAATCGAACTAGAAGTCTTTACTAAGAAT???????????????????????????????????????????????????????????AGGATATTGGGCAGCCTTAAAAGCTTTTTCGTTGGGGAAATCT---ATTTCGACCGAAAATTCAAAAAGTTTTTGT------ATGCCA---------------------------------------------------------------------------CAAAAAAATTCGACCGCAAATGCAAAAGGTTTTGGTGGA---------------------------------------------------------------------AAAGGTTTTGGTGGGCGACAA------------------------------------------AGAACTAAGTAATCAAAAGTCGTAATAATATGAATCGACTTGACTCAAAAA-GCTTCAACTTTTCGAATTTCATTTCGAATAGAAAATTCACAATTTCCGTTACCTACTGTTTTGGACTAATCAATAGGAAATT-CAACTCTCCCC-GCTCTTATGATTTGTAGAATAAGAACTCTTCTGTTTACTGAATTCTAAAAAAAAAAA-CTTTT-CTTC--------------------------TTGTATCTTCTGTTTATTCTTTTTTCGAATCCAAATTTTTA--TTTTTTCTCTATTTCTAGAAAAGGGCAGATATAAGATAAGATCTTT-AGTTAAAATTAATGAATCGTTGAAACTAATTGATTAAGTTTCAA-----------ACTTTTTT-GTCATTTTC--------------------------------------TGAATTACTATTTATTT------GTC-TCAATTAATATCTAGATACTGCTCTATATCTCTCGCTTTCAACCCAATCTATCCAA-GTTGTTAATCGGGATATGAACTATGAAAAATGTG----------------------TCAAATTATAATGATTCAAAATAGGTCCTATTTTAGGATCGTTGAGAAAATGCATTTTTTTGTTTCATTTTTT--------TGAAAT-CCGATAAATGAGAAAGGAATCATTAAAAAATGAAAATGAGAAAGGACATTTTTTTT-AGTTCTATCC-CTGG------ATAGGGGGTAGAACTATCCAGTTACAACAATTCAATTCCAGAAGATCATAAACTACACGAAAGGTTGAAGTTAAGTAAAAGGGATACCCTATAAACGAAACTAATAAACGAAAATAATGAACCTTCAAATCCCTATGAATTATTATTCATCAATTTGAATCTTTCCTAAAAAATACTAGATTGAGTTTACTTATTCAATCTGGACGATTGAATATGAATAG?????????????????????????????TGGAGGGCC-ATCATTGACTAGTTTTCGAAA----GAGTCTTT----TTTTCATCGAGTGCAAGGCAA-TGTATGCGTAGCTCAAGATAA------T-----AGAAGTCGAAAATCGAAATATAGTAA-CTATAAATATCCAAAGACGTTAGATACGATCTAGA-ATAATAAGAA--AAAA-ACG---ACAA-TTC------------GACTCATAA-AAA-GAAAAGA-GATTGAAAAGATCTTTTT-CCGAAAATTCCTGTTTGGTCGACTTATACCTCTCCTCAATGAATATTCGAGTTCTATTGTTTAGTCAA-TCCTTAAATATT-AGGAGTCATAATTGGAATCAAAATTCGTCTTGTCC-ATTTCAA-TTCTATCC-ATGTGGGATAATGATAAAGAAAAGGAGGAGAATTATTTWCAAAAAATGGAATTCCTAAAACTTAGGAGAGGGAGAGTCGAGCTAGGTCTATGTAATTGAATGGTTATAAGTCAACCCTTATAGATCTTTTGATGAATGATTCGAGAATCTGGTTGAATCTACGAGAGGAATAGTTGGTTTACGTTATGGAAGAAAGACTTGTATATGGGATAT-TAGATATTCGY-TAGTTATATATA-----------------------------------CGAATTAAA----GATATATTTAATT-T-AA?????????????????????????????????????????????????????????????????????????????????????????????????????????????????????????????????????????????????????????????????????????????????????????????????????????????????????????????????????????????????????????????????????????????????????????????????????????????????????????????????????????????????????????????????????????????????????????????????????????????????????????????????????????????????????????????????????????????????????????????????????????????????????????????????????????????????????????????????????????????????????????????????????????????????????????????????????????????????????????????????????????????????????????????????????????????????????????????????????????????????????????????????????????????????????????????????????????????????????????????????????????????????????????????????????????????????????????????????????????????????????????????????????????????????????????????????????????????????????????????????????????????????????????????????????????????????????????????????????????????????????????????????????????????????????????????????????????????????????????????????????????????????????????????????????????????????????????????????????????????????????????????????????????????????????????????????????????????????????????????????????????????????????AAACAGAAACTAAAGCAAGTGTTGGATTCAAAGCGGGTGTTAAAGATTATAAATTGACTTATTATACTCCTAACTATGAAACCAAAGATACTGATATCTTGGCAGCATTCCGAGTAACTCCTCAACCGGGAGTTCCACCTGAAGAAGCAGGGGCCGCGGTAGCTGCGGAATCTTCTACTGGTACATGGACAACAGTGTGGACTGATGGACTTACTAGCCTTGATCGTTACAAAGGGCGATGCTACCACATCGAGCCTGTTGCTGGAGACGAAAATCAATATATTGCTTATGTAGCTTATCCTTTAGACCTTTTTGAAGAAGGTTCTGTTACTAACATGTTTACTTCCATTGTGGGTAATGTATTTGGGTTCAAAGCACTGCGGGCTCTACGTCTGGAAGATCTACGAATCCCTCCAGCGTATGTTAAAACGTTCCAAGGACCGCCTCATGGTATCCAAGTTGAAAGAGATAAATTGAACAAGTACGGCCGTCCCCTGTTGGGATGTACAATTAAACCAAAATTGGGGTTATCTGCTAAAAACTATGGGAGAGCTGTTTATGAATGTCTCCGCGGTGGACTTGATTTTACCAAAGATGATGAGAACGTAAACTCCCAACCATTTATGCGTTGGAGAGACCGTTTCGTATTTTGTGCCGAAGCAATTTATAAAGCACAGGCGGAAACAGGCGAAATCAAAGGGCATTACTTAAATGCTACTGCAGGT?????????????TGCTAAAAAGAGCTGCATTTGCCAGAGAATTAGGAGTTCCTATCGTAATGCATGACTATTTAACAGGGGGATTCACTGCAAATACTACCTTGGCGCAATATTGCCGAGATAATGGCCTACTTCTTCACATCCATCGTGCAATGCACGCAGTTATTGATAGACAGAAGAATCATGGTATGCATTTTCGTGTACTAGCTAAAGCTTTACGTATGTCTGGGGGTGATCATGTTCACGCGGGTACTGTAGTAGGTAAACTTGAAGGCGAAAGGGAAATCACTTTGGGCTTTGTTGATTTACTGCGTATGGATTATATTGAAAAAGATCGAAACCGCGGTATTTTTTTTTCTCAAGATTGGGTCTCTCTACCAGGTGTTCTACCCGTGGCTTCAGGGGGTATTCACGTTTGGCATATGCCTGCTCTGACCGAGATCTTTGGGGATGATTCTGTACTACAATTCGGAGGAGGAACTTTAGGACACCCCTGGGGAAATGCACCGGGTGCCGTARCCAA??????????????????????????????????????????????????????????????????????????????????????????????????????????????????????????????????????????????????????????????????????????????????????????????????????????????????????????????????????????????????????????CATGGCTTAATCTTTGAGACAAGCATATGACTACTGGCAGGATCAA-CCAG-GTAGCATTCCTTTCAC-GACGCCGGCGCCGCCCATGCCC----AT-TGAAC--AAACA-A-GGAGG-CAA---GGA---CGAG-CACGGCAGT----CAT-CCGCAACAAGCGACAAACGC---TTTTTGGGGCAAA-TAACAATCG-CGACAT------GTCTA-------CCCA----CATAG-GTTTCGGC--ATCCGAGAGTAC-GAGTCCCAGCTA--ATGGC-CATGGAGG-CCGCAC-AATCCT--GTGCAATTT-G-CATGAAA-CACCGGC--AAAACTTCGAGGCTCACC-TACACC-AAAGGAGGTGCAAAAGCGAGA--ATAGGGACTTTC--AC-GAT----CGAATTCC-A--TCGCATTAGGAAT-GA-GGCACAGGAACCCTTTTCAAATTCGCAACGATTACGATGCATATCCTCGAATAGAGTCGTCGGGGATGGCCTTCCCTGTGCAGGCAGAGAGCTATCCAGTCCC-----------------------------------------------------------------------------------------------------------------------CGACGAAA-TCAAGCACCACCCAAACGCCA-TTACGTACACGTTGCACCGGCTCCGAT-GACCAATTGCACCTTGAAGG-ACAAAATGTCC--ATCAAAA-AGCAAAAGGCCAAAAAGAGCCG-GGCAAGCACCGTTT---AGCATGAACACGCGG--GCACCG-C-ATCATTTGGAA---CCCACA-CAA-TCGAAAGGGA--CAAGCAACTCAAAA-GGGAC-TAA-GCGAGGA--GCTCGCC----AAAGGA---ATTTC-AAAGGGACATA-TCGCCGTAGCC-GA-AGGGGATCCAACACCGAA-GTCATGC--ACTACTAAT-GCC--CATGGG--AAACCAGGGAGGCCACAA--GCCCGTGGCATC???????????????????????????????????????????????????????????????????????????????????????????????????????????????????????????????????????????????????????????GT-CCGGTG-AAGTGTTCGG-ATCGCGG-CGACGTGGG-CGGTTCGCTGCC-GGCGACGTCGCGAGAAGTCCACTGAACCTTATCATTTAGAGGAAGGAGAAGTCGTAACAAGGTTTCCG-TAGGTGAACCTGCGGAAGGATCATTGTCGAGA-CCC-GA------------AAGA-CTT-GCG-AACCTGTT-TAAAAA-----CAA---C--GGGG-AAT-GAG-----TGGG-CT-GGG-CTTAG-CCGC----CTTTCCT-----TCCTCATT----------CCCCC-CT----------------------GCGATCGAGCAGG-CGTGCGCGG-AGC-TCTCGGG--CAACG-TGT-TT--GTCT-GCTCGTCCAGAAA-CGAA-CCC-CGGCGCGAACCGCGCCAAGGA-C---GA--TTGAACGA---GCCT-GT-----G-CA--CG-T---------GCCT----------GCCC-GTCTT----C------GG--AT----GGTG-------TTGGCGT-GCACGTCTCTT-----GAA--------TGA-----G----CA------AA-CGACTCTCGGCAACGGATATCTCGGCTCTTGCATCGATGAAGAACGTAGCGAAATGCGATACTTGGTGTGAATTGCAGAATCCCGTGAACCATCGAGTCTTTGAACGCAAGTTGCGCCCGATGCC--ATTAGGCTGAAGGCACGTCTGCCTGGGCGTCACGCATGGCGTCGCCCACTC-----ACCCC-GTGCCTC--T-GT---GGGCGGA------AG-GTGTGTGAGCGG-ATATTGGCCCCCC-----GTTCACGTTC-G-TGCTC--GGTCGGTCTAAAA-G-GAA-AG-TCCC---CAACGACGG-AC-------ATCA---CGGCGAGTGGTGG----TTGCC---AGACCGTCCCGACGCGTCGTGCA---TGCT-G--TT-------CTTTGTCG----TTG--GCCGGCT------CATCGACCCCCGA-GT-ACC-G--TCAGGT-------------ACTC---GGTACC---TCG--ACTG-C-GACCCC--AGGT-CA-GG-C--GGGATCACCC-GCTGAGTTTAAGCATATCAA-TAA?????????????????????????????????????????????????????????????AAA-GCCCGTTTGAC-TTCTTAACTATCTATC-----------------CC--TATCCTTTTTT-----------A-----------GTTAGCCGTTCCAAATTCGTTATCTTTTTCAT-TCACTCAACT-----CTTTCCCAA--------------------------------------AA-GAAAGGGATCCTAGCGGAAATAC-TTTTCTCTGACCACAA-----GTTTTGTGAT-----ATGTGATACACGCTC-AAATAAA-CATCTTT-GAGCAA-GCAATCTCCATTTGAATGATTCATGATCTATCTCA-TT-----ATT---------CGG-AATTC-GGACTG-----AAA--TGAAAAAA-----GTTTTGTTTTT----GCAAATC-CAAGAAATT-CCA-GGAC-----CTGTATAA-GAC-TTTT-GAA-TA-CCC-TTT-CGTTCT-TTGT---AATTGACATAGACCCAAATCATTAGTAAAATGAAAATGATGCATCGGGAA--TGG-----TCAG-----------------------------------------------------------------GATAGCTCAGCCTGGTTAGAGCAGAGGACTGAAAATT-C-TCGTGTCGCCAGTTCAAATCTGG-----------------------------------------------------------------TTTCTGACGCA-GGATT------AATTTGTATG-AGGAG-CTATTTGATAAAT---------------TAATCGG-----TATGCATCGA-CATA-CCGAT------TT--------------------ATTAATACTTTCGATT-TCGATTAGATTCT--CTATCTCGAT-------------------------------TCATCTAGATGAATCGAG----------------------------ATA-----GAGATATACGCTATCTATTTT------------TTAGAT-GGGTCAAGAATAGATTCTAG---------AAAGGTAAGTC-ACAAATTTAGACTGTATTTCCTCTTCTTTTTCCA-TTTCTTTCGATTTTCGTTC-----CTATTCTATTTCTTCATTT-CCTACTACATGAATTTAGAGAAC-----CCGTC-TAAGTGATGTGCGCAGT--ACTAAAGTTCATGATGCAGAACTCGTTT-GGTTTATCTTATTAACTCGGGTCATTTG----AAATAAGTA---TTTCGTCCAAATTTTCCTTTGTTGTTATCCCCT-CC-ATACCCT--------------AAG-----------------------------------------------------------------------------------------------AGCGATTCCATTT-----CAATGAATTTCTC-----AA-TGAC-TTTATTTAATCTGG----------------AACAGAACGTACAATCC-----TTAAATATCTGGAATTC--------TG------------TAATTTT-CTAAGTAAAGATTAGTTT--CTTATCATTCAACGAGCATC???????????????????????????????????????????????????????
Corema_album_ANA ??????????????????????????????????????????????????????????????????????????????????????????????????????????????????????????????????????????????????????????????????????????????????????????????????????????????????????????????????????????????????????????????????????????????????????????????????????????????????????????????????????????????????????????????????????????????????????????????????????????????????????????????????????????????????????????????????????????????????????????????????????????????????????????????????????????????????????????????????????????????????????????????????????????????????????????????????????????????????????????????????????????????????????????????????????????????????????????????????????????????????????????????????????????????????????????????????????????????????????????????????????????????????????????????????????????????????????????????????????????????????????????????????????????????????????????????????????????????????????????????????????????????????????????????????????????????????????????????????????????????????????????????????????????????????????????????????????????????????????????????????????????????????????????????????????????????????????????????????????????????????????????????????????????????????????????????????????????????????????????????????????????????????????????????????????????????????????????????????????????????????????????????????????????????????????????????????????????????????????????????????????????????????????????????????????????????????????????????????????????????????????????????????????????????????????????????????????????????????????????????????????????????????????????????????????????????????????????????????????????????????????????????????????????????????????????????????????????????????????????????????????????????????????????????????????????????????????????????????????????????????????????????????????????????????????????????????????????????????????????????????????????????????????????????????????????????????????????????????????????????????????????????????????????????????????????????????????????????????????????????????????????????????????????????????????????????????????????????????????????????????????????????????????????????????????????????????????????????????????????????????????????????????????????????????????????????????????????????????????????????????????????????????????????????????????????????????????????????????????????????????????????????????????????????????????????????????????????????????????CCCC-GGAAAAAAAAA--TGGG-CAATCCT-GAGCCAAA-TCCTTTATTT------------CGC-------------------------------------AAACAAACAAAGATTCCAAAAGCTAAAAAA--GGATAGGTGCAGAGACTCAATGGAAGCTGTTCTAAC-AATC----------------------------------------------------------AAA-TGAT------------------------------------------------------------------------------------------TAATGATTAAT--------------AACG-A-CCAAAA--T--CTGTATCCCTATTTTTTT----ATA---GGAAAAATGG----ACC-AATTGTTGTGAATTGATTTCACAATGAATAA-AAAATTGCA------------------TATTTATT-------GATCA------AATCATTTACTCCA-----TCGTCTGCTAGATCTTTTGAAGATCTGCTGAATCGGATGAGAATAAAGATAGAGTCCCATTCTACATGTCAAT--------ACCGACAACAATGAAATTTATTGTAAGAGGAAAATCCGTCGACTTTAGAAATCGTGAGGGTTCAAGTCCCTCTATCCCCAGTGCGGCTA-GGA---------------------------------------------------------------------------TCT-TTTACACATTTGGATGAAGCAA-GGTATTCGTCCATACCATCGGTAAAGTTTGG-AAGACCACGACTGATCCTGAAGAGGAATGAATGGAAAAA------ACAGCATGTCGTATCAATGGAGCATTCTAAGAATGTTTAATTCTTACCGTATCAGTACAAAAAA---CTTTTTTTTTTAATTTTTGAAACG-GAACAAAAGAAATTCCATTTTAAG---------TTGGCTTGAAT-GAATAAATGGATAGA-CCCTATGGCTTCAATTTT---CTAGGG-AAAG-----AAAAAGAAACGAGCTTTAGTTCTTAATTTGAATGATTTCCCGCTCTAATTATAGGTTAAAAATAGATTAGTGCCTGTTGC---------GGGAAAGGCTTTTCCCAT-GTGTGGATTATCCATTTTTTAATGAATCCTAACTATTGTGACTC-------------------TCCATTATGGAATGGAGATGGATGTGTAGAAGAAGCAGCATATTGA-AAAGAATTTTTTTTT--CCAAAATCAAAAGAGCGATTGGG-TTGAAAAAATAAAAGATTT-TAATCGTCTTC-TT-ATCCTATAACGAGCATAAACTAATTAAATGGAAAGGGAGAGTCTAGAGAATCTGTTGATAAGTTTATCGTACCGAGGTAGCTATTCTTTTCTTACTACCAATACCTTGTT---G--CTGTATCGC-ACTATGTATCATTTGATAACTCTAAAAATCCT-CTACCCTTGCCTCAATTAAAAT-----------TGAAA---------------ATGGAGGAATTCAAA---------AGAAATTTAGAACTAGATAGATCTCAGCAACATGACTTCATATATCCGCTTATCTTTCAGGAGTATATTTATGCACTTGCTCATGATCGTGGTTTAAATAGATCAATTTTTTTGGAAAATATGGGTTATGACAATAAATTTAGCTTATTAATTGTGAAACGTTTAATCACTCATTTAATTACTCAAATGTATCAACAGAATCATTTTCTTTTTTCTGGTAAT---------GATTCTAAC---------CAAAATAAATTTTTGGGGTACAATACAAAATTGTATTCTCAAACGATATTCGAAGGATTTGCGTTCGTTGTCGAAATTCCATTTTATCTACGATTACTATCTTTCCTAGAAGGTAAAGAAAGAGTGAAATCTCATAATTTACGATCAATTCATTCAATATTTCCGTTTTTCGAGGACAAATTTGCACATCTAAATTATGTATTAGATATACTAATACCTCACCCCATCCATCTTGAAATCTTGGTTCAAACTCTTCGCTACTGGGTAAAAGATGCCTCTTCTTTGCATTTATTACGATTTTTTCTCCACGATTATCCCATTTGGAATAGTCTTATTA---CTCAAAAGAAATCTAGTTTTTCTTTTTCGAAAAGAAATCAAAGATTCTTCTTGTTCCTATATAATTTTCATGTATGTGAATACGAATCTATCTTTGTTTTTCTCCGCAACCAATCTTATCATTTACGCTCAATATCTTCTGAAACCTTTCTAGAACGAATCTCTTTCTATA---AAAAAATAGAACTAGAAGTCTTTACTAAGGATTTTAAGGCCAT????????????????????????????????????????????????????????????????????????????????????????????????????????????????????????????????????????????????????????????????????????????????????????????????????????????????????????????????????????????????????????????????????????????????????????????????????????????????????????????????????????????????????????????????????????????????????????????????????????????????????????????????????????????????????????????????????????????????????????????????????????????????????????????????????????????????????????????????????????????????????????????????????????????????????????????????????????????????????????????????????????????????????????????????????????????????????????????????????????????????????????????????????????????????????????????????????????????????????????????????????????????????????????????????????????????????????????????????????????????????????????????????????????????????????????????????????????????????????????????????????????????????????????????????????????????????????????????????????????????????????????????????????????????????????????????????????????????????????????????????????????????????????????????????????????????????????????????????????????????????????????????????????????????????????????????????????????????????????????????????????????????????????????????????????????????????????????????????????????????????????????????????????????????????????????????????????????????????????????????????????????????????????????????????????????????????????????????????????????????????????????????????????????????????????????????????????????????????????????????????????????????????????????????????????????????????????????????????????????????????????????????????????????????????????????????????????????????????????????????????????????????????????????????????????????????????????????????????????????????????????????????????????????????????????????????????????????????????????????????????????????????????????????????????????????????????????????????????????????????????????????????????????????????????????????????????????????????????????????????????????????????????????????????????????????????????????????????????????????????????????????????????????????????????????????????????????????????????????????????????????????????????????????????????????????????????????????????????????????????????????????????????????????????????????????????????????????????????????????????????????????????????????????????????????????????????????????????????????????????????????????????????????????????????????????????????????????????????????????????????????????????????????????????????????????????????????????????????????????????????????????????????????????????????????????????????????????????????????????????????????????????????????????????????????????????????????????????????????????????????????????????????????????????????????????????????????????????????????????????????????????????????????????????????????????????????????????????????????????????????????????????????????????????????????????????????????????????????????????????????????????????????????????????????????????????????????????????????????????????????????????????????????????????????????????????????????????????????????????????????????????????????????????????????????????????????????????????????????????????????????????????????????????????????????????????????????????????????????????????????????????????????????????????????????????????????????????????????????????????????????????????????????????????????????????????????????????????????????????????????????????????????????????????????????????????????????????????????????????????????????????????????????????????????????????????????????????????????????????????????????????????????????????????????????????????????????????????????????????????????????????????????????????????????????????????????????????????????????????????????????????????????????????????????????????????????????????????????????????????????????????????????????????????????????????????????????????????????????????????????????????????????????????????????????????????????????????????????????????????????????????????????????????????????????????????????????????????????????????????????????????????????????????????????????????????????????????????????????????????????????????????????????????????????????????????????????????????????????????????????????????????????????????????????????????????????????????????????????????????????????????????????????????????????????????????????????????????????????????????????????????????????????????????????????????????????????????????????????????????????????????????????????????????????????????????????????????????????????????????????????????????????????????????????????????????????????????????????????????????????????????????????????????????????????????????????????????????????????????????????????????????????????????????????????????????????????????????????????????????????????????????????????????????????????????????????????????????????????????????????????????????????????????????????????????????????????????????????????????????????????????????????????????????????????????????????????????????????????????????????????????????????????????????????????????????????????????????????????????????????????????????????????????????????????????????????????????????????????????????????????????????????????????????????????????????????????????????????????????????????????????????????????????????????????????????????????????????????????????????????????????????????????????????????????????????????????????????????????????????????????????????????????????????????????????????????????????????????????????????????????????????????????????????????????????????????????????????????????????????????????????????????????????????????????????????????????????????????????????????????????????????????????????????????????????????????????????????????????????????????????????????????????????????????????????????????????????????????????????????????????????????????????????????????????????????????????????????????????????????????????????????????????????????????????????????????????????????????????????CGG-ATCGCGG-CGACGTGGG-CGGTTCGCTGCC-GGCGACGTCGCGAGAAGTCCACTGAACCTTATCATTTAGAGGAAGGAGAAGTCGTAACAAGGTTTCCG-TAGGTGAACCTGCGGAAGGATCATTGTCGAAAACCT-GCCA--AGAAGCAGAAAA-CTT-GCG-AACTTGTC-TA-CAT----ACAA---C--GGGG-ATT-GCG-----CGGG-TT-GGGGCCTAG-GCCT----CTTTCCC----TTCCGCTCT----------CCCCC-TC----------------------GCGA----GTAGA-TGTTGGCGG-AGC-TTTCGGAGGCAACG-CGT-TC--ATTT-ACTCGTCGAGCAA-CGAA-CCC-CGGCGCAAAACGCGCCAAGGA-C---AA--TTGAACAAAA-GCTT-GT-----G-CA--CG-T----C----CGCT----------GCCT-GTTTT----C------GG--GT----GGCG-------TTGGCGT-ACACATCTTTC-----GAA--------TGA-----C----TA------AA-CGACTCTCGGCAACGGATATCTCGGCTCTTGCATCGATGAAGAACGTAGCGAAATGCGATACTTGGTGTGAATTGCAGAATCCCGTGAACCATCGAGTCTTTGAACGCAAGTTGCGCCCGAAGCC--ATTAGGTTGAAGGCACGTCTGCCTGGGCGTCACGCATTGCGTCGCCCACTC-----ACCCC-GTGCCTC--AATA--GGGGCGGG-----TAA-GCGAGTGGGCGG-ATATTGGCCCCCC-----GTTCACATTTTGGTGCTC--GGTCGGCCTAAAA---AAA-GG-TCCC---CAACGACGG-AC-------ATCA---CGACAAGTGGTGG----TTGCC---AAACCGTCGCGTCGAGTCGTGCG---TGCC-A--TT-------TTTTGTCG----TGG--GCTGGCT------CACCGACCCTTAA-GT-ACC-G--TCAT--CGAGTG-------TGGT---GGTACC---TCA--ATTG-C-GACCCC--AGGT-CA-GG-C--GGGATTACCC-GCTGAGTTTAAGCATATCAA-TAAGCGG-AGG-AAAAGAAA-CT?????????????????????????????????????????AAA-GCCCGTTTGAC-TCCTTAACTATTTAT------------------CC--TATCCGTTTTT-----------A-----------GTTAGCCGTTCCAAATTCGTTATCTTTTTGAT-TCACTCGACT-----CTTTCACAA--------------------------------------AA-CAAACGGATCGTAGCGAAAATAC-TTTTCTCTGATCACAA-----GTCTTGTGAT-----ATGTGATACACGCTC-AAATAAA-CATCTTT-GAGCAA-GGAATCTACATTTGAATGATTCATGATCTATATCA-TT-----ATT---------TTG-AATTC-GGACTG-----AAAC-TCAAAAAA-----GTTTT-TTTTTG---GAAAATC-CAAGAAATT-CCA-GGGA-----CTGTCTAA-GAC-TTTG-GAA-TA-CCC-TTT-CGTTCT-TT-T---AATTGACATAGACCCAAATCACTAGTAAAAT??????????????????????????????????????????????????????????????????????????????????????????????????????????????????????????????????????????????????????????????????????????????????????????????????????????????????????????????????????????????????????????????????????????????????????????????????????????????????????????????????????????????????????????????????????????????????????????????????????????????????????????????????????????????????????????????????????????????????????????????????????????????????????????????????????????????????????????????????????????????????????????????????????????????????????????????????????????????????????????????????????????????????????????????????????????????????????????????????????????????????????????????????????????????????????????????????????????????????????????????????????????????????????????????????????????????????????????????????????????????????????????????????????????????????????????????????????????????????????????????????????????????????????????????????????????????????????????????????????????????????????????????????????????????????????????????????????????????????????????????????????????????????????????????????????????
Daboecia_cantabrica_ANA ?????????????????????????????????????????????????????????????????????????????????????????????????????????????????????????????????????????????????????????????????????????????????????????????????????????????????????????????????????????????????????????????????????????????????????????????????????????????????????????????????????????????????????????????????????????????????????????????????????????????????????????????????????????????????????????????????????????????????????????????????????????????????????????????????????????????????????????????????????????????????????????????????????????????????????????????????????????????????????????????????????????????????????????????????????????????????????????????????????????????????????????????????????????????????????????????????????????????????????????????????????????????????????????????????????????????????????????????????????????????????????????????????????????????????????????????????????????????????????????????????????????????????????????????????????????????????????????????????????????????????????????????????????????????????????????????????????????????????????????????????????????????????????????????????????????????????????????????????????????????????????????????????????????????????????????????????????????????????????????????????????????????????????????????????????????????????????????????????????????????????????????????????????????????????????????????????????????????????????????????????????????????????????????????????????????????????????????????????????????????????????????????????????????????????????????????????????????????????????????????????????????????????????????????????????????????????????????????????????????????????????????????????????????????????????????????????????????????????????????????????????????????????????????????????????????????????????????????????????????????????????????????????????????????????????????????????????????????????????????????????????????????????????????????????????????????????????????????????????????????????????????????????????????????????????????????????????????????????????????????????????????????????????????????????????????????????????????????????????????????????????????????????????????????????????????????????????????????????????????????????????????????????????????????????????????????????????????????????????????????????????????????????????????????????????????????????????????????????????????????????????????????????????????????????????TACTAAG-TGATAACTTTCAAATTCAGA-GAAACCCC-GGAAAAAAAAAA-TGGG-CAATCCT-GAGCCAAA-TCCTTTTTTTTTTTTTCGCTTTCGGAATCTTTCTTTGTTTG-------------------------------------CGAAA---AAAAAAA-GGATAGGTGCAGAGACTCAATGGAAGCTGTTCTAAC-AAATGGAGTTAA-CTGCGTTGATAGA-GG-AATAGAGATCATTCT-TTCGAAACTTACGAAAAAA-TGAAAGATAACTGTATATA-CAT----------A-C------AG-G---------TA------TTG---------------AAATATTATATC-AAATGATTAAT--------------AACG-A-TCAAAA--T--CTGTATTCATATATTTT-----ATA---TGAAATATGGGAATACA-GATTGTTGTGAATTGATTTCACATTGAATAATAAAAAAGCA------------------TATTTATT-------GATCA------AATCATTTACTCCA-----TCGTCTGCTAGATCTTTTGAAGATCTGATGAATCGGATGAGAATAAAGATAGAGTCCCATTCTACATGTCAAT--------ACCGACAACAATGAAATTTATTGTAAGAGGAAAATCCGTCGACTTTAGAAATCGTGAGGGTTCAAGTCCCTCTATCCCCAGTGCGGCTA-GAA---------------------------------------------------------------------------TAT-TTTACACATTTGGATGAAGCAA-GGGATTCGTCCATACCATCGGTAAAGTTTGA-AAGACCACGACTGATCCTGAAGAGGAATGAATGGAAAAA------ACAGCATGTCGTATCAATGGAGCATTCTAAGAATATT-----------------------------------------------TGAAACG-GAACAAAAGAAATTCCATTTTAAG---------CTGGGTTGAAT-GAATAAATGGATAGAGCCTTATGGCTTCAATTTTTTTCTAGGG-AAAGAAAATAAAAAGAAACGAGCTTTAGTTCTTAATTTGAATTATTCCCCGCTTTAATTATAGGTTAAAAATAGATTAGTGCCTGTTGC---------GGGAAAGGTTTTTCCTAT-CCGTGGATTATCCATTTTTTAATGAATCCTAACTATTGTTACTCTCCAGTAATATTGTTACTTTCCAGTATGGAATGGAGATGAATGTGTAGAAGAAGCAGCATATTGATAAAGAATTTTTT-----CCGAAATCAAAAGAGCGATTGGG-TTGAAAAAATAAAGGATTTGTAATCGTCTTC-TT-ATCCTATAACAAACATAAACCAATTAAATGGAAAGGGAGAAGCTAGAGAATCTCTTGATAAGTTTACCGAGGTAGCTATTGTTTCACT-----ACAAACAATACCTTGTTTT-G-ACTGTATCGC-ACTATGTATCATTTGATAACCCCAAAAATCCT-AAACCTTTACCTCATTGAAAATAAACGGTTTTGGGAAAAATACAAGGGAACACATGGAGGAATTCAAA---------AGAAATTTAGAATTAGATAGATCTCAACAACATGACTTCATATATCCGCTTATCTTTCAGGAGTATATTTATGCACTTGCTCATGATCGTGGTTTAAAGAGATCGATTTTTTTAGAAAATGCGGATTATGACAATAAATCTAGCTTAGTAATTGTGAAACGTTTAATCACTAATTTAATTACTCAAATGTATCAACAGAATCATTTTCTTTTTTCTGTTAAT---------GATTCTAAC---------CAAAATAAAATTTTTGGGTACAATACAAATTTTTATTCTCAAATGATATTCGAAGGATTTGCGGTCGTTGTGGAAATTCCATTTTATCTACGATTATTATCTTTTCTAGAAGGTAAAGAAAGAGTCAAATCTCAGAATTTACGATCAATTCATTCAATATTTCCGTTTTTAGAGGACAAATTTTCTAATCTAAAGTATATATTAGATATACTAATACCCCACCCCATCCATCTGGAAATCTTGGTTCAGACTCTTCGCTACTGGGTAAAAGATGCCTCTTCTTTGCATTTATTACGGTTTTTTCTCCATGAGTATACTATTTGGAATAGTATTATTA---CTCCAAAGAAATCGAATTTTTCTTTTTTAAAAAGAAATCAAAGATTCTTCTTGTTCCTATATAATTTTCATGTATGTGAATACGAATCTATTTTTGTTTTTCTACGTACCCAATCTTCTCATTTACGCTCAATATCTTATGAAACCTTTCTAGAACGAATCTCTTTCTATA---GAAAAATAGAACTAGAAGTCTTTACTAAGAATTCGAAAGCCGTTCTATGGGTGTTTAAAGAGCCTTTACTGCATTATGTTAGGTATCGAGG????????????????????????????????????????????????????????????????????????????????????????????????????????????????????????????????????????????????????????????????????????????????????????????????????????????????????????????????????????????????????????????????????????????????????????????????????????????????????????????????????????????????????????????????????????????????????????????????????????????????????????????????????????????????????????????????????????????????????????????????????????????????????????????????????????????????????????????????????????????????????????????????????????????????????????????????????????????????????????????????????????????????????????????????????????????????????????????????????????????????????????????????????????????????????????????????????????????????????????????????????????????????????????????????????????????????????????????????????????????????????????????????????????????????????????????????????????????????????????????????????????????????????????????????????????????????????????????????????????????????????????????????????????????????????????????????????????????????????????????????????????????????????????????????????????????????????????????????????????????????????????????????????????????????????????????????????????????????????????????????????????????????????????????????????????????????????????????????????????????????????????????????????????????????????????????????????????????????????????????????????????????????????????????????????????????????????????????????????????????????????????????????????????????????????????????????????????????????????????????????????????????????????????????????????????????????????????????????????????????????????????????????????????????????????????????????????????????????????????????????????????????????????????????????????????????????????????????????????????????????????????????????????????????????????????????????????????????????????????????????????????????????????????????????????????????????????????????????????????????????????????????????????????????????????????????????????????????????????????????????????????????????????????????????????????????????????????????????????????????????????????????????????????????????????????????????????????????????????????????????????????????????????????????????????????????????????????????????????????????????????????????????????????????????????????????????????????????????????????????????????????????????????????????????????????????????????????????????????????????????????????????????????????????????????????????????????????????????????????????????????????????????????????????????????????????????????????????????????????????????????????????????????????????????????????????????????????????????????????????????????????????????????????????????????????????????????????????????????????????????????????????????????????????????????????????????????????????????????????????????????????????????????????????????????????????????????????????????????????????????????????????????????????????????????????????????????????????????????????????????????????????????????????????????????????????????????????????????????????????????????????????????????????????????????????????????????????????????????????????????????????????????????????????????????????????????????????????????????????????????????????????????????????????????????????????????????????????????????????????????????????????????????????????????????????????????????????????????????????????????????????????????????????????????????????????????????????????????????????????????????????????????????????????????????????????????????????????????????????????????????????????????????????????????????????????????????????????????????????????????????????????????????????????????????????????????????????????????????????????????????????????????????????????????????????????????????????????????????????????????????????????????????????????????????????????????????????????????????????????????????????????????????????????????????????????????????????????????????????????????????????????????????????????????????????????????????????????????????????????????????????????????????????????????????????????????????????????????????????????????????????????????????????????????????????????????????????????????????????????????????????????????????????????????????????????????????????????????????????????????????????????????????????????????????????????????????????????????????????????????????????????????????????????????????????????????????????????????????????????????????????????????????????????????????????????????????????????????????????????????????????????????????????????????????????????????????????????????????????????????????????????????????????????????????????????????????????????????????????????????????????????????????????????????????????????????????????????????????????????????????????????????????????????????????????????????????????????????????????????????????????????????????????????????????????????????????????????????????????????????????????????????????????????????????????????????????????????????????????????????????????????????????????????????????????????????????????????????????????????????????????????????????????????????????????????????????????????????????????????????????????????????????????????????????????????????????????????????????????????????????????????????????????????????????????????????????????????????????????????????????????????????????????????????????????????????????????????????????????????????????????????????????????????????????????????????????????????????????????????????????????????????????????????????????????????????????????????????????????????????????????????????????????????????????????????????????????????????????????????????????????????????????????????????????????????????????????????????????????????????????????????????????????????????????????????????????????????????????????????????????????????????????????????????????????????????????????????????????????????????????????????????????????????????????????????????????????????????????????????ACGAATTCATGGT-CCGGTG-AAGTGTTCGG-ATCGCGG-CGACGTGGG-CGGTTCGCTGCC-GGCGACGTCGCGAGAAGTCCACTGAACCTTATCATTTAGAGGAAGGAGAAGTCGTAACAAGGTTTCCG-TAGGTGAACCTGCGGAAGGATCATTGTCGATAACCT-GACG--A---TCAGAAAA-CCT-GTG-AACTTGTT-TACACA-----TGT---T--GGTG-AAT-GCG-----TGGG-TT-AGG-CCTAG-TTGC----CTCTCCT-----TCGTATTT----------CCCC--TT----------------------GCGA--GAGTATA-TGTGTGCAA-TGC-TTTCAAG--CTATG-CATTTC--ATTT-ACTTGTCGAATAA-CAAA-CAC-CGGCGCAAAACGTGCCAAGGA-C---AA--TTGAACAA---GTTT-GT-----G-CA--TG-T----C----CGCT----------GCTC-ATTTT----T------GG--GT----GGTG-------TTGGCAT-GGACATCTTTT-----GAA--------TAA-----C----TA------AA-CGACTCTCGGCAACGGATATCTCGGCTCTTGCATCGATGAAGAACGTAGCGAAATGCGATACTTGGTGTGAATTGCAGAATCCCGTGAACCATCGAGTCTTTGAACGCAAGTTGCGCCTGAAGCC--ATTAGGTTGAAGGCACGTCTGCCTGGGCGTCACGCATTGCATTGCCCACTC-----AACCC-GCGCCTC--A-TT---GGACGGG-----TAA-CTGCGTGGGCGG-ATATTGGCCCCCCC----GTTCACAGTT-G-TGCTC--GGCCGGCCTAAAA-A-TAA-GG-TCCT---CAATGACGG-AC-------ATCA---TGACAAGTGGTGG----TTGCC---AAACCGTCGCATTATGTCGTGCA---TGCT-A--CT-------CCTTGTTG----TGG--GCTGACT------CATCGACCCTTAA-GT-ACC-C--TCAA---------------TTGT---GGTACC---TCA--AGTG-C-GACCCC--AGGT-CA-GG-C--GGGATTACCC-GCTGAGTTTAAGCATATCAA-TAAGCGG-AGG-AAAAGAAA-CTTACAAGGATTCCCCTAGTAACGG-CGAGCGAACCGGGGAATAAAAGCCCGTTTGAC-TCCTTAACTATTTAACTATTTTTAACAATTTATCC--TATCCTTTTTT-----------T-----------GATAGCCATTCAAAATTCGTTATCTTTTTCAT-TCACTCGACT-----CGTTCACAA--------------------------------------AA-CAAACGGCTCATAGCGGAAATAC-TTTTCTCTGATCACAA-----ATCTTGTGAT----------ATACAC--TC-AAATAAA-CATCTTT-GAGCAA-GGAATCTCCATTTGAATGATTCATGATCTATATCA-TT-----ATT---------CGG-AATTC-GGACGG-----AAA--AAAAAAAAAA---GTTTT-TTTTT-------AATC-CAAGAAATT-CCA-TGAC-----CTGTATAA-GAC-TTTG-GAA-TA-CCC-TTT-CGTTCT-TT-T---AATTGACATAGACCCAAATCACTAGTAAAATGAAAATGATGCAGCGGGAA--TGG-----TCAG-----------------------------------------------------------------GAT?????????????????????????????????????????????????????????????????????????????????????????????????????????????????????????????????????????????????????????????????????????????????????????????????????????????????????????????????????????????????????????????????????????????????????????????????????????????????????????????????????????????????????????????????????????????????????????????????????????????????????????????????????????????????????????????????????????????????????????????????????????????????????????????????????????????????????????????????????????????????????????????????????????????????????????????????????????????????????????????????????????????????????????????????????????????????????????????????????????????????????????????????????????????????????????????????????????????????????????????????????????????????????????????????????????????????????????????????????????????????????????????????????????????????????????????????????????????????????????????????????????????????????????????????????????????????????????????????????????????????????????????????????
Daboecia_cantabrica_PPA ??TAACAGAAATTTGACATGCATAGG-AATTT-AA-TAAATTATTCGAATCGT-CCCTATTAACTCTATTCTTTT-C-ATTCGTAT-------CTACT------AT-TCA----------------------------------------ATTCCG-AATT-AATA-TGAATTATGA----ATATAGAATCGAAAAG-----------AATAACAAATCAA---TGTTA-AA----------------------------------------------GAAAA-TA------------------AC-AATTAATATAAT---------T-AACGATACGAT---------------------------------------------------------------TTATTATCTAATAATTTAGATT-----------------------------------------------------------------------------------------------------------------------------------------------------------------------------------------------------------------------------------------------TCTTA-------------------------------------------------------------------------------------------------------------------------------------------------------------------------------------------------------------------------------------------------T--TTTTATA------TTTTTTAAATAGAAAATATTATTATAAATTTGAAAAA------------------------------------------------------------------------------------------------------------------------------------TTTTATATTT-------------------------------------------AATAAAAAAA----------TAATAA--TTTTTATCGAATATT---------------------------------ATATACAATGAAAA-------TTCAATCGATTTCTCT-------AGTCTATATA------------------------------------------------------------------------------CATTTA-TATTA---------------------------------------------------------------------------------------TATAT------------------TGATTTTTTTCTAGAAT----------------AAA-----TTTTGTATA----------------GATTTTTATATT------------CC------AT-------GATAAATATGATCTAAGATCAGTTGAATCTAT-------------------------------------------------------------------------------------------------------------------------------------------------------------------------------------------------------------------------------------------TTAATCTAAT-----TA-----ACAAC-T--------CATT----------------------CGAATTCGAA----T-----AATTCGAATGAA-TGATC--CGCT------------CCTTCGCT--------TGCATTCATAAATCATAAAGGTGTAAGTTA--AG------ACGAAAAAAAA----------GATTTGACCATTAAA--------GTATTCTAAA-CTACATTA-------GAAATAT------GTGGT-----------------ATATA----------------TATTGAACTTTTTATATCTAAAATGCTAGAATATTTTTT----GATTGAACTAAGCGTAGGTCT-CCTAATAG-AAGGAA---------GATCAAAGAAGATAGCAAAGAAATCA-------AAGAAGAAA-----------------------------------AACAA-CTTTTAG-------AG-AAAGGA-ATC-AGTATCTACT-------GAATTCAAC-GATTCCA-GTATAAACG-AA----------AGAAAAAA-GGA-ATGAC-ATCCAA??????????????????????????????????????????????????????????????????????????????????????????????????????????????????????????????????????????????????????????????????????????????????????????????????????????????????????????????????????????????????????????????????????????????????????????????????????????????????????????????????????????????????????????????????????????????????????????????????????????????????????????????????????????????????????????????????????????????????????????????????????????????????????????????????????????????????????????????????????????????????????????????????????????????????????????????????????????????????????????????????????????????????????????????????????????????????????????????????????????????????????????????????????????????????????????????????????????????????????????????????????????????????????????????????????????????????????????????????????????????????????????????????????????????????????????????????????????????????????????????????????????????????????????????????????????????????????????????????????????????????????????????????????????????????????????????????????????????????????????????????????????????????????????????????????????????????????????????????????????????????????????????????????????????????????????????????????????????????????????????????????????????????????????????????????????????????????????????????????????????????????????????????????????????????????????????????????????????????????????????????????????????????????????????????????????????????????????????????????????????????????????????????????????????????????????????????????????????????????????????????????????????????CAAA---------AGAAATTTAGAATTAGATAGATCTCAACAACATGACTTCATATATCCGCTTATCTTTCAGGAGTATATTTATGCACTTGCTCATGATCGTGGTTTAAAGAGATCGATTTTTTTAGAAAATGCGGATTATGACAATAAATCTAGCTTAGTAATTGTGAAACGTTTAATCACTAATTTAATTACTCAAATGTATCAACAGAATCATTTTCTTTTTTCTGTTAAT---------GATTCTAAC---------CAAAATAAAATTTTTGGGTACAATACAAATTTTTATTCTCAAATGATATTCGAAGGATTTGCGGTCGTTGTGGAAATTCCATTTTATCTACGATTATTATCTTTTCTAGAAGGTAAAGAAAGAGTCAAATCTCAGAATTTACGATCAATTCATTCAATATTTCCGTTTTTAGAGGACAAATTTTCTAATCTAAAGTATATATTAGATATACTAATACCCCACCCCATCCATCTGGAAATCTTGGTTCAGACTCTTCGCTACTGGGTAAAAGATGCCTCTTCTTTGCATTTATTACGGTTTTTTCTCCATGAGTATACTATTTGGAATAGTATTATTA---CTCCAAAGAAATCGAATTTTTCTTTTTTAAAAAGAAATCAAAGATTCTTCTTGTTCCTATATAATTTTCATGTATGTGAATACGAATCTATTTTTGTTTTTCTACGTACCCAATCTTCTCATTTACGCTCAATATCTTATGAAACCTTTCTAGAACGAATCTCTTTCTATA---GAAAAATAGAACTAGAAGTCTTTACTAAGAAT???????????????????????????????????????????????????????????AGGATATTGGGCAGCCTTAAAAGCTTTTTCATTGGGGAAATCT---GTTTTGACCGGAAATTCAAAAAGTTTTTTT------ATGAGAAAGAGA---------------------------------------------------------------------AAAAAAAATTTGCCCGAAAAACCA------------------------------------------------------------------------------------AAAGGTTTTGGTGGGCGACAA------------------------------------------AGAACTAAGTAATCAAAAGTTGTAATAATCGGAATCGACTTGACTCAAAAA-GTTTCAACTTTTCGAATTTCATTTCGAATAGAAAATTCACAATTTCCATTACCTACTGTTTWGGACTAATCAATATGAAACA-CAACTCTCCTC-TCTCTTATGATTTGTAGAATAAGAACTCTTCTGTTTACTGAATTCTAAAAAAGA----CTTTT-CTTC--------------------------TTGTATCTTCTGTTTATTCTTTTTTCGAATAAAAGTTTTTC--TTTTTTCTCTCTTTCTCGAAAAGAGCAGATATAAGAT-----CTTT-CGTTAAAATTAATGAATCGTTGAAACTAATTGATTAAGTTTCAA-----------ACTTTTTT-GTAATTTTC--------------------------------------TGAATTACTATTTATTT------CTC-TGAATTACTAGATAGATACTGCTATATATCTCTCGCTTTCAACCCAATCTATAAAA-GTTGTTAATGGGGATATGAACTATGAAAAATGGGGATATGAACTATGAAAAATGGGTCAAATTATAATAATTCAAAATAGATCCTATTTTATGATCGTTGAGAAAATGCATTTTTTTGTTTCATATTTT--------TGAAAT-CCGATAAATGAGAAATGAATCATTAAAAAATGAAAATGAGAAAGGACATTTTTTTT-AGTTCTACCCCCTATCCAGGGATAGGGGGTAGAACTATCCAGTTACAACAATTCAATTCCAGAAGATCATAAACTACACGAAAGGTTGAAGTTAAGTAAAAGGGATACCCTATAAACGAA-------------AATAATGAACCTTCAAATCCCTATGAATTCTTATTCATCAATTTGAATCTTTCCTAAAAAATACTAGATTGAGTTTACTTATTCAATCTGGACGGTTGAATATGAATAGG????????????????????????????TGGAGGGCC-ATCATTGACTAGTTTTCGAAA----TAGTCTTT----TTT-CGTCGAGTGCAAGGCAA-TGTATGCGTAGCTCAAGATAA------T-----AGAAGTAAAGAATA----TATAGGAA-CTATAAATATCCAAAGACGTTAGATAAGATCTAGA-ATACTAACAA--AAAAGATT---CTAA-TTATTATTATTATTAGACTCAAAA-AAA-GAAAAGA-GATCGAAAAGATCTTTTT-CCGAAAAATCCTGTTTGGTCGACTTATACCTCTCCTCAATGAATATTCTATTTCTATTGTTCAGTCAA-TCCTTAAATATTTATGAGTCATAATTCGAATAAAAATTCTTCTTGTCC-ATTTCAA-TTCTATCC-ATGTAGGATAATGATAAAGAAAAGGGGGGGAAGAGTTTACAAAAAATGGAATTCCTAAAACTCAGGAGAGGGAGACTCGAGCTAGGTCTATGTAATTGAATGGCTATAAGTCAAACCTTATGGATCTTTTGATGAATCACTCGAGAATCCGATTGAATCCACGAGAGGAATAGTTGGTTTACGTTATGTAAGAACGACTTGTATATGGGATATTTAGATATTCGTATAGTTATATATA-----------------------------------CGAACTAAA----TATATATCTAACTGTGAATTTTAATTTAGATGGAGATTCCAATTGAAGCCCTTACGTCTCGTTTGTAACTGTGAGTTGAAT-----GAATAAAGAGATGAAATCAAGAAAAA-GATCGAAGAATTTAAAGAACGTTTTGGA-ACAAAGAAATGGAAGAACGAAAGTCGTATGGAGTCACAA----GGACTCTGTGTA-TAAAAGATATCCAAGTAATTC----TGAGGATTCAATAATATTTCCAATT-CGAAGTTCTTAGTTAACATGAATTTGAGTGATGG-AATAATTCCATCATCATTCATTGGTT-GATCGTATCATTAA---CCA-TTTCTTCTATTCTATAACCTAACCTACCCC-TT-CC-GTGTATCATT------CTCACATGAAGTATCTTCTGACCATCGTT-CGACTTCTATT-ATTCACAAA-CC-CAAATAAACAATAGAAG-TGCGTGAAAGAGAA-AAAGAAAGAAATTAA-GTTCTAAACTA-----CGTTTTTTAA-TGATAAAATTTTC-TTGGAATACAAA-GAAGTGTGATAAA-GATGAATCT-CGGTAG-AAAGCATCTAATATTCTATCAATTTTGGGGTTTCGATGAAA-CTCG-TAAAATAAATGAAAAATAG-GAAGG-AAAAA--TTCTGCATTCCCTCACTAAGGGGGGTGAAGTCCTT----------------------------------------AGATTATTAGTACTGGG-ACAGATATATCAAAAGCTCATTATGCAAT--GAATGAAATTTCTTTTT--------CAAATTAG--------------------------TAATTCAGGTTACAAAAAATCAGAGCCATAAAATAAGATAGTTGAATTTAGA-AAA---------------------------------------------------------------------------------------------------------------------------------------------------------------------------------------------------------------------------------------------------------------------------------------------------------------AAAAAAA-GATGCCCTTTTGGAATGAAATCC-GGCTCTGCCCTCTGTAACAGCTTTCATAGAAAAGAGGTGGTTTTGAATTGATGTATTGATTGGATCCGTCGGGACTGACGGGGCTCGAA?AAAACAGAAACTAAAGCAAGTGTTGGATTCAAAGCTGGTGTTAAAGATTACAAATTGACTTATTATACTCCTAACTATGAAACCAAAGATACTGATATCTTGGCAGCATTCCGAGTAACTCCTCAACCGGGAGTTCCCCCTGAAGAAGCAGGGGCCGCGGTAGCTGCGGAATCTTCTACTGGTACATGGACAACAGTGTGGACTGATGGACTTACTAGCCTTGATCGTTACAAAGGGCGATGCTACCACATCGAGCCTGTTGCTGGAGACGAAAATCAATATATTGCTTATGTAGCTTATCCTTTAGACCTTTTTGAAGAAGGTTCTGTTACTAACATGTTTACTTCCATTGTGGGTAATGTATTTGGGTTCAAAGCCCTGCGCGCTCTACGTCTGGAAGATCTACGAATCCCTCCAGCATATTCTAAAACGTTCCAAGGACCGCCTCATGGTATCCAAGTTGAAAGAGATAAATTGAATAAGTACGGGCGTCCCCTGTTAGGATGTACTATTAAACCTAAATTGGGCTTATCTGCTAAAAACTATGGGAGAGCTGTTTATGAATGTCTCCGCGGTGGACTTGATTTTACCAAAGATGATGAGAACGTAAACTCCCAACCATTTATGCGTTGGAGAGACCGTTTCTTATTTTGTGCCGWAGCAATTTATAAAGCACAGGC????????????????????????????????????????????????????????????????????????????????????????????????????????????????????????????????????????????????????????????????????????????????????????????????????????????????????????????????????????????????????????????????????????????????????????????????????????????????????????????????????????????????????????????????????????????????????????????????????????????????????????????????????????????????????????????????????????????????????????????????????????????????????????????????????????????????????????????????????????????????????????????????????????????????????????????????????????????????????????????????????????????????????????????????????????????????????????????????????????????????????????????????????????????????????????????????????????????????????????????????????????????????????????????????????????????????????????????????????????????????????????????????????????????????????????????????????????????????????????????????????????????????????????????????????????????????????????????????????????????????????????????????????????????????????????????????????????????????????????????????????????????????????????????????????????????????????????????????????????????????????????????????????????????????????????????????????????????????????????????????????????????????????????????????????????????????????????????????????????????????????????????????????????????????????????????????????????????????????????????????????????????????????????????????????????????????????????????????????????????????????????????????????????????????????????????????????????????????????????????????????????????????????????????????????????????????????????????????????????????????????????????????????????????????????????????????????????????????????????????????????????????????????????????????????????????????????????????????????????????????????????????????????????????????????????????????????????????????????????????????????????????????????????????????????????????????????????????????????????????????????????????????????????????????????????????????????????????????????????????????????????????????????????????????????????GTTTCCG-TAGGTGAACCTGCGGAAGGATCATTGTCGATAACCT-GACG--A---TCAGAAAA-CCT-GTG-AACTTGTT-TACACA-----TGT---T--GGTG-AAT-GCG-----TGGG-TT-AGG-CCTAG-TTGC----TTCTCCT-----TCGTATTT----------CCCC--TT----------------------GCGA--GAGTATA-TGTGTGCAA-TGC-TTTCAAG--CTATG-CATTTC--ATTT-ACTTGTCGAATAA-CAAA-CAC-CGGCGCAAAACGTGCCAAGGA-C---AA--TTGAACAA---GTTT-GT-----G-CA--TG-T----C----CGCT----------GCTC-ATTTT----T------GG--GT----GGTG-------TTGGCAT-GGACATCTTTT-----GAA--------TAA-----C----TA------AA-CGACTCTCGGCAACGGATATCTCGGCTCTTGCATCGATGAAGAACGTAGCGAAATGCGATACTTGGTGTGAATTGCAGAATCCCGTGAACCATCGAGTCTTTGAACGCAAGTTGCGCCTGAAGCC--ATTAGGTTGAAGGCACGTCTGCCTGGGCGTCACGCATTGCATTGCCCACTC-----AACCC-GYGCCTC--A-TT---GGACGGG-----TAA-CTGCGTGGGCGG-ATATTGGCCCCCC-----GTTCACAGTT-G-TGCTC--GGCCGGCCTAAAA-A-TAA-GG-TCCT---CAATGACGG-AC-------ATCA---TGACTAGTGGTGG----TTGCC---AAACCGTCGCATTATGTCGTGCA---TGCT-A--CT-------CCTTGTTG----TGG--GCTGACT------CATCGACCCTTAA-GT-ACC-C--TCAA---------------TTGT---GGTACC---TCA--AGTG-C-GACCCC--AGGT-CA-GG-C--GGGATTACCC-GCTGAGTTTAAGCATATCAA-TAAGCGG-AGG-AAAAGAAA-CTTACAAGGATTCCCCTAGTAACGG-CGAGCGAACCGGG-AAT?????????????????????????????????????????????????????????????????????????????????????????????????????ATTCGTTATCTTTTTCAT-TCACTCGACT-----CGTTCACAA--------------------------------------AA-CAAACGGCTCATAGCGGAAATAC-TTTTCTCTGATCACAA-----ATCTTGTGAT----------ATACAC--TC-AAATAAA-CATCTTT-GAGCAA-GGAATCTCCATTTGAATGATTCATGATCTATATCA-TT-----ATT---------CGG-AATTC-GGACGG-----AAA--AAAAAAAAAA---GTTTT-TTTTT-------AATC-CAAGAAATT-CCA-TGAC-----CTGTATAA-AAC-TTTG-GAA-TA-CCC-TTT-CGTTCT--TTT---AATTGACATAGACCCAAATCACTAGTAAAATGAAAATGATGCAGCGGGAA--GGG-----TCAG-----------------------------------------------------------------GATAGCTCAG-CCGG-TAGAGCAAAGGACTGAAAATT-C-TCGTGTCGCCAGTTCAAACCTGG-----------------------------------------------------------------TTCCTGACGCA-GGATT------TATTTGTATG-AGGAG-CGATTCTACAAAT---------------TAATTGA-----TATGCATCGC-CATA-CCTAT------TT--------------------ATTAATAATCTAGAT------TTAGATTCC--CTCTTTTTAT-------------------------------CCATCTAGGTGTTTAGAA----------------------------CTA-----AAGATATACCCCATCTGTTTT------------TTAGAT-GGGTAAAGAATAGATTCTAGAAAGGTAAGAAAGGTAAGTA-AAAAATTTAAACTGTATTTCCTCTTCTTTTTACA-TTTCTTTGTATTTTCGTTC-----CTATTCTCTTTCTTCATTC-CCTACTACATGAATTTATAGAAC-----CTGTC-TAAGTGATGTGCGCAGT--AC-AAAGTTCATGATGCAGAACTCGTTT-GGTTAATCTTATTAACTCGGATCATCCGAAAGAAATAAGTA--TTTTTTTTCAAATTTTCCTTTGTTGTTTGCCCCT-AC-ATACCCT--------------AAG-----------------------------------------------------------------------------------------------ACAGATTCCATTTCA-ATCAAGTAATTTATC-----AA-TGAC-TTTGTTTAATCTAG----------------AACAGAACGTACAATCC-----TTAAATATCTGGAATTA--------TG------------GAATCTT-CGGACTAAAGATTAGTTT--CTTATCATTCAACGAGCATC???????????????????????????????????????????????????????
NEW_macrophylla_RH180 ??????????????????????????????????????????????????????????????????????????????????????????????????????????????????????????????????????????????????????????????????????????????????????????????????????????????????????????????????????????????????????????????????????????????????????????????????????????????????????????????????????????????????????????????????????????????????????????????????????????????????????????????????????????????????????????????????????????????????????????????????????????????????????????????????????????????????????????????????????????????????????????????????????????????????????????????????????????????????????????????????????????????????????????????????????????????????????????????????????????????????????????????????????????????????????????????????????????????????????????????????????????????????????????????????????????????????????????????????????????????????????????????????????????????????????????????????????????????????????????????????????????????????????????????????????????????????????????????????????????????????????????????????????????????????????????????????????????????????????????????????????????????????????????????????????????????????????????????????????????????????????????????????????????????????????????????????????????????????????????????????????????????????????????????????????????????????????????????????????????????????????????????????????????????????????????????????????????????????????????????????????????????????????????????????????????????????????????????????????????????????????????????????????????????????????????????????????????????????????????????????????????????????????????????????????????????????????????????????????????????????????????????????????????????????????????????????????????????????????????????????????????????????????????????????????????????????????????????????????????????????????????????????????????????????????????????????????????????????????????????????????????????????????????????????????????????????????????????????????????????????????????????????????????????????????????????????????????????????????????????????????????????????????????????????????????????????????????????????????????????????????????????????????????????????????????????????????????????????????????????????????????????????????????????????????????????????????????????????????????????????????????????????????????????????????????????????????????????????????????????????????????????????????????????????????????????????????????????????????????????????????????????????????????????????????????????????????????????????????????????????????????????????????????????????????????????????????????????????????????????????????????????????????????????????????????????????????????????????????????????????????????????????????????????????????????????????????????????????????????????????????????????????????????????????????????????????????????????????????????????????????????????????????????????????????????????????????????????????????????????????????????????????????????????????????????????????????????????????????????????????????????????????????????????????????????????????????????????????????????????????????????????????????????????????????????????????????????????????????????????????????????????????????????????????????????????????????????????????????????????????????????????????????????????????????????????????????????????????????????????????????????????????????????????????????????????????????????????????????????????????????????????????????????????????????????????????????????????????????????????????????????????????????????????????????????????????????????????????????????????????????????????????????????????????????????????????????????????????????????????????????????????????????????????????????????????????????????????????????????????????????????????????????????????????????????????????????????????????????????????????????????????????????????????????????????????????????????????????????????????????????????????????????????????????????????????????????????????????????????????????????????????????????????????????????????????????????????????????????????????????????????????????????????????????????????????????????????????????????????????????????????????????????????????????????????????????????????????????????????????????????????????????????????????????????????????????????????????????????????????????????????????????????????????????????????????????????????????????????????????????????????????????????????????????????????????????????????????????????????????????????????????????????????????????????????????????????????????????????????????????????????????????????????????????????????????????????????????????????????????????????????????????????????????????????????????????????????????????????????????????????????????????????????????????????????????????????????????????????????????????????????????????????????????????????????????????????????????????????????????????????????????????????????????????????????????????????????????????????????????????????????????????????????????????????????????????????????????????????????????????????????????????????????????????????????????????????????????????????????????????????????????????????????????????????????????????????????????????????????????????????????????????????????????????????????????????????????????????????????????????????????????????????????????????????????????????????????????????????????????????????????????????????????????????????????????????????????????????????????????????????????????????????????????????????????????????????????????????????????????????????????????????????????????????????????????????????????????????????????????????????????????????????????????????????????????????????????????????????????????????????????????????????????????????????????????????????????????????????????????????????????????????????????????????????????????????????????????????????????????????????????????????????????????????????????????????????????????????????????????????????????????????????????????????????????????????????????????????????????????????????????????????????????????????????????????????????????????????????????????????????????????????????????????????????????????????????????????????????????????????????????????????????????????????????????????????????????????????????????????????????????????????????????????????????????????????????????????????????????????????????????????????????????????????????????????????????????????????????????????????????????????????????????????????????????????????????????????????????????????????????????????????????????????????????????????????????????????????????????????????????????????????????????????????????????????????????????????????????????????????????????????????????????????????????????????????????????????????????????????????????????????????????????????????????????????????????????????????????????????????????????????????????????????????????????????????????????????????????????????????????????????????????????????????????????????????????????????????????????????????????????????????????????????????????????????????????????????????????????????????????????????????????????????????????????????????????????????????????????????????????????????????????????????????????????????????????????????????????????????????????????????????????????????????????????????????????????????????????????????????????????????????????????????????????????????????????????????????????????????????????????????????????????????????????????????????????????????????????????????????????????????????????????????????????????????????????????????????????????????????????????????????????????????????????????????????????????????????????????????????????????????????????????????????????????????????????????????????????????????????????????????????????????????????????????????????????????????????????????????????????????????????????????????????????????????????????????????????????????????????????????????????????????????????????????????????????????????????????????????????????????????????????????????????????????????????????????????????????????????????????????????????????????????????????????????????????????????????????????????????????????????????????????????????????????????????????????????????????????????????????????????????????????????????????????????????????????????????????????????????????????????????????????????????????????????????????????????????????????????????????????????????????????????????????????????????????????????????????????????????????????????????????????????????????????????????????????????????????????????????????????????????????????????????????????????????????????????????????????????????????????????????????????????????????????????????????????????????????????????????????????????????????????????????????????????????????????????????????????????????????????????????????????????????????????????????????????????????????????????????????????????????????????????????????????????????????????????????????????????????????????????????????????????????????????????????????????????????????????????????????????????????????????????????????????????????????????????????????????????????????????????????????????????????????????????????????????????????????????????????????????????????????????????????????????????????????????????????????????????????????????????????????????????????????????????????????????????????????????????????????????????????????????????????????????????????????????????????????????????????????????????????????????????????????????????????????????????????????????????????????????????????????????????????????????????????????????????????????????????????????????????????????????????????????????????????????????????????????????????????????????????????????????????????????????????????????????????????????????????????????????????????????????????????????????????????????????????????????????????????????????????????????????????????????????????????????????????????????????????????????????????????????????????????????????????????????????????????????????????????????????????????????????????????????????????????????????????????????????????????????????????????????????????????????????????????????????????????????????????????????????????????????????????????????????????????????????????????????????????????????????????????????????????????????????????????????????????????????????????????????????????????????????????????????????????????????????????????????????????????????????????????????????????????????????????????????????????????????????????????????????????????????????????????????????????????????????????????????????????????????????????????????????????????????????????????????????????????????????????????????????????????????????????????????????????????????????????????????????????????????????????????????????????????????????????????????????????????????????????????????????????????????????????????????????????????????????????????????????????????????????????????????????????????????????????????????????????????????????????????????????????????????????????????????????????????????????????????????????????????????????TTCGCTGCC-GGCGACGTCGCGAGAAGTCCACTGAACCTTATCATTTAGAGGAAGGAGAAGTCGTAACAAGGTTTCCG-TAGGTGAACCTGCGGAAGGATCATTGTCAAAA-CCT-GACA--T---CTAGAAAA-CTC-GTG-AACTTGTT-CATAAA-----GAA---T--GGGG-AAT-GCA-----TCGG-TT-TGG-CCTAG-T-GC----CTCTCCC-----TTTGCTTT----------CCCC--TC----------------------GCGA----GCAGA-CGTGCCTAG-AGC-TTTCGAG--CGATG-TGT-TC--GTCT-GCTTGTCGAACAA-CGAA-CCC-CGGCGCAAATCGCGCCAAGGA-T---AA--TGGAATGA---GTTT-GT-----G-CA--TG-CATG-T----CCCT----------GCCC-GTCTA----C------GG--GT----GGCG-------TTGGCTT-GCACATCTTTT-----GTA--------TAA-----C----TA------AA-TGACTCTCGGCAACGGATATCTCGGCTCTTGCATCGATGAAGAACGTAGCGAAATGCGATACTTGGTGTGAATTGCAGAATCCCGTGAACCATCGAGTCTTTGAACGCAAGTTGCGCCTGAAGCC--ATCAGGTTGAAGGCACGTCTGCCTGGGCGTCACGCATTGCGTCGCTCGCTC-----ACCCC-GTGCCTC--A-CT---GGGCGGG-----TAA-GTGAGTGGGCGG-ATATTGGCCCCCC-----GTTCACATTT-G-TGCTC--GGTTGGCCTAAAA-A-TAA-GG-TCCC---TGATGACGG-AC-------ATCA---CAACAAGTGGTGG----TTGTC---AAACTGTCGCGACACGTTGTGCA---TGCT-A--CT------CTGTCGTCG---GTGG--GCT----------CATTGACCCTTAA-GT-GCC-A--TCGA---------------ACTT---GGCACC---TCA--ACTG-C-GACCCC--AGGT-CA-GG-C--GGGATTACCC-GCTGAGTTTAAGCATATCAA-TAAGCGG-AGG-AAAAGAAA-CTTACAAGGATTCCCCTAGTAACGG-CGAGCGAACCGGG-AATAAA-GCCCGTTTGAC-TCCTTAACTATTTAT------------------CC--TATC-TTTT-------------A------TTT-AGTTAGCCGTTCAAAATTCGTTATCTTTTTGAT-TCACTCAACT-----GTTTCACAA--------------------------------------AA-CAAAGGGATCGTAGCGGAAATGC-TTTTCTCTGATCACAA-----GTCTTGTGAT-----ATTTGATACACGTAC-AAATAAA-CATCTTT-GAGCAA-GGAATCTCCATTTGAATGATTCATCATCTATATCA-TT-----ATT---------CGG-AATTC-GGACTG-----AAA--TAAAAAAAA----GTTTTCTTTTT----GAAAATC-AAAGAAATT-CCA-GGAC-----CTGTATAC-GAC-TTTG-GAA-TA-CCC-TTT-CGTTCT-ATAT---AATTGACATAGACCCAAATCACTAGTAAAATGA------TGCATCGGGAA--TGG-----TCAG-----------------------------------------------------------------GATAGCTCAGTCCGG-TAGAGCAGAGGACTGAAAATT-C-TCGTGTCGCCAGTTCAAATCTGG-----------------------------------------------------------------TTCCTGA--------------------------------------------------------------------------------------TA-CCTAT------TTTTT-AATT-----------TATTAAAAATCTAGATT-TAGATTAGACTCC--ATATTTTTTT-------------------------------CCATCTAGGTGTTTAGAA----------------------------ATA-----GATATCTACCCCATCTATTAATTAGATGGGTAATTAGAT-GGGTAAAGAATAGATTGTCG---------AAGTCTAAGTC-AAAAATTTAGACTGTATTTCCTCTTCTTTTAACA-TTTCTTTCTATTCTCGTTC-----CTATTCTATTTCTTCATTT-CCTACTACATGAATTTAGAGAAC-----CCGTA-TAAGTGATGTGCGCAGT--AC-AAAGTTCATGATGCAGAACTCGTTT-GGTTCATCTTAG-----CGGATCATCCG----AAATAAGTA---TTTCTTCCAAATTTTACTTT-TTGTTAGACCCT-AC-ATACTCTA-------------AAG-----------------------------------------------------------------------------------------------AAAGATTCCATTT-----CAAATAATTTATC-----AA-TGAC-TTTGTTTAATCTAG----------------AACAGAACGTACAATCC-----TTAAATATCTGTAATTC--------TG------------GAATTTT-CGAAGTAAAGATTAGTTT--CTTATCATTCAACGAGCATCTTGTATTTCATAAAACTTAGGGGCAATATAATCTTTACGTAACGGCCACCTATCA
NEW_mucronata_RH187 ??????????????????????????????????????????????????????????????????????????????????????????????????????????????????????????????????????????????????????????????????????????????????????????????????????????????????????????????????????????????????????????????????????????????????????????????????????????????????????????????????????????????????????????????????????????????????????????????????????????????????????????????????????????????????????????????????????????????????????????????????????????????????????????????????????????????????????????????????????????????????????????????????????????????????????????????????????????????????????????????????????????????????????????????????????????????????????????????????????????????????????????????????????????????????????????????????????????????????????????????????????????????????????????????????????????????????????????????????????????????????????????????????????????????????????????????????????????????????????????????????????????????????????????????????????????????????????????????????????????????????????????????????????????????????????????????????????????????????????????????????????????????????????????????????????????????????????????????????????????????????????????????????????????????????????????????????????????????????????????????????????????????????????????????????????????????????????????????????????????????????????????????????????????????????????????????????????????????????????????????????????????????????????????????????????????????????????????????????????????????????????????????????????????????????????????????????????????????????????????????????????????????????????????????????????????????????????????????????????????????????????????????????????????????????????????????????????????????????????????????????????????????????????????????????????????????????????????????????????????????????????????????????????????????????????????????????????????????????????????????????????????????????????????????????????????????????????????????????????????????????????????????????????????????????????????????????????????????????????????????????????????????????????????????????????????????????????????????????????????????????????????????????????????????????????????????????????????????????????????????????????????????????????????????????????????????????????????????????????????????????????????????????????????????????????????????????????????????????????????????????????????????????????????????????????????????????????????????????????????????????????????????????????????????????????????????????????????????????????????????????????????????????????????????????????????????????????????????????????????????????????????????????????????????????????????????????????????????????????????????????????????????????????????????????????????????????????????????????????????????????????????????????????????????????????????????????????????????????????????????????????????????????????????????????????????????????????????????????????????????????????????????????????????????????????????????????????????????????????????????????????????????????????????????????????????????????????????????????????????????????????????????????????????????????????????????????????????????????????????????????????????????????????????????????????????????????????????????????????????????????????????????????????????????????????????????????????????????????????????????????????????????????????????????????????????????????????????????????????????????????????????????????????????????????????????????????????????????????????????????????????????????????????????????????????????????????????????????????????????????????????????????????????????????????????????????????????????????????????????????????????????????????????????????????????????????????????????????????????????????????????????????????????????????????????????????????????????????????????????????????????????????????????????????????????????????????????????????????????????????????????????????????????????????????????????????????????????????????????????????????????????????????????????????????????????????????????????????????????????????????????????????????????????????????????????????????????????????????????????????????????????????????????????????????????????????????????????????????????????????????????????????????????????????????????????????????????????????????????????????????????????????????????????????????????????????????????????????????????????????????????????????????????????????????????????????????????????????????????????????????????????????????????????????????????????????????????????????????????????????????????????????????????????????????????????????????????????????????????????????????????????????????????????????????????????????????????????????????????????????????????????????????????????????????????????????????????????????????????????????????????????????????????????????????????????????????????????????????????????????????????????????????????????????????????????????????????????????????????????????????????????????????????????????????????????????????????????????????????????????????????????????????????????????????????????????????????????????????????????????????????????????????????????????????????????????????????????????????????????????????????????????????????????????????????????????????????????????????????????????????????????????????????????????????????????????????????????????????????????????????????????????????????????????????????????????????????????????????????????????????????????????????????????????????????????????????????????????????????????????????????????????????????????????????????????????????????????????????????????????????????????????????????????????????????????????????????????????????????????????????????????????????????????????????????????????????????????????????????????????????????????????????????????????????????????????????????????????????????????????????????????????????????????????????????????????????????????????????????????????????????????????????????????????????????????????????????????????????????????????????????????????????????????????????????????????????????????????????????????????????????????????????????????????????????????????????????????????????????????????????????????????????????????????????????????????????????????????????????????????????????????????????????????????????????????????????????????????????????????????????????????????????????????????????????????????????????????????????????????????????????????????????????????????????????????????????????????????????????????????????????????????????????????????????????????????????????????????????????????????????????????????????????????????????????????????????????????????????????????????????????????????????????????????????????????????????????????????????????????????????????????????????????????????????????????????????????????????????????????????????????????????????????????????????????????????????????????????????????????????????????????????????????????????????????????????????????????????????????????????????????????????????????????????????????????????????????????????????????????????????????????????????????????????????????????????????????????????????????????????????????????????????????????????????????????????????????????????????????????????????????????????????????????????????????????????????????????????????????????????????????????????????????????????????????????????????????????????????????????????????????????????????????????????????????????????????????????????????????????????????????????????????????????????????????????????????????????????????????????????????????????????????????????????????????????????????????????????????????????????????????????????????????????????????????????????????????????????????????????????????????????????????????????????????????????????????????????????????????????????????????????????????????????????????????????????????????????????????????????????????????????????????????????????????????????????????????????????????????????????????????????????????????????????????????????????????????????????????????????????????????????????????????????????????????????????????????????????????????????????????????????????????????????????????????????????????????????????????????????????????????????????????????????????????????????????????????????????????????????????????????????????????????????????????????????????????????????????????????????????????????????????????????????????????????????????????????????????????????????????????????????????????????????????????????????????????????????????????????????????????????????????????????????????????????????????????????????????????????????????????????????????????????????????????????????????????????????????????????????????????????????????????????????????????????????????????????????????????????????????????????????????????????????????????????????????????????????????????????????????????????????????????????????????????????????????????????????????????????????????????????????????????????????????????????????????????????????????????????????????????????????????????????????????????????????????????????????????????????????????????????????????????????????????????????????????????????????????????????????????????????????????????????????????????????????????????????????????????????????????????????????????????????????????????????????????????????????????????????????????????????????????????????????????????????????????????????????????????????????????????????????????????????????????????????????????????????????????????????????????????????????????????????????????????????????????????????????????????????????????????????????????????????????????????????????????????????????????????????????????????????????????????????????????????????????????????????????????????????????????????????????????????????????????????????????????????????????????????????????????????????????????????????????????????????????????????????????????????????????????????????????????????????????????????????????????????????????????????????????????????????????????????????????????????????????????????????????????????????????????????????????????????????????????????????????????????????????????????????????????????????????????????????????????????????????????????????????????????????????????????????????????????????????????????????????????????????????????????????????????????????????????????????????????????????????????????????????????????????????????????????????????????????????????????????????????????????????????????????????????????????????????????????????????????????????????????????????????????????????????????????????????????????????????????????????????????????????????????????????????????????????????????????????????????????????????????????????????????????????????????????????????????????????????????????????????????????????????????????????????????????????????????????????????????????????????????????????????????????????????????????????????????????????????????????????????????????????????????????????????????????????????????????????????????????????????????????GTG-AAGTGTTCGG-ATCGCGG-CGACGTGGG-CGGTTCGCTGCC-GGCGACGTCGCGAGAAGTCCACTGAACCTTATCATTTAGAGGAAGGAGAAGTCGTAACAAGGTTTCCG-TAGGTGAACCTGCGGAAGGATCATTGTCAAAG-CCT-GACA--T---CTAGAAAA-CTC-GTG-AACTTGTT-CATAAA-----GAA---T--GGGG-AAT-GCA-----TCGG-TT-GAAGCCTAG-T-GC----CTCTCCT-----TTTGCTTT----------CCCC--TC----------------------GCGA----GCAGA-CGTGCTTAG-AGC-TTTCGAG--CGATG-TGT-TC--GTCT-GCTTGTCGAACAA-CGAA-CCC-CGGCGCAAATCGCGCCAAGGA-T---AA--TGGAATGA---GTTT-GT-----G-CA--TG-C----------CCT----------GCCC-GTCTA----C------GG--GT----GGCG-------TTGGCTT-GCACATCTTTT-----GTA--------TAA-----C----TA------AA-TGACTCTCGGCAACGGATATCTCGGCTCTTGCATCGATGAAGAACGTAGCGAAATGCGATACTTGGTGTGAATTGCAGAATCCCGTGAACCATCGAGTCTTTGAACGCAAGTTGCGCCTGAAGCC--ATCAGGTTGAAGGCACGTCTGCCTGGGCGTCACGCATTGCGTCGCTCACTC-----ACCCC-GTGCCTC--A-TT---GGGCGGG-----CAA-GTGCGTGGGCGG-ATATTGGCCCCCC-----GTTCACATTT-G-TGCTC--GGTTGGCCTAAAA-G-TAA-GG-TCCC---TGATGACGG-AC-------ATCA---CAACAAGTGGTGG----TTGTC---AAACTGTCGCGACACGTTGTGCA---TGCT-A--CT------CCGTCGTCG---GTGG--GCT----------CATCGACCCTTAA-GT-GCC-A--TCGA---------------ACTT---GGTACC---TCA--ACTG-C-GACCCC--AGGT-CA-GG-C--GGGATTACCC-GCTGAGTTTAAGCATATCAA-TAAGCGG-AGG-AAAAGAAA-CTTACAAGGATTCCCCTAGTAACGG-CGAGCGAACCGGG-AATAAA-GCCCGTTTGAC-TCCTTAACTATTTAT------------------CC--TATC-TTTT-------------A------TTT-AGTTAGCCGTTCAAAATTCGTTATCTTTTTGAT-TCACTCAACT-----GTTTCACAA--------------------------------------AA-CAAAGGGATCGTAGCGGAAATGC-TTTTCTCTGATCACAA-----GTCTTGTGAT-----ATTTGATACACGTAC-AAATAAA-CATCTTT-GAGCAA-GGAATCTCCATTTGAATGATTCATGATCTATATCA-TT-----ATT---------CGG-AATTC-GGACTG-----AAA--TAAAAAAAA----GTTTTCTTTTT----GAAAATC-AAAGAAATT-CCA-GGAC-----CTGTATAC-GAC-TTTG-GAA-TA-CCC-TTT-CGTTCT-ATGT---AATTGACATAGACCCAAATCACTAGTAAAATGA------TGCATCGGGAA--TGG-----TCAG-----------------------------------------------------------------GATAGCTCAGTCCGG-TAGAGCAGAGGACTGAAAATT-C-TCGTGTCGCCAGTTCAAATCTGG-----------------------------------------------------------------TTCCTGACGCA-GGATT------TATTTGTATG-AAGAG-CGATTCGACAAAT---------------TAATTGA-----TATGCATCGA-CATA-CCCAT------TTTTT-AATT-----------TATTAAAAATCTAGATT-TAGATTAGACTCC--ATATTTTTTT-------------------------------CCATCTAGGTGTTTAGAA----------------------------ATA-----GATATATACCCCATCTATTTTTTAGATGGGTAATTAGAT-GGGTAAAGAATAGATTGTCG---------AAGTCTAAGTC-AAAAATTTAGACTGTATTTCCTCTTCTTTTAACA-TTTCTTTCTATTCTCGTTC-----CTATTCTATTTCTTCATTT-CCTACTACATGAATTTAGAGAAC-----CCGTA-TAAGTGATGTGCGCAGT--AC-AAAGTTCATGATGCAGAACTCGTTT-GGTTCATCTTAG-----CGGATCATCCG----AAATAAGTA---TTTCTTCAAAATTTTACTTT-TTGTTAGACCCT-AC-ATACTCT--------------AAT-----------------------------------------------------------------------------------------------AAAGATTCCATTT-----CAAATAATTTATC-----AA-TGAC-TTTGTTTAATCTAG----------------AACAGAACGTACAATC----------ATATCTGTAATTC--------TG------------GAATTTT-CGAAGTAAAGATTAGTTT--CTTATCATTCAACGAGCATCTTGTATTTCATAAAACTTAGGGGCAATATAATCTTTACGTAACGGCCA???????
NEW_omninoglabra_RH77 ??????????????????????????????????????????????????????????????????????????????????????????????????????????????????????????????????????????????????????????????????????????????????????????????????????????????????????????????????????????????????????????????????????????????????????????????????????????????????????????????????????????????????????????????????????????????????????????????????????????????????????????????????????????????????????????????????????????????????????????????????????????????????????????????????????????????????????????????????????????????????????????????????????????????????????????????????????????????????????????????????????????????????????????????????????????????????????????????????????????????????????????????????????????????????????????????????????????????????????????????????????????????????????????????????????????????????????????????????????????????????????????????????????????????????????????????????????????????????????????????????????????????????????????????????????????????????????????????????????????????????????????????????????????????????????????????????????????????????????????????????????????????????????????????????????????????????????????????????????????????????????????????????????????????????????????????????????????????????????????????????????????????????????????????????????????????????????????????????????????????????????????????????????????????????????????????????????????????????????????????????????????????????????????????????????????????????????????????????????????????????????????????????????????????????????????????????????????????????????????????????????????????????????????????????????????????????????????????????????????????????????????????????????????????????????????????????????????????????????????????????????????????????????????????????????????????????????????????????????????????????????????????????????????????????????????????????????????????????????????????????????????????????????????????????????????????????????????????????????????????????????????????????????????????????????????????????????????????????????????????????????????????????????????????????????????????????????????????????????????????????????????????????????????????????????????????????????????????????????????????????????????????????????????????????????????????????????????????????????????????????????????????????????????????????????????????????????????????????????????????????????????????????????????????????????????????????????????????????????????????????????????????????????????????????????????????????????????????????????????????????????????????????????????????????????????????????????????????????????????????????????????????????????????????????????????????????????????????????????????????????????????????????????????????????????????????????????????????????????????????????????????????????????????????????????????????????????????????????????????????????????????????????????????????????????????????????????????????????????????????????????????????????????????????????????????????????????????????????????????????????????????????????????????????????????????????????????????????????????????????????????????????????????????????????????????????????????????????????????????????????????????????????????????????????????????????????????????????????????????????????????????????????????????????????????????????????????????????????????????????????????????????????????????????????????????????????????????????????????????????????????????????????????????????????????????????????????????????????????????????????????????????????????????????????????????????????????????????????????????????????????????????????????????????????????????????????????????????????????????????????????????????????????????????????????????????????????????????????????????????????????????????????????????????????????????????????????????????????????????????????????????????????????????????????????????????????????????????????????????????????????????????????????????????????????????????????????????????????????????????????????????????????????????????????????????????????????????????????????????????????????????????????????????????????????????????????????????????????????????????????????????????????????????????????????????????????????????????????????????????????????????????????????????????????????????????????????????????????????????????????????????????????????????????????????????????????????????????????????????????????????????????????????????????????????????????????????????????????????????????????????????????????????????????????????????????????????????????????????????????????????????????????????????????????????????????????????????????????????????????????????????????????????????????????????????????????????????????????????????????????????????????????????????????????????????????????????????????????????????????????????????????????????????????????????????????????????????????????????????????????????????????????????????????????????????????????????????????????????????????????????????????????????????????????????????????????????????????????????????????????????????????????????????????????????????????????????????????????????????????????????????????????????????????????????????????????????????????????????????????????????????????????????????????????????????????????????????????????????????????????????????????????????????????????????????????????????????????????????????????????????????????????????????????????????????????????????????????????????????????????????????????????????????????????????????????????????????????????????????????????????????????????????????????????????????????????????????????????????????????????????????????????????????????????????????????????????????????????????????????????????????????????????????????????????????????????????????????????????????????????????????????????????????????????????????????????????????????????????????????????????????????????????????????????????????????????????????????????????????????????????????????????????????????????????????????????????????????????????????????????????????????????????????????????????????????????????????????????????????????????????????????????????????????????????????????????????????????????????????????????????????????????????????????????????????????????????????????????????????????????????????????????????????????????????????????????????????????????????????????????????????????????????????????????????????????????????????????????????????????????????????????????????????????????????????????????????????????????????????????????????????????????????????????????????????????????????????????????????????????????????????????????????????????????????????????????????????????????????????????????????????????????????????????????????????????????????????????????????????????????????????????????????????????????????????????????????????????????????????????????????????????????????????????????????????????????????????????????????????????????????????????????????????????????????????????????????????????????????????????????????????????????????????????????????????????????????????????????????????????????????????????????????????????????????????????????????????????????????????????????????????????????????????????????????????????????????????????????????????????????????????????????????????????????????????????????????????????????????????????????????????????????????????????????????????????????????????????????????????????????????????????????????????????????????????????????????????????????????????????????????????????????????????????????????????????????????????????????????????????????????????????????????????????????????????????????????????????????????????????????????????????????????????????????????????????????????????????????????????????????????????????????????????????????????????????????????????????????????????????????????????????????????????????????????????????????????????????????????????????????????????????????????????????????????????????????????????????????????????????????????????????????????????????????????????????????????????????????????????????????????????????????????????????????????????????????????????????????????????????????????????????????????????????????????????????????????????????????????????????????????????????????????????????????????????????????????????????????????????????????????????????????????????????????????????????????????????????????????????????????????????????????????????????????????????????????????????????????????????????????????????????????????????????????????????????????????????????????????????????????????????????????????????????????????????????????????????????????????????????????????????????????????????????????????????????????????????????????????????????????????????????????????????????????????????????????????????????????????????????????????????????????????????????????????????????????????????????????????????????????????????????????????????????????????????????????????????????????????????????????????????????????????????????????????????????????????????????????????????????????????????????????????????????????????????????????????????????????????????????????????????????????????????????????????????????????????????????????????????????????????????????????????????????????????????????????????????????????????????????????????????????????????????????????????????????????????????????????????????????????????????????????????????????????????????????????????????????????????????????????????????????????????????????????????????????????????????????????????????????????????????????????????????????????????????????????????????????????????????????????????????????????????????????????????????????????????????????????????????????????????????????????????????????????????????????????????????????????????????????????????????????????????????????????????????????????????????????????????????????????????????????????????????????????????????????????????????????????????????????????????????????????????????????????????????????????????????????????????????????????????????????????????????????????????????????????????????????????????????????????????????????????????????????????????????????????????????????????????????????????????????????????????????????????????????????????????????????????????????????????????????????????????????????????????????????????????????????????????????????????????????????????????????????????????????????????????????????????????????????????????????????????????????????????????????????????????????????????????????????????????????????????????????????????????????????????????????????????????????????????????????????????????????????????????????????????????????????????????????????????????????????????????????????????????????????????????????????????????????????????????????????????????????????????????????????????????????????????????????????????????????????????????????????????????????????????????????????????????????????????????????????????????????????????????????????????????????????????????????????????????????????????????????????????????????????????????GTG-AAGTGTTCGG-ATCGCGG-CGACGTGGG-CGGTTCGCTGCC-GGCGACGTCGCGAGAAGTCCACTGAACCTTATCATTTAGAGGAAGGAGAAGTCGTAACAAGGTTTCCG-TAGGTGAACCTGCGGAAGGATCATTGTCGAAA-CCT-GACA--T---CTAGAAAA-CTC-GTG-AACTTGTT-CATAGA-----GAA---T--GGGG-AAT-GCA-----TCGG-AT-TGG-CCCAG-T-GC----CTCTCCT-----TTTGCTTT----------CCCC--TT----------------------GCGA----GCAGA-CGTGCCTGG-AGC-TTTCGAG--CGATG-TGT-TC--GTCT-GCTTGTCGAACAA-CGAA-CCC-CGGCGCAAATCGCGCCAAGGA-T---AA--AGGAATGA---GTTT-GT-----G-CA--TG-CATG-T----CCCT----------GCCC-GTCTA----C------GG--GT----GGCG-------TTGGCTT-GCACATCTTTT-----GTA--------TAA-----C----TA------AA-TGACTCTCGGCAACGGATATCTCGGCTCTTGCATCGATGAAGAACGTAGCGAAATGCGATACTTGGTGTGAATTGCAGAATCCCGTGAACCATCGAGTCTTTGAACGCAAGTTGCGCCTGAAGCC--ATCAGGTTGAAGGCACGTCTGCCTGGGCGTCACGCATTGCGTCGCTCACTC-----ACCCC-GTGCCTC--T-CT---GGGCGGG-----TAA-GTGCGTGGGCGG-ATATTGGCCCCCC-----GTTCACATTT-G-TGCTC--GGTTGGCCTAAAA-A-TAA-GG-TCCT---TGATGACGG-AC-------ATCA---CAACAAGTGGTGG----TTGAC---AAACTGTCGCGACATGTTGTGCA---TGCT-A--CT------CCGTCGTCG---GTGG--GCT----------CATTGACCCTTAA-GT-GCC-A--TCGA---------------ACTT---GGTACC---TCA--ACTG-C-GACCCC--AGGT-CA-GG-C--GGGATTACCC-GCTGAGTTTAAGCATATCAA-TAAGCGG-AGG-AAAAGAAA-CTTACAAGGATTCCCCTAGTAACGG-CGAGCGAACCGGG-AATAAA-GCCCGTTTGAC-TCCTTAACTATTTAT------------------CC--TATC-TTTT-------------A------TTT-AGTTAGCCGTTCAAAATTCGTTATCTTTTTGAT-TCACTCAACT-----GTTTCACAA--------------------------------------AA-CAAAGGGATCGTAGCGGAAATGC-TTTTCTCTGATCACAA-----GTCTTGTGAT-----ATTTGATACACGTAC-AAATAAA-CATCTTT-GAGCAA-GGAATCTCCATTTGAATGATTCATGATCTATATCA-TT-----ATT---------CGG-AATTC-GGACTG-----AAA--TAAAAAAAA----GTTTTCTTTTT----GAAAATC-AAAGAAATT-CCA-GGAC-----CTGTATAC-GAC-TTTG-TAA-TA-CCC-TTT-CGTTCT-ATAT---AATTGACATAGACCCAAATCACTAGTAAAATGA------TGCATCGGGAA--TGG-----TCAG-----------------------------------------------------------------GATAGCTCAGTCCGG-TAGAGCAGAGGACTGAAAATT-C-TCGTGTCGCCAGTTCAAATCTGG-----------------------------------------------------------------TTCCTGACGCA-GGATT------TATTTGTATG-AAGAG-CGATTCGACAAAT---------------TAATTGA-----TATGCATCGA-CATA-CCTAT------TTTTT-AATT-----------TATTAAAAATCTAGATT-TAGATTAGACTCC--ATATTTTTTT-------------------------------CCATCTAGGTGTTTATAA----------------------------ATA-----GATATATACCCCATCTATTAATTAGATGGGTAATTAGAT-GGGTAAAGAATAGATTGTCG---------AAGTCTAAGTC-AAAAATTTAGACTGTATTTCCTCTTCTTTTAACA-TTTCTTTCTATTCTCGTTC-----CTATTCTATTTCTTCATTT-CCTACTACATGAATTTAGAGAAC-----CCGTA-TAAGTGATGTGCGCAGT--AC-AAAGTTCATGATGCAGAACTCGTTT-GGTTCATCTTAG-----CGGATCATCCG----AAATAAGTA---TTTCTTCCAAATTTTACTTT-TTGTTAGACCCT-AC-ATACTCTA-------------AAG-----------------------------------------------------------------------------------------------AAAGATTCCATTT-----CAAATAATTTATC-----AA-TGAC-TTTGTTTAATCTAG----------------AACAGAACGTACAATCC-----TTAAATATCTGTAATTC--------TG------------AAATTTT-CGAAGTAAAGATTAGTTT--CTTATCATTCAACGAGCATCTTGTATTTCATAA??????????????????????????????????????????
NEW_pilaarkopensis_RH139 ?????????????????????????????????????????????????????????????????????????????????????????????????????????????????????????????????????????????????????????????????????????????????????????????????????????????????????????????????????????????????????????????????????????????????????????????????????????????????????????????????????????????????????????????????????????????????????????????????????????????????????????????????????????????????????????????????????????????????????????????????????????????????????????????????????????????????????????????????????????????????????????????????????????????????????????????????????????????????????????????????????????????????????????????????????????????????????????????????????????????????????????????????????????????????????????????????????????????????????????????????????????????????????????????????????????????????????????????????????????????????????????????????????????????????????????????????????????????????????????????????????????????????????????????????????????????????????????????????????????????????????????????????????????????????????????????????????????????????????????????????????????????????????????????????????????????????????????????????????????????????????????????????????????????????????????????????????????????????????????????????????????????????????????????????????????????????????????????????????????????????????????????????????????????????????????????????????????????????????????????????????????????????????????????????????????????????????????????????????????????????????????????????????????????????????????????????????????????????????????????????????????????????????????????????????????????????????????????????????????????????????????????????????????????????????????????????????????????????????????????????????????????????????????????????????????????????????????????????????????????????????????????????????????????????????????????????????????????????????????????????????????????????????????????????????????????????????????????????????????????????????????????????????????????????????????????????????????????????????????????????????????????????????????????????????????????????????????????????????????????????????????????????????????????????????????????????????????????????????????????????????????????????????????????????????????????????????????????????????????????????????????????????????????????????????????????????????????????????????????????????????????????????????????????????????????????????????????????????????????????????????????????????????????????????????????????????????????????????????????????????????????????????????????????????????????????????????????????????????????????????????????????????????????????????????????????????????????????????????????????????????????????????????????????????????????????????????????????????????????????????????????????????????????????????????????????????????????????????????????????????????????????????????????????????????????????????????????????????????????????????????????????????????????????????????????????????????????????????????????????????????????????????????????????????????????????????????????????????????????????????????????????????????????????????????????????????????????????????????????????????????????????????????????????????????????????????????????????????????????????????????????????????????????????????????????????????????????????????????????????????????????????????????????????????????????????????????????????????????????????????????????????????????????????????????????????????????????????????????????????????????????????????????????????????????????????????????????????????????????????????????????????????????????????????????????????????????????????????????????????????????????????????????????????????????????????????????????????????????????????????????????????????????????????????????????????????????????????????????????????????????????????????????????????????????????????????????????????????????????????????????????????????????????????????????????????????????????????????????????????????????????????????????????????????????????????????????????????????????????????????????????????????????????????????????????????????????????????????????????????????????????????????????????????????????????????????????????????????????????????????????????????????????????????????????????????????????????????????????????????????????????????????????????????????????????????????????????????????????????????????????????????????????????????????????????????????????????????????????????????????????????????????????????????????????????????????????????????????????????????????????????????????????????????????????????????????????????????????????????????????????????????????????????????????????????????????????????????????????????????????????????????????????????????????????????????????????????????????????????????????????????????????????????????????????????????????????????????????????????????????????????????????????????????????????????????????????????????????????????????????????????????????????????????????????????????????????????????????????????????????????????????????????????????????????????????????????????????????????????????????????????????????????????????????????????????????????????????????????????????????????????????????????????????????????????????????????????????????????????????????????????????????????????????????????????????????????????????????????????????????????????????????????????????????????????????????????????????????????????????????????????????????????????????????????????????????????????????????????????????????????????????????????????????????????????????????????????????????????????????????????????????????????????????????????????????????????????????????????????????????????????????????????????????????????????????????????????????????????????????????????????????????????????????????????????????????????????????????????????????????????????????????????????????????????????????????????????????????????????????????????????????????????????????????????????????????????????????????????????????????????????????????????????????????????????????????????????????????????????????????????????????????????????????????????????????????????????????????????????????????????????????????????????????????????????????????????????????????????????????????????????????????????????????????????????????????????????????????????????????????????????????????????????????????????????????????????????????????????????????????????????????????????????????????????????????????????????????????????????????????????????????????????????????????????????????????????????????????????????????????????????????????????????????????????????????????????????????????????????????????????????????????????????????????????????????????????????????????????????????????????????????????????????????????????????????????????????????????????????????????????????????????????????????????????????????????????????????????????????????????????????????????????????????????????????????????????????????????????????????????????????????????????????????????????????????????????????????????????????????????????????????????????????????????????????????????????????????????????????????????????????????????????????????????????????????????????????????????????????????????????????????????????????????????????????????????????????????????????????????????????????????????????????????????????????????????????????????????????????????????????????????????????????????????????????????????????????????????????????????????????????????????????????????????????????????????????????????????????????????????????????????????????????????????????????????????????????????????????????????????????????????????????????????????????????????????????????????????????????????????????????????????????????????????????????????????????????????????????????????????????????????????????????????????????????????????????????????????????????????????????????????????????????????????????????????????????????????????????????????????????????????????????????????????????????????????????????????????????????????????????????????????????????????????????????????????????????????????????????????????????????????????????????????????????????????????????????????????????????????????????????????????????????????????????????????????????????????????????????????????????????????????????????????????????????????????????????????????????????????????????????????????????????????????????????????????????????????????????????????????????????????????????????????????????????????????????????????????????????????????????????????????????????????????????????????????????????????????????????????????????????????????????????????????????????????????????????????????????????????????????????????????????????????????????????????????????????????????????????????????????????????????????????????????????????????????????????????????????????????????????????????????????????????????????????????????????????????????????????????????????????????????????????????????????????????????????????????????????????????????????????????????????????????????????????????????????????????????????????????????????????????????????????????????????????????????????????????????????????????????????????????????????????????????????????????????????????????????????????????????????????????????????????????????????????????????????????????????????????????????????????????????????????????????????????????????????????????????????????????????????????????????????????????????????????????????????????????????????????????????????????????????????????????????????????????????????????????????????????????????????????????????????????????????????????????????????????????????????????????????????????????????????????????????????????????????????????????????????????????????????????????????????????????????????????????????????????????????????????????????????????????????????????????????????????????????????????????????????????????????????????????????????????????????????????????????????????????????????????????????????????????????????????????????????????????????????????????????????????????????????????????????????????????????????????????????????????????????????????????????????????????????????????????????????????????????????????????????????????????????????????????????????????????????????????????????????????????????????????????????????????????????????????????????????????????????????????????????????????????????????????????????????????????????????????????????????????????????????????????????????????????????????????????????????????????????????????????????????????????????????????????????????????????????????????????????????????????????????????????????????????????????????????????????????????????????????????????????????????????????????????????????????????????????????????????????????????????????????????????????????????????????????????????????????????????????????????????????????????????????????????????????????????????????????????????????????????????????????????????????????????????????????????????????????????????????????GGTG-AAGTGTTCGG-ATCGCGG-CGACGTGGG-CGGTTCGCTGCC-GGCGACGTCGCGAGAAGTCCACTGAACCTTATCATTTAGAGGAAGGAGAAGTCGTAACAAGGTTTCCG-TAGGTGAACCTGCGGAAGGATCATTGTCAAAA-CCT-GACA--T---CTAGAAAA-CTC-GTG-AACTTGTT-CATAAA-----GAA---T--GGGG-AAT-GCA-----TTGG-TT-TGG-CCCAG-T-GC----CTCTCCT-----TTTGCTTT----------CCCC--TC----------------------GCGA----GCAGA-CGTGCCTGG-AGC-TTTCGAG--CGATG-TGT-TC--GTCT-GCTTGTCGAACAA-CGAA-CCC-CGGCGCAAATCGCGCCAAGGA-T---AA--TGGAATGA---GTTT-GT-----G-CA--TG-CATG-T----CCTT----------GCCC-GTCTA----C------GG--GT----GGCG-------TTGGCTT-GCACATCTTTT-----GTA--------TAA-----C----TA------AA-TGACTCTCGGCAACGGATATCTCGGCTCTTGCATCGATGAAGAACGTAGCGAAATGCGATACTTGGTGTGAATTGCAGAATCCCGTGAACCATCGAGTCTTTGAACGCAAGTTGCGCCTGAAGCC--ATCAGGTTGAAGGCACGTCTGCCTGGGCGTCACGCATTGCGTCGCTCACTC-----ACCCC-GTGCCTC--A-CA---GGGCGGG-----TAA-GTGCGTGGGCGG-ATATTGGCCCCCC-----GTTCACATTT-G-TGCTC--GGTTGGCCTAAAA-A-TAA-GG-TCCC---TGATGACGG-AC-------ATCA---CAACAAGTGGTGG----TTGCC---AAACTGTCGCGACACGTTGTGCA---TGCT-A--CT------CCGTCGTCG---GTGG--GCT----------CATTGACCCTTAA-GT-GCC-A--TCGA---------------ACTT---GGTACC---TCA--ACTG-C-GACCCC--AGGT-CA-GG-C--GGGATTACCC-GCTGAGTTTAAGCATATCAA-TAAGCGG-AGG-AAAAGAAA-CTTACAAGGATTCCCCTAGTAACGG-CGAGCGAACCGGG-AATAAA-GCCCGTTTGAC-TCCTTAACTATTTAT------------------CC--TATC-TTTT-------------A------TTT-AGTTAGCCATTCAAAATTCGTTATCTTTTTGAT-TCACTCAACT-----GTTTCACAA--------------------------------------AA-CAAAGGGATCGTAGCGAAAATGC-TTTTCTCTGATCACAA-----GTCTTGTGAT-----ATTTGATACACGTAC-AAATAAA-CATCTTT-GAGCAA-GGAATCTCCATTTGAATGATTCATGATCTATATCA-TT-----ATT---------CAG-AATTC-GGACTG-----AAA--TAAAAAAAA----GTTTTCTTTTT----GAAAATC-AAAGAAATT-CCA-GGAC-----CTGTATAC-GAC-TTTG-GAA-TA-CCC-TTT-CGTTCT-ATGT---AATTGACATAGACCCAAATCACTAGTAAAATGA------TGCATCGGGAA--TGG-----TCAG-----------------------------------------------------------------GGTAGCTCAGTCCGG-TAGAGCAGAGGACTGAAAATT-C-TCGTGTCGCCAGTTCAAATCTGG-----------------------------------------------------------------TTCCTGACGCA-GGATT------TATTTGTATG-AAGAG-CGATTCGACAAAT---------------TAATTGA-----TATGCATCGA-CATA-CCTAT------TTTTT-AATT-----------TATTAAAAATCTAGATT-TAGATTAGACTCC--ATATTTTTTT-------------------------------CCATCTAGGTGTTTAGAA----------------------------ATA-----GATATATACCCCATCTATTTTTTAGATGGGTAATTAGAT-GGGTAAAGAATAGATTGTCG---------AAGTCTAAGTC-AAAAATTTAGACTGTATTTCCTCTTCTTTTAACA-TTTCTTTCTATTCTCGTTC-----CTATTCTATTTCTTCATTT-CCTACTACATGAATTTAGAGAAC-----CCGTA-TAAGTGATGTGCGCAGT--AC-AAAGTTCATGATGCAGAACTCGTTT-GGTTCATCTTAG-----CGGATCATCCG----AAATAAGTA---TTTCTTCCAAATTTTACTTT-TTGTTAGACCCT-AC-ATACTCT--------------AAG-----------------------------------------------------------------------------------------------AAAGATTCCATTT-----CAAATAATTTATC-----AA-TGAC-TTTGTTTAATCTAG----------------AACAGAACGTACAATCC-----TTAAATATCTGTAATTC--------TG------------GAATTTT-CGAAGTAAAGATTAGTTT--CTTATCATTCAACGAGCATCTTGTATTTCATAAAACTTAGGGGCAATATAATCTTTACGTAAA????????????
NEW_sp_aff_inconstans_RH43 ?????????????????????????????????????????????????????????????????????????????????????????????????????????????????????????????????????????????????????????????????????????????????????????????????????????????????????????????????????????????????????????????????????????????????????????????????????????????????????????????????????????????????????????????????????????????????????????????????????????????????????????????????????????????????????????????????????????????????????????????????????????????????????????????????????????????????????????????????????????????????????????????????????????????????????????????????????????????????????????????????????????????????????????????????????????????????????????????????????????????????????????????????????????????????????????????????????????????????????????????????????????????????????????????????????????????????????????????????????????????????????????????????????????????????????????????????????????????????????????????????????????????????????????????????????????????????????????????????????????????????????????????????????????????????????????????????????????????????????????????????????????????????????????????????????????????????????????????????????????????????????????????????????????????????????????????????????????????????????????????????????????????????????????????????????????????????????????????????????????????????????????????????????????????????????????????????????????????????????????????????????????????????????????????????????????????????????????????????????????????????????????????????????????????????????????????????????????????????????????????????????????????????????????????????????????????????????????????????????????????????????????????????????????????????????????????????????????????????????????????????????????????????????????????????????????????????????????????????????????????????????????????????????????????????????????????????????????????????????????????????????????????????????????????????????????????????????????????????????????????????????????????????????????????????????????????????????????????????????????????????????????????????????????????????????????????????????????????????????????????????????????????????????????????????????????????????????????????????????????????????????????????????????????????????????????????????????????????????????????????????????????????????????????????????????????????????????????????????????????????????????????????????????????????????????????????????????????????????????????????????????????????????????????????????????????????????????????????????????????????????????????????????????????????????????????????????????????????????????????????????????????????????????????????????????????????????????????????????????????????????????????????????????????????????????????????????????????????????????????????????????????????????????????????????????????????????????????????????????????????????????????????????????????????????????????????????????????????????????????????????????????????????????????????????????????????????????????????????????????????????????????????????????????????????????????????????????????????????????????????????????????????????????????????????????????????????????????????????????????????????????????????????????????????????????????????????????????????????????????????????????????????????????????????????????????????????????????????????????????????????????????????????????????????????????????????????????????????????????????????????????????????????????????????????????????????????????????????????????????????????????????????????????????????????????????????????????????????????????????????????????????????????????????????????????????????????????????????????????????????????????????????????????????????????????????????????????????????????????????????????????????????????????????????????????????????????????????????????????????????????????????????????????????????????????????????????????????????????????????????????????????????????????????????????????????????????????????????????????????????????????????????????????????????????????????????????????????????????????????????????????????????????????????????????????????????????????????????????????????????????????????????????????????????????????????????????????????????????????????????????????????????????????????????????????????????????????????????????????????????????????????????????????????????????????????????????????????????????????????????????????????????????????????????????????????????????????????????????????????????????????????????????????????????????????????????????????????????????????????????????????????????????????????????????????????????????????????????????????????????????????????????????????????????????????????????????????????????????????????????????????????????????????????????????????????????????????????????????????????????????????????????????????????????????????????????????????????????????????????????????????????????????????????????????????????????????????????????????????????????????????????????????????????????????????????????????????????????????????????????????????????????????????????????????????????????????????????????????????????????????????????????????????????????????????????????????????????????????????????????????????????????????????????????????????????????????????????????????????????????????????????????????????????????????????????????????????????????????????????????????????????????????????????????????????????????????????????????????????????????????????????????????????????????????????????????????????????????????????????????????????????????????????????????????????????????????????????????????????????????????????????????????????????????????????????????????????????????????????????????????????????????????????????????????????????????????????????????????????????????????????????????????????????????????????????????????????????????????????????????????????????????????????????????????????????????????????????????????????????????????????????????????????????????????????????????????????????????????????????????????????????????????????????????????????????????????????????????????????????????????????????????????????????????????????????????????????????????????????????????????????????????????????????????????????????????????????????????????????????????????????????????????????????????????????????????????????????????????????????????????????????????????????????????????????????????????????????????????????????????????????????????????????????????????????????????????????????????????????????????????????????????????????????????????????????????????????????????????????????????????????????????????????????????????????????????????????????????????????????????????????????????????????????????????????????????????????????????????????????????????????????????????????????????????????????????????????????????????????????????????????????????????????????????????????????????????????????????????????????????????????????????????????????????????????????????????????????????????????????????????????????????????????????????????????????????????????????????????????????????????????????????????????????????????????????????????????????????????????????????????????????????????????????????????????????????????????????????????????????????????????????????????????????????????????????????????????????????????????????????????????????????????????????????????????????????????????????????????????????????????????????????????????????????????????????????????????????????????????????????????????????????????????????????????????????????????????????????????????????????????????????????????????????????????????????????????????????????????????????????????????????????????????????????????????????????????????????????????????????????????????????????????????????????????????????????????????????????????????????????????????????????????????????????????????????????????????????????????????????????????????????????????????????????????????????????????????????????????????????????????????????????????????????????????????????????????????????????????????????????????????????????????????????????????????????????????????????????????????????????????????????????????????????????????????????????????????????????????????????????????????????????????????????????????????????????????????????????????????????????????????????????????????????????????????????????????????????????????????????????????????????????????????????????????????????????????????????????????????????????????????????????????????????????????????????????????????????????????????????????????????????????????????????????????????????????????????????????????????????????????????????????????????????????????????????????????????????????????????????????????????????????????????????????????????????????????????????????????????????????????????????????????????????????????????????????????????????????????????????????????????????????????????????????????????????????????????????????????????????????????????????????????????????????????????????????????????????????????????????????????????????????????????????????????????????????????????????????????????????????????????????????????????????????????????????????????????????????????????????????????????????????????????????????????????????????????????????????????????????????????????????????????????????????????????????????????????????????????????????????????????????????????????????????????????????????????????????????????????????????????????????????????????????????????????????????????????????????????????????????????????????????????????????????????????????????????????????????????????????????????????????????????????????????????????????????????????????????????????????????????????????????????????????????????????????????????????????????????????????????????????????????????????????????????????????????????????????????????????????????????????????????????????????????????????????????????????????????????????????????????????????????????????????????????????????????????????????????????????????????????????????????????????????????????????????????????????????????????????????????????????????????????????????????????????????????????????????????????????????????????????????????????????????????????????????????????????????????????????????????????????????????????????????????????????????????????????????????????????????????????????????????????????????????????????????????????????????????????????????????????????????????????????????????????????????????????????????????????????????????????????????????????????????????????????????????????????????????????????????????????????????????????????????????????????????????????????????????????????????????????????????????????????????????????????????????????????????????????????????????????????????????????????????????????????????????????????????????????????????????????????????????????????????????????????????????????????????????????????????????????????????????????????????????????????????????????????????????????????????????????????????????????????????????????????????????????????GGTG-AAGTGTTCGG-ATCGCGG-CGACGTGGG-CGGTTCGCTGCC-GGCGACGTCGCGAGAAGTCCACTGAACCTTATCATTTAGAGGAAGGAGAAGTCGTAACAAGGTTTCCG-TAGGTGAACCTGCGGAAGGATCATTGTCAAAA-CCT-GACA--T---CTAGAAAA-CTC-GTG-AACTTGTT-CATAGA-----GAA---T--GGGG-AAT-GCA-----TCGG-TT-TGG-CCCAG-T-GC----CTCTCCT-----TTTGCTTT----------CCCC--TC----------------------GCGA----GCAGA-CGTGCATGG-AGC-TTTCGAG--CGATG-TGT-TC--GTGT-GCTTGTCGAACAA-CGAA-CCC-CGGCGCAAATCGCGCCAAGGA-T---AA--TGGAATGA---GTTT-GT-----G-CA--TG-CATG-T----CCCT----------GCCC-GTCTA----C------GG--GT----GGCG-------TTGGCTT-GCACATCTTTT-----GTA--------TAA-----C----TA------AA-TGACTCTCGGCAACGGATATCTCGGCTCTTGCATCGATGAAGAACGTAGCGAAATGCGATACTTGGTGTGAATTGCAGAATCCCGTGAACCATCGAGTCTTTGAACGCAAGTTGCGCCTGAAGCC--ATCAGGTTGAAGGCACGTCTGCCTGGGCGTCACGCATTGCGTCGCTCACTC-----ACCCC-GTGCCTC--A-CT---GGGCGGG-----TAA-GTGCGTGGGCGG-ATATTGGCCCCCC-----GTTCACATTT-G-TGCTC--GGTTGGCCTAAAA-A-TAA-GG-TCCC---TGATGACGG-AC-------ATCA---CAACAAGTGGTGG----TTGCC---AAACTGTCGCGACACGTTGTGCA---TGCT-A--CT------CCGTCGTGG---GTGG--GCT----------CTCTGACCCTTAA-GT-GCC-A--TCGA---------------ACTT---GGCACC---TCA--ACTG-C-GACCCC--AGGT-CA-GG-C--GGGATTACCC-GCTGAGTTTAAGCATATCAA-TAAGCGG-AGG-AAAAGAAA-CTTACAAGGATTCCCCTAGTAACGG-CGAGCGAACCGGG-AATAAA-GCCCGTTTGAC-TCCTTAACTATTTAT------------------CC--TATC-TTTT-------------A------TTT-AGTTAGCCGTTCAAAATTCGTTATCTTTTTGAT-TCACTCAACT-----GTTTCACAA--------------------------------------AA-CAAAGGGATCATAGCGGAAATGC-TTTTCTCTGATCACAA-----GTCTTGTGAT-----ATTTGATACACGTAC-AAATAAA-CATCTTT-GAGCAA-GGAATCTCCATTTGAATGATTCATGATCTATATCA-TT-----ATT---------CGG-AATTC-GGACTG-----AAA--TAAAAAAAA----GTTTTCTTTTT----GAAAATC-AAAGAAATT-CCA-GGAC-----CTGTATAC-GAC-TTTG-GAA-TA-CCC-TTT-CGTTCT-ATGT---AATTGACATAGACCCAAATCACTAGTAAAATGA------TGCATCGGGAA--TGG-----TCAG-----------------------------------------------------------------GATAGCTCAGTCCGG-TAGAGCAGAGGACTGAAAATT-C-TCGTGTCGCCAGTTCAAATCTGG-----------------------------------------------------------------TTCCTGACGCA-GGATT------TATTTGTATG-AAGAG-CGATTCGACAAAT---------------TAATTGA-----TATGCATCGA-CATA-CCTAT------TTTTT-AATT-----------TATTAAAAATCTAGATT-TAGATTAGACTCC--ATATTTTTTT-------------------------------CCATCTAGGTGTTTAGAA----------------------------ATA-----GATATATACCCCATCTATTTTTTAGATGGGTAATTAGAT-GGGTAAAGAATAGATTGTCG---------AAGTCTAAGTC-AAAAATTTAGACTGTATTTCCTCTTCTTTTAACA-TTTCTTTCTATTCTCGTTC-----CTATTCTATTTCTTCATTT-CCTACTACATGAATTTAGAGAAC-----CCGTA-TAAGTGATGTGCGCAGT--AC-AAAGTTCATGATGCAGAACTCGTTT-GGTTCATCTTAG-----CGGATCATCCG----AAATAAGTA---TTTCTTCCAAATTTTACTTT-TTGTTAGACCCT-AC-ATACTCT--------------AAG-----------------------------------------------------------------------------------------------AAAGATTCCATTT-----CAAATAATTTATC-----AA-TGAC-TCTGTTTAATCTAG----------------AACAGAACGTACAATCC-----TTAAATATCTGTAATTC--------TG------------GAATTTT-CGAAGTAAAGATTAGTTT--CTTATCATTCAACGAGCATTTTGTATTTCATAAAACTTAGGGGCAATATAATCTTTACGTAACGGCCACCTATCA
NEW_sp_aff_umbratica_JV826 ??????????????????????????????????????????????????????????????????????????????????????????????????????????????????????????????????????????????????????????????????????????????????????????????????????????????????????????????????????????????????????????????????????????????????????????????????????????????????????????????????????????????????????????????????????????????????????????????????????????????????????????????????????????????????????????????????????????????????????????????????????????????????????????????????????????????????????????????????????????????????????????????????????????????????????????????????????????????????????????????????????????????????????????????????????????????????????????????????????????????????????????????????????????????????????????????????????????????????????????????????????????????????????????????????????????????????????????????????????????????????????????????????????????????????????????????????????????????????????????????????????????????????????????????????????????????????????????????????????????????????????????????????????????????????????????????????????????????????????????????????????????????????????????????????????????????????????????????????????????????????????????????????????????????????????????????????????????????????????????????????????????????????????????????????????????????????????????????????????????????????????????????????????????????????????????????????????????????????????????????????????????????????????????????????????????????????????????????????????????????????????????????????????????????????????????????????????????????????????????????????????????????????????????????????????????????????????????????????????????????????????????????????????????????????????????????????????????????????????????????????????????????????????????????????????????????????????????????????????????????????????????????????????????????????????????????????????????????????????????????????????????????????????????????????????????????????????????????????????????????????????????????????????????????????????????????????????????????????????????????????????????????????????????????????????????????????????????????????????????????????????????????????????????????????????????????????????????????????????????????????????????????????????????????????????????????????????????????????????????????????????????????????????????????????????????????????????????????????????????????????????????????????????????????????????????????????????????????????????????????????????????????????????????????????????????????????????????????????????????????????????????????????????????????????????????????????????????????????????????????????????????????????????????????????????????????????????????????????????????????????????????????????????????????????????????????????????????????????????????????????????????????????????????????????????????????????????????????????????????????????????????????????????????????????????????????????????????????????????????????????????????????????????????????????????????????????????????????????????????????????????????????????????????????????????????????????????????????????????????????????????????????????????????????????????????????????????????????????????????????????????????????????????????????????????????????????????????????????????????????????????????????????????????????????????????????????????????????????????????????????????????????????????????????????????????????????????????????????????????????????????????????????????????????????????????????????????????????????????????????????????????????????????????????????????????????????????????????????????????????????????????????????????????????????????????????????????????????????????????????????????????????????????????????????????????????????????????????????????????????????????????????????????????????????????????????????????????????????????????????????????????????????????????????????????????????????????????????????????????????????????????????????????????????????????????????????????????????????????????????????????????????????????????????????????????????????????????????????????????????????????????????????????????????????????????????????????????????????????????????????????????????????????????????????????????????????????????????????????????????????????????????????????????????????????????????????????????????????????????????????????????????????????????????????????????????????????????????????????????????????????????????????????????????????????????????????????????????????????????????????????????????????????????????????????????????????????????????????????????????????????????????????????????????????????????????????????????????????????????????????????????????????????????????????????????????????????????????????????????????????????????????????????????????????????????????????????????????????????????????????????????????????????????????????????????????????????????????????????????????????????????????????????????????????????????????????????????????????????????????????????????????????????????????????????????????????????????????????????????????????????????????????????????????????????????????????????????????????????????????????????????????????????????????????????????????????????????????????????????????????????????????????????????????????????????????????????????????????????????????????????????????????????????????????????????????????????????????????????????????????????????????????????????????????????????????????????????????????????????????????????????????????????????????????????????????????????????????????????????????????????????????????????????????????????????????????????????????????????????????????????????????????????????????????????????????????????????????????????????????????????????????????????????????????????????????????????????????????????????????????????????????????????????????????????????????????????????????????????????????????????????????????????????????????????????????????????????????????????????????????????????????????????????????????????????????????????????????????????????????????????????????????????????????????????????????????????????????????????????????????????????????????????????????????????????????????????????????????????????????????????????????????????????????????????????????????????????????????????????????????????????????????????????????????????????????????????????????????????????????????????????????????????????????????????????????????????????????????????????????????????????????????????????????????????????????????????????????????????????????????????????????????????????????????????????????????????????????????????????????????????????????????????????????????????????????????????????????????????????????????????????????????????????????????????????????????????????????????????????????????????????????????????????????????????????????????????????????????????????????????????????????????????????????????????????????????????????????????????????????????????????????????????????????????????????????????????????????????????????????????????????????????????????????????????????????????????????????????????????????????????????????????????????????????????????????????????????????????????????????????????????????????????????????????????????????????????????????????????????????????????????????????????????????????????????????????????????????????????????????????????????????????????????????????????????????????????????????????????????????????????????????????????????????????????????????????????????????????????????????????????????????????????????????????????????????????????????????????????????????????????????????????????????????????????????????????????????????????????????????????????????????????????????????????????????????????????????????????????????????????????????????????????????????????????????????????????????????????????????????????????????????????????????????????????????????????????????????????????????????????????????????????????????????????????????????????????????????????????????????????????????????????????????????????????????????????????????????????????????????????????????????????????????????????????????????????????????????????????????????????????????????????????????????????????????????????????????????????????????????????????????????????????????????????????????????????????????????????????????????????????????????????????????????????????????????????????????????????????????????????????????????????????????????????????????????????????????????????????????????????????????????????????????????????????????????????????????????????????????????????????????????????????????????????????????????????????????????????????????????????????????????????????????????????????????????????????????????????????????????????????????????????????????????????????????????????????????????????????????????????????????????????????????????????????????????????????????????????????????????????????????????????????????????????????????????????????????????????????????????????????????????????????????????????????????????????????????????????????????????????????????????????????????????????????????????????????????????????????????????????????????????????????????????????????????????????????????????????????????????????????????????????????????????????????????????????????????????????????????????????????????????????????????????????????????????????????????????????????????????????????????????????????????????????????????????????????????????????????????????????????????????????????????????????????????????????????????????????????????????????????????????????????????????????????????????????????????????????????????????????????????????????????????????????????????????????????????????????????????????????????????????????????????????????????????????????????????????????????????????????????????????????????????????????????????????????????????????????????????????????????????????????????????????????????????????????????????????????????????????????????????????????????????????????????????????????????????????????????????????????????????????????????????????????????????????????????????????????????????????????????????????????????????????????????????????????????????????????????????????????????????????????????????????????????????????????????????????????????????????????????????????????????????????????????????????????????????????????????????????????????????????????????????????????????????????????????????????????????????????????????????????????????????????????????????????????????????????????????????????????????????????????????????????????????????????????????????????????????????????????????????????????????????????????????????????????????????????????????????????????????????????????????????????????????????????????????????????????????????????????????????????????????????????????????????????????????????????????????????????????????????????????????????????????????????????????????????????????????????????????????????????????????????????????????????????????????????????????????????????????????????????????????????????????????????????????????GTG-AAGTGTTCGG-ATCGCGG-CGACGTGGG-CGGTTCGCTGCC-GGCGATGTCGCGAGAAGTCCACTGAACCTTATCATTTAGAGGAAGGAGAAGTCGTAACAAGGTTTCCG-TAGGTGAACCTGCGGAAGGATCATTGTCAAAA-CCT-GACA--T---CTAGAAAA-CTC-GTG-AACTTGTT-CATAAA-----GAA---T--GGGG-AAC-GCA-----TCGG-TT-TGG-CCCAG-T-GC----CTCTCCT-----TTTGCTTT----------CCCC--AC----------------------GCGA----GCAGA-CGTGCCTGG-AGC-TTTCGAG--CGATG-TGT-TC--GCCT-GCTTGTCGAACAA-CGAA-CCC-CGGCGCAAATCGCGCCAAGGA-T---AA--TGGAATGA---GTTT-GT-----G-CA--TG-TATG-T----CCCTCT--------GCCC-GTCTA----C------GG--GT----GGCG-------TTGGCTT-GCACATCTTTT-----GTA--------TAA-----C----TA------AA-TGACTCTCGGCAATGGATATCTCGGCTCTTGCATCGATGAAGAACGTAGCGAAATGCGATACTTGGTGTGAATTGCAGAATCCCGTGAACCATCGAGTCTTTGAACGCAAGTTGCGCCTGAAGCC--ATCAGGTTGAAGGCACGTCTGCCTGGGCGTCACGCATTGCGTTGCTCACTC-----ACCCC-GTGCCTC--A-CT---GGGCGGG-----TAA-GTGCGTGGGCGG-ATATTGGCCCCCC-----GTTCACATTT-G-TGCTC--GGTTGGCCTAAAA-A-TAA-TG-TCCC---TGATGATGG-AC-------ATCA---CAACAAGTGGTGG----TTGCC---AAACTGTCGCGACATGTTGTGCA---TGCT-A--CT------CCGTCGTTG---GTGG--GCT----------CGTTGACCCTTAA-GT-GCC-A--TCAA---------------ACTT---GGTACC---TCA--ACTG-C-GACCCC--AGGT-CA-GG-C--GGGATTACCC-GCTGAGTTTAAGCATATCAA-TAAGCGG-AGG-AAAAGAAA-CTTACAAGGATTCCCCTAGTAACGG-CGAGCGAACCGGG-AATAAA-GCCCGTTTGAT-TCCTTAACTATTTAT------------------CC--TATC-TTTT-------------A------TTT-AGTTAGCCGTTCAAAATTCGTTATCTTTTTGAT-TCACTCAACT-----GTTTCACAA--------------------------------------AA-CAAAGGGATCATAGCGGAAATGC-TTTTCTCTGATCACAA-----GTCTTGTGAT-----ATTTGATACACGTAC-AAATAAA-CATCTTT-GAGCAA-GGAATCTCCATTTGAATGATTCATGATCTATATCA-TT-----ATT---------CGG-AATTC-GGACTG-----AAA--TAAAAAAAA----GTTTTCTTTTT----GAAAATC-AAAGAAATT-CCA-GGAC-----CTGTATAC-GAC-TTTG-GAA-TA-CCC-TTT-CGTTCT-ATGT---AATTGACATAGACCCAAATCACTAGTAAAATGA------TGCATCGGGAA--TGG-----TCAG-----------------------------------------------------------------GATAGCTCAGTCCGG-TAGAGCAGAGGACTGAAAATT-C-TCGTGTCGCCAGTTCAAATCTGG-----------------------------------------------------------------TTCCTGACGCA-GGATT------TATTTGTATG-AAGAG-CGATTCGACAAAT---------------TAATTGA-----TATGCATCGA-CATA-CCTAT------TTTTT-AATT-----------TTTAAAAAATCTAGATT-TAGATTAGACTCC--ATATTTTTTT-------------------------------CCATCGAGGTGTTTAGAA----------------------------ATA-----GATATATACCCCATCTATTTTTTAGATGGGTAATTAGAT-GGGTAAAGAATAGATTGTCG---------AAGTCTAAGTC-TAAAATTTAGACTGTATTTCCTCTTCTTTTAACA-TTTCTTTATATTCTCGTTC-----CTATTCTATTTCTTCATTT-CCTACTACATGAATTTAGAGAAC-----CCGTA-TAAGTGATGTGCGCAGT--AC-AAAGTTCATGATGCAGAACTCGTTT-GGTTCATCTTAG-----CGGATCATCCG----AAATAAGTA---TTTCTTCCAAATTTTACTTT-TTGTTAGACCCT-AC-ATACTCT--------------AAG-----------------------------------------------------------------------------------------------AAAGATTCCATTT-----CAAATAATTTATC-----AA-TGAC-TTTGTTTAATCTAG----------------AACAGAACGTACAATCC-----TTAAATATCTGTAATTC--------TG------------GAATTTT-CGAAGTAAAGATTAGTTT--CTTATCATTCAACGAGCATCTTGTATTTCATAAAACTTAGGGGCAATATAATCTTTACGTAACGGCCACCTATCA
NEW_sp_arida_RH218 ??????????????????????????????????????????????????????????????????????????????????????????????????????????????????????????????????????????????????????????????????????????????????????????????????????????????????????????????????????????????????????????????????????????????????????????????????????????????????????????????????????????????????????????????????????????????????????????????????????????????????????????????????????????????????????????????????????????????????????????????????????????????????????????????????????????????????????????????????????????????????????????????????????????????????????????????????????????????????????????????????????????????????????????????????????????????????????????????????????????????????????????????????????????????????????????????????????????????????????????????????????????????????????????????????????????????????????????????????????????????????????????????????????????????????????????????????????????????????????????????????????????????????????????????????????????????????????????????????????????????????????????????????????????????????????????????????????????????????????????????????????????????????????????????????????????????????????????????????????????????????????????????????????????????????????????????????????????????????????????????????????????????????????????????????????????????????????????????????????????????????????????????????????????????????????????????????????????????????????????????????????????????????????????????????????????????????????????????????????????????????????????????????????????????????????????????????????????????????????????????????????????????????????????????????????????????????????????????????????????????????????????????????????????????????????????????????????????????????????????????????????????????????????????????????????????????????????????????????????????????????????????????????????????????????????????????????????????????????????????????????????????????????????????????????????????????????????????????????????????????????????????????????????????????????????????????????????????????????????????????????????????????????????????????????????????????????????????????????????????????????????????????????????????????????????????????????????????????????????????????????????????????????????????????????????????????????????????????????????????????????????????????????????????????????????????????????????????????????????????????????????????????????????????????????????????????????????????????????????????????????????????????????????????????????????????????????????????????????????????????????????????????????????????????????????????????????????????????????????????????????????????????????????????????????????????????????????????????????????????????????????????????????????????????????????????????????????????????????????????????????????????????????????????????????????????????????????????????????????????????????????????????????????????????????????????????????????????????????????????????????????????????????????????????????????????????????????????????????????????????????????????????????????????????????????????????????????????????????????????????????????????????????????????????????????????????????????????????????????????????????????????????????????????????????????????????????????????????????????????????????????????????????????????????????????????????????????????????????????????????????????????????????????????????????????????????????????????????????????????????????????????????????????????????????????????????????????????????????????????????????????????????????????????????????????????????????????????????????????????????????????????????????????????????????????????????????????????????????????????????????????????????????????????????????????????????????????????????????????????????????????????????????????????????????????????????????????????????????????????????????????????????????????????????????????????????????????????????????????????????????????????????????????????????????????????????????????????????????????????????????????????????????????????????????????????????????????????????????????????????????????????????????????????????????????????????????????????????????????????????????????????????????????????????????????????????????????????????????????????????????????????????????????????????????????????????????????????????????????????????????????????????????????????????????????????????????????????????????????????????????????????????????????????????????????????????????????????????????????????????????????????????????????????????????????????????????????????????????????????????????????????????????????????????????????????????????????????????????????????????????????????????????????????????????????????????????????????????????????????????????????????????????????????????????????????????????????????????????????????????????????????????????????????????????????????????????????????????????????????????????????????????????????????????????????????????????????????????????????????????????????????????????????????????????????????????????????????????????????????????????????????????????????????????????????????????????????????????????????????????????????????????????????????????????????????????????????????????????????????????????????????????????????????????????????????????????????????????????????????????????????????????????????????????????????????????????????????????????????????????????????????????????????????????????????????????????????????????????????????????????????????????????????????????????????????????????????????????????????????????????????????????????????????????????????????????????????????????????????????????????????????????????????????????????????????????????????????????????????????????????????????????????????????????????????????????????????????????????????????????????????????????????????????????????????????????????????????????????????????????????????????????????????????????????????????????????????????????????????????????????????????????????????????????????????????????????????????????????????????????????????????????????????????????????????????????????????????????????????????????????????????????????????????????????????????????????????????????????????????????????????????????????????????????????????????????????????????????????????????????????????????????????????????????????????????????????????????????????????????????????????????????????????????????????????????????????????????????????????????????????????????????????????????????????????????????????????????????????????????????????????????????????????????????????????????????????????????????????????????????????????????????????????????????????????????????????????????????????????????????????????????????????????????????????????????????????????????????????????????????????????????????????????????????????????????????????????????????????????????????????????????????????????????????????????????????????????????????????????????????????????????????????????????????????????????????????????????????????????????????????????????????????????????????????????????????????????????????????????????????????????????????????????????????????????????????????????????????????????????????????????????????????????????????????????????????????????????????????????????????????????????????????????????????????????????????????????????????????????????????????????????????????????????????????????????????????????????????????????????????????????????????????????????????????????????????????????????????????????????????????????????????????????????????????????????????????????????????????????????????????????????????????????????????????????????????????????????????????????????????????????????????????????????????????????????????????????????????????????????????????????????????????????????????????????????????????????????????????????????????????????????????????????????????????????????????????????????????????????????????????????????????????????????????????????????????????????????????????????????????????????????????????????????????????????????????????????????????????????????????????????????????????????????????????????????????????????????????????????????????????????????????????????????????????????????????????????????????????????????????????????????????????????????????????????????????????????????????????????????????????????????????????????????????????????????????????????????????????????????????????????????????????????????????????????????????????????????????????????????????????????????????????????????????????????????????????????????????????????????????????????????????????????????????????????????????????????????????????????????????????????????????????????????????????????????????????????????????????????????????????????????????????????????????????????????????????????????????????????????????????????????????????????????????????????????????????????????????????????????????????????????????????????????????????????????????????????????????????????????????????????????????????????????????????????????????????????????????????????????????????????????????????????????????????????????????????????????????????????????????????????????????????????????????????????????????????????????????????????????????????????????????????????????????????????????????????????????????????????????????????????????????????????????????????????????????????????????????????????????????????????????????????????????????????????????????????????????????????????????????????????????????????????????????????????????????????????????????????????????????????????????????????????????????????????????????????????????????????????????????????????????????????????????????????????????????????????????????????????????????????????????????????????????????????????????????????????????????????????????????????????????????????????????????????????????????????????????????????????????????????????????????????????????????????????????????????????????????????????????????????????????????????????????????????????????????????????????????????????????????????????????????????????????????????????????????????????????????????????????????????????????????????????????????????????????????????????????????????????????????????????????????????????????????????????????????????????????????????????????????????????????????????????????????????????????????????????????????????????????????????????????????????????????????????????????????????????????????????????????????????????????????????????????????????????????????????????????????????????????????????????????????????????????????????????????????????????????????????????????????????????????????????????????????????????????????????????????????????????????????????????????????????????????????????????????????????????????????????????????????????????????????????????????????????????????????????????????????????????????????????????????????????????????????????????????????????????????????????????????????????????????????????????????????????????????????????????????????????????????????????????????????????????????????????????????????????????GTG-AAGTGTTCGG-ATCGCGG-CGACGTGGG-CGGTTCGCTGCC-GGCGACGTCGTGAGAAGTCCACTGAACCTTATCATTTAGAGGAAGGAGAAGTCGTAACAAGGTTTCCG-TAGGTGAACCTGCGGAAGGATCATTGTCAAAA-CCT-GACA--T---CTAGAAAA-CTT-GTG-AACTTGTT-CATAAA-----GAA---T--GGGG-AAA-GCA-----TCGG-TT-TGG-CCCAA-T-GC----CTCTCCT-----TTTGCTTT----------CCCC--TT----------------------GCGA----GCAGA-CGTGCCTAG-AGC-TTTCGAG--CGATG-TGT-TC--GTCT-GCTTG-CGAACAA-CGAA-CCC-CGGCGCAAATCGCGCCAAGGA-T---AA--TGGAATGA---GTTT-GT-----G-CA--TG-CATG-T----CCCT-----------CCC-GTCTA----C------GG--GT----GGCG-------TTGGCTT-GCACATCTTTT-----GTA--------TAA-----C----TA------AA-TGACTCTCGGCAACGGATATCTCGGCTCTTGCATCGATGAAGAACGTAGCGAAATGCGATACTTGGTGTGAATTGCAGAATCCCGTGAACCATCGAGTCTTTGAACGCAAGTTGCGCCTGAAGCC--ATCAGGTTGAAGGCACGTCTGCCTGGGCGTCACGCATTGCGTCGCTCACTC-----ATCCC-GTGCCTC--A-TT---GGGCGGG-----TAA-GTGCGTGGGCGG-ATATTGGCCCCCC-----GTTCACATTT-G-TGCTC--GGTTGGCCTAAAA-A-TAA-GG-TCCC---TGATGACGG-AC-------ATCA---CAACAAGTGGTGG----TTGTC---AAACTGTCGCGACACGTTGTGCA---TGCT-A--CT------CCGTCGTCG---GTGG--GCT----------CATTGACCCTTAA-GT-GCC-A--TCGA---------------ACTT---GGTACC---TCA--ACTG-C-GACCCC--AGGT-CA-GG-C--GGGATTACCC-GCTGAGTTTAAGCATATCAA-TAAGCGG-AGG-AAAAGAAA-CTTACAAGGATTCCCCTAGTAACGG-CGAGCGAACCGGG-AATAAA-GCCCGTTTGAG-TCCTTAACTATTTAT------------------CC--TATC-TTTT-------------A------TTT-AGTTAGCCGTTCAAAATTCGTTATCTTTTTGAT-TCACTCAACT-----GTTTCACAA--------------------------------------AA-CAAAGGGATCGTAGCGGAAATGC-TTTTCTCTGATCACAA-----GTCTTGTGAT-----ATTTGATACACGTAC-AAATAAA-CATCTTT-GAGCAA-GGAATCTCCATTTGAATGATTCATGATCTATATCA-TT-----ATT---------CGG-AATTC-GGACTG-----AAA--TAAAAAAAAA---GTTTTCTTTTT----GAAAATC-AAAGAAATT-CCA-GGAC-----CTGTATAC-GAC-TTTG-GAA-TA-CCC-TTT-CGTTCT-ATAT---AATTGACATAGACCCAAATCACTAGTAAAATGA------TGCATCGGGAA--TGG-----TCAG-----------------------------------------------------------------GATAGCTCAGTCCGG-TAGAGCAGAGGACTGAAAATT-C-TCGTGTCGCCAGTTCAAATCTGG-----------------------------------------------------------------TTCCTGACGCA-GGATT------TATTTGTATG-AAGAG-CGATTCGACAAAT---------------TAATTGA-----TATGCATCGA-CATA-CCTAT------TTTTT-AATT-----------TATTAAAAATCTAGATT-TAGATTAGACTCC--ATATTTTTTT-------------------------------CCATCTAGGTGTTTAGAA----------------------------ATA-----GATAGATACCCCATCTATTAATTAGATGGGTAATTAGAT-GGGTAAAGAATAGATTGTCG---------AAGTCTAAGTC-AAAAATTTAGACTGTATTTCCTCTTCTTTTAACA-TTTCTTTCTATTCTCGTTC-----CTATTCTATTTCTTCATTT-CCTACTACATGAATTTAGAGAAC-----CCGTA-TAAGTGATGTGCGCAGT--AC-AAAGTTCATGATGCAGAACTCGTTT-GGTTCATCTTAG-----CGGATCATCCG----AAATAAGTA---TTTCTTCCAAATTTTACTTT-TTGTTAGACCCT-AC-ATACTCTA-------------AAG-----------------------------------------------------------------------------------------------AAAGATTCCATTT-----CAAATAATTTATC-----AA-TGAC-TTTGTTTAATCTAG----------------AACAGAACGTACAATCC-----TTAAATATCTGTAATTC--------TG------------GAATTTT-CGAAGTAAAGATTAGTTT--CTTATCATTCAACGAGCATCTTGTATTTCATAAAACTTAGGGGCAATATAATCTTTACGTAACGGCCACCTATCA
NEW_sp_arida_RH220 ??????????????????????????????????????????????????????????????????????????????????????????????????????????????????????????????????????????????????????????????????????????????????????????????????????????????????????????????????????????????????????????????????????????????????????????????????????????????????????????????????????????????????????????????????????????????????????????????????????????????????????????????????????????????????????????????????????????????????????????????????????????????????????????????????????????????????????????????????????????????????????????????????????????????????????????????????????????????????????????????????????????????????????????????????????????????????????????????????????????????????????????????????????????????????????????????????????????????????????????????????????????????????????????????????????????????????????????????????????????????????????????????????????????????????????????????????????????????????????????????????????????????????????????????????????????????????????????????????????????????????????????????????????????????????????????????????????????????????????????????????????????????????????????????????????????????????????????????????????????????????????????????????????????????????????????????????????????????????????????????????????????????????????????????????????????????????????????????????????????????????????????????????????????????????????????????????????????????????????????????????????????????????????????????????????????????????????????????????????????????????????????????????????????????????????????????????????????????????????????????????????????????????????????????????????????????????????????????????????????????????????????????????????????????????????????????????????????????????????????????????????????????????????????????????????????????????????????????????????????????????????????????????????????????????????????????????????????????????????????????????????????????????????????????????????????????????????????????????????????????????????????????????????????????????????????????????????????????????????????????????????????????????????????????????????????????????????????????????????????????????????????????????????????????????????????????????????????????????????????????????????????????????????????????????????????????????????????????????????????????????????????????????????????????????????????????????????????????????????????????????????????????????????????????????????????????????????????????????????????????????????????????????????????????????????????????????????????????????????????????????????????????????????????????????????????????????????????????????????????????????????????????????????????????????????????????????????????????????????????????????????????????????????????????????????????????????????????????????????????????????????????????????????????????????????????????????????????????????????????????????????????????????????????????????????????????????????????????????????????????????????????????????????????????????????????????????????????????????????????????????????????????????????????????????????????????????????????????????????????????????????????????????????????????????????????????????????????????????????????????????????????????????????????????????????????????????????????????????????????????????????????????????????????????????????????????????????????????????????????????????????????????????????????????????????????????????????????????????????????????????????????????????????????????????????????????????????????????????????????????????????????????????????????????????????????????????????????????????????????????????????????????????????????????????????????????????????????????????????????????????????????????????????????????????????????????????????????????????????????????????????????????????????????????????????????????????????????????????????????????????????????????????????????????????????????????????????????????????????????????????????????????????????????????????????????????????????????????????????????????????????????????????????????????????????????????????????????????????????????????????????????????????????????????????????????????????????????????????????????????????????????????????????????????????????????????????????????????????????????????????????????????????????????????????????????????????????????????????????????????????????????????????????????????????????????????????????????????????????????????????????????????????????????????????????????????????????????????????????????????????????????????????????????????????????????????????????????????????????????????????????????????????????????????????????????????????????????????????????????????????????????????????????????????????????????????????????????????????????????????????????????????????????????????????????????????????????????????????????????????????????????????????????????????????????????????????????????????????????????????????????????????????????????????????????????????????????????????????????????????????????????????????????????????????????????????????????????????????????????????????????????????????????????????????????????????????????????????????????????????????????????????????????????????????????????????????????????????????????????????????????????????????????????????????????????????????????????????????????????????????????????????????????????????????????????????????????????????????????????????????????????????????????????????????????????????????????????????????????????????????????????????????????????????????????????????????????????????????????????????????????????????????????????????????????????????????????????????????????????????????????????????????????????????????????????????????????????????????????????????????????????????????????????????????????????????????????????????????????????????????????????????????????????????????????????????????????????????????????????????????????????????????????????????????????????????????????????????????????????????????????????????????????????????????????????????????????????????????????????????????????????????????????????????????????????????????????????????????????????????????????????????????????????????????????????????????????????????????????????????????????????????????????????????????????????????????????????????????????????????????????????????????????????????????????????????????????????????????????????????????????????????????????????????????????????????????????????????????????????????????????????????????????????????????????????????????????????????????????????????????????????????????????????????????????????????????????????????????????????????????????????????????????????????????????????????????????????????????????????????????????????????????????????????????????????????????????????????????????????????????????????????????????????????????????????????????????????????????????????????????????????????????????????????????????????????????????????????????????????????????????????????????????????????????????????????????????????????????????????????????????????????????????????????????????????????????????????????????????????????????????????????????????????????????????????????????????????????????????????????????????????????????????????????????????????????????????????????????????????????????????????????????????????????????????????????????????????????????????????????????????????????????????????????????????????????????????????????????????????????????????????????????????????????????????????????????????????????????????????????????????????????????????????????????????????????????????????????????????????????????????????????????????????????????????????????????????????????????????????????????????????????????????????????????????????????????????????????????????????????????????????????????????????????????????????????????????????????????????????????????????????????????????????????????????????????????????????????????????????????????????????????????????????????????????????????????????????????????????????????????????????????????????????????????????????????????????????????????????????????????????????????????????????????????????????????????????????????????????????????????????????????????????????????????????????????????????????????????????????????????????????????????????????????????????????????????????????????????????????????????????????????????????????????????????????????????????????????????????????????????????????????????????????????????????????????????????????????????????????????????????????????????????????????????????????????????????????????????????????????????????????????????????????????????????????????????????????????????????????????????????????????????????????????????????????????????????????????????????????????????????????????????????????????????????????????????????????????????????????????????????????????????????????????????????????????????????????????????????????????????????????????????????????????????????????????????????????????????????????????????????????????????????????????????????????????????????????????????????????????????????????????????????????????????????????????????????????????????????????????????????????????????????????????????????????????????????????????????????????????????????????????????????????????????????????????????????????????????????????????????????????????????????????????????????????????????????????????????????????????????????????????????????????????????????????????????????????????????????????????????????????????????????????????????????????????????????????????????????????????????????????????????????????????????????????????????????????????????????????????????????????????????????????????????????????????????????????????????????????????????????????????????????????????????????????????????????????????????????????????????????????????????????????????????????????????????????????????????????????????????????????????????????????????????????????????????????????????????????????????????????????????????????????????????????????????????????????????????????????????????????????????????????????????????????????????????????????????????????????????????????????????????????????????????????????????????????????????????????????????????????????????????????????????????????????????????????????????????????????????????????????????????????????????????????????????????????????????????????????????????????????????????????????????????????????????????????????????????????????????????????????????????????????????????????????????????????????????????????????????????????????????????????????????????????????????????????????????????????????????????????????????????????????????????????????????????????????????????????????????????????????????????????????????????????????????????????????????????????????????????????????????????????????????????????????????????????????????????????????????????????????????????????????????????????????????????????????????????????????????????????????????????????????????????????????????????????????????????????????????????????????????????????????????????????????????????????????AAGTGTTCGG-ATCGCGG-CGACGTGGG-CGGTTCGCTGCC-GGCGACGTCGTGAGAAGTCCACTGAACCTTATCATTTAGAGGAAGGAGAAGTCGTAACAAGGTTTCCG-TAGGTGAACCTGCGGAAGGATCATTGTCAAAA-CCT-GACA--T---CTAGAAAA-CTT-GTG-AACTTGTT-CATAAA-----GAA---T--GGGG-AAA-GCA-----TCGG-TT-TGG-CCCAA-T-GC----CTCTCCT-----TTTGCTTT----------CCCC--TT----------------------GCGA----GCAGA-CGTGCCTAG-AGC-TTTCGAG--CGATG-TGT-TC--GTCT-GCTTG-CGAACAA-CGAA-CCC-CGGCGCAAATCGCGCCAAGGA-T---AA--TGGAATGA---GTTT-GT-----G-CA--TG-CATG-T----CCCT-----------CCC-GTCTA----C------GG--GT----GGCG-------TTGGCTT-GCACATCTTTT-----GTA--------TAA-----C----TA------AA-TGACTCTCGGCAACGGATATCTCGGCTCTTGCATCGATGAAGAACGTAGCGAAATGCGATACTTGGTGTGAATTGCAGAATCCCGTGAACCATCGAGTCTTTGAACGCAAGTTGCGCCTGAAGCC--ATCAGGTTGAAGGCACGTCTGCCTGGGCGTCACGCATTGCGTCGCTCACTC-----ATCCC-GTGCCTC--A-TT---GGGCGGG-----TAA-GTGCGTGGGCGG-ATATTGGCCCCCC-----GTTCACATTT-G-TGCTC--GGTTGGCCTAAAA-A-TAA-GG-TCCC---TGATGACGG-AC-------ATCA---CAACAAGTGGTGG----TTGTC---AAACTGTCGCGACACGTTGTGCA---TGCT-A--CT------CCGTCGTCG---GTGG--GCT----------CATTGACCCTTAA-GT-GCC-A--TCGA---------------ACTT---GGTACC---TCA--ACTG-C-GACCCC--AGGT-CA-GG-C--GGGATTACCC-GCTGAGTTTAAGCATATCAA-TAAGCGG-AGG-AAAAGAAA-CTTACAAGGATTCCCCTAGTAACGG-CGAGCGAA?????????AAA-GCCCGTTTGAG-TCCTTAACTATTTAT------------------CC--TATC-TTTT-------------A------TTT-AGTTAGCCGTTCAAAATTCGTTATCTTTTTGAT-TCACTCAACT-----GTTTCACAA--------------------------------------AA-CAAAGGGATCGTAGCGGAAATGC-TTTTCTCTGATCACAA-----GTCTTGTGAT-----ATTTGATACACGTAC-AAATAAA-CATCTTT-GAGCAA-GGAATCTCCATTTGAATGATTCATGATCTATATCA-TT-----ATT---------CGG-AATTC-GGACTG-----AAA--TAAAAAAAAA---GTTTTCTTTTT----GAAAATC-AAAGAAATT-CCA-GGAC-----CTGTATAC-GAC-TTTG-GAA-TA-CCC-TTT-CGTTCT-ATAT---AATTGACATAGACCCAAATCACTAGTAAAATGA------TGCATCGGGAA--TGG-----TCAG-----------------------------------------------------------------GATAGCTCAGTCCGG-TAGAGCAGAGGACTGAAAATT-C-TCGTGTCGCCAGTTCAAATCTGG-----------------------------------------------------------------TTCCTGACGCA-GGATT------TATTTGTATG-AAGAG-CGATTCGACAAAT---------------TAATTGA-----TATGCATCGA-CATA-CCTAT------TTTTT-AATT-----------TATTAAAAATCTAGATT-TAGATTAGACTCC--ATATTTTTTT-------------------------------CCATCTAGGTGTTTAGAA----------------------------ATA-----GATAGATACCCCATCTATTAATTAGATGGGTAATTAGAT-GGGTAAAGAATAGATTGTCG---------AAGTCTAAGTC-AAAAATTTAGACTGTATTTCCTCTTCTTTTAACA-TTTCTTTCTATTCTCGTTC-----CTATTCTATTTCTTCATTT-CCTACTACATGAATTTAGAGAAC-----CCGTA-TAAGTGATGTGCGCAGT--AC-AAAGTTCATGATGCAGAACTCGTTT-GGTTCATCTTAG-----CGGATCATCCG----AAATAAGTA---TTTCTTCCAAATTTTACTTT-TTGTTAGACCCT-AC-ATACTCTA-------------AAG-----------------------------------------------------------------------------------------------AAAGATTCCATTT-----CAAATAATTTATC-----AA-TGAC-TTTGTTTAATCTAG----------------AACAGAACGTACAATCC-----TTAAATATCTGTAATTC--------TG------------GAATTTT-CGAAGTAAAGATTAGTTT--CTTATCATTCAACGAGCATCTTGTATTTCATAAAACTTAGGGGCAATATAATCTTTACGTAAC????????????
NEW_sp_fredii_RH142 ??????????????????????????????????????????????????????????????????????????????????????????????????????????????????????????????????????????????????????????????????????????????????????????????????????????????????????????????????????????????????????????????????????????????????????????????????????????????????????????????????????????????????????????????????????????????????????????????????????????????????????????????????????????????????????????????????????????????????????????????????????????????????????????????????????????????????????????????????????????????????????????????????????????????????????????????????????????????????????????????????????????????????????????????????????????????????????????????????????????????????????????????????????????????????????????????????????????????????????????????????????????????????????????????????????????????????????????????????????????????????????????????????????????????????????????????????????????????????????????????????????????????????????????????????????????????????????????????????????????????????????????????????????????????????????????????????????????????????????????????????????????????????????????????????????????????????????????????????????????????????????????????????????????????????????????????????????????????????????????????????????????????????????????????????????????????????????????????????????????????????????????????????????????????????????????????????????????????????????????????????????????????????????????????????????????????????????????????????????????????????????????????????????????????????????????????????????????????????????????????????????????????????????????????????????????????????????????????????????????????????????????????????????????????????????????????????????????????????????????????????????????????????????????????????????????????????????????????????????????????????????????????????????????????????????????????????????????????????????????????????????????????????????????????????????????????????????????????????????????????????????????????????????????????????????????????????????????????????????????????????????????????????????????????????????????????????????????????????????????????????????????????????????????????????????????????????????????????????????????????????????????????????????????????????????????????????????????????????????????????????????????????????????????????????????????????????????????????????????????????????????????????????????????????????????????????????????????????????????????????????????????????????????????????????????????????????????????????????????????????????????????????????????????????????????????????????????????????????????????????????????????????????????????????????????????????????????????????????????????????????????????????????????????????????????????????????????????????????????????????????????????????????????????????????????????????????????????????????????????????????????????????????????????????????????????????????????????????????????????????????????????????????????????????????????????????????????????????????????????????????????????????????????????????????????????????????????????????????????????????????????????????????????????????????????????????????????????????????????????????????????????????????????????????????????????????????????????????????????????????????????????????????????????????????????????????????????????????????????????????????????????????????????????????????????????????????????????????????????????????????????????????????????????????????????????????????????????????????????????????????????????????????????????????????????????????????????????????????????????????????????????????????????????????????????????????????????????????????????????????????????????????????????????????????????????????????????????????????????????????????????????????????????????????????????????????????????????????????????????????????????????????????????????????????????????????????????????????????????????????????????????????????????????????????????????????????????????????????????????????????????????????????????????????????????????????????????????????????????????????????????????????????????????????????????????????????????????????????????????????????????????????????????????????????????????????????????????????????????????????????????????????????????????????????????????????????????????????????????????????????????????????????????????????????????????????????????????????????????????????????????????????????????????????????????????????????????????????????????????????????????????????????????????????????????????????????????????????????????????????????????????????????????????????????????????????????????????????????????????????????????????????????????????????????????????????????????????????????????????????????????????????????????????????????????????????????????????????????????????????????????????????????????????????????????????????????????????????????????????????????????????????????????????????????????????????????????????????????????????????????????????????????????????????????????????????????????????????????????????????????????????????????????????????????????????????????????????????????????????????????????????????????????????????????????????????????????????????????????????????????????????????????????????????????????????????????????????????????????????????????????????????????????????????????????????????????????????????????????????????????????????????????????????????????????????????????????????????????????????????????????????????????????????????????????????????????????????????????????????????????????????????????????????????????????????????????????????????????????????????????????????????????????????????????????????????????????????????????????????????????????????????????????????????????????????????????????????????????????????????????????????????????????????????????????????????????????????????????????????????????????????????????????????????????????????????????????????????????????????????????????????????????????????????????????????????????????????????????????????????????????????????????????????????????????????????????????????????????????????????????????????????????????????????????????????????????????????????????????????????????????????????????????????????????????????????????????????????????????????????????????????????????????????????????????????????????????????????????????????????????????????????????????????????????????????????????????????????????????????????????????????????????????????????????????????????????????????????????????????????????????????????????????????????????????????????????????????????????????????????????????????????????????????????????????????????????????????????????????????????????????????????????????????????????????????????????????????????????????????????????????????????????????????????????????????????????????????????????????????????????????????????????????????????????????????????????????????????????????????????????????????????????????????????????????????????????????????????????????????????????????????????????????????????????????????????????????????????????????????????????????????????????????????????????????????????????????????????????????????????????????????????????????????????????????????????????????????????????????????????????????????????????????????????????????????????????????????????????????????????????????????????????????????????????????????????????????????????????????????????????????????????????????????????????????????????????????????????????????????????????????????????????????????????????????????????????????????????????????????????????????????????????????????????????????????????????????????????????????????????????????????????????????????????????????????????????????????????????????????????????????????????????????????????????????????????????????????????????????????????????????????????????????????????????????????????????????????????????????????????????????????????????????????????????????????????????????????????????????????????????????????????????????????????????????????????????????????????????????????????????????????????????????????????????????????????????????????????????????????????????????????????????????????????????????????????????????????????????????????????????????????????????????????????????????????????????????????????????????????????????????????????????????????????????????????????????????????????????????????????????????????????????????????????????????????????????????????????????????????????????????????????????????????????????????????????????????????????????????????????????????????????????????????????????????????????????????????????????????????????????????????????????????????????????????????????????????????????????????????????????????????????????????????????????????????????????????????????????????????????????????????????????????????????????????????????????????????????????????????????????????????????????????????????????????????????????????????????????????????????????????????????????????????????????????????????????????????????????????????????????????????????????????????????????????????????????????????????????????????????????????????????????????????????????????????????????????????????????????????????????????????????????????????????????????????????????????????????????????????????????????????????????????????????????????????????????????????????????????????????????????????????????????????????????????????????????????????????????????????????????????????????????????????????????????????????????????????????????????????????????????????????????????????????????????????????????????????????????????????????????????????????????????????????????????????????????????????????????????????????????????????????????????????????????????????????????????????????????????????????????????????????????????????????????????????????????????????????????????????????????????????????????????????????????????????????????????????????????????????????????????????????????????????????????????????????????????????????????????????????????????????????????????????????????????????????????????????????????????????????????????????????????????????????????????????????????????????????????????????????????????????????????????????????????????????????????????????????????????????????????????????????????????????????????????????????????????????????????????????????????????????????????????????????????????????????????????????????????????????????????????????????????????????????????????????????????????????????????????????????????????????????????????????????????????????????????????????????????????????????????????????????????????????????????????????????????????????????????????????????????????????????????????????????????????????????????????????????????????????????????????????????????????????????????????????????????????????????????????????????????????????????????????????????????????????????????????????????????????????????????????????????????????????????????????????????????????????????????????????????????????????????????????????????????????????????????????GTG-AAGTGTTCGG-ATCGCGG-CGACGTGGG-CGGTTCGCTGCC-GGCGACGTCGCGAGAAGTCCACTGAACCTTATCATTTAGAGGAAGGAGAAGTCGTAACAAGGTTTCCG-TAGGTGAACCTGCGGAAGGATCATTGTCAAAA-CTT-GACA--T---CTAGAAAA-CTC-GTG-AACTTGTT-CATAAA-----GAA---T--GGGG-AAT-GCA-----TCGG-TT-TGG-CCCAG-T-GC----CCC--CT-----TTTGCTTT----------CCCC--TC----------------------GCGA----GCAGA-CGTGCCTGG-ATC-TTTCGAG--CGATG-AGT-TC--GTCT-GCTTGTCGAACAA-CGAA-CCC-CGGCGCAAATCGCGCCAAGGA-T---AA--TGGAATGA---GTTT-GT-----G-CA--TG-CAG-------CCCT----------ACCC-GTCTA----C------GG--GT----GGCG-------TTGGCTT-GCACATCTTTT-----GTA--------TAA-----C----TA------AA-TGACTCTCGGCAACGGATATCTCGGCTCTTGCATCGATGAAGAACGTAGCGAAATGCGATACTTGGTGTGAATTGCAGAATCCCGTGAACCATCGAGTCTTTGAACGCAAGTTGCGCCTGAAGCC--ATCAGGTTGAAGGCACGTCTGCTTGGGCGTCACGCATTGCGTCGCTCACTC-----ACCCC-GTACCTC--A-TT---GGGCGGG-----TAA-GTGTGTGGGCGG-ATATTGGCCCCCC-----GTTCACATTT-G-TGCTC--GGTTGGCCTAAAA-A-TAA-GG-TCCT---TGATGACGG-AC-------ATCA---CAACAAGTGGTGG----TTGCC---AAACTGTCGCGACACGTTGTGCA---TGCT-A--CT------TCGTCATGG---TTGG--GCT----------CATTGACCCTTAA-GT-GCC-A--TCGA---------------ACTT---GGTACC---TCA--ATTG-C-GACCCC--AGGT-CA-GG-C--GGGATTACCC-GCTGAGTTTAAGCATATCAA-TAAGCGG-AGG-AAAAGAAA-CTTACAAGGATTCCCCTAGTAACGG-CGAGCGAACCGGG-AATAAA-GCCCGTTTGAC-TCCTTAACTATTTAT------------------CC--TATC-TTTT-------------A------TTT-AGTTAGCCGTTCAAAATTCGTTATCTTTTTGAT-TCACTCAACT-----GTTTCACAA--------------------------------------AA-CAAAGGGATCGTAGGGGAAATGC-TTTTCTCTGATCACAA-----GTCTTGTGAT-----ATTTGATACACGTAC-AAATAAA-CATCTTT-GAGCAA-GGAATCTCCATTTGAATGATTCATGATCTATATCA-TT-----ATT---------CGG-AATTC-GGACTG-----AAA--TAAAAAAAA----GTTTTCTTTTT----GAAAATC-AAAGAAATT-CCA-GGAC-----CTGTATAC-GAC-TTTG-GAA-TA-CCC-TTT-CGTTCT-ATGT---AATTGACATATACCCAAATCACTAGTAAAATGA------TGCATCGGGAA--TGG-----TCAG-----------------------------------------------------------------GATAGCTCAGTCCGG-TAGAGCAGAGGACTGAAAATT-C-TCGTGTCGCCAGTTCAAATCTGG-----------------------------------------------------------------TTCCTGA--------------------------------------------------------------------------------------TA-CCTAT------TTTTT-AATT-----------TATTAAAAATCTAGATT-TAGATTAGACTCC--ATATTTTTTT-------------------------------CCATCTAGGTATTTAGAA----------------------------ATA-----GATATATACCCCATCTATTTTTTAGATGGGTAATTAGAT-GGGTAAAGAATAGATTGTCG---------AAGTCTAAGTC-AAAAATTTAGACTGTATTTCCTCTTCTTTTAACA-TTTCTTTCTATTCTCGTTC-----CTATTCTATTTCTTCATTT-CCTACTACATGAATTTAGAGAAC-----CCGTA-TAAGTGATGTGCGCAGT--AC-AAAGTTCATGATGCAGAACTCGTTT-GGTTCATCTTAG-----CGGATCATCCG----AAATAAGTA---TTTCTTC???????????????????????????????????????????????????????????????????????????????????????????????????????????????????????????????????????????????????????????????????????????????????????????????????????????????????????????????????????????????????????????????????????????????????????????????????????????????????????????????????????????????????????????????????????????????????????????????????
NEW_sp_hessaquae_RH181 ??????????????????????????????????????????????????????????????????????????????????????????????????????????????????????????????????????????????????????????????????????????????????????????????????????????????????????????????????????????????????????????????????????????????????????????????????????????????????????????????????????????????????????????????????????????????????????????????????????????????????????????????????????????????????????????????????????????????????????????????????????????????????????????????????????????????????????????????????????????????????????????????????????????????????????????????????????????????????????????????????????????????????????????????????????????????????????????????????????????????????????????????????????????????????????????????????????????????????????????????????????????????????????????????????????????????????????????????????????????????????????????????????????????????????????????????????????????????????????????????????????????????????????????????????????????????????????????????????????????????????????????????????????????????????????????????????????????????????????????????????????????????????????????????????????????????????????????????????????????????????????????????????????????????????????????????????????????????????????????????????????????????????????????????????????????????????????????????????????????????????????????????????????????????????????????????????????????????????????????????????????????????????????????????????????????????????????????????????????????????????????????????????????????????????????????????????????????????????????????????????????????????????????????????????????????????????????????????????????????????????????????????????????????????????????????????????????????????????????????????????????????????????????????????????????????????????????????????????????????????????????????????????????????????????????????????????????????????????????????????????????????????????????????????????????????????????????????????????????????????????????????????????????????????????????????????????????????????????????????????????????????????????????????????????????????????????????????????????????????????????????????????????????????????????????????????????????????????????????????????????????????????????????????????????????????????????????????????????????????????????????????????????????????????????????????????????????????????????????????????????????????????????????????????????????????????????????????????????????????????????????????????????????????????????????????????????????????????????????????????????????????????????????????????????????????????????????????????????????????????????????????????????????????????????????????????????????????????????????????????????????????????????????????????????????????????????????????????????????????????????????????????????????????????????????????????????????????????????????????????????????????????????????????????????????????????????????????????????????????????????????????????????????????????????????????????????????????????????????????????????????????????????????????????????????????????????????????????????????????????????????????????????????????????????????????????????????????????????????????????????????????????????????????????????????????????????????????????????????????????????????????????????????????????????????????????????????????????????????????????????????????????????????????????????????????????????????????????????????????????????????????????????????????????????????????????????????????????????????????????????????????????????????????????????????????????????????????????????????????????????????????????????????????????????????????????????????????????????????????????????????????????????????????????????????????????????????????????????????????????????????????????????????????????????????????????????????????????????????????????????????????????????????????????????????????????????????????????????????????????????????????????????????????????????????????????????????????????????????????????????????????????????????????????????????????????????????????????????????????????????????????????????????????????????????????????????????????????????????????????????????????????????????????????????????????????????????????????????????????????????????????????????????????????????????????????????????????????????????????????????????????????????????????????????????????????????????????????????????????????????????????????????????????????????????????????????????????????????????????????????????????????????????????????????????????????????????????????????????????????????????????????????????????????????????????????????????????????????????????????????????????????????????????????????????????????????????????????????????????????????????????????????????????????????????????????????????????????????????????????????????????????????????????????????????????????????????????????????????????????????????????????????????????????????????????????????????????????????????????????????????????????????????????????????????????????????????????????????????????????????????????????????????????????????????????????????????????????????????????????????????????????????????????????????????????????????????????????????????????????????????????????????????????????????????????????????????????????????????????????????????????????????????????????????????????????????????????????????????????????????????????????????????????????????????????????????????????????????????????????????????????????????????????????????????????????????????????????????????????????????????????????????????????????????????????????????????????????????????????????????????????????????????????????????????????????????????????????????????????????????????????????????????????????????????????????????????????????????????????????????????????????????????????????????????????????????????????????????????????????????????????????????????????????????????????????????????????????????????????????????????????????????????????????????????????????????????????????????????????????????????????????????????????????????????????????????????????????????????????????????????????????????????????????????????????????????????????????????????????????????????????????????????????????????????????????????????????????????????????????????????????????????????????????????????????????????????????????????????????????????????????????????????????????????????????????????????????????????????????????????????????????????????????????????????????????????????????????????????????????????????????????????????????????????????????????????????????????????????????????????????????????????????????????????????????????????????????????????????????????????????????????????????????????????????????????????????????????????????????????????????????????????????????????????????????????????????????????????????????????????????????????????????????????????????????????????????????????????????????????????????????????????????????????????????????????????????????????????????????????????????????????????????????????????????????????????????????????????????????????????????????????????????????????????????????????????????????????????????????????????????????????????????????????????????????????????????????????????????????????????????????????????????????????????????????????????????????????????????????????????????????????????????????????????????????????????????????????????????????????????????????????????????????????????????????????????????????????????????????????????????????????????????????????????????????????????????????????????????????????????????????????????????????????????????????????????????????????????????????????????????????????????????????????????????????????????????????????????????????????????????????????????????????????????????????????????????????????????????????????????????????????????????????????????????????????????????????????????????????????????????????????????????????????????????????????????????????????????????????????????????????????????????????????????????????????????????????????????????????????????????????????????????????????????????????????????????????????????????????????????????????????????????????????????????????????????????????????????????????????????????????????????????????????????????????????????????????????????????????????????????????????????????????????????????????????????????????????????????????????????????????????????????????????????????????????????????????????????????????????????????????????????????????????????????????????????????????????????????????????????????????????????????????????????????????????????????????????????????????????????????????????????????????????????????????????????????????????????????????????????????????????????????????????????????????????????????????????????????????????????????????????????????????????????????????????????????????????????????????????????????????????????????????????????????????????????????????????????????????????????????????????????????????????????????????????????????????????????????????????????????????????????????????????????????????????????????????????????????????????????????????????????????????????????????????????????????????????????????????????????????????????????????????????????????????????????????????????????????????????????????????????????????????????????????????????????????????????????????????????????????????????????????????????????????????????????????????????????????????????????????????????????????????????????????????????????????????????????????????????????????????????????????????????????????????????????????????????????????????????????????????????????????????????????????????????????????????????????????????????????????????????????????????????????????????????????????????????????????????????????????????????????????????????????????????????????????????????????????????????????????????????????????????????????????????????????????????????????????????????????????????????????????????????????????????????????????????????????????????????????????????????????????????????????????????????????????????????????????????????????????????????????????????????????????????????????????????????????????????????????????????????????????????????????????????????????????????????????????????????????????????????????????????????????????????????????????????????????????????????????????????????????????????????????????????????????????????????????????????????????????????????????????????????????????????????????????????????????????????????????????????????????????????????????????????????????????????????????????????????????????????????????????????????????????????????????????????????????????????????????????????????????????????????????????????????????????????????????????????????????????????????????????????????????????????????????????????????????????????????????????????????????????????????????????????????????????????????????????????????????????????????????????????????????????????????????????????????????????????????????????????????????????????????????????????????????????GTG-AAGTGTTCGG-ATCGCGG-CGACGTGGG-CGGTTCGCTGCC-GGCGACGTCGCGAGAAGTCCACTGAACCTTATCATTTAGAGGAAGGAGAAGTCGTAACAAGGTTTCCG-TAGGTGAACCTGCGGAAGGATCATTGTCAAAA-CCT-GACA--T---CTAGAAAA-CTC-GTG-AACTTGTT-CATAAA-----GAA---T--GGGG-AAT-GCA-----TTGG-TT-TGG-CCCAG-T-GC----CTTTCCT-----TTTGCTTT----------CCCC--TC----------------------GCGA----GCAGA-CGTGCCTAG-AGC-TTTTGAG--CGATG-TGT-TC--GTCT-GCTTGTCGAACAA-CGAA-CCC-CGGCGCAAATCGCGCCAAGGA-T---AA--TGGAATGA---GTTT-GT-----G-CA--TG-CATG-T----CCCT----------GCCC-GTGTA----C------GG--GT----GGCG-------TTGGCTT-GCACATCTTTT-----GTA--------TAA-----C----TA------AA-TGACTCTCGGCAACGGATATCTCGGCTCTTGCATCGATGAAGAACGTAGCGAAATGCGATACTTGGTGTGAATTGCAGAATCCCGTGAACCATCGAGTCTTTGAACGCAAGTTGCGCCTGAAGCC--ATCAGGTTGAAGGCACGTCTGCCTGGGCGTCACGCATTGCGTCGCTCGCTC-----ACCCC-GTGCTTC--A-CT---GGGCGGG-----TAA-GTGAGTGGGCGG-ATATTGGCCCCCC-----GTTCACATTT-G-TGCTC--GGTCGGCCTAAAA-A-TAA-GG-TCCC---TGATGACGG-AC-------ATCA---CAACAAGTGGTGG----TTGTC---AAACTGTCGCGACACGTTGTGCA---TGCT-A--CT------CTGTCGTCG---GTGG--GCT----------CATTGACCCTTAA-GT-GCC-A--TCGA---------------ACTT---GGCACC---TCA--ACTG-C-GACCCC--AGGT-CA-GG-C--GGGATTACCC-GCTGAGTTTAAGCATATCAA-TAAGCGG-AGG-AAAAGAAA-CTTACAAGGATTCCCCTAGTAACGG-CGAGCGAACCGGG-AATAAA-GCCCGTTTGAC-TCCTTAACTATTTAT------------------CC--TATC-TTTT-------------A------TTT-AGTTAGCCGTTCAAAATTCGTTATCTTTTTGAT-TCACTCAACT-----GTTTCACAA--------------------------------------AA-CAAAGGGATCGTAGCGGAAATGC-TTTTCTCTGATCACAA-----GTCTTGTGAT-----ATTTGATACACGTAC-AAATAAA-CATCTTT-GAGCAA-GGAATCTCCATTTGAATGATTCATGATCTATATCA-TT-----ATT---------CGG-AATTC-GGACTG-----AAA--TAAAAAAAA----GTTTTCTTTTT----GAAAATC-AAAGAAATT-CCA-GGAC-----CTGTATAC-GAC-TTTG-GAA-TA-CCC-TTT-CGTTCT-ATAT---AATTGACATAGACCCAAATCACTAGTAAAATGA------TGCATCGGGAA--TGG-----TCAG-----------------------------------------------------------------GATAGCTCAGTCCGG-TAGAGCAGAGGACTGAAAATT-C-TCGTGTCGCCAGTTCAAATCTGG-----------------------------------------------------------------TTCCTGACGCA-GGATT------TATTTGTATG-AAGAG-CGATTCGACAAAT---------------TAATTGA-----TATGCATCGA-CATA-CCTAT------TTTTT-AATT-----------TATTAAAAATCTAGATT-TAGATTAGACTCC--ATATTTTTTT-------------------------------CCATCTAGGTGTTTAGAA----------------------------ATA-----GATATATACCCCATCTATTAATTAGATGGGTAATTAGAT-GGGTAAAGAATAGATTGTCG---------AAGTCTAAGTC-AAAAATTTAGACTGTATTTCCTCTTCTTTTAACA-TTTCTTTCTATTCTCGTTC-----CTATTCTATTTCTTCATTT-CCTACTACATGAATTTAGAGAAC-----CCGTA-TAAGTGATGTGCGCAGT--AC-AAAGTTCATGATGCAGAACTCGTTT-GGTTCATCTTAG-----CGGATCATGCG----AAATAAGTA---TTTCTTCCAAATTTTACTTT-TTGTTAGACCCT-AC-ATACTCTA-------------AAG-----------------------------------------------------------------------------------------------AAAGATTCCATTT-----CAAATAATTTATC-----AA-TGAC-TTTGTTTAATCTAG----------------AACAGAACGTACAATCC-----TTAAATATCTGTAATTC--------TG------------GAATTTT-CGAAGTAAAGATTAGTTT--CTTATCATTCAACGAGCATCTTGTATTTCATAAAACTTAGGGGCAATATAATCTTTACGTAACGGCCAC??????
NEW_sp_hessaquae_RH193b ??????????????????????????????????????????????????????????????????????????????????????????????????????????????????????????????????????????????????????????????????????????????????????????????????????????????????????????????????????????????????????????????????????????????????????????????????????????????????????????????????????????????????????????????????????????????????????????????????????????????????????????????????????????????????????????????????????????????????????????????????????????????????????????????????????????????????????????????????????????????????????????????????????????????????????????????????????????????????????????????????????????????????????????????????????????????????????????????????????????????????????????????????????????????????????????????????????????????????????????????????????????????????????????????????????????????????????????????????????????????????????????????????????????????????????????????????????????????????????????????????????????????????????????????????????????????????????????????????????????????????????????????????????????????????????????????????????????????????????????????????????????????????????????????????????????????????????????????????????????????????????????????????????????????????????????????????????????????????????????????????????????????????????????????????????????????????????????????????????????????????????????????????????????????????????????????????????????????????????????????????????????????????????????????????????????????????????????????????????????????????????????????????????????????????????????????????????????????????????????????????????????????????????????????????????????????????????????????????????????????????????????????????????????????????????????????????????????????????????????????????????????????????????????????????????????????????????????????????????????????????????????????????????????????????????????????????????????????????????????????????????????????????????????????????????????????????????????????????????????????????????????????????????????????????????????????????????????????????????????????????????????????????????????????????????????????????????????????????????????????????????????????????????????????????????????????????????????????????????????????????????????????????????????????????????????????????????????????????????????????????????????????????????????????????????????????????????????????????????????????????????????????????????????????????????????????????????????????????????????????????????????????????????????????????????????????????????????????????????????????????????????????????????????????????????????????????????????????????????????????????????????????????????????????????????????????????????????????????????????????????????????????????????????????????????????????????????????????????????????????????????????????????????????????????????????????????????????????????????????????????????????????????????????????????????????????????????????????????????????????????????????????????????????????????????????????????????????????????????????????????????????????????????????????????????????????????????????????????????????????????????????????????????????????????????????????????????????????????????????????????????????????????????????????????????????????????????????????????????????????????????????????????????????????????????????????????????????????????????????????????????????????????????????????????????????????????????????????????????????????????????????????????????????????????????????????????????????????????????????????????????????????????????????????????????????????????????????????????????????????????????????????????????????????????????????????????????????????????????????????????????????????????????????????????????????????????????????????????????????????????????????????????????????????????????????????????????????????????????????????????????????????????????????????????????????????????????????????????????????????????????????????????????????????????????????????????????????????????????????????????????????????????????????????????????????????????????????????????????????????????????????????????????????????????????????????????????????????????????????????????????????????????????????????????????????????????????????????????????????????????????????????????????????????????????????????????????????????????????????????????????????????????????????????????????????????????????????????????????????????????????????????????????????????????????????????????????????????????????????????????????????????????????????????????????????????????????????????????????????????????????????????????????????????????????????????????????????????????????????????????????????????????????????????????????????????????????????????????????????????????????????????????????????????????????????????????????????????????????????????????????????????????????????????????????????????????????????????????????????????????????????????????????????????????????????????????????????????????????????????????????????????????????????????????????????????????????????????????????????????????????????????????????????????????????????????????????????????????????????????????????????????????????????????????????????????????????????????????????????????????????????????????????????????????????????????????????????????????????????????????????????????????????????????????????????????????????????????????????????????????????????????????????????????????????????????????????????????????????????????????????????????????????????????????????????????????????????????????????????????????????????????????????????????????????????????????????????????????????????????????????????????????????????????????????????????????????????????????????????????????????????????????????????????????????????????????????????????????????????????????????????????????????????????????????????????????????????????????????????????????????????????????????????????????????????????????????????????????????????????????????????????????????????????????????????????????????????????????????????????????????????????????????????????????????????????????????????????????????????????????????????????????????????????????????????????????????????????????????????????????????????????????????????????????????????????????????????????????????????????????????????????????????????????????????????????????????????????????????????????????????????????????????????????????????????????????????????????????????????????????????????????????????????????????????????????????????????????????????????????????????????????????????????????????????????????????????????????????????????????????????????????????????????????????????????????????????????????????????????????????????????????????????????????????????????????????????????????????????????????????????????????????????????????????????????????????????????????????????????????????????????????????????????????????????????????????????????????????????????????????????????????????????????????????????????????????????????????????????????????????????????????????????????????????????????????????????????????????????????????????????????????????????????????????????????????????????????????????????????????????????????????????????????????????????????????????????????????????????????????????????????????????????????????????????????????????????????????????????????????????????????????????????????????????????????????????????????????????????????????????????????????????????????????????????????????????????????????????????????????????????????????????????????????????????????????????????????????????????????????????????????????????????????????????????????????????????????????????????????????????????????????????????????????????????????????????????????????????????????????????????????????????????????????????????????????????????????????????????????????????????????????????????????????????????????????????????????????????????????????????????????????????????????????????????????????????????????????????????????????????????????????????????????????????????????????????????????????????????????????????????????????????????????????????????????????????????????????????????????????????????????????????????????????????????????????????????????????????????????????????????????????????????????????????????????????????????????????????????????????????????????????????????????????????????????????????????????????????????????????????????????????????????????????????????????????????????????????????????????????????????????????????????????????????????????????????????????????????????????????????????????????????????????????????????????????????????????????????????????????????????????????????????????????????????????????????????????????????????????????????????????????????????????????????????????????????????????????????????????????????????????????????????????????????????????????????????????????????????????????????????????????????????????????????????????????????????????????????????????????????????????????????????????????????????????????????????????????????????????????????????????????????????????????????????????????????????????????????????????????????????????????????????????????????????????????????????????????????????????????????????????????????????????????????????????????????????????????????????????????????????????????????????????????????????????????????????????????????????????????????????????????????????????????????????????????????????????????????????????????????????????????????????????????????????????????????????????????????????????????????????????????????????????????????????????????????????????????????????????????????????????????????????????????????????????????????????????????????????????????????????????????????????????????????????????????????????????????????????????????????????????????????????????????????????????????????????????????????????????????????????????????????????????????????????????????????????????????????????????????????????????????????????????????????????????????????????????????????????????????????????????????????????????????????????????????????????????????????????????????????????????????????????????????????????????????????????????????????????????????????????????????????????????????????????????????????????????????????????????????????????????????????????????????????????????????????????????????????????????????????????????????????????????????????????????????????????????????????????????????????????????????????????????????????????????????????????????????????????????????????????????????????????????????????????????????????????????????????????????????????????????????????????????????????????????????????????????????????????????????????????????????????????????????????????????????????????????????????????????????????????????????????????????????????????????????????????????????????????????????????????????????????????????????????????????????????????????????????????????????????????????????????????????????????????????????????????????????????????????????????????????????????????????????????????????????????????GTG-AAGTGTTCGG-ATCGCGG-CGACGTGGG-CGGTTCGCTGCC-GGCGACGTCGCGAGAAGTCCACTGAACCTTATCATTTAGAGGAAGGAGAAGTCGTAACAAGGTTTCCG-TAGGTGAACCTGCGGAAGGATCATTGTCAAAA-CCT-GACA--T---CTAGAAAA-CTC-GTG-AACTTGTT-CATAAA-----GAA---T--GGGG-AAT-GCA-----TTGG-TT-TGG-CCCAG-T-GC----CTTTCCT-----TTTGCTTT----------CCCC--TC----------------------GCGA----GCAGA-CGTGCCTAG-AGC-TTTTGAG--CGATG-TGT-TC--GTCT-GCTTGTCGAACAA-CGAA-CCC-CGGCGCAAATCGCGCCAAGGA-T---AA--TGGAATGA---GTTT-GT-----G-CA--TG-CATG-T----CCCT----------GCCC-GTGTA----C------GG--GT----GGCG-------TTGGCTT-GCACATCTTTT-----GTA--------TAA-----C----TA------AA-TGACTCTCGGCAACGGATATCTCGGCTCTTGCATCGATGAAGAACGTAGCGAAATGCGATACTTGGTGTGAATTGCAGAATCCCGTGAACCATCGAGTCTTTGAACGCAAGTTGCGCCTGAAGCC--ATCAGGTTGAAGGCACGTCTGCCTGGGCGTCACGCATTGCGTCGCTCGCTC-----ACCCC-GTGCTTC--A-CT---GGGCGGG-----TAA-GTGAGTGGGCGG-ATATTGGCCCCCC-----GTTCACATTT-G-TGCTC--GGTCGGCCTAAAA-A-TAA-GG-TCCC---TGATGACGG-AC-------ATCA---CAACAAGTGGTGG----TTGTC---AAACTGTCGCGACACGTTGTGCA---TGCT-A--CT------CTGTCGTCG---GTGG--GCT----------CATTGACCCTTAA-GT-GCC-A--TCGA---------------ACTT---GGCACC---TCA--ACTG-C-GACCCC--AGGT-CA-GG-C--GGGATTACCC-GCTGAGTTTAAGCATATCAA-TAAGCGG-AGG-AAAAGAAA-CTTACAAGGATTCCCCTAGTAACGG-CGAGCGAA????????????????????????????????????????????????????????????????????????????????????????????????????????????????????????????????????????ACT-----GTTTCACAA--------------------------------------AA-CAAAGGGATCGTAGCGGAAATGC-TTTTCTCTGATCACAA-----GTCTTGTGAT-----ATTTGATACACGTAC-AAATAAA-CATCTTT-GAGCAA-GGAATCTCCATTTGAATGATTCATGATCTATATCA-TT-----ATT---------CGG-AATTC-GGACTG-----AAA--TAAAAAAAA----GTTTTCTTTTT----GAAAATC-AAAGAAATT-CCA-GGAC-----CTGTATAC-GAC-TTTG-GAA-TA-CCC-TTT-CGTTCT-ATAT---AATTGACATAGACCCAAATCACTAGTAAAATGA------TGCATCGGGAA--TGG-----TCAG-----------------------------------------------------------------GATAGCTCAGTCCGG-TAGAGCAGAGGACTGAAAATT-C-TCGTGTCGCCAGTTCAAATCTGG-----------------------------------------------------------------TTCCTGACGCA-GGATT------TATTTGTATG-AAGAG-CGATTCGACAAAT---------------TAATTGA-----TATGCATCGA-CATA-CCTAT------TTTTT-AATT-----------TATTAAAAATCTAGATT-TAGATTAGACTCC--ATATTTTTTT-------------------------------CCATCTAGGTGTTTAGAA----------------------------ATA-----GATATATACCCCATCTATTAATTAGATGGGTAATTAGAT-GGGTAAAGAATAGATTGTCG---------AAGTCTAAGTC-AAAAATTTAGACTGTATTTCCTCTTCTTTTAACA-TTTCTTTCTATTCTCGTTC-----CTATTCTATTTCTTCATTT-CCTACTACATGAATTTAGAGAAC-----CCGTA-TAAGTGATGTGCGCAGT--AC-AAAGTTCATGATGCAGAACTCGTTT-GGTTCATCTTAG-----CGGATCATGCG----AAATAAGTA---TTTCTTCCAAATTTTACTTT-TTGTTAGACCCT-AC-ATACTCTA-------------AAG-----------------------------------------------------------------------------------------------AAAGATTCCATTT-----CAAATAATTTATC-----AA-TGAC-TTTGTTTAATCTAG----------------AACAGAACGTACAATCC-----TTAAATATCTGTAATTC--------TG------------GAATTTT-CGAAGTAAAGATTAGTTT--CTTATCATTCAACGAGCATCTTGTATTTCATAAAACTTAGGGGCA??????????????????????????????
NEW_sp_napierensis_RDH184a ????????????????????????????????????????????????????????????????????????????????????????????????????????????????????????????????????????????????????????????????????????????????????????????????????????????????????????????????????????????????????????????????????????????????????????????????????????????????????????????????????????????????????????????????????????????????????????????????????????????????????????????????????????????????????????????????????????????????????????????????????????????????????????????????????????????????????????????????????????????????????????????????????????????????????????????????????????????????????????????????????????????????????????????????????????????????????????????????????????????????????????????????????????????????????????????????????????????????????????????????????????????????????????????????????????????????????????????????????????????????????????????????????????????????????????????????????????????????????????????????????????????????????????????????????????????????????????????????????????????????????????????????????????????????????????????????????????????????????????????????????????????????????????????????????????????????????????????????????????????????????????????????????????????????????????????????????????????????????????????????????????????????????????????????????????????????????????????????????????????????????????????????????????????????????????????????????????????????????????????????????????????????????????????????????????????????????????????????????????????????????????????????????????????????????????????????????????????????????????????????????????????????????????????????????????????????????????????????????????????????????????????????????????????????????????????????????????????????????????????????????????????????????????????????????????????????????????????????????????????????????????????????????????????????????????????????????????????????????????????????????????????????????????????????????????????????????????????????????????????????????????????????????????????????????????????????????????????????????????????????????????????????????????????????????????????????????????????????????????????????????????????????????????????????????????????????????????????????????????????????????????????????????????????????????????????????????????????????????????????????????????????????????????????????????????????????????????????????????????????????????????????????????????????????????????????????????????????????????????????????????????????????????????????????????????????????????????????????????????????????????????????????????????????????????????????????????????????????????????????????????????????????????????????????????????????????????????????????????????????????????????????????????????????????????????????????????????????????????????????????????????????????????????????????????????????????????????????????????????????????????????????????????????????????????????????????????????????????????????????????????????????????????????????????????????????????????????????????????????????????????????????????????????????????????????????????????????????????????????????????????????????????????????????????????????????????????????????????????????????????????????????????????????????????????????????????????????????????????????????????????????????????????????????????????????????????????????????????????????????????????????????????????????????????????????????????????????????????????????????????????????????????????????????????????????????????????????????????????????????????????????????????????????????????????????????????????????????????????????????????????????????????????????????????????????????????????????????????????????????????????????????????????????????????????????????????????????????????????????????????????????????????????????????????????????????????????????????????????????????????????????????????????????????????????????????????????????????????????????????????????????????????????????????????????????????????????????????????????????????????????????????????????????????????????????????????????????????????????????????????????????????????????????????????????????????????????????????????????????????????????????????????????????????????????????????????????????????????????????????????????????????????????????????????????????????????????????????????????????????????????????????????????????????????????????????????????????????????????????????????????????????????????????????????????????????????????????????????????????????????????????????????????????????????????????????????????????????????????????????????????????????????????????????????????????????????????????????????????????????????????????????????????????????????????????????????????????????????????????????????????????????????????????????????????????????????????????????????????????????????????????????????????????????????????????????????????????????????????????????????????????????????????????????????????????????????????????????????????????????????????????????????????????????????????????????????????????????????????????????????????????????????????????????????????????????????????????????????????????????????????????????????????????????????????????????????????????????????????????????????????????????????????????????????????????????????????????????????????????????????????????????????????????????????????????????????????????????????????????????????????????????????????????????????????????????????????????????????????????????????????????????????????????????????????????????????????????????????????????????????????????????????????????????????????????????????????????????????????????????????????????????????????????????????????????????????????????????????????????????????????????????????????????????????????????????????????????????????????????????????????????????????????????????????????????????????????????????????????????????????????????????????????????????????????????????????????????????????????????????????????????????????????????????????????????????????????????????????????????????????????????????????????????????????????????????????????????????????????????????????????????????????????????????????????????????????????????????????????????????????????????????????????????????????????????????????????????????????????????????????????????????????????????????????????????????????????????????????????????????????????????????????????????????????????????????????????????????????????????????????????????????????????????????????????????????????????????????????????????????????????????????????????????????????????????????????????????????????????????????????????????????????????????????????????????????????????????????????????????????????????????????????????????????????????????????????????????????????????????????????????????????????????????????????????????????????????????????????????????????????????????????????????????????????????????????????????????????????????????????????????????????????????????????????????????????????????????????????????????????????????????????????????????????????????????????????????????????????????????????????????????????????????????????????????????????????????????????????????????????????????????????????????????????????????????????????????????????????????????????????????????????????????????????????????????????????????????????????????????????????????????????????????????????????????????????????????????????????????????????????????????????????????????????????????????????????????????????????????????????????????????????????????????????????????????????????????????????????????????????????????????????????????????????????????????????????????????????????????????????????????????????????????????????????????????????????????????????????????????????????????????????????????????????????????????????????????????????????????????????????????????????????????????????????????????????????????????????????????????????????????????????????????????????????????????????????????????????????????????????????????????????????????????????????????????????????????????????????????????????????????????????????????????????????????????????????????????????????????????????????????????????????????????????????????????????????????????????????????????????????????????????????????????????????????????????????????????????????????????????????????????????????????????????????????????????????????????????????????????????????????????????????????????????????????????????????????????????????????????????????????????????????????????????????????????????????????????????????????????????????????????????????????????????????????????????????????????????????????????????????????????????????????????????????????????????????????????????????????????????????????????????????????????????????????????????????????????????????????????????????????????????????????????????????????????????????????????????????????????????????????????????????????????????????????????????????????????????????????????????????????????????????????????????????????????????????????????????????????????????????????????????????????????????????????????????????????????????????????????????????????????????????????????????????????????????????????????????????????????????????????????????????????????????????????????????????????????????????????????????????????????????????????????????????????????????????????????????????????????????????????????????????????????????????????????????????????????????????????????????????????????????????????????????????????????????????????????????????????????????????????????????????????????????????????????????????????????????????????????????????????????????????????????????????????????????????????????????????????????????????????????????????????????????????????????????????????????????????????????????????????????????????????????????????????????????????????????????????????????????????????????????????????????????????????????????????????????????????????????????????????????????????????????????????????????????????????????????????????????????????????????????????????????????????????????????????????????????????????????????????????????????????????????????????????????????????????????????????????????????????????????????????????????????????????????????????????????????????????????????????????????????????????????????????????????????????????????????????????????????????????????????????????????????????????????????????????????????????????????????????????????????????????????????????????????????????????????????????????????????????????????????????????????????????????????????????????????????????????????????????????????????????????????????????????????????????????????????????????????????????????????????????????????????????????????????????????????????????????????????????????????????????????????????????????????????????????????????????????????????????????????????????????????????????????????????????????????????????????????????????????????????????????????????????????????????????????????????????????????????????????????????????????????????????????????????????????????G-AAGTGTTCGG-ATCGCGG-CGACGTGGG-CGGTTCGCTGCC-GGCGACGTCGCGAGAAGTCCACTGAACCTTATCATTTAGAGGAAGGAGAAGTCGTAACAAGGTTTCCG-TAGGTGAACCTGCGGAAGGATCATTGTCAAAA-CCT-GACA--T---CTAGAAAA-CTC-GTG-AACTTGTT-CATAGA-----GAA---T--GGGG-AAT-GCA-----TCGG-TT-TGG-CCCAG-T-GC----CTCACCT-----TTTGCTTT----------CCCC--TT----------------------GCGA----GCAGA-CGTGCTTGG-AGC-TTTCGAG--CGACG-TGT-TC--GTCT-GCTTGTCGAACAA-CGAA-CCC-CGGCGCAAATCGCGCCAAGGA-T---AA--TGGAATGA---GTTT-GT-----G-CA--TG-CATG-T----CCCT----------GCCC-GTCTA----C------GG--GT----GGCG-------TTGGCTT-GCACATCTTTT-----GTA--------TAA-----C----TA------AA-TGACTCTCGGCAACGGATATCTCGGCTCTTGCATCGATGAAGAACGTAGCGAAATGCGATACTTGGTGTGAATTGCAGAATCCCGTGAACCATCGAGTCTTTGAACGCAAGTTGCGCCTGAAGCC--ATCAGGTTGAAGGCACGTCTGCCTGGGCGTCACGCATTGCGTCGCTCACTC-----ACCCC-GTGCCTT--A-CT---GGGCGGG-----TAA-GTGCGTGGGCGG-ATATTGGCCCCCC-----GTTCACATTT-G-TGCTC--GGTTGGCCTAAAA-A-TAA-GG-TCCC---TGATGACGG-AC-------ATCA---CAACAAGTGGTGG----TTGCC---AAACTGTCGCGACACGTTGTGCA---TGCT-A--CT------CCGTCGGCG---GCGG--GCT----------CATTGACCCTTAA-GT-GCC-A--TCGA---------------ACTT---GGTACC---TCA--ACTG-C-GACCCC--AGGT-CA-GG-C--GGGATTACCC-GCTGAGTTTAAGCATATCAA-TAAGCGG-AGG-AAAAGAAA-CTTACAAGGATTCCCCTAGTAACGG-CGAGCGAACCGGG-AATAAA-GCCCGTTTGAC-TCCTTAACTATTTAT------------------CC--TATC-TTTT-------------A------TTT-AGTTAGCCGTTCAAAATTCGTTATCTTTTTGAT-TCACTCAACT-----GTTTCACAA--------------------------------------AA-CAAAGGGATCGTAGCGGAAATGC-TTTTCTCTGATCACAA-----GTCTTGTGAT-----ATTTGAGACATGTAC-AAATAAA-CATCTTT-GAGCAA-GGAATCTCCATTTGAATGATTCATGATCTATATCA-TT-----ATT---------CGG-AATTC-GGACTG-----AAA--TAAAAAAAA----GTTTTCTTTTT----GAAAATC-AAAGAAATT-CCA-GGAC-----CTGTATAC-GAC-TTTG-GAA-TA-CCC-TTT-CGTTCT-ATGT---AATTGACATAGACCCAAATCACTAGTAAAATGA------TGCATCGGGAA--TGG-----TCAG-----------------------------------------------------------------GATAGCTCAGTCCGG-TAGAGCAGAGGACTGAAAATT-C-TCGTGTCGCCAGTTCAAATCTGG-----------------------------------------------------------------TTCCTGACGCA-GGATT------TATTTGTATG-AAGAG-CGATTCGACAAAT---------------TAATTGA-----TATGCATCGA-CATA-CCTAT------TTTTT-AATT-----------TATTAAAAATCTAGATT-TAGATTAGACACC--ATATTTTTTT-------------------------------CCATCTAGGTGTTTAGAA----------------------------ATA-----GATATATACCCCATCTATTTTTTAGATGGGTAATTAGAT-GGGTAAAGAATAGATTGTCG---------AAGTCTAAGTC-AAAAATTTAGACTGTATTTCCTCTTCTTTTAACA-TTTCTTTCTATTCTCGTTC-----CTATTCTATTTCTTCATTT-CCTACTACATGAATTTAGAGAAC-----CCGTA-TAAGTGATGTGCGCAGT--AC-AAAGTTCATGATGCAGAACTCGTTT-GGTTCATCTTAG-----CGGATCATCCG----AAATAAGTA---TTTCTTCAAAATTTTACTTT-TTGTTAGACCCT-AC-ATACTCT--------------AAG-----------------------------------------------------------------------------------------------AAAGATTCCATTT-----CAAATAATTTATC-----AA-TGAC-TTTGTTTAATCTAG----------------AACAGAACGTACAATC----------ATATCTGTAATTC--------TG------------GAATTTT-CGAAGTAAAGATTAGTTT--CTTATCATTCAACGAGCATCTTGTATTTCATAAAACTTAGGGGCAATATAATCTTTACGTAACGGCCACCTA???
NEW_sp_napierensis_RDH184b ????????????????????????????????????????????????????????????????????????????????????????????????????????????????????????????????????????????????????????????????????????????????????????????????????????????????????????????????????????????????????????????????????????????????????????????????????????????????????????????????????????????????????????????????????????????????????????????????????????????????????????????????????????????????????????????????????????????????????????????????????????????????????????????????????????????????????????????????????????????????????????????????????????????????????????????????????????????????????????????????????????????????????????????????????????????????????????????????????????????????????????????????????????????????????????????????????????????????????????????????????????????????????????????????????????????????????????????????????????????????????????????????????????????????????????????????????????????????????????????????????????????????????????????????????????????????????????????????????????????????????????????????????????????????????????????????????????????????????????????????????????????????????????????????????????????????????????????????????????????????????????????????????????????????????????????????????????????????????????????????????????????????????????????????????????????????????????????????????????????????????????????????????????????????????????????????????????????????????????????????????????????????????????????????????????????????????????????????????????????????????????????????????????????????????????????????????????????????????????????????????????????????????????????????????????????????????????????????????????????????????????????????????????????????????????????????????????????????????????????????????????????????????????????????????????????????????????????????????????????????????????????????????????????????????????????????????????????????????????????????????????????????????????????????????????????????????????????????????????????????????????????????????????????????????????????????????????????????????????????????????????????????????????????????????????????????????????????????????????????????????????????????????????????????????????????????????????????????????????????????????????????????????????????????????????????????????????????????????????????????????????????????????????????????????????????????????????????????????????????????????????????????????????????????????????????????????????????????????????????????????????????????????????????????????????????????????????????????????????????????????????????????????????????????????????????????????????????????????????????????????????????????????????????????????????????????????????????????????????????????????????????????????????????????????????????????????????????????????????????????????????????????????????????????????????????????????????????????????????????????????????????????????????????????????????????????????????????????????????????????????????????????????????????????????????????????????????????????????????????????????????????????????????????????????????????????????????????????????????????????????????????????????????????????????????????????????????????????????????????????????????????????????????????????????????????????????????????????????????????????????????????????????????????????????????????????????????????????????????????????????????????????????????????????????????????????????????????????????????????????????????????????????????????????????????????????????????????????????????????????????????????????????????????????????????????????????????????????????????????????????????????????????????????????????????????????????????????????????????????????????????????????????????????????????????????????????????????????????????????????????????????????????????????????????????????????????????????????????????????????????????????????????????????????????????????????????????????????????????????????????????????????????????????????????????????????????????????????????????????????????????????????????????????????????????????????????????????????????????????????????????????????????????????????????????????????????????????????????????????????????????????????????????????????????????????????????????????????????????????????????????????????????????????????????????????????????????????????????????????????????????????????????????????????????????????????????????????????????????????????????????????????????????????????????????????????????????????????????????????????????????????????????????????????????????????????????????????????????????????????????????????????????????????????????????????????????????????????????????????????????????????????????????????????????????????????????????????????????????????????????????????????????????????????????????????????????????????????????????????????????????????????????????????????????????????????????????????????????????????????????????????????????????????????????????????????????????????????????????????????????????????????????????????????????????????????????????????????????????????????????????????????????????????????????????????????????????????????????????????????????????????????????????????????????????????????????????????????????????????????????????????????????????????????????????????????????????????????????????????????????????????????????????????????????????????????????????????????????????????????????????????????????????????????????????????????????????????????????????????????????????????????????????????????????????????????????????????????????????????????????????????????????????????????????????????????????????????????????????????????????????????????????????????????????????????????????????????????????????????????????????????????????????????????????????????????????????????????????????????????????????????????????????????????????????????????????????????????????????????????????????????????????????????????????????????????????????????????????????????????????????????????????????????????????????????????????????????????????????????????????????????????????????????????????????????????????????????????????????????????????????????????????????????????????????????????????????????????????????????????????????????????????????????????????????????????????????????????????????????????????????????????????????????????????????????????????????????????????????????????????????????????????????????????????????????????????????????????????????????????????????????????????????????????????????????????????????????????????????????????????????????????????????????????????????????????????????????????????????????????????????????????????????????????????????????????????????????????????????????????????????????????????????????????????????????????????????????????????????????????????????????????????????????????????????????????????????????????????????????????????????????????????????????????????????????????????????????????????????????????????????????????????????????????????????????????????????????????????????????????????????????????????????????????????????????????????????????????????????????????????????????????????????????????????????????????????????????????????????????????????????????????????????????????????????????????????????????????????????????????????????????????????????????????????????????????????????????????????????????????????????????????????????????????????????????????????????????????????????????????????????????????????????????????????????????????????????????????????????????????????????????????????????????????????????????????????????????????????????????????????????????????????????????????????????????????????????????????????????????????????????????????????????????????????????????????????????????????????????????????????????????????????????????????????????????????????????????????????????????????????????????????????????????????????????????????????????????????????????????????????????????????????????????????????????????????????????????????????????????????????????????????????????????????????????????????????????????????????????????????????????????????????????????????????????????????????????????????????????????????????????????????????????????????????????????????????????????????????????????????????????????????????????????????????????????????????????????????????????????????????????????????????????????????????????????????????????????????????????????????????????????????????????????????????????????????????????????????????????????????????????????????????????????????????????????????????????????????????????????????????????????????????????????????????????????????????????????????????????????????????????????????????????????????????????????????????????????????????????????????????????????????????????????????????????????????????????????????????????????????????????????????????????????????????????????????????????????????????????????????????????????????????????????????????????????????????????????????????????????????????????????????????????????????????????????????????????????????????????????????????????????????????????????????????????????????????????????????????????????????????????????????????????????????????????????????????????????????????????????????????????????????????????????????????????????????????????????????????????????????????????????????????????????????????????????????????????????????????????????????????????????????????????????????????????????????????????????????????????????????????????????????????????????????????????????????????????????????????????????????????????????????????????????????????????????????????????????????????????????????????????????????????????????????????????????????????????????????????????????????????????????????????????????????????????????????????????????????????????????????????????????????????????????????????????????????????????????????????????????????????????????????????????????????????????????????????????????????????????????????????????????????????????????????????????????????????????????????????????????????????????????????????????????????????????????????????????????????????????????????????????????????????????????????????????????????????????????????????????????????????????????????????????????????????????????????????????????????????????????????????????????????????????????????????????????????????????????????????????????????????????????????????????????????????????????????????????????????????????????????????????????????????????????????????????????????????????????????????????????????????????????????????????????????????????????????????????????????????????????????????????????????????????????????????????????????????????????????????????????????????????????????????????????????????????????????????????????????????????????????????????????????????????????????????????????????????????????????????????????????????????????????????????????????????????????????????????????????????????????????????????????????????????????????????????????????????????????????????????????????????????????????????????????????????????????????????????G-AAGTGTTCGG-ATCGCGG-CGACGTGGG-CGGTTCGCTGCC-GGCGACGTCGCGAGAAGTCCACTGAACCTTATCATTTAGAGGAAGGAGAAGTCGTAACAAGGTTTCCG-TAGGTGAACCTGCGGAAGGATCATTGTCAAAA-CTT-GACA--T---CTAGAAAA-ATC-GTG-AACTTGTT-CATAGA-----GAA---T--GGGG-AAT-GCA-----TTGG-TT-TGG-CCCAG-T-GC----CTCTCCT-----TTTGCTTT----------CCCC--TT----------------------GCGA----GCAGA-CGTGCCTGG-AGC-TTTCGAG--CGACG-TGT-TT--GTCT-GCTTGTCGAACAA-CGAA-CCC-CGGCGCAAATCGCGCCAAGGA-T---AA--TGGAATGA---GTTT-GT-----G-CA--TG-CATG-T----CCCT----------GCCC-GTCTA----C------GG--GT----AGCG-------TTGGCTT-GCACGTCTTTT-----GTA--------TAA-----C----TA------AA-TGACTCTCGGCAACGGATATCTCGGCTCTTGCATCGATGAAGAACGTAGCGAAATGCGATACTTGGTGTGAATTGCAGAATCCCGTGAACCATCGAGTCTTTGAACGCAAGTTGCGCCTGAAGCC--ATCAGGTTGAAGGCACGTCTGCCTGGGCGTCACGCATTGCGTCGCTCACTC-----ACCCC-GTGCCTC--A-CT---GGGCGGG-----TAA-GTGCGTGGGCGG-ATATTGGCCCCCC-----GTTCACATTT-G-TGCTC--GGTTGGCCTAAAA-A-TAA-GG-TCCC---TGATGACGG-AC-------ATCA---CAACAAGTGGTGG----TTGCC---AAACTGTCGCGACACGTTGTGCA---TGAT-A--CT------CCGTCGTCG---GTGG--GCT----------CATTGACCCTTAA-GT-GCC-A--TCGA---------------ACTT---GGTACC---TCA--ACTG-C-GACCCC--AGGT-CA-GG-C--GGGATTACCC-GCTGAGTTTAAGCATATCAA-TAAGCGG-AGG-AAAAGAAA-CTTACAAGGATTCCCCTAGTAACGG-CGAGCGAACCGGG-AAT????????????????????????????????????????????????????????????????????????????????????????????????????????????????????????????????????????????????????????????????????????????????????????????????????????????????????????????????????????????????????????????????????????????????????????????????????????????????????????????????????????????????????????????????????????????????????????????????????????????????????????????????????????????????????????????????????????????????????????????????????????????????????????????????????????????????????????????????????????????????????????????????????????????????????????????????????????????????????????????????????????????????????????????????????????????????????????????????????????????????????????????????????????????????????????????????????????????????????????????????????????????????????????????????????????????????????????????????????????????????????????????????????????????????????????????????????????????????????????????????????????????????????????????????????????????????????????????????????????????????????????????????????????????????????????????????????????????????????????????????????????????????????????????????????????????????????????????????????????????????????????????????????????????????????????????????????????????????????????????????????????????????????????????????????????????????????????????????????????????????????????????????????????????????????????????????????????????????????????????????????????????????????????????????????????????????????????????????????????????????????????????????????????????????????????????????????????????????????????????????????????????????????????????????????????????????????????????????
NEW_sp_nov_JV2988 ??????????????????????????????????????????????????????????????????????????????????????????????????????????????????????????????????????????????????????????????????????????????????????????????????????????????????????????????????????????????????????????????????????????????????????????????????????????????????????????????????????????????????????????????????????????????????????????????????????????????????????????????????????????????????????????????????????????????????????????????????????????????????????????????????????????????????????????????????????????????????????????????????????????????????????????????????????????????????????????????????????????????????????????????????????????????????????????????????????????????????????????????????????????????????????????????????????????????????????????????????????????????????????????????????????????????????????????????????????????????????????????????????????????????????????????????????????????????????????????????????????????????????????????????????????????????????????????????????????????????????????????????????????????????????????????????????????????????????????????????????????????????????????????????????????????????????????????????????????????????????????????????????????????????????????????????????????????????????????????????????????????????????????????????????????????????????????????????????????????????????????????????????????????????????????????????????????????????????????????????????????????????????????????????????????????????????????????????????????????????????????????????????????????????????????????????????????????????????????????????????????????????????????????????????????????????????????????????????????????????????????????????????????????????????????????????????????????????????????????????????????????????????????????????????????????????????????????????????????????????????????????????????????????????????????????????????????????????????????????????????????????????????????????????????????????????????????????????????????????????????????????????????????????????????????????????????????????????????????????????????????????????????????????????????????????????????????????????????????????????????????????????????????????????????????????????????????????????????????????????????????????????????????????????????????????????????????????????????????????????????????????????????????????????????????????????????????????????????????????????????????????????????????????????????????????????????????????????????????????????????????????????????????????????????????????????????????????????????????????????????????????????????????????????????????????????????????????????????????????????????????????????????????????????????????????????????????????????????????????????????????????????????????????????????????????????????????????????????????????????????????????????????????????????????????????????????????????????????????????????????????????????????????????????????????????????????????????????????????????????????????????????????????????????????????????????????????????????????????????????????????????????????????????????????????????????????????????????????????????????????????????????????????????????????????????????????????????????????????????????????????????????????????????????????????????????????????????????????????????????????????????????????????????????????????????????????????????????????????????????????????????????????????????????????????????????????????????????????????????????????????????????????????????????????????????????????????????????????????????????????????????????????????????????????????????????????????????????????????????????????????????????????????????????????????????????????????????????????????????????????????????????????????????????????????????????????????????????????????????????????????????????????????????????????????????????????????????????????????????????????????????????????????????????????????????????????????????????????????????????????????????????????????????????????????????????????????????????????????????????????????????????????????????????????????????????????????????????????????????????????????????????????????????????????????????????????????????????????????????????????????????????????????????????????????????????????????????????????????????????????????????????????????????????????????????????????????????????????????????????????????????????????????????????????????????????????????????????????????????????????????????????????????????????????????????????????????????????????????????????????????????????????????????????????????????????????????????????????????????????????????????????????????????????????????????????????????????????????????????????????????????????????????????????????????????????????????????????????????????????????????????????????????????????????????????????????????????????????????????????????????????????????????????????????????????????????????????????????????????????????????????????????????????????????????????????????????????????????????????????????????????????????????????????????????????????????????????????????????????????????????????????????????????????????????????????????????????????????????????????????????????????????????????????????????????????????????????????????????????????????????????????????????????????????????????????????????????????????????????????????????????????????????????????????????????????????????????????????????????????????????????????????????????????????????????????????????????????????????????????????????????????????????????????????????????????????????????????????????????????????????????????????????????????????????????????????????????????????????????????????????????????????????????????????????????????????????????????????????????????????????????????????????????????????????????????????????????????????????????????????????????????????????????????????????????????????????????????????????????????????????????????????????????????????????????????????????????????????????????????????????????????????????????????????????????????????????????????????????????????????????????????????????????????????????????????????????????????????????????????????????????????????????????????????????????????????????????????????????????????????????????????????????????????????????????????????????????????????????????????????????????????????????????????????????????????????????????????????????????????????????????????????????????????????????????????????????????????????????????????????????????????????????????????????????????????????????????????????????????????????????????????????????????????????????????????????????????????????????????????????????????????????????????????????????????????????????????????????????????????????????????????????????????????????????????????????????????????????????????????????????????????????????????????????????????????????????????????????????????????????????????????????????????????????????????????????????????????????????????????????????????????????????????????????????????????????????????????????????????????????????????????????????????????????????????????????????????????????????????????????????????????????????????????????????????????????????????????????????????????????????????????????????????????????????????????????????????????????????????????????????????????????????????????????????????????????????????????????????????????????????????????????????????????????????????????????????????????????????????????????????????????????????????????????????????????????????????????????????????????????????????????????????????????????????????????????????????????????????????????????????????????????????????????????????????????????????????????????????????????????????????????????????????????????????????????????????????????????????????????????????????????????????????????????????????????????????????????????????????????????????????????????????????????????????????????????????????????????????????????????????????????????????????????????????????????????????????????????????????????????????????????????????????????????????????????????????????????????????????????????????????????????????????????????????????????????????????????????????????????????????????????????????????????????????????????????????????????????????????????????????????????????????????????????????????????????????????????????????????????????????????????????????????????????????????????????????????????????????????????????????????????????????????????????????????????????????????????????????????????????????????????????????????????????????????????????????????????????????????????????????????????????????????????????????????????????????????????????????????????????????????????????????????????????????????????????????????????????????????????????????????????????????????????????????????????????????????????????????????????????????????????????????????????????????????????????????????????????????????????????????????????????????????????????????????????????????????????????????????????????????????????????????????????????????????????????????????????????????????????????????????????????????????????????????????????????????????????????????????????????????????????????????????????????????????????????????????????????????????????????????????????????????????????????????????????????????????????????????????????????????????????????????????????????????????????????????????????????????????????????????????????????????????????????????????????????????????????????????????????????????????????????????????????????????????????????????????????????????????????????????????????????????????????????????????????????????????????????????????????????????????????????????????????????????????????????????????????????????????????????????????????????????????????????????????????????????????????????????????????????????????????????????????????????????????????????????????????????????????????????????????????????????????????????????????????????????????????????????????????????????????????????????????????????????????????????????????????????????????????????????????????????????????????????????????????????????????????????????????????????????????????????????????????????????????????????????????????????????????????????????????????????????????????????????????????????????????????????????????????????????????????????????????????????????????????????????????????????????????????????????????????????????????????????????????????????????????????????????????????????????????????????????????????????????????????????????????????????????????????????????????????????????????????????????????????????????????????????????????????????????????????????????????????????????????????????????????????????????????????????????????????????????????????????????????????????????????????????????????????????????????????????????????????????????????????????????????????????????????????????????????????????????????????????????????????????????????????????????????????????????????????????????????????????????????????????????????????????????????????????????????????????????????????????????????????????????GTG-AAGTGTTCGG-ATCGCGG-CGACGTGGG-CGGTTCGCTGCC-GGCGACGTCGCGAGAAGTCCACTGAACCTTATCATTTAGAGGAAGGAGAAGTCGTAACAAGGTTTCCG-TAGGTGAACCTGCGGAAGGATCATTGTCAAAA-CCT-GACA--T---CTAGAAAA-CTC-GTG-AACTTGTT-CATAGA-----GAA---T--GAGG-AAT-GCA-----TTGG-TT-TGG-CCCAG-T-GC----CTCTCCT-----TTTGCTTT----------CCCC--TT----------------------GCGA----GCAGA-CGTGCCTGG-AGC-TTTCGAG--CGATG-TGT-TT--GTCT-GCTTGTCGAACAA-CGAA-CCC-CGGCGCAAATCGCGCCAAGGA-T---AA--TGGAATGA---GTTT-GT-----T-CA--TG-CATG-G----CCCT----------GCCC-GTCTA----C------GG--GT----GGCG-------TTGGCTT-GCACATCTTTT-----GTA--------CAA-----C----TA------AA-TGACTCTCGGCAACGGATATCTCGGCTCTTGCATCGATGAAGAACGTAGCGAAATGCGATACTTGGTGTGAATTGCAGAATCCCGTGAACCATCGAGTCTTTGAACGCAAGTTGCGCCTGAAGCC--ATCAGGTTGAAGGCACGTCTGCCTGGGCGTCACGCATTGCGTCGCTCACAC-----ACCCC-GTGGCTC--A-CT---GGGCGGG-----TAA-GTGCGTGGGCGG-ATATTGGCCCCCC-----GTTCACATTT-G-TGCGC--GGTTGGCCTAAAA-A-TAA-GG-TCCC---TGATGACGG-AC-------ATCA---CAACAAGTGGTGG----TTACC---AAACTGTCGCGACACGTTGTGCA---TGCA-AAACT------CCGTCGTCG---GTGA--GCT----------CATTGACCCTTAA-GT-GCC-A--TAGA---------------ACTT---GGTACC---TCA--ACTG-C-GACCCC--AGGT-CA-GG-C--GGGATTACCC-GCTGAGTTTAAGCATATCAA-TAAGCGG-AGG-AAAAGAAA-CTTACAAGGATTCCCCTAGTAACGG-CGAGCGAACCGGG-AATAAA-GCCCGTTTGAC-TCCTTAACTATTTAT------------------CC--TATC-TTTT-------------A------TTT-AGTTAGCCGTTCAAAATTCGTTATCTTTTTGAT-TCACTCAACT-----GTTTCACAA--------------------------------------AA-CAAAGGGATCGTAGCGGAAATGC-TTTTCTCTGATCACAA-----GTCTTGTGAT-----ATTTGATACACGTAC-AAATAAA--ATCTTT-GAGCAA-GGAATCTCCATTTGAATGATTCATGATCTATATCA-TT-----ATT---------CGG-AATTC-AGACTG-----AAA--TAAAAAAAAA---GTTTTCTTTTT----GAAAATC-AAAGAAATT-CCA-GGAC-----CTGTATAC-GAC-TTTG-GAA-TA-CCC-TTT-CGTTCT-ATGT---AATTGACATAGACCCAAATCACTAGTAAAATGA------TGCATCGGGAA--TGG-----TCAG-----------------------------------------------------------------GATAGCTCAGTCCGG-TAGAGCAGAGGACTGAAAATT-C-TTGTGTCGCCAGTTCAAATCTGG-----------------------------------------------------------------TTCCTGACGCA-GGATT------TATTTGTATG-AAGAG-CGATTCGACAAAT---------------TAATTGA-----TATGCATCGA-CATA-CCTAT------TTTTT-AATT-----------TATGAAAAATATAGATT-TAGATTAGACTCC--ATATTTTTTT-------------------------------CCATCTAGGTGTTTAGAA----------------------------ATA-----GATATATACCCCATCTATTTTTTAGATGGGTAATTAGAT-GGGTAAAGAATAGATTGTCG---------AAGTCTAAGTC-AAAAATTTAGACTGTATTTCCTCTTCTTTTAACA-TTTCTTTCTATTCTCGTTC-----CTATTCTATTTCTTCATTT-CCTACTACATGAATTTAGAGAAC-----CCGTA-TAAGTGATGTGCGCAGT--AC-AAAGTTCATGATGCAGAACTCGTTT-GGTTCATCTTAG-----CGGATCATCCG----AAATAAGTA---TTTCTTCCAAATTTTACTTTGTTGTTAGACCCT-AC-ATACTCT--------------AAG-----------------------------------------------------------------------------------------------AAAGATTCCATTCCATTTCAAATAATTTATC-----AA-TGAC-TTTGTTTAATCTAG----------------AACAGAACGTACAATCC-----TTAAATATCTGTAATTC--------TG------------GAATTTT-CGAAGTCAAGATTAGTTT--CTTATCATTCAACGAGCATCTTGTATTTCATAAAACTTAGGGGCAATATAATCTTTACGTAACGGCCACC?????
NEW_sp_romana_RH182 ?????????????????????????????????????????????????????????????????????????????????????????????????????????????????????????????????????????????????????????????????????????????????????????????????????????????????????????????????????????????????????????????????????????????????????????????????????????????????????????????????????????????????????????????????????????????????????????????????????????????????????????????????????????????????????????????????????????????????????????????????????????????????????????????????????????????????????????????????????????????????????????????????????????????????????????????????????????????????????????????????????????????????????????????????????????????????????????????????????????????????????????????????????????????????????????????????????????????????????????????????????????????????????????????????????????????????????????????????????????????????????????????????????????????????????????????????????????????????????????????????????????????????????????????????????????????????????????????????????????????????????????????????????????????????????????????????????????????????????????????????????????????????????????????????????????????????????????????????????????????????????????????????????????????????????????????????????????????????????????????????????????????????????????????????????????????????????????????????????????????????????????????????????????????????????????????????????????????????????????????????????????????????????????????????????????????????????????????????????????????????????????????????????????????????????????????????????????????????????????????????????????????????????????????????????????????????????????????????????????????????????????????????????????????????????????????????????????????????????????????????????????????????????????????????????????????????????????????????????????????????????????????????????????????????????????????????????????????????????????????????????????????????????????????????????????????????????????????????????????????????????????????????????????????????????????????????????????????????????????????????????????????????????????????????????????????????????????????????????????????????????????????????????????????????????????????????????????????????????????????????????????????????????????????????????????????????????????????????????????????????????????????????????????????????????????????????????????????????????????????????????????????????????????????????????????????????????????????????????????????????????????????????????????????????????????????????????????????????????????????????????????????????????????????????????????????????????????????????????????????????????????????????????????????????????????????????????????????????????????????????????????????????????????????????????????????????????????????????????????????????????????????????????????????????????????????????????????????????????????????????????????????????????????????????????????????????????????????????????????????????????????????????????????????????????????????????????????????????????????????????????????????????????????????????????????????????????????????????????????????????????????????????????????????????????????????????????????????????????????????????????????????????????????????????????????????????????????????????????????????????????????????????????????????????????????????????????????????????????????????????????????????????????????????????????????????????????????????????????????????????????????????????????????????????????????????????????????????????????????????????????????????????????????????????????????????????????????????????????????????????????????????????????????????????????????????????????????????????????????????????????????????????????????????????????????????????????????????????????????????????????????????????????????????????????????????????????????????????????????????????????????????????????????????????????????????????????????????????????????????????????????????????????????????????????????????????????????????????????????????????????????????????????????????????????????????????????????????????????????????????????????????????????????????????????????????????????????????????????????????????????????????????????????????????????????????????????????????????????????????????????????????????????????????????????????????????????????????????????????????????????????????????????????????????????????????????????????????????????????????????????????????????????????????????????????????????????????????????????????????????????????????????????????????????????????????????????????????????????????????????????????????????????????????????????????????????????????????????????????????????????????????????????????????????????????????????????????????????????????????????????????????????????????????????????????????????????????????????????????????????????????????????????????????????????????????????????????????????????????????????????????????????????????????????????????????????????????????????????????????????????????????????????????????????????????????????????????????????????????????????????????????????????????????????????????????????????????????????????????????????????????????????????????????????????????????????????????????????????????????????????????????????????????????????????????????????????????????????????????????????????????????????????????????????????????????????????????????????????????????????????????????????????????????????????????????????????????????????????????????????????????????????????????????????????????????????????????????????????????????????????????????????????????????????????????????????????????????????????????????????????????????????????????????????????????????????????????????????????????????????????????????????????????????????????????????????????????????????????????????????????????????????????????????????????????????????????????????????????????????????????????????????????????????????????????????????????????????????????????????????????????????????????????????????????????????????????????????????????????????????????????????????????????????????????????????????????????????????????????????????????????????????????????????????????????????????????????????????????????????????????????????????????????????????????????????????????????????????????????????????????????????????????????????????????????????????????????????????????????????????????????????????????????????????????????????????????????????????????????????????????????????????????????????????????????????????????????????????????????????????????????????????????????????????????????????????????????????????????????????????????????????????????????????????????????????????????????????????????????????????????????????????????????????????????????????????????????????????????????????????????????????????????????????????????????????????????????????????????????????????????????????????????????????????????????????????????????????????????????????????????????????????????????????????????????????????????????????????????????????????????????????????????????????????????????????????????????????????????????????????????????????????????????????????????????????????????????????????????????????????????????????????????????????????????????????????????????????????????????????????????????????????????????????????????????????????????????????????????????????????????????????????????????????????????????????????????????????????????????????????????????????????????????????????????????????????????????????????????????????????????????????????????????????????????????????????????????????????????????????????????????????????????????????????????????????????????????????????????????????????????????????????????????????????????????????????????????????????????????????????????????????????????????????????????????????????????????????????????????????????????????????????????????????????????????????????????????????????????????????????????????????????????????????????????????????????????????????????????????????????????????????????????????????????????????????????????????????????????????????????????????????????????????????????????????????????????????????????????????????????????????????????????????????????????????????????????????????????????????????????????????????????????????????????????????????????????????????????????????????????????????????????????????????????????????????????????????????????????????????????????????????????????????????????????????????????????????????????????????????????????????????????????????????????????????????????????????????????????????????????????????????????????????????????????????????????????????????????????????????????????????????????????????????????????????????????????????????????????????????????????????????????????????????????????????????????????????????????????????????????????????????????????????????????????????????????????????????????????????????????????????????????????????????????????????????????????????????????????????????????????????????????????????????????????????????????????????????????????????????????????????????????????????????????????????????????????????????????????????????????????????????????????????????????????????????????????????????????????????????????????????????????????????????????????????????????????????????????????????????????????????????????????????????????????????????????????????????????????????????????????????????????????????????????????????????????????????????????????????????????????????????????????????????????????????????????????????????????????????????????????????????????????????????????????????????????????????????????????????????????????????????????????????????????????????????????????????????????????????????????????????????????????????????????????????????????????????????????????????????????????????????????????????????????????????????????????????????????????????????????????????????????????????????????????????????????????????????????????????????????????????????????????????????????????????????????????????????????????????????????????????????????????????????????????????????????????????????????????????????????????????????????????????????????????????????????????????????????????????????????????????????????????????????????????????????????????????????????????????????????????????????????????????????????????????????????????????????????????????????????????????????????????????????????????????????????????????????????????????????????????????????????????????????????????????????????????????????????????????????????????????????????????????????????????????????????????????????????????????????????????????????????????????????????????????????????????????????????????????????????????????????????????????????????????????????????????????????????????????????????????????????????????????????????????????????????????????????????????????????????????????????????????????????????????????????????????????????????????????????????????????????????????????????????????????????????????????????????????????????????????????????????????????????????????????????????????GGTG-AAGTGTTCGG-ATCGCGG-CGACGTGGG-CGGTTCGCTGCC-GGCGACGTCGCGAGAAGTCCACTGAACCTTATCATTTAGAGGAAGGAGAAGTCGTAACAAGGTTTCCG-TAGGTGAACCTGCGGAAGGATCATTGTCAAAA-CCT-GACA--T---CTAGAAAA-CTC-GTG-AACTTGTT-CATAAA-----GAA---T--GGGG-AAT-GCA-----TCGG-TT-TGG-CCTAG-T-GC----CTCTCCC-----TTTGCTTT----------CCCC--TC----------------------GCGA----GCAGA-CGTGCCTAG-AGC-TTTCGAG--CGATG-TGT-TC--GTCT-GCTTGTCGAACAA-CGAA-CCC-CGGCGCAAATCGCGCCAAGGA-T---AA--TGGAATGA---GTTT-GT-----G-CA--TG-CATG-T----CCCT----------GCCC-GTCTA----C------GG--GT----GGCG-------TTGGCTT-GCACATCTTTT-----GTA--------TAA-----C----TA------AA-TGACTCTCGGCAACGGATATCTCGGCTCTTGCATCGATGAAGAACGTAGCGAAATGCGATACTTGGTGTGAATTGCAGAATCCCGTGAACCATCGAGTCTTTGAACGCAAGTTGCGCCTGAAGCC--ATCAGGTTGAAGGCACGTCTGCCTGGGCGTCACGCATTGCGTCGCTTGCTC-----ACCCC-GTGCCTC--A-CT---GGGCGGG-----TAA-GTGAGTGGGCGG-ATATTGGCCCCCC-----GTTCACATTT-G-TGCTC--GGTTGGCCTAAAA-A-TAA-GG-TCCC---TGATGACGG-AC-------ATCA---CAACAAGTGGTGG----TTGTC---AAACTGTCGCGACACGTTGTGCA---TGCT-A--CT------CTGTCGTCG---GTGG--GCT----------CATTGACCCTTAA-GT-GCC-A--TCGA---------------ACTT---GGCACC---TCA--ACTG-C-GACCCC--AGGT-CA-GG-C--GGGATTACCC-GCTGAGTTTAAGCATATCAA-TAAGCGG-AGG-AAAAGAAA-CTTACAAGGATTCCCCTAGTAACGG-CGAGCGAACCGGG-AATAAA-GCCCGTTTGAC-TCCTTAACTATTTAT------------------CC--TATC-TTTT-------------A------TTT-AGTTAGCCGTTCAAAATTCGTTATCTTTTTGAT-TCACTCAACT-----GTTTCACAA--------------------------------------AA-CAAAGGGATCGTAGCGGAAATGC-TTTTCTCTGATCACAA-----GTCTTGTGAT-----ATTTGATACACGTAC-AAATAAA-CATCTTT-GAGCAA-GGAATCTCCATTTGAATGATTCATCATCTATATCA-TT-----ATT---------CGG-AATTC-GGACTG-----AAA--TAAAAAAAA----GTTTTCTTTTT----GAAAATC-AAAGAAATT-CCA-GGAC-----CTGTATAC-GAC-TTTG-GAA-TA-CCC-TTT-CGTTCT-ATAT---AATTGACATAGACCCAAATCACTAGTAAAATGA------TGCATCGGGAA--TGG-----TCAG-----------------------------------------------------------------GATAGCTCAGTCCGG-TAGAGCAGAGGACTGAAAATT-C-TCGTGTCGCCAGTTCAAATCTGG-----------------------------------------------------------------TTCCTGA--------------------------------------------------------------------------------------TA-CCTAT------TTTTT-AATT-----------TATTAAAAATCTAGATT-TAGATTAGACTCC--ATATTTTTTT-------------------------------CCATCTAGGTGTTTAGAA----------------------------ATA-----GATATCTACCCCATCTATTAATTAGATGGGTAATTAGAT-GGGTAAAGAATAGATTGTCG---------AAGTCTAAGTC-AAAAATTTAGACTGTATTTCCTCTTCTTTTAACA-TTTCTTTCTATTCTCGTTC-----CTATTCTATTTCTTCATTT-CCTACTACATGAATTTAGAGAAC-----CCGTA-TAAGTGATGTGCGCAGT--AC-AAAGTTCATGATGCAGAACTCGTTT-GGTTCATCTTAG-----CGGATCATCCG----AAATAAGTA---TTTCTTCCAAATTTTACTTT-TTGTTAGACCCT-AC-ATACTCTA-------------AAG-----------------------------------------------------------------------------------------------AAAGATTCCATTT-----CAAATAATTTATC-----AA-TGAC-TTTGTTTAATCTAG----------------AACAGAACGTACAATCC-----TTAAATATCTGTAATTC--------TG------------GAATTTT-CGAAGTAAAGATTAGTTT--CTTATCATTCAACGAGCATCTTGTATTTCATAAAACTTAGGGGCAATATAATCTTTACGTAACGGCCACCTATCA
NEW_sp_schlebuschii_RH31 ??????????????????????????????????????????????????????????????????????????????????????????????????????????????????????????????????????????????????????????????????????????????????????????????????????????????????????????????????????????????????????????????????????????????????????????????????????????????????????????????????????????????????????????????????????????????????????????????????????????????????????????????????????????????????????????????????????????????????????????????????????????????????????????????????????????????????????????????????????????????????????????????????????????????????????????????????????????????????????????????????????????????????????????????????????????????????????????????????????????????????????????????????????????????????????????????????????????????????????????????????????????????????????????????????????????????????????????????????????????????????????????????????????????????????????????????????????????????????????????????????????????????????????????????????????????????????????????????????????????????????????????????????????????????????????????????????????????????????????????????????????????????????????????????????????????????????????????????????????????????????????????????????????????????????????????????????????????????????????????????????????????????????????????????????????????????????????????????????????????????????????????????????????????????????????????????????????????????????????????????????????????????????????????????????????????????????????????????????????????????????????????????????????????????????????????????????????????????????????????????????????????????????????????????????????????????????????????????????????????????????????????????????????????????????????????????????????????????????????????????????????????????????????????????????????????????????????????????????????????????????????????????????????????????????????????????????????????????????????????????????????????????????????????????????????????????????????????????????????????????????????????????????????????????????????????????????????????????????????????????????????????????????????????????????????????????????????????????????????????????????????????????????????????????????????????????????????????????????????????????????????????????????????????????????????????????????????????????????????????????????????????????????????????????????????????????????????????????????????????????????????????????????????????????????????????????????????????????????????????????????????????????????????????????????????????????????????????????????????????????????????????????????????????????????????????????????????????????????????????????????????????????????????????????????????????????????????????????????????????????????????????????????????????????????????????????????????????????????????????????????????????????????????????????????????????????????????????????????????????????????????????????????????????????????????????????????????????????????????????????????????????????????????????????????????????????????????????????????????????????????????????????????????????????????????????????????????????????????????????????????????????????????????????????????????????????????????????????????????????????????????????????????????????????????????????????????????????????????????????????????????????????????????????????????????????????????????????????????????????????????????????????????????????????????????????????????????????????????????????????????????????????????????????????????????????????????????????????????????????????????????????????????????????????????????????????????????????????????????????????????????????????????????????????????????????????????????????????????????????????????????????????????????????????????????????????????????????????????????????????????????????????????????????????????????????????????????????????????????????????????????????????????????????????????????????????????????????????????????????????????????????????????????????????????????????????????????????????????????????????????????????????????????????????????????????????????????????????????????????????????????????????????????????????????????????????????????????????????????????????????????????????????????????????????????????????????????????????????????????????????????????????????????????????????????????????????????????????????????????????????????????????????????????????????????????????????????????????????????????????????????????????????????????????????????????????????????????????????????????????????????????????????????????????????????????????????????????????????????????????????????????????????????????????????????????????????????????????????????????????????????????????????????????????????????????????????????????????????????????????????????????????????????????????????????????????????????????????????????????????????????????????????????????????????????????????????????????????????????????????????????????????????????????????????????????????????????????????????????????????????????????????????????????????????????????????????????????????????????????????????????????????????????????????????????????????????????????????????????????????????????????????????????????????????????????????????????????????????????????????????????????????????????????????????????????????????????????????????????????????????????????????????????????????????????????????????????????????????????????????????????????????????????????????????????????????????????????????????????????????????????????????????????????????????????????????????????????????????????????????????????????????????????????????????????????????????????????????????????????????????????????????????????????????????????????????????????????????????????????????????????????????????????????????????????????????????????????????????????????????????????????????????????????????????????????????????????????????????????????????????????????????????????????????????????????????????????????????????????????????????????????????????????????????????????????????????????????????????????????????????????????????????????????????????????????????????????????????????????????????????????????????????????????????????????????????????????????????????????????????????????????????????????????????????????????????????????????????????????????????????????????????????????????????????????????????????????????????????????????????????????????????????????????????????????????????????????????????????????????????????????????????????????????????????????????????????????????????????????????????????????????????????????????????????????????????????????????????????????????????????????????????????????????????????????????????????????????????????????????????????????????????????????????????????????????????????????????????????????????????????????????????????????????????????????????????????????????????????????????????????????????????????????????????????????????????????????????????????????????????????????????????????????????????????????????????????????????????????????????????????????????????????????????????????????????????????????????????????????????????????????????????????????????????????????????????????????????????????????????????????????????????????????????????????????????????????????????????????????????????????????????????????????????????????????????????????????????????????????????????????????????????????????????????????????????????????????????????????????????????????????????????????????????????????????????????????????????????????????????????????????????????????????????????????????????????????????????????????????????????????????????????????????????????????????????????????????????????????????????????????????????????????????????????????????????????????????????????????????????????????????????????????????????????????????????????????????????????????????????????????????????????????????????????????????????????????????????????????????????????????????????????????????????????????????????????????????????????????????????????????????????????????????????????????????????????????????????????????????????????????????????????????????????????????????????????????????????????????????????????????????????????????????????????????????????????????????????????????????????????????????????????????????????????????????????????????????????????????????????????????????????????????????????????????????????????????????????????????????????????????????????????????????????????????????????????????????????????????????????????????????????????????????????????????????????????????????????????????????????????????????????????????????????????????????????????????????????????????????????????????????????????????????????????????????????????????????????????????????????????????????????????????????????????????????????????????????????????????????????????????????????????????????????????????????????????????????????????????????????????????????????????????????????????????????????????????????????????????????????????????????????????????????????????????????????????????????????????????????????????????????????????????????????????????????????????????????????????????????????????????????????????????????????????????????????????????????????????????????????????????????????????????????????????????????????????????????????????????????????????????????????????????????????????????????????????????????????????????????????????????????????????????????????????????????????????????????????????????????????????????????????????????????????????????????????????????????????????????????????????????????????????????????????????????????????????????????????????????????????????????????????????????????????????????????????????????????????????????????????????????????????????????????????????????????????????????????????????????????????????????????????????????????????????????????????????????????????????????????????????????????????????????????????????????????????????????????????????????????????????????????????????????????????????????????????????????????????????????????????????????????????????????????????????????????????????????????????????????????????????????????????????????????????????????????????????????????????????????????????????????????????????????????????????????????????????????????????????????????????????????????????????????????????????????????????????????????????????????????????????????????????????????????????????????????????????????????????????????????????????????????????????????????????????????????????????????????????????????????????????????????????????????????????????????????????????????????????????????????????????????????????????????????????????????????????????????????????????????????????????????????????????????????????????????????????????????????????????????????????????????????????????????????????????????????????????????????????????????????????????????????????????????????????????????????????????????????????????????????????????????????????????????????????????????????????????????????????????????????????????????????????????????????????????????????????????????????????AAGTGTTCGG-ATCGCGG-CGACGTGGG-CGGTTCGCTGCC-GGCGACGTCGCGAGAAGTCCACTGAACCTTATCATTTAGAGGAAGGAGAAGTCGTAACAAGGTTTCCG-TAGGTGAACCTGCGGAAGGATCATTGTCAAAA-CCC-GACA--T---CTAGAAAA-CTC-GTG-AACTTGTT-CATAGA-----GAA---T--GGGG-AAT-GCA-----TCGG-TT-TGG-CCCAG-T-GC----CTCTCCT-----TTTGCTTT----------CCCC--TT----------------------GCGA----GCAGA-CGTGCCTGG-AGC-TTTCGAG--CGACG-TGT-TT--GTCT-GCTTGTCGAACAA-CGAA-CCC-CGGCGCAAATCGCGCCAAGGA-T---AA--TGGAATGA---GTTT-GT-----G-CA--TG-CATG-CATGGCGCT----------GCCC-GTCTA----C------GG--GT----GGCG-------TCGGCTT-GCACATCTTTT-----GTA--------TAA-----C----TA------AA-TGACTCTCGGCAACGGATATCTCGGCTCTTGCATCGATGAAGAACGTAGCGAAATGCGATACTTGGTGTGAATTGCAGAATCCCGTGAACCATCGAGTCTTTGAACGCAAGTTGCGCCTGAAGCC--ATCAGGTTGAAGGCACGTCTGCCTGGGCGTCACGCATTGCGTCGCTCACTC-----ACCCC-GTGCCTC--A-CT---GGGCGGG-----TAA-GTGCGTGGGCGG-ATATTGGCCCCCCC----GTTCACATTT-G-TGCTC--GGTTGGCCTAAAA-A-TAA-GG-TCCC---TGATGACGG-AC-------ATCA---CAACAAGTGGTGG----TTGCC---AAACTGTCGCGACACGTTGTGCA---TGCT-A--CT------CCGTCGTCG---GTGG--GCT----------CATTGACCCTTAA-GT-GCC-A--TAGA---------------ACTT---GGTACC---TCA--ACTG-C-GACCCC--AGGT-CA-GG-C--GGGATTACCC-GCTGAGTTTAAGCATATCAA-TAAGCGG-AGG-AAAAGAAA-CTTACAAGGATTCCCCTAGTAACGG-CGAGCGAACCGGG-AAT?AA-GCCCGTTTGAC-TCCTTAACTATTTAT------------------CC--TATC-TTTT-------------A------TTT-AGTTAGCCGTTCAAAATTCGTTATCTTTTTGAT-TCACTCAACT-----GTTTCACAA--------------------------------------AA-CAAAGGGATCGTAGCGGAAATGC-TTTTCTCTGATCACAA-----GTCTTGTGAT-----ATTTTATACACGTAC-AAATAAA-CATCTTT-GAGCAA-GGAATCTCCATTTGAATGATTCATGATCTATATCA-TT-----ATT---------CGA-AATTC-GGACTG-----AAA--TAAAAAAAAAA--GGTTTCTTTTT----GAAAATC-AAAGAAATT-CCA-GGAC-----CTGTATAC-GAC-TTTG-GAA-TA-CCC-TTT-CGTTCT-ATGT---AATTGACATAGACCCAAATCACTAGTAAAATGA------TGCATCGGGAA--TGG-----TCAG-----------------------------------------------------------------GATAGCTCAGTCCGG-TAGAGCAGAGGACTGAAAATT-C-TCGTGTCGCCAGTTCAAATCTGG-----------------------------------------------------------------TTCCTGACGCA-GGATT------TATTTGTATG-AAGAG-CGATTCGACAAAT---------------TAATTGA-----TATGCATCGA-CATA-CCTAT------TTTTT-AATT-----------TTTTAAAATT------T-TAGATTAGACTCC--ATATTTTTTT-------------------------------CCATCTAGGTATTTAGAA----------------------------ATA-----GATATATACCCCATCTATTTTTTAGATGGGTAATTAGAT-GGGTAAAGAATAGATTGTCG---------AAGTCTAAGTC-TAAAATTTAGACTGTATTTCCTCTTCTTTTAACA-TTTCTTTCTATTCTCGTTC-----CTATTCTATTTCTTCATTT-CCTACTACATGAATTTAGAGAAC-----CCGTA-TAAGTGATGTGCGCAGT--AC-AAAGTTCATGATGCAGAACTCGTTT-GGTTCATCTTAG-----AGGATCATCCG----AAATAAGTA---TTTCTTCCAAATTTTACTTT-TTGTTAGACCTT-AC-ATACTCT--------------AAG-----------------------------------------------------------------------------------------------AAAGATTCCATTT-----CAAATAATTTATC-----AA-TGAC-TTTGTTTAATCTAG----------------AACAGAACGTACAATCC-----TTAAATATCTGTAATTC--------TG------------GAATTTT-CGAAGTAAAGATTAGTTT--CTTATCATTCAACGAGCATCTTGTATTTCATAAAACTTAGGGGCAATATAATCTTTACGTAACGGC?????????
NEW_sp_soporata_RH183 ??????????????????????????????????????????????????????????????????????????????????????????????????????????????????????????????????????????????????????????????????????????????????????????????????????????????????????????????????????????????????????????????????????????????????????????????????????????????????????????????????????????????????????????????????????????????????????????????????????????????????????????????????????????????????????????????????????????????????????????????????????????????????????????????????????????????????????????????????????????????????????????????????????????????????????????????????????????????????????????????????????????????????????????????????????????????????????????????????????????????????????????????????????????????????????????????????????????????????????????????????????????????????????????????????????????????????????????????????????????????????????????????????????????????????????????????????????????????????????????????????????????????????????????????????????????????????????????????????????????????????????????????????????????????????????????????????????????????????????????????????????????????????????????????????????????????????????????????????????????????????????????????????????????????????????????????????????????????????????????????????????????????????????????????????????????????????????????????????????????????????????????????????????????????????????????????????????????????????????????????????????????????????????????????????????????????????????????????????????????????????????????????????????????????????????????????????????????????????????????????????????????????????????????????????????????????????????????????????????????????????????????????????????????????????????????????????????????????????????????????????????????????????????????????????????????????????????????????????????????????????????????????????????????????????????????????????????????????????????????????????????????????????????????????????????????????????????????????????????????????????????????????????????????????????????????????????????????????????????????????????????????????????????????????????????????????????????????????????????????????????????????????????????????????????????????????????????????????????????????????????????????????????????????????????????????????????????????????????????????????????????????????????????????????????????????????????????????????????????????????????????????????????????????????????????????????????????????????????????????????????????????????????????????????????????????????????????????????????????????????????????????????????????????????????????????????????????????????????????????????????????????????????????????????????????????????????????????????????????????????????????????????????????????????????????????????????????????????????????????????????????????????????????????????????????????????????????????????????????????????????????????????????????????????????????????????????????????????????????????????????????????????????????????????????????????????????????????????????????????????????????????????????????????????????????????????????????????????????????????????????????????????????????????????????????????????????????????????????????????????????????????????????????????????????????????????????????????????????????????????????????????????????????????????????????????????????????????????????????????????????????????????????????????????????????????????????????????????????????????????????????????????????????????????????????????????????????????????????????????????????????????????????????????????????????????????????????????????????????????????????????????????????????????????????????????????????????????????????????????????????????????????????????????????????????????????????????????????????????????????????????????????????????????????????????????????????????????????????????????????????????????????????????????????????????????????????????????????????????????????????????????????????????????????????????????????????????????????????????????????????????????????????????????????????????????????????????????????????????????????????????????????????????????????????????????????????????????????????????????????????????????????????????????????????????????????????????????????????????????????????????????????????????????????????????????????????????????????????????????????????????????????????????????????????????????????????????????????????????????????????????????????????????????????????????????????????????????????????????????????????????????????????????????????????????????????????????????????????????????????????????????????????????????????????????????????????????????????????????????????????????????????????????????????????????????????????????????????????????????????????????????????????????????????????????????????????????????????????????????????????????????????????????????????????????????????????????????????????????????????????????????????????????????????????????????????????????????????????????????????????????????????????????????????????????????????????????????????????????????????????????????????????????????????????????????????????????????????????????????????????????????????????????????????????????????????????????????????????????????????????????????????????????????????????????????????????????????????????????????????????????????????????????????????????????????????????????????????????????????????????????????????????????????????????????????????????????????????????????????????????????????????????????????????????????????????????????????????????????????????????????????????????????????????????????????????????????????????????????????????????????????????????????????????????????????????????????????????????????????????????????????????????????????????????????????????????????????????????????????????????????????????????????????????????????????????????????????????????????????????????????????????????????????????????????????????????????????????????????????????????????????????????????????????????????????????????????????????????????????????????????????????????????????????????????????????????????????????????????????????????????????????????????????????????????????????????????????????????????????????????????????????????????????????????????????????????????????????????????????????????????????????????????????????????????????????????????????????????????????????????????????????????????????????????????????????????????????????????????????????????????????????????????????????????????????????????????????????????????????????????????????????????????????????????????????????????????????????????????????????????????????????????????????????????????????????????????????????????????????????????????????????????????????????????????????????????????????????????????????????????????????????????????????????????????????????????????????????????????????????????????????????????????????????????????????????????????????????????????????????????????????????????????????????????????????????????????????????????????????????????????????????????????????????????????????????????????????????????????????????????????????????????????????????????????????????????????????????????????????????????????????????????????????????????????????????????????????????????????????????????????????????????????????????????????????????????????????????????????????????????????????????????????????????????????????????????????????????????????????????????????????????????????????????????????????????????????????????????????????????????????????????????????????????????????????????????????????????????????????????????????????????????????????????????????????????????????????????????????????????????????????????????????????????????????????????????????????????????????????????????????????????????????????????????????????????????????????????????????????????????????????????????????????????????????????????????????????????????????????????????????????????????????????????????????????????????????????????????????????????????????????????????????????????????????????????????????????????????????????????????????????????????????????????????????????????????????????????????????????????????????????????????????????????????????????????????????????????????????????????????????????????????????????????????????????????????????????????????????????????????????????????????????????????????????????????????????????????????????????????????????????????????????????????????????????????????????????????????????????????????????????????????????????????????????????????????????????????????????????????????????????????????????????????????????????????????????????????????????????????????????????????????????????????????????????????????????????????????????????????????????????????????????????????????????????????????????????????????????????????????????????????????????????????????????????????????????????????????????????????????????????????????????????????????????????????????????????????????????????????????????????????????????????????????????????????????????????????????????????????????????????????????????????????????????????????????????????????????????????????????????????????????????????????????????????????????????????????????????????????????????????????????????????????????????????????????????????????????????????????????????????????????????????????????????????????????????????????????????????????????????????????????????????????????????????????????????????????????????????????????????????????????????????????????????????????????????????????????????????????????????????????????????????????????????????????????????????????????????????????????????????????????????????????????????????????????????????????????????????????????????????????????????????????????????????????????????????????????????????????????????????????????????????????????????????????????????????????????????????????????????????????????????????????????????????????????????????????????????????????????????????????????????????????????????????????????????????????????????????????????????????????????????????????????????????????????????????????????????????????????????????????????????????????????????????????????????????????????????????????????????????????????????????????????????????????????????????????????????????????????????????????????????????????????????????????????????????????????????????????????????????????????????????????????????????????????????????????????????????????????????????????????????????????????????????????????????????????????????????????????????????????????????????????????????????????????????????????????????????????????????????????????????????????????????????????????????????????????????????????????????????????????????????????????????????????????????????????????????????????????????????????????????????????????????????????????????????????????????????????????????????????????????????????????????????????????????????????????????????????????????????????????????????????????????????????????????????????????????????????????????????????????????????????????????????????????????????????GTTCGG-ATCGCGG-CGACGTGGG-CGGTTCGCTGCC-GGCGACGTCGCGAGAAGTCCACTGAACCTTATCATTTAGAGGAAGGAGAAGTCGTAACAAGGTTTCCG-TAGGTGAACCTGCGGAAGGATCATTGTCAAAA-CCT-GACA--T---CTAGAAAA-CTC-GTG-AACTTGTT-CATAGA-----GAA---T--AGGG-AAT-GCA-----TCGG-TT-TGG-CCCAG-T-GC----CTCTCCT-----TTTGCTTT----------CCCC--TT----------------------GCGA----GCAGA-CGTGCCTGG-AGC-TTTCGAG--CGATG-TGT-TC--GTCT-GCTTGTCGAACAA-CGAA-CCC-CGGCGCAAATCGCGCCAAGGA-T---AA--TGGAATGA---GTTT-GT-----G-CA--TG-CATG-T----CCCT----------GCCC-GTCTA----C------GG--GT----GGCG-------TTGGCTT-GCACATCTTTT-----GTA--------TAA-----C----TA------AA-TGACTCTCGGCAACGGATATCTCGGCTCTTGCATCGATGAAGAACGTAGCGAAATGCGATACTTGGTGTGAATTGCAGAATCCCGTGAACCATCGAGTCTTTGAACGCAAGTTGCGCCTGAAGCC--ATCAGGTTGAAGGCACGTCTGCCTGGGCGTCACGCATTGCGTCGCTCACTC-----ACCTC-GTGCCTC--A-CT---GGGCGGG-----TAA-GTGCGTGGGCGG-ATATTGGCCCCCC-----GTTCACATTT-G-TGCTC--GGTTGGCCTAAAA-A-TAA-GG-TCCC---TGATGATGG-AC-------ATCA---CAACAAGTGGTGG----TTGCC---AAACTGTCGCGACATGTTGTGCA---TGCT-A--CT------CCGTCGTCG---GTGG--GCT----------CATTGACCCTTAA-GT-GCC-A--TCGA---------------ACTT---GGTACC---TCA--ACTG-C-GACCCC--AGGT-CA-GG-C--GGGATTACCC-GCTGAGTTTAAGCATATCAA-TAAGCGG-AGG-AAAAGAAA-CTTACAAGGATTCCCCTAGTAACGG-CGAGCGAACCGGG-AATAAA-GCCCGTTTGAC-TCCTTAACTATTTAT------------------CC--TATC-TTTT-------------A------TTT-AGTTAGCCGTTCAAAATTCGTTATCTTTTTGAT-TCACTCAACT-----GTTTCACAA--------------------------------------AA-CAAAGGGATCGTAGCGGAAATGC-TTTTCTCTGATCACAA-----GTCTTGTGAT-----ATTTGATACACCTAC-AAATAAA-CATCTTT-GAGCAA-GGAATCTCCATTTGAATGATTCATGATCTATATCA-TT-----ATT---------CGG-AATTC-GGACTG-----AAA--TAAAAAAAA----GTTTTCTTTTT----GAAAATC-AAAGAAATT-CCA-GGAC-----CTGTATAC-GAC-TTTG-GAA-TA-CCC-TTT-CGTTCT-ATGT---AATTGACATAGACCCAAATCACTAGTAAAATGA------TGCATCGGGAA--TGG-----TCAG-----------------------------------------------------------------GATAGCTCAGTCCGG-TAGAGCAGAGGACTGAAAATT-C-TCGTGTCGCCAGTTCAAATCTGG-----------------------------------------------------------------TTCCTGACGCA-GGATT------TTTTTGTATG-AAGAG-CGATTCGACAAAT---------------TAATTGA-----TATGCATCGA-CATA-CCTAT------TTTTT-AATT-----------TATTAAAAATCTAGATT-TAGATTAGACACC--ATATTTTTTT-------------------------------CCATCTAGGTGTTTAGAA----------------------------ATA-----GATATATACCCCATCTATTTTTTAGATGGGTAATTAGAT-GGGTAAAGAATAGATTGTCG---------AAGTCTAAGTC-AAAAATTTAGACTGTATTTCCTCTTCTTTTAACA-TTTCTTTCTATTCTCCTTC-----CTATTCTATTTCTTCATTT-CCTACTACATGAATTTAGAGAAC-----CCGTA-TAAGTGATGTGCGCAGT--AC-AAAGTTCATGATGCAGAACTCGTTT-GGTTCATCTTAG-----CGGATCATCCG----AAATAAGTA???TTTCTTCCAAATTTTACTTT-TTGTTAGACCCT-AC-ATACTCT--------------AAG-----------------------------------------------------------------------------------------------AAAGATTCCATTT-----CAAATAATTTATC-----AA-TGAC-TTTGTTTAATCTAG----------------AACAGAACGTACAATCC-----TTAAATATCTGTAATTC--------TG------------GAATTTT-CGAAGTAAAGATTAGTTT--CTTATCATTCAACGAGCATCTTGTATTTCATAAAACTTAGGGGCAATATAATCTTTACGTAACGGCCACCTA???
NEW_sp_soporata_RH203 ???????????????????????????????????????????????????????????????????????????????????????????????????????????????????????????????????????????????????????????????????????????????????????????????????????????????????????????????????????????????????????????????????????????????????????????????????????????????????????????????????????????????????????????????????????????????????????????????????????????????????????????????????????????????????????????????????????????????????????????????????????????????????????????????????????????????????????????????????????????????????????????????????????????????????????????????????????????????????????????????????????????????????????????????????????????????????????????????????????????????????????????????????????????????????????????????????????????????????????????????????????????????????????????????????????????????????????????????????????????????????????????????????????????????????????????????????????????????????????????????????????????????????????????????????????????????????????????????????????????????????????????????????????????????????????????????????????????????????????????????????????????????????????????????????????????????????????????????????????????????????????????????????????????????????????????????????????????????????????????????????????????????????????????????????????????????????????????????????????????????????????????????????????????????????????????????????????????????????????????????????????????????????????????????????????????????????????????????????????????????????????????????????????????????????????????????????????????????????????????????????????????????????????????????????????????????????????????????????????????????????????????????????????????????????????????????????????????????????????????????????????????????????????????????????????????????????????????????????????????????????????????????????????????????????????????????????????????????????????????????????????????????????????????????????????????????????????????????????????????????????????????????????????????????????????????????????????????????????????????????????????????????????????????????????????????????????????????????????????????????????????????????????????????????????????????????????????????????????????????????????????????????????????????????????????????????????????????????????????????????????????????????????????????????????????????????????????????????????????????????????????????????????????????????????????????????????????????????????????????????????????????????????????????????????????????????????????????????????????????????????????????????????????????????????????????????????????????????????????????????????????????????????????????????????????????????????????????????????????????????????????????????????????????????????????????????????????????????????????????????????????????????????????????????????????????????????????????????????????????????????????????????????????????????????????????????????????????????????????????????????????????????????????????????????????????????????????????????????????????????????????????????????????????????????????????????????????????????????????????????????????????????????????????????????????????????????????????????????????????????????????????????????????????????????????????????????????????????????????????????????????????????????????????????????????????????????????????????????????????????????????????????????????????????????????????????????????????????????????????????????????????????????????????????????????????????????????????????????????????????????????????????????????????????????????????????????????????????????????????????????????????????????????????????????????????????????????????????????????????????????????????????????????????????????????????????????????????????????????????????????????????????????????????????????????????????????????????????????????????????????????????????????????????????????????????????????????????????????????????????????????????????????????????????????????????????????????????????????????????????????????????????????????????????????????????????????????????????????????????????????????????????????????????????????????????????????????????????????????????????????????????????????????????????????????????????????????????????????????????????????????????????????????????????????????????????????????????????????????????????????????????????????????????????????????????????????????????????????????????????????????????????????????????????????????????????????????????????????????????????????????????????????????????????????????????????????????????????????????????????????????????????????????????????????????????????????????????????????????????????????????????????????????????????????????????????????????????????????????????????????????????????????????????????????????????????????????????????????????????????????????????????????????????????????????????????????????????????????????????????????????????????????????????????????????????????????????????????????????????????????????????????????????????????????????????????????????????????????????????????????????????????????????????????????????????????????????????????????????????????????????????????????????????????????????????????????????????????????????????????????????????????????????????????????????????????????????????????????????????????????????????????????????????????????????????????????????????????????????????????????????????????????????????????????????????????????????????????????????????????????????????????????????????????????????????????????????????????????????????????????????????????????????????????????????????????????????????????????????????????????????????????????????????????????????????????????????????????????????????????????????????????????????????????????????????????????????????????????????????????????????????????????????????????????????????????????????????????????????????????????????????????????????????????????????????????????????????????????????????????????????????????????????????????????????????????????????????????????????????????????????????????????????????????????????????????????????????????????????????????????????????????????????????????????????????????????????????????????????????????????????????????????????????????????????????????????????????????????????????????????????????????????????????????????????????????????????????????????????????????????????????????????????????????????????????????????????????????????????????????????????????????????????????????????????????????????????????????????????????????????????????????????????????????????????????????????????????????????????????????????????????????????????????????????????????????????????????????????????????????????????????????????????????????????????????????????????????????????????????????????????????????????????????????????????????????????????????????????????????????????????????????????????????????????????????????????????????????????????????????????????????????????????????????????????????????????????????????????????????????????????????????????????????????????????????????????????????????????????????????????????????????????????????????????????????????????????????????????????????????????????????????????????????????????????????????????????????????????????????????????????????????????????????????????????????????????????????????????????????????????????????????????????????????????????????????????????????????????????????????????????????????????????????????????????????????????????????????????????????????????????????????????????????????????????????????????????????????????????????????????????????????????????????????????????????????????????????????????????????????????????????????????????????????????????????????????????????????????????????????????????????????????????????????????????????????????????????????????????????????????????????????????????????????????????????????????????????????????????????????????????????????????????????????????????????????????????????????????????????????????????????????????????????????????????????????????????????????????????????????????????????????????????????????????????????????????????????????????????????????????????????????????????????????????????????????????????????????????????????????????????????????????????????????????????????????????????????????????????????????????????????????????????????????????????????????????????????????????????????????????????????????????????????????????????????????????????????????????????????????????????????????????????????????????????????????????????????????????????????????????????????????????????????????????????????????????????????????????????????????????????????????????????????????????????????????????????????????????????????????????????????????????????????????????????????????????????????????????????????????????????????????????????????????????????????????????????????????????????????????????????????????????????????????????????????????????????????????????????????????????????????????????????????????????????????????????????????????????????????????????????????????????????????????????????????????????????????????????????????????????????????????????????????????????????????????????????????????????????????????????????????????????????????????????????????????????????????????????????????????????????????????????????????????????????????????????????????????????????????????????????????????????????????????????????????????????????????????????????????????????????????????????????????????????????????????????????????????????????????????????????????????????????????????????????????????????????????????????????????????????????????????????????????????????????????????????????????????????????????????????????????????????????????????????????????????????????????????????????????????????????????????????????????????????????????????????????????????????????????????????????????????????????????????????????????????????????????????????????????????????????????????????????????????????????????????????????????????????????????????????????????????????????????????????????????????????????????????????????????????????????????????????????????????????????????????????????????????????????????????????????????????????????????????????????????????????????????????????????????????????????????????????????????????????????????????????????????????????????????????????????????????????????????????????????????????????????????????????????????????????????????????????????????????????????????????????????????????????????????????????????????????????????????????????????????????????????????????????????????????????????????????????????????????????????????????????????????????????????????????????????????????????????????????????????????????????????????????????????????????????????????????????????????????????????????????????????????????????????????????????????????????????????????????????????????????????????????????????????????????????????????????????????????????????????????????????????????????????????????????????????????????????????????????????????????????????????????????TTCGG-ATCGCGG-CGACGTGGG-CGGTTCGCTGCC-GGCGACGTCGCGAGAAGTCCACTGAACCTTATCATTTAGAGGAAGGAGAAGTCGTAACAAGGTTTCCG-TAGGTGAACCTGCGGAAGGATCATTGTCAAAA-CCT-GACA--T---CTAGAAAA-CTC-GTG-AACTTGTT-CATAGA-----GAA---T--AGGG-AAT-GCA-----TCGG-TT-TGG-CCCAG-T-GC----CTCTCCT-----TTTGCTTT----------CCCC--TT----------------------GCGA----GCAGA-CGTGCCTGG-AGC-TTTCGAG--CGATG-TGT-TC--GTCT-GCTTGTCGAACAA-CGAA-CCC-CGGCGCAAATCGCGCCAAGGA-T---AA--TGGAATGA---GTTT-GT-----G-CA--TG-CATG-T----CCCT----------GCCC-GTCTA----C------GG--GT----GGCG-------TTGGCTT-GCACATCTTTT-----GTA--------TAA-----C----TA------AA-TGACTCTCGGCAACGGATATCTCGGCTCTTGCATCGATGAAGAACGTAGCGAAATGCGATACTTGGTGTGAATTGCAGAATCCCGTGAACCATCGAGTCTTTGAACGCAAGTTGCGCCTGAAGCC--ATCAGGTTGAAGGCACGTCTGCCTGGGCGTCACGCATTGCGTCGCTCACTC-----ACCTC-GTGCCTC--A-CT---GGGCGGG-----TAA-GTGCGTGGGCGG-ATATTGGCCCCCC-----GTTCACATTT-G-TGCTC--GGTTGGCCTAAAA-A-TAA-GG-TCCC---TGATGATGG-AC-------ATCA---CAACAAGTGGTGG----TTGCC---AAACTGTCGCGACATGTTGTGCA---TGCT-A--CT------CCGTCGTCG---GTGG--GCT----------CATTGACCCTTAA-GT-GCC-A--TCGA---------------ACTT---GGTACC---TCA--ACTG-C-GACCCC--AGGT-CA-GG-C--GGGATTACCC-GCTGAGTTTAAGCATATCAA-TAAGCGG-AGG-AAAAGAAA-CTTACAAGGATTCCCCTAGTAACGG-CGAGCGAA???????????????????TTGAC-TCCTTAACTATTTAT------------------CC--TATC-TTTT-------------A------TTT-AGTTAGCCGTTCAAAATTCGTTATCTTTTTGAT-TCACTCAACT-----GTTTCACAA--------------------------------------AA-CAAAGGGATCGTAGCGGAAATGC-TTTTCTCTGATCACAA-----GTCTTGTGAT-----ATTTGATACACCTAC-AAATAAA-CATCTTT-GAGCAA-GGAATCTCCATTTGAATGATTCATGATCTATATCA-TT-----ATT---------CGG-AATTC-GGACTG-----AAA--TAAAAAAAA----GTTTTCTTTTT----GAAAATC-AAAGAAATT-CCA-GGAC-----CTGTATAC-GAC-TTTG-GAA-TA-CCC-TTT-CGTTCT-ATGT---AATTGACATAGACCCAAATCACTAGTAAAATGA------TGCATCGGGAA--TGG-----TCAG-----------------------------------------------------------------GATAGCTCAGTCCGG-TAGAGCAGAGGACTGAAAATT-C-TCGTGTCGCCAGTTCAAATCTGG-----------------------------------------------------------------TTCCTGACGCA-GGATT------TTTTTGTATG-AAGAG-CGATTCGACAAAT---------------TAATTGA-----TATGCATCGA-CATA-CCTAT------TTTTT-AATT-----------TATTAAAAATCTAGATT-TAGATTAGACACC--ATATTTTTTT-------------------------------CCATCTAGGTGTTTAGAA----------------------------ATA-----GATATATACCCCATCTATTTTTTAGATGGGTAATTAGAT-GGGTAAAGAATAGATTGTCG---------AAGTCTAAGTC-AAAAATTTAGACTGTATTTCCTCTTCTTTTAACA-TTTCTTTCTATTCTCCTTC-----CTATTCTATTTCTTCATTT-CCTACTACATGAATTTAGAGAAC-----CCGTA-TAAGTGATGTGCGCAGT--AC-AAAGTTCATGATGCAGAACTCGTTT-GGTTCATCTTAG-----CGGATCATCCG----AAATAAGTA---TTTCTTCCAAATTTTACTTT-TTGTTAGACCCT-AC-ATACTCT--------------AAG-----------------------------------------------------------------------------------------------AAAGATTCCATTT-----CAAATAATTTATC-----AA-TGAC-TTTGTTTAATCTAG----------------AACAGAACGTACAATCC-----TTAAATATCTGTAATTC--------TG------------GAATTTT-CGAAGTAAAGATTAGTTT--CTTATCATTCAACGAGCATCTTGTATTTCATAAAACTTAGGGGCAATATAATCTTTACGTAACGGCCAC??????
NEW_zizikammensis_RH42 ?????????????????????????????????????????????????????????????????????????????????????????????????????????????????????????????????????????????????????????????????????????????????????????????????????????????????????????????????????????????????????????????????????????????????????????????????????????????????????????????????????????????????????????????????????????????????????????????????????????????????????????????????????????????????????????????????????????????????????????????????????????????????????????????????????????????????????????????????????????????????????????????????????????????????????????????????????????????????????????????????????????????????????????????????????????????????????????????????????????????????????????????????????????????????????????????????????????????????????????????????????????????????????????????????????????????????????????????????????????????????????????????????????????????????????????????????????????????????????????????????????????????????????????????????????????????????????????????????????????????????????????????????????????????????????????????????????????????????????????????????????????????????????????????????????????????????????????????????????????????????????????????????????????????????????????????????????????????????????????????????????????????????????????????????????????????????????????????????????????????????????????????????????????????????????????????????????????????????????????????????????????????????????????????????????????????????????????????????????????????????????????????????????????????????????????????????????????????????????????????????????????????????????????????????????????????????????????????????????????????????????????????????????????????????????????????????????????????????????????????????????????????????????????????????????????????????????????????????????????????????????????????????????????????????????????????????????????????????????????????????????????????????????????????????????????????????????????????????????????????????????????????????????????????????????????????????????????????????????????????????????????????????????????????????????????????????????????????????????????????????????????????????????????????????????????????????????????????????????????????????????????????????????????????????????????????????????????????????????????????????????????????????????????????????????????????????????????????????????????????????????????????????????????????????????????????????????????????????????????????????????????????????????????????????????????????????????????????????????????????????????????????????????????????????????????????????????????????????????????????????????????????????????????????????????????????????????????????????????????????????????????????????????????????????????????????????????????????????????????????????????????????????????????????????????????????????????????????????????????????????????????????????????????????????????????????????????????????????????????????????????????????????????????????????????????????????????????????????????????????????????????????????????????????????????????????????????????????????????????????????????????????????????????????????????????????????????????????????????????????????????????????????????????????????????????????????????????????????????????????????????????????????????????????????????????????????????????????????????????????????????????????????????????????????????????????????????????????????????????????????????????????????????????????????????????????????????????????????????????????????????????????????????????????????????????????????????????????????????????????????????????????????????????????????????????????????????????????????????????????????????????????????????????????????????????????????????????????????????????????????????????????????????????????????????????????????????????????????????????????????????????????????????????????????????????????????????????????????????????????????????????????????????????????????????????????????????????????????????????????????????????????????????????????????????????????????????????????????????????????????????????????????????????????????????????????????????????????????????????????????????????????????????????????????????????????????????????????????????????????????????????????????????????????????????????????????????????????????????????????????????????????????????????????????????????????????????????????????????????????????????????????????????????????????????????????????????????????????????????????????????????????????????????????????????????????????????????????????????????????????????????????????????????????????????????????????????????????????????????????????????????????????????????????????????????????????????????????????????????????????????????????????????????????????????????????????????????????????????????????????????????????????????????????????????????????????????????????????????????????????????????????????????????????????????????????????????????????????????????????????????????????????????????????????????????????????????????????????????????????????????????????????????????????????????????????????????????????????????????????????????????????????????????????????????????????????????????????????????????????????????????????????????????????????????????????????????????????????????????????????????????????????????????????????????????????????????????????????????????????????????????????????????????????????????????????????????????????????????????????????????????????????????????????????????????????????????????????????????????????????????????????????????????????????????????????????????????????????????????????????????????????????????????????????????????????????????????????????????????????????????????????????????????????????????????????????????????????????????????????????????????????????????????????????????????????????????????????????????????????????????????????????????????????????????????????????????????????????????????????????????????????????????????????????????????????????????????????????????????????????????????????????????????????????????????????????????????????????????????????????????????????????????????????????????????????????????????????????????????????????????????????????????????????????????????????????????????????????????????????????????????????????????????????????????????????????????????????????????????????????????????????????????????????????????????????????????????????????????????????????????????????????????????????????????????????????????????????????????????????????????????????????????????????????????????????????????????????????????????????????????????????????????????????????????????????????????????????????????????????????????????????????????????????????????????????????????????????????????????????????????????????????????????????????????????????????????????????????????????????????????????????????????????????????????????????????????????????????????????????????????????????????????????????????????????????????????????????????????????????????????????????????????????????????????????????????????????????????????????????????????????????????????????????????????????????????????????????????????????????????????????????????????????????????????????????????????????????????????????????????????????????????????????????????????????????????????????????????????????????????????????????????????????????????????????????????????????????????????????????????????????????????????????????????????????????????????????????????????????????????????????????????????????????????????????????????????????????????????????????????????????????????????????????????????????????????????????????????????????????????????????????????????????????????????????????????????????????????????????????????????????????????????????????????????????????????????????????????????????????????????????????????????????????????????????????????????????????????????????????????????????????????????????????????????????????????????????????????????????????????????????????????????????????????????????????????????????????????????????????????????????????????????????????????????????????????????????????????????????????????????????????????????????????????????????????????????????????????????????????????????????????????????????????????????????????????????????????????????????????????????????????????????????????????????????????????????????????????????????????????????????????????????????????????????????????????????????????????????????????????????????????????????????????????????????????????????????????????????????????????????????????????????????????????????????????????????????????????????????????????????????????????????????????????????????????????????????????????????????????????????????????????????????????????????????????????????????????????????????????????????????????????????????????????????????????????????????????????????????????????????????????????????????????????????????????????????????????????????????????????????????????????????????????????????????????????????????????????????????????????????????????????????????????????????????????????????????????????????????????????????????????????????????????????????????????????????????????????????????????????????????????????????????????????????????????????????????????????????????????????????????????????????????????????????????????????????????????????????????????????????????????????????????????????????????????????????????????????????????????????????????????????????????????????????????????????????????????????????????????????????????????????????????????????????????????????????????????????????????????????????????????????????????????????????????????????????????????????????????????????????????????????????????????????????????????????????????????????????????????????????????????????????????????????????????????????????????????????????????????????????????????????????????????????????????????????????????????????????????????????????????????????????????????????????????????????????????????????????????????????????????????????????????????????????????????????????????????????????????????????????????????????????????????????????????????????????????????????????????????????????????????????????????????????????????????????????????????????????????????????????????????????????????????????????????????????????????????????????????????????????????????????????????????????????????????????????????????????????????????????????????????????????????????????????????????????????????????????????????????????????????????????????????????????????????????????????????????????????????????????????????????????????????????????????????????????????????????????????????????????????????????????????????????????????????????????????????????????????????????????????????????????????????????????????????????????????????????????????????????????????????????????????????????????????????????????????????????????????????????????????????????????????????????????????????????????????????????????????????????????????????????????????????????????????????????????????????????????????????????????????G-CGGTTCGCTGCC-GGCGACGTCGCGAGAAGTCCACTGAACCTTATCATTTAGAGGAAGGAGAAGTCGTAACAAGGTTTCCG-TAGGTGAACCTGCGGAAGGATCATTGTCAAAA-CCT-GACA--T---CTAGAAAA-CTC-GTG-AACTTGTT-CATAAA-----GAA---T--GGGG-AAC-GCA-----TCGG-TT-TGG-CCCAG-T-GC----CTCTCCT-----TTTGCTTT----------CCCC--TC----------------------GCGG----GCAGA-CGTGCGTGG-AGC-TTTCGAG--CGATG-TGC-TC--GTCT-GCCTGTCGAACAA-CGAA-CCC-CGGCGCAAATCGCGCCAAGGA-T---AA--TTGAATGA---GTTT-GT-----G-CA--TG-CATG-T----CTC-----------GCCC-GTCTA----C--GGGCGG--GT----GGCG-------TTGGTTT-GCACATCTTTT-----GTA--------TAA-----C----TA------AA-TGACTCTCGGCAACGGATATCTCGGCTCTTGCATCGATGAAGAACGTAGCGAAATGCGATACTTGGTGTGAATTGCAGAATCCCGTGAACCATCGAGTCTTTGAACGCAAGTTGCGCCTGAAGCC--ATCAGGTTGAAGGCACGTCTGCCTGGGCGTCACGCATTGCGTCGCTCACTC-----ACCCC-GTGCCTC--A-CT---GGGCGGG------AA-GTGCGTGGGCGG-ATATTGGCCCCCC-----GTTCACATTT-G-TGCTC--GGTTGGCCTAAAA-A-TAA-GG-TCCC---TGATGACGG-AC-------ATCA---CAACAAGTGGTGG----TTGCC---AAACTRTCGCGACACGTTGTGCA---TGAT-A--CT------CCGTCGTCG---GTGG--GCT----------CATTGACCCTTAA-GT-GCC-A--TTGA---------------ACTT---GGTACC---TCA--ACTG-C-GACCCC--AGGT-CA-GG-C--GGGATTACCC-GCTGAGTTTAAGCATATCAA-TAAGCGG-AGG-AAAAGAAA-CTTACAAGGATTCCCCTAGTAACGG-CGAGCGAACCGGG-AAT?AA-CCCCGTTTGAC-TCCTTAACTATTTAT------------------CC--TAAC-TTTT-------------A------TTT-AGTTAGCCGTTCAAAATTCGTTATCTTTTTGAT-TCACTCAACT-----ATTTCACAA--------------------------------------AA-CAAAGGGATCATAGCGGAAATGC-TTTTCTCTGATCACAA-----GTCTTGTGAT-----ATTTGATACACGTAC-AAATAAA-CATCTTT-GAGCAA-GGAATCTCCATTTGAATGATTCATGATCTATATCA-TT-----ATT---------CGG-AATTC-GGACTG-----AAA--TAAAAAAAA----GTTTTCTTTTT----GAAAATC-AAAGAAATT-CCA-GGAC-----CTGTATAC-GAC-TTTG-GAA-TA-CCC-TTT-CGTTCT-ATGT---AATTGACATAGACCCAAATCACTAGTAAAATGA------TGCATCGGGAA--TGG-----TCAG-----------------------------------------------------------------GATAGCTCAGTCCGG-TAGAGCAGAGGACTGAAAATT-C-TCGTGTCGCCAGTTCAAATCTGG-----------------------------------------------------------------TTCCTGA--------------------------------------------------------------------------------------TA-CCTAT------TTTTT-AATT-----------TATTAAAAATCTAGATT-TAGATTAGACTCC--ATATTTTTTT-------------------------------CCATCTAGGTGTTTAGAA----------------------------ATA-----GATATATACCCCATCTATTTTTTAGATGGGTAATTAGAT-GGGTAAAGAATAGATTGTCG---------AAGTCTAAGTC-AAAAATTTAGACTGTATTTCCTCTTCTTTTAACA-TTTCTTTCTATTCTCGTTC-----CTATTCTATTTCTTCATTT-CCTACTACATGAATTTAGAGAAC-----CCGTA-TAAGTGATGTGCGCAGT--AC-AAAGTTCATGATGCAGAACTCGTTT-GGTTCATCTTAG-----CGGATCATCCG----AAATAAGTA---TTTCTTCCAAATTTTACTTT-TTGTTAGACCCT-AC-ATACTCT--------------AAG-----------------------------------------------------------------------------------------------AAAAATTGCATTT-----CAAATAATTTATC-----AA-TGAC-TTTGTTTAATCTAG----------------AACAGAACGTACAATCC-----TTAAATATCTGTAATTC--------TG------------GAATTTT-CGAAGTAAAGGTTAGTTT--CTTATCATTCAATGAGCATCTTGTATTTCATAAAACTTAGGGGCAATATAATCTTTACGTAACGGCCACCTATCA
abbotti_KG1005 ????????????????CATGCATAGG-ATTTT-AA-TAAACTATTCGAATCGT-CCCTATTAACTCTATTCTTTT-C-ATTCTTAT-------CTACT------AT-TCA----------------------------------------ATTACG-AATT-AATA-TGA-----------ATAAAGAATAGAAAAG-----------AATAAAAAAAAA----TGTTA-TA----------------------------------------------GAACA-TA------------------AA-AATGAATATAAA---------T-AACCATACGAT---------------------------------------------------------------ATATTATATATATTTAT----------------------------------------------------------------------------------------------------------------------------------------------------------------------------------------------------------------------------------------------------TATTAG--------------------------------------------------------------------------------------------------------------------------------------------------------------------------------------------------------------ATA-----AAAAT-----------ATTATTAAACA--TTTTCTA------TTTTTTA------------------------------AATTCT----------TTTAAAA----TTTTTTTT-------------ATTATAT------TTCGCTATTTTTTT--------------------GCATATTAGAAATGTCTAATTACTAAA----------TT-TTTTTTT-------------------------------------------AATAAAAAAA----------TAATAA-TTTTTTATCGAATATT---------------------------------ATATATAA--------TATAATTCAATCGATTTCTCT-------AGTTTATATA-------------------------------------------------------------------------------ATTTA-TAT-A---------------------------------------------------------------------------------------TAGAT----------------------TTTTTCCTATAAT----------------ATA-----TTTTATATC----------------GATTTTTATATT------------CCGTGATGAT-------GATAAATATGATCTAAAATCCGTTGAATCTAT-------------------------------------------------------------------------------------------------------------------------------------------------------------------------------------------------------------------------------------------TTAATCTAAT-----TA-----ACAAG-T--------CATT----------------------CGAATTCGAA----T-----AATTCGAATGAA-TGGTC--CACT------------CCTCCGCT--------TGCATTCATAAA-------GGTGTAAGTTT--AG------ACGAAAAAAAAAAAAAA----GATTTAATCATTTAA--------GTATTCCAAA-CTACATCA-------TATATAT------GTGGT-----------------ATATA----------------TATTGAATAGCATATTCAATAAATGGTAGAATCATTTTT----GATTGACCTAAACGTAGGTCT-CCTA-TAG-AAGGAA---------GATCAAAGAATATAGCAAAGAAATTA-------AAGAAGAAA-----------------------------------AACAA-CTTTTAG-------AG-AGAGGA-ATC-GGTATATAAT-------GAATTCAAC-GATTCCT-GTATAAACG-AA----------AGAAAAAA-GGA-A???????????????????????????????????????????????????????????????????????????????????????????????????????????????????????????????????????????????????????????????????????????????????????????????????????????????????????????????????????????????????????????????????????????????????????????????????????????????????????????????????????????????????????????????????????????????????????????????????????????????????????????????????????????????????????????????????????????????????????????????????????????????????????????????????????????????????????????????????????????????????????????????????????????????????????????????????????????????????????????????????????????????????????????????????????????????????????????????????????????????????????????????????????????????????????????????????????????????????????????????????????????????????????????????????????????????????????????????????????????????????????????????????????????????????????????????????????????????????????????????????????????????????????????????????????????????????????????????????????????????????????????????????????????????????????????????????????????????????????????????????????????????????????????????????????????????????????????????????????????????????????????????????????????????????????????????????????????????????????????????????????????????????????????????????????????????????????????????????????????????????????????????????????????????????????????????????????????????????????????????????????????????????????????????????????????????????????????????????????????????????????????????????????????????????????????????????????????????????????????????????????????????????????????????????????????????????????????????????????????????????????????????????????????????????????????????????????????????????????????????????????????????????????????????????????????????????????????????????????????????????????????????????????????????????????????????????????????????????????????????????????????????????????????????????????????????????????????????????????????????????????????????????????????????????????????????????????????????????????????????????????????????????????????????????????????????????????????????????????????????????????????????????????????????????????????????????????????????????????????????????????????????????????????????????????????????????????????????????????????????????????????????????????????????????????????????????????????????????????????????????????????????????????????????????????????????????????????????????????????????????????????????????????????????????????????????????????????????????????????????????????????????????????????????????????????????????????????????????????????????????????????????????????????????????????????????????????????????????????????????????????????????????????????????????????????????????????????????????????????????????????????????????????????????????????????????????????????????????????????????????????????????????????????????????????????????????????????????????????????????????????????????????????????????????????????????????????????????????????????????????????????????????????????????????????????????????????????????????????????????????????????????????????????????????????????????????????????????????????????????????????????????????????????????????????????????????????????????????????????????????????????????????????????????????????????????????????????????????????????????????????????????????????????????????????????????????????????????????????????????????????????????????????????????????????????????????????????????????????????????????????????????????????????????????????????????????????????????????????????????????????????????????????????????????????????????????????????????????????????????????????????????????????????????????????????????????????????????????????????????????????????????????????????????????????????????????????????????????????????????????????????????????????????????????????????????????????????????????????????????????????????????????????????????????????????????????????????????????????????????????????????????????????????????????????????????????????????????????????????????????????????????????????????????????????????????????????????????????????????????????????????????????????????????????????????????????????????????????????????????????????????????????????????????????????????????????????????????????????????????????????????????????????????????????????????????????????????????????????????????????????????????????????????????????????????????????????????????????????????????????????????????????????????????????????????????????????????????????????????????????????????????????????????????????????????????????????????????????????????????????????????????????????????????????????????????????????????????????????????????????????????????????????????????????????????????????????????????????????????????????????????????????????????????????????????????????????????????????????????????????????????????????????????????????????????????????????????????????????????????????????????????????????????????????????????????????????????????????????????????????????????????????????????????????????????????????????????????????????????????????????????????????????????????????????????????????????????????????????????????????????????????????????????????????????????????????????????????????????????????????????????????????????????????????????????????????????????????????????????????????????????????????????????????????????????????????????????????????????????????????????????????????????????????????????????????????????????????????????????????????????????????????????????????????????????????????????????????????????????????????????????????????????????????????????????????????????????????????????????????????????????????????????????????????????????????????????????????????????????????????????????????????????????????????????????????????????????????????????????????????????????????????????????????????????????????????????????????????????????????????????????????????????????????????????????????????????????????????????????????????????????????????????????????????????????????????????????????????????????????????????????????????????????????????????????????????????????????????????????????????????????????????????????????????????????????????????????????????????????????????????????????????????????????????????????????????????????????????????????????????????????????????????????????????????????????????????????????????????????????????????????????????????????????????????????????????????????????????????????????????????????????????????????????????????????????????????????????????????????????????????????????????????????????????????????????????????????????????????????????????????????????????????????????????????????????????????????????????????????????????????????????????????????????????????????????????????????????????????????????????????????????????????????????????????????????????????????????????????????????????????????????????????????????????????????????????????????????????????????????????????????????????????????????????????????????????????????????????????????????????????????????????????????????????????????????????????????????????????????????????????????????????????????????????????????????????????????????????????????????????????????????????????????????????????????????????????????????????????????????????????????????????????????????????????GGCTTAATCTTTGAGACAAGCATATGACTACTGGCAGGATCAA-CCAG-GTAGCATTCCTTTTGC-GACACCAGCACAACCCAAGCCCCCC-AT-TGAAT--AATCA-AAGGCGG-CAA---GGA---CAGG-CACAGTGGA----CAT-CTGCAACAAGCGACAAACGC---TTTTTTGGGTAAA-TAACGATCG-CAAAAC------GTATA------CCCCG----CATGA-GTTTCAGC--ATCCACGATTAC-AAGTCACAGCTA--ATGGA-CA-GGGGG-ACGCAC-AATCAAA-GTGCAATCT-A-CATGAAA-CACTAGC--AGCACTTCGAGGCTCGCC-TCCACC-AAAAGTGGTGCAAGG-CCAGA--ATAGGGACTTTT--CG-GAG---AATAGTTCC-A--CGGCATTGGGTAT-GA-GGCACAGGAACCC------------------------------------------------------------------------------------------AAGAT-ATT---GCAACGGGAGAACTTTCCCTT-CCCGT-GCA---TT--CT--ATT--GAAGAG----ATA-TGTCCGATGTGGACTTCACCGCACGGAGCAGAGAAATTCCCAATCCCGACAAAA-TCAACTACCACCCACACGCCA-TTACGTACACTTTGCACCAACTCCTCC-AACCAATTGCACCTCGAGAG-ACAAGCTGCCCC-AAGTAGA-AGC-AAAGGCCAACAGGAGCAA-GGCAAGCACCGTTT---AGCATGAACACATTA--GCAACA-C-GAAGTTTGGGG--CAATGAG-CTT-GCCTCTCAAC--AATGAGGCATCCC--TAAAA-GGAGAAGCCAA--CGCATCT---TCGAGGAG-TATTTCAACAGGGACA---GCGCCGTATCC-AA-GGGTGATACACATCC-AA-GTCATGC--ACTACTAAA-GCC--AT???????????????????????????????????????????????????????????????????????????????????????????????????????????????????????????????????????????????????????????????????????????????????????????????????????????????????????????????????????????????????????????????????????????????????ATCATTTAGAGGAAGGAGAAGTCGTAACAAGGTTTCCG-TAGGTGAACCTGCGGAAGGATCATTGTCAAAA-CTT-GACA--T---CTAGAAAA-CTC-GTG-AACTTGTT-CATAAA-----GAA---T--GGGG-AAT-GCA-----TCGG-TT-TGG-CCCAG-T-GC----CTCTCCT-----TTTTCTTT----------CCCC--TC----------------------GCGA----GCGGA-CGTGCCTGG-AGC-TTTCGAG--CGACG-TGT-TC--GTCT-GCTTGTCGAACAA-CGAA-CCC-CGGCGCAAATCGCGCCAAGGA-T---AA--TGGAATGA---GTTT-GT-----G-CC--TG-CATT-T----CCCT----------GCCC-GTCTA----C------GG--GT----GGCG-------TTGGCTT-GCACATCTTTT-----GTA--------TAA-----C----TA------AA-TGACTCTCGGCAACGGATATCTCGGCTCTTGCATCGATGAAGAACGTAGCGAAATGCGATACTTGGTGTGAATTGCAGAATCCCGTGAACCATCGAGTCTTTGAACGCAAGTTGCGCCTGAAGCC--ATCAGGTTGAAGGCACGTCTGCCTGGGCGTCACGCATTGCGTCGCTCACTC-----ACCCC-GTGCCTC--A-CT---GGGCGGG-----TAA-GTGCGTGGGCGG-ATATTGGCCCCCC-----GTTCGCATTT-G-TGCTC--GGTTGGCCTAAAA-A-TAA-GG-TCCC---TGATGACGG-AC-------ATCA---CAACAAGTGGTGG----TTGCC---AAACTGTCGCGAAACGTTGTGCA---TGCT-A--CT------TCGTCGTCG---GTGG--GCT----------CATTGACCCTTAA-GT-GCC-A--TCGA---------------ACTT---GGTACC---TCA--ATTG-T-GACCCC--AGGT-CA-GG-C--GGGATTACCC-GCTGAGTTTAAGCATATC????????????????????????????????????????????????????????????????????????????????????????????????????????????????????CC--TATC-TTTT-------------A------TTT-AGTTAGCCGTTCAAAATTCGTTATCTTTTTGAT-TCACTCAACT-----GTTTCACAA--------------------------------------AA-CAAGCGGATCATAGCGGAAATGC-TTTTCTCTGATCACAA-----GTCTTGTGAT-----ATTTGATACACGTAC-AAATAAA-CATCTTT-GAGCAA-GGAATCTCCATTTGAATGATTCATGATCTATATCA-TT-----ATT---------CGG-AATTC-GGACTG-----AAA--TAAAAAAAA----GTTTTCTTTTT----GAAAATC-AAAGAAATT-CCA-GGAC-----CTGTATAC-GAC-TTTG-GAA-TA-CCC-TTT-CGTTCT-ATGT---AATTGACATAGACCGAAATCACTAGTAAAATGA------TGCATCGGGAA--TGG-----TCAG-----------------------------------------------------------------GGTAGCTCAATCCGG-TAGAGCAGAGGACTGAAAATT-C-TCGTGTCGCCAGTTCAAATCTGG-----------------------------------------------------------------TTCCTGACGCA-GGATT------TTTTTGTATG-AAGAG-CGATTCGACAAAT---------------TAATTGA-----TATACATCGA-CATA-CCTAT------TTTTT-AATT-----------TATTAAAAATCTAGATT-TAGATTAGACTCC--ATATTTTTTT-------------------------------CCATCTAGGTGTTTAGAA----------------------------ATA-----GATATATACCCCATCTATTTTTTAGATGGGTAATTAGAT-GGGTAAAGAATAGATTGTCG---------AAGGGTAAGTC-TAAAATTTAGACTGTATTTCCTCTTCTTTTAACA-TTTCTTTATATTCTCGTTC-----CTATTCTATTTCTTCATTT-CCTACTACATGAATTTAGAGAAC-----CCGTA-TAAGTGATGTGCGCAGT--AC-AAAGTTCATGATGCAGAACTCGTTT-GGTTCATCTTAG-----CGGATCATCCG----AAATAAGTA---TTTCTTCCAAATTTTACTTT-TTGGAAGACCCT-AC-ATACTCT--------------AAG-----------------------------------------------------------------------------------------------AAAGATTCCATTT-----CAA-TAATTTATC-----AA-TGAC-TTTGTTTAATCTAG----------------AACAGAACGTACAATCC-----TT????????????????????????????????????????????????????????????????????????????????????????????????????????????????????????????????????????????
abietina_abi_ANA ???????????TTTGACATGCATAGG-AATTT-CA-TAAATTATT-GAATAGT-CCCTATTAACTCTATTCTTTT-C-ATTCTTAT-------CTACT------AT-TCA----------------------------------------ATTACG-AATT-AATA-TGA-----------ATAAAGAATATAA----------------TAAAAAAAAA----TGTTA-TA----------------------------------------------GAACA-TA------------------AA-AATGAATATAAA---------T-AACCATACGAT---------------------------------------------------------------ATTATATATATATAT------------------------------------------------------------------------------------------------------------------------------------------------------------------------------------------------------------------------------------------------------TATTAT--------------------------------------------------------------------------------------------------------------------------------------------------------------------------------------------------------------ATA-----AAAAT-----AAAAATATTATTAAACA--TTTTCTA------TTTTTTA------------------------------AATTTT----------TTTAAAAA---TTTTTTT--------------ATTATAT------TTCGCTATTTTTTT--------------------GCATATTAGAAATGTCTAATTACTAAA----------TTATTTTTTT-------------------------------------------AATAAAAAAA----------TAATAA-TTTTTTATCGAATATT---------------------------------ATATATAA-------------TTCAATCGATTTCTCT-------AGTTTATATA-------------------------------------------------------------------------------ATTTA-TAT-A---------------------------------------------------------------------------------------TAGAT----------------------TTTTTCCTATAAT----------------ATA-----TTTTATATC----------------GATTTTTATATT------------CCGTGATGAT-------GATAAATATGATCTAAAATCCGTTGAATCTAT-------------------------------------------------------------------------------------------------------------------------------------------------------------------------------------------------------------------------------------------TTAATCTAAT-----TA-----ACAAG-T--------CATT----------------------CGAATTCGAA----T-----AATTCGAATGAA-TGGTC--CACT------------CCTCCGCT--------TGCATTCATAAA-------GGTGTAAGTTT--AG------ACGAAAAAAAAAAAAA-----TATTTAATCATTTAA--------GTATTCCAAA-CTACATCA-------TATATAT------GTGGT-----------------ATATA----------------TATTGAATAGCATATTCAATAAATGGTAGAATCATTTTT----GATTGACCTAAACGTAGGTCT-CCTA-TAG-AAGGAA---------GATCAAAGAATATAGCAAAGAAATTA-------AAGAAGAAA-----------------------------------AACAA-TTTTTCG-------AG-AGAGGA-ATC-AGTATATAAT-------GAATTCAAC-GATTCCA-GTATAAACG-AA----------AGAAAAAA??????????????????TACTAAG-TGAGAACTTTCAAATTCAGA-GAAACCCC-GGAAAAAAAAA--TGGG-CAATCCT-GAGCCAAA-TCCTTTTTTT------------GGC-------------------------------------AAACAAACAAAGATTCCGAAAGCTAAAAAAA-GGATAGGTGCAGAGACTCAATGGAAGCTGTTCTAAC-AAATGGAGTTGA-CTGCGTTGGTAGA-GG-------AATCCTTCT-ATCGAAACTTACGAAAAAA-TGAAAGATAACTCTATATA-CAT----------A-TAGTATTAC-A---------TA------CTG---------------AAATACTATATC-TTATGATTCAT--------------AA-G-AACAAAAA--T--AGGTATTCCTATATTTTTT---ATA---TGAAAAATGG----ACC-AATTGTTGTGAATTGATTTCACATTTAATAA-AAAATATTC------------------TATTTTTT-------GATCA------AATCATTTACTCCA-----TTGTCTACTAGATCTTTTGAAGATCTGATGAATCGGATGAGAATAAAGATAGAGTCCCATTCTACATGTCAAT--------GCCGACAACAATGAAATTTATTGTAAGAGGAAAATCCGTCGACTTTAGAAATCGTGAGGGTTCAAGTCCCTCTATCCCCAGTGCGGCTA-GGA---------------------------------------------------------------------------TCT-TTTACACATTTGGATGAAGCAA-GGGATTCGTCCATACCATCGGTAAAGTTTTG-AAGACCACGACTGATCCTGAAGAGGAATGAATGGAAAAA------ACAGCATGTCGTATCAATGGAGCACTTTAAGAATCTTTTTTTATTACCGGATCGGTACAAAAAAA--CCTTTT--TG-CATTTTTGAAACG-AAACAAAA-AGATTCCATTTTTAG---------TTGGGTTGAAT-GAATAAATGGATAGAGCCTTATGGCTTCAATTTTTT-CTAGGG-AAAGAAAAGAAAAAGAAACGAGCTTTAGTTCTGAATTTGAATGATTCCCCGCTCTAATTATAGGTTAAAAATAGATTAGTGCCTGTTGC---------GGGAAAGGCTTTTCCCTT-GTGTGGATTATCGATTTTTTAAGAAATCCTAACTATTGTGACTC-------------------TCCATTATGGAATGGAGATGTATGTGTAGAAGAAGCAGCATGTTGATAAAGAATTTTTTTT---CCAAAATCAAAAGAGCGGTTGGG-TTGAAAAAATAAATGATTTCTAAGCGTCTTC-TT-ATCCTATAAGGAACATAAACTTATTAAATGGAAAGGGAGAGGCTAGAGAATCTCTTGATAAGTTTACCGAGGTAGCTATTCTTTTCTT-----ACAAACAATACCTTGTTTT-G-ACTGTATCGC-ACTATGTATCATTTGATGATCCCAAAAATCAT-CTACCTTTGCCTCAATTAAAAT-----------TGAAA---------------ATGGAGGAATTCMAA---------AGAAATTTAGAACTAGATAGATCTCAGCAATATGACTTCATATATYCGCTTATCTTTCAGGAGTATATTTATGCACTTGCTCATGATCGTGTTTTAAAGAGATCTTTTTTTTTGGAAAATGCGGGTTATGACAATAAATTTAGCTTATTAATTGTGAAACGTTTAATCACTCATTTAATTACTCAAATGTATCAACAGAATCATTTTCTTTTTTCTGCTAAT---------GATTCTAAG---------AAAAATAAAATTTTTGGGTACAATAGAAATTTCTATTCTCAAATGATATTCGAAGGATTTTCGGTCGTTGTGGAAATTCCATTTTATTTACGATTACTATCTTTCTTAGAAGGTAAAGAAAGAGTGAAATCTCATAATTTACGATCAATTCATTCAATATTTCCGTTTTTAGAGGACAAATTTTCCTATATAAATAATATATTAGATATATTAATACCCCACCCCATCCATCTGGAAATCTTGGTTCAAACTCTTCGCTACTGGGTAAAAGATGCCTCTTCTTTGCATTTTTTACGATTTTTTCTCTACAAGTATCCTATTTGGAATAGTCTTATTA---CTCCAACGAAATATAGTTTTTCTTTTTCAAAAAGAAATCAAAGATTCTTCTTGTTCCTATATAATTTTCATGTATCTGAATACGAATCTATCTTTGTTTTTCTCCGTACCCAATCTTCTCATTTACGCTCAATATCTTTTGAAACCTTTCTAGAACGAATTTCTTTCTATA---AAAAAATCGAACTAGAAGTCTTTACTAAAAGTTTTAAGGCCATTCTATGGGTATTTAAAGAGCCTTTCCTGCATTATGTTAGGTATCGAGG??????????????????????????????????????????????????????????????????????????????????????????????????????????????????????????????????????????????????????????????????????????????????????????????????????????????????????????????????????????????????????????????????????????????????????????????????????????????????????????????????????????????????????????????????????????????????????????????????????????????????????????????????????????????????????????????????????????????????????????????????????????????????????????????????????????????????????????????????????????????????????????????????????????????????????????????????????????????????????????????????????????????????????????????????????????????????????????????????????????????????????????????????????????????????????????????????????????????????????????????????????????????????????????????????????????????????????????????????????????????????????????????????????????????????????????????????????????????????????????????????????????????????????????????????????????????????????????????????????????????????????????????????????????????????????????????????????????????????????????????????????????????????????????????????????????????????????????????????????????????????????????????????????????????????????????????????????????????????????????????????????????????????????????????????????????????????????????????????????????????????????????????????????????????????????????????????????????????????????????????????????????????????????????????????????????????????????????????????????????????????????????????????????????????????????????????????????????????????????????????????????????????????????????????????????????????????????????????????????????????????????????????????????????????????????????????????????????????????????????????????????????????????????????????????????????????????????????????????????????????????????????????????????????????????????????????????????????????????????????????????????????????????????????????????????????????????????????????????????????????????????????????????????????????????????????????????????????????????????????????????????????????????????????????????????????????????????????????????????????????????????????????????????????????????????????????????????????????????????????????????????????????????????????????????????????????????????????????????????????????????????????????????????????????????????????????????????????????????????????????????????????????????????????????????????????????????????????????????????????????????????????????????????????????????????????????????????????????????????????????????????????????????????????????????????????????????????????????????????????????????????????????????????????????????????????????????????????????????????????????????????????????????????????????????????????????????????????????????????????????????????????????????????????????????????????????????????????????????????????????????????????????????????????????????????????????????????????????????????????????????????????????????????????????????????????????????????????????????????????????????????????????????????????????????????????????????????????????????????????????????????????????????????????????????????????????????????????????????????????????????????????????????????????????????????????????????????????????????????????????????????????????????????????????????????????????????????????????????????????????????????????????????????????????????????????????????????????????????????????????????????????????????????????????????????????????????????????????????????????????????????????????????????????????????????????????????????????????????????????????????????????????????????????????????????????????????????????????????????????????????????????????????????????????????????????????????????????????????????????????????????????????????????????????????????????????????????????????????????????????????????????????????????????????????????????????????????????????????????????????????????????????????????????????????????????????????????????????????????????????????????????????????????????????????????????????????????????????????????????????????????????????????????????????????????????????????????????????????????????????????????????????????????????????????????????????????????????????????????????????????????????????????????????????????????????????????????????????????????????????????????????????????????????????????????????????????????????????????????????????????????????????????????????????????????????????????????????????????????????????????????????????????????????????????????????????????????????????????????????????????????????????????????????????????????????????????????????????????????????????????????????????????????????????????????????????????????????????????????????????????????????????????????????????????????????????????????????????????????????????????????????????????????????TTAATCTTTGAGACAAGCATATGACTACTGGCAGGATCAA-CCAG-GTAGCATTCCTTTTGC-GACACCGGCACAACCCAAGCCCCC--AT-TGAAT--AATCA-AAGAAGG-CAA---GGA---CAAG-CACAGTGGT----CAT-CCGCAACAAGCGACGAACGC---TTTTTTGGGTAAA-TAACGATCA-CGAGAC------ATATA-------CCCA----CATAA-GTTTCAGC--ATCCACAATTAC-AAGTCACAGCTA--ATGGA-CATGGGGG-CCGCAC-AATCAAA-GTGCAATCT-A-CATGAAA-CACTAGC--AACACTTCGAGGCTCACC-TCCACC-TAAAGTGGTTAAAGG-CGAGA--ATAGGGACATTT--CA-GAG---AATAGTTCC-A--CCGCATTGGGTAT-GA-GGCACAGGAACCA------------------------------------------------------------------------------------------AAGAT-ATT---GCAACAGGAGAACTTCCTCTT-CCCAT-GCA---TA--CT--ATT--GAAGAG----ATA-TGTCCGATATGGACTTCACTGCCCAGAGCAGAGAAATTTCCAATCCCGACAAAA-TCAACTACCACCCACACGCCA-TTACGTACACTTTGCACCAACTCCTCC-AACCAATTGCACCTCGAGGG-ACAAGCTGCCC--AACAAGA-AGC-AAAGGCCAACAAGAGCA????????????????????????????????????????????????????????????????????????????????????????????????????????????????????????????????????????????????????????????????????????????????????????????????????????????????????????????????????????????????????????????????????????????????????????????????????????????????????????????????????????????????????????????????????????????????????????????????????????????ACGAATTCATGGT-CCGGTG-AAGTGTTCGG-ATCGCGG-CGACGTGGG-CGGTTCGCTGCC-GGCGACGTCGCGAGAAGTCCACTGAACCTTATCATTTAGAGGAAGGAGAAGTCGTAACAAGGTTTCCG-TAGGTGAACCTGCGGAAGGATCATTGTCAAAA-CCT-GACA--T---CTAGAAAA-CTC-GTG-AACTTGTT-CATAAA-----GAA---T--GGGG-AAT-GCA-----TCGG-TT-TGG-CCCAG-T-GC----CTCTCCT-----TT-GCTTT----------CCCC--TC----------------------GCGA----GCAGA-TGTGCATGG-AGC-TTTTGAG--CAATG-TGT-TC--GTCT-GCTTGTCGAACAA-CGAA-CCC-CGGCGCAAATCGCGCCAAGGA-A---AA--TGGAATGA---GTTT-GT-----G-CA--TG-CATG-T----CCCT----------GCCC-GTCTA----C------GG--GT----GGTG-------TTGGCTT-GCACATCTTTT-----GTA--------TAA-----T----TA------AA-TGACTCTCGGCAACGGATATCTCGGCTCTTGCATCGATGAAGAACGTAGCGAAATGCGATACTTGGTGTGAATTGCAGAATCCCGTGAACCATCGAGTCTTTGAACGCAAGTTGCGCCTGAAGCC--ATCAGGTTGAAGGCACGTCTGCCTGGGCGTCACGCATTGCGTCGCTCACTC-----ACCCC-GTGCCTC--A-CT---GGGCGGG-----TAA-GTGTGTGGGCGG-ATATTGGCCCTCC-----GTTCACATTT-G-TGCTC--GGTTGGCCTAAAA-A-TAA-GG-TCCC---TGATGACGG-AC-------ATCA---CAACAAGTGGTGG----TTGCA---AAACTGTCKCGACACGTTGTGCA---TGCT-A--CT------CCATCGTTG---GTGG--GCT----------CGTTGACCCTTAA-GT-GCC-A--TMGA---------------ACTT---GGTACC---TCA--ATTG-C-GACCCC--AGGT-CA-GG-C--GGGATTACCC-GCTGAGTTTAAGCATATCAA-TAAGCGG-AGG-AAAAGAAA-CTTACAAGGATTCCCCTAGTAACGG-CGAGCGAACCGGGGAATAAA-GCCCGTTTGAC-TCCTTAACTATTTAG------------------CC--TATC-TTTT-------------A------TTT-AGTTAGCCGTTCAAAATTCGTTATCTTTTTGAT-TCACTCAACT-----GTTTCACAA--------------------------------------AA-CAAAGGGATCGTAGCGGAAATGC-TTTTCTCTGATCACAA-----GTCTTGTGAT-----ATTTGATACACGTAC-AAATAAA-CATCTTT-GAGTAA-GGAATCTCCATTTGAATGATTCATGATCTATATCA-TT-----ATT---------CGG-AATTC-GGACTGAAATAAAA--TAAAAAAAA----GTTTTCTTTTT----GAAAATC-AAAGAAATT-CTA-GGAC-----CTGTATAC-GAC-TTTG-GAA-TA-CCC-TTT-CGTTCT-ATGT---AATTGACATAGACCCAAATCACTAGTAAAATGA------TGCATCGGGAA--TGG-----TCAG-----------------------------------------------------------------GATAGCTCAGTCCGG-TAGAGCAGAGGACTGAAAATT-C-TCGTGTCGCCAGTTCAAATCTGG-----------------------------------------------------------------TTCCTGACGCA-GGATT------TATTTGTATG-AAGAG-CGATTCGACAAAT---------------TAATTGA-----TATGCATCGA-CATA-CCTAT------TTTTT-AATT-----------GATTAAAAATCTAGATT-TAGATTAGACTCC--ATATTTTTTT-------------------------------CCATCTAGGTGTTTAGAA----------------------------ATA-----GATATATACCCCATCTATTTTTTAGATGGGTAATTAGAT-GGGTAAAGAATAGATTGTCG---------AAGTCTAAGTC-AAAAATTTAGACTGTATTTCCTCTTCTTTTAACA-TTTCTTTCTATTCTCGTTC-----CTATTCTATTTCTTCATTT-CCTACTACATGAATTTAGAGAAC-----CCGTA-TAAGTTATGTGCGCAGT--AC-AAAGTTCATGATGCAGAACTCGTTT-GGTTCATCTTAG-----CGGATCATCCG----AAATAAGTA---TTTCTTCCAAATTTTACTTT-TTGTTAGACCCT-AC-ATACTCT--------------AAG-----------------------------------------------------------------------------------------------AAAGATTCCATTT-----CAAATAATTTATC-----AA-TGAC-TTTGTTTAATCTAG----------------AACAGAACGTACAATCC-----TTAAATATCTGTAAT???????????????????????????????????????????????????????????????????????????????????????????????????????????????????????????????
abietina_abi_MP1013 ????????????????????CATAGG-AATTT-CA-TAAATTATT-GAATAGT-CCCTATTAACTCTATTCTTTT-C-ATTCTTAT-------CTACT------AT-TCA----------------------------------------ATTACG-AATT-AATA-TGA-----------ATAAAGAATATAA----------------TAAAAAAAAA----TGTTA-TA----------------------------------------------GAACA-TA------------------AA-AATGAATATAAA---------T-AACCATACGAT---------------------------------------------------------------ATTATATATATATAT------------------------------------------------------------------------------------------------------------------------------------------------------------------------------------------------------------------------------------------------------TATTAT--------------------------------------------------------------------------------------------------------------------------------------------------------------------------------------------------------------ATA-----AAAAT-----AAAAATATTATTAAACA--TTTTCTA------TTTTTTA------------------------------AATTTT----------TTTAAAAA---TTTTTTT--------------ATTATAT------TTCGCTATTTTTTT--------------------GCATATTAGAAATGTCTAATTACTAAA----------TTATTTTTTT-------------------------------------------AATAAAAAAA----------TAATAA-TTTTTTATCGAATATT---------------------------------ATATATAA-------------TTCAATCGATTTCTCT-------AGTTTATATA-------------------------------------------------------------------------------ATTTA-TAT-A---------------------------------------------------------------------------------------TAGAT----------------------TTTTTCCTATAAT----------------ATA-----TTTTATATC----------------GATTTTTATATT------------CCGTGATGAT-------GATAAATATGATCTAAAATCCGTTGAATCTAT-------------------------------------------------------------------------------------------------------------------------------------------------------------------------------------------------------------------------------------------TTAATCTAAT-----TA-----ACAAG-T--------CATT----------------------CGAATTCGAA----T-----AATTCGAATGAA-TGGTC--CACT------------CCTCCGCT--------TGCATTCATAAA-------GGTGTAAGTTT--AG------ACGAAAAAAAAAAAAA-----TATTTAATCATTTAA--------GTATTCCAAA-CTACATCA-------TATATAT------GTGGT-----------------ATATA----------------TATTGAATAGCATATTCAATAAATGGTAGAATCATTTTT----GATTGACCTAAACGTAGGTCT-CCTA-TAG-AAGGAA---------GATCAAAGAATATAGCAAAGAAATTA-------AAGAAGAAA-----------------------------------AACAA-TTTTTCG-------AG-AGAGGA-ATC-AGTATATAAT-------GAATTCAAC-GATTCCA-GTATAAACG-AA----------AGAAAAAA-GGA-ACGAC-ATC????TACTAAG-TGAGAACTTTCAAATTCAGA-GAAACCCC-GGAAAAAAAAAA-TGGG-CAATCCT-GAGCCAAA-TCCTTTTTTT------------GGC-------------------------------------AAACAAACAAAGATTCCGAAAGCTAAAAAAAAGGATAGGTGCAGAGACTCAATGGAAGCTGTTCTAAC-AAATGGAGTTGA-CTGCGTTGGTAGA-GG-------AATCCTTCT-ATCGAAACTTACGAAAAAA-TGAAAGATAACTCTATATA-CAT----------A-TAGTATTAC-A---------TA------CTG---------------AAATACTATATC-TTATGATTCAT--------------AA-G-AACAAAAA--T--AGGTATTCCTATATTTTTT---ATA---TGAAAAATGG----ACC-AATTGTTGTGAATTGATTTCACATTTAATAA-AAAATATTC------------------TATTTTTT-------GATCA------AATCATTTACTCCA-----TTGTCTACTAGATCTTTTGAAGATCTGATGAATCGGATGAGAATAAAGATAGAGTCCCATTCTACATGTCAAT--------GCCGACAACAATGAAATTTATTGTAAGAGGAAAATCCGTCGACTTTAGAAATCGTGAGGGTTCAAGTCCCTCTATCCCCA????????????????????????????????????????????????????????????????????????????????????????????????????????????????????????????????????????????????????????????????????????????????????????????????????????????????????????????????????????????????????????????????????????????????????????????????????????????????????????????????????????????????????????????????????????????????????????????????????????????????????????????????????????????????????????????????????????????????????????????????????????????????????????????????????????????????????????????????????????????????????????????????????????????????????????????????????????????????????????????????????????????????????????????????????????????????????????????????????????????????????????????????????????????????????????????????????????????????????????????????????????????????????????????????????????????????????????????????????????????????????????????????????????????????????????????????????????????????????????????????????????????????????????????????????????????????????????????????????????????????????????????????????????????????????????????????????????????????????????????????????????????????????????????????????????????????????????????????????????????????????????????????????????????????????????????????????????????????????????????????????????????????????????????????????????????????????????????????????????????????????????????????????????????????????????????????????????????????????????????????????????????????????????????????????????????????????????????????????????????????????????????????????????????????????????????????????????????????????????????????????????????????????????????????????????????????????????????????????????????????????????????????????????????????????????????????????????????????????????????????????????????????????????????????????????GGGAAATCT---ATTTCGACCGGAAATTCAAAAACTTTTTGT------GCGACA---------------------------------------------------------------------------CACAAAAATTTGACCAAAAAACCA------------------------------------------------------------------------------------AAAGGTTTTGGTGGGCGACAA------------------------------------------AGAACTAAGTAATCAAAAGTTGTAATAATCTGAATCGGCTTGACTCAAAAA-GTTTCCACTTTTCTAATTTCATTTCGAATAGAAAATTCACAATTTCCATTACCTACAGTTTTGGACTAATCAATATGAAATT-CAACTCTCCCC-GCTCTTATGATTTGTAGAATAAGAACTCTTCTGTTTACTGAATTCTAAAAAAAAA---CTTTT-CTTC--------------------------TTGTATCTTCTGTTTATTCTTTTTTCGAATAAAAGTTTTTC--TTTTTTCTCTATTTCTCGAAAAGAGCAGATATAAGAT-----CTTT-AGTTAAAATTAATGAATCGTTGAAACTAATTGATTAAGTTTCAA-----------ACTTTTTT-GAAATTTTCTGAATTATTATTTC----------------------TCTGAATTACTATTTATTT------CTC-TGAATTAATATATAGATACTGCTCTATATCTCTCGCTTTCAACCCAATCTATAAAA-GTTGTTAATCGGGATATGAACTATGAAAAATGTG----------------------TCAAATTATAATGATTCAAAATAGATCCTATTTTATGATCGTTGAGAAAATGCATTTTTT-GTTTCATATTTT--------TGAAAT-CCGATAAACGAGAAATGAATCATTAAAAAATGAAAATGAGAAAGGACATTTTTTTT-AGTTCTATCC-CTGT------ATAGGGGGTAGAACTATCCAGTTACAACAATTCAATTCCAGAAGATCATAAACTACACGAAAGGTTGAAGTTAAGTAAAAGGGATACCCTATAAACGAA-------------AATAATGAACCTTCAAATCCCTATGAATTATTATTCATCAATTTGAATCTTTCCTAAAAAATACTAGATTGAGTTTACTTATTCAATCTGGACGATTGAATATGAATAGG???????????????????????????????????????TCATTGACTAGTTTTAGAAA----GAGTCTTT----TTT-CATCTAGTGCAAGGCAA-TGTATGCGTAGCTCAACATAA------T-----AGAAGTAGAAAATATAAATACAGGAA-CTATAAATATCCAAAGATGTTAGATACGATCTAGA-ATAATAACAA--AAAAGATT---ACAA-TTA------------GACTCAAAA-AAA-GAAAAGA-GATTGAAAAGATCTTTTT-CCGAAAATTCCTGTTTGGTCGACTTATACCTCTCCTCAATGAATATTCTATTTCTATTGTTCAGTCAA-TCCTTAAATACG-AGGAGTCAAAATTTGAATAAAAATTCTTCTTGTCC-ATTTCAA-TTCGATCC-ATGCGGGATAATGATAAAGAAAAGGAGGAGACACTTTTACAAAAAATGGAATTCCTAAAACTCAGGAGAGGGAAGGTCGAGCTAGGTCTATGTAATTGAATGGTTATAAGTCAATCCTTATGGATCTTTTGATGAATAATTCGAGAATCCGATTGAATCTACGAGAGGAATGGTTGGTTTACGTTATGGAAGAAAGACTTGTATATGGGATAT-TAGATATTCGTATACTTATATATA-----------------------------------CGAACTAAA----AATATATCTAACTGTGAATT------TAGATGGGGATTCCAATAGAAGTCCTTACGGCTCGTTTGTAACTGTGAGTTGAAT-----GAATAAAGAAATGAAATCAAGAAAAA-GATCGAAGAATTTAAAGAACGTTTTGGA-ACAAAGAAATGGAAGAACGAAAGTCGTATGGATTCACAA----GGACTTTGTGGG-TAGAAGATATTCAAGTAATTA----TGAGGATTCAATAATATTTCCAATT-CGAAGTTCTTAGTTAACATGAATTTGAGTGATGG-AATAATTCCATCATCATTCATTGGTT-GATCGTATTATTAA---CCA-TTTCT?????????????????????????????????????????????????????????????????????????????????????????????????????????????AACAATAGAGG-TGGGTGAAAGGCAACAAAGAAAGACGTTAA-GTTCTAAACTA-----CGTTTTTTAA-TGATCTAATTTTC-TTGGAATACAAA-GAAGTGTGATAAA-GACGAATCC-CGGTAG-AAAGCATCTAATATTCCATCCATTTTTGGGTTTGGATGAAA-CCCC-TAAAATAAATGGAAAATAG-GAAGG-AAAAAA-TTCTGCATTCCCTCACTAAGAATGGTGAAGTCCTTGGTTGATCTTTAACTTTCTTTT-----ATCTTTCTTCCTTAGATTATTAGTACTGGG-ACAGATATATCAAAAGCTCAGTATGCAATTTGCATTAAATTTTTTTT-----ATTTCAA-TTTG--------------------------TAATTGAGGTTACACAAAATCAGAGCCAGAAAAGAAGATAGTTGAATCTAGA-AAAGAAAAGTAGTTCAG--GGGGGG----ATTTCGATTAAATCCATTTTGGCTTGTACAATAAAGTAATTCTAT-TTGTGTATGTGCTCACGGGAAATATATGGTACTCTATTCCATATTCTGTTCGCTGGATCGGGAACAATCGAAAAAACAGACCCGGT-ATCGGTATCTCTTGGAATACTGAATATAATGCTACCAAGGATTGTACTAA-TCCACGTATGTCTTTCTCCCATCAA-------TAGGTTTCTAGTTGAAGAAATGAAAATTTTAATCTATTTCTTTGATGAGAAATGCGAAAGAAAAAAAA-GATACCCTTTGGGAATGAAATCC-GGCTCTGCGCTCTGTACCAGCTTTCAGAGAAAAGAGGGAGT--TGAATTGATGTATTGATTGGATCCGTCGGGACTGACGGGGCTCGAA????????????????????????????????????????????????????????????????????????????????????????????????????????????????????????????????????????????????????????????????????????????????????????????????????????????????????????????????????????????????????????????????????????????????????????????????????????????????????????????????????????????????????????????????????????????????????????????????????????????????????????????????????????????????????????????????????????????????????????????????????????????????????????????????????????????????????????????????????????????????????????????????????????????????????????????????????????????????????????????????????????????????????????????????????????????????????????????????????????????????????????????????????????????????????????????????????????????????????????????????????????????????????????????????????????????????????????????????????????????????????????????????????????????????????????????????????????????????????????????????????????????????????????????????????????????????????????????????????????????????????????????????????????????????????????????????????????????????????????????????????????????????????????????????????????????????????????????????????????????????????????????????????????????????????????????????????????????????????????????????????????????????????????????????????????????????????????????????????????????????????????????????????????????????????????????????????????????????????????????????????????????????????????????????????????????????????????????????????????????GAGACAAGCATATGACTACTGGCAGGATCAA-CCAG-GTAGCATTCCTTTTGC-GACACCGGCACAACCCAAGCCCCC--AT-TGAAT--AATCA-AAGAAGG-CAA---GGA---CAAG-CACAGTGGT----CAT-CCGCAACAAGCGACGAACGC---TTTTTTGGGTAAA-TAACGATCA-CGAGAC------ATATA-------CCCA----CATAA-GTTTCAGC--ATCCACAATTAC-AAGTCACAGCTA--ATGGA-CATGGGGG-CCGCAC-AATCAAA-GTGCAATCT-A-CATGAAA-CACTAGC--AACACTTCGAGGCTCACC-TCCACC-TAAAGTGGTTAAAGG-CGAGA--ATAGGGACATTT--CA-GAG---AATAGTTCC-A--CCGCATTGGGTAT-GA-GGCACAGGAACCA------------------------------------------------------------------------------------------AAGAT-ATT---GCAACAGGAGAACTTCCTCTT-CCCAT-GCA---TA--CT--ATT--GAAGAG----ATA-TGTCCGATATGGACTTCACTGCCCAGAGCAGAGAAATTTCCAATCCCGACAAAA-TCAACTACCACCCACACGCCA-TTACGTACACTTTGCACCAACTCCTCC-AACCAATTGCACCTCGAGGG-ACAAGCTGCCC--AACAAGA-AGC-AAAGGCCAACAAGAGC?????????????????????????????????????????????????????????????????????????????????????????????????????????????????????????????????????????????????????????????????????????????????????????????????????????????????????????????????????????????????????????????????????????????????????????????????????????????????????????????????????????????????????????????????????????????????????????????????????????????????????????????????????????????????????????????????????????????????????????????????????????????????????????????????????????GTTTCCG-TAGGTGAACCTGCGGAAGGATCATTGTCAAAA-CCT-GACA--T---CTAGAAAA-CTC-GTG-AACTTGTT-CATAAA-----GAA---T--GGGG-AAT-GCA-----TCGG-TT-TGG-CCCAG-T-GC----CTCTCCT-----TT-GCTTT----------CCCC--TC----------------------GCGA----GCAGA-TGTGCATGG-AGC-TTTTGAG--CAATG-TGT-TC--GTCT-GCTTGTCGAACAA-CGAA-CCC-CGGCGCAAATCGCGCCAAGGA-A---AA--TGGAATGA---GTTT-GT-----G-CA--TG-CATG-T----CCCT----------GCCC-GTCTA----C------GG--GT----GGTG-------TTGGCTT-GCACATCTTTT-----GTA--------TAA-----T----TA------AA-TGACTCTCGGCAACGGATATCTCGGCTCTTGCATCGATGAAGAACGTAGCGAAATGCGATACTTGGTGTGAATTGCAGAATCCCGTGAACCATCGAGTCTTTGAACGCAAGTTGCGCCTGAAGCC--ATCAGGTTGAAGGCACGTCTGCCTGGGCGTCACGCATTGCGTTGCTCACTC-----ACCCC-GTGCCTC--A-CT---GGGCGGG-----TAA-GTGTGTGGGCGG-ATATTGGCCCTCC-----GTTCACATTT-G-TGCTC--GGTTGGCCTAAAA-A-TAA-GG-TCCC---TGATGACGG-AC-------ATCA---CAACAAGTGGTGG----TTGCA---AAACTGTCGCGACACGTTGTGCA---TGCT-A--CT------CCATCGTTG---GTGG--GCT----------CGTTGACCCTTAA-GT-GCC-A--TCGA---------------ACTT---GGTACC---TCA--ATTG-C-GACCCC--AGGT-CA-GG-C--GGGATTACCC-GCTGAGTTTAAGCATATCAA-TAAGCGG-AGG-AAAAGAAA-CTTACAAGGATTCCCCTAGTAACGG-CGAGCGAACCGGG-AATAAA-GCCCGTTTGAC-TCCTTAACTATTTAG------------------CC--TATC-TTTT-------------A------TTT-AGTTAGCCGTTCAAAATTCGTTATCTTTTTGAT-TCACTCAACT-----GTTTCACAA--------------------------------------AA-CAAAGGGATCGTAGCGGAAATGC-TTTTCTCTGATCACAA-----GTCTTGTGAT-----ATTTGATACACGTAC-AAATAAA-CATCTTT-GAGTAA-GGAATCTCCATTTGAATGATTCATGATCTATATCA-TT-----ATT---------CGG-AATTC-GGACTGAAATAAAA--TAAAAAAAA----GTTTTCTTTTT----GAAAATC-AAAGAAATT-CTA-GGAC-----CTGTATAC-GAC-TTTG-GAA-TA-CCC-TTT-CGTTCT-ATGT---AATTGACATAGACCCAAATCACTAGTAAATTGA------TGCATCGGGAA--TGG-----TCAG-----------------------------------------------------------------GATAGCTCAGTCCGG-TAGAGCAGAGGACTGAAAATT-C-TCGTGTCGCCAGTTCAAATCTGG-----------------------------------------------------------------TTCCTGACGCA-GGATT------TATTTGTATG-AAGAG-CGATTCGACAAAT---------------TAATTGA-----TATGCATCGA-CATA-CCTAT------TTTTT-AATT-----------GATTAAAAATCTAGATT-TAGATTAGACTCC--ATATTTTTTT-------------------------------CCATCTAGGTGTTTAGAA----------------------------ATA-----GATATATACCCCATCTATTTTTTAGATGGGTAATTAGAT-GGGTAAAGAATAGATTGTCG---------AAGTCTAAGTC-AAAAATTTAGACTGTATTTCCTCTTCTTTTAACA-TTTCTTTCTATTCTCGTTC-----CTATTCTATTTCTTCATTT-CCTACTACATGAATTTAGAGAAC-----CCGTA-TAAGTTATGTGCGCAGT--AC-AAAGTTCATGATGCAGAACTCGTTT-GGTTCATCTTAG-----CGGATCATCCG----AAATAAGTA---TTTCTTCCAAATTTTACTTT-TTGTTAGACCCT-AC-ATACTCT--------------AAG-----------------------------------------------------------------------------------------------AAAGATTCCATTT-----CAAATAATTTATC-----AA-TGAC-TTTGTTTAATCTAG----------------AACAGAACGTACAATCC-----TTAAATATCTGTAATTC--------TG------------GAATTTT-CGAAGTAAAGATTAGTTT--CTTATCATTCAACGAGC??????????????????????????????????????????????????????????
[truncated: 10,259,496 more chars]
