# Supplementary material for: ﻿An integrative approach to alpha taxonomy in Erica L. (Ericaceae) with three new species from the Western Cape, South Africa
Source: PhytoKeys. 2025 Jun 4;257:95–117. doi: 10.3897/phytokeys.257.139457 (PMC12159662; doi:10.3897/phytokeys.257.139457)
Supplement: Supplementary material 3 — Full phylogenetic data and results [file phytokeys-257-095_article-139457__-s003.zip › SUPPLEMENTARY_MATERIALS_PHYLOGENETIC-May2025/Sequence alignments/nuclear/Erica_complete_alignments_20240809_21_ETS-out.fas]

>Calluna_vulgaris_BG643
??CATGGCTTAATCTTTGAGACAAGCATATGACTACTGGCAGGATCAA-CCAG-GTAGCATTCCTTTCAC-GACGCCGGC
GCCGCCCATGCCC----AT-TGAAC--AAACA-A-GGAGG-CAA---GGA---CGAG-CACGGCAGT----CAT-CCGCA
ACAAGCGACAAACGC---TTTTTGGGGCAAA-TAACAATCG-CGACAT------GTCTA-------CCCA----CATAG-
GTTTCGGC--ATCCGAGAGTAC-GAGTCCCAGCTA--ATGGC-CATGGAGG-CCGCAC-AATCCT--GTGCAATTT-G-C
ATGAAA-CACCGGC--AAAACTTCGAGGCTCACC-TACACC-AAAGGAGGTGCAAAAGCGAGA--ATAGGGACTTTC--A
C-GAT----CGAATTCC-A--TCGCATTAGGAAT-GA-GGCACAGGAACCCTTTTCAAATTCGCAACGATTACGATGCAT
ATCCTCGAATAGAGTCGTCGGGGATGGCCTTCCCTGTGCAGGCAGAGAGCTATCCAGTCCC-------------------
--------------------------------------------------------------------------------
--------------------CGACGAAA-TCAAGCACCACCCAAACGCCA-TTACGTACACGTTGCACCGGCTCCGAT-G
ACCAATTGCACCTTGAAGG-ACAAAATGTCC--ATCAAAA-AGCAAAAGGCCAAAAAGAGCCG-GGCAAGCACCGTTT--
-AGCATGAACACGCGG--GCACCG-C-ATCATTTGGAA---CCCACA-CAA-TCGAAAGGGA--CAAGCAACTCAAAA-G
GGAC-TAA-GCGAGGA--GCTCGCC----AAAGGA---ATTTC-AAAGGGACATA-TCGCCGTAGCC-GA-AGGGGATCC
AACACCGAA-GTCATGC--ACTACTAAT-GCC--CATGGG--AAACCAGGGAGGCCACAA--GCCCGTGGCATC??????
????????????????????????????????????????????????????????????????????????????????
??????????????????????????????????????????????????????????
>abbotti_KG1005
?????GGCTTAATCTTTGAGACAAGCATATGACTACTGGCAGGATCAA-CCAG-GTAGCATTCCTTTTGC-GACACCAGC
ACAACCCAAGCCCCCC-AT-TGAAT--AATCA-AAGGCGG-CAA---GGA---CAGG-CACAGTGGA----CAT-CTGCA
ACAAGCGACAAACGC---TTTTTTGGGTAAA-TAACGATCG-CAAAAC------GTATA------CCCCG----CATGA-
GTTTCAGC--ATCCACGATTAC-AAGTCACAGCTA--ATGGA-CA-GGGGG-ACGCAC-AATCAAA-GTGCAATCT-A-C
ATGAAA-CACTAGC--AGCACTTCGAGGCTCGCC-TCCACC-AAAAGTGGTGCAAGG-CCAGA--ATAGGGACTTTT--C
G-GAG---AATAGTTCC-A--CGGCATTGGGTAT-GA-GGCACAGGAACCC-----------------------------
-------------------------------------------------------------AAGAT-ATT---GCAACGG
GAGAACTTTCCCTT-CCCGT-GCA---TT--CT--ATT--GAAGAG----ATA-TGTCCGATGTGGACTTCACCGCACGG
AGCAGAGAAATTCCCAATCCCGACAAAA-TCAACTACCACCCACACGCCA-TTACGTACACTTTGCACCAACTCCTCC-A
ACCAATTGCACCTCGAGAG-ACAAGCTGCCCC-AAGTAGA-AGC-AAAGGCCAACAGGAGCAA-GGCAAGCACCGTTT--
-AGCATGAACACATTA--GCAACA-C-GAAGTTTGGGG--CAATGAG-CTT-GCCTCTCAAC--AATGAGGCATCCC--T
AAAA-GGAGAAGCCAA--CGCATCT---TCGAGGAG-TATTTCAACAGGGACA---GCGCCGTATCC-AA-GGGTGATAC
ACATCC-AA-GTCATGC--ACTACTAAA-GCC--AT????????????????????????????????????????????
????????????????????????????????????????????????????????????????????????????????
??????????????????????????????????????????????????????????
>abietina_abi_ANA
????????TTAATCTTTGAGACAAGCATATGACTACTGGCAGGATCAA-CCAG-GTAGCATTCCTTTTGC-GACACCGGC
ACAACCCAAGCCCCC--AT-TGAAT--AATCA-AAGAAGG-CAA---GGA---CAAG-CACAGTGGT----CAT-CCGCA
ACAAGCGACGAACGC---TTTTTTGGGTAAA-TAACGATCA-CGAGAC------ATATA-------CCCA----CATAA-
GTTTCAGC--ATCCACAATTAC-AAGTCACAGCTA--ATGGA-CATGGGGG-CCGCAC-AATCAAA-GTGCAATCT-A-C
ATGAAA-CACTAGC--AACACTTCGAGGCTCACC-TCCACC-TAAAGTGGTTAAAGG-CGAGA--ATAGGGACATTT--C
A-GAG---AATAGTTCC-A--CCGCATTGGGTAT-GA-GGCACAGGAACCA-----------------------------
-------------------------------------------------------------AAGAT-ATT---GCAACAG
GAGAACTTCCTCTT-CCCAT-GCA---TA--CT--ATT--GAAGAG----ATA-TGTCCGATATGGACTTCACTGCCCAG
AGCAGAGAAATTTCCAATCCCGACAAAA-TCAACTACCACCCACACGCCA-TTACGTACACTTTGCACCAACTCCTCC-A
ACCAATTGCACCTCGAGGG-ACAAGCTGCCC--AACAAGA-AGC-AAAGGCCAACAAGAGCA??????????????????
????????????????????????????????????????????????????????????????????????????????
????????????????????????????????????????????????????????????????????????????????
????????????????????????????????????????????????????????????????????????????????
????????????????????????????????????????????????????????????????????????????????
??????????????????????????????????????????????????????????
>abietina_abi_MP1013
?????????????????GAGACAAGCATATGACTACTGGCAGGATCAA-CCAG-GTAGCATTCCTTTTGC-GACACCGGC
ACAACCCAAGCCCCC--AT-TGAAT--AATCA-AAGAAGG-CAA---GGA---CAAG-CACAGTGGT----CAT-CCGCA
ACAAGCGACGAACGC---TTTTTTGGGTAAA-TAACGATCA-CGAGAC------ATATA-------CCCA----CATAA-
GTTTCAGC--ATCCACAATTAC-AAGTCACAGCTA--ATGGA-CATGGGGG-CCGCAC-AATCAAA-GTGCAATCT-A-C
ATGAAA-CACTAGC--AACACTTCGAGGCTCACC-TCCACC-TAAAGTGGTTAAAGG-CGAGA--ATAGGGACATTT--C
A-GAG---AATAGTTCC-A--CCGCATTGGGTAT-GA-GGCACAGGAACCA-----------------------------
-------------------------------------------------------------AAGAT-ATT---GCAACAG
GAGAACTTCCTCTT-CCCAT-GCA---TA--CT--ATT--GAAGAG----ATA-TGTCCGATATGGACTTCACTGCCCAG
AGCAGAGAAATTTCCAATCCCGACAAAA-TCAACTACCACCCACACGCCA-TTACGTACACTTTGCACCAACTCCTCC-A
ACCAATTGCACCTCGAGGG-ACAAGCTGCCC--AACAAGA-AGC-AAAGGCCAACAAGAGC???????????????????
????????????????????????????????????????????????????????????????????????????????
????????????????????????????????????????????????????????????????????????????????
????????????????????????????????????????????????????????????????????????????????
????????????????????????????????????????????????????????????????????????????????
??????????????????????????????????????????????????????????
>abietina_atr_MP1029
??CATGGCTTAATCTTTGAGACAAGCATATGACTACTGGCAGGATCAA-CCAG-GTAGCATTCCTTTTGC-GACACCGGC
ACAACCCAAGCCCCC--AT-TGAAT--AATCA-AAGAAGG-CAA---GGA---CAAG-CACAGTGGT----CAT-CCGCA
ACAAGCGACGAACGC---TTTTTTGGGTAAA-TAACGATCA-CGAGAC------ATATA-------CCCA----CATAA-
GTTTCAGC--ATCCACAATTAC-AAGTCACAGCTA--ATGGA-CATGGGGG-CCGCAC-AATCAAA-GTGCAATCT-A-C
ATGAAA-CACTAGC--AACACTTCGAGGCTCACC-TCCACC-TAAAGTGGTTAAAGG-CGAGA--ATAGGGACATTT--C
A-GAG---AATAGTTCC-A--CCGCATTGGGTAT-GA-GGCACAGGAACCA-----------------------------
-------------------------------------------------------------AAGAT-ATT---GCAACAG
GAGAACTTCCTCTT-CCCAT-GCA---TA--CT--ATT--GAAGAG----ATA-TGTCCGATATGGACTTCACTGCCCAG
AGCAGAGAAATTTCCAATCCCGACAAAA-TCAACTACCACCCACACGCCA-TTACGTACACTTTGCACCAACTCCTCC-A
ACCAATTGCACCTCGAGGG-ACAAGCTGCCC--AACAAGA-AGC-AAAGGCCAACAAGAGC???????????????????
????????????????????????????????????????????????????????????????????????????????
????????????????????????????????????????????????????????????????????????????????
????????????????????????????????????????????????????????????????????????????????
????????????????????????????????????????????????????????????????????????????????
??????????????????????????????????????????????????????????
>abietina_aur_MP1320
?????????????????????????????TGACTACTGGCAGGATCAA-CCAG-GTAGCATTCCTTTTGC-GACACCGGC
ACGACCCAAGCCCCC--AT-TGAAT--AATCA-AAGAAGG-CAA---GGA---CAGG-CACAGTGGT----CAT-CCGCA
ACAAGCGACAAACGC---TTTTTTGGGTAAA-TAACGATCA-CGAGAC------GTATA-------CCCA----CATAA-
GTTTCAGC--ATCCACAATTAC-AAGTCACAGCTA--ATGGA-CATGGGGG-CCGCAC-AATCAAA-GTGCAATCT-A-C
ATGAAA-CACTAGC--AACACTTCGAGGCTCACC-TCCACC-AAAAGTGGTGCAAGG-CGAGA--ATAGGGACTTTT--C
G-GAG---AATAGTTCC-A--CCGCATTGGGTAT-GA-GGCACAGGAACCA-----------------------------
-------------------------------------------------------------AAGAT-ATT---GCAACGA
GAGAACTTTCTCTT-CCCAT-GCA---TA--CT--ATT--GAAGAG----ATA-TGTCCGATATGGACTTCACTGCCCAG
AGCAGAGAAATTTCCAATCCCGACAAAA-TCAACTACAACCCACACGCCA-TTACGTACACTTTGCACCAACTCCTCC-A
ACCAATTGCACCTCGAGGG-ACAAGCTGCCC--AACAAGA-AGC-AAAGGCCAACAAGAGCAA-TGCAAGCACCGTTT--
-AGCATGAAAACATAA--GCAAAA-C-GAAGTTTGGGG--CAACAAG-CTT-GCCTCTCAAC--AATGAGGCATCCA--T
AAAA-GGA-AGGCCAA--TGT--CA---ACGAGGA--TATTTCGATAGGGACA---GAAACGTAGCC-AA-AGAGGATCC
AAGTCCAAA-GTCATGC--ACTACTA??????????????????????????????????????????????????????
????????????????????????????????????????????????????????????????????????????????
??????????????????????????????????????????????????????????
>abietina_aur_MP499
??????????AATCTTTGAGACAAGCATATGACTACTGGCAGGATCAA-CCAG-GTAGCATTCCTTTTGC-GACACCGGC
ACGACCCAAGCCCCC--AT-TGAAT--AATCA-AAGAAGG-CAA---GGA---CAGG-CACAGTGGT----CAT-CCGCA
ACAAGCGACAAACGC---TTTTTTGGGTAAA-TAACGATCA-CGAGAC------GTATA-------CCCA----CATAA-
GTTTCAGC--ATCCACAATTAC-AAGTCACAGCTA--ATGGA-CATGGGGG-CCGCAC-AATCAAA-GTGCAATCT-A-C
ATGAAA-CACTAGC--AACACTTCGAGGCTCACC-TCCACC-AAAAGTGGTGCAAGG-CGAGA--ATAGGGACTTTT--C
G-GAG---AATAGTTCC-A--CCGCATTGGGTAT-GA-GGCACAGGAACCA-----------------------------
-------------------------------------------------------------AAGAT-ATT---GCAACGA
GAGAACTTTCTCTT-CCCAT-GCA---TA--CT--ATT--GAAGAG----ATA-TGTCCGATATGGACTTCACTGCCCAG
AGCAGAGAAATTTCCAATCCCGACAAAA-TCAACTACAACCCACACGCCA-TTACGTACACTTTGCACCAACTCCTCC-A
ACCAATTGCACCTCGAGGG-ACAAGCTGCCC--AACAAGA-AGC-AAAGGCCAACAAGAGC???????????????????
????????????????????????????????????????????????????????????????????????????????
????????????????????????????????????????????????????????????????????????????????
????????????????????????????????????????????????????????????????????????????????
????????????????????????????????????????????????????????????????????????????????
??????????????????????????????????????????????????????????
>abietina_aur_MP717
??CATGGCTTAATCTTTGAGACAAGCATATGACTACTGGCAGGATCAA-CCAG-GTAGCATTCCTTTTGC-GACACCGGC
ACAACCCAAGCCCCC--AT-TGAAT--AATCA-AAGAAGG-CAA---GGA---CAAG-CACAGTGGT----CAT-CCGCA
ACAAGCGACGAACAC---TTTTTTGGGTAAA-TAACGATCA-CGAGAC------ATATA-------CCCA----CATAA-
GTTTCAGC--ATCCACAATTAC-AAGTCACAGCTA--ATGGA-CATGGGGG-CCGCAC-AATCAAA-GTGCAATCT-A-C
ATGAAA-CACTAGC--AACACTTCGAGGCTCACC-TCCACC-TAAAGTGGTKMAAGG-CGAGA--ATAGGGACWTTT--C
A-GAG---AATAGTTCC-A--CCGCATTGGGTAT-GA-GGCACAGGAACCA-----------------------------
-------------------------------------------------------------AAGAT-ATT---GCAACRR
GAGAACTTCCTCTT-CCCAT-GCA---TA--CT--ATT--GAAGAG----ATA-TGTCCGATATGGACTTCACTGCCCAG
AGCAGAGAAATTTCCAATCCCGACAAAA-TCAACTACCACCCACACGCCA-TTACGTACACTTTGCACCAACTCCTCC-A
ACCAATTGCACCTCGAGGG-ACAAGCTGCCC--AACAAGA-AGC-AAAGGCCAACAAGAGC???????????????????
????????????????????????????????????????????????????????????????????????????????
????????????????????????????????????????????????????????????????????????????????
????????????????????????????????????????????????????????????????????????????????
????????????????????????????????????????????????????????????????????????????????
??????????????????????????????????????????????????????????
>abietina_dia_MP1015
?????GGCTTAATCTTTGAGACAAGCATATGACTACTGGCAGGATCAA-CCAG-GTAGCATTCCTTTTGC-GACACCGGC
ACAACCCAAGCCCCC--AT-TGAAT--AATCA-AAGAAGG-CAA---GGA---CAAG-CACAGTGGT----CAT-CCGCA
ACAAGCGACGAACGC---TTTTTTGGGTAAA-TAACGATCA-CGAGAC------ATATA-------CCCA----CATAA-
GTTTCAGC--ATCCACAATTAC-AAGTCACAGCTA--ATGGA-CATGGGGG-CCGCAC-AATCAAA-GTGCAATCT-A-C
ATGAAA-CACTAGC--AACACTTCGAGGCTCACC-TCCACC-TAAAGTGGTTAAAGG-CGAGA--ATAGGGACATTT--C
A-GAG---AATAGTTCC-A--CCGCATTGGGTAT-GA-GGCACAGGAACCA-----------------------------
-------------------------------------------------------------AAGAT-ATT---GCAACAG
GAGAACTTCCTCTT-CCCAT-GCA---TA--CT--ATT--GAAGAG----ATA-TGTCCGATATGGACTTCACTGCCCAG
AGCAGAGAAATTTCCAATCCCGACAAAA-TCAACTACCACCCACACGCCA-TTACGTACACTTTGCACCAACTCCTCC-A
ACCAATTGCACCTCGAGGG-ACAAGCTGCCC--AACAAGA-AGC-AAAGGCCAACAAGAGC???????????????????
????????????????????????????????????????????????????????????????????????????????
????????????????????????????????????????????????????????????????????????????????
????????????????????????????????????????????????????????????????????????????????
????????????????????????????????????????????????????????????????????????????????
??????????????????????????????????????????????????????????
>abietina_per_MP1071
??????????????TTTGAGACAAGCATATGACTACTGGCAGGATCAA-CCAG-GTAGCATTCCTTTTGC-GACACCGGC
ACAACCCAAGCCCCC--AT-TGAAT--AATCA-AAGAAGG-CTA---GGA---CAGG-CACAGTGGT----CAT-CCGCA
ACAAGCGACAAACGC---TTTTTTGGGTAAA-TAACGATCA-CGAGAC------GTATA-------CCCA----CATAA-
GTTTCAGC--ATCCACAATTAC-AAGTCACAGCTA--ATGGA-CATGGGGG-CCGCAC-AATCAAA-GTGCAATCT-A-C
ATGAAA-CACTAGC--AACACTTCGAGGCTCACC-TCCACC-AAAAGTGGTGCAAGG-CGAGA--ATAGGGACTTTT--C
G-GAG---AATAGTTCC-A--CCGCATTGGGTAT-GA-GGCACAGGAACCA-----------------------------
-------------------------------------------------------------AAGAT-ATT---GCAACGA
GAGAACTTTCTCTT-CCCAT-GCA---TA--CT--ATT--GAAGAG----ATA-TGTCCGATATGGACTTCACTGCCCAG
AGCAGAGAAATTTCCAATCCCGACAAAA-TCAACTACAACCCACACGCCA-TTACGTACACTTTGCACCAACTCCTCC-A
ACCAATTGCACCTCGAGGG-AC??????????????????????????????????????????????????????????
????????????????????????????????????????????????????????????????????????????????
????????????????????????????????????????????????????????????????????????????????
????????????????????????????????????????????????????????????????????????????????
????????????????????????????????????????????????????????????????????????????????
??????????????????????????????????????????????????????????
>abietina_pet_EO
??GATGGCTTAATCTTTGAGACAAGCATATGACTACTGGCAGGATCAA-CCAG-GTAGCATTCCTTTTGC-GACACCGGC
ACGACCCAAGCCCCC--AT-TGAAT--AATCA-AAGAAGG-CAA---GGA---CAGG-CACAGTGGT----CAT-CCGCA
ACAAGCGACGAACRC---TTTTTTGGGTAAA-TAACGATCA-CGAGAC------GTATA-------CCCA----CATAA-
GTTTCAGC--ATCCATAATTAC-AAGTCACAGCTA--ATGGA-CATGGGGG-CCGCAC-AATCAAA-GTGCAATCT-A-C
ATGAAA-CACTAGC--AACACTTCGAGGCTCACC-TCCACC-AAAAGTGGTGCAAGG-CGAGA--ATAGGGCCTTTT--C
G-GAG---AATAGTTCC-A--CCGCATTGGGTAT-GA-GGCACAGGAACCA-----------------------------
-------------------------------------------------------------AAGAT-ATT---GCAACGG
GAGAACTTCCTCTT-CCCAT-GCA---TA--CT--ATT--GAAGAG----ATA-TGTCCGATATGGACTTCACTGCCCAG
AGCAGAGAAATTTCCAATCCCGACAAAA-TCAACTACCACCCACACRCCA-TTACGTACACTTTGCATCAACTCCTCC-A
ACCAATTGCACCTCGAGGG-ACAAGCTGCCC--AACAAGA-AGC-AAAGGCCAACAAGAGC???????????????????
????????????????????????????????????????????????????????????????????????????????
????????????????????????????????????????????????????????????????????????????????
????????????????????????????????????????????????????????????????????????????????
????????????????????????????????????????????????????????????????????????????????
??????????????????????????????????????????????????????????
>algida_MP645
????????TTAATCTTTGAGACAAGCATATGACTACTGGCAGGATCAA-CCAG-GTAGCATTCCTTTTGC-GACACCAGC
ACGACCCAAGCCCCCC-AT-TGAAT--AATCA-AAGAAGG-CAA---GGA---CAGG-CACAGTGGT----CAT-CTGCA
ACAAGCGACGAACGC---TTTTTTGGGTAAA-TAACGATCG-CAAAAC------GTATA------CCCCG----CACAA-
GTTTCAGC--ATCCACGATTAC-AAGTCATAGCTA--ATGGA-CATGGGGGGACGCAC-AATCAAA-GTGCAATCT-A-C
ATGAAA-CACTAGC--AACACTTCGAGGCTCACC-TCCACC-AAAAGTGGTGCAAGG-CGAGA--AAAGGGACTTTA--C
G-GAG---AAAACTTCC-A--CCGCATTGGGTAT-GA-GGCACAGGAACCC-----------------------------
-------------------------------------------------------------AAGAT-ATT---GCAACGG
GAGAACTTCCTCTT-CCCGT-GCA---TA--CT--ATT--GAAGAGATATATA-TGTCCGATATGGACTTCACTGCACGG
AGCAGAGAAATTTCCAATCCCGACAAAA-TCAACTACCACCCACACGCCA-TTACGTACACTTTGCACCAACTCCTCC-A
ACCAATTGCACCTCGAGAG-ACAAGCTGCCC--AACTAGA-AGC-AAAGGCCAACAGGAGCAG-GGCAAGCACAG?????
????????????????????????????????????????????????????????????????????????????????
????????????????????????????????????????????????????????????????????????????????
????????????????????????????????????????????????????????????????????????????????
????????????????????????????????????????????????????????????????????????????????
??????????????????????????????????????????????????????????
>alopecurus_MP630
?ACATGGCTTAATCTTTGAGACAAGCATATGACTACTGGCAGGATCAA-CCAG-GTAGCATTCCTTTTGC-GACACCGGC
ACGACCAAAGCTCCCC-AT-TGAAT--AATCA-AAGAAGG-CAA---GGA---CAGG-CACAGTGGT----CAT-CTGCA
ACAAGCGACAAACGC---TTTTTTGGGTAAA-TAACGATCA-CAAAAC------GTATA------CCCCG----CATAA-
GTTTCAGC--ATCCACGATTAC-AAGCCAAAGCTA--ATGGA-CATGGAGG-ACGCAC-AATCAAA-GTGCAATCT-A-C
ATGAAA-CACTAGCGCAGCACTTCGAGGCTCACC-TCCACC-AAAAGTGGTTCAAGG-CGAGA--ATAGGGACTTTT--C
G-GAG---AATAGTT---A--CCGCATTGGGTAT-GA-GGCACAGGAACCC-----------------------------
-------------------------------------------------------------AAGAT-ATT---GCAACGG
GTGAACTTTCTCTT-CCCGC-GCG---TA--CT--ATT--GAAGAG--ATATA-TGTCCGATATGAACTTCACTGCACGG
AGCAAAGAAATTTCCAATCTCGACAATA-TCAACTACCACCCACACGCCA-TTACGTACACTTTGCACCAACTCCTCC-A
ACCAATTGCGCCTCGAGGG-ACAAGCTGCCC--AACTAGA-TGC-AAAGGCCAACAGGAGCAG-GGCAAGCACAG?????
????????????????????????????????????????????????????????????????????????????????
????????????????????????????????????????????????????????????????????????????????
????????????????????????????????????????????????????????????????????????????????
????????????????????????????????????????????????????????????????????????????????
??????????????????????????????????????????????????????????
>arborea_Miehe
???????????????????????????????????????????????????????????????????????????CCGGC
ACGACCCAAGCCCCCC-AT-TGAAT--AATCA-AAGAAGG-CAA---GGA---CATG-CACAGTGGT----CAT-CCGCA
ACAAGCGACGAACGC---TTTTTTGGGTAAA-TAACGATCG-AAAGAC------GTATA-------CCCG----CATAA-
GTTTCAGC--GTCCACGATTAC-AAGTCATAGCTA--ATGGA-CATGGGGG-CCGCAC-AATCAAA-GTGCAATCT-A-C
ATGAAA-CACTAGC--AGCACTTTGAGGCTCACC-TCCACC-AAAAGTGGTGCAAGG-TGAGA--ATAGGGACTTTT--C
G-GAG---AATAGTTCC-A--CCGCATTGGGTAT-GA-GGCACAGGAACCC-----------------------------
-------------------------------------------------------------AAGAT-ATT---GCAACGG
GAGAACTTCCTCTT-CCCGT-GCA---TA--CT--ATT--GAAGAG----ATA-TGTCCGATATGGACTTCACTGCACTG
AGCAGAGAAATTTCCAATCCCGACAAAA-TCAACTACAACTCATACGCCA-TTACGTACACTTTGCACCAACTCCTCC-A
ACCAATTGCACCTCGAGGG-ACAAGCTGCCC--AACTAGA-AGC-AAAGGCCAACAGGAGCAA-GGCAAGCACCGTTT--
-AGCATGAACACATAA--GCAAC--C-AAAGTTAGGGG--CAATGAG-CTT-GCCTCTCAAC--AATGAGGCATCCC--T
AAAA-GGA-ACATCAA--TGCATCA---TCGAGGAT-TATTTCGATAAGGACA---GCAACGTAGCC-AA-AGAGG????
????????????????????????????????????????????????????????????????????????????????
????????????????????????????????????????????????????????????????????????????????
??????????????????????????????????????????????????????????
>arborescens_FM747
????????TTAATCTTTGAGACAAGCATATGACTACTGGCAGGATCAA-CCAG-GTAGCATTCCTTTTGC-GACACCAGC
ACGACCCAAGCCCCCC-AT-TGAAT--AATCA-AAGAAGG-CAA---GGA---CAAG-CACAGTGGT----CAT-CAGCA
ACAAGCGACGAACGC---TTTTTTGGGTAAA-TAACGATCG-CAAGAC------ATATA-----CCCCCG----CATAA-
GTTTCAGC--ATCCACGATTAC-AAGTCACAGCTA--ATGGA-CATGGGGG-CCGCAC-AATCGAA-GTGCAATCT-G-C
ATGAAA-CACTAGC--AGCACTTCGAGTCTCACC-TCCACC-AAAAGTGGTGCAAGG-CGAGA--ATAGGGACTTTT--C
G-GAG---AATAGTTCC-A--CCGCATTGGGTAT-GA-GGCACAGGAACCC-----------------------------
-------------------------------------------------------------AAGAT-ATT---GCAACGA
GAGAACTTCCTCTT-CCCGT-GCAT--TA--CT--ATT--GAAGAG----ATA-TGTCCGATATGGACTTCACTGCACGG
AGCAGAGAAATTTCCAATCCCGACAAAA-TCAACGACCACCCACACGCCA-TTACGTACACTTTGCGCCAACTCCTCC-A
ACCAATTGCACCTCGAGGG-ACAAGCTGCCC--AACTAGA-AGC-AAAGGCCAACAGGAGCAA-GGCAAGCACCG?????
????????????????????????????????????????????????????????????????????????????????
????????????????????????????????????????????????????????????????????????????????
????????????????????????????????????????????????????????????????????????????????
????????????????????????????????????????????????????????????????????????????????
??????????????????????????????????????????????????????????
>aristata_EO12830
?????????TAATCTTTGAGACAAGCATATGACTACTGGCAGGATCAA-CCAG-GTAGCATTCCTTTTGC-GACACCAGC
ACAACCCAAGCCCCCC-AT-TGAAT--AATCA-AAGAAGG-CAA---GGA---CAGG-CATAATGGT----CAT-CCGCA
ACAAGCGACAAACGC---TTTTTTGGGTAAA-TAACGATCG-CAAGAC------GTATA-------CCCG----CATAA-
GTTTCAAC--ATCCACGATTAC-AAGTCATAGCTA--ATGGA-CATGGGGG-CCGCAC-AATCAAA-GTGCAATCT-G-C
ATGAAA-CACTAGC--AACACTTCGAGGCTCACC-TCCACC-AAAAGCGGTGCAAGG-CGAGA--ATAGGGACTTTT--C
G-GAG---AATAGTTCC-A--CCGCATTGGGTAT-GA-GGCACAGGAACCA-----------------------------
-------------------------------------------------------------AAGAT-ATT---GCAATGG
GAGAACTTCTTCTT-CTTCC-CATGCATA--CT--ATT--GAAGAG----ATA-TGTCCGATATGGACTTCACTGCACAA
AGCAGAGAAATTTCCAATCCCGACAAAA-TCAACTACCACCCACACGCCA-TTACGTACACTTTGCACCAACTCCTCC-A
ACCAATTGCACCTCGAGGG-ACAAGCTGCCC--AACTAGA-AGC-AAAGGCCAACAAGAGAAA-GGCAAGCACCGTTT--
-AGCATGAACACATAA--GCCAAA-C-AAAGTTTGGAG--CAATGAG-CTT-GCCTCTCAA-------------------
---A-GAA-AGGCCAA--TATGTCA---TCAAGGAT-TATTTCGATAGGGACA---GCAAATTACCC-AA-AGAGGATCC
AATACCAAA-GTCGTGC--ACTACTAAA-GCCC???????????????????????????????????????????????
????????????????????????????????????????????????????????????????????????????????
??????????????????????????????????????????????????????????
>aspalathifolia_DB1408
????????TTAATCTTTGAGACAAGCATATGACTACTGGCAGGATCAA-CCAG-GTAGCATTCCTTTATC-GACACCGGC
ACGACCCAAGCCCCCC-AT-TGAAT--AATCA-AAGAAGG-CAA---GGA---CAGG-CACAGTGGT----CAT-CTGCA
ACAAGCGACGAACGC---TTTTTTGGGTAAA-TAACGATCA-CAAAAC------ATATA----CCCCCCG----CATAA-
GTTTCAGC--ATCCACGATTAC-AAGTCACAGCTA--ATGGA-CATGGACA-ACGCAC-ATTTAAA-GTGCAATCT-AAC
ATGAAA-CACTAGC--AGCACTTCGAGGCTCACC-TCCACC-AAAAGTGGAGCAAGG-CGAGA--ATAGGGACTTTT--C
G-GAG---AATAGTTCCCA--CCGCATTGGGTAT-GA-GGCACAGGAACCC-----------------------------
-------------------------------------------------------------AAGAT-ATT---GCAACAG
GTGAACTTCCTCTT-GCTGC-GCA---TG--CT--ATT--GAGGAG--ATATA-TGTCCGATATGAACTTCACTGCACGG
AGCAGAGAAATTTTAAATCCCGACAAAA-TCAACTACCACCCACACGCCA-TTACGTACACTTTGCACCAACTCCTCC-A
ACCAATTGCACCTCGAGAG-ACAGGCTGCCTCCAACTAGA-TGC-AAAGGCCGACAGGAGCAAGGGCAAGCACAG?????
????????????????????????????????????????????????????????????????????????????????
????????????????????????????????????????????????????????????????????????????????
????????????????????????????????????????????????????????????????????????????????
????????????????????????????????????????????????????????????????????????????????
??????????????????????????????????????????????????????????
>atherstonei_EO12261
????????TTAATCTTTGAGACAAGCATATGACTACTGGCAGGATCAA-CCAG-GTAGCATTCCTTTTGC-GACACCAGC
ACGACCCAAGCCCCGC-AT-TGAAT--AATCA-AAGAAGG-CAA---GGA---TAGG-CACAGTGGT----CAT-CTGCA
ACAAGCGACGAACGC---TTTTTTGGGTAAA-TAACGATCG-CAAAAC------GTATA------CCCCG----CATGA-
GTTTCAGC--ATCCACGATTAC-AAGTCACAGCTA--ATGGA-CATGGGGG-ACGCAC-AATCAAA-GTGCAATCT-A-C
ATGAAA-CACTAGC--AGCACTTCGAGGCTCACC-TCCACC-AAAAGTGGTGCAAGG-CCAGA--ATAGGGACTTTT--C
G-GAG---AATAGTTCC-A--CCGCATTGGGTAT-GA-GGCACAGGAACCC-----------------------------
-------------------------------------------------------------AAGAT-ATT---GCAACGG
GAGAACTTCCCCTT-CCTGT-GCA---TA--CT--ATT--GAAGAG----ATA-AGTCCGATATGGACTTCACTGCACGG
AGCAGAGAAATTTCCAATCCCGACAAAA-TCAACTACCACCCACACGCCA-TTACGTACACTTTGCACCAACTCCTCC-A
ACCAATTGCACCTCGAGAG-ACAATCTGCCCC-AAGTAGA-AGC-AAAGGCCAACAGGAGCAG-GGCAAGCACAG?????
????????????????????????????????????????????????????????????????????????????????
????????????????????????????????????????????????????????????????????????????????
????????????????????????????????????????????????????????????????????????????????
????????????????????????????????????????????????????????????????????????????????
??????????????????????????????????????????????????????????
>axilliflora_MP916
???ATGGCTTAATCTTTGAGACAAGCATATGACTACTGGCAGGATCAA-CCAG-GTAGCATTCCTTTTGC-GACACCGGC
ACGACCCAAGCCCCC--AT-TGAAT--AATCA-AAGAAGG-CAA---GGA---CAGG-CACAGTGGT----CAT-CCGCA
ACAAGCGACAAACGC---TTTTTTGGGTAAA-TAACGATCA-CGAGAC------GTATA-------CCCA----CATAA-
GTTTCAGC--ATCCACAATTAC-AAGTCACAGCTA--ATGGA-CATGGGGG-CCGCAC-AATCAAA-GTGCAATCT-A-C
ATGAAA-CACTAGC--AACACTTCGAGGCTCACC-TCCACC-AAAARTGGTGCAAGG-CGAGA--ATAGGGACTTTT--C
G-GAG---AATAGTTCC-A--CCGCATTGGGTAT-GA-GGCACAGGAACCA-----------------------------
-------------------------------------------------------------AAGAT-ATT---GCAACGG
GAGAACTTTCTCTT-CCCAT-GCA---TG--CT--ATT--GAAGAG----ATA-TGTCCGATATGGACTTCACTGCCCAG
AGCAGAGAAATTTCCAATCCCGACAAAA-TCAACTACCACCCACACGCCA-TTACGTACACTTTGCACCAACTCCTCC-A
ACCAATTGCACCTCGAGGG-ACAAGCTGCCC--AACAAGA-AGC-AAAGGCCAACAA???????????????????????
????????????????????????????????????????????????????????????????????????????????
????????????????????????????????????????????????????????????????????????????????
????????????????????????????????????????????????????????????????????????????????
????????????????????????????????????????????????????????????????????????????????
??????????????????????????????????????????????????????????
>bakeri_EO12828
?????GGCTTAATCTTTGAGACAAGCATATGACTACTGGCAGGATCAA-CCAG-GTAGCATTCCTTTTGC-GACACCGAC
ATGACACAAGCCCCC--AT-TGAAT--AATCA-AAGAAGG-CAA--GGGA---CAAG-CACAGTGGT----CAT-CCGCA
ACAAGCGACGAACGC---TTTTTTGGGTAAA-TAACAATCG-CAAGAC------GTATA-------CCCG----CATAA-
GTTTCAGC--ATCCACAATTAC-AAGTCACAGCTA--ATGGA-CATGAGGG-CCACAC-AATCAAA-GTGCAATCT-A-C
ATGAAA-CACTAGC--AACACTTCGAGGCTCACC-TCCACA-AAAAGTGGTGCAAGG-CGAGA--ATAGGGACTTTT--C
G-GAT---AATAGTTCC-A--CCGCATTGGGTAT-GA-GGCACAGGAACCC-----------------------------
-------------------------------------------------------------AAGAT-ATT---GCAACAG
GAGAACTTCCTCTT-CCCGT-GCA---TA--CT--ATT--GAAGAG----ATA-TGTCCGATATGGACTTCACTGCACGG
AGCAGAGAAATTTCCAATCCCGACAATA-TAAACTACAACCCACACGCCATTTACGTACACTTTGCACCAACTCATCC-A
ACCAATTGCACCTCGAGGG-ACAAGC---CC--AACTAGA-AGC-AAAGGCCAACAAGAGCAA-GGCAAGCACCGTTT--
-AGCATGAACACATAA--CAAAAA-CGTGAGTATGGGG--CAGTGAG-CGT-CA--------------------------
----------------------------TCGATGAT-TATTTCAATAGGGACA---GAAACGTGTCC-AA-GAGTGATAC
ACATCAAG--GTCATGC--ACTAC????????????????????????????????????????????????????????
????????????????????????????????????????????????????????????????????????????????
??????????????????????????????????????????????????????????
>banksii_ban_EO12873
??????????????????????????????GACTACTGGCAGGATCAA-CCAG-GTAGCATTCCTTTTGC-GACACCGGC
ACGACCCAAGCCCCCC-AT-TGAAT--AATCA-AAGAAGG-CAA---GGA---CAGG-CACAGTGGT----AAT-CCGCA
ACAAGCGACGAACGC---TTTTTTGGGTAAA-TAACGATCG-CAAGAC------GTATA-------CCCG----CATAA-
GTTTCAGC--ATCCACGATTAC-AAGTCACAGCTA--ATGGA-CATGGTGG-CCGCAC-AATCAAA-GTGCAATCT-G-C
ATGAAA-CACTAGC--AACACTTCGAGGCTCACC-TCCACC-AAAAGTGGTGCAAGG-CAAGA--ATAGGGACTTTT--C
G-GAG---AATAGTTCC-A--CCGCATTGGGTAC-GA-GGCACAGGAACCC-----------------------------
-------------------------------------------------------------AAGAT-ATT---GCAACGG
GAGAACTTCCTCTT-CCCGT-GCA---TA--CT--ATT--GAAGAG----ATA-TGTCCGATATGGACTTCACTGCACAG
AGCAGAGAAATTTCCAATCCCGACAAAA-TCAATTACCACCCATACGCCA-TTACGYACACTTTGCACCAACTCCTCC-A
ACCAATTGCACCTCGAGGG-ACAAGCTGCCC--AACTAGA-AGC-AAAGGCCAACAAGAGCAA-GGCAAGCACCGTTT--
-AGCATGAACACATAA--GCAAAA-C-GAAGTTTGGGGCACAATGAG-TTT-GCCTCTCAAC--AATGAGGCATCCC--T
AGAA-GGA-ACGCCAA--TATGTCA---TCGAGGAT-TATTTCGATAGGGACA---GCAACGTAGCC-AA-AGAGG----
--ATCCAA--G?????????????????????????????????????????????????????????????????????
????????????????????????????????????????????????????????????????????????????????
??????????????????????????????????????????????????????????
>baueri_gou_AH862
?????????????????GAGACAAGCATATGACTACTGGCAGGATCAA-CCAG-GTAGCATTCCCTTTGC-GACACCGGC
ACAACCCAAGCCCCCC-AT-TGAAT--AATCA-AAGAAGG-CAA---GGA---CAGG-CACAATGGT----CATCCCGCA
ACAAGCGACGAACGC---TTTTTTGGGTAAA-TAACGATCG-CGAGAC------GTATA-------CCCG----CATAA-
GCTTCAGC--ATCCACGATTAC-AAGTCACAGCTA--ATGGA-CATGGGGG-CCGCAC-AATGAAA-GTGCAATCT-G-C
ATGAAA-CACTAGC--AACACTTCGAGGCTCACC-TCCACC-AAAACTGGTGCAAGG-CGAGA--ATAGGGACTTTT--C
G-GAG---AATAGTTCC-A--CCACATTAGGTAT-GA-GGCACAGGAACCC-----------------------------
-------------------------------------------------------------AAGAT-ATT---GCAACGC
GAGAACTTCCTCTT-CCCGT-GCA---TA--CA--ATT--GAAGAG----ATA-TGTCCGATGTGGACTTCACTGCACGG
AGCAGAGAAATTTCCAATCCTGACAAAA-TCAACTACCACTCATATGCCA-TTACGTACACTTTGCACCAACTCATCC-A
ACCAATTGCACCTCGAGGG-ACAAGCATCCC--AACTAGA-AGC-AAAGGCCAAGAAGAGCAA-GGCAAGCACCGTTT--
-AGCATGAACACATAA--GCAAAA-C-AAAGTTTGAGG--CAATGAG-CTT-GCCTCTCAAC--AATGAGGCATCCC--C
CAAA-GGA-GTGCCAAAGAGTCT-----TCGAGGAGTAATTTCGATAGGGACA--GGGGCCGTGTCC-AA-GGGTGATAT
ACATCCAA--GTCATGC--ACTACTAAA-GCC--ATCAAA--GAGCTAGAGCTACCACAA--GCCCGTGGCA????????
????????????????????????????????????????????????????????????????????????????????
??????????????????????????????????????????????????????????
>benguelensis_ben_A1
????????????????????????????????????????????????????????AGCATTCCTTTTGT-GACACCGGC
ACGACCCAAGCCCCCC-AT-CGAAT--AATCA-AAGAAGG-CAA---GGA---CACG-CACAGTGGT----CAT-CCGCA
ACAAGCGACGAACGC---TTTTTTGGGTAAA-TAACAATCG-CAAGAC------ATATA-------CCCG----CATAA-
GTTTCAGC--ATCCACGATTAC-AAGTCATAGCTA--ATGGA-CATGGGGG-CCACAC-AATCAAA-GTGCAATCT-G-C
ATGAAA-CACTAGC--AGCACTTCGAGTCTCACCCTCCACC-AAAAGTGGTGCAAGG-CGAGA--ATAAGGACTTCT--C
G-GAG---AACAGTTCC-A--CCGCATTGGGTAT-GA-GGCACAGCAACCC-----------------------------
-------------------------------------------------------------AAGAT-ATTATTGCAACGG
GAGAACTTCCTCTT-CCCGT-GCA---TA--CT--ATT--GAAGAG----ATA-TGTCCGATATGGACTTCACTGCACAG
AGCAGAGAAATTTCCAATCCCGACAAAA-TCAACTACCACCCA?????????????????????????????????????
????????????????????????????????????????????????????????????????????????????????
????????????????????????????????????????????????????????????????????????????????
????????????????????????????????????????????????????????????????????????????????
????????????????????????????????????????????????????????????????????????????????
????????????????????????????????????????????????????????????????????????????????
??????????????????????????????????????????????????????????
>bibax_EO12862
?????GGCTTAATCTTTGAGACAAGCATATGACTACTGGCAGGATCAA-CCAG-GTAGCATTCCTTTTGC-GACACCGAC
ACGACCCAAGCCCCC--AT-TGAAT--AATCA-AAGATGG-CAA---GGA---CAGG-CACAGTGGT----CAT-CCGCA
ACAAGCGACGAACGC---TTTTTTGGGTAAA-TAACAATCG-CAAGAC------GTATA-------CCCG----CATAA-
GTTTCAGC--ATCCACAATTAC-AAGTCAAAGCTA--ATGGA-CATGGGGG-CCGCAC-AATCAAA-GTGCAATTT-G-C
ATGAAA-CACTAGC--AACACTTTGAGGCTCACC-TCCACC-AAAAGTGGTGCAAGG-CGAGA--TTAGGGACTTTT--C
G-AAG---AATAGTACC-A--CCGCATTGGGTAT-GA-GGCACAGGAACCC-----------------------------
-------------------------------------------------------------AAGAT-ATT---GCAACGG
GAGAACTTCCTCTT-CTCGT-GCA---TA--CT--TTT--GAAGAG----ATA-TGTCCGATATGGACTTCACTGCACAG
AGCAGAGAAATTTCCAATCCCGACAAAA-TCAACTACCACCCACACACCA-TTACGTACACTTTGCACCAACTCCTCC-A
ACCAATTGCACCTAGAGGG-ACAAGCTGCCC--AACTAGA-AGC-AAAGGCCAACAAGAGCAA-GGCAAGCACCGTTT--
-AGCATGAACACATAA--GCAAAA-C-GAAGTTTGAGG--CAATGAG-CTTTGCCTCTCAAC--ATTTAGGCATCCC--T
AAAA-GGA-ACACCAAAATATGTCA---TCGAGGAT-TATTTCAATAGGGACA---GCAACATAGCC-AA-AGAGGATCC
AAAACCAAA-GTCATGC--ACTACTAAA-GCCC-GTCAAA--GAGATAGAGCCACCACAA--GCCCGTGG??????????
????????????????????????????????????????????????????????????????????????????????
??????????????????????????????????????????????????????????
>boutonii_EO12666
????????TTAATCTTTGAGACAAGCATATGAATACTGGCAGGATCAA-CCAG-GTAGCATTCCTTTTGC-GACACCAGC
ACGACCCAAGCCCCCC-AT-TGAAT--AATCA-AAGAAGG-CAAA--GGA---CAAG-CACAGTGGT----CAT-CCGCA
ACAAGCGACGAACGC---TTTTTTGGGTAAA-TAACGATCG-CAAGAC------ATATA-----CCCCCG----CATAA-
GTTTCAGC--ATCCACGATTAC-AAGTCACAGCTA--ATGGA-CATGGGGG-CCGCAC-AATCGAA-GTGCAATCT-G-C
ATGAAA-CACTAGC--AGCACTTCGAGTCTCACC-TCCACC-AAAAGTGGTGCAAGG-CGAGA--ATAGGGACTTTT--C
G-GAG---AATAGTTCC-A--CCGCATTGGGTAT-GA-GGCACAGGAACCC-----------------------------
-------------------------------------------------------------AAGAT-ATT---GCAACGA
GAGAACTTCCTCTT-CCCGT-GCA---TA--CT--ATT--GAAGAG----ATA-TGTCCGATATGGACTTCACTGCACGG
AGCAGAGAAATTTCCAATCCCGACAAAA-TCAACTACCACCCACACGCCA-TTACGTACACTTTGCCCCAACTCCTCC-A
ACCAATTGCACCTCGAGGG-ACAAGCTGCCC--AACTAGA-AGC-AAAGGCCAACAGGAGCAA-GGCAAGCACCG?????
????????????????????????????????????????????????????????????????????????????????
????????????????????????????????????????????????????????????????????????????????
????????????????????????????????????????????????????????????????????????????????
????????????????????????????????????????????????????????????????????????????????
??????????????????????????????????????????????????????????
>brachyphylla_EO12810
????????TTAATCTTTGAGACAAGCATATGACTACTGGCAGGATCAA-CCAG-GTAGCATTCCTTTTGC-GACACCAGC
ACGACCCAAGCCCCCC-AT-TGAAT--AATCA-AAGAAGG-CAA---GGA---CAAG-CACAGTGGT----CAT-CAGCA
ACAAGCGACGAACGC---TTTTTTGGGTAAA-TAACGATCG-CAAGAC----ATATATA-----CCCCCG----CATAA-
GTTTCAGC--ATCCACGATTAC-AAGTCACAGCTA--ATGGA-CATGGGGG-CCGCAC-AATCGAA-GTGCAATCT-G-C
ATGAAA-CACTAGC--AGCACTTCGAGTCTCACC-TCCACC-AAAAGTGGTGCAAGG-CGAGA--ATAGGGACTTTT--C
G-GAG---AATAGTTCC-A--CCGCATTGGGTAC-GA-GGCACAGGAACCC-----------------------------
-------------------------------------------------------------AAGAT-ATT---GCAACGA
GAGAACTTCCTCTT-CCCGT-GCAT--TA--CT--ATT--GAAGAG----ATA-TGTCCGATATGGACTTCACTGCACGG
AGCAGAGAAATTTCCAATCCCGACAAAA-TCAACGACCACCCACACGCCA-TTACGTACACTTTGCGCCAACTCCTCC-A
ACCAATTGCACCTCGAGGG-ACAAGCTGCCC--AACTAGA-AGC-AAAGGCCAACAGGAGCAG-GGCAAGCACCG?????
????????????????????????????????????????????????????????????????????????????????
????????????????????????????????????????????????????????????????????????????????
????????????????????????????????????????????????????????????????????????????????
????????????????????????????????????????????????????????????????????????????????
??????????????????????????????????????????????????????????
>brevifolia_MP1008
?????????????????GAGACAAGCATATGACTACTGGCAGGATCAA-CCAG-GTAGCATTCTTTCTAC-GACACCGGC
ACAACCCAAGCCCCCC-AT-TGAAT--AACCA-AAGAAGG-CAA---GGA---CAGG-CACAGTGGT----CAT-CCGCA
ACAAGCGACGAACGC---TTTTTTGGGTAAA-TAACGATCG-CAAGAC------GTATA-------CCCG----CATAA-
GTTTCAGC--ATCCACGATTAC-AAGTCACAGCTA--ATGGA-CATGGGGG-CCGCAC-AATCAAA-GTGCAATCT-G-C
ATGAAA-CACTAGC--AAGACTTCGAGGCTCACC-TCCACC-AAAAGTGGTGCATGG-CGAGA--ATAGGTACTTTT--C
G-GAG---AATAGTTCC-A--CCGCATTGGGTAT-GA-GGCACAGAAACCC-----------------------------
-------------------------------------------------------------AAGAT-ATT---TCAACGG
GAGAACTTCCTCTT-CCCGT-GCA---TA--CT--ATT--GAAGAG----ATA-TGTCCGATATGGACTTCACTGCACGG
AGCAGAGAAATTTCCAATCCCGACAAAA-TCAACTACCACCCATACGCCA-TTACGTACACTTTGCACCAACTCCTCC-A
ACCAATTGCACCTCGAGGG-ACAAGCTGCCC--AACTAGA-AGC-AAAGGCCAACAAGAGCAA-GGCAAGCACCGTTT--
-AGCATGAACACATAA--GCAAAA-CCGAAGTTTGGGG--CAATGAG-CTC-GCCTCTCAAC--AATGAGGCATCCC--C
CGCG-GGAGAAGCCAA--TGCGTCT---TCGAGGAG-TATTTCGATAGGGACA---GCGGCGTGTCC-AAAGGGTGATAC
ACATCCAA--GTCATGC--ACTACTAAA-GCC--ATCAAA--GAGCTAGAGCTAC?????????????????????????
????????????????????????????????????????????????????????????????????????????????
??????????????????????????????????????????????????????????
>bruniades_EO12465
???????????????????????????????????????????????????????????????????????????CCGGC
ACGACCCAAGCTCCCC-AT-TGAAT--AATCA-ATGAAGG-CAA---GGA---CAGG-CACAGTGGT----CAT-CCGCA
ACAAGCGACGAACGC---TTTTTTGGGCAAA-TAACGATCG-CAAGAC------GTATA-------CCCG----CATAA-
GTTTCAGC--ATCCACGATTAC-GAGTCACAGCTA--ATGGA-CATGGGGG-CCGCAC-AATCGAA-GTGCAATCT-G-C
ATGAAA-CACTAGC--AACACTTCGAGGCTCGCC-TCCAAC-AAAAGTGGTGCAAGG-CGAGA--ATAGGTACTTTT--C
G-GAG---AATAGTTCC-A--CCGCATTGGGTAT-GA-GGCACAAGAACCC-----------------------------
-------------------------------------------------------------GAGAT-ATT---GCAACGG
GAGAACTTCCTCTT-CCCGT-GCA---TA--CT--ATTTTGAAGAG----ATA-TGTCCGATATGGACTTCACTGCACGG
AGCAGAGAAATTTCCAAACCCGACAAAA-TCAACTACCACCCATACGCCA-TTACGTACACTTTGCACCAACTCCTCC-A
ACCAATTGCACCTCGAGGG-ACAAGCTGCCC--AACTAGA-AGC-AAAGGCCGACAAGAGGAA-GGCAAGCACCGTTT--
-AGCATGAACACATAA--GCAAAAACCGAAGTTTGGGG--CAATGAG-CTT-GCCACTCAAC--AATGACGCATCCC--T
AAAA-GGA-ACGCCAAA-TATGACA---TCGAGGAT-TACTTGGATAGGGACA---GCAACGTAGCCCAA-AGAGGATGC
AACACCAAA-GCCGTGC--ACTACTAAAAGCCCCGTCAA---GAGCTAGAGCTAC?????????????????????????
????????????????????????????????????????????????????????????????????????????????
??????????????????????????????????????????????????????????
>bruniifolia_EO12460
?????????????????????????????????????????????????CCAG-GTAGCATTCCTTTTGC-GACACCGGC
ACGACCCAAGCCCCCC-AT-TGAAT--AATCA-AAGAAGGGCAA---GGA---CAGGGCACGGTGGT----CAT-CCGCA
ACAAGCGACGAACGC---TTTTTTGGGTAAAATAACGATCG-CAAGAC------GTATA-------CCCG----CATAAA
GTTTCAGC--ATCCACGATTAC-AAGTCACAGCTA--ATGGA-CATGGGGG-CCACAC-AATCAAA-GTGCAATCT-G-C
ATGAAA-CACTAGC--AACACTTCGAGGCTCGCC-TCCACC-AAAAGTGGTGCAAGG-CGAGA--ATAGGGACTTTT--C
G-GAG---AATAGTTCC-A--CCACATTAGGTAT-GA-GGCACAGGAACCC-----------------------------
-------------------------------------------------------------AAGAT-ATT---GCAACGG
GAGAACTTCCTCTT-CCCGT-GCA---TA--CT--ATT--GAAGAG----ATA-TGTCCGATATGGACTTCACTGCACGG
AGCAGAGAAATTTCCAATCCCGACAAAA-TCAACTACCACCCATACGCCA-TTACGTACACTTTGCACCAACTCCTCC-A
ACCAATTGCACCTCGAGGG-ACAAGCTGCCC--AACTAGA-AGC-AAAGGCCAACAAGAGCAA-GGCAAGCACCGTTT--
-AGCATGAACACATAA--GCAAAA-C-GAAGTT-GGGG--CAATGAG-----------------------GCATCCC--T
AAAA-GGA-ACGCCAA--TATGACA---CCGAGGAT-TATTTCGATAGGGACA---GCAACGTGGCC-AA-AGAGGATCC
AAGACCAAA-GTCGTGC--ACTACTAAA-GCCC-GTCAAA--GAGCTAGAGCTACCACAA--GCC???????????????
????????????????????????????????????????????????????????????????????????????????
??????????????????????????????????????????????????????????
>cabernetea_EO12882
????????????????????????????ATGACTACTGGCAGGATCAA-CCAG-GTAGCATTCCTTTTGC-GACACCGGC
ACAACCCAAGCCCCC--AT-TGAAT--AATCA-AAGAAAG-CAA---GGT---CAGG-CACAGTGGT----CAT-CCGCA
ACAAGCGACAAACGC---TTTTTTGGGTAAA-TAACAATCA-CAAGAC------GTATA-------CCCA----CATAA-
GTTTCAGC--ATCCACAATTAC-AAGTCACAGCTA--ATGGA-CATGGGGG-CCACAC-AATCAAA-GTGCAATCT-G-C
ATGAAA-CACTAGC--AACACTTCGAGGCTCACC-TCCACC-AAAAGTGGTGCAAGG-CGAGA--GTAGGGACTTTT--C
G-GAG---AATAGTTCC-A--CCACATTGGGTAT-GA-GGCACAGGAACCA-----------------------------
-------------------------------------------------------------AAGAT-ATT---GCAACGG
GAGAACTTCCTCTT-CCCAT-GCA---TA--CT--ATT--GAAGAG----ATA-TGTCTGATATGGACTTCACTGCCCAG
AGCAGAGAAATTTCCAATCCCGACAAAA-TCAACTACCACTCACACGCCA-TTACGTACACTTTGCACCAACTCCTCC-A
ACCAATTGCACCTCGAGGG-ACAAGCTGCCC--AACAAGA-AGC-AAAGGCCAACAAGAGCAA-GGCAAGCACCGTTT--
-AGCATGAACACATAA--GCAAAA-C-GAAGTTTGGGG--CAATGAG-CTT-GCCTCTCAAC--AATGAGGCATCCA--T
AAAA-GGA-AGGCCAA--TATGTCA---ACGAGGAT-TATTTCGATAGGGACA---GAATCGTAGCC-AA-AGAGGATCC
AAGACCAAA-GTCATGC--ACTACTAAA-GCCC-ATCAAA--GAGC??????????????????????????????????
????????????????????????????????????????????????????????????????????????????????
??????????????????????????????????????????????????????????
>caffra_ANA
???????CTTAATCTTTGAGACAAGCATATGACTACTGGCAGGATCAA-CCAG-GTAGCATTCCTTTTGT-GACACCGAC
ACGACC-AAGCCCCC--AT-TGAAT--AATCA-AAGAAGG-CAA---GGA---CAGG-CACAGTGGT----CAA-CCGCA
ACAAGCGACAAACGC---TTTTTTGGGTAAA-TAACGATCG-CAAGAC------GTATA-------CCCG----CATAA-
GTTTCAGC--ATCCACGATTAC-AGGTCACAGCTA--ATGGA-CATGGGGG-CCGCAC-AATCAAA-GTGCAATCT-G-C
ATGAAA-CACTAGC--AACACTTCGCGGCTCACC-TCCACC-AGAAGTGGTGCAAGG-AGAGA--ATAGGGACTCTT--C
G-GAG---AATAGTTCC-A--CCGCATTGGGTAT-GA-GGCACAGGAACCC-----------------------------
-------------------------------------------------------------AAGAT-ATT---GCAACGA
GAGAAMTTCTTCTT-CCCGT-GCA---TA--CT--ATT--GAAGAG----ACA-TGTCCGATATGGACTTCACTGCACGA
AGCAGAGAAATTTCCAATCCCGACAAAG-TCAACTACCACCCATATGCCA-TTACGTACACTTTGCACCAACTCCTCC-A
ACCAATTGCACCTCGAGGG-ACAAGCTGCCC--AACTAGA-AGC-AAAGGCCAACAAGAGCA??????????????????
????????????????????????????????????????????????????????????????????????????????
????????????????????????????????????????????????????????????????????????????????
????????????????????????????????????????????????????????????????????????????????
????????????????????????????????????????????????????????????????????????????????
??????????????????????????????????????????????????????????
>caffra_C_MP528
??CATGGCTTAATCTTTGAGACAAGCATATGACTACTGGCAGGATCAA-CCAG-GTAGCATTCCTTTTGT-GACACCGAC
ACGACC-AAGCCCCC--AT-TGAAT--AATCA-AAGAAGG-CAA---GGA---CAGG-CACAGTGGT----CAA-CCGCA
ACAAGCGACAAACGC---TTTTTTGGGTAAA-TAACGATCG-CAAGAC------GTATA-------CCCG----CATAA-
GTTTCAGC--ATCCACGATTAC-AGGTCACAGCTA--ATGGA-CATGGGGG-CCGCAC-AATCAAA-GTGCAATCT-G-C
ATGAAA-CACTAGC--AACACTTCGCGGCTCACC-TCCACC-AGAAGTGGTGCAAGG-AGAGA--ATAGGGACTCTT--C
G-GAG---AATAGTTCC-A--CCGCATTGGGTAT-GA-GGCACAGGAACCC-----------------------------
-------------------------------------------------------------AAGAT-ATT---GCAACGA
GAGAACTTCTTCTT-CCCGT-GCA---TA--CT--ATT--GAAGAG----ACA-TGTCCGATATGGACTTCACTGCACGA
AGCAGAGAAATTTCCAATCCCGACAAAG-TCAACTACCACCCATATGCCA-TTACGTACACTTTGCACCAACTCCTCC-A
ACCAATTGCACCTCGAGGG-ACAAGCTGCCC--AACTAGA-AGC-AAAGGCCAACAAGAGCAA-GGCAAGCACCGTTT--
-AGCATGAACACATAA--GCAAAA-C-GAAGTTTGGGG--CAAGGAG-CTT-GCCTCTCAAC--AATGAGGCATCCC--C
CAAA-GGAGAAGCCAA--TGCGTCT---TCGAGGAG-TATTTCACTAGGGACA---GCACTGTAGCC-AA-GGTTGATCC
ATCATCAAA-GCCATGC--ACTACTAAA-GCC--GCCAGA--GAGCTAGGGCTACCACAA--GCCCGTGGCATCACT???
????????????????????????????????????????????????????????????????????????????????
??????????????????????????????????????????????????????????
>caffrorum_DB1445
????????TTAATCTTTGAGACAAGCATATGACTACTGGCAGGATCAA-CCAG-GTAGCATTCCTTTTGC-GACACCGGC
ACGACCCAAGCCCCTC-AT-TGAAT--AATCA-AAGAAGG-CAA--GGGA---CAGG-CACAGTGGT----CAT-CCGCA
ACAAGCGACAAACGC---TTTTTTGGGTAAA-TAACGATCG-CAAGAC------GTATA-------CCCC----CATAA-
GTTTCAGC--ATCCACGATTAC-AAGTCACAGCTA--ATGGA-CATGAGGG-CCACAC-AATCAAA-GTGCAATCT-A-C
ATGAAA-CACTAGC--AGCACTTCAAGGCCCACC-TCCACC-AAAAGTGGTGCAAGG-CGAGA--ATAGGGACTTTT--C
G-GAG---AATAGTTCC-A--CCGCATTGGGTAT-GA-GGCACAGGAACCC-----------------------------
-------------------------------------------------------------AAGAT-ATT---GCAACGG
GAGAACTTCCTCTT-CCCGT-GCA---TA--CT--ATT--AAAGAG----ATA-TGTCCGATATGGACTTCACTGCACAA
AGCAGAGAAATTTCCAATCCCGACAAAA-TCAGCTACCACCCACACGCCA-TTACGTACACTTTGCACCAACTCCTCC-A
ACCAATTGCACCTCGAGGG-ACAAGCTGCCC--AACTAGA-AGC-AAAGGCCAACAGGAGCAG-GGCAAGCACAG?????
????????????????????????????????????????????????????????????????????????????????
????????????????????????????????????????????????????????????????????????????????
????????????????????????????????????????????????????????????????????????????????
????????????????????????????????????????????????????????????????????????????????
??????????????????????????????????????????????????????????
>capitata_ANA
???????????????????????????????????????????????????????????????????????GACACCGGC
ACGACCCAAGCTCCCC-AT-TGAAT--AATCA-AAGAAGG-CAA---GGA---CAGG-CACAGTGGT----CAT-CCGCA
ACAAGCGACGAACGC---TTTTTTGGGCAAA-TAACGATCG-CAAGAC------GTATA-------CCGG----CATAA-
GTTTCGGC--ATCCACGATTAC-GAGTCACAGCTATAATGGA-CATGGGGG-CCGCAC-AATCAAA-GTGCAATCT-G-C
ATGAAA-CACTAGC--AACACTTCGAGGCTCACC-TCCAAC-AAAAGTGGTGCAAGG-CGAGA--ATAGGTACCTTT--C
G-GAG---AATAGTTCC-A--CCGCATTGGGTAT-GA-GGCACAAGAACCA-----------------------------
-------------------------------------------------------------GAGAC-ATT---GCAACGG
GAGCACTTCCACTT-CCCGT-GCA---TA--CC--ATTTTGAAGAG----ATA-TGTCCGATATGGACTTCACTGCACGG
AGCAGAGAAATTTCCAATCCCGACAAAA-TCAACTACCACCCATACGCCA-TTACGTACACTTTGCACCAACTCCTCC-A
ACCAATTGCACCTCGAGGG-ACAATCTGCCC--AACAAGA-AGC-AAAGGCCAACAAGAGCAA-GGCAAGCACCGTTT--
-AGCATGAACACATAA--GCAAAA-CCGAAGTTTGGGG--CAATGAG-CTT-GCCACTCAAC--AATGACGAATCCC--T
AAAA-GGA-ACGCCAA--TATGACA---TCGAGGAT-TACCTGGATAGGGACA---GCGACGTAGCC-AA-AGAGGATGC
AACAACAAA-GTCGTGC--ACTACTA??????????????????????????????????????????????????????
????????????????????????????????????????????????????????????????????????????????
??????????????????????????????????????????????????????????
>carnea_ATsn5
??CATGGCTTAATCTTTGAGACAAGCATATGACTACTGGCAGGATCAA-CCAG-GTAGCATTCCTTTTGC-GACACCGGC
ACAGCTCAAGCCCTC--AT-TGACT--AATCA-AAGAAGA-CAA---GGA---CAGG-CACAGTGGT----CAT-CCGCA
ACAAGCGACGAACGC---TTTTTTGGGTAAA-TAACGATCG-CAAGAC------GTATA-------CCCG----CATAA-
GTTTCTGC--ATCCACGATTAC-GAGTCACAGCTA--ATGGA-CATGGTGG-AAGCAC-A-TCAA--GTGCGATCT-A-C
ATGAAA-CACTAGC--AGCACTTCAAGGCTCACC-TCAACC-AAAAGTGGTGCAAGG-CGAGA--ATAGCGACTTTT--T
G-GAG---AAAAATTCC-A--CCGCATTGGGTAT-GA-GGCACAGTAACCC-----------------------------
-------------------------------------------------------------AAGAT-ATT---GCAACGG
GAGAACTTCCTCTT-CCCGT-GCA---TA--CT--ATT--GAAGAG----AGA-TGCCTGATATGGACTTCACTGCACGG
AGCAGAGAAATATCCAATCTCGACAAAAATCGACTACCACTCACACACCA-TTACGTACACTATGCACCAACTCCTCC-A
ACCAATTGCACCTAGAGGG-ACAAGTTGCCC--AACTAGA-AAC-AAAGGCCAAAAGGAGCCA-GGCAAGCACCGTTT--
-AGCATGAACACATAA--AGAACA-C-ATAATTCGGGA--CAATAAG-CTC-TCCACTCGGC--AAGGAGGCATCCCCCT
AAGG-GGG-AAACCAA--TGCGTCT---TCGAGGAG-AATTTCGATAGGGACA---ACACCGTGTCC-AA-AGGGGATCC
ACCAACGAA-GTCGTGC--ACTACTAAA-GCC--GCCAGA--GAGCTAGAGCTGCCACAA--GCCCGTGGCATCACT???
????????????????????????????????????????????????????????????????????????????????
??????????????????????????????????????????????????????????
>cerinthoides_ANA
????????TTAATCTTTGAGACAAGCATATGACTACTGGCAGGATCAA-CCAG-GTAGCATTCCTTTTGC-GACACCGGC
ACAACCCAAGCCCCCC-AT-TGAAT--AATCA-AAGAAGG-CAAA--GGA---CAAG-CACAGTGGT----CAT-CCGCA
ACAAGCAACGAACGC---TTTTTTGGGTAAA-TAACGATCA-CAAGAT------GTGTA-------CCCA----CATAG-
GTTTCAAC--ATCCACGATTAC-AAGTCATAGCTA--ATGGA-CATGGGAC-CCACAC-AATCAAA-GTGCAATCT-G-C
ATGAAA-CACTAGC--AACACTTCGAGGCTTACC-TCCACC-AAAAGTGGTGGAAGG-CGAGA--ATAGGGACTTTT--C
G-GAG---AATAGTTCC-A--CCGCATTGGGTAT-GA-GGCACAGGATCCC-----------------------------
-------------------------------------------------------------AAGAT-ATT---GCAATGG
GAGAACTTCCTCTT-CCCGT-GCA---TA--CT--ACT--GAAGAG----ATA-TGTCCGATATGGACTTCACTGC-CAA
AGCAGAGAAATTTCCAATCCCGACAAAA-TCAACTACCACTCACACGCCA-TTACGTACACTTTGCACCAACTCTTCC-A
ACCAATTGCACCTCGAGGG-ACAAGCTGCCC--AACTAGA-AGC-AAAGGCCAACAAGAGCAGGGGCAAGCACCG?????
????????????????????????????????????????????????????????????????????????????????
????????????????????????????????????????????????????????????????????????????????
????????????????????????????????????????????????????????????????????????????????
????????????????????????????????????????????????????????????????????????????????
??????????????????????????????????????????????????????????
>chrysocodon_EO12845
?????????TAATCTTTGAGACAAGCATATGACTACTGGCAGGATCAA-CCAG-GTAGCATTCCTTTTGC-GACACCGGC
ACGACCCAAGCCCCC--AT-TGAAT--AATCA-AAGATGG-CAA---GGA---CAGG-CACAGTGGT----CAT-CCGCA
ACAAGCGACGAACGC---TTTTTTGGGTAAA-TAACAATCG-CAAGAC------GTATA-------CCCG----CATAA-
GTTTCAGC--ATCCACAATTAC-AAGTCACAGCTA--ATGGA-CATGGGGG-CCGCAC-AATCAAA-GTGCAATTT-G-C
ATGAAA-CACTAGC--AACACTTTGAGGCTCACC-TCCACC-AAAAGTGGTGCAAGG-CGAGA--TTAGGGACTTTT--C
G-AAG---AATAGTACC-A--CCGCATTGGGTAC-GA-GGCACAGGAACCC-----------------------------
-------------------------------------------------------------AAGAT-ATT---GCAACGG
GAGAACTTCCTCTT-CTCGT-GCA---TA--CT--TTT--GAAGAG----ATA-TGTCCGATATGGACTTCACTGCACAG
AGCAGAGAAATTTCCAATCCCGACAAAA-TCAACTACCACCCACACACCA-TTACGTACACTTTGCACCAACTCCTCC-A
ACCAATTGCACCTCGAGGG-ACAAGCTGCCC--AACTAGA-AGC-AAAGGCCAACAAGAGCAA-GGCAAGCACCGTTT--
-AGCATGAACACATAA--GCAAAA-C-GAAGTTTGGGG--CAATGAG-CTTTGCCTCTCAAC--AATTAGGCATCCC--T
AAAA-GGA-ACACCAAAATATGTCA---TCGAGGAT-TATTTCGATAGGGACA---GCAACATAGCC-AA-AGAGGATCC
AAAACCAAA-GTCATGA???????????????????????????????????????????????????????????????
????????????????????????????????????????????????????????????????????????????????
??????????????????????????????????????????????????????????
>cinerea_MP967
AGCATGGCTTAATCTTTGAGACAAGCATATGACTACTGGCAGGATCAA-CCAG-GTAGCATTCCTCTTGA-GACACCGGC
ACAACCCAAGACCCCC-AA-AGAAT--AATCA-AAGAAGG-CAA---AGG---CAGG-CACAGTGGT----CAT-CCGCA
ACAAGCGACGAACGC---TTTTTTGGGTAAA-TAACGATCG-CAAGAC------GTATA-------CCCG----CATAA-
GTTTCAGC--ATCCACGATTAC-AAGTCACAGCTA--ATGGA-CATGACGG-CCACAC-AATCAA--GTGCAATCT-G-C
ATGATA-CATTAGC--AGCACTTTGAGGCTCACC-TCCACC-AAAACTGGTGCAAGG-CGAGA--ATAGGGACATTT--C
C-AAG---ATTATTTCC-A--CCGCATTGGGTAT-GA-GGCACAGGAACCC-----------------------------
-------------------------------------------------------------AAGAT-ATT---GCAACGA
GAGAACTTCCTCTT-CTCGT-GCA---TA--CT--ATT--GAAGAG----AGA-TGTCTGATATGGACTTCACTGCACGG
AGCAGAGAAATTTCCAATCACGACAAAC-TCAACTACCACTCACACGCCA-TTACGTACACTTTGCACCAACTCCTAC-A
ACCAATTGCACCTCGAGGG-ACATGCTGCCC--AACAAGA-AGC-AAAAGCCATTAGGAGCAA-GGCAAGCACCGTTT--
-AGCATGAACAAATAA--GAACC------AATTAGGGG--CAA-------------------------------------
-----GGA-ACACCAA--TGCGTCT---TCGAGGCG-TGCTTCGATAGGGACA---GCAACATGCCC-AA-GGGTGATGC
CAGTCCAA--GTCATGC--ACTACTAAA-GCT--GTCAAA--GAGCTAGAGCCACCACAA--GCCCGTGGCATCACTTTT
CCAACGA?????????????????????????????????????????????????????????????????????????
??????????????????????????????????????????????????????????
>coarctata_ANA
????????????????????????????????????????????????????????????????????GC-GACACCGGC
ACGACCCAAGCCCCCC-AT-TGAAT--AATCA-AAGAAGG-CAA---GGA---CAGG-CACAGTRGT----CATCCCACA
ACAAGCGACGAACGC---TTTTTTGGGCAAA-TAACGATCG-CAAGAC------GTATA-------CCCG----CATAA-
GTTTCAGC--ATCCACGATTAC-AAGTCACAGCTA--ATGGA-CATGGGGA-CCGCAC-AAATAAA-GTGCAATCT-G-C
ATGAAA-CACTAGC--AACACTTCGAGGCTCACC-TCCACC-AAAAATGGTGCAAGG-CGAGA--ATAGGGACTTTT--C
G-GAG---ACTAATTCC-A--CCGCATTGGGTAT-GA-GGCACAGGAACCC-----------------------------
-------------------------------------------------------------AAGAT-ATT---GCAACGG
GAGAACTTCCTCTT-CCCGT-GCA---TA--CT--ATT--GAAGAG----ATA-TGTCCGATATGGACTTCACTGCACGG
AGCAGAGAAATTTCCAATCCTGACAAAA-TCAACTACCACCCATATGCCA-TTACGTACACTTTGCACCAACTCCTCC-A
ACCAATTGCACCTCGAGGG-ACAAGCTGCCC--AACTAGA-AGC-AAAGGCCAACAAGAGCAA-GGCAAGCACCGTTT--
-AGCATGAACACAAAA--GCAAAA-C-GAAGTTTGAGG--CAATGAG-CTT-GCATCTCAAC--AATGAGGCATCCC--C
CAAA-GGAGAAGCCAA--TGCGTCT---TCGAGGAG-TATTTCGATAGGGACA---GCGCCGTGTCC-AA-GGGTGATAC
ACATCCAA--GTCATGC--ACTACTAAA-GCC--GTCAAA--GAGCTGGAGCTACCACA?????????????????????
????????????????????????????????????????????????????????????????????????????????
??????????????????????????????????????????????????????????
>coarctata_MP590
????????????????????????GCATATGACTACTGGCAGGATCAA-CCAG-GTAGCATTCCTTTTGC-GACACCGGC
ACAACCCAAGCCCCCC-AT-TGAAT--AATCA-AAGAAGG-CAA---GGA---CAGG-CACAGTGGT----CATTCCGCA
ACAAGCGACGAACGC---TTTTCTGGGTAAA-TAACGATCG-CAAGAC------GTATA-------CCCG----CATAA-
GTTTCAGC--ATCCACGATTAC-AAGTCACAGCTA--ATGGA-CATGGGGG-CCGCAC-GATCAAA-GTGCAATCT-G-C
ATGAAA-CACTAGC--AGCACTTCGAGGCTCACC-TCCACC-AAAAGTGGTGCAAGG-CGAGA--ATAGGGACTTTA--C
G-GAG---AATAGTTCC-A--CCGCATTGGGTAT-GA-GGCACAGGAACCC-----------------------------
-------------------------------------------------------------AAGAT-ATT---GCAACAG
GAGAACTTCCTCTT-CCCAT-GCA---TA--CT--ATT--GAAGAG----ATA-TGTCCGATATGGACTTCACTGCACGG
AGCAGAGAAATTTCCAATCCTGACAAAA-TCAACTACCACTCATATGCCA-TTACGTACACTTTGCACCAACTCCTCC-A
ACCAATTGCACCTTGAGGG-ACAAGCTGCCC--AACAAGA-AGC-AAAGGCCAAGAAGAGCAA-GGCAAGCACCGTTT--
-AGCATGAACACATA---GCAAAA-C-GAAGTTTGAGG--CAATGAG-CTT-GCCTCCCAAC--AATGAGGCATCCC--C
CAAA-GGAGAAGCCAA--TGCGTCT---TTGAGGAG-TATTTCGATAGGGACA---GTGCCGTGTCC-AAAGGGTGATAC
ACATCCAA--GTCATGC--ACTACTAAA-GCC--GTCAAA--GAGCTTGAGCTAC?????????????????????????
????????????????????????????????????????????????????????????????????????????????
??????????????????????????????????????????????????????????
>coccinea_coc_MP1020
???????????????????????????????????????????????????????????????????????????CCGGC
ACGACCCAAGCCCCCC-AT-TGAAT--AATCA-AAGAAGG-CAA---GGA---CAGG-CACAGTGGT----CAT-CCGCA
ACAAGCGACGAACGC---TTTTTTGGGTAAA-TAACGATCG-CAAGAC------GTATA-------CCCG----CATAA-
GTTTCAGC--ATCCACGATTAC-AAGTCACAGCTA--ATGGA-CATGGGGG-CCGCAC-AATCAAA-GTGCAATCT-G-C
ATGAAA-CACTAGC--AAGACTTCGAGGCTCACC-TCCACC-AAAAGTGGTGCAAGG-CGAGA--ATAGGTAATTTT--C
G-GAG---AATAGTTCC-A--CCGCATTGGGTAT-GA-GGCACAGAAACCC-----------------------------
-------------------------------------------------------------AAGAT-ATT---GCAACGG
GAGAACTTCCTCTT-CCCGT-GCA---TA--CT--ATT--GAAGAG----ATA-TGTCCGATATGGACTTCACTGCACGG
AGCAGAGAAATTTCCAATCCCGACAAAA-TCAACTACCACCCATACGCCA-TTACGTACACTTTGCACCAACTCCTCC-A
ACCAATTGCACCTCGAGGG-ACAAACTGCCC--AACAAGA-AGC-AAAGGCCAACAAGAGCAA-GGCAAGCACCGTTT--
-AGCATGAACACATAA--GCAAAA-CCGAAGTTTGGGG--CAATGAG-CAT-ACCTCTCAAC--AATGCGGAATCCC--C
CGAA-GGAGAAGCCAA--CGTGTCT---TCGAGGAG-TATTTCGATAGGGACA---GCGGCGTGTCC-AAAGGGTGATAC
ACATCCAA--GTCATGC--ACTACTAAA-GCC--ATCAAA--GAGCTAGAGCTACCACAA--GC????????????????
????????????????????????????????????????????????????????????????????????????????
??????????????????????????????????????????????????????????
>coccinea_coc_MP1053
?????????????????????????????????????????????????????????????????????????CACCGGC
ACGACCCAAGCCCCCC-AT-TGAAT--AATCA-AAGAAGG-CAA---GGA---CAGG-CACAGTGGT----CAT-TCGCT
ACAAGCGACGAACGC---TTTTTTGGGTAAA-TAACGATCG-CAAGAC------GTATA-------CCCG----CATAA-
GTTTCAGC--ATCCACGATTAC-AAGTCACAGCTA--ATGGA-CATGGGGG-CCGCAC-AATCAAA-GTGCAATCT-G-C
ATGAAA-CACTAGC--TACACTTCGAGGCTCACC-TCCACC-AAAAGTGGTGCAAGG-CGAGA--ATAGGTACTTTT--C
G-GAG---AATAGTTCC-A--CCGCATTGGGTAT-GA-GGCACAGAAACCC-----------------------------
-------------------------------------------------------------AAGAT-ATT---GCAACGG
GAGAACTTCCTCTT-CCCGT-GCA---TA--CT--ATT--GAAGAG----ATA-TGTCCGATATGGACTTCACTGCACGG
AGCAGAGAAATTTCCAATCCCGACAAAA-TCAACTACCACCCATACGCCA-TTACGTACACTTTGCACCAACTCCTCC-A
ACCAATTGCACCTCGAGGG-ACAAACTGCCC--AACAAGA-AGC-AAAGGCCAACAAGAGCAA-GGCAAGCACCGTTT--
-AGCATGAACACATAA--GCAAAA-CCGAAGTTTGGGG--CAATGAG-CTT-GCCTCTCAAC--AATCAGGCATCCC--C
CGAA-GGAGAAGCCAA--TGCGTCT---TCGAGGTG-TATTTCGATAGGGACA---GCGGCGTGTCC-AAAGGGTGATAC
ACATCCAA--GTCATGC--ACTACTAAA-GCC--GTCAAA--GAGCTAGAGCTACCACAA--GC????????????????
????????????????????????????????????????????????????????????????????????????????
??????????????????????????????????????????????????????????
>coccinea_uni_EO12849
?????????????????????????CATATGACTACTGGCAGGATCAA-CCAG-GTAGCATTCCTTCTGC-GACACCGGC
ACGACCCAAGCCCCCC-AT-TGAAT--AATCA-AAGAAGG-CAA---GGA---CAGG-CACAGTGGT----CAT-CCGCA
ACAAGCGACGAACGC---TTTTTTGGGTAAA-TAACGATCG-CAAGAC------GTATA-------CCCG----CATAA-
GTTTCAGC--ATCCACGATTAC-AAGTCACAGCTA--ATGGA-CATGGGGG-CCGCAC-AATCAAA-GTGCAATCT-G-C
ATGAAA-CACTAGC--AAGACTTCGAGGCTCACC-TCCACC-AAAAGTGGTGCAAGG-CGAGA--ATAGGTAATTTT--C
G-GAG---AATAGTTCC-A--CCGCATTGGGTAT-GA-GGCACAGAAACCC-----------------------------
-------------------------------------------------------------AAGAT-ATT---GCAACGG
GAGAACTTCCTCTT-CCCGT-GCA---TA--CT--ATT--GAAGAG----ATA-TGTCCGATATGGACTTCACTGCACGG
AGCAGAGAAATTTCCAATCCCGACAAAA-TCAACTACCACCCATACGCCA-TTACGTACACTTTGCACCAACTCCTCC-A
ACCAATTGCACCTCGAGGG-ACAAACTGCCC--AACAAGA-AGC-AAAGGCCAACAAGAGCAA-GGCAAGCACCGTTT--
-AGCATGAACACATAA--GCAAAA-CCGAAGTTTGGGG--CAATGAG-CAT-ACCTCTCAAC--AATGCGGCATCCC--C
CGAA-GGAGAAGCCAA--CGTGTCT---TCGAGGAG-TATTTCGATAGGGACA---GCGGCGTGTCC-AA-GGGTGATAC
ACATCCAA--GTCATGC--ACTACTAAA-GCC--ATCAAA--GAGCTAGAGCTACCACAA--GCC???????????????
????????????????????????????????????????????????????????????????????????????????
??????????????????????????????????????????????????????????
>corifolia_MP823
?GCATGGCTTAATCTTTGAGACAAGCATATGACTACTGGCAGGATCAA-CCAG-GTAGCATTCCTTTTAT-GACACCAGC
ACAACCCGAGCCCCCC-AT-TGAAT--AATCA-AAGAAGG-CAA---GGA---CAGG-CACAGTGGT----CAT-CCGCA
ACAAGCGACGAACGC---TTTTTTGGGTAAA-TAACGATCG-CAAGAC------GTATA-------TCCG----CATAA-
GTTTCAGC--ATCCACGATTAC-AAGTCACAGCTA--ATGGA-CATGGGGG-CTACAC-AATCAAA-GTGCAATCT-G-C
ATGAAA-CACTAGC--AACACTTCAAGGCTCACC-TCCACC-AAAAGTGGTGCATGG-CGAGA--AAAGGGACTTTT--T
T-GAG---AATAGTTCC-A--CCACATTGGGTAT-GA-GGCACAGGAACCC-----------------------------
-------------------------------------------------------------AAGAT-ATT---GCAACGG
GAGAACTTCCTCTT-CCCAA-GCA---TA--CT--ATT--GAAGAG----ATA-TGTCCGATATGGACTTCACTGCCCAG
AGCAGAGAAAATTCCAATCCCGACAAAA-TCAACTACCACCCACACGCCA-TTACGTACACTTTGCACCAACTCCTCC-A
ACCAATTGCACCTCGCTGG-ACAAGCTGCCC--AACTAGA-AGC-AAAGGCCAACAAGAGCAA-CGCAAGCACCGTTT--
-AGCATGAACACATAG--GCAAAA-C-AAAAATTAGGG--CAACGAG---------------------------------
---------------------------------GAT-TATTTGGATAGGGACA---ACAACGTAGCC-AA-AGAGGATCC
AAGACCAAA-GTCGTGC--ACTACTAAA-GCCA-ATCAAA--GAGCTAGATCTACCACAA--GCCCGTGGCAT???????
????????????????????????????????????????????????????????????????????????????????
??????????????????????????????????????????????????????????
>coventryi_EO12832
?????????TAATCTTTGAGACAAGCATATGACTACTGGCAGGATCAA-CCAG-GTAGCATTCCTTTTGC-GACACCGGC
ACGACCCAAGCCCCC--AT-TGAAT--AATCA-AAGATGG-CAA---GGA---CAGG-CACAGTGGT----CAT-CCGCA
ACAAGCGACGAACGC---TTTTTTGGGTAAA-TAACAATCG-CAAGAC------GTATA-------CCCG----CATAA-
GTTTCAGC--ATCCACAATTAC-AAGTCATAGCTA--ATGGA-CATGGGGG-CCGCAC-AATCAAA-GTGCAATTT-G-C
ATGAAA-CACTAGC--AACACTTTGAGGCTCACC-TCCACC-AAAAGTGGTGCAAGG-CGAGA--TTAGGGACTTTT--C
G-AAG---AATAGTACC-A--CCGCATTGGGTAT-GA-GGCACAGGAACCC-----------------------------
-------------------------------------------------------------AAGAT-ATT---GCAACGG
GAGAACTTCCTCTT-CTCGT-GCA---TA--CT--TTT--GAAGAG----ATA-TGTCCGATATGGACTTCACTGCACAG
AGCAGAGAAATTTCCAATCCCGACAAAA-TCAACTACCACCCACACACCA-TTACGTACACTTTGCACCAACTCCTCC-A
ACCAATTGCACCTCGAGGG-ACAAGCTGCCC--AACTAGA-AGC-AAAGGCCAACAAGAGCAA-GGCAAGCACCGTTT--
-AGCATGAACACATAA--GCAAAA-C-GAAGTTTGGGG--?TATGAG-CTTTGCCTCTCAAC--AATTAGGCATCCC--T
AAAA-GGA-ACACCAAAATATGTCA---TCAAGGAT-TATTTCGATA?????????????????????????????????
????????????????????????????????????????????????????????????????????????????????
????????????????????????????????????????????????????????????????????????????????
??????????????????????????????????????????????????????????
>cristata_MP820
TGCATGGCTTAATCTTTGAGACAAGCATATGACTACTGGCAGGATCAA-CCAG-GTAGCATTCCTTTTGC-GACACCGGC
ACAACCCAAGCCCCCC-AT-TGAAT--AATCA-AAGAAGG-CAA---GGA---CAGG-CACAGTGGT----CAT-CCGCA
ATAAGCGACAAACGC---TTTTTTGGGTAAA-TAACGATCG-CAAAAC------GTATA-------CCCG----CATAA-
GTTTCAAC--ATCCACGATTAC-AAGTCACAGCTA--ATGGA-CATGGGGG-CCGCAC-AATCAAAAGTGCAATCT-G-C
ATGAAA-CACTAGC--AACACTTCGAGGCTCACC-TCCACC-AAAAGTGGTGCAAGG-CGAGA--ATAGGGACTTTT--C
G-GAG---AATAGTTCC-A--CCGCATTGGGTAT-GA-GGTACAGGAACCA-----------------------------
-------------------------------------------------------------AAGAT-ATT---GCAATGG
GAGAACTTCTTCTT-CCCAT-GCA---TA--CT--ATT--GAAGAG----ATA-TGTCCGATATGGACTTCACTGCACAA
AGCAGAGAAATTTCCAATCCCGACAAAA-TCAACTACCACCCACACGCCA-TTACGTACACTTTGCACCAACTCCTCC-A
ACCAATTGCACCTCGAGGG-ACAAGCTGCCC--AACTAGA-AGC-AAAGGCCAACAAGAGCAA-GGCAAGCACCGTTT--
-AGCATGAACACATAA--GCAAAA-C-AAAGTTTGGGG--CAATGAG-CTT-GCCTCTCAAC--AATGAGGCATCCC--T
AAAA-GGA-AGGCCAA--TATGTCA---TCAAGGAT-TATTTCGATAGGGACA---GCAACGTACCC-AA-AGAGGATCC
AAGACCAAA-GTCGTGC--ACTACTAAA-GCCC-GTCAAA--GAGCTAGAGCTACCACAA--GCCCGTGGCATCA-T???
????????????????????????????????????????????????????????????????????????????????
??????????????????????????????????????????????????????????
>croceovirens_JP387
??CATGGCTTAATCTTTGAGACAAGCATATGACTACTGGCAGGATCAA-CCAG-GTAGCATTCCTTTTGC-GACACCGAC
ACAACCCAAGCCCCCC-AT-TGAAT--AATCA-AAGAAGG-CAA---GGA---CAGG-TACAGTGGT----CAT-CCGCA
ATAAGCGACGAACGC---TTTTTTGGGTAAA-TAACGATCG-CAAGAT------GTATA-------CCCG----CATAA-
GTTTCAGC--ATCCACGATTAC-AAGTCACAGCTA--ATGGA-CATGGGGC-CTGCAC-AATCAAA-GTGCAATCT-G-C
ACGAAA-CACTAGC--AACACTTCGAGGCTTACC-TCCACC-AAAAGTGGTGCAAGG-CGAGA--ATGGGGACTTTT--C
G-AAG---AATAGTTCC-A--CCGCATTGGGTAT-GA-GGCACAGGAACCC-----------------------------
-------------------------------------------------------------AAGAT-ATT---GCAACGG
GAGAAGTTCCTCTT-CCCGT-GCA---TA--CT--ATT--GAAAAG----ATA-TGTCCGATATGGACTTCACTGCACGA
AGCAGAGAAATTTCCAATCCCGACAAAA-TCAACTACCACCCACACGCCA-TTACGTACACTTTGCACCAACTCCTCC-A
ACCAATTGCACCTCGAGGG-ACAAGATGCCC--AACTAGA-AGC-AATGGCCAACAAGAGCAA-GGCAAGCACCGTTT--
-AGCATGAACACATAA--GCAGCA-C-GAAAATTGGGG--CAATGAG-CTT-ACCTCCAAAC--TATGAGCCATCCC--T
AAAA-GGA-ACGCCAA--TACGTCA---TAGAGGAT-CATTTCGATAGGGACA---ACAACGTAGCC-AA-AGAGGATCC
AAGACCAAA-GTCGTGC--ACTACTAAA-GCCC-GTGAAG--GAGCTAGAGCTACCACAA--GCCCGTGGCATC??????
????????????????????????????????????????????????????????????????????????????????
??????????????????????????????????????????????????????????
>cruenta_MP745_NR
??????????AATCTTTGAGACAAGCATATGACTACTGGCAGGATCAA-CCAG-GTAGCATTCCTTTTGC-GACACCGGC
ACGACCCAAGCCCCC--AT-TGAAT--AATCA-AAGAAGG-CAA---GGA---CAGG-CACAGTGGT----CAT-CCGCA
GCAAGCGACGAACAC---TTTTTTGGGTAAA-TAACGATCA-CGAGAC------GTATA-------CCCA----CATAA-
GTTTCAGC--ATCCACAATTAC-AAGTCACAGCTA--ATGGA-CATGGGGG-CCGCAC-AATCAAA-GTGCAATCT-G-C
ATGAAA-CACTAGC--AACACTTGGAGGCTCACC-TCCACC-AAGAGTGGTGCAAGG-CGAGA--ATAGGGACTTTT--C
G-GAG---AATAGTTCC-A--CCGCATTGGGTAT-GA-GGCATAGGAACCA-----------------------------
-------------------------------------------------------------AAGAT-ATT---GCAACGG
GAGAACTTCCTCTT-CCCAT-GCA---TA--CT--ATT--GAAGAG----ATA-TGTCCGATATGGACTTCACTGCCCAG
AGCAGAGAAATTTCCAATCCCGACAAAA-TCAACTACCACCCACACGCCA-TTACGTACACTTTGCACCAACTCCTCC-A
ACCAATTGCACCTCGAGGG-ACAAGCTGCCC--AACAAGA-AGC-AAAGGCCAACAAGAGC???????????????????
????????????????????????????????????????????????????????????????????????????????
????????????????????????????????????????????????????????????????????????????????
????????????????????????????????????????????????????????????????????????????????
????????????????????????????????????????????????????????????????????????????????
??????????????????????????????????????????????????????????
>cruenta_MP999_NR
TGCATGGCTTAATCTTTGAGACAAGCATATGACTACTGGCAGGATCAA-CCAG-GTAGCATTCCTTTTGC-GACACCGGC
ACGACCCAAGCCCCC--AT-TGAAT--AATCA-AAGAAGG-CAA---GGA---CAGG-CACAATGGT----CAT-CCGCA
GCAAGCGACGAACAC---TTTTTTGGGTAAA-TAACGATCA-CGAGAC------GTATA-------CCCA----CATAA-
GTTTCAGC--ATCCACAATTAC-AAGTCACAGCTA--ATGGA-CATGGGGG-CCGCAC-AATCAAA-GTGCAATCT-G-C
ATGAAA-CACTAGC--AACACTTGGAGGCTCACC-TCCACC-AAGAGTGGTGCAAGG-CGAGA--ATAGGGACTTTT--C
G-GAG---AATAGTTCC-A--CCGCATTGGGTAT-GA-GGCATAGGAACCA-----------------------------
-------------------------------------------------------------AAGAT-ATT---GCAACGG
GAGAACTTCCTCTT-CCCAT-GCA---TA--CT--ATT--GAAGAG----ATA-TGTCCGATATGGACTTCACTGCCCAG
AGCAGAGAAATTTCCAATCCCGACAAAA-TCAACTACCACCCACACGCCA-TTACGTACACTTTGCACCAACTCCTCC-A
ACCAATTGCACCTCGAGGG-ACAAGCTGCCC--AACAAGA-AGC-AAAGGCCAACAAGAGCAAAGGCAAGCACCGTTT--
-AGCATGAACACATAAAAGCAAAA-C-GAAGTTTGGGG--CAATGAG-CTT-GCCTCTCAAC--AATGAGCCATCCC--T
AAAA-GGA-AGGCCAA--TATGTCA---ACGAGGAT-TATTTAGATAGGGACG---GCAACATAGCC-AA-AGAGGATCC
AACACCAAA-GTCGTGC--ACTACTAAA-GCC--CTCAAA--GAGCTGGAGCTACCACAA--GCCCGT????????????
????????????????????????????????????????????????????????????????????????????????
??????????????????????????????????????????????????????????
>cryptoclada_EO12684
????????TTAATCTTTGAGACAAGCATATGACTACTGGCAGGATCAA-CCAG-GTAGCATTCCTTTTGC-GACACCAGC
ACGACCCAAGCCCCCC-AT-TGAAT--AATCA-AAGAAGG-CAA---GGA---CAAG-CACAGTGGT----CAT-CCGCA
ACAAGCGACGAACGC---TTTTTTGGGTAAA-TAACGATCG-CAAGAC------ATATA-----CCCCCG----CATAA-
GTTTCAGC--ATCCACGATTAC-AAGTCACAGCTA--ATGGA-CATGGGGG-CCGCAC-AATCGAA-GTGCAATCT-A-C
ATGAAA-CACTAGC--AGCACTTCGAGTCTCACC-TCCACC-AAAAGTGGTGCAAGG-CAAGA--ATAGGGACTTTT--C
G-GAG---AATAGTTCC-A--CCGCATTGGGTAT-GA-GGCACAGGAACCC-----------------------------
-------------------------------------------------------------AAGAT-ATT---GCAACGA
GAGAACTTCCTCTT-CCCGT-GCA---TA--CT--ATT--GAAGAG----ATA-TGTCCGATATGGACTTCACTGCGCGG
AGCAGAGAAATTTCCAATTCCGACAAAA-TCAACTACCACCCACACGCCATTTACGTACACTTTGCGCCAACTCCTCC-A
ACCAATTGCACCTCGAGGG-ACAAGCTGCCC--AACTAGA-AGC-AAAGGCCAACAGGAGAAA-GGCAAGCACCG?????
????????????????????????????????????????????????????????????????????????????????
????????????????????????????????????????????????????????????????????????????????
????????????????????????????????????????????????????????????????????????????????
????????????????????????????????????????????????????????????????????????????????
??????????????????????????????????????????????????????????
>cumuliflora_EO12699
?????????????????????????CATATGACTACTGGCAGGATCAA-CCAG-GTAGCATTCCTTTTGC-GACACCGGC
ACGACCCAAGCCCCCC-AT-TGAAT--AATCA-AAGAAGG-CAA---GGA---CAGG-CACAGTGGT----CAT-CCGCA
ACAAGCGACGAACGC---TTTTTTGGGTAAA-TAACGATCG-CAAGAC------GTATA-------CCCG----CATGA-
GTTTCAGC--ATCCACGATTAC-AAGTCACAGCTA--ATGGA-CATGGGGG-CCACAC-AATCAAA-GTGCAATCT-G-C
ATGAAA-CACTAGC--AACACTTCGAGGCTCACC-TCCACC-AAAAGTGGTGCAAGG-CGAGA--ATAGGTACTTTT--C
G-GAG---AATAGTTCC-A--CCGCATTGGGTAT-GA-GTCACAGGAACCC-----------------------------
-------------------------------------------------------------AAGAT-ATT---GCAACGG
GAGAACTTCCTCTT-CCCGT-GCA---TA--CT--ATT--GAAGAG----ATA-TGTCCGATATGGACTTCACTGCGCGG
AGCAGAGAAATTTCCAATCCCGACAAAA-TCAACTACCACCCATACGCCA-TTACGTACACTTTGCACCAACTCCTCC-A
ACCAATTGCACCTCGAGGG-ACAAGCTGCCC--AACTAGA-AGC-AAAGGCCAACAAGAGCAA-GGCAAGCACCGTTT--
-AGCATGAACACATAA--GCAAAA-CCGAAGTT-----------------------------------------------
-----------------------------------------ACGATAGGGACA---GCAACGTAGCC-AA-AGAG?????
????????????????????????????????????????????????????????????????????????????????
????????????????????????????????????????????????????????????????????????????????
??????????????????????????????????????????????????????????
>desmantha_MP562
??????????????????????????????????????????????????????????????CCTTCTGC-GACACCGGC
ACGACCCAAGCCCCCC-AT-TGAAT--AATCA-AAGAAGG-CAA---GGA---CGGA-CACAGTGGT----CAT-CCGCA
ACAAGCGACGAACGC---TTTTTTGGGTAAA-TAACGATCG-CAAGAC------GTATA-------CCCG----CATAA-
GTTTCAGC--ATCCACGATTAC-AAGTCACAGCTA--ATGGA-CATGGGGG-CCGCAC-AATCAAA-GTGCAATCT-G-C
ATGAAA-CACTAGC--AACACTTCGAGGCTCACC-TCCACC-AAAAGTGGTGCAAGG-CGAGA--ATAGGTACTTTT--C
G-GAG---AATAGTTCC-A--CCGCATTGGGTAT-GA-GGCACAGAAACCC-----------------------------
-------------------------------------------------------------AAGAT-ATT---GCAACGG
GAGAACTTCCTCTT-CCCGT-GCA---TA--CT--ATT--GAAGAG----ATA-TGTCCGATACGGACTTCACTGCACGG
AGCAGAGAAATTTCCGATCCCGACAAAA-TCAACTACCACCCATAAGCCA-TTACGTACACTTTGCACCAACTCTTCC-A
ACCTATTGCACCTCGAGGG-ACAAGCTGCCC--AACTAGA-AGC-AAAGGCCAACAAGAGCAA-GGCAAGCACCGTTT--
-AGCATGAACACATAA--GCAAAA-TCGAAGTTTGGGGC-CAATGAG-TTT-GCCTCTCAAC--AATGAGGCAACCC--C
CGAAGGAG-AAGCCAA--TGCGTCT---TCGAGGAG-CATTTCGATTGGGACA---GCGGCGTGTCC-AA-GGGTGATAC
ACATCCAA--GTCATGC--ACTACTAAA-GCC--GTCAAA--GAGCTAGAGCTACCACAA--GCC???????????????
????????????????????????????????????????????????????????????????????????????????
??????????????????????????????????????????????????????????
>diosmifolia_CM19
???????????????????????????TATGACTACTGGCAGGATCAA-CCAG-GTAGCATTCCTTTTGC-GACACCGGC
ACGACCCAAGCCCCCC-AT-TGAAT--AATCA-AAGAAGG-CAA---GGA---CAGG-CACAGTGGT----CAT-CCGCA
ACAAGCGACGAACGC---TTTTTTGGGTAAA-TAACGATCG-CAAGAC------GTATA-------ACCA----CATAA-
GTTTCAGC--ATCCACGATTAC-AAGTCACAGCTA--ATGGA-CATGGGGG-CCGCAC-AATCAAA-GTGCAATCT-G-C
ATGAAA-CAATAGC--AACACTTCGAGGCTCACC-TCCACC-AAAAGTGGTGCAAGG-CGAGA--ATAGGTACTTTT--C
G-AAG---AATAGTTCC-A--CCGCATTGGGTAT-GA-GGCACAAGAACCC-----------------------------
-------------------------------------------------------------AAGAT-ATT---GCAACGG
GAGAACTTCCTTTT-CCCAT-GCA---TA--CT--ATT--GAAGAG----ATA-TGTCCGATATGGACTTCACTGCACGG
AGCAGAGAAATTTCCAATCCCGACAAAA-TCAACTACCACCCATACGCCA-TTACGTACACTTTGCACCAACTCCTCC-A
ACCAATTGCACCTCGAGGG-ACAAGCTGCCC--AACTAGA-AGC-AAAGGCCGACAAGAGCAA-GGCAAGCACCGTTT--
-AGCATGAACACATAA--GCAAAA-CCGAAGTTTGGGG--CAATGAG-GTT-GCCTCTCAAC--AATGAGGCATCCC--T
AAAA-GGA-ACGCCAA--TATGACAACATCGACGAT-TAATTTGATAGGGACA---GCAACGTAGCC-TA-AGAGGATGC
AAG?????????????????????????????????????????????????????????????????????????????
????????????????????????????????????????????????????????????????????????????????
??????????????????????????????????????????????????????????
>dolfiana_EO12546
???????CTTAATCTTTGAGACAAGCATATGACTACTGGCAGGATCAA-CCAG-GTAGCATTCCTTTTGC-GACACCGGC
AAGACACAAGCCCCCC-AT-TGAAT--AATCA-AAGAAGG-CAA---GGA---CAAG-CACAGTGGT----CAT-CCGCA
ACAAGCGACGAACGC---TTTTTTTGGGCAA-TAACAATCG-CAAGAC------GTATA-------CCCG----CATAA-
GTTTCAGC--ATCCACGATTAC-AAGTCACAGCTA--ATGGA-CATGGGGC-CTGCAC-AATCAAA-GTGCAATCT-G-C
ATGAAA-CACTAGC--AACACTTCGAGGCTTACC-TCCACC-AAAAATGGTGCAAGG-CAAGT--ATAGGGACTTTT--T
G-GAG---AATAGTTCC-A--CCGCATTGGGTAT-GA-GGCACAGGAACCC-----------------------------
-------------------------------------------------------------AAGAT-TTT---GCAACAG
GAGAACTTCATCTT-CCCGT-GCA---TA--CT--ATT--GAAAAG----ATA-TGTCCGATATGGACTTCACTGCACGA
AGCAGAGAAATTTCCAATCCCGACAAAA-TCAACTACCACCCACACGCCA-TTACGTACACTTTGCACCAACTCCTCC-A
ACCAATTGCACCTCGAGGG-ACAAGCTGCCC--AACTAGA-AGC-AAAGGCCAACAAGAGCAA-GGCAAGCACCGTTT--
-AGCATGAACACATAA--GCAACA-C-GAAGTTTGGGG--CAATGAG-CTT-AACTCCCAAC--TATGAGCCATCCC--T
AAA--GGA-ACGCCAA--TACGTCA---TCGAGGGT-TATTTCGATAGGGACC---GCAATGTAGCCCAA-AGAGGATCC
AAGACCAAA-GTCATGC--ACTACTAAA-GCC--GTCAAA--GAGCTAGAGCTACCACAA--GCCC??????????????
????????????????????????????????????????????????????????????????????????????????
??????????????????????????????????????????????????????????
>doliiformis_MP710
????AGGCTTAATCTTTGAGACAAGCATATGACTACTGGCAGGATCAA-CCAG-GTAGCATTCCTTTTGC-GACACCGGC
ACAACCCAAGCCCCC--AT-TGAAT--AATCA-AAGAAGG-CAA---GGA---CAGG-CACAGTGGT----CAT-CCGCA
ACAAGCGACAAACGC---TTTTTTGGGTAAA-TAACGATCA-CGAGAC------ATATA-------CCCA----CATAA-
ATTTCAGC--ATCCACGATTAC-AAGTCACAGCTA--ATGGA-CATGGGGG-CCGCAC-AATCAAA-GTGCAATCT-A-C
ATGAAA-CACTAGC--AACACTTCGAGGCTCACC-TCCACC-AAAAATGGTGCAAGG-CGAGA--ATAGGGACTTTT--C
G-GAG---AATAGTTCC-A--CCGCATTGGGTAT-GA-GGCACAGGAACCA-----------------------------
-------------------------------------------------------------AAGAT-ATT---GCAACGG
GAGAACTTCCTCTT-CCCAT-GCA---TA--CT--AYT--GAAGAG----ATA-TGTCCGATATGGACTTCACTGCCCAG
AGCAGAGAAATTTCCAATCCCGACAAAA-TCAACTACCACCCACACGCCA-TTACGTACACTTTGCACCAACTCCTCC-A
ACCAATTGCACCTCGAGGG-ACAAGCTGCCC--AACAAGA-AGC-AAAGGCCAACAAGAGC???????????????????
????????????????????????????????????????????????????????????????????????????????
????????????????????????????????????????????????????????????????????????????????
????????????????????????????????????????????????????????????????????????????????
????????????????????????????????????????????????????????????????????????????????
??????????????????????????????????????????????????????????
>dominans_MP648
????????TTAATCTTTGAGACAAGCATATGACTACTGGCAGGATCAA-CCAG-GTAGCATTCCTTTTGC-GACACCAGC
ACGACCCAAGCCCCCC-AT-TGAAT--AATCA-AAGAAGG-CAA---GGA---CAGG-CACAGTGGT----CAT-CTGCA
ACAAGCGACGAACGC---TTTTTTGGGTAAA-TAACGATCG-CAAAAC------GTATA------CCCCG----CATAA-
GTTTCAGC--ATCCACGATTAC-AAGTCACAGCTA--ATGGA-CATGGGGG-ACGCAC-AATCGAA-GTGCAATCT-A-C
ATGAAA-CACTAGC--AGCACTTCGAGGCTCACC-TCCACC-AAAAGTGGTGCAAGG-CGAGA--ATAGGGACTTTT--C
G-GAG---AATAGTTCC-A--CCGCATTGGGTAT-GA-GGCACAGGAACCC-----------------------------
-------------------------------------------------------------AAGAT-WTT---GCAACGG
GAGAACTTCCTCTT-CCCGT-GCA---TA--CT--ATT--GAAGAG----ATA-TGTCCGATATGGACTTCACTGCACGG
AGCAGAGAAATTTCCAATCCCGACAAAA-TCAACTACAACCCACACGCCATTTACGTACACTTTGCACCAACTCCTCC-A
ACCAATTGCACCTCGAGAG-ACAAGCTGCCC--AACTAGA-AGC-AAAGGCCAACAGGAGCAA-GGCAAGCACCG?????
????????????????????????????????????????????????????????????????????????????????
????????????????????????????????????????????????????????????????????????????????
????????????????????????????????????????????????????????????????????????????????
????????????????????????????????????????????????????????????????????????????????
??????????????????????????????????????????????????????????
>dracomontana_EO12130
????????TTAATCTTTGAGACAAGCATATGACTACTGGCAGGATCAA-CCAG-GTAGCATTCCTTTTGC-AACACCGGC
ACGACCCAAGCCCCCC-AT-TGAATATAATCA-AAGAAGG-CAA---GGA---CAGG-CACAGTGGT----CAT-CTGCA
CCAAGCGACGAACGC---TTTTTTGGGTAAA-TAACGATCG-CAAAAC------GTATA------CCCCG----CATAA-
GTTTCAGC--ATCCACGATTAC-AAGTCACAGCTA--ATGGA-CATGGGGG-ACGCAC-AATCAAA-GTGCAATCT-G-C
ATGAAA-CACTAGC--AGCACTTCGAGGCTCCCC-TCCACC-AAAAGTGGTGCAAGG-AGAGA--ATAGGGACTTTT--C
G-GAG---AATAGTTCC-A--CCGCATTGGGTAT?GA-GGCACAGGAACCC-----------------------------
-------------------------------------------------------------AAGAT-ATT---GCAACGG
GAGAACTTCCTCTT-CCCGT-GCA---TA--CT--ATT--GAAGAG----ATA-TGTCCGATATGGACTTCACTGCACGG
AGCAGAGAAATTTCCAACCCCGACAAAA-TCAACTACCACCCACACGCCA-TTACGTACACTTTGCACCAACTCCTCC-A
ACCAATTGCACCTCGAGGG-ACAAGCTGCCC--ATCTAGA-AGC-AAAGGCCAACAAGAGCAG-GGCAAGCACAG?????
????????????????????????????????????????????????????????????????????????????????
????????????????????????????????????????????????????????????????????????????????
????????????????????????????????????????????????????????????????????????????????
????????????????????????????????????????????????????????????????????????????????
??????????????????????????????????????????????????????????
>drakensbergensis_DB1443
????????TTAATCTTTGAGACAAGCATATGACTACTGGCAGGATCAA-CCAG-GTAGCATTCCTTTTGC-GACACCGGC
ACAACCCAAGCCCCCC-AT-TGAAT--AATCA-AAGAAGG-CAA---GGA---CAGG-CACAGTTGT----CCT-CTCCA
ACAAGCAATGAACGC---TTCTTTGGGTAAA-TAACGATTA-CAAAAT-----------------CACCG----CATAA-
GTTTCAGC--ATCCACGATTACAAAGTCACAGCTA--ATGGA-CATGGGGG-ACGCAC-AATCAAA-GTGCAATCT-G-C
ATGAAA-CACTAGC--AGCACTTCGAGGCTCACC-TCCACC-AAAAGTGGTGAAAGG-CGAGA--ATAGGGACTGTT--C
G-GAG---AATAGTTCC-A--CCGCATTAGGTAT-GA-GGCACAGGAACCC-----------------------------
-------------------------------------------------------------AAGAT-ATT---GCAACAG
GAGAACTTCCTCTT-CCCGT-GCA---TA--CT--ACT--GAAGAG----ATA-TGTCCGATACGGACTTCACTGCACGT
AGCAGAGAAACTTCCAATCCCGACAAAA-TCAGCTACCACCCACACACCA-TTACGTACACTTTGCACCAACTCCTCC-A
AGCAATTGCACCTCGAGGG-ACAAGCTGCCC--AACTAGAGAGC-AAAGGCCAACAAGAGCAA-GGCAAGCACCG?????
????????????????????????????????????????????????????????????????????????????????
????????????????????????????????????????????????????????????????????????????????
????????????????????????????????????????????????????????????????????????????????
????????????????????????????????????????????????????????????????????????????????
??????????????????????????????????????????????????????????
>eremioides_EO12854
????????????????????????????????????????????????????????????????TTTTGC-GACACCGGC
ACAACCCAAGCCTCC--AT-TGAAT--AATCA-AAGAAGG-CAA---GGA---CAAG-CACAGTGGT----CAT-CCGCA
ATAAGCGACGAACGC---TTTTTTGGGTAAA-TAACGATCG-CAAGAC------GTATA-------CCCG----CGTTA-
GTTTCAGC--ATCCACGACTAC-AAGTCACAGCTA--ATGGA-CATGGGGC-CCGCAC-AATCAAA-GTGCAATCT-G-C
ATGAAA-CACTAGC--AACACTTCAAGGCTCACC-TCCACC-ACTGGTGGTGCAAGG-CAAGA--ATAGGGACTTTT--C
A-GAG---AATAGTACC-A--CCACATTGGGTAT-GA-GGCACAGGATCCC-----------------------------
-------------------------------------------------------------AAGAT-ATT---GCAACGG
GAGAACTTCCTCT---CCAT-TCC---TA--CT--ATT--GAAGAG----ATA-TGCCCGATATGGACTTCACTGCACC-
AGCAGAGAAAATTCCAATCCCGACAAAA-TCAACTACAACCCACACGCAA-TTACGTACACTTTGCGCCTACTCCTCC-A
ACCAATTGCACCTCGAGGG-ACAAGCCGCCC--AACTAGA-AGC-AAAGGCCAACAAGAGCAA-GGCAAGCACCGTTT--
-AGCATGAACACATTA--GCAACA-A-GAAGTTTGGGG--CAGTGCATCTT-----------------------------
---------------------------------------------------CA----AGAAGTGTCC-AA-GGGTGATAC
ACATCCAA--GTCATGC--GCTACTAAA-GCC--GTCAAA--GAGCTAGAGCTACCACAA--GCCCGTGGCATCA?????
????????????????????????????????????????????????????????????????????????????????
??????????????????????????????????????????????????????????
>esteriana_EO12858
?????GGCTTAATCTTTGAGACAAGCATATGACTACTGGCAGGATCAA-CCAG-GTAGCATTCCTTTTGC-GACACCGGC
ACGACCCAAGCCCCCC-AT-TGAAT--AATCA-AAGTAGG-CAA---GGA---CAGG-CACAGTTGT----CAT-CCGCA
ACAAGCGACGAACAC---TTTTTTGGGTAAA-TAACGATCG-CAAGAC------GTATA-------CCCG----CATAA-
GTTTCAGC--ATCCACGATTAC-AAGTCACAGCTA--ATGGA-CATGGGGG-CCGCAC-ATTCAAA-GTGCAATCT-G-C
ATGAAA-CACTAGC--AACACTTCGAGGCTCACC-TCCACC-AAAAGTGGTGCAAGG-CGAGA--ATAGGGACTTTT--C
G-GAG---AATAGTTCC-A--CCGCATTGGGTAT-GA-GGCACAGGAAGCC-----------------------------
-------------------------------------------------------------AAGAT-ATT---GCAACGG
GAGAACTTCCTCTT-CCCGT-GCA---TA--CT--ATT--GAAGAG----ATA-TGTCCGATATGGACTTCACTGCACGG
AGCAGAGAAATTTCCAATCCCGACAAAA-TCAACTACCACCCATACGCCA-TTACGTACACTTTGC-CCAACTCCTCC-A
ACCAATTGCACCTCGAGGG-ACAAGCTGCCC--AACTAGA-AGC-AAAGGCCAACAAGAGCAA-GGCAAGCACCGTTT--
-AGCATGAACACATAA--GCATAA-C-GAAGTTTGGGA--CAATGAG-CTT-GCCTCTCAAC--AATTAGGCATCCC--T
AAAA-GGA-ACACCTA--TATGTCA---TCGAGGAT-TATTTCGATAGGGAGA---GCAACGTAGCC-AA-CAAGGATCC
AAGACCAAA-GTCATGC--ACTAATAAA-GCCC-ATCAAA--GAGCTAGAGCTACCACAA--GCCCGTGGCAT???????
????????????????????????????????????????????????????????????????????????????????
??????????????????????????????????????????????????????????
>evansii_MP641
?????????????????GAGACAAGCATATGACTACTGGCAGGATCAA-CCAG-GTAGCATTCCTTTTGC-GACACCAGC
ACGACCCAAGCCCCCC-AT-TGAAT--AATCA-AAGAAGG-CAA---GGA---CAGG-CACAGTGGT----CAT-CTGCA
ACAAGCGACAAACGC---TTTTTTGGGTAAA-TAACGATCG-CAAAAC------GTATA------CCCCG----CATAA-
GTTTCGGC--ATCCACGATTAC-AAGTCACAGCTA--ATGGA-CATGGGGG-ACGCAC-AATCAAA-GTGCAATCT-A-C
ATGAAA-CACTAGC--AACACTTCGAGGCTCACC-TCCACC-AAAAGTGGTGCAAGG-CGAGA--TTAGGGCCTTTT--C
G-AAG---AACAGTTCC-A--CCGCATTGGGTAT-GA-GGCACAAGAACCC-----------------------------
-------------------------------------------------------------AAGAT-ATT---GCAACGG
GAGAACTTCCTCTT-CCCAT-GCA---TA--CT--ATT--GAAGAG----ATA-TGTCCGACATGGACTTCACTGCACGG
AGCAGAGAAATTTCCAATCCCGACAAAA-TCAACTACCACCCACACGCCA-TTACGTACACTTTGCACAAACTCCTCC-A
ACCAATTGCACCTCGAGAG-ACAAGCTGTCC--AACTAGA-AGC-AAAGGCCAACAGGAGCGA-GGCAAGCACCG?????
????????????????????????????????????????????????????????????????????????????????
????????????????????????????????????????????????????????????????????????????????
????????????????????????????????????????????????????????????????????????????????
????????????????????????????????????????????????????????????????????????????????
??????????????????????????????????????????????????????????
>filago_BG68
????????TTAATCTTTGAGACAAGCATATGACTACTGGCAGGATCAA-CCAGAGTAGCATTCCTTTTGCAGACACCGGC
ACAACCCAAGCCCCCC-AT-TGAAT--AATCA-AAGAAGG-CAA---GGA---CAGG-CACAATGGT----CAT-CTGCA
ACAAGCGACGAACGC--TTCTTTTGGGTAAT-TAACGATCG-CAAAAC------GTATA------CCCCG----CATAA-
TTTTCAGC--ATCCACGATTAC-AAGTCACAGCTA--ATGGA-CACGGAGG-ACGCAC-AATCAAA-GTGCAATCTTA-C
ATGAGA-CACTAGC--AACACTTCGAGGCTCACC-TCCACC-GAAAGTGGTGCAAGG-CGAGA--ATAGGGACTTTT--C
G-GAG---AATAGTTCC-A--CCGCATTGGGTAT-GA-GGCACAGGAACCC-----------------------------
-------------------------------------------------------------AAGAT-ATT---GCAACGC
GAGAACTTCCTCTTTCCCGT-GCA---AA--CT--ATT--GAAGAG----ATA-TGTCCGATATGGACTTCACTGCACGG
AGCAGAGAAATTTCCAATCCCAACAAAA-TCAACTACCACCCACACGCCA-TTACGTACACATCGCACCAACTCCTCCCG
ACCATTTGCACCTCGACAG-ACAAGCTGCCC--AACTAGA-AGC-AAAGGCCAACAGGAGCAA-GGCAAGCACCG?????
????????????????????????????????????????????????????????????????????????????????
????????????????????????????????????????????????????????????????????????????????
????????????????????????????????????????????????????????????????????????????????
????????????????????????????????????????????????????????????????????????????????
??????????????????????????????????????????????????????????
>filamentosa_EO12728
AGCATGGCTTAATCTTTGAGACAAGCATATGACTACTGGCAGGATCAA-CCAG-GTAGCATTCCTTTTGC-GACACCGGC
ACGACCCAAGCCCCC--AT-TGAAT--AATCA-AAGAAGG-CAA---GGA---CAAG-CACAGTGGT----CAT-CCGCA
ACAAGCGACAAACGC---TTTTTTGGGTAAA-TAACGATCA-CGAGAC------GTATA-------CCCA----CATAA-
GTTTCAGC--ATCCACAATTAC-AAGTCACAGCTA--ATGGA-CATGGGGG-CCGCAC-AATTAAA-GTGCAATCT-A-C
ATGAAA-CACTAGC--AACACTTCGAGGCTCACC-TCCACC-AAAAGTGGTGCAAGG-CGAGA--ATAGGGACTTTT--C
G-GA----AATAGTTCC-A--CCGCATTGGGTAT-GA-GGCACAGGAACCA-----------------------------
-------------------------------------------------------------AAGAT-ATT---GCAACGG
GAGAACTTTCTCTT-CCCAT-GCA---TA--CT--ATT--GAAGAG----ATA-TGTCCGATATGGACTTCACTGCCCAG
AGCAGAGAAATTTCCAATCCCGACAAAA-TCAACTACAACCCACACGCCA-TTACGTACACTTTGCACCAACTCCTCC-A
ACCAATTGCACCTCGAGGG-ACAAGCTGCCC--AACAAGA-AGC-AAAGGCCAACAAGAGCAA-TGCAAGCACCGTTT--
-AGCATGAACACATAA--GCAAAA-C-GAAGTTTGGGG--CAACAAG-CTT-GCCTCTCAAC--AATGAGGCATCCA--T
AAAA-GGA-AGGCCAA--TGT--CA---ACGAGGA--TATTTCGATAGGGACA---GAAACGTAGCC-AA-AGAGGATCC
AAGTCCAAA-GTCATGC--ACTACTAAA-GCC--ATCTAA--GAGCAAGAGCTACCACAA--GCCCGTGGCATC??????
????????????????????????????????????????????????????????????????????????????????
??????????????????????????????????????????????????????????
>filiformis_EO12881
???????????????????????????TATGACTACTGGCAGGATCAA-CCAG-GTAGCATTCCTTTTGC-GACACCGGC
ACGACCCAAGCCCCC--AT-TGAAT--AATCA-AAGAAGG-CAA---GGA---AAGG-CACAGTGGT----CAT-CCGCA
ACAAGCGACGAACGC---TTTTTTGGGTAAA-TAACGATCA-CGAGAC------GTATA-------CCCA----CATAA-
GTTTCAGC--ATCCACAATTAC-AAGTCACAGCTA--ATGGA-CATGGGGG-CCGCAC-AATCAAA-GTGCAATCT-G-C
ATGAAA-CACTAGC--AACACTTCGAGGCTCACC-TCCACC-AAA-GTGGTGCAAGG-CGAGA--ATAGGGACTTTT--C
G-AAG---AATAGTTCC-A--CCGCATTGGGTAT-GA-GGCACAGGAACCA-----------------------------
-------------------------------------------------------------AAGAT-ATT---GCAACGG
GAGAACTTCCTCTT-CCCAT-GCA---TA--TT--ATT--GAAGAG----ATA-TGTCTGATATGGACTTCACTGCCCAA
AGCAGAGAAATTTCCAATCCCGACAAAA-TCAATTACCACTCACACGCCA-TTACGTACACTTTGCACCAACTCCTCC-A
ACCAATTGCACCTCGAGGG-ACAAGCTGCCC--AACAAGA-AGC-AAAGGCCAACAAGAGCAA-GGCAAGCACCGTTT--
-AGCATGAACACATTA--GCAAAA-C-GAAGTTTGGGG--CAATGAG-CTT-ACCTCTCAAC--AATGAGCCAACCC--T
AAAA-GGA-AGGCAAA--TATGTCA---ACGAGGAT-TATTTCAATAGGGACA---ACAACGTAGCC-AA-AGAGGATCC
AAGACCAAA-GTCGTGC--GATACTAAA-GCCCTCAAAGAGC??????????????????????????????????????
????????????????????????????????????????????????????????????????????????????????
??????????????????????????????????????????????????????????
>flanaganii_MP631_NR
???????????ATSTGTGAGACAAGCATATGATTACTGCCAGGAACTA-CCAG-GTAGCATTCCTTTTGC-GACACCAGC
ACGACCCAAGCCCCCC-AT-TGAAT--AATCA-AAGAAGG-CAA---GGA---CAGG-CACAGTGGT----CAT-CTGCA
ACAAGCGACGAACGC---TTTTTTGGGTAAA-TAACGATCG-CAAAAC------GTATA------CCCCG----CATAA-
GTTTCAAC--ATCCACGATTAC-AAGTCACAGCTA--ATGGA-CATGGGGG-ACGCAC-AATCAAA-GTGCAATCT-A-C
ATGAAA-CACTAGC--AGCACTTCGAGGCTCACC-TCCACC-AAAAGTGGTGCAAGG-CGAGA--ATAGGGACTTTT--C
G-GAG---AATAGTTCC-A--CCGCATTGGGTAT-GA-GGCACAGGAACCC-----------------------------
-------------------------------------------------------------ATGAT-ATT---GCAACGG
GAGAACTTCCTCTT-CCCAT-GCA---TA--CT--ATT--GAAGAG----ATA-TGTCCGATATGGACTTCACTGCACGG
AGCAGAGAAATTTCCAATCCCGACAAAA-TCAACAACCACCCACACGCCA-TTACGTACACTTTGCACCAACTCCTCC-A
ACCAATTGCACCTCGAGGG-ACAAGCTGCCC--AA-TCTA????????????????????????????????????????
????????????????????????????????????????????????????????????????????????????????
????????????????????????????????????????????????????????????????????????????????
????????????????????????????????????????????????????????????????????????????????
????????????????????????????????????????????????????????????????????????????????
??????????????????????????????????????????????????????????
>flavicoma_EO12823
????????????????TGAGACAAGCATATGACTACTGGCAGGATCAA-CCAG-GTAGCATTCCTTTTGC-GACACCGGC
ACAACCCAAGCCCCCC-AT-TGAAT--AATCA-AAGAAGG-CAA---GGA---CAAG-CACAGTGGT----CATCCCGCA
ACAAGCGACGAACGC---TTTTTTGGGTAAA-TAACAATCG-AAAGAC------GTATA-------CCCG----CATAA-
GTTTCAGC--ATCCACGATTAC-AAGTCACAGCTA--ATGGA-CATGGGGG-CCGCAC-AATGAAA-GTGCAATCT-G-C
ATGAAA-CACTAGC--AACACTTCGAGGCTCACC-TCCACC-AAATGTGGTGCAAGG-CGAGA--ATAGGGACTTTT--C
G-GAG---AATAGTTCC-A--CCGCAT-GGGTAT-GA-GGCACAGGAACCC-----------------------------
-------------------------------------------------------------AGGAT-ATT---GCAACGG
GAGAACTTCCTCTT-CCCGT-GCA---TA--CA--ATT--GAAGAG----ATA-TGTCCGATATGGACTTCACTGCACGG
AGCAGAGAAATTTCCAATCCTGACAAAA-TCAACTACCACCCATATGCCA-TTACGTACACTTTGCACCAACTCCTCC-A
ACCAATTGCACCTCGAGGG-ACAAGCTGCCC--AACTAGA-AGC-AAAGGCCAACAAGAGCAA-GGCAAGCACCGTTT--
-AGCATGAACACACAA--GCAAAA-C-AAAGTTTGAGG--CA-------------------------------TCCCC-C
AAAG--------------------------GAGGAATAATTTCGATAGGGACA---GCGCCGTGTCC-AA-GGGTGATAC
ACATCCAA--GTCATGC--ACTACTAAAGCC?????????????????????????????????????????????????
????????????????????????????????????????????????????????????????????????????????
??????????????????????????????????????????????????????????
>flexistyla_EO12818
????????????????TGAGACAAGCATATGACTACTGGCAGGATCAA-CCAG-GTAGCATTCCTTTTGC-GACACCGAC
ATGACCCAAGCCCCC--AT-TGAAT--AATCA-AAGAAGG-CAA--GGGA---CAAG-CACAGTGGT----CAT-CTGCA
TCAAGCGACAAACGC---TTTTTTGGGTAAA-TAACAATCG-CAAGAC------GTATA-------CCCA----CATAA-
GTTTCAGC--ATCCACAATTAC-AAGTCACAGCTA--ATGGA-CATGGGGG-CCGCAC-AATCAAA-GTGCAATCT-C-C
ATGAAA-CACTAGC--AACACTTCAAGGCTCAAC-TCCACC-AAAAGTGGTGCAAGG-CGAGA--ATAGGGACTTTT--C
G-GAG---AATAGTTCC-A--CCGCATTGGGTAT-AA-GGCACAGGAACCC-----------------------------
-------------------------------------------------------------AAGAT-ATT---GCAACAG
GAGAACTTCCTCTT-CCCGT-GCA---TA--CT--ATT--GAAGAG----ATA-TGTCCGATATGGACTTCACTGCACGG
AGCAGAGAAATTTCCAATCCCGACAAAA-TAAACTACCACTCACACGCCA-TTACGTACACTTTGCACCAACTCCTCC-A
ACCAATTGCACCTCGAGGG-ACAAGCTGCCC--AACTAGA-AGC-AAAGGCCAACAAGAGCAA-GGCAAGCACCGTTT--
-AGCATGAACACATAA--CAAAAA-C-GCAATATGGGG--CAGTGAG-----------CAAC----------ATCCC--T
AAAA-GGA-ACGCCAA--TATGTCA---TCGATGAT-TATTTCAATAGGGACA---GCAACGTCGTC-AA-AGGGGATCC
AAAACCAAA-GTCATGC--ACTACTAAAGCCCATCAAAGAGCTAGAGCTACCACAAGCCCGTGGCAT?????????????
????????????????????????????????????????????????????????????????????????????????
??????????????????????????????????????????????????????????
>florifera_EO12536
????????????????TGAGACAAGCATATGACTACTGGCAGGATCAA-CCAG-GTAGCATTCCTTTTGC-GACACCGGC
ACGACCCAAGCCCCCC-AT-TGAAT--AATCA-AAGAAGG-CAA---GGA---CAGG-CACAGTGGT----CAT-CCGCA
ACAAGCGACGAACGC---TTTTTTGGGTAAA-TAACGATCG-CAAGAC------GTACA-------CCCG----CATAA-
GTTTCAGC--ATCCACGATTAC-AAGTCGCAGCTA--ATGGA-CATGGGGG-CCGCAC-AATCAAA-GTGCAATCT-G-C
ATGAAA-CACTAGC--AACACTTCGAGGCTCACC-TCCACC-AAAAGTGGTGCAAGG-CGAGA--ATAGGTACTTTT--C
G-GAG---AATAGTTCC-A--CCGCATTGGGTAT-GA-GGCACAAGAACCC-----------------------------
-------------------------------------------------------------GAGAT-ATT---GCAACGG
GAGAACTTCCCTCTGCCCGT-CCA---TA--CC--ATT--GAAGAG----ATT-TGTCCGATATGGACTTCACTGCACGG
AGCAGAGAAATTTCCAATCCCGACAAAA-TCAACTACCACCCATACGCCATTTACGTACACTTTGCACCAACTCCTCC-A
ACCAATTGCACCTCGAGGG-ACAAGCTGCCC--AACTAGA-AGC-AAAGGCCAACAAGAGCAA-GGCAAGCACCGTTT--
-AGCATGAACACATAA--GCAAAA-CCGAAGTTTGGGG--CGTCGAG-CTT-GCCTCTCAAC--AAAGAGGCATCCC--T
GAAAGGGA-ACGCAAA--TATGACA---TCGAGGAT-TATTTTGATAGGGACA---GCAACGTAGCC-AA-AGAGGATGC
AAGACCAAA-GTAGTGC--ACTA?????????????????????????????????????????????????????????
????????????????????????????????????????????????????????????????????????????????
??????????????????????????????????????????????????????????
>florifera_EO12768
???????????????????????????TATGACTACTGGCAGGATCAA-CCAG-GTAGCATTCCTTTTGC-GACACCGGC
ACGACCCAAGCCCCCC-AT-TGAAT--AATCA-AAGAAGG-CAA---GGA---CAGG-CACAGTGGT----CAT-CCGCA
ACAAGCGACGAACGC---TTTTTTGGGTAAA-TAACGATCG-CAAGAC------GTACA-------CCCG----CATAA-
GTTTCAGC--ATCCACGATTAC-AAGTCACAGCTA--ATGGA-CATGGGGG-CCGCAC-AATCAAA-GTGCAATCT-G-C
ATGAA--CACTAGC--AACACTTCGAGGCTCACC-TCCACC-AAAAGTGGTGCAAGG-CGGGA--ATAGGTACTTTT--C
G-GAG---AATAGTTCC-A--CCGCATTGGGTAT-GA-GGCACAAGAACCC-----------------------------
-------------------------------------------------------------GAGAT-ATT---GCAACGG
GAGAACTTCCCTCTGCCCGT-CCA---TA--CT--ATT--GAAGAG----ATT-TGTCCGATATGGACTTCACTGCACGG
AGCAGAGAAATTTCCAATCCCGACAAAA-TCAACTACCACCCATACGCCATTTACGTACACTTTGCACCAACTCCTCC-A
ACCAATTGCACCTCGAGGG-ACAAGCTGCCC--AACTAGA-AGC-AAAGGCCAACAAGAGCAA-GGCAAGCACCGTTT--
-AGCATGAACACATAA--GCAAAA-CCGAAGTTTGGGG--CGTCGAG-CTT-GCCTCTCAAC--AAAGAGGCATCCC--T
GAAAGGGA-ACGCAAA--TATGACA---TCGAGGAT-TATTTTGATAGGGACA---GCAACGTAGCC-AA-AGAGGATGC
AAGA????????????????????????????????????????????????????????????????????????????
????????????????????????????????????????????????????????????????????????????????
??????????????????????????????????????????????????????????
>frigida_MP650
????????TTAATCTTTGAGACAAGCATATGACTACTGGCAGGATCAA-CCAG-GTAGCATTCCTTTTGC-GACACCGGC
ACGACCCAAGCCCACC-AT-TGAAT--AATCA-AAGAAGG-CAA---GGA---CAGG-CACAGTGGT----CAT-CTGCA
ACAAGCGACGAACGC---TTTTTTGGGTAAA-TAACGATCG-CAAAAC------GTATA------CCCCG----CATAA-
GTTTCAGC--ATCCACGATTAC-AAGTCA-AGCTA--ATGGA-CATGGGGG-ACGCAC-AATCAAA-GTGCAAACT-A-C
ATGAAA-CACTAGC--AGCACTTCGAGGCTCACC-TCCACC-AAAAGTGGTGCAAGG-CGAGA--ATAGGGACTTTT--C
G-GAG---AATAGTTCC-A--CCGCATTGGGTAT-GA-GGCACAGGAACCC-----------------------------
-------------------------------------------------------------AAGAT-ATT---GCAACGG
GAGAACTTCCTCTT-CCCGT-GCA---TA--CT--ATT--GAAGAG----ATA-TGTCCGATATGGACTTCACTGCACGA
AGCAAAGAAATTTCCAATCCCGACAAAA-TCAAGTACCACCCACACGCCA-TTACGTACACTTTGCACCAACTCCTCC-A
ACCAATTGCACCTCGAGAG-ACAAGCTGCCC--AACTAGA-AGC-AAAGGCCAAGAGGAGCAG-GGCAAGCA????????
????????????????????????????????????????????????????????????????????????????????
????????????????????????????????????????????????????????????????????????????????
????????????????????????????????????????????????????????????????????????????????
????????????????????????????????????????????????????????????????????????????????
??????????????????????????????????????????????????????????
>galioides_FN745
????????TTAATCTTTGAGACAAGCATATGACTACTGGCAGGATCAA-CCAG-GTAGCATTCCTTTTGC-GACACCAGC
ACGACCCAAGCCCCCC-AT-TGAAT--AATCA-AAGAAGG-CAA---GGA---CAAG-CACAGTGGT----CAT-CCGCA
ACAAGCGACGAACGC---TTTTTTGGGTAAA-TAACGATCG-CAAGAC------ATATA-------CCCG----CATAA-
GTTTCAGC--ATCCACGATTAC-AAGTCACAGCTA--ATGGA-CATGGGGG-CCGCAC-AATCAAA-GTGCAATCT-G-C
ATGAAA-CACTAGC--AGCACTTCGAGTCTCCCC-TCCACCAAAAAGTGGTGCAAGG-CGAGA--GTAGGGACTTTT--G
G-GAG---AATAGTTCC-A--CCGCATTGGGTAT-GA-CGCACAGGAACCC-----------------------------
-------------------------------------------------------------AAGAT-ATT---GCAACGA
GAGAACTTCCTCTT-CCCGT-GCA---TA--CT--ATT--GAAGAG----ATA-TGTCCGATATGGACTTCACTGCACGG
AGCAGAGAAATTTCCAATCCCGACAAAA-TCAACTACCACCCACACGCCA-TTACGTACACTTTGCACCAACTCCTCC-A
ACCAATTGCACCTCGAGGG-ACAAGATGCCC--AACTAGA-AGC-AAAGGCCAACAGGAGCAA-GGCAAGCACCG?????
????????????????????????????????????????????????????????????????????????????????
????????????????????????????????????????????????????????????????????????????????
????????????????????????????????????????????????????????????????????????????????
????????????????????????????????????????????????????????????????????????????????
??????????????????????????????????????????????????????????
>genistifolia_CM15
???????CTTAATCTTTGAGACAAGCATATGACTACTGGCAGGATCAA-CCAG-GTAGCATTCCTTTTGC-GACACCGGC
ACGACCCAAGCCCCCC-AT-TGATT--AATCA-AAGAAGG-CAA---GGA---CAAG-CACAGTGGT----CAT-CCGCA
ACAAGCGACGAACGC---TTTTTTGGGTAAA-TAACGATCG-CAAGAC------GTATA-------CCCG----CATAA-
GTTTCAGC--ATCCACGATTAC-AAGTCACAGCTA--ATGGA-CATGGGGG-CCACAC-AATCAAA-GTGCAATCT-G-C
ATGAAA-CACTAGC--AACACTTCAAGGCTCACC-TACACC-AAAAGTGGTGCAAGG-CGAGA--ATAGGTACTTTT--C
G-GAG---AATAGTTCC-A--CCGCATTGGGTAT-GA-GGCACAGGAACCC-----------------------------
-------------------------------------------------------------AAGAT-ATT---GCAACGG
GAGAACTTCCTCTT-CCCGT-GCA---TA--CT--ATT--GAAGAG----ATA-TGTCCGATATGGACTTCACTGCACGG
AGCAGAGAAATTTCCAATCCCGACAAAA-TCAACTACCACCCATACGCCA-TTACGTACACTTTGCACCGACTCCTCC-A
ACCAATTGCACCTCGAGGG-ACAAGCAGCCC--AACTAGA-AGC-AAAGGCCAACAAGAGCAA-GGCAAGCACCGTTT--
-AGCATGAACACATAA--GCAAAA-CCGAAGTTTGGGG--CAATGAG-CTC-ACCTCTCAAC--AATGAGGCATCCC--T
AAAA-GGA-ACGCCAA--TATGACA---TCGAGGAT-TATTTCGATAGGGACA---GCAACGTAGCC-AA-AGAGGATCC
AAGACCAAA-GTCGTGC--ACTACTAAA-GCC--GTCAAA--GAGCTAGAGCTAACACACAAGCCCGTGGCAT???????
????????????????????????????????????????????????????????????????????????????????
??????????????????????????????????????????????????????????
>gigantea_EO12821
?????????????????????????????TGACTACTGGCAGGATCAA-CCAG-GTAGCATTCCTTTTGC-GACACCGAC
ACGACCCAAGCCCCCC-AT-TGAAT--AATCA-AAGAAGG-CAA---GGA---CAGG-TACAGTGGT----CAT-CCGCA
ACAAGCGACGAACGC---TTTTTTGGGTAAA-TAACGATCG-CAAGAT------GTATA-------CCCG----CATAA-
GTTTCAGC--ATCCACGATTAC-AAGTCACAGCTA--ATGGA-CATGGGGC-CTGCAC-AATCAAA-GTGCAATCT-G-C
ACGAAA-CACTAGC--AACACTCCGAGGCTTACC-TCCACC-AAAAGTGGTGCAAGG-CGAGAGAATGGGGACTTTT--C
G-GAG---AATAGTTCC-A--CCGCATTGGGTAT-GA-GGCACAGGAACCC-----------------------------
-------------------------------------------------------------AAGAT-ATT---GCAACGG
GAGAACTTCCTCTT-CCCGT-GCA---TA--CT--ATT--GAAGAG----ATA-TGTCCGATATGGACTTCACTGCACGA
AGCAGAGAAATTTCCAATCCCGACAAAA-TCAACTACCACCCACACGCCA-TTACGTACACTTTGCACCAACTCCTCC-A
ACCAATTGCACCTCGAGGG-ACAAGATGCCC--AACTAGA-AGC-AAAGGCCAACAAGAGCAA-GGCAAGCACCGTTT--
-AGCATGAACACATAA--GCAGCA-C-GAAAATTGGGG--CTATGAG-CTT-ACCTCCAAAC--TATGAGCCATCCC--T
AAAA-GGA-ACGCCAA--TACGTCA--TTAGAGGAT-TATTTCGATAGGGACA---ACAACGTAGCC-AA-AGAGGATCC
AAGACCAAA-GTCGTGC--ACTACTAAAGCCC????????????????????????????????????????????????
????????????????????????????????????????????????????????????????????????????????
??????????????????????????????????????????????????????????
>glandulifera_EO12852
??CATGGCTTAATCTTTGAGACAAGCATATGACTACTGGCAGGATCAA-CCAG-GTAGCATTCCTTTTGC-GACACCGGC
ACGACCCAAGACCCCC-AT-TGAAT--AATCA-AAGAAGG-CAA---GGA---CAAG-CACAGTGGT----CAT-CCGCA
ACAAGCGACAAACAC----TTTTTGGGTAAA-TAACGATCG-CAAGAC------GTATA-------CCCA----CATAA-
GTTTCAGC--ATCCACGACTAC-AAGTCACAGCTA--ATGGA-CATGGGGG-CCGCAC-AATCAAA-GTGCAATCT-G-C
ATGAAA-CACTAGC--AACACTTCAAGGCTCACC-TCCACC-ATATGTGGTGCAAGG-CAAGA--ATAGGGACTTTT--C
A-AAG---AATAGTACC-A--CCGCATTGGGTAT-GA-GGTACAGGAGCCG-----------------------------
-------------------------------------------------------------AAGAT-GTA---GCAACGG
GAGAACTTCCTCTT-CCCGT-GCC---TA--CT--ATT--GAAGAG----ATA-TGTCTGATATGGACTTCACTGCACGA
AGCAGAGAAATTTCCAATCCCAACAAAA-TCAACTACCACCCACACGCCA-TTACGTACACTTCGCACCAACTCCTCC-A
ACCAATTGCACCTCGAAGG-ACAAGCTGCCC--AACAAGA-AGC-AAAGGCCAACAAGAGCAA-TGCAAGCACCGCTTAT
TAGCATGAACACATAA--GCAACA-C-AGAGTTTGGGA-------------------------------GATATCCC--C
GAAG-GAG-AAGACAA--TGCGTCT---TCGAGGAG-TATTTCAATAGGGACA---GCGCCATGTCC-AA-GGGTGATAC
ACATCCAA--GTCATGC--ACTACTAAA-GCC--GTCAAA--GTGCTA-AGCTACCACAA--GCCCGTGGCAT???????
????????????????????????????????????????????????????????????????????????????????
??????????????????????????????????????????????????????????
>glaphyra_MP647
????????TTAATCTTTGAGACAAGCATATGACTACTGGCAGGATCAA-CCAG-GTAGCATTCCTTTTGC-GACACCAGC
ACGACCCAAGCCCCCC-AT-TGAAT--AATCA-AAGAAGG-CAA---GGA---CAGG-CACAGTGGT----CAT-CTGCA
ACAAGCGACGAACGC---TTTTTTGGGTAAA-TAACGATCG-CAAAAC------GTATA------CCCCG----CATAA-
GTTTCAGC--ATCCACGATTAC-AAGTCACAGCTA--ATGGA-CATGGGGG-ACGCAC-AATCAAA-GTGCAATCC-A-C
ATGAAA-CACTAGC--AGGACTTCGAGGCTCACC-TCCACC-AAAAGTGGTGCAAGG-CGAGA--ATAGGGACTTTT--C
G-GAG---AATAGTTCC-A--CCGCATTGGGTAT-GA-GGCACAGGAACCT-----------------------------
-------------------------------------------------------------ATGAT-ATT---GCAACGG
GAGAACTTCCTCTT-CCCAT-GCA---TA--CT--ATT--GAAGAG----ATA-TGTCCGATATGGACTTCACTGCACGG
AGCAGAGAAATTTCCAATCCCGACAAAA-TCAACTACAACCCACACGCCA-TTACGTACACTTTGCACCTACTCCTCC-A
ACCAATTGCACCTCGAGAG-ACAAGCTGCCC--AACTAGA-AGC-AAAGGCCAACAGGAGCAG-GGCAAGCACAG?????
????????????????????????????????????????????????????????????????????????????????
????????????????????????????????????????????????????????????????????????????????
????????????????????????????????????????????????????????????????????????????????
????????????????????????????????????????????????????????????????????????????????
??????????????????????????????????????????????????????????
>gnaphaloides_MP511
????????????????????????????????????????????????????????????????????GC-GACACCGGC
ACTACCCAAGTCCCCC-AT-TGAAT--AATCA-AAGAAGG-CGA---GGA---CAGG-CACAGTGGT----CAT-CCGCA
AGAAGCGACGAACGC---TTTTCTGGGTAAA-TAACGATCC-CAAGAC------GTATA-------CCCG----CATAA-
GGTTCAGC--ATCCACGATTAC-AAGTCATAGCTA--ATGGA-CATGGGGG-CCGCAC-AATCAAA-GTGCAATCT-A-C
ATGAAA-CACTAGC--AACACTTCGAGGCTCACC-TCCACC-AAA--TGATGCAAGG-CGAGA--ATAGATACTTTT--C
G-GAG---AATAGTTCC-A--CCGCATTGGGTAT-GA-GGCACAGGAACCC-----------------------------
-------------------------------------------------------------AAGAT-ATT---GCAACGG
GAGAACTTCCTCTT-CCCGT-GCA---TA--CT--ATT--GAAGAG----ATA-TGTCCGATATGGACTTCACTGCACGG
AGCAGAGAAATTTCCAATCCCGACAAAA-TCAACTACCACCCATACGCCA-TTACGTACACTTTGCACCAACTCCTCC-A
ACCAATTGCACCTCGAGGG-ACAAGCTGCCC--AACTAGA-AGC-AAAGGCCAACAAGAGCAA-GGCAAGCACCGTTT--
-AGCATGAACACATAA--GCAAAA-C-GAACTTTGGGG------------------------------------------
----------------------ACA---TCGAGGAT-TATTTCGATAGGGACA---GCGCCGTGTCC-AA-GGGTGATAC
ACATCAAA--GTCATGC--ACTACTAAA-GCC--GTCAAA--GAGCTAGAGCTACCACAA--GCC???????????????
????????????????????????????????????????????????????????????????????????????????
??????????????????????????????????????????????????????????
>goudotiana_EO12636
????????TTAATCTTTGAGACAAGCATATGACTACTGGCAGGATCAA-CCAG-GTAGCATTCCTTTTGC-GACACCAGC
ACGACCCAAGCTCCCC-AT-TGAAT--AATCA-AAGAAGG-CAA---GGA---CAAG-CACAGTGGT----CAT-CCGCA
ACAAGCGACGAACGCTTTTTTTTTGGGTAAA-TAACGATGG-CAAGAC------ATATA-----CCCCCG----CATAA-
GTTTCAGC--ATCCACGATTAC-AAGTCACAGCTA--ATGGA-CATGGGGG-CCGCAC-AATCGAA-GTGCAATCT-A-C
ATGAAA-CACTAGC--AGCACTTCGAGTCTCACC-TCCACC-AAAAGTGGTGCAAGG-CGAGA--ATAGGGACTTTT--C
G-GAG---AATAGTTCC-A--CCACATTGGGTAT-GG-GGCACAGGAACCC-----------------------------
-------------------------------------------------------------AAGAT-ATT---GCAACGA
GAGAACTTCCTCTT-CCCGT-GCA---TA--CT--ATT--GAAGAG----ATA-TGTCCGATATGGACTTCACTGCACGG
AGCAGAGAAATATCCAATCCCGACAAAA-TCAACTACCACTCACACGCCA-TTACGTACACTTTGCACCAACTCCTCC-G
ACCAATTGCACCTCGAGGG-ACAAGCTGCCC--AACTAGA-AGC-AAAGGCCAACAGGAGCAA-GGCAAGCACCG?????
????????????????????????????????????????????????????????????????????????????????
????????????????????????????????????????????????????????????????????????????????
????????????????????????????????????????????????????????????????????????????????
????????????????????????????????????????????????????????????????????????????????
??????????????????????????????????????????????????????????
>goudotiana_cf_EO12659
????????TTAATCTTTGAGACAAGCATATGACTACTGGCAGGATCTT-CCAG-GTAGCATTCCTTTTGA-GACACCAGC
ACGACCCAAGCCCCCC-AT-TGAAT--AATCA-AAGAAGG-CAA---GGA---CAAG-CACAGTGGT----CAT-CCGCA
ACAAGCGACGAACGC---TTTTTTGGGTAAA-TAACGATCG-CAAGAC------ATATA-----CCCCCG----CATAA-
GTTTCAGC--ATCCACGATTAC-AAGTCACAGCTA--ATGGA-CATGGGGG-CCGCAC-AATCGAA-GTGCAATCT-A-C
ATGAAA-CACTAGC--AGCACTTCGAGTCTCACC-TCCACC-AAAAGTGGTGCAAGG-CGAGA--ATAGGGACTTTT--C
G-GAG---AATAGTTCC-A--CCGCATTGGGTAT-GA-GGCACAGGAACCC-----------------------------
-------------------------------------------------------------AAGAT-ATT---GCAACGA
GAGAACTTCCTCTT-CCCGT-GCA---TA--CT--ATT--GAAGAG----ATA-TGTCCGATATGGACTTCACTGCACGG
AGCAGAGAAATTTCCAATCCCGACAAAA-TCAACTACCACCCACACGCCA-TTACGTACACTTTGCGCCAACTCCTCC-A
ACCAATTGCACCTCGAGGG-ACAAGCTGCCC--AACTAGA-AGC-AAAGGCCAACAGGAGCAGGG-CAAGCACCG?????
????????????????????????????????????????????????????????????????????????????????
????????????????????????????????????????????????????????????????????????????????
????????????????????????????????????????????????????????????????????????????????
????????????????????????????????????????????????????????????????????????????????
??????????????????????????????????????????????????????????
>hebeclada_EO12686
?????????????????GAGACAAGCATATGACTACTGGCAGGATCAT-CCAG-GTAGCATTCCTTTTGC-GACACCAGC
ACGACCCAAGCCCCCC-AT-TGAAT--AATCA-AAGAAGG-CAA---GGA---CAAG-CACAGTGGT----CAT-CCGCA
ACAAGCGACGAACGC---TTTTTTGGGTAAA-TAACGATCG-CAAGACAC----ATATA-----CCCCCG----CATAA-
GTTTCAGC--ATCCACGATTAC-AAGTCACAGCTA--ATGGA-CATGGGGG-CCGCAC-AATCGAA-GTGCAATCT-A-C
ATGAAA-CACTAGC--AGCACTTCGAGTCTCACC-TCCACC-AAAAGTGGTGCAAGG-CGAGA--ATAGGGACTTTT--C
G-GAG---AATAGTTCC-C--CCGCATTGGGTAT-GA-GGCACAGGAACCC-----------------------------
-------------------------------------------------------------AAGAT-ATT---GCAACGA
GAGAACTTCCTCTT-CCCGT-GCA---TA--CT--ATT--GAAGTG----ATA-TGTCCGATATGGACTTCACTGCACGG
AGCAGAGAAATTTCCAATCCCGACAAAA-TCAACTACCACCCACACGCCA-TTACGTACACTTTGCGCCAACTCCTCC-A
ACCAATTGCACCTCGAGGG-ACAAGCCGCCC--AACTAGA-AGC-AAAGGCCAACAGGAGCAA-GGCAAGCACCG?????
????????????????????????????????????????????????????????????????????????????????
????????????????????????????????????????????????????????????????????????????????
????????????????????????????????????????????????????????????????????????????????
????????????????????????????????????????????????????????????????????????????????
??????????????????????????????????????????????????????????
>hexandra_RC465
????????TTAATCTTTGAGACAAGCATATGACTACTGGCAGGATCAA-CCAG-GTAGCATTCCTTTTGT-GACACCGGC
ACGACCCAAGCCCCCC-AT-CGAAT--AATCA-AAGAAGG-CAA---GGA---CAAG-CACAGTGGT----CAT-CCGCA
ACAAGCGACGAACGC---TTTTTTGGGTAAA-TAACAATCG-CAAGAC------ATATA-------CCCG----CACAA-
GTTTCAGC--ATCCACGATTAC-AAGTCATAGCTA--ATGGA-CATGGGGG-CCACAC-AATCAAA-GTGCAATCT-G-C
ATGAAA-CACTAGC--AGCACTTCGAGTCTCACCCTCCACC-AAAAGTGGTGCAAGG-CGAGA--ATAAGGACTTCT--C
G-GAG---AACAGTTCC-A--CCGCATTGGGTAT-GA-GGCACAGCAACCC-----------------------------
-------------------------------------------------------------AAGAT-ATTATTGCAACGG
GAGAACTTCCTCTT-CCCGT-GCA---TA--CT--ATT--GAAGAG----ATA-TGTCCGATATGGACTTCACTGCACAG
AGCAGAGAAATTTCCAATCCCGACAAAA-TCAACTACCACCCACACACCA-TTACGTACACTTTGCACCAACTCCTCC-A
ACCAATTGCACCTCGAGGG-ACAACCTGCCC--AACTAGA-AGC-AAAGGCCAACAGGAGCAAGGGCAAGCACCG?????
????????????????????????????????????????????????????????????????????????????????
????????????????????????????????????????????????????????????????????????????????
????????????????????????????????????????????????????????????????????????????????
????????????????????????????????????????????????????????????????????????????????
??????????????????????????????????????????????????????????
>hibbertii_MP982
????AGGCTTAATCTTTGAGACAAGCATATGACTACTGGCAGGATCAA-CCAG-GTAGCATTCCTTTTGC-GACACCGGC
ACAACCCAAGCCCCC--AT-TGAAT--AATCA-AAGAAGG-CAA---GGA---CAGG-CACAGTGGT----CAT-CCGCA
ACAAGCGACMAACGC---TTTTTTGGGTAAA-TAACGATCA-CGAGAC------ATATA-------CCCA----CATAA-
ATTTCAGC--ATCCACGATTAC-AAGTCACAGCTA--ATGGA-CATGGGGG-CCGCAC-AATCAAA-GTGCAATCT-A-C
ATGAAA-CACTAGC--AACACTTCGAGGCTCACC-TCCACC-AAAAATGGTGCAAGG-CGAGA--ATAGGGACTTTT--C
G-GAG---AATAGTTCC-A--CCGCATTGGGTAT-GA-GGCACAGGAACCA-----------------------------
-------------------------------------------------------------AAGAT-ATT---GCAACGR
GAGAACTTYCTCTT-CCCAT-GCA---TA--CT--ATT--GAAGAG----ATA-TGTCCGATATGGACTTCACTGCCCAG
AGCAGAGAAATTTCCAATCCCGACAAAA-TCAACTACMACCCACACGCCA-TTACGTACACTTTGCACCAACTCCTCC-A
ACCAATTGCACCTCGAGGG-ACAAGCTGCCC--AACAAGA-AGC-AAAGGCCAACAAGAGC???????????????????
????????????????????????????????????????????????????????????????????????????????
????????????????????????????????????????????????????????????????????????????????
????????????????????????????????????????????????????????????????????????????????
????????????????????????????????????????????????????????????????????????????????
??????????????????????????????????????????????????????????
>hillburtii_EO12593
????????TTAATCTTGGAGACAAGCATATGA?TACTGGCAGGATCAA-CCAG-GTAGCATTCCTTTTGC-GACACCGGC
ACGACCCAAGCCCCCC-AT-TGAAT--AATCA-AAGAAGG-CAA---GGA---TAGG-CACAGTGGT----CAT-CTGCA
ACAAGCGACGAACGC---TTTTTTGGGTAAA-TAACAATCG-CAAA-C------GTATA------CCCCG----CATAA-
GTTTCAGC--ATCCACGATTAC-AAGTCACAGCTA--ATGGA-CATGGGGG-ACGCAC-AATCAAA-GTGCAATCT-A-C
ATGAAA-CACTAGC--AGCACTTCGAGGCTCACC-TCCACC-AAAAGTGGTGCAAGG-CGACA--ATACGGACTTTT--C
G-GAG---AATAGTTCC-A--CCGCATTGGGTAT-GAGGGCACAGGAACCC-----------------------------
-------------------------------------------------------------AAGTT-ATT---GCAACGG
GAGAATTTCCTCAC-CCCGT-GCA---TA--CT-TATT--GAAGAG----ATA-TGTCCGAAATGGACTTCAATGCACGA
AGCAGAGAAATTTCCAATCCCGACAAAA-TAAACTACCACCCACACGCCA-TGACGTACACTTTGCACCAACTCCTCC-A
ACCAATTGCACCACGAGAG-ACAAGCTGCCC--AACTAGA-AAC-AATGGCCAACAGGAGCCA-GGCCAGCACAG?????
????????????????????????????????????????????????????????????????????????????????
????????????????????????????????????????????????????????????????????????????????
????????????????????????????????????????????????????????????????????????????????
????????????????????????????????????????????????????????????????????????????????
??????????????????????????????????????????????????????????
>hirta_EO12812
????????????????TGAGACAAGCATATGACTACTGGCAGGATCAA-CCAG-GTAGCATTCCTTTTGC-GACACCGGC
ACGACCCAGGCCCCCC-AT-TGAAT--AATMM-AAGAAGG-CAA---GGA---CAGG-CACAGTGGT----CAT-CCGCA
ACAAGCGACGAACGC---TTTTTTGGGTAAA-TAACGATCA-CAAAAC------GTATA-------CCCC--CGCATAA-
GTTTCAGC--ATCCACGATTGC-AAGTCACAGCTA--ATGGA-CATGGGGG-CCGCAC-GGTCAAA-GTGCAATCT-G-C
ATGAAA-CACTAGC--AACACTTCGAGGCTCACC-TCCTCC-AAAAGTGGAGCAGGG-CGAGA--ATAGGTACTTTA--C
G-GAG---AATAGTTCC-A--CCGCATTGGGTAT-GA-GGCACAAGAACCC-----------------------------
-------------------------------------------------------------AAGAT-ATT---GCAACGG
GAGAACTTCCTCTT-CCCGT-GCA---TA--CT--ATT--GAAGAG----ATA-TGTCCGATATGGACTTCACTGCACGG
AGCAGAGAAATTTCCAATCCCGACGAAA-TCAACTACCACCCATACGCCA-TTACGTACACTTTGCACCAACTCCTCC-A
ACCAATTGCACCTCGAGGG-ACAAGCTGCCC--AACTAGA-AGC-AAAGGCCAACAAGAGCAA-GGCAAGCACCGTTT--
-AGCATGAACACATAA--GCAAAA-CCGAAGTTTGGGG--CAAAGAG-CTT-GCCTCTCAAT--CATGAGGCATCCC--T
AAAA-GGA-ACG????????????????????????????????????????????????????????????????????
????????????????????????????????????????????????????????????????????????????????
????????????????????????????????????????????????????????????????????????????????
??????????????????????????????????????????????????????????
>holtii_TO
????????TTAATCTGTGAGACACGCATATGACTTCTGGCAGGATCAA-CCAG-GTAGCATTCCTTTTGC-GACACCGGC
ACGACCCAAGCCCCCC-AT-TGATTATAATCA-AAGAAGG-CAA---GGA---CAGG-CACAGTGGT----CAT-CTGCA
ACAAGCGACGAACGC---TTTTTTGGGTAAA-TAACGATCG-CAAAAC------GTATA------CCCCA----CATAA-
GTTTCAGC--ATCCATGATTAC-AAGACACAGCTA--ATGGA-CATGGGGG-ACGCAC-AATCAAA-GTGCGATCT-G-C
ATGAAA-CACTAGC--AGCACTTCGGGGCTCACC-TCCACC-AAAAGTGGTGCAAGG-CGAGA--AGAGGGACTTTT--C
A-GAG---AAAAGTTCC-A--CCGCATGGGGTAT-GA-GGCACAGGAACCC-----------------------------
-------------------------------------------------------------AAGAT-ATT---GCGACGG
GAGAACTTCCTCTT-CCCGT-GCA---TA--CT--ATT--AAAGAG----ATA-TGTCCGATATGGACTTCCCTGCACGA
AGCAGAGAAATTTCCAATCCCGACAAAA-TCGACTACAACCCACACGCCA-TTACGTACACTTTGCCTTAAGTCCTCC-A
ACCAATTGCACCTCGAGGG-ACAAGCTGCCC--TACTAGA-AGC-AAAGGCGAACAGGAGCA--GGCGAGCA????????
????????????????????????????????????????????????????????????????????????????????
????????????????????????????????????????????????????????????????????????????????
????????????????????????????????????????????????????????????????????????????????
????????????????????????????????????????????????????????????????????????????????
??????????????????????????????????????????????????????????
>humbertii_EO12638
????????TTAATCTTTGAGACAAGCATATGACTACTGGCAGGATCAA-CCAG-GTAGCATTCCTTTTGC-GACACCAGC
ACGACCCAAGCCCCCC-AT-TGAAT--AATCA-AAGAAGG-CAA---GGA---CAAG-CACAGTGGT----CAT-CCGCA
ACAAGCGACGAACGC---TTTTTTGGGTAAA-TAACGATCG-CAAGAC------GTATAATTA-CCCCCG----CATAA-
GTTTCAGC--ATCCACGATTGC-AAGTCACAGCTA--ATGGA-CATGGGGG-CCGCAC-AATCGAA-GTGCAATCT-A-C
ATGAAA-CACTAKC--AGCACTTCGAGTCTCACC-TCCACC-AAAAGTGGTGCAAGG-CGAGA--ATAGGGACTTTT--T
G-GAG---AATAGTTCC-A--CCGCATTGGGTTT-GA-GGCACAGGAACCC-----------------------------
-------------------------------------------------------------AAGAT-ATT---GCAACGA
GAGAACTTCCTCTT-CCCGT-GCA---TA--CT--ATT--GAAGAG----ATA-TGTCCGATATGGACTTCACTGCACGG
AGCAGAGAAATTTCCAATCCCGACAAAA-TCGACTACCACCCACACGCCA-TTACGTACACTTTGCGCCAACTCCTCC-A
ACCGATTGCACCTCGAGGG-ACAAGCTGCCC--AACTAGA-AGC-AAAGGCCAACAGGAGCAA-GGCAAGCACCG?????
????????????????????????????????????????????????????????????????????????????????
????????????????????????????????????????????????????????????????????????????????
????????????????????????????????????????????????????????????????????????????????
????????????????????????????????????????????????????????????????????????????????
??????????????????????????????????????????????????????????
>imbricata_EO12834
???????????????????????????????????????????????????????????????????????????CCGGC
ACGACCCAAGCCCCCC-AT-TGAAT--AATCA-AAGAAGG-CAA---GGA---CGGA-CACAGTGGT----CAT-CCGCA
ACAAGCGACGAACGC---TTTTTTGGGTAAA-TAACGATCG-CAAGAC------GTATA-------CCCG----CATAA-
GTTTCAGC--ATCCACGATTAC-AAGTCACAGCTA--ATGGA-CATGGGGG-CCGCAC-AATCAAA-GTGCAATCY-G-C
ATGAAA-CACTAGC--AACACTTCGAGGCACACC-TCCACC-AAAAGTGGTGCAAGG-CGAGA--ATAGGTACTTTT--C
G-GAG---AATAGTTCC-A--C-ACATTGGGTAT-GG-GGCACAGAAACCC-----------------------------
-------------------------------------------------------------AAGAT-ATT---GCAACGG
GAGAACTTCCTCTT-CCCGT-GCA---TA--CT--ATT--GAAGAG----ATA-TGTCCGATATGGACTTCACTGCACGG
AGCAGAGAAATTTCCAATCCCGACAAAA-TCAACTACCACCCATACGCCA-TTACGTACACTTTGCACCAACTCCTCC-A
ACCAATTGCACCTCGAGGG-ACAAGCTGCCC--AACTAGA-AGC-AAAGGCCAACAAGAGCGA-GGCAAGCACCGTTT--
-AGCATGAACACATAA--GCAAAA-TCGAAGTTTGGGG--CAATGAG-CTG-GCCTCTCAAC--AATGAGGCATCCC--C
CGAA-GGGGAAGCCAA--TGCGTCT---TCGAGGAG-CATTTCGATAGGAACA---GCGGCGTGTCC-AA-GGGTGATAC
ACATCAAA--GTCATGC--ACTACTAAA-GCC--ATC???????????????????????????????????????????
????????????????????????????????????????????????????????????????????????????????
??????????????????????????????????????????????????????????
>imbricata_MP1279
???????????????????????????????????????????????????????????????????????????CCGGC
ACGACCCAAGCCCCCC-AT-TGAAT--AATCA-AAGAAGG-CAA---GGA---CGGA-CACAGTGGT----CAT-CCGCA
ACAAGCGACGAACGC---TTTTTTGGGTAAA-TAACGATCG-CAAGAC------GTATA-------CCCG----CATAA-
GTTTCAGC--ATCCACGATTAC-AAGTCACAGCTA--ATGGA-CATGGGGG-CCGCAC-AATCAAA-GTGCAATCY-G-C
ATGAAA-CACTAGC--AACACTTCRAGGCACACC-TCCACC-AAAAGTGGTGCAAGG-CGAGA--ATAGGTACTTTT--C
G-GAG---AATAGTTCC-A--C-ACATTGGGTAT-GG-GGCACAGAAACCC-----------------------------
-------------------------------------------------------------AAGAT-ATT---GCAACGG
GAGAACTTCCTCTT-CCCGT-GCA---TA--CT--ATT--GAAGAG----ATA-TGTCCGATATGGACTTCACTGCACGG
AGCAGAGAAATTTCCAATCCCGACAAAA-TCAACTACCACCCATACGCCA-TTACGTACACTTTGCACCAACTCCTCC-A
ACCAATTGCACCTCGAGGG-ACAAGCTGCCC--AACTAGA-AGC-AAAGGCCAACAAGAGCGA-GGCAAGCACCGTTT--
-AGCATGAACACATAA--GCAAAA-TCGAAGTTTGGGG--CAATGAG-CTG-GCCTCTCAAC--AATGAGGCATCCC--C
CGAA-GGGGAAGCCAA--TGCGTCT---TCGAGGAG-CATTTCGATAGGAACA---GCGGCGTGTCC-AAAGGGTGATAC
ACATCAAA--GTCATGC--ACTACTAAA-GCC--GTCAAA--GAGCTAGAGCTACCACAA--GC????????????????
????????????????????????????????????????????????????????????????????????????????
??????????????????????????????????????????????????????????
>imbricata_MP1295
????????????????????????????????????????????????????????????????????????????CGGC
ACGACCCAAGCCCCCC-AT-TGAAT--AATCA-AAGAAGG-CAA---GGA---CATG-CACAGTGGT----CAT-CCGCA
ACAAGCGACGAACGC---TTTTTTGGGTAAA-TAACGATCG-CAAGAC------GTATA-------CCCG----CATAA-
GTTTCAGC--ATCCACGATTAC-AAGTCACAGCTA--ATGGAACATGGGGG-CCGCAC-AATCAAA-GTGCAATCT-G-C
ATGAAA-CACTAGC--ATGACTTCGAGGCTCACC-TCCACC-AAAAGTGGTGCAAGG-CGAGA--ATAGGTACTTTT--C
G-GAG---AATAGTTCC-A--CCGCATTGGGTAT-GA-GGCACAGAAACCC-----------------------------
-------------------------------------------------------------AAGAT-ATT---GCAACGG
GAGAACTTCCTCTT-CCCGT-GCA---TA--CT--ATT--GAAGAG----ATA-TGTCCGATATGGACTTCACTGCACGG
AGCAGAGAAATTTCCAATCCCGACAAAA-TCAACTACCACCCATACGCCA-TTACGTACACTTTGCACCAACTCCTCC-A
ACCAATTGCACCTCGAGGG-ACAAACTGCCC--AACAAGA-AGC-AAAGGCCAACAAGAGCAA-GGCAAGCACCGTTT--
-AGCATGAACACATAA--GCAAAA-CCGAAGTTTGGGG--CAATGAG-CTT-GCCTCTCAAC--AATGAGGCATCCC--C
CGAA-GGAGAAGCCAA--TGCGTCT---TTGAGGAG-TATTTCGATAGGGACA---ACGGCGTGTCC?????????????
????????????????????????????????????????????????????????????????????????????????
????????????????????????????????????????????????????????????????????????????????
??????????????????????????????????????????????????????????
>imbricata_MP508
????????????????????????????????????????????????????????????????????????????CGGC
ATGACCCAAGCCCCCC-AT-TGAAT--AATCA-AAGAAGG-CAA---GGA---CAKG-CACAGTGGT----CAT-CCGCA
ACAAGCGACGAACGC---TTTTTTGGGTAAA-TAACGATCG-CAAGAC------GTATA-------CCCG----CATAA-
GTTTCAGC--ATCCACGATTAC-AAGTCACAGCTA--ATGGA-CATGGGGG-CCGCAC-AATCAAA-GTGCAATCT-G-C
ATGAAA-CACTAGC--ATGACTTCGAGGCTCACC-TCCACC-AAAAGTGGTGCAAGG-CGAGA--ATAGGTACTTTT--C
G-GAG---AATAGTTCC-A--CCGCATTGGGTAT-GA-GGCACAGAAACCC-----------------------------
-------------------------------------------------------------AAGAT-ATT---GCAACGG
GAGAACTTCCTCTT-CCCGT-GCA---TA--CT--ATT--GAAGAG----ATA-TGTCCGATATGGACTTCACTGCACGG
AGCAGAGAAATTTCCAATCCCGACAAAA-TCAACTACCACCCATACGCCA-TTACGTACACTTTGCACCAACTCCTCC-A
ACCAATTGCACCTCGAGGG-ACAAACTGCCC--AACAAGA-AGC-AAAGGCCAACAAGAGCAA-GGCAAGCACCGTTT--
-AGCATGAACATATAA--GCAAAA-CCGAAGTTTGGGGC-CAATGAG-CTTTGCCTCTCCGC--AAGGAGGCATCCC--C
CGAA-GGAGAAGCCAA--TGCGTCT---TCGAGGAG-TATATCGATAGGGACA---GCGGCGTGTCC-AA-TGGTGATAC
ACA?????????????????????????????????????????????????????????????????????????????
????????????????????????????????????????????????????????????????????????????????
??????????????????????????????????????????????????????????
>imbricata_MP512
???????????????????????????????????????????????????????????????????????????CCGGC
ATGACCCAAGCCCCCC-AT-TGAAT--AATCA-AAGAAGG-CAA---GGA---CAGG-CACAGTGGT----CAT-CCGCA
ACAAGCGACGAACGC---TTTTTTGGGTAAA-TAACGATCG-CAAGAC------GTATA-------CCCG----CATAA-
GTTTCAGC--ATCCACGATTAC-AAGTCACAGCTA--ATGGA-CATGGGGG-CCGCAC-AATCAAA-GTGCAATCT-G-C
ATGAAA-CACTAGC--ATGACTTCGAGGGTCACC-TCCACC-AAAAGTGGTGCAAGG-CGAGA--ATAGGTACTTTT--C
G-GAG---AATAGTTCC-A--CCGCATTGGGTAT-GA-GGCACAGAAACCC-----------------------------
-------------------------------------------------------------AAGAT-ATT---GCAACGG
GAGAACTTCCTCTT-CCCGT-GCA---TA--CT--ATT--GAAGAG----ATA-TGTCTGATATGGACTTCACTGCACGG
AGCAGAGAAATTTCCAATCCCGACAAAA-TCAACTACCACCCATACGCCA-TTACGTACACTTTGCACCAACTCCTCC-A
ACCAATTGCACCTCGAGGG-ACAAACTGCCC--AACAAGA-AGC-AAAGGCCAACAAGAGCAA-GGCAAGCACCGTTT--
-AGCATGAACATATAA--GCAAAA-CCGAAGTTTGGGG--CAATGAG-CTTTGCCTCTCGGC--AAGGAGGCATCCC--C
CGAA-GGAGAAGCCAA--TGCGTCT---TCGAGGAG-TATTTCGATAGGGACA---GCAGCGTGTCT-AA-GGGTGATAC
ACATCCAA--GTCATGC--ACTACTAAA-GCC--ATCAAA--GAGCTAGAGCT???????????????????????????
????????????????????????????????????????????????????????????????????????????????
??????????????????????????????????????????????????????????
>imbricata_MP688
????????????????????????????????????????????????????????????????????????????CGGC
ACGACCCAAGCCCCCC-AT-TGAAT--AATCA-AAGAAGG-CAA---GGA---CAGG-CACAGTGGT----CAT-CCGCA
ACAAGCGACGAACGC---TTTTTTGGGTAAA-TAACGATCG-CAAGAC------GTATA-------CCCG----CATAA-
GTTTCAGC--ATCCACGATTAC-AAGTCACAGCTA--ATGGA-CATGGGGG-CCGCCCCAATCAAA-GTGCAATCT-G-C
ATGAAA-CACTAGC--ATGACTTCGAGGCTCACC-TCCACC-AAAAGTGGTGCAAGG-CGAGA--ACAGGTACTTTT--C
G-GAG---AATAGTTCC-A--CCGCATTGGGTAT-GA-TGCACAGAAACCC-----------------------------
-------------------------------------------------------------AAGAT-ATT---GCAACGG
GAGAACTTCCTCTT-CCCGT-GCA---TA--CT--ATT--GAAGAG----ATA-TGTCCGATATGGACTTCACTGCACGA
AGCAGAGAAATTTCCAATCCCGACAAAA-TCAACTACCACCCATACGCCA-TTACGTACACTTTGCACCAACTCCTCC-A
ACCAATTGCACCTCGAGGG-ACAAACTGCCC--AACAAGA-AGC-AAAGGCCAACAAGAGCAA-GGCAAGCACCGTTT--
-AGCATGAACATA--------------GAATTTTGGGG--CAATGAG-CTT-GCCTCTCAGC--AAGGAGGCATCCC--C
CGAA-GGAGAAGCCAA--TGCGTCT---TCGAGGAG-TATTTCGATAGGGACA---GCGGCGTGTCC-AA-GGGTGATAC
ACATCCAA--GTCATGC--ACTACTAAA-GCC--GTCAAA--GAGCTAGAGCTACCACAA--GCC???????????????
????????????????????????????????????????????????????????????????????????????????
??????????????????????????????????????????????????????????
>inflata_MP784
TGCATGGCTTAATCTTTGAGACAAGCATATGACTACTGGCAGGATCAA-CCAG-GTAGCATTCCTTTTAT-GACACCGGC
ACGACCCGAGCCCCCC-AT-TGAAT--AATCA-AAGAAGG-CAA---GGA---CAAG-CACAGTGGT----CAT-CCACA
ACAAGCGACGAACGC---TTTTTTAGGTAAA-TAACGATAG-CAAGAC------GTATA-------CCTG----CAAAA-
GTTTCAGC--ATCCACGACTAC-ATGTCATAACTA--ATGGT-CATGGGGG-CCGCAC-AATCAAA-GTGCAATCT-G-C
ATGAAA-CACTAGC--AACACTTCATGGCTCACC-TCCACC-AAAAGTGATGCAAGG-TGAGA--ATAGGGACTTTG--A
TTGAG---AATAGTACC-A--CCGCATTGGGTAT-GA-GGCACAGGAACCC-----------------------------
-------------------------------------------------------------AAGAT-ATT---GCAACGA
GAGAACTTCCTCTT-CCCGT-GCC---TA--CT--GAT--GAAGAC----ATA-TGCCCGATATGGACTTCACTGCACGG
AGCAGAGAAATTTCCAATCCCGACAAAA-TCAACTACCACTCACACGCCA-TTACGTACACATTGCACCAACTCCTCC-A
ACCGATTGCACCTCGAGGG-ACAAGCTGCCC--AACTAGA-AGC-AAAGGCCAACAAGAGCAG-TGCAAGCACCGTTT--
-AGCATGAATACATAA--GCAACA-C-GAAGTTTGGGG--CAATGAG-CTT-GCCTCTCGGC--ATGGAGGCATCCC--C
CGAA-GGAGAAGCCAA--TGCGTCT---TCGAGGAGGCATTTCGATAGGGTCA---GCGCCGTGTCC-AA-GTGTGATAC
AAATCCAA--GTCATGC--ACTACTAAA-GCC--GTCAAA--GAGCTAGAGCAACCACAA--GCCCGTGGCATCACT???
????????????????????????????????????????????????????????????????????????????????
??????????????????????????????????????????????????????????
>ingeana_EO11805
TGCATGGCTTAATCTTTGAGACAAGCATATGACTACTGGCAGGATCAA-CCAG-GTAGCATTCCTTTTGC-AACACCGGC
ACAACCCAAGCCCCCC-AT-TGAAT--AATCA-AAGAAGG-CAAA--GGA---CAAG-CACAGTGGT----CAT-CCGCA
ACAAGCAACGAACGC---TTTTTTGGGTAAA-TAACGATCA-CAACAT------GTGTA-------CCCG----CATAA-
GTTTCAGC--ACCCACGATTAC-AAGTCACAGCTA--ATGGA-CATGGGAC-CCGCAC-AATCAAA-GTGCAATCT-G-C
ATGAAA-CACTAGC--AACACTTCGAGGCTTACC-TCCACC-AAAAGTGGTGCAAGG-CGAGA--ATAGGGACTTTT--C
G-AAG---AATAGTTCC-A--CCGCATTGGGTAT-GA-GGCACAGGAACCC-----------------------------
-------------------------------------------------------------AAGAT-ATT---GCAACGG
GAGAACTTCCTCTT-CCCGT-GCA---TA--CTCTATT--GAAGAG----ATA-TGTCCGATATGGACTTCACTGC-CAA
AGCAGAGAAATTTCCAATCCCGACAAAA-TCAACTACCACCCACACGCCA-TTACGTACACTTTGCACCAACTCTTCC-A
ACCAATTGCACCTCGAGGG-ACAAGCTGCCC--AACTAGA-AGC-AAAGGCCACCAAGAGCAA-GGCAAGCACCGTTT--
-AGCATGAAAAGATAA--GCAACA-C-AAAGTTTGGGT--CAATGAG-CTT-AACTCGCAAC--TTTGAGCCATCCC--T
AAAA-GGA-ACGACAA--TCA-TCA---TCGAGGAA-TATTTCAATAGGGACA---GCAACATAGCC-AA-AGAGGATGC
AAGACCAAA-GTCATGC--CCTACTAAA-GCC--GTCAAA--GAGCTAGAGCTACCACAA--GCCCGTGGCATCACT???
????????????????????????????????????????????????????????????????????????????????
??????????????????????????????????????????????????????????
>insignis_MP1290
??CATGGCTTAATCTTTGAGACAAGCATATGACTACTGGCAGGATCAA-CCAG-GTAGCATTCCTTTTGC-GACACCGGC
ACAACCCAAGCCCCCC-AT-TGAAT--AATCA-AAGAAGG-CAA---GGA---CAGG-CACAGTGGT----CAT-CCGCA
ACAAGCGACAAACGC---TTTTTTGGGTAAA-TAACGATCG-CAAGAC------GTATA-------CCCG----CATAA-
GTTTCAGC--ATCCACGATTAC-AAGTCAAAGCTA--ATGGA-CATGGGGC-CTGCAC-AATCAAA-GTGCAATCT-G-C
ATGAAA-CACTAGC--AACACTTCGAGGCTTACC-TCCACC-AAAAGTGGTGCAAGG-C------ATAGGGACTTTT--C
G-GAG---AATAGTTCC-A--CCGCATTGGGTAT-GA-GGCACAGGAACCC-----------------------------
-------------------------------------------------------------AAGAT-ATT---GCAACGG
GAGAACTTCCTCTT-CCCGT-GCA---TA--CT--ATT--GAAGAG----ATA-TGTCCGATATGGACTTCACTGCACGA
AGCAGAGAAATTTCCAATCCCGACAAAA-TCAACTACCACCCACACGCCA-TTACGTACACTTTGCACCAACTCCTCC-A
ACCAATTGCACCTTGAGGG-ACAAGCTGCCC--AACTAGA-AGC-AAAGGCCAACAAGAGCAA-GGCAAGCACCGTTT--
-AGCATGAACACATAA--GCAACA-C-GAAGTTTGGGG--CAATGAG-ATT-ACCTCCCAAC--TATGAGCCATCCC--T
AAAA-GGA-ACGCCAA--TACGTCA---TCGAGGAT-TATTTCATTACGGACA---GCAACGTAGCC-AA-AGAGGATCC
AAGACCAAA-GTCATGC--ACTACTAAA-GCCC-ATCAAA--GAGCTAGAGCTACCACAG--GCCCGTG???????????
????????????????????????????????????????????????????????????????????????????????
??????????????????????????????????????????????????????????
>intermedia_MM5082
???????????????????GACAAGCATATGACTACTGGCAGGATCAA-CCAG-GTAGCATTCCTTCTGC-GACACCGGC
ACGACCCAAGCCCCCC-AT-TGAAT--AATCA-AAGAAGG-CAA---GGA---CAGG-CACAGTGGT----CAT-CCGCA
ACAAGCGACGAACGC---TTTTTTGGGTAAA-TAACGATCG-CAAGAC------GTATA-------CCCG----CATAA-
GTTTCAGC--ATCCACGATTAC-AAGTCACAGCTA--ATGGA-CATGGGGG-CCACAC-AATCAAA-GTGCAATCT-G-C
ATGAAA-CACTAGC--ATGACTTCGAGGCTCACC-TCCACC-AAAAGTGGTGCAAGG-CGAGA--ATAGGTACTTTT--C
G-GAG---AATAGTTCC-A--CCGCATTGGGTAT-GA-GGCACAGAAACCC-----------------------------
-------------------------------------------------------------AAGAT-ATT---GCAACGG
GAGAACTTCCTCTT-CCCGT-GCA---TA--CT--ATT--GAAGAG----ATA-TGTCCGATATGGACTTCAATGCACGG
AGCAGAGAAATTTCCAATCCCGACAAAA-TCAACTACCACCCATACGCCA-TTACGTACACTTTGCACCAACTCCTCC-A
ACCAATTGCACCTCGAGGG-ACAAACTGCCC--AACAAGA-AGC-AAAGGCCAACAAGAGCAA-GGCAAGCACCGTAA--
-AGCATGAACACATAA--GCAAAA-CCGACGTTTGGGG--CAATGAG-CTT-GCCTCTCAAC--AATGAGGCATCCC--C
CGAA-GGAGAAGCCAA--TGCGTCT---TTGAGGAG-TATTTCGATAGGGACA---GCGGCGTGTCC-AA-GGGTGATAC
ACATCCAA--GTCATGC--ACTACTAAA-GCC--ATCAAA--GAGCTAGAGCTACCACAA--GCC???????????????
????????????????????????????????????????????????????????????????????????????????
??????????????????????????????????????????????????????????
>intermedia_alb_MP1248
?????????????????GAGACAAGCATATGACTACTGGCAGGATCAA-CCAG-GTAGCATTCCGTTTGC-GACACCGGC
ACGACCCAAGCCCCCC-AT-TGAAT--AATCA-AAGAAGG-CAA---GGA---CAGG-CACAGTGGT----CAT-CCGCA
ACAAGCGACGAACGC---TTTTTTGGGTAAA-TAACGATCG-CAAGAC------GTATA-------CCCG----CATAA-
GTTTCAGC--ATCCACGATTAC-AAGTCACAGCTA--ATGGA-CATGGGGG-CCACAC-AATCAAA-GTGCAATCT-G-C
ATGAAA-CACTAGC--ATGACTTCGAGGCTCACC-TCCACC-AAAAGTGGTGCAAGG-CGAGA--ATAGATACTTTT--C
G-GAG---AATAGTTCC-A--CCGCATTGGGTAT-GA-GGCACAGAAACCC-----------------------------
-------------------------------------------------------------AAGAT-ATT---GCAACGG
GAGAACTTCCTCTT-CCCGT-GCA---TA--CT--ATT--GAAGAG----ATA-TGTCCGATATGGACTTCACTGCACGG
AGCAGAGAAATTTCCAATCCCGACAAAA-TCAACTACCACCCATACGCCA-TTACGTACACTTTGCACCAACTCCTCC-A
ACCRATTGCACCTCGAGGG-ACAAACTGCCC--AACAAGA-AGC-AAAGGCCAACAAGAGCAA-GGCAAGCACCGTTT--
-AGCATGAACACATAA--GCAAAA-CCGAAGTTTGGGG--CAATGAG-CTT-GCCTCTCAAC--AATGAGGCA???????
????????????????????????????????????????????????????????????????????????????????
????????????????????????????????????????????????????????????????????????????????
????????????????????????????????????????????????????????????????????????????????
??????????????????????????????????????????????????????????
>irbyana_EO12840
???????????????TTGAGACAAGCATATGACTACTGGCAGGATCAA-CCAG-GTAGCATTCCTTTTGC-GACACCGGC
ACGAGCCAAGCCCCCC-AT-TGAAT--AATCA-AAGAAGG-CAA---GGA---CAGG-CACAGTGGT----CAT-CCGCA
ACAAGCGACAAACGC---TTTTTTGGGTAAA-TAACGATCG-CAAGAC------GTATA-------CCCA----CATAA-
GTTTCAAC--ATCCACGATTAC-AAGTCATAGCCA--ATGAA-CATGGGGG-CCGCAC-AATCAAA-GTGCAATCT-A-C
ATGAAA-CACTAGC--AACACTTCGAGGCTCACC-TCCACC-AAAAGTGGTGCAAGG-CGAGA--ATAGGGACTTTT--C
G-GAG---AATAGTTCC-A--CCGCATTGGGTAT-GA-GGCACAGGAACCA-----------------------------
-------------------------------------------------------------AAGAT-ATT---GCAACGA
GAGAACTTCTTCTT-CCCAT-GCA---TA--CT--ATT--GAAGAG----ATA-TGTCCGATATGGACTTCACTGCACAA
AGCAGAGAAATTTCCAATCCCGACAAAA-TCAACTACCACCCACACGCCA-TTACGTACACTTTGCACCAACTCCTCC-A
ACCAATTGCACCTCGAGGG-ACAAGCTGCCC--AACTAGA-AGC-AAAGGCCAACAAGAGCAA-GGCAAGCACCGTTT--
-AGCATGAACACATAA--GCAAAAAC-AAAGTTTGGAG--CAAAGAC-CTT-GCCTCTCAAC--AATGAGGCATCCC--T
AAAA-GGA-AGGCCAA--TATGTCA---TCAAGGAT-TATTTCAATAGGGACA---GCAATGTACCC-AA-AGAGGATCC
AAGACCAAA-GTCGTGC--ACTACTAAA-GCCC-ATCAAA--GAGCTAGAGCTAC?????????????????????????
????????????????????????????????????????????????????????????????????????????????
??????????????????????????????????????????????????????????
>irregularis_EO12803
?????GGCTTAATCTTTGAGACAAGCATATGACTACTGGCAGGATCAA-CCAG-GTAGCATTCCTTTTGC-GACACCGGC
ACAACCCAAGCCCCC--AT-TGAAT--AATCA-AAGAAGG-CAA---GGA---CAGG-CACAATGGT----CATCCCGCA
ACTAGCGACGAACGC---TTTTTTGGGTAAA-TAACGATCG-CGAGAC------GTATA-------CCCG----CATAA-
GTTTCAGC--ATCCACGATTAC-AAGTCACAGCTA--ATGGA-CATGGGGG-CCGCAC-AATGAAA-GTGCAATCT-G-C
ATGAAA-CACTAGC--AACACTTCGAGGCTCACC-TCCACC-AAAAGTGGTGCAAGG-CAAGA--ATAGGGACTTTT--C
A-AAG---AATAGTTCC-A--CCGCATTTGGTAT-GA-GGCACAGCAACCC-----------------------------
-------------------------------------------------------------AAGAT-ATT---GCAACGA
GAGAACTTCCTCTT-CCCGT-GCA---TA--CA--ATT--GAAGAG----ATA-TGTCCGATATGGACTTCACTGCACGG
AGCAGAGAAATTTCCAATCCTGACAAAA-TCAACTACCACCCATATGCCA-TTACGTACACTTTGCACCAACTCCTCC-A
ACCAATTGCACCTCGAGGG-GCAAGCAGCCC--AACTAGA-AGC-AAAGGCCAAGAAGAGCAA-GGCAAGCACCGTTT--
-AGCATGAACACATAA--GCAAAA-C-AAAGTTTGAGG--CAATGAG-CTT-GCCTCTCAAC--AATGAGGCATCCC--C
CGAA-GGAG-TGCCAA--TGCGTCT---TCGAGGAGTAATTTCGATAGGGACA---ACGCCGTGTCC-AA-GGGTGATAT
ACATCCAA--GTCATGC--ACTACTAAA-GCC--GTCAAA--GAGCTAGAGCTACCACAA--GCCCGTGGCA????????
????????????????????????????????????????????????????????????????????????????????
??????????????????????????????????????????????????????????
>irrorata_EO12856
????????TTAATCTTTGAGACAAGCATATGACTACTGGCAGGATCAA-CCAG-GTAGCATTCCTTTTGC-GACACCGGC
ACGACCCAAGACCCCC-AT-TGAAT--AATCA-AAGAAGG-CAA---GGA---CAAG-CACAGTGGT----CAT-CCGCA
ACAAGCGACAAACAC----TTTTTGGGTAAA-TAACGATCG-CAAGAC------GTATA-------CCCA----CATAA-
GTTTCAGC--ATCCACGACTAC-AAGTCACAGCTA--ATGGA-CATGGGGG-CCGCAC-AATCAAA-GTGCAATCT-G-C
ATGAAA-CACTAGC--AACACTTCAAGGCTCACC-TCCACC-ATATGTGGTGCAAGG-CAAGA--ATAGGGACTTTT--C
A-AAG---AATAGTACC-A--CCGCATTGGGTAT-GA-GGTACAGGAGCCG-----------------------------
-------------------------------------------------------------AAGAT-GTA---GCAACGG
GAGAACTTCCTCTT-CCCGT-GCC---TA--CT--ATT--GAAGAG----ATA-TGTCTGATATGGACTTCACTGCACGA
AGCAGAGAAATTTCCAATCCCAACAAAA-TCAACTACCACCCACACGCCA-TTACGTACACTTCGCACCAACTCCTCC-A
ACCAATTGCACCTCGAAGG-ACAAGCTGCCC--AACAAGA-AGC-AAAGGCCAACAAGAGCAA-TGCAAGCACCGCTTAT
TAGCATGAACACATAA--GCAACA-C-AGAGTTTGGGA-------------------------------GATATCCC---
CGAA-GGAGAAGACAA--TGCATCT---TCGAGGAG-TATTTCAATAGGGACA---GCGCCATGTCC-AA-GGGTGATAC
ACATCCAA--GTCATGC--ACTACTAAA-GCC--GTCAAA--GTGCTA-AGCTACCACAA--GCCCGTGG??????????
????????????????????????????????????????????????????????????????????????????????
??????????????????????????????????????????????????????????
>johnstoniana_RC464
????????TTAATCTTTGAGACAAGCATATGACTACTGGCAGGATCAT-CCTG-GTAGCATTCCTTTTGC-GACACCGGC
ACAACCCAAGCCCCCC-AT-TGAAT--AATCA-AAGAAGG-CAA---GGA---CAGG-CACAGTGGT----CAT-CTGCA
ACAAGCGACGAACGC--TTTTTTGGGGTAAT-TAACGATCG-CAAAAC------GTATA------CCCCG----CATAA-
TTTTCAGC--ATCCACGATTAC-AAGTCACAGCTA--ATGGA-CACGGAGG-ATGCAC-AATCAAA-GTGCAATCT-A-C
ATGAGA-CACTAGC--AGCACTTCGAGGCTCACC-TCCACC-GAAAGTGGTGCAAGG-CGAGA--ATAGGGACTTTT--C
G-GAA---AATAGTTCC-A--CCGCATTGGGTAT-GG-GGCACAAGAACCC-----------------------------
-------------------------------------------------------------AAGAT-ATT---GCAACGC
GAGAACTTCCTCTTTCCCGT-GCA---TA--CT--ATT--GAAGAG----ATA-TGTCCGATATGGACTTCACTGCACGR
AGCAGAGAAATTTCCAATCCCGACAAAA-TCAACTACCACCCACACGCCA-TTACGTACACATCGCACCAACTCCTCCCA
ACCAATTGCACCTCGACAG-ACAAGCTGCCC--AAATAGA-AGC-AAAGGCCAAAAGGAGCAA-GGCAAGCACCG?????
????????????????????????????????????????????????????????????????????????????????
????????????????????????????????????????????????????????????????????????????????
????????????????????????????????????????????????????????????????????????????????
????????????????????????????????????????????????????????????????????????????????
??????????????????????????????????????????????????????????
>junonia_jun_Moelens
???????????????????????????????ACTACTGGCAGGATCAA-CCAG-GTAGCATTCCTTTTAC-GACACCGGC
ACAACCCAAGCCCCCC-AT-TGAAT--AATCA-AAGAAGG-CAA---GGA---CAAG-CACAGTGGT----CAT-CCGCA
ACAAGCGACGAACGC---TTTTTTGGGTAAA-TAACGATAG-CAAAAC------GTATA-------CCCG----CATAA-
GTTTCGGC--ATCCACGACTAC-AAGTCACAGCTA--ATGGA-CATGGGGG-CCACAC-AATCAAA-GTGCAATCT-A-C
ATGAAA-CACTAGC--ACCACTTCAAGGCTCACC-TCGACC-AAAAGTGGTGCAAGG-CGAGA--ATAGGGACTTTT--C
A-GAG---AATAGTACC-A--CCGCATTGGGTAT-GA-GGCACAGGAACTC-----------------------------
-------------------------------------------------------------AAGAT-ATT---GCAACGG
GAGAACTTCCTCTT-CCCGT-GCC---TA--CT--ATT--GAAGTG----ATA-TGTCTGATATGGACTTCACTGCACGG
AGCAGAGAAATTTCCAATCCCGACAAAA-TCAACTACCACTCACACACCA-TTACGTACACTTTGCACCAACTCCTCC-A
ACCAATTGCACCTTGAGGG-ACAAGCTGCCC--AACTAGA-AGC-AAAGGCCAACAAGAGCAA-GGCAAGCACCGTTT--
-AGCATGAACACATAT--GCAACA-C-GAAGTTTGGGG--CAATGAG-CTC-ACCTCTCGGC--AAGGAAGCATCCC--C
CGAA-GGAGAAGCCAA--TGCGTCT---TCGAGGAG-TATTTCGATAG--------------TGTCC-AA-GGGTGATAC
ACATCCAA--GTCATGC--AATACTAAA-GCC--GTCAAA--GAGCA?????????????????????????????????
????????????????????????????????????????????????????????????????????????????????
??????????????????????????????????????????????????????????
>junonia_min_Moelens
?????????????????????????????????????????????????????????????????????????CACCGGC
ACAACCCAAGCCCCCC-AT-TGAAT--AATCA-AAGAAGG-CAA---GGA---CAAG-CACAGTGGT----CAT-CCGCA
ACAAGCGACGAACGC---TTTTTTGGGTAAA-TAACGATAG-CAAAAC------GTATA-------CCCG----CATAA-
GTTTCGGC--ATCCACGACTAC-AAGTCACAGCTA--ATGGA-CATGGGGG-CCACAC-AATCAAA-GTGCAATCT-A-C
ATGAAA-CACTAGC--ACCACTTCAAGGCTCACC-TCGACC-AAAAGTGGTGCAAGG-CGAGA--ATAGGGACTTTT--C
A-GAG---AATAGTACC-A--CCGCATTGGGTAT-GA-GGCACAGGAACTC-----------------------------
-------------------------------------------------------------AAGAT-ATT---GCAACGG
GAGAACTTCCTCTT-CCCGT-GCC---TA--CY--ATT--GAAGTG----ATA-TGTCTGATATGGACTTCACTGCACGG
AGCAGAGAAATTTCCAATCCCGACAAAA-TCAACTACCACTCACACACCA-TTACGTACACTTTGCACCAACTCCTCC-A
ACCAATTGCACCTTGAGGG-ACAAGCTGCCC--AACTAGA-AGC-AAAGGCCAACAAGAGCAA-GGCAAGCACCGTTT--
-AGCATGAACACATAT--GCAACA-C-GAAGTTTGGGG--CAATGAG-CTC-ACCTCTCGGC--AAGGAAGCATCCC--C
CGAA-GGAGAAGCCAA--TGCGTCT---TCGAGGAG-TATTTCGATAG--------------TGTCC-AA-GGGTGATAC
ACATCCAA--GTCATGC--AATACTAAA-GCC--GTCAAA--GAGCTA????????????????????????????????
????????????????????????????????????????????????????????????????????????????????
??????????????????????????????????????????????????????????
>kingaensis_kin_BB2521
????????????????????????????????????????????????????????????TTCCTTTTGCAGACACCGGC
ATGACCCAAGCCCCCC-AT-TGAAT--AATCA-AAGAAGG-CAT---GGA---CAGG-CACAATGGT----CAT-CCGCA
TCAAGCGACGAACGC---TTTTTTGGGTAAA-TAACGATCACCAAAAA------GTATA-------CCCG----CATAA-
GTTTCAGC--ATCCACGATTAC-AAGTCACAGCTA--ATGAA-CATGGGGG-CTGCAC-AATGAAA-GTGCAATCT-G-C
ATGAAA-CACTAGC--AGCACTTCGAGTCTCACC-TCCACC-AAAAGTGGTGCAAGG-CGAGA--ATAAGGACTTTT--C
G-GAG---AATAGTTCC-A--CCGCATTGGGTAT-GA-GGCACAGGAACCC-----------------------------
-------------------------------------------------------------AAGAT-ATT---GCAACGG
GAGAACTTCCTCTT-CCCGT-GCA---TA--CT--ATT--GAAGAG----ATA-TGTCCGATATGGACTTCACTGCACGG
AGCAGAGAAATTTCCAATCCCGACAAAA-TCAACTACCACCCACACGCCA-TTACGTACACTTTGCACCAACTCCTCC-A
ACCAATTGCACCTCGAGGG-ACAAGCTGCCC--AACAAGA-AGC-AAAGGCCAACAGGAGCAA-GGCAAGCA????????
????????????????????????????????????????????????????????????????????????????????
????????????????????????????????????????????????????????????????????????????????
????????????????????????????????????????????????????????????????????????????????
????????????????????????????????????????????????????????????????????????????????
??????????????????????????????????????????????????????????
>lasciva_EO12837
???????????????????????????????????????????????????????????????????????????CCGGC
ACGACCCAAGCCCCCC-AT-TGAAT--AATCA-AAGAAGG-CAA---GGA---CGGA-CACAGTGGT----CAT-TCGCA
ACAAGCGACGAACGC---TTTTTTGGGTAAA-TAACGATCG-CAAGAC------GTATA-------CCCG----CATAA-
GTTTCAGC--ATCCACGATTAC-AAGTCACAGCTA--ATGGA-CATGGGGG-CCGCAC-AATCAAA-GTGCAATCT-G-C
ATGAAA-CACTAGC--AACACTTCGAGGCACACC-TCCACC-AAAAGTGGTGCAAGG-CGAGA--ATAGGTACTTTT--C
G-GAG---AATAGTTCC-A--C-ACATTGGGTAT-GG-GGCACAGAAACCC-----------------------------
-------------------------------------------------------------AAGAT-ATT---GCAACGG
GAGAACTTCCTCTT-CCCGT-GCA---TA--CT--ATT--GAAGAG----ATA-TGTCCGATATGGACTTCACTGCACGG
AGCAGAGAAATTTCCAATCCCGACAAAA-TCAACTACCACCCATACGCCA-TTACGTACACTTTGCACCAACTCCTCC-A
ACCAATTGCACCTCGAGGG-ACAAGCTGCCC--AACTAGA-AGC-AAAGGCCAACAAGAGCGA-GGCAAGCACCGTTT--
-AGCATGAACACATAA--GCAAAA-TCGAAGTTTGGGG--CAATGAG-CTG-GCCTCTCAAC--AATGAGGCATCCC--C
CGAA-GGGGAAGCCAA--TGCATCT---TCGAGGAG-CATTTCGATAGGAACA---GCTGCGTGTCC-AAAGGGTGATAC
ACATCAAA--GTCATGC--ACTACTAAA-GCC--GTCAAA--GAGCTAGAGCTACCACAA--G?????????????????
????????????????????????????????????????????????????????????????????????????????
??????????????????????????????????????????????????????????
>lasciva_MP906
????????????????????????????????????????????????????????????????????????AC-CCGGC
ACGACCCAAGCCCCCC-AT-TGAAT--AATCA-AAGAAGG-CAA---GGA---CGGA-CACAGTGGT----CAT-TCGCA
ACAAGCGACGAACGC---TTTTTTGGGTAAA-TAACGATCG-CAAGAC------GTATA-------CCCG----CATAA-
GTTTCAGC--ATCCACGATTAC-AAGTCACAGCTA--ATGGA-CATGGGGG-CCGCAC-AATCAAA-GTGCAATCT-G-C
ATGAAA-CACTAGC--AACACTTCGAGGCACACC-TCCACC-AAAAGTGGTGCAAGG-CGAGA--ATAGGTACTTTT--C
G-GAG---AATAGTTCC-A--C-ACATTGGGTAT-GG-GGCACAGAAACCC-----------------------------
-------------------------------------------------------------AAGAT-ATT---GCAACGG
GAGAACTTCCTCTT-CCCGT-GCA---TA--CT--ATT--GAAGAG----ATA-TGTCCGATATGGACTTCACTGCACGG
AGCAGAGAAATTTCCAATCCCGACAAAA-TCAACTACCACCCATACGCCA-TTACGTACACTTTGCACCAACTCCTCC-A
ACCAATTGCACCTCGAGGG-ACAAGCTGCCC--AACTAGA-AGC-AAAGGCCAACAAGAGCGA-GGCAAGCACCGTTT--
-AGCATGAACACATAA--GCAAAA-TCGAAGTTTGGGG--CAATGAG-CTG-GCCTCTCAAC--AATGAGGCATCCC--C
CGAA-GGGGAAGCCAA--TGCATCT---TCGAGGAG-CATTTCGATAGGAACA---GCTGCGTGTCC-AAAGGGTGATAC
ACATCAAA--GTCATGC--ACTACTAAA-GCC--GTCAAA--GAGCTAGAGCTACCACAA--GC????????????????
????????????????????????????????????????????????????????????????????????????????
??????????????????????????????????????????????????????????
>latiflora_EO12865
?????GGCTTAATCTTTGAGACAAGCATATGACTACTGGCAGGATCAA-CCAG-GTAGCATTCCTTTTGC-GACACCGGC
ACGACCCAAGCCCCC--AT-TGAAT--AATCA-AAGAAGG-CAA---GGA---CAGG-CACAGTGGT----CAT-CCGCA
ACAAGCGACAAACGC---TTTTTTGGGTAAA-TAACGATCA-CGAGAC------GTATA-------CCCA----CATAA-
GTTTCAGC--ATCCACAATTAC-AAGTCACAGCTA--ATGGA-CATGGGGG-CCGCAC-AATCAAA-GTGCAATCT-A-C
ATGAAA-CACTAGC--AACACTTCGAGGCTCACC-TCCACC-AAAAGTGGTGCAAGG-CGAGA--ATAGGGACTTTT--C
G-GAG---AATAGTTCC-A--CCGCATTGGGTAT-GA-GGCACAGGAACCA-----------------------------
-------------------------------------------------------------AAGAT-ATT---GCAACGG
GAGAACTTTCTCTT-CCCAT-GCA---TA--CT--ATT--GAAGAG----ATA-TGTCCGATATGGACTTCACTGCCCAG
AGCAGAGAAATTTCCAATCCCGACAAAA-TCAACTACAACCCACACGCCA-TTACGTACACTTTGCACCAACTCCTCC-A
ACCAATTGCACCTCGAGGG-ACAAGCTGCCC--AACAAGA-AGC-AAAGGCCAACAAGAGCAA-TGCAAGCACCGTTT--
-AGCATGAAAACATAA--GCAAAA-C-GAAGTTTGGGG--CAACAAG-CTT-GCCTCTCAAC--AATGAGGCATCCA--T
AAAA-GGA-AGGCCAA----TGTCA---ACGAGGA--TATTTCGATAGGGACA---GAAACGTAGCC-AA--GAGGATCC
AAGTCCAAA-GTCATGC--ACTACTAAA-GCC--ATCAAA--GCGCAAGAGCTACCACAA--GCCCGTGGCAT???????
????????????????????????????????????????????????????????????????????????????????
??????????????????????????????????????????????????????????
>latituba_MP1374
????TGGCTTAATCTT-GAGACAAGCATATGACTACTGGCAGGATCAA-CCAG-GTAGCATTCCTTTTGC-GACACCGGC
ACGACCCAAGCCCCC--AT-TGAAT--AATCA-AAGATGG-CAA---GGA---CAAG-CACAGTGGT----CAT-CCGCA
ACAAGCGACGAACGC---TTTTTTGGGTAAA-TAACAATCG-CAAGAC------GTATA-------CCCG----CATAA-
GTTTCAGC--ATCCACAATTAC-AAGTCACAGCTA--ATGGA-CATGGGGG-CCGCAC-AATCAAA-GTGCAATTT-G-C
ATGAAA-CACTAGC--AACACTTTGAGGCTCACC-TCCACC-AAAAGTGGTGCAAGG-CGAGA--TTAGGGACTTTT--C
G-AAG---AATAKTACC-A--CCGCATTGGGTAT-GA-GGCACAGGAACCC-----------------------------
-------------------------------------------------------------AAGAT-ATT---GCAACGG
GAGAACTTCCTCTT-CTCGT-GCA---TA--CT--TTT--GAAGAG----ATA-TGTCCGATATGGACTTCACTGCACAG
AGCAGAGAAATTTCCAATCCCGACAAAA-TCAACTACCACCCACACACCA-TTACGTACACTTTGCACCAACTCCTCC-A
ACCAATTGCACCTCGAGGG-ACAAGCTGCCC--AACTAGA-AGC-AAAGGCCAACAAGAGCAA-GGCAAGCACCGTTT--
-AGCATGAACACATAA--GCAAAA-C-GAAGTTTGGGG--CAATGAG-CTTTGCCTCTCAAC--AATTAGGCATCCC--T
AAAA-GGA-ACACCAAACTATGTCA---TCGAGGAT-TATTTCGATAGGGAGA---GCAACATAGCC-AA-AGAGGATCC
AAAACCAAA-GTCATGC--ACTACTAAA-GCCC-GTCAAA--GAGCTAGAGCCACCACAA--GCCCGTGGCATCATTTTT
CCAACGAGATTTCAATTGACGAAGGTGAT-ACCACCGG-CAAGATGGA????????????????????????????????
??????????????????????????????????????????????????????????
>leucotrachela_ANA
??????????????????????????ATATGACTACTGGCAGGATCAA-CCAG-GTAGCATTCCTTTTGC-GACACCGGC
ACGACCCAAGCCCCC--AT-TGAAT--AATCA-AAGATGG-CAA---GGA---CAGG-CACAGTGGT----CAT-CCGCA
ACAAGCGACGAACGC---TTTTTTGGGTAAA-TAACAATCG-CAAGAC------GTATA-------CCCG----CATAA-
GTTTCAGC--ATCCACAATTAC-AAGTCAAAGCTA--ATGGA-CATGGGGG-CCGCAC-AATCAAA-GTGCAATTT-G-C
ATGAAA-CACTAGC--AACACTTTGAGGCTCACC-TCCACC-AAAAGTGGTGCAAGG-CGAGA--TTAGGGACTTTT--C
G-AAG---AATAGTACC-A--CCGCATTGGGTAT-GA-GGCACAGGAACCC-----------------------------
-------------------------------------------------------------AAGAT-ATT---GCAACGG
GAGAACTTCCTCTT-CTCGT-GCA---TA--CT--TTT--GAAGAG----ATA-TGTCCGATATGGACTTCACTGCACAG
AGCAGAGAAATTTCCAATCCCGACAAAA-TCAACTACCACCCACACACCA-TTACGTACACTTTGCACCAACTCCTCC-A
ACCAATTGCACCTCGAGGG-ACAAGCTGCCC--AACTAGA-AGC-AAAGGCCAACAAGAGCAA-GGCAAGCACCGTTT--
-AGCATGAACACATAA--GCAAAA-C-AAAGTTTGGGG--CAATGAG-CTTTGCCTCTCAAC--AATTAGGCATCCC--T
AAAA-GGA-ACACCAAAATATGTCA---TCGAGGAT-TATTTCGATAGGGACA---GCAACATAGCC-AA-AGAGGATCC
AAAA????????????????????????????????????????????????????????????????????????????
????????????????????????????????????????????????????????????????????????????????
??????????????????????????????????????????????????????????
>lusitanica_PJ_NR
????????TTAATCTTTGAGACAAGCATATGACTACTGGCAGGATCAA-CCAG-GTAGCATTCCTTTTGC-GACACCGGC
ACGACCCAAGCCCCCC-AT-TGAAT--AATCA-AAGAAGG-CAA---GGC---CAGG-CACAGTGGT----CAT-CCGCA
ACAAGCGACGAACGC---TTTTTTGGGTAAA-TAACGATCG-CAAGAC------GTATA-------CCCG----CATAA-
GTTTCAGC--ATCCACGATTAC-AAGTCACAACTA--ATGGA-CATGGGGG-CCGCAC-AATCAAA-GTGCAATCT-G-C
ATGAAA-CACTAGC--AGAACTTCGAGGCTCACC-TCCACC-AAAAGTGGTGCAAGG-GGAGA--ATAGGGACTTTT--C
A-GAG---AATAGTTCC-A--CCGCATTGGGTAT-GA-GGCACAGGAACCC-----------------------------
-------------------------------------------------------------AAGAT-ATT---GCAACGG
GAGAGATTCCTCTT-CCCGT-CCA---TA--CT--ATT--GAAGAG----ATA-TGTCCGATAGGGACTTCACTGCACGG
AGCAGAGAAATTTCCAATCCTGACAAAA-TCAACTACCACCCACACGCCA-TTACGTACACTTTGCACCAACTCCTCC-A
ACCAATTGCACCTCGAGGG-ACAAGCTGCCC--AACTAGA-AGC-AAAGGCCAACAGGAGCAA-GGCAAGCACCGTTT--
-AGCATGAACACATAA--GCAACA-C-GAAGTTAGGGG--CAATGAG-CTT-GCCTCTCAAC--AATGAGGCATCCC--T
AAAA-GGA-ACGCCAA--TGCGTCA---TCGAGGAT-TATTTCAATAAGAACA---GCACCATAGCC-AA-AGTGGATCC
AAGACCAAA-GTCGTGC--ACTACTAAA-GCCC-GTCAAA--GAGCAACTGCTACCACAA--GCCCGTGGCATCACTTTT
CC??????????????????????????????????????????????????????????????????????????????
??????????????????????????????????????????????????????????
>macroloma_EO12866
??ATGGCTTTAATCTTTGAGACAAGCATATGACTACTGGCAGGATCAA-CCAG-GTAGCATTCCTTTTGC-GACACCGGC
ACGACCCAAGCCCCCC-AT-TGAAT--AATCA-AAGAAGG-CAA---GGA---CAGG-CACAGTGGT----CAT-CCGCA
ACAAGCGACAAACGC---TTTTTTGGGTAAA-TAACGATCG-CAAGAC------GTATA-------CCCG----CATAA-
GTTTCAAC--ATCCACAATTAC-AAGTCACAGCTA--ATGGA-CATGGGGG-CCACAC-AATCAAA-GTGCAATCT-A-C
ATGAAA-CACTAGC--AACACTTCCAGGCTCGCC-TCCACC-AAAAGTGGTGCAAGG-CGAGA--ATAGGGACTTTT--C
G-GAG---AATAGTTCC-A--CCACATTGGGTAT-GA-GGCACAGGAACCA-----------------------------
-------------------------------------------------------------AAGAT-ATT---GCAACGA
AAGAACTTCTT----CCCAT-GCA---TA--CT--ATT--GAAGAG----ATA-TGTCCGATATGGACTTCACTGCACAA
AGCAGAGAAATTTCCAATCCCGACAAAA-TCAACTACCACCCACACGCCA-TTACGTACACTTTGCACCAACTCCTCC-A
ACCAATTGCACCTCGAGGG-ACTAGCTGCCC--AACTAGA-AGC-AAAGGCCAACAAGAGCAA-GGCAAGCACCGTTT--
-AGCATGAACACATAA--GCAAAA-C-AAAGTTTGGGG--CAATGAG-CAT-GCCTCTCAAC--AATGAGGCATCCC--T
AAAA-GGA-AGGCCAA--TATGTCA---TCAAGGAT-TATTTCGATAGGGACA---GCAACGTACCC-AA-AGAGGATCC
AAGACCAAA-GTCGTGC--ACTACTAAA-GCCA-ATCAAT--GAGATGGAGCTACCACAA--GCCCGTGGCATCACTTTT
CCAACGACATCTCAATTGGCGAAGTTGATTACCACCGGGCTAGATGGAGGCACCCCAAGCACTCCCTCGAACTAGTTCTT
GCATTCCTTTCGAAAGAGCATCTCCATTGGGCCACATTCTTCACCTCTCAGCAAGAGC
>mannii_usa_BB2331
????????TTAATCTTTGAGACAAGCATATGAATACTGGCAGGATCAA-CCAG-GTAGCATTCCTTTTGT-GACACCGGC
ACGACCCAAGCCCCCC-AT-TGAAT--AATCA-AAGAAGG-CAA---GGA---CAAG-CACAGTGGT----CAT-CCGCA
ACAAGCGACGAACGC---TTTTTTGGGTAAA-TAACTATAG-CAAGAC------ATATA-------CCCG----CATAA-
GTTTCAGC--ATCCACGATTAC-AAGTCACAGCTA--ATGGA-CATGGGG--CCGCAC-AATCAAA-GTGCAATCT-G-C
ATGAAA-CACTAGC--AGCACTTCCAGTCTCACC-TCCACC-AAAAGTGGTGCAAGG-CGAGA--ATAAGGACTTTT--C
G-GGG---AATGGTTCC-A--CCGCATTGGGTAT-GA-GGCACAGGAACCC-----------------------------
-------------------------------------------------------------AAGAT-ATT---GCAACGG
GAGAACTTCCTCTT-CCCGT-GCA---TA--CT--ATT--GAAGAG----ATA-TGTCCGATATGGACTTCACTGCACAG
AGCAGAGAAATTTCCAATCCCGACAAAA-TCAACTACCACCCACACGCCA-TTACGTACACTTTGCACCAACTCCTCC-A
ACCAATTACACCTCGAGGG-ACAACCTGCCC--TACTAGA-AGC-AAAGGCCAACAGGAGCAG-GGCAAGCACAG?????
????????????????????????????????????????????????????????????????????????????????
????????????????????????????????????????????????????????????????????????????????
????????????????????????????????????????????????????????????????????????????????
????????????????????????????????????????????????????????????????????????????????
??????????????????????????????????????????????????????????
>mauritiensis_EO12811
????????TTAATCTTTGAGACAAGCATATGACTACTGGCAGGATCAA-CCAG-GTAGCATTCCTTTTGC-GACACCAGC
ACGACCCAAGCCCCCC-AT-TGAAT--AATCA-AAGAAGG-CAA---GGA---CAAG-CACAGTGGT----CAT-CCGCA
ACAAGCGACGAACGC---TTTTTTGGGTAAA-TAACGATCG-CAAGAC------ATATA-----CCCCCG----CATAA-
GTTTCAGC--ATCCACGATTAC-AAGTCACAGCTA--ATGGA-CATGGGGG-CCGCAC-AATCAAA-GTGCAATCT-G-C
ATGAAA-CACTAGC--AGCACTTCGAGTCTCACC-TCCACC-AAAAGTGGTGCAAGG-CGAGA--ATAGGGACTTTT--C
G-GAG---AATAGTTCC-A--CCGCATTGGGTAT-GA-GGCACAGGAACCC-----------------------------
-------------------------------------------------------------AAGATAATT---GCAACGA
GAGAACTTCCTCTT-CCCGT-GCA---TA--CT--ATT--GAAGAG----ATA-TGTCCGATATGGACTTCACTGCACGG
AGCAGAGAAATTTCCAATCCCGACAAAA-TCAACTACCACCCACACGCCA-TTACGTACACTTTGCACCAACTCCTCC-A
ACCAATTGCACCTCGAGGG-ACAAGCTGCCC--AACTAGA-AGC-AAAGGCCAACAGGAGCAC-GGCAAGCACCG?????
????????????????????????????????????????????????????????????????????????????????
????????????????????????????????????????????????????????????????????????????????
????????????????????????????????????????????????????????????????????????????????
????????????????????????????????????????????????????????????????????????????????
??????????????????????????????????????????????????????????
>melastoma_mel_MP773
?????????TAATCTTTGAGACAAGCATATGACTACTGGCAGGATCAA-CCAG-GTAGCATTCCTTCTGC-GACACCGGC
ACGACCCAAGCCCCCC-AT-TGAAT--AATCA-AAGAAGG-CAA---GGA---CAGG-CACAGTGGT----CAT-CCGCA
ACAAGCGACGAACGC---TTATTTGGGTAAA-TAACGATCG-CAAGAC------GTATA-------CCCG----CATAA-
GTTTCAGC--ATCCACGATTAC-AAGTCACAGCTA--ATGGA-CATGGGGG-CCGCAC-AATCAAA-GTGCAATCT-G-C
ATGAAA-CACTAGC--ATGACTTCGAGGCTCACC-TCCACC-AAAAGTGGTGCAAGG-CGAGA--ATAGGTACTTTT--C
G-GAG---AATAGTTCC-A--CCGCATTGGGTAT-GA-GGCACAGTAACCC-----------------------------
-------------------------------------------------------------AAGAT-ATT---GCAACGG
GAGAACTTCCTCTT-CCCGT-GCA---TA--CT--ATT--GAAGAG----ATA-TGTCCGATATGGACTTCACTGCACGG
AGCAGAGAAATTTCCAATCCCGACAAAA-TCAACTACCACCCATACGCCA-TTACGTACACTTTGCACCAACTCCTCC-A
ACCAATTGCACCTCGAGGG-ACAAACTGCCC--AACAAGA-AGC-AAAGGCCAACAAGAGCAA-GGCAAGCACCGTTT--
-AGCATGAACACATAA--GCAAAA-CCGAAGTTTGGGGC-CAATGAG-CTT-GCCTCTCAAC--AATGAGGCATCCC--C
CGAA-GGGGAAGCCAA--TGCGTCT---TTAAGGAG-TATTTCAATAGGGACA---GCGTCGTGTCC-AA-GGGTGATAC
ACATCCAA--GTCATGC--ACTACTAAA-GCC--GTCAAA--GAGCTA????????????????????????????????
????????????????????????????????????????????????????????????????????????????????
??????????????????????????????????????????????????????????
>melastoma_min_EO12820
?????????????????GAGACAAGCATATGACTACTGGCAGGATCAA-CCAG-GTAGCATTCCT-CTGC-GACACCAGC
ACGACCCAAGCCCCCC-AT-TGAAT--AATCA-AAGAAGG-CAA---GGA---CAGG-CACAGTGGT----CAT-CCGCA
ACAAGCGACGAACGC---TTTTTTGGGTAAA-TAACGATCG-CAAGAC------GTATA-------CCCG----CATAA-
GTTTCAGC--ATCCACGATTAC-AAGTCACAGCTA--ATGGA-CATGGGGG-CCGCAC-AATCAAA-GTGCAATCT-G-C
ATGAAA-CACTAGC--ATGACTTCGAGGCTCACC-TCCACC-AAAAGTGGTGCAAGG-CGAGA--ATAGGTACTTTT--C
G-GAG---AATAGTTCC-A--CCGCATTGGGTAT-GA-GGCACAGAAACCC-----------------------------
-------------------------------------------------------------AAGAT-ATT---GCAACGG
GAGAACTTCCTCTT-CCCGT-GCA---TA--CT--ATT--GAAGAG----ATA-TGTCCGATATGGACTTCACTGCACGG
AGCAGAGAAATTTCCAATCCCGACAAAA-TCAACTACCACCCATACGCCA-TTACGTACACTTTGCACCAACTCCTCC-A
ACCAATTGCACCTCGAGGG-ACAAACTGCCC--AACAAGA-AGC-AAAGGCCAACAAGAGCAA-GGCAAGCACCGTTT--
-AGCATGAACACATAA--GCAAAA-CCGAAGTTTGGGG--CAACGAG-CTT-GCCTCTCGGC--AAGGAGGCATCCC--C
CGAA-AGAGAAGCCAA--TGCGTCT---TCGAGGAG-TATTTCGATAGGGACA---GAGGCGTGT???????????????
????????????????????????????????????????????????????????????????????????????????
????????????????????????????????????????????????????????????????????????????????
??????????????????????????????????????????????????????????
>monadelphia_FO
???????????????????????????????????????????????????????????????????????????CCGGC
ACGACCCAAGCCCCCC-AT-TGAAT--AATCA-AAGAAGG-CAA---GGA---CAGG-CACAGTGGT----CAT-TCGCT
ACAAGCGACGAACGC---TTTTTTGGGTAAA-TAACGATCG-CAAGAC------GTATA-------CCCG----CATAA-
GTTTCAGC--ATCCACGATTAC-AAGTCACAGCTA--ATGGA-CATGGGGG-CCGCAC-AATCAAA-GTGCAATCT-G-C
ATGAAA-CACTAGC--TACACTTCGAGGCTCACC-TCCACC-AAAAGTGGTGCAAGG-CGAGA--ATAGGTACTTTT--C
G-GAG---AATAGTTCC-A--CCGCATTGGGTAT-GA-GGCACAGAAACCC-----------------------------
-------------------------------------------------------------AAGAT-ATT---GCAACGG
GAGAACTTCCTCTT-CCCGT-GCA---TA--CT--ATT--GAAGAG----ATA-TGTCCGATATGGACTTCACTGCACAG
AGCAGAGAAATTTCCAATCCCGACAAAA-TCAACTACCACCCATACGCCA-TTACGTACACTTTGCACCAACTCCTCC-A
ACCAATTGCACCTCGAGGG-ACAAACTGCCC--AACAAGA-AGC-AAAGGCCAACAAGAGCAA-GGCAAGCACCGTTT--
-AGCATGAACACATAA--GCAAAA-CCGAAGTTTGGGG--CAATGAG-CTT-GCCTCTCAAC--AATCAGGCATCCC--C
CGAA-GGAGAAGCCAA--TGCGTCT---TCGAGGTG-TATTTCGATAGGGACA---GCGGCGTGTCC-AA-GGGTGATAC
ACATCCAA--GTCATGC--ACTACTAAA-GCC--GTCAAA--GAGCTAGAGCT???????????????????????????
????????????????????????????????????????????????????????????????????????????????
??????????????????????????????????????????????????????????
>multumbellifera_MP822
???????????????????????????????????????????????????????TAGCATTCCTTTTGC-GACACCAGC
ATGACCCAAGCCCCC--AT-TGAAT--AATCA-AAGAAGG-CAA-GGGGA---CAAG-CACAGTGGT----CAT-CCGCA
ACAAGCGACGAACGC---TTTTTTGGGTAAA-TAACAATCG-CAAGAC------GTATA-------CCCG----CATAA-
GTTTCAGC--ATCCAC??????-????????????--?????-????????-??????-?????A?-?????????-?-?
???AAA-CACTAGC--AACACTTCAAGGCTCACC-TCCACC-AAAAGTGGTGCAAGG-CGAGA--ATAGGGACTTTT--C
G-GAG---AATAGTTCC-A--CCACATTGGGTAT-GA-GGCACAGGAACCC-----------------------------
-------------------------------------------------------------AAGAT-ATT---GCAACAG
GAGAACTTCCTCTT-CCCGT-GCA---TA--CT--ATT--GAAGAG----ATA-TGTCTGATATGGACTTCACTGCACAG
AGCAGAGAAATTTCCAATCCCGACAAAA-TAAACTACCACTCACACGCCA-TTACGTACACTTTGCACCAACTCCTCC-A
ACCAATTGCACCTCGAGGG-ACAAGCTGCCC--AACTAGA-AGC-AAAGGCCAACAAGAGCAA-GGCAAGCACCGTTT--
-AGCATGAACACATAA--CAAAAA-C-ACAGTATGGGG--CAGTGAG-C--------------------GACATCCC--T
AAAA-GGA-ACGCCTA--TATGTCG---TCAATGAT-TATTTCAATAGGGACA---GCAACGACATC-AA-AGGGGAACC
AAAACCAAA-GTCATGC--ACTACTAAA-GCCC-GTCAAA--GAGCTAGAACTACCACAA--GCCCGTGGCATCACT???
????????????????????????????????????????????????????????????????????????????????
??????????????????????????????????????????????????????????
>myriadenia_EO12679
????????TTAATCTTTGAGACAAGCATATGACTACTGGCAGGATCAA-CCAG-GTAGCATTCCTTTTGC-GACACCAGC
ACGACCCAAGTCCCCC-AT-TGAAT--AATCA-AAGAAGG-CAA---GGA---CAAG-CACAGTGGT----CAT-CCGCA
ACAAGCGACGAACGC---TTTTTTGGGTAAA-TAACGATCG-CAAGAC------ATATA-----CCCCCG----CATAA-
GTTTCAGC--ATCCACGAATAC-AAGTCACAGCTA--ATGGA-CATGGGGG-CCGCAC-AATCGAA-GTGCAATGT-A-C
ATGAAA-CACTAGC--AGCACTTCGAGTCTCACC-TCCACC-AAACGTGGTGCAAGG-CGAGA--ATAGGGACTTTT--C
G-GAG---AATAGTTCC-A--CCGCGCTGGGTAT-GA-GGCACAGGAACCC-----------------------------
-------------------------------------------------------------AAGAT-ATT---GCAACGA
GAGAACTTCCTCTT-CCCGT-GCA---TA--CT--ATT--GAAGAG----ATA-TGTCCGATATGGACTTCACTGCACGG
AGCAGAGAAATTTCCAATCCCGACAAAA-TCAACTACCACCCACACGCCA-TTACGTACACTTTGCGCCAACTCCTCC-A
ACCAATTGCACCTCGAGGG-ACAAGCTGCCC--AACTAGA-AGC-AAAGGCCAACAGGAGCAG-GGCAAGCACAG?????
????????????????????????????????????????????????????????????????????????????????
????????????????????????????????????????????????????????????????????????????????
????????????????????????????????????????????????????????????????????????????????
????????????????????????????????????????????????????????????????????????????????
??????????????????????????????????????????????????????????
>nabea_BG609
TGCATGGCTTAATCTTTGAGACAAGCATATGACTACTGGCAGGATCAA-CCAG-GTAGCATTCCTTTTGC-GACACCGGC
ACGACCCAAGCCCCCC-AT-TGAAT--AATCA-AAGAAGG-CAA---GGA---CAGG-CACAGTGGT----CAT-CCGCA
ACAAGCGACGAACGC---TTTTTTGGGTAAA-TAACGATCG-CAAGAC------GTATA-------CCCG----CATAA-
GTTTCAGC--ATCCACGATTAC-AAGTCACAGCTA--ATGGA-CATGGGGC-CCGCAC-AATCAAAAGTGCAATCT-G-C
ATGAAA-CACTAGC--AACACTTCGAGGCTTACC-TCCACC-AAAAATGGTGCCAGG-CAAGA--ATAGGGACTTTT--C
G-AAG---AATAGTTCC-A--CCGCATTGGGTAT-GA-GGCACAGGAACCC-----------------------------
-------------------------------------------------------------AAGAT-ATT---GCAACGG
GAGAACTTCCTCCT-CCCGT-GCA---TC--CT--ATT--GAAGAG----ATA-TGTCCGATATGGACTTCACTGCACGA
AGCAGAGAAATTTCCAATCTCGACAAAA-TCAACTACCACCCACACGCCA-TTACGTACACTTTGCACCAACTCCTCC-A
ACCAATTGCACCTCGAGGG-ACAAGCTGCCC--AACTAGA-AGC-AAAGGCCAACAAGAGCAA-GGCAAGCACCGTTT--
-AGCATGAACACATAA--GCAACA-C-GAAATTTGGGG--CAATGAG-CTT-ACCTCCCAACTATATGAGCCATCCC--T
AAAA-GGA-ACACCAA--TAAGTCA---TCGAGGAT-TATTTCGTTAGGGACA---GCAACGTAGCC-CA-AGAGGATCC
AAGAACAAA-GTCGTGC--ACTACTAAA-GCCC-GTCAAA--GAGCTAGAGCTACCCCAA--GCCCGTGGCATCAC????
????????????????????????????????????????????????????????????????????????????????
??????????????????????????????????????????????????????????
>nematophylla_EO12747
?GCATGGCTTAATCTTTGAGACAAGCATATGACTACTGGCAGGATCAA-CCAG-GTAGCATTCCTTTTGC-GACACCGGC
ACGACCCAAGCCCCC--AT-TGAAT--AATCA-AAGAAGG-CAA---GGA---CAAG-CACAGTGGT----CAT-CCGCA
ACAAGCGACAAACGC---TTTTTTGGGTAAA-TAACGATCA-CGAGAC------GTATA-------CCCA----CATAA-
GTTTCAGC--ATCCACAATTAC-AAGTCACAGCTA--ATGGA-CATGGGGG-CCGCAC-AATTAAA-GTGCAATCT-A-C
ATGAAA-CACTAGC--AACACTTCGAGGCTCACC-TCCACC-AAAAGTGGTGCAAGG-CGAGA--ATAGGGACTTTT--C
G-GA----AATAGTTCC-A--CCGCATTGGGTAT-GA-GGCACAGGAACCA-----------------------------
-------------------------------------------------------------AAGAT-ATT---GCAACGG
GAGAACATTCTCTT-CCCAT-GCA---TA--CT--ATT--GAAGAG----ATA-TGTCCGATATGGACTTCACTGCCCAG
AGCAGAGAAATTTCCAATCCCGACAAAA-TCAACTACAACCCACACGCCA-TTACGTACACTTTGCACCAACTCCTCC-A
ACCAATTGCACCTCGAGGG-ACAAGCTGCCC--AACAAGA-AGC-AAAGGCCAACAAGAGCAA-TGCAAGCACCGTTT--
-AGCATGAACACATAA--GCAAAA-C-GAAGTTTGGGG--CAACAAG-CTT-GCCTCTCAAC--AATGAGGCATCCA--T
AAAA-GGA-AGGCCAA--TGT--CA---ACGAGGA--TATTTCGATAGGGACA---GAAACGTAGCC-AA-AGAGGATCC
AAGTCCAAA-GTCATGC--ACTACTAAA-GCC--ATCAAA--GAGCAAGAGCTACCACAA--GCCCGTGGCATC??????
????????????????????????????????????????????????????????????????????????????????
??????????????????????????????????????????????????????????
>nevillei_ANA
??????????????????????????????GA-TACTGGCAGGATCAA-CCAG-GTAGCATTCCTTTTGC-GACACCGGC
ACAACCCAAGCCCCC--AT-TGAAT--AATCA-AAGAAGG-CAA---GGA---CAGG-CACAGTGGT----CAT-CCGCA
ACAAGCGACGAACGC---TTTTTTGGGTAAA-TAACGATCA-CGAGAC------ATATA-------CCCA----CATAA-
GTTTCAGC--ATCCACAATTAC-AAGTCACAGCTA--ATGGA-CATGGGGG-CCGCAC-AATCAAA-GTGCAATCT-A-C
ATGAAA-CACTAGC--AACACTTCGAGGCTCACC-TCCACC-TAAAGTGGTTAAAGG-CGAGA--ATAGGGACATTT--C
A-GAG---AATAGTTCC-A--CCGCATTGGGTAT-GA-GGCACAGGA-CCA-----------------------------
-------------------------------------------------------------AAGAT-ATT---GCAACAG
GAGAACTTCCTCTT-CCCAT-GCA---TA--CT--ATT--GAAGAG----ATA-TGTCCGATATGGACTTCACTGCCCAG
AGCAGAGAAATTTCCAATCCCGACAAAA-TCAACTACCACCCACACGCCA-TTACGTACACTTTGCACCAACTCCTCC-A
ACCAATTGCACCTCGAGGG-ACAAGCTGCCC--AACAAGA-A??????????????????????????????????????
????????????????????????????????????????????????????????????????????????????????
????????????????????????????????????????????????????????????????????????????????
????????????????????????????????????????????????????????????????????????????????
????????????????????????????????????????????????????????????????????????????????
??????????????????????????????????????????????????????????
>nevillei_MP1056
??????????AATCTTTGAGACAAGCATATGACTACTGGCAGGATCAA-CCAG-GTAGCATTCCTTTTGC-GACACCGGC
ACAACCCAAGCCCCC--AT-TGAAT--AATCA-AAGAAGG-CAA---GGA---CAGG-CACAGTGGT----CAT-CCGCA
ACAAGCGACGAACGC---TTTTTTGGGTAAA-TAACGATCA-CGAGAC------ATATA-------CCCA----CATAA-
GTTTCAGC--ATCCACAATTAC-AAGTCACAGCTA--ATGGA-CATGGGGG-CCGCAC-AATCAAA-GTGCAATCT-A-C
ATGAAA-CACTAGC--AACACTTCGAGGCTCACC-TCCACC-TAAAGTGGTTAAAGG-CGAGA--ATAGGGACATTT--C
A-GAG---AATAGTTCC-A--CCGCATTGGGTAT-GA-GGCACAGGA-CCA-----------------------------
-------------------------------------------------------------AAGAT-ATT---GCRACAG
GAGAACTTCCTCTT-CCCAT-GCA---TA--CT--ATT--GAAGAG----ATA-TGTCCGATATGGACTTCACTGCCCAG
AGCAGAGAAATTTCCAATCCCGACAAAA-TCAACTACCACCCACACGCCA-TTACGTACACTTTGCACCAACTCCTCC-A
ACCAATTGCACCTCGAGGG-ACAAGCTGCCC--AACAAGA-AGC-AAAGGCCAACAAGAGC???????????????????
????????????????????????????????????????????????????????????????????????????????
????????????????????????????????????????????????????????????????????????????????
????????????????????????????????????????????????????????????????????????????????
????????????????????????????????????????????????????????????????????????????????
??????????????????????????????????????????????????????????
>obliqua_RT2079
????????????????TGAGACAAGCATATGACTACTGGCAGGATCAA-CCAG-GTAGCATTCCTTTTGC-GACACCAGC
ACGACCCAAGCCCCCC-AT-TGAAT--AATCA-AAGAAGG-CAA---GGA---CAGG-CACAGTGGT----CAT-CCGCA
ACAAGCGACAAACGC---TTTTTTGGGTAAA-TAACAATCG-CAAGAC------GTATA-------CCCG----CATAA-
GTTTCAAC--ATCCACGATTAC-AAGTCACAGCTA--ATGGA-CATGGGGG-CCACAC-AATCAAA-GTGCAATCT-G-C
ATGAAA-CACTAGC--AACACTTCGAGGCTCACC-TCCACC-AAAAGTGGTGCAAGG-CGAGA--ATAGGGACTTTT--C
G-AAG---AATAGTTCC-A--CTGCATTGGGTAT-GA-GGCACAAGAACCA-----------------------------
-------------------------------------------------------------AAGAT-ATT---GCAACGG
GAGAACTTCTTC----CCAT-GCA---TA--CT--ATT--GAAGAG----ATA-TGTCCGATATGGACTTCACTGCACAA
AGCAGAGAAATTTCCAATCCCAACAAAA-TCAACTACCACCCACACGCCA-TTACGTACACTTTGCACCAACTCCTCC-A
ACCAATTGCACCTCGAGGG-ACAAGCTGCCC--AACTAGA-AGC-AAAGGCCAACAAGAGCAA-GGCAAGCACCGTTT--
-AGCATGAACACATAA--GCAAAA-C-AAAGTTTGGGG--CAATGAG-CTT-GCCTCTCAAC-AAATGAGGCATCCC--T
AAAA-GGA-AGGCCAA--TATGTCA---TCAAGGAT-TATTTCAATAGGGACA---GCAACGTACCC-AA-AGAGGATCC
AAGACCAAA-GTCGTGC--ACTACTAAA-GCCC-GTCAAA--GAGCTAGAGCTACCACAA--GCCCGTG???????????
????????????????????????????????????????????????????????????????????????????????
??????????????????????????????????????????????????????????
>occulta_EO
???????????????????????????????????????????????????????????????????????????CCGAC
ACGACCCAAGCCCACC-CT-TGAAT--AATCA-AAGAAGG-CAA---GGA---CAGG-CACAGTGGT----CAT-CCGCA
ACAAGCGACGAACGC---TTTTTTGGGTAAA-TAACGATCG-CAAGAC------GTATA-------CCCACCCGCATAA-
GTTTCAAC--ATCCACGATTAC-AAGTCACAGCTA--ATGGA-CATGGGGG-CCGCAC-AATCAAA-GTGCAATCT-G-C
ATGAAA-CACTAGC--AACACTTGGAGGCTCACC-TCCAAC-AAAAGTGGTGCAAGG-CGAGA--ATAGGTACTTTT--C
G-GAG---AATAGTTCC-A--CCGCATTGGGTAT-GA-GGCACAGGAACCC-----------------------------
-------------------------------------------------------------AAGAT-ATT---GCAACGG
GAGAACTTCCTCTT-CCCGT-GCA---TA--CT--ATT--GAAGAG----ATA-TGTCCGATATGGACTTCACTGCACGG
AGCAGAGAAATTTCCAATCCCGACAAAA-TCAACTACCACCCATACGCCA-TTACGTACACTTTGCACCAACTCCTCC-A
ACCAATTGCACCTCGAGGG-ACAAGCTGCCC--AACTAGA-AGC-AAAGGCCAACAAGAGCAA-GGCAAGCACCGTTT--
-AGCATGAACACATAA--GCAAAA-CCGAGGTTTGGGG--CAATGAG-CTT-GCCTCTCAAC--AATGAGGCATCCC???
????????????????????????????????????????????????????????????????????????????????
????????????????????????????????????????????????????????????????????????????????
????????????????????????????????????????????????????????????????????????????????
??????????????????????????????????????????????????????????
>opulenta_JP316
????????TTAATCTTTGAGACAAGCATATGACTACTGGCAGGATCAA-CCAG-GTAGCATTCCTTTTGC-GACACCGGC
ATGACCCAAGCCCCCC-AT-TGAAT--AATCA-AAGAAGG-CAA---GGA---CAAG-CACAGTGGT----CAT-CCGCA
ACAAGCGACGAACGC---TTTTTTGGGTAAA-TAACAATCA-CAAGAC------GTATA-------CCCG----CATAA-
GTTTCAGC--ATCCACGATTAC-AAGTCATAGCTA--ATGGA-CATGGGGC-CTGCAC-AATCCAA-GTGCAATCT-G-C
ATGATA-CACTAGC--AACACTTCAAGGCTTACC-TCCACC-AAAAGTGGTGCAAGG-CAAGA--TTAGGGACTTTT--A
G-GAG---AATAGTTCC-A--CCGCATTGGGTAT-GA-GGCACAGGAGCCC-----------------------------
-------------------------------------------------------------AAGAT-ACT---GCAACGG
GAGAACTTCCTCTT-CCCGT-GCA---TA--CT--ATT--GAAGAG----ATA-TGTCCGATATGGACTTCACTGCACGA
AGCAGAGAAATTTCCAATCCTGACAAAA-TCAACTACCACTCACATGCCA-TTACGTACACTTTGCACCAACTCCTCC-A
ACCAATTGCACCTCGAGGG-ACAAGCTGCCC--AACAAGA-AGC-AAAGGCCGACAAGAGCAA-GGCAAGCACCGTTT--
-AGCATGAACACATAA--GCAACA-C-GAAGTTTGGGG--CAATGAG-CTT-ACCTCCCAAC--TATGAGCCATCCC--T
AAAA-GAA-ACCCCAA--TACATCA---TCGAGAAT-TATTTCGATAGGGACA---GCAACGTAGCC-AA--GAGGATCC
AAGACCAAA-GTCGTGC--ACTACTAAA-GCCC-GTCAAA--GAGCTGG???????????????????????????????
????????????????????????????????????????????????????????????????????????????????
??????????????????????????????????????????????????????????
>palliiflora_EO12533
???????????????????????????????????????????????????????????????????????????CCGGC
ACGACCCAAGTCCCCC-AT-TGTAT--AATCACAAGAAGG-CGA---GGA---CATG-CACAGTGGT----CAT-CCGCA
AGAAGCGACGAACGC---TTGTTTGGGTAAA-TAACGATCC-GAAGAC------ATATA-------CCCG----CATAA-
GGTTCAGC--ATCCACGATTAC-GAGTCACAGCTA--ATGGA-CATGGGGG-CCACAC-AATCAAA-GTGCAATCT-G-C
ATGAAA-CACTAGC--AACACTTCGAGGCTCACC-TCCACC-AAAAGTGGTGCAAGG-CGAGA--ATAGGT----TT--C
G-GAG---AATAGTTCC-A--CCGCACTGGGTAT-GA-GGCACAGGAACCC-----------------------------
-------------------------------------------------------------AAGAT-ATT---GCAACGG
GAGAACTTCCTCTT-CCCGT-GCA---TA--CT--ATT--GAAGAG----ATA-TGTCCGATATGGACTTCACTGCACGA
AGCAGAGAAATTTCCAATCCCGACAAAA-TCAACTACCACCCATACGCCA-TTACGTACACTTTGCACCAACTCCTCC-A
ACCAATTGCACCTCGAGGG-ACAAGCTGCCC--AACTAGA-AGC-AAAGGCCAACAAGAGCAA-GGCAAGCACCGTTT--
-AGCATGAACACATAA--GCAAAA-C-AAAGTTTGGGG--CAAGGAG-CTT-GCTTCTCAAC--AATGAGCCATCCC--T
AAAA-GGA-ACGCCAA--TATGACA---TCGAGGAT-TATTTCAATAGGGACA---GCAACGTAGCC-AA-AGAGGATCC
AAGACCAAA-GTCGTGC--ACTACTAAA-GCCC-ATCAAA--GAGCGAGAGCTACCACAA????????????????????
????????????????????????????????????????????????????????????????????????????????
??????????????????????????????????????????????????????????
>paludicola_AH2680
?????????????????????????????TGACTACTGGCAGGATCAA-CCAG-GTAGCATTCCTTTTGG-GACACCGGC
ACGACCCAAGCCCCC--AT-TGAAT--AATCA-AAGATGG-CAA---GGA---CAGG-CACAGTGGT----CAT-CCGCA
ACAAGCGACGAACGC---TTTTTTGGGTAAA-TAACAATCG-CAAGAC------GTATA-------CCCG----CATAA-
GTTTCAGC--ATCCACAATTAC-AAGTCACAGCTA--ATGGA-CATGGGAG-CCGCAC-AATCAAA-GTGCAATTT-G-C
ATGAAA-CACTAGC--AACACTTTGAGGCTCACC-TCCACC-AAAAGTGGTGCAAGG-CGAGA--TTAGGGACTTTT--C
G-AAG---AATAGTACC-A--CCGCATTGGGTAT-GA-GGCACAGGAACCC-----------------------------
-------------------------------------------------------------AAGAT-ATT---GCAACGG
GAGAACTTCCTCTT-CTCGT-GCA---TA--CT--TTT--GAAGAG----ATA-TGTCCGATTTGGACTTCACTGCACAG
AGCAGAGAAATTTCCAATCCCGACAAAA-TCAACTACCACCCACACACCA-TTACGTACACTTTGCACCAACTCCTCC-A
ACCAATTGCACCTCGAGGG-ACAAGCTGCCC--AACTAGA-AGC-AAAGGCCAACAAGAGCAA-GGCAAGCACCGTTT--
-AGCATGAACACATAA--GCAAAA-C-AAAGTTTGGGG--CAATGAG-CTTTGCCTCTCAAC--ATTTAGGCATCCC--T
AAAA-AGA-ACACCAAAATATGTCA---TCGAGGAT-TATTTCGATAGGGACA---GCAACATAGCC-AA-AGAGGATCC
AAAACCAAA-GTCATGC--ACTACTAAA-GCCC-GTCAAA--GAGATAGAGCCACCACAA--GCCCGTGG??????????
????????????????????????????????????????????????????????????????????????????????
??????????????????????????????????????????????????????????
>parilis_ANA
????????TTAATCTTTGAGACAAGCATATGACTACTGGCAGGATCAA-CCAG-GTAGCATTCCTTTTGC-GACACCGGC
ACGACCCAAGCCCCC--AT-TGAAT--AATCA-AATAAGG-CAA---GGA---CAGG-CACAGTGGT----CAT-CCGCA
ACAAGCGACGAACGC---TTTTTTGGGTAAA-TAACGATCA-CGAGAC------GTATA-------CCCA----CATAA-
GTTTCAGC--ATCCACAATTAC-AAGTCACAGCTA--ATGGA-CATGGGGG-CCGCAC-AATCAAA-GTGCAATCT-A-C
ATGAAA-CACTAGC--AACACTTCGAGGCTCACC-TCCACC-AAAAGTGGTGCAAGG-CGAGA--ATAGGGACTTTT--C
G-GAG---AATAGTTCC-A--CCGCATTGGGTAT-GA-GGCACAGGAACCA-----------------------------
-------------------------------------------------------------AAGAT-ATT---ACAACGG
GAGAACTTCCTCTT-CCCAT-GCA---TA--CT--ATT--GAAGAG----ATA-TGTCCGATATGGACTTCACTGCCCAG
AGCAGAGAAATTTCCAATCCCGACAAAA-TCAACTACCACCCACACGCCA-TTACGTACACTTTGCACCAACTCCTCC-A
ACCAATTGCACCTCGAGGG-ACAAGCTGCCC--AATAAGA-AGC-AAAGGCCAACAAGAG????????????????????
????????????????????????????????????????????????????????????????????????????????
????????????????????????????????????????????????????????????????????????????????
????????????????????????????????????????????????????????????????????????????????
????????????????????????????????????????????????????????????????????????????????
??????????????????????????????????????????????????????????
>parilis_MP751
?????????????????GAGACAAGCATATGACTACTGGCAGGATCAA-CCAG-GTAGCATTCCTTTTGC-GACACCGGC
ACGACCCAAGCCCCC--AT-TGAAT--AATCA-AATAAGG-CAA---GGA---CAGG-CACAGTGGT----CAT-CCGCA
ACAAGCGACGAACGC---TTTTTTGGGTAAA-TAACGATCA-CGAGAC------GTATA-------CCCA----CATAA-
GTTTCAGC--ATCCACAATTAC-AAGTCACAGCTA--ATGGA-CATGGGGG-CCGCAC-AATCAAA-GTGCAATCT-A-C
ATGAAA-CACTAGC--AACACTTCGAGGCTCACC-TCCACC-AAAAGTGGTGCAAGG-CGAGA--ATAGGGACTTTT--C
G-GAG---AATAGTTCC-A--CCGCATTGGGTAT-GA-GGCACAGGAACCA-----------------------------
-------------------------------------------------------------AAGAT-ATT---ACAACGG
GAGAACTTCCTCTT-CCCAT-GCA---TA--CT--ATT--GAAGAG----ATA-TGTCCGATATGGACTTCACTGCCCAG
AGCAGAGAAATTTCCAATCCCGACAAAA-TCAACTACCACCCACACGCCA-TTACGTACACTTTGCACCAACTCCTCC-A
ACCAATTGCACCTCGAGGG-ACAAGCTGCCC--AATAAGA-AGC-AAAGGCCAACAAGAGC???????????????????
????????????????????????????????????????????????????????????????????????????????
????????????????????????????????????????????????????????????????????????????????
????????????????????????????????????????????????????????????????????????????????
????????????????????????????????????????????????????????????????????????????????
??????????????????????????????????????????????????????????
>parkeri_EO12682
?????????????????GAGACAAGCATATGACTACTGGCAGGATCAA-CCAG-GTAGCATTCCTTTTGC-GACACCAGC
ACGACCCAAGCCCCCC-AT-TGAAT--AATCA-AAGAAGG-CAA---GGA---CAAG-CACAGTGGT----CAT-CCGCA
ACAAGCGACGAACGC---TTTTTTGGGTAAA-TAACGATCA-CAAGAC------ATATA-----CCCCCG----CATAA-
GTTTCAGC--ATCCACGATTAC-AAGTCACAGCTA--ATGGA-CATGGGGG-CCGCAC-AATCCAA-GTGCAATCT-A-C
ATGAAA-CACTAGC--AGCGCTTCGAGTCTCACC-TCCACC-AAAAGTGGTGCAAGG-CGAGA--ATAGGGACTTTT--C
G-GAG---AATAGTTCC-A--CCGCATTGGGTTT-GA-GGCACAGGAACCC-----------------------------
-------------------------------------------------------------AAGAT-ATT---GCAACGA
GAGAATTTCCTCTT-CCCGT-GCA---TA--CT--ATT--GAAGAG----ATA-TGTCCGATATGGACTTCACTGCACGG
AGCAGAGAAATTTCCAATCCCGACAAAA-TCAAATACCACCCACACGCCA-TTACGTACACTTTGCGCCAACTCCTCC-A
ACCAAATGCACCTCGAGGG-ACAAGCTGCCC--GACTAGA-AGC-AAAGGCCAACAGGAGCAA-GGCAAGCACCG?????
????????????????????????????????????????????????????????????????????????????????
????????????????????????????????????????????????????????????????????????????????
????????????????????????????????????????????????????????????????????????????????
????????????????????????????????????????????????????????????????????????????????
??????????????????????????????????????????????????????????
>pauciovulata_TdV258b
??CATAGCTTAATCTTTGAGACAAGCATATGACTACTGGCAGGATCAA-CCAG-GTAGCATTCCATTTGC-GACACCAGC
ACTACCTAAGCCCCCC-AT-TGAAT--AATCA-AATAAGG-CAA---GGA---CAGG-CACAGTGGT----CAT-CCGCA
ACAAGCGACGAACGC---TTTTTTGGGTAAA-TAACGATCG-CAAGAC------GTATA------CCCCG----CTTAA-
GTTTCAGC--ATCCACGATTAC-AAGTAACAGCTA--ATGGA-CATGGGGG-CCGCAC-AATCAAA-GTGCAATCT-G-C
ATGAAA-CACTAGC--AGCACTTCGAGGCTCACC-TCCACC-AAACGTGGTGCAAGG-CAAGA--ATAGGGACTTYT--C
G-GAG---AATAGTTCC-A--TCGCATTAGGTAT-GA-GGCACAGGAACCC-----------------------------
-------------------------------------------------------------AAGAT-ATT---GCAACGG
GAGAACTTCCTSTT-CCCGT-GCA---TA--CT--ATT--GAAGAG----ATA-TGTCCGATTTGGACTTCACTGCACGG
AGCAGAGAAATTTCCAATCCCAACAAAA-TCAACTACCACCCATACGCCA-TTACGTACACTTTGCACCAACTCCTCC-A
ACCAATTGCACCTCGAGGG-ACAAGTTGCCC--AACTAGA-AGC-AAAGGCCGAAAAGAGCAA-GGCCAGCACCGTTT--
-AGCATGAACACATAG--GCAAAA-CCGAAGATTGGGGC-CAATGAG-TTT-GCCACTCAAC--AATGAGGCATCCC--T
AAAA-GGA-ACGTCGA--TATGATA---TCGAGGAT-TATTTCGATAGGGACA---GCAACGTAGCC-AA-AGAGAACCC
AAGACCAAA-GTCGTGC--ACTACTGAA-GTCC-GTCAAA--GAGATAGCGCTACCGCAA--GCCCGTGGCATCA-T???
????????????????????????????????????????????????????????????????????????????????
??????????????????????????????????????????????????????????
>pectinifolia_BG601
TGCATGGCTTAATCTTTGAGACAAGCATATGACTACTGGCAGGATCAA-CCAG-GTAGCATTCCTTTTGC-GACACCGGC
ACAACCCAAGCCCCCC-AT-TGAAT--AATCA-AAGAAGG-CAAA--GGA---CAAG-CACAGTGGT----CAT-CCGCA
ACAAGCAACGAACGC---TTTTTTGGGTAAA-TAACGATCA-CAAGAT------GTGTA-------CCCA----CATAG-
GTTTCAGC--ATCCACGATTAC-AAGTCAAAGCTA--ATGGA-CATGGGAC-CCGCAC-AATCAAA-GTGCAATCT-G-C
ATGAAA-CACTAGC--AACACTTCGAGGCTTACC-TCCACC-AAAAGTGGTGGAAGG-CGAGA--ATAGGGACTTTT--C
G-GAG---AATAGTTCC-A--CCGCATTGGGTAT-GA-GGCACAGGAACCC-----------------------------
-------------------------------------------------------------AAGAT-ATT---GCAACGG
GAGAACTTCCTCTT-TCCGT-GCA---TA--CT--ACT--GAAGAG----ATA-TGTCCGATATGGACTTCACTGC-CAA
AGCAGAGAAATTTCCAATCCCGACAAAA-TCAACTACCACTCACACGCCA-TTACGTACACTTTGCACCAACTCTTCC-A
ACCAATTGCACCTCGAGGG-ACAAGCTGCCC--AACTAGA-AGC-AAAGGCCAACAAGAGCAG-AACAAGCACCGTTT--
-AGCATGAACATATAA--GCAACA-C-AAAGTTCGGGG--CAGTGAG-CTT-ACCTCCCAAC--TTTGAGCCTTCCC--T
AAAA-GGA-ACGCCCA--TACATCA---TCGAGGAA-TATTTCAATAGGGACA---GCAACATAGCC-AA-AGAAGATGC
AAGACCAAA-GTCATGC--CATACTAAA-GCC--GTCAAA--GAGCTAAAGCTACCACAA--GCCCGTGGCATCACT???
????????????????????????????????????????????????????????????????????????????????
??????????????????????????????????????????????????????????
>penicilliformis_MP1078
?????????????????GAGACAAGCATATGACTACTGGCAGGATCAA-CCAG-GTAGCATTCCTTCCGC-GACACCGGC
ACGACCCAAGCCCCCC-AT-TGAAT--AATCA-AAGAAGG-CAA---GGA---CAGG-CACAGTGGT----CAT-CCGCA
ACAAGCGACGAACGC---TTTTTTGGGTAAA-TAACGATCG-CAAGAC------GTATA-------CCCG----CATAA-
GTTTCAGC--ATCCACGATTAC-AAGTCACAGCTA--ATGGA-CATGGGGG-CCACAC-AATCAAA-GTGCAATCT-G-C
ATGAAA-CACTAGC--ATGACTTCGAGGCTCACC-TCCACC-AAAAGTGGTGCAAGG-CGAGA--ATAGGTACTTTT--C
G-GAG---AATAGTTCC-A--CCGCATTGGGTAT-GA-GGCACAGAAACCC-----------------------------
-------------------------------------------------------------AAGAT-ATT---GCAACGG
GAGAACTTCCTCTT-CCCGT-GCA---TA--CT--ATT--GAAGAG----ATA-TGTCCGATATGGACTTCACTGCACGG
AGCAGAGAAATTTCCAATCCCGACAAAA-TCAACTACCACCCATACGCCA-TTACGTACACTTTGCACCAACTCCTCC-A
ACCAATTGCACCTCGAGGG-ACAAACTGCCC--AACAAGA-AGC-AAAGGCCAACAAGAGCAA-GGCAAGCGCCGTTT--
-AGCATGAACACATAA--GCAAAA-CCGAAGTTTGGGG--CAATGAG-CTT-GCCTCTCAAC--AATGAGGCATCCC--C
CGAA-GGAGAAGCCAA--TGCGTCT---TTGAGGAG-TATTTCGATAGGGACA---GCGGCGTGT???????????????
????????????????????????????????????????????????????????????????????????????????
????????????????????????????????????????????????????????????????????????????????
??????????????????????????????????????????????????????????
>penicilliformis_MP889
??????????????TTTGAGACAAGCATATGACTACTGGCAGGATCAA-CCAG-GTAGCATTCCTTCCGC-GACACCGGC
ACGACCCAAGCCCCCC-AT-TGAAT--AATCA-AAGAAGG-CAA---GGA---CAGG-CACAGTGGT----CAT-CCGCA
ACAAGCGACGAACGC---TTTTTTGGGTAAA-TAACGATCG-CAAGAC------GTATA-------CCCG----CATAA-
GTTTCAGC--ATCCACGATTAC-AAGTCACAGCTA--ATGGA-CATGGGGG-CCACAC-AATCAAA-GTGCAATCT-G-C
ATGAAA-CACTAGC--ATGACTTCGAGGCTCACC-TCCACC-AAAAGTGGTGCAAGG-CGAGA--ATAGGTACTTTT--C
G-GAG---AATAGTTCC-A--CCGCATTGGGTAT-GA-GGCACAGAAACCC-----------------------------
-------------------------------------------------------------AAGAT-ATT---GCAACGG
GAGAACTTCCTCTT-CCCGT-GCA---TA--CT--ATT--GAAGAG----ATA-TGTCCGATATGGACTTCACTGCACGG
AGCAGAGAAATTTCCAATCCCGACAAAA-TCAACTACCACCCATACGCCA-TTACGTACACTTTGCACCAACTCCTCC-A
ACCAATTGCACCTCGAGGG-ACAAACTGCCC--AACAAGA-AGC-AAAGGCCAACAAGAGCAA-GGCAAGCACCGTTT--
-AGCATGAACACATAA--GCAAAA-CCGAAGTTTGGGG--CAATGAG-CTT-GCCTCTCAAC--AATGAGGCATCCC--C
CGAA-GGAGAAGCCAA--TGCGTCT---TTGAGGAG-TATTTCGATAGGGACA---GCGGCGTGTCC-AAAGGGTGATAC
ACATCCAA--GTCATGC--ACTACTAAA-GCC--ATCAAA--GARCTAGAGCTACCACAA--GCC???????????????
????????????????????????????????????????????????????????????????????????????????
??????????????????????????????????????????????????????????
>perrieri_EO12635
????????TTAATCTTTGAGACAAGCATATGACTACTGGCAGGATCAA-CCAG-GTAGCATTCCTTTTGC-GACACCAGC
ACGACCCAAGCCCCCC-AT-TGAAT--AATCA-AAGAAGG-CAA---GGA---CAAG-CACAGTGGT----CAT-CCGCA
ACAAGCGACGAACGC---TTTTTTGGGTAAA-TAACGATCG-CAAGAC------ATATA-----CCCCCG----CATAA-
GTTTCAGC--ATCCACGAATAC-AAGTCACAGCTA--ATGGA-CATGGGGG-CCGCAC-AATCGAA-GTGCAATCT-A-C
ATGAAA-CACTAGC--AGCACTTCGAGTCTCACC-TCCACC-AAAAGTGGTGCAAGG-CGAGA--ATAGGGACTTTT--C
G-GAG---AATAGTTCC-A--CCGCATTGGGTAT-GA-GGCACAGGAACCC-----------------------------
-------------------------------------------------------------AAGAT-ATT---GCAACGA
GAGAACTTCCTCTT-CCCGT-GCA---TA--CT--ATT--GAAGAG----ATA-TGTCCGATATGGACTTCACTGCACGG
AGCAGAGAAATTTCCAATCCCGACAAAA-TCAACTACCACCCACACGCCA-TTACGTACACTTTGCGCCAACTCCTCC-A
ACCAATTGCACCTCGAGGG-ACAAGCTGCCC--AACTAGA-AGC-AAAGGCCAACAGGAGCAA-GGCAAGCACCG?????
????????????????????????????????????????????????????????????????????????????????
????????????????????????????????????????????????????????????????????????????????
????????????????????????????????????????????????????????????????????????????????
????????????????????????????????????????????????????????????????????????????????
??????????????????????????????????????????????????????????
>petiolaris_EO12783
???????????????TTGAGACAAGCATATGACTACTGGCAGGATCAA-CCAG-GTAGCATTCCTTTTGC-GACACCGGC
ACGACCCAAGCCCCCCCAT-TGAAT--AATCA-TAGAAGG-CAA---GGAGGACAGG-CACAGTGGT----CAT-CCGCA
ACAAGCAACGAACGC---TTTTTTGGGTAAA-TAACGATCG-CAAGAC------GTATA-------CCCA----CATAA-
GTTTCAGC--ATCCACGATTAC-AAGTCACAGCTA--ATGGA-CATGGGGG-CCGCAC-AATCAAA-GTGCAATCTTG-C
ATGAAA-CACTAGC--AACACTTCGAGGCTCACC-TCCACC-AAAAGTGGTGCAAGG-CGAGA--ATAGGTACTTTA--C
G-GAG---AATAGTTCC-A--CCGCATTGGGTAT-GA-GGCACAGGAACCC-----------------------------
-------------------------------------------------------------AAGAT-ATT---GCAACGG
GAGAACTTCCTCTT-CCCGT-GCA---TA--CT--ATT--GAAGAG-----TA-TGTCCGATTTGGACTTCACTGCACGG
AGCAGAGAAATTTCCAATCCCGACAAAA-TCAACTACCACCCATACGCCA-TTACGTACACTTTGCACCAACTCCTCC-A
ACCAATTGCACCTCGAGGGGACAAGCTGCCC--AACTAGA-AGC-AAAGGCCAACAAGAGCAA-GGCAAGCACCGTTT--
-AGCATGAACACATCA--GCAAAA-CCGAAGTTTGGGG--CAATGAG-CTT-GCCTCTCAAC--AATGAGGCATCCC--T
AAAA-GGA-ACGCCAA--TATGACA---TCGAGGAT-TATTTCGATAGGGACA---GCAACGTAGCC-AA-AGAGGATCC
AAGACCAAA-GTCGTGCGCACTACTAAA-GCCC-GTCAAA--GAGC??????????????????????????????????
????????????????????????????????????????????????????????????????????????????????
??????????????????????????????????????????????????????????
>phillipsii_MP1357_NR
?????????TAATCTTTGAGACAAGCATATGACTACTGGCAGGATCAA-CCAG-GTAGCATTCCTTTTGC-GACACTGGC
ACAACCCAAGCCCTC--AT-TGAAT--AATCA-AAGAAGG-CAA---GGA---CAGG-CACAGTGGT----CAT-CCGCA
ACAAGCGACGAACGC---TTTTTTGGGTAAA-TAACGATCA-CGAGAC------ATATA-------CCCA----CATAA-
ATTTCAGC--ATCCACGATTAC-AAGTCACAGCTA--ATGGA-CATGGGGG-CCGCAC-AATCAAA-GTGCAATCT-A-C
ATGAAA-CACTAGC--AACACTTCGAGGCTCACC-TCCACC-AAAAGTGGTGCAAGG-CGAGA--ATAGGGACTTTT--C
G-GAG---AATAGTTCC-A--CCGCATTGGGTAT-GA-GGCACAGGAACCA-----------------------------
-------------------------------------------------------------AAGAT-ATT---GCAACGG
GAGAACTTCCTCTT-CCCAT-GCA---TA--CT--ATT--GAAGAG----ATA-TGTCCGATATGGACTTCACTGCCCAA
AGCAGAGAAATTTCCAATCCCGACAAAA-TCAACTACCACCCACACGCCA-TTACGTACACTTTGCACCAACTCCTCC-A
ACCAATTGCACCTCAAGGG-ACAAGTTGCCC--AACAAGA-AGC-AAAGGCCAACAAGAGCAA-GGCAAGCACCGTTT--
-AGCATGAACACATAA--GCAAAA-C-GAAGTTTGGGG--CAATTAG-CTT-GCCTCTCAAC--AATGTGGCATCCA--T
AAAA-GGA-AGGCCAA--TATGTCA---ACAAGGGTTTATTTCAATAGGGACA---GAAACGTAGCC-AA-AGAGGATCC
AAGACCAAA-GTCATGC--ACTACTAAA-GCCC-ATCAAA--GAGCTAGAGCTACCACAA--GCCCGTGGCATCA?????
????????????????????????????????????????????????????????????????????????????????
??????????????????????????????????????????????????????????
>phillipsii_MP794
?????????????????GAGACAAGCATATGACTACTGGCAGGATCAA-CCAG-GTAGCATTCCTTTTGC-GACACCGGC
ACAACCCAAGCCCCC--AT-TGAAT--AATCA-AAGAAGG-CAA---GGA---CAGG-CACAGTGGT----CAT-CCGCA
ACAAGCGACGAACGC---TTTTTTGGGTAAA-TAACGATCA-CGAGAC------ATATA-------CCCA----CATAA-
ATTTCAGC--ATCCACGATTAC-AAGTCACAGCTA--ATGGA-CATGGGGG-CCGCAC-AATCAAA-GTGCAATCT-A-C
ATGAAA-CACTAGC--AACACTTCGAGGCTCACC-TCCACC-AAAAGTGGTGCAAGG-CGAGA--ATAGGGACTTTT--C
G-GAG---AATAGTTCC-A--CCGCATTGGGTAT-GA-GGCACAGGAACCA-----------------------------
-------------------------------------------------------------AAGAT-ATT---GCAACGG
GAGAACTTCCTCTT-CCCAT-GCA---TA--CT--ATT--GAAGAG----ATA-TGTCCGATATGGACTTCACTGCCCAG
AGCAGAGAAATTTCCAATCCCGACAAAA-TCAACTACCACCCACACGCCA-TTACGTACACTTTGCACCAACTCCTCC-A
ACCAATTGCACCTCAAGGG-ACAAGTTGCCC--AACAAGA-AGC-AAAGGCCAACAAGAGC???????????????????
????????????????????????????????????????????????????????????????????????????????
????????????????????????????????????????????????????????????????????????????????
????????????????????????????????????????????????????????????????????????????????
????????????????????????????????????????????????????????????????????????????????
??????????????????????????????????????????????????????????
>pinea_MP693
??CATGGCTTAATCTTTGAGACAAGCATATGACTACTGGCAGGATCAA-CCAG-GTAGCATTCCTTTTGC-GACACCGGC
ACAACCCAAGCCCCC--AT-TGAAT--AATCA-AAGAAGG-CAA---GGA---CAGG-CACAGTGGT----CAT-CCGCA
ACAAGCGACAAACGC---TTTTTTGGGTAAA-TAACGATCA-CGAGAC------GTATA-------CCCA----CATAT-
GTTTCAGC--ATCCACAATTAC-AAGTCACAGCTA--ATGGA-CATGGGGG-CCGCAC-AATCAAA-GTGCAATCT-A-C
ATGAAA-CACTAGC--AACACTTCGAGGCTCACC-TCCACC-AAAAGTGGTGCAAGG-CGAGA--ATAGGGACTTTT--C
G-GAG---AATAGTTCC-A--CCGCATTGGGTAT-GA-GGCACAGGAACCA-----------------------------
-------------------------------------------------------------AAGAT-ATT---GCAACGA
GAGAATTTTCTCTT-CCCAT-GCA---TA--CT--ATT--GAAGAG----ATA-TGTCCGATATGGACTTCACTGCCCAG
AGCAGAGAAATTTCCAATCCCGACAAAA-TCAACTACAACCCACACGCCA-TTACGTACACTTTGCACCAACTCCTCC-A
ACCAATTGCACCTCGAGGG-ACAAGCTGCCC--AACAAGA-AGC-AAAGGCCAACAAGAGC???????????????????
????????????????????????????????????????????????????????????????????????????????
????????????????????????????????????????????????????????????????????????????????
????????????????????????????????????????????????????????????????????????????????
????????????????????????????????????????????????????????????????????????????????
??????????????????????????????????????????????????????????
>pinea_MP789
TGCATGGCTTAATCTTTGAGACAAGCATATGACTACTGGCAGGATCAA-CCAG-GTAGCATTCCTTTTGC-GACACCGGC
ACAACCCAAGCCCCC--AT-TGAAT--AATCA-AAGAAGG-CAA---GGA---CAGG-CACAGTGGT----CAT-CCGCA
ACAAGCGACAAACGC---TTTTTTGGGTAAA-TAACGATCA-CGAGAC------GTATA-------CCCA----CATAA-
GTTTCAGC--ATCCACAATTAC-AAGTCACAGCTG--ATGGA-CATGGGGG-CCGCAC-AATCAAA-GTGCAATCT-A-C
ATGAAA-CACTAGC--AACACTTCGAGGCTCACC-TCCACC-AAAAGTGGTGCAAGG-CGAGA--ATAGGGACTTTT--C
G-GAG---AATAGTTCC-A--CCGCATTGGGTAT-GA-GGCACAGGAACCA-----------------------------
-------------------------------------------------------------AAGAT-ATT---GCAACGA
GAGAACTTTCTCTT-CCCAT-GCA---TA--CT--ATT--GAAGAG----ATA-TGTCCGATATGGACTTCACTGCCCAG
AGCAGAGAAATTTCCAATCCCGACAAAA-TCAACTACAACCCACACGCCA-TTACGTACACTTTGCACCAACTCCTCC-A
ACCAATTGCACCTCGAGGG-ACAAGCTGCCC--AACAAGA-AGC-AAAGGCCAACAAGAGCAA-TGCAAGCACCGTTT--
-AGCATGAAAACATAA--GCAAAA-C-GAAGTTTGGGG--CAACAAG-CTT-GCCTCTCAAC--AATGAGGCATCCA--T
AAAA-GGA-AGGCCAA--TGT--CA---ACGAGGA--TATTTCGATAGGGACA---GAAACGTAGCC-AA-AGAGGATCC
AAGTCCAAA-GTCATGC--ACTACTAAA-GCC--ATCAAA--GAGCAAGAGCTACCACAA--GCCCGTGGCAT???????
????????????????????????????????????????????????????????????????????????????????
??????????????????????????????????????????????????????????
>placentiflora_EO12477
???????CTTAATCTTTGAGACAAGCATATGACTACTGGCAGGATCAA-CCAG-GTAGCATTCCTTCTAC-GACACCGGC
ACGACCCAAGCCCCCC-AT-TGAAT--AATCA-AAGAAGG-CAA---GGA---CAGG-CACAGTGGT----AAT-TCGCA
ACAAGCGACGAACGC---TTTTTTGGGTAAA-TAACGATCG-CAAGAC------GTATA-------CCCG----CATAA-
GTTCCAGC--ATCCACGATTAC-RAGTCACAGCTA--ATGGA-CATGGGGG-CCGCAC-AATCAAA-GGGCAATCC-G-C
ATGAAA-CAATAGC--AACACTTCGAGGCTCACC-TCCACC-AAAAGTGGTGCGAGG-CGAGA--ATAGGTACTTTT--C
G-GAG---AATAGTTCC-A--CCGCATTGGGTAT-GA-GGCACAGAAACCC-----------------------------
-------------------------------------------------------------AAGAT-ATT---GCAACGG
GAGAACTTCCTCTT-CCCGG-GAA---TA--CT--ATT--GAAGAG----ATA-TGTCCGATATGGACTTCACTGCACGA
AGCAGAGAAATTTCCGATCCCGACAAAA-TCAACTACCACTCATACGCAA-TTACGTACACTTTGCACCAACTCTTCC-A
ACCAATTGCACCTCGAGGG-ACAAGCTGCCC--AACTAGA-AGC-AAAGGCCAACAAGAGCAA-GGCAAGCACCGTTT--
-AGCATGAACACATAA--GCAAAA-CCGAAGTTTGGGG--CAATGAG-CTT-GCCTCTCAAC--AATGAGGCATCCC--C
CGAG-GGAGAAGCCAA--TGCGTCC---TCGAGGAG-TATTTCGATAGGGACA---GCGGCGTGTCC-AA-GAGTGATAC
ACATCCAA--GTCATGC--ACTACTAAA-GCC--ATCAAA--GAGCTAGAGCTACCACAA--GCC???????????????
????????????????????????????????????????????????????????????????????????????????
??????????????????????????????????????????????????????????
>placentiflora_MP1241
???????????????????????????????????????????????????????TAGCATTCGT-CTGC-GACACCGGC
ACGACCCAAGCCCCCC-AT-TGAAT--AATCA-AAGAAGG-CAA---GGA---CAGG-CACAATGGT----CAT-TCGCA
ACAAGCGACGAACGC---TTTTTTGGGTATA-TAACGATCG-CAAGAC------GTATA-------CCCG----CATAA-
GTTTCAGC--ATCCACGATTAC-AAGTCACAGCTA--ATGGA-CATGGGGG-CCGCAC-AATCAAA-GTGCAATCT-G-C
ATGAAA-CACTAGC--AACACTTCGAGGCTCACC-TCCACC-AAAAGTGGTGCAAGG-CGAGA--ATAAGTACTTTT--C
G-GAG---AATAGTTCC-A--CCGCATTGGGTAT-GA-GGCACAGAAACCC-----------------------------
-------------------------------------------------------------AAGAT-ATT---GCAACGG
TAGAACTTCCTCTT-CCCGT-GCA---TA--CT--ATT--GAAGAG----ATA-TGTCCGATATGGACTTCACTGCACGA
AGCAGAGAAATTTCCAATCCCGACAAAA-TCAACTACCACCCATACGCCA-TTACGTACACTTTGCACCAACTCCTCC-A
ACCAATTGCACCTCGAGGG-ACAAGCTGCCC--AACAAGA-AGC-AAAGGCCAACAAGAGCAA-GGCAAGCACCGTTT--
-AGCATGAA---------GCAAAA-CCGAAGTTTGGGA--CAATGAG-CTT-GCCTCTCAAC--AATGAGGCATCCC--C
CGAA-GGAGAAGCCAA--TGCGTCT---TCGAGGAG-TACTTCGATAGGGACA---GCAACATGTCC-AA-GGGTGATAC
ACATCCAA--GTCATGC--ACTACTAAA-GCT--GT????????????????????????????????????????????
????????????????????????????????????????????????????????????????????????????????
??????????????????????????????????????????????????????????
>plena_MP1282
?GCATGGCTTAATCTTTGAGACAAGCATATGACTACTGGCAGGATCAA-CCAG-GTAGCATTCCTTTTGC-GACACCGGC
ACGACCCAAGCCC-CC-AT-TGAAT--AATCA-AAGATGG-CAA---GGA---CAGG-CACAGTGGT----CAT-CCGCA
ACAAGCGACGAACGC---TTTTTTGGGTAAA-TAACCATCG-CAAGAC------GTATA-------CCCG----CATAA-
GTTTCAGC--ATCCACAATTAC-AAGTCACAGCTA--ATGGA-CATGGGGG-CCGCAC-AATCAAA-GTGCAATTT-G-C
ATGAAA-CACTAGC--AACACTTTGAGGCTCACC-TCCACC-AAAAGTGGTGCAAGG-CGAGA--TTAGGGACTTTT--C
G-AAG---AATAGTACC-A--CCGCATTGGGTAT-GA-GGCACAGGAACCC-----------------------------
-------------------------------------------------------------AAGAT-ATT---GCAACGG
GAGAACTTCCTCTT-CTCGT-GCA---TA--CT--TTT--GAAGAG----ATA-TGTCCGATATGGACTTCACTGCACAG
AGCAGAGAAATTTCCAATCCCGACAAAA-TCAACTACCACCCACACACCA-TTACGTACACTTTGCACCAACTCCTCC-A
ACCAATTGCACCTCGAGGG-ACAAGCTGCCC--AACTAGA-AGC-AAAGGCCAACAAGAGCAA-GGCAAGCACCGTTT--
-AGCATGAACACATAA--GCAAAA-C-GAAGTTTGGGG--CAATGAG-CTTTGCCTCTCAAC--AATTAGGCATCCC--T
AAAA-GGA-ACACCAAAATATGTCA---TCGAGGAT-TATTTCAATAGGGACA---GCAACATAGCC-AA-AGAGGATCC
AAAACCAAA-GTCATGC--ACTACTAAA-GCCT-GTCAAA--GAGATAGAGCCACCACAA--GCCCGTGG??????????
????????????????????????????????????????????????????????????????????????????????
??????????????????????????????????????????????????????????
>plukenetii_bre_MP769
???????????????????????????????????????????????????????????????????????????CCGGC
ACGACCCAAGCCCCCC-AT-TGAAT--AATCA-AAGAAGG-CAA---GGA---CAGG-CACAGTGGT----CATTCCGCA
ACAAGCGACGAACGC---TTTTTTGGGTAAA-TAACGATCG-CAAGAC------GTATA-------CCCA----CATAA-
GTTTCAGC--ATCCACGATTAC-AAGTCACAGCTA--ATGGA-CATGGGGG-CCGCAC-GATCAAA-GTGCAATCT-G-C
ATGAAA-CACTAGC--AACACTTCGAGGCTCACC-TCCACC-AAAAGTGGTGCAAGG-CGAGA--ATAGGGACTTTT--C
G-GAG---AATAGTTCC-A--CCGCATTGGGTAT-GA-GGCACAGGAACCC-----------------------------
-------------------------------------------------------------AAGAT-ATT---GCAACGG
GAGAACTTACTCTT-CCCAT-GCA---TA--CT--ATT--GAAGAG----ATA-TGTCCGATATGGACTTCACTGCACGG
AGCAGAGAAATTTCCAATCCTGACAAAA-TCAACTACCACCCATATGCCA-TTACGTACACTTTGCACCAACTCCTCC-A
ACCAATTGCACCTCGAAGG-ACAAGCTGCCC--AACTAGA-AGC-AAAGACCAAGAAGAGCAA-GGCAAGCACCGTTT--
-AGCATGAACACATAA--GCAAAA-C-GAAGTTTGAGG--CAATGAG-CTT-GCCTCCCAAC--AATGAGGCATCCC--C
CGAA-GGAGAAGCTAA--TGCGTCT---TCGAGGAG-TATTTCGATAGGGACA---ATGCCGTGTCC-AA-AGGGTGATA
CACATCAAA-GTCATGC--ACTACTAAA-GCC--GTCAAA--GAGCTRGAGC????????????????????????????
????????????????????????????????????????????????????????????????????????????????
??????????????????????????????????????????????????????????
>pogonanthera_EO12835
?????????????????GAGACAAGCATATGACTACTGGCAGGATCAACCCAG-GTAGCATTCAT-CTGC-GACACCGGC
ACGACCCAAGCCCCCC-AT-TGAAT--AATCA-AAGAAGG-CAA---GGA---CGGA-CACAGTGGT----CAT-CCGCA
ACAAGCGACGAACGC---TTTTTTGGGTAAA-TAACGATCG-CAAGAC------GTATA-------CCCG----CATAA-
GTTTCAGC--ATCCACGATTAC-AAGTCACAGCTA--ATGGA-CATGGGGG-CCGCAC-AATCAAA-GTGCAATCT-G-C
ATGAAA-CACTAGC--AACACTTCGAGGCACACC-TCCACC-AAAAGTGGTGCAAGG-CGAGA--ATAGGTACTTTT--C
G-GAG---AATAGTTCC-A--C-ACATTGGGTAT-GG-KGCACAGAAACCC-----------------------------
-------------------------------------------------------------AAGAT-ATT---GCAACGA
AAGAACTTCCTCTT-CCCRT-GCA---TA--CT--ATT--GAAGAG----ATA-TGTCCGATATGGACTTCACTGCACGG
AGCAGAGAAATTTCCAATCCCGACAAAA-TCAACTACCACCCATACGCCA-TTACGTACACTTTGCACCAACTCCTCC-A
ACCAATTGCACCTCGAGGG-ACAAGCTGCCC--AACTAGA-AGC-AAAGGCCAACAAGAGCGA-GGCAAGCACCGTTT--
-AGCATGAACACATAA--GCAAAA-CCGAGGTTTGGGG--CAATGAG-CTG-GCCTCTCAAC--AATGAGGCATCCC--C
CGAA-GGAGAAGCCAA--TGCATCT---TCGAGGAG-CATTTCGATAGGAACA---ACGGCGTGTCC-AA-AGGGTGATA
CACATCAAA-GTCATGC--ACTACTAAA-GCC--GTCAAA--GAGCTAGAGCTACCACAA--GCC???????????????
????????????????????????????????????????????????????????????????????????????????
??????????????????????????????????????????????????????????
>psittacina_IJ1237
????????TTAATCTTTGAGACAAGCATATGACTACTGGCAGGATCAA-CCAG-GTAGCATTCCTTTTGC-GACACCAGC
ACGACCCAAGCCCCCC-AT-TGAAT--AATCA-AAGAAGG-CAA---GGA---CAGG-CACAGTGGT----CAT-CTGCA
ACAAGCGACGAACGC---TTTTTTGGGTAAA-TAACGATCG-CAAAAC------GTATA------CCCCG----CATAA-
GTTTCAGC--ATCACCGATTAC-AAGTCATAGCTA--ATGGA-CATGGGGGAACGCAC-AATCAAA-GTGCAATCT-A-C
ATGAAA-CACTAGC--AGCACTTCAAGGCTCACC-TCCACC-AAAAGTGGTGCAAGG-CGAGA--ATATGGACTTTA--C
G-GAG---AAAAGTTCC-A--CCGCATTGGGTAT-GA-GGCACAGGAAACC-----------------------------
-------------------------------------------------------------AAGAT-ATT---GCAACGG
GAGAACTTCCTCTT-CCCGTGGCA---TA--CT--ATT--GAAGAGATATATA-TGTCCGATATGGACTTCACTGCACGG
AGCAGAGAAATTTCCAATCCCGACAAAA-TCAACTACCACCCACACGCCA-TTACGTACACTTTGCACCAACTCCTCC-A
ACCAATTGCACCTCGAGAG-ACAAGCTGCCC--AACTAGA-AGC-AAAGGCCAACAGGAGCAA-GGCAAGCACCG?????
????????????????????????????????????????????????????????????????????????????????
????????????????????????????????????????????????????????????????????????????????
????????????????????????????????????????????????????????????????????????????????
????????????????????????????????????????????????????????????????????????????????
??????????????????????????????????????????????????????????
>purgatoriensis_EO12846
?????GGCTTAATCTTTGAGACAAGCATATGACTACTGGCAGGATCAA-CCAG-GTAGCATTCCTTTTGC-GACACCGAC
ATGACACAAGCCCCC--AT-TGAAT--AATCA-AAGAAGG-CAA--GGGA---CAAG-CACAGTGGT----CAT-CCGCA
ACAAGCGACGAACGC---TTTTTTGGGTAAA-TAACAATCG-CAAGAC------GTATA-------CCCG----CATAA-
GTTTCAGC--ATCCACAATTAC-AAGTCACAGCTA--ATGGA-CATGAGGG-CCACAC-AATCAAA-GTGCAATCT-A-C
ATGAAA-CACTAGC--AACACTTCGAGGCTCACC-TCCACA-AAAAGTGGTGCAAGG-CGAGA--ATAGGGACTTTT--C
G-GAT---AATAGTTCC-A--CCGCATTGGGTAT-GA-GGCACAGGAACCC-----------------------------
-------------------------------------------------------------AAGAT-ATT---GCAACAG
GAGAACTTCCTCTT-CCCGT-GCA---TA--CT--ATT--GAAGAG----ATA-TGTCCGATATGGACTTCACTGCACGG
AGCAGAGAAATTTCCAATCCCGACAATA-T??????????????????????????????????????????????????
????????????????????????????????????????????????????????????????????????????????
????????????????????????????????????????????????????????????????????????????????
???????????????????GCGTCA---TCGATGAT-TATTTCAATAGGGACA---GAAACGTGTCC-AA-GAGTGATAC
ACATCAAG--GTCATGC--ACTAC????????????????????????????????????????????????????????
????????????????????????????????????????????????????????????????????????????????
??????????????????????????????????????????????????????????
>pycnantha_MP1011
??????????????????????????????????????????????????????GTAGCATTCCTTTTAT-GACACCAGC
ACAACCCAAGCCCCCC-AT-TGAAT--AATCA-AAGAAGG-CAA---GGA---CAGG-CACAGTGGT----CAT-CCGCA
ACAAGCGACGAACGC---TTTTTTGGGTAAA-TAACAATCG-CAAGAC------GTATA-------TCCG----CATAA-
GTTTCAGC--ATCCACGATTAC-AAGTCACAGCTA--ATGGA-CATGGGGG-CTACAC-AATCAAA-GTGCAATCT-G-C
ATGAAA-CACTAGC--AACACTTCAAGGCTCACC-TCCACC-AAAAGTGGTGCATGG-CAAGA--AAAGGGACTTTT--T
T-GAG---AATAGTTCC-A--CCACATTGGGTAT-GA-GGCACAGGAACCC-----------------------------
-------------------------------------------------------------AAGAT-ATT---GCAATGG
GAGAACTTCCTCTT-CCCAA-GCA---TA--CT--ATT--GAAGAG----ATA-TGTCCGATATGGACTTCACTGCCCAA
AGCAGAGAAAATTCCAATCCCGACAAAA-TCAACTACCACCCACACGCCA-TTACGTACACTTTGCACCAACTCCTCC-A
ACCAATTGCACCTCGCAGG-ACAAGCTGCCC--AACTAGA-AGC-AAAGGCCAACAAGAGCAA-CGCAAGCACCGTTT--
-AGCATGAACACATAG--GCAAAA-C-AAAGTTTAGGG--CAATGAG-CTT-GCCTCTCAAC--AATGAGGCATCCC--T
AAAA-GGA-AGGCCAA--TATGTCA---TCGAGGAT-TATTTCGATAGGGACA---ACAACATAGCC-AA-AGAGGATCC
AAGACCAAA-GTCGTGC--ACTACTAAA-GCCA-ATCAAA--GAGCTAGAGCTACCACAAA-GCTTGCGGCATCACT???
????????????????????????????????????????????????????????????????????????????????
??????????????????????????????????????????????????????????
>quadrisulcata_ANA
?????GGCTTAATCTTTGAGACAAGCATATGACTACTGGCAGGATCAA-CCAG-GTAGCATTCCTTTTGC-GACACCGGC
ACAACCCAAGCCCCC--AT-TGAAT--AATCA-AAGAAGG-CAA---GGA---CAGG-CACAGTGGT----CAT-CCGCA
ACAAGCGACGAACGC---TTTTTTGGGTAAA-TAACGATCA-CGAGAC------ATATA-------CCCA----CATAA-
GTTTCAGC--ATCCACAATTAC-AAGTCACAGCTA--ATGGA-CATGGGGG-CCGCAC-AATCAAA-GTGCAATCT-A-C
ATGAAA-CACTAGC--AACACTTCGAGGCTCACC-TCCACC-TAAAGTGGTGCAAGG-CGAGA--ATAGGGACTTTT--C
G-GAG---AATAGTTCC-A--CCGCATTGGGTAT-GA-GGCACAGGAACCA-----------------------------
-------------------------------------------------------------AAGAT-ATT---GCAACGG
GAGAACTTCCTCTT-CCCAT-GCA---TA--CT--ATT--GAAGAG----ATA-TGTCCGATATGGACTTCACTGCCCAG
AGCAGAGAAATTTCCAATCCTGACAAAA-TCAACTACCACCCACACGCCA-TTACGTACACTTTGCACCAACTCCTCC-A
ACCAATTGCACCTCGAGGG-ACAAGCTGCCC--AACAAGA-AGC-AAAGGCCAACAAGAGCA??????????????????
????????????????????????????????????????????????????????????????????????????????
????????????????????????????????????????????????????????????????????????????????
????????????????????????????????????????????????????????????????????????????????
????????????????????????????????????????????????????????????????????????????????
??????????????????????????????????????????????????????????
>quadrisulcata_MP1031
??CATGGCTTAATCTTTGAGACAAGCATATGACTACTGGCAGGATCAA-CCAG-GTAGCATTCCTTTTGC-GACACCGGC
ACAACCCAAGCCCCC--AT-TGAAT--AATCA-AAGAAGG-CAA---GGA---CAGG-CACAGTGGT----CAT-CCGCA
ACAAGCGACGAACGC---TTTTTTGGGTAAA-TAACGATCA-CGAGAC------ATATA-------CCCA----CATAA-
GTTTCAGC--ATCCACAATTAC-AAGTCACAGCTA--ATGGA-CATGGGGG-CCGCAC-AATCAAA-GTGCAATCT-A-C
ATGAAA-CACTAGC--AACACTTCGAGGCTCACC-TCCACC-TAAAGTGGTGCAAGG-CGAGA--ATAGGGACTTTT--C
G-GAG---AATAGTTCC-A--CCGCATTGGGTAT-GA-GGCACAGGAACCA-----------------------------
-------------------------------------------------------------AAGAT-ATT---GCAACGG
GAGAACTTCCTCTT-CCCAT-GCA---TA--CT--ATT--GAAGAG----ATA-TGTCCGATATGGACTTCACTGCCCAG
AGCAGAGAAATTTCCAATCCTGACAAAA-TCAACTACCACCCACACGCCA-TTACGTACACTTTGCACCAACTCCTCC-A
ACCAATTGCACCTCGAGGG-ACAAGCTGCCC--AACAAGA-AGC-AAAGGCCAACAAGAGC???????????????????
????????????????????????????????????????????????????????????????????????????????
????????????????????????????????????????????????????????????????????????????????
????????????????????????????????????????????????????????????????????????????????
????????????????????????????????????????????????????????????????????????????????
??????????????????????????????????????????????????????????
>rakotozafyana_EO12661
?????????????????????????????????????????????????CCAG-GTAGCATTCCTTTTTC-GACACCAGC
ACGACCCAAGCCCCCC-AT-TGAAT--AATCA-AAGAAGG-CAA---GGA---CAAG-CACAGTGGT----CAT-CCGCA
ACAAGCGACGAACGC--TTTTTTTGGGTAAA-TAACAATCG-CAAGAC------ATATA-------CCCG----CTTAA-
GTTTCAGCATATCCACGATTAC-AAGTCACAGCTA--ATGGA-CATGGGGG-CCGCAC-AATCAAA-GTGCAATCT-G-C
ATGAAA-CACTAGC--AGCACTTCGAGTCTCACC-CCCACC-AAAAGTGGTGCAAGG-CGAGA--ATAGGGACTTTT--C
G-GAG---AATAGTTCC-A--CCGCATTGGGTAT-GA-GGCACAGGAACCC-----------------------------
-------------------------------------------------------------AACAT-ATT---GCAACGA
GAGAATTTCCTCTT-CCCGT-GCA-CATACACT--ATT--GAAGAG----ATA-TGTCCGATATAGACTTCACTGCACGG
AGCAGAGAAATTTCCAATCCCGACAAAA-TCAACTACCACCCACACGCCA-TTACGTACACTTTGCACCAACTCCTCC-A
ACCAAGTGCACCTCGAGGG-ACAAGCTGCCC--AAATATA????????????????????????????????????????
????????????????????????????????????????????????????????????????????????????????
????????????????????????????????????????????????????????????????????????????????
????????????????????????????????????????????????????????????????????????????????
????????????????????????????????????????????????????????????????????????????????
??????????????????????????????????????????????????????????
>reenensis_MP661
????????TTAATCTTTGAGACAAGCATATGACTACTGGCAGGATCAA-CCAG-GTAGCATTCCTTTTGC-GACACCGGC
ACGACCCAAGCCCACC-AT-TGAAT--AATCA-AAGAAGG-CAA---GGA---CAGG-CACAGTGGT----CAT-CTGCA
ACAAGCGACGAACGC---TTTTTTGGGAAAA-TAACGATCG-CAAAAC------GTATA------CCCCG----CATAA-
GTTTCAGC--ATCCACGATTAC-AAGTCA-AGCTA--ATGGA-CATGGGGG-ACGCAC-AATCAAA-GTGCAAACT-A-C
ATGAAA-CACTAGC--AGCACTTCGAGGCTCACC-TCCACC-AAAAGTGGTGCAAGG-CGAGA--ATAGGGACTTTT--C
G-GAG---AATAGTTCC-A--CCGCATTGGGTAT-GA-GGCACAGGAACCC-----------------------------
-------------------------------------------------------------AAGAT-ATT---GCAACGG
GAGAACTTCCTCTT-CCCGT-GCA---TA--CT--ATT--GAAGAG----ATA-TGTCCGATATGGACTTCACTGCACGA
AGCAAAGAAATTTCCAATCCCGACAAAA-TCAAGTACCACCCACACGCCA-TTACGTACACTTTGCACCAACTCCTCC-A
ACCAATTGCACCTCGAGAG-ACAAGCTGCCC--AACTAGA-AGC-AAAGGCCAAGAGGAGCAG-GGCAAGCACCG?????
????????????????????????????????????????????????????????????????????????????????
????????????????????????????????????????????????????????????????????????????????
????????????????????????????????????????????????????????????????????????????????
????????????????????????????????????????????????????????????????????????????????
??????????????????????????????????????????????????????????
>regia_mar_MP930
?????????????????GAGACAAGCATATGACTACTGGCAGGATCAA-CCAG-GTAGCATTCCTTTTGC-GACACCGGC
ACGACCCAAGCCCCC--AT-TGAAT--AATCA-AAGAAGG-CAA---GGA---CAGG-CACAGTGGT----CAT-CCGCA
ACAAGCGACAAACGC---TTTTTTGGGTAAA-TAACGATCA-CGAGAC------GTATA-------CCCA----CATAA-
GTTTCAGC--ATCCACAATTAC-AAGTCACAGCTA--ATGGA-CATGGGGG-CCGCAC-AATCAAA-GTGCAATCT-A-C
ATGAAA-CACTAGC--AACACTTCGAGGCTCACC-TCCACC-AAAAGTGGTGCAAGG-CGAGA--ATAGGGACTTTT--C
G-GAG---AATAGTTCC-A--CCGCATTGGGTAT-GA-GGCACAGGAACCA-----------------------------
-------------------------------------------------------------AAGAT-ATT---GCAACGG
GAGAACTTTCTCTT-CCCAT-GCA---TG--CT--ATT--GAAGAG----ATA-TGTCCGATATGGACTTCACTGCCCAG
AGCAGAGAAATTTCCAATCCCGACAAAA-TCAACTACCACCCACACGCCA-TTACGTACACTTTGCACCAACTCCTCC-A
ACCAATTGCACCTCGAGGG-ACAAGCTG????????????????????????????????????????????????????
????????????????????????????????????????????????????????????????????????????????
????????????????????????????????????????????????????????????????????????????????
????????????????????????????????????????????????????????????????????????????????
????????????????????????????????????????????????????????????????????????????????
??????????????????????????????????????????????????????????
>regia_reg_ANA
TGCATGGCTTAATCTTTGAGACAAGCATATGACTACTGGCAGGATCAA-CCAG-GTAGCATTCCTTTTGC-GACACCGGC
ACGACCCAAGCCCCC--AT-TGAAT--AATCA-AAGAAGG-CAA---GGA---CAGG-CACAGTGGT----CAT-CCGCA
ACAAGCGACAAACGC---TTTTTTGGGTAAA-TAACGATCA-CGAGAC------GTATA-------CCCA----CATAA-
GTTTCAGC--ATCCACAATTAC-AAGTCACAGCTA--ATGGA-CATGGGGG-CCGCAC-AATCAAA-GTGCAATCT-A-C
ATGAAA-CACTAGC--AACACTTCGAGGCTCACC-TCCACC-AAAAGTGGTGCAAGG-CGAGA--ATAGGGACTTTT--C
G-GAG---AATAGTTCC-A--CCGCATTGGGTAT-GA-GGCACAGGAACCA-----------------------------
-------------------------------------------------------------AAGAT-ATT---GCAACGG
GAGAACTTTCTCTT-CCCAT-GCA---TG--CT--ATT--GAAGAG----ATA-TGTCCGATATGGACTTCACTGCCCAG
AGCAGAGAAATTTCCAATCCCGACAAAA-TCAACTACCACCCACACGCCA-TTACGTACACTTTGCACCAACTCCTCC-A
ACCAATTGCACCTCGAGGG-ACAAGCTGCCC--AACAAGA-AGC-AAAGGCCAACAAGAGCA??????????????????
????????????????????????????????????????????????????????????????????????????????
????????????????????????????????????????????????????????????????????????????????
????????????????????????????????????????????????????????????????????????????????
????????????????????????????????????????????????????????????????????????????????
??????????????????????????????????????????????????????????
>regia_reg_MP922
?????????????????????????????????????????????????CCAG-GTAGCATTCCTTTTGC-GACACCGGC
ACGACCCAAGCCCCC--AT-TGAAT--AATCA-AAGAAGG-CAA---GGA---CAGG-CACAGTGGT----CAT-CCGCA
ACAAGCGACAAACGC---TTTTTTGGGTAAA-TAACGATCA-CGAGAC------GTATA-------CCCA----CATAA-
GTTTCAGC--ATCCACAATTAC-AAGTCACAGCTA--ATGGA-CATGGGGG-CCGCAC-AATCAAA-GTGCAATCT-A-C
ATGAAA-CACTAGC--AACACTTCGAGGCTCACC-TCCACC-AAAAGTGGTGCAAGG-CGAGA--ATAGGGACTTTT--C
G-GAG---AATAGTTCC-A--CCGCATTGGGTAT-GA-GGCACAGGAACCA-----------------------------
-------------------------------------------------------------AAGAT-ATT---GCAACGG
GAGAACTTTCTCTT-CCCAT-GCA---TG--CT--ATT--GAAGAG----ATA-TGTCCGATATGGACTTCACTGCCCAG
AGCAGAGAAATTTCCAATCCCGACAAAA-TCAACTACCACCCACACGCCA-TTACGTACACTTTGCACCAACTCCTCC-A
ACCAATTGCACCTCGAGGG-ACAAGCTGCCC--AACAAGA-AGC-AAAGGCCAACAAGAGC???????????????????
????????????????????????????????????????????????????????????????????????????????
????????????????????????????????????????????????????????????????????????????????
????????????????????????????????????????????????????????????????????????????????
????????????????????????????????????????????????????????????????????????????????
??????????????????????????????????????????????????????????
>retorta_RT2096
????????????????TGAGACAAGCATATGACTACTGGCAGGATCAA-CCAG-GTAGCATTCCTTTTGC-GACACCGGC
ACGACCCAAGCCCCCC-AT-TGAAT--AATCA-AAGAAGG-CAA---GGA---CAGG-CACAGTGGT----CAT-CCGCA
ACAAGCGACAAACGC---TTTTTTGGGTAAA-TAACGATCG-CAAGAC------GTATA-------CCCG----CATAA-
GTTTCAAC--ATCCACGATTAC-AAGCCACAGCTA--ATGGA-CATGGGGG-CCGCAC-AATCAAA-GTGCAATCC-A-C
ATGAAA-CACTAGC--AAAACTTCGAGGCTCACC-TCCACC-AAAAGTGGTGCAAGG-CGAGA--ATAGGGACTTTT--C
G-AAG---AATAGTTCC-A--CCGCATTGGGTAT-GA-GGCACAGGAACCA-----------------------------
-------------------------------------------------------------AAGAT-ATT---GCAACGG
GAGAACTTCTTCTT-CCCAT-GCA---TA--CT--ATT--GAAGAG----ATA-TGTCCGATATGGACTTCACTGCACAA
AGCAGAGAAATTTCCAATCCCGACAAAA-TCAACTACCACCCACACGCCA-TTACGTACACTTTGCACCAACTCCTCC-A
ACCAATTGCACCTCGAGGG-ACAAGCTGCCC--AACTAGA-AGC-AAAGGCCAACAAGAGCAA-GGCAAGCACCGATT--
-AGCATGAACACATAA--GCAAAA-C-AAAGTTTGGGG--CAATGAG-CTT-GCCTCGCAAC--AATGAGGCATCCC--T
AAAA-GGA-AGGCCAA--TATGTCA---TCAAGGAT-TATTTCGATAGGGACA---GCAATGTACCG-AA-AGAGGATCC
AAGACCAAA-GTCRTGC--ACTACTAAW-GCCCGTCAAAGAGCTAGAGCTACCACAAGCCCGTG????????????????
????????????????????????????????????????????????????????????????????????????????
??????????????????????????????????????????????????????????
>reunionensis_FN744
????????TTAATCTTTGAGACAAGCATATGACTACTGGCAGGATCAA-CCAG-GTAGCATTCCTTTTGC-GACACCAGC
ACGACCCAAGCCCCCC-AT-TGATT--AATCA-AAGAAGG-CAA---GGA---CAAG-CACAGTGGT----CAT-CCGCA
ACAAGCGACGAACGC---TTTTTTGGGTAAA-TAACGATCG-CAAGAC------ATATA-----CCCCCG----CATAA-
GTTTCAGC--ATCCACGATTAC-AAGTCACAGCTA--ATGGA-CATGGGGG-CCGCAC-AATCGAT-GTGCAATCT-G-C
ATGAAA-CACTAGC--AGCACTTCGAGTCTCACC-TCCACC-AAAAGTGGTGCAAGG-CGAGA--ATAGGGACTTTT--C
G-GAG---AATAGTTCC-A--CCGCATTGGGTAT-GA-GGCACAGGAACCC-----------------------------
-------------------------------------------------------------AAGAT-ATT---GCAACGA
GAGAACTTCCTCTT-CCCGT-GCA---TA--CT--ATT--GAAGAG----ATA-TGTCCGATATGGACTTCACTGCACGG
AGCAGAGAAATTTCCAATCCCGACAAAA-TCAACTACCACCCACACGCCA-TTACGTACACTTTGCGCCAACTCCTCC-A
ACCAATTGCACCTCGAGGG-ACAAGCTGCCC--AACTAGA-AGC-AAAGGCCAACAGGAGCAA-GGCAAGCACCG?????
????????????????????????????????????????????????????????????????????????????????
????????????????????????????????????????????????????????????????????????????????
????????????????????????????????????????????????????????????????????????????????
????????????????????????????????????????????????????????????????????????????????
??????????????????????????????????????????????????????????
>revoluta_BT13679
????????TTAATCTTTGAGACAAGCATATGACTACTGGCAGGATCAA-CCAG-GTAGCATTCCTTTTGC-GACACCAGC
ACGACCCAAGCCCCCC-AT-TGAAT--AATCA-TAGAAGG-CAA---GGA---TAGG-CACAGTGGT----CAT-CTGCA
ACAAGCGACGAACGC---TTTTTTGGGTAAA-TAACGATCG-CAAAAC------GTATA------CCCCG----CATGA-
GTTTCAGCATATCCACGATTAC-AAGTCACAGCTA--ATGGA-CATGGGGG-ACGCAC-AATCAAA-GTGCAATCT-A-C
ATGAAA-CACTAGC--AGCACTTCGAGGCTCACC-TCCACC-AAAAGTGGTGCAAGG-CTAGA--ATAGGGACTTTT--C
G-GAG---AATAGTTCC-A--CCGCATTGGGTAT-GA-GGCACAGGAACCC-----------------------------
-------------------------------------------------------------AAGAT-ATT---GCAACGG
GAGAACTTCCCCTT-CCCGT-GCA---TA--CT--ATC--GAAGAG----ATA-TGTCCGATATGGACTTCACTGCACGG
AGCAGAGAAATTTCCAATCCCGACAAAA-TCAACTACCACCCACACGCCA-TTACGTACACTTTGCACCAACTCCTCC-A
ACCAATTGCACCTCGAGAG-ACAATCTGCCCC-AAGTAGA-AGC-AAAGGCCAACAGGAGCAG-GGCAAGCACAG?????
????????????????????????????????????????????????????????????????????????????????
????????????????????????????????????????????????????????????????????????????????
????????????????????????????????????????????????????????????????????????????????
????????????????????????????????????????????????????????????????????????????????
??????????????????????????????????????????????????????????
>rivularis_BB13936
????????TTAATCTTTGACACAAGCATATGACTACTGGCAGGATCAA-CCAG-GTAGCATTCCTTTTGC-GACACCAGC
ACGACCCAAGCCCCCC-AT-TGAAT--AATCA-AAGAAGG-CAA---GGA---CAGG-CACAGTGGT----CAT-CTGCA
ACAAGCGACGAACGC---TTTTTTGGGTAAAATAACGATCG-CAAAAC------GTATA------CCCCG----CATAA-
GTTTCAGC--ATCCACGATTAC-AAGTCACAGCTA--ATGGA-CATGGGGG-ACGCAC-AATCAAA-GTGCAATCT-A-C
ATGAAA-CACTAGC--AGCACTTCGAGGCTCACC-TCCACC-AAAAGTGGTGCAAGA-CGAGA--ATAGGGACTTTT--C
G-AAG---AATAGTTCC-A--CCGCATTGGGTAT-GA-GGCACAGGAACCC-----------------------------
-------------------------------------------------------------AAGAT-ATT---GCAACGG
GAGAACTTCCTCTT-CCCGT-GCA---TA--CT--ATT--GAAGAG----ATA-TGTCCGATATGGACTTCACTGCACAG
AGCAGAGAAATTTCCAATCCCGACAAAA-TCACCTACAACCCACACGCCA-TTACGTACACTTTGCACCAACTCCTCC-A
ACCAATTGCACCTCGAGAG-ACAAGCTGCCC--AACTAGA-AGC-AAAGGCCAACAGGAGCAG-GGCAAGCACAG?????
????????????????????????????????????????????????????????????????????????????????
????????????????????????????????????????????????????????????????????????????????
????????????????????????????????????????????????????????????????????????????????
????????????????????????????????????????????????????????????????????????????????
??????????????????????????????????????????????????????????
>rubens_EO12853
????????????????????????????????????????????????????????????????????????????CGGC
ACGAACCAAGCCCCCC-AT-TGAAG--AATCA-AAGAAGG-CAA---GGA---CAAG-CACAGTGGT----CAT-CCGCA
ACAAGCGACGAACGC---TTTTTTGGGTAAA-TAACGATAG-CAAGAC------GTATA-------CCCG----CATAA-
GTTTCAGC--ATCCACAATTAC-AAGTCACAGCTA--ATGGT-CATGGGGG-CAGCAC-AATCAAA-GTGCAATCT-G-C
ATGAAA-CACTAGC--AACACTTCATGGCTCACC-TCCACC-AAAAGTGGTGCAAGG-CGAGA--ATAGGGACTTTT--C
A-GAG---AATAGTACC-A--CTGCTTTGGGTAT-GA-GGCACAGGGACCC-----------------------------
-------------------------------------------------------------AAGAT-TTT---GCAACGG
GAGAACTTCCTCTT-CCCGT-GCC---TA--CT--ATT--GAAGAG----ATA-TGCCCGATATGGACTTCACTGCACGG
AGCAGAGAAATTTCCAATCCCGACAAAA-TCAACTACCACTCACACGCCA-TTACGTACACTTTGCACCAACTCCTCC-A
ACCAATTGCACCTCGAGGG-ACAAGCTGCCC--AACTAGA-AGC-AAAGGCCAACAAGAGCAA-GGCAAGCACCGTTT--
-AGCATGAACACATAA--GCATCA-C-GAAGTTTGGGG--CAATGAG-CTTAGCCTCTCGGC--AAGGAGGAATCCC--C
CAAA-GGAGAAGCCAA--CGCGTCT---TCGAGGAG-TTTTTC?????????????????????????????????????
????????????????????????????????????????????????????????????????????????????????
????????????????????????????????????????????????????????????????????????????????
??????????????????????????????????????????????????????????
>rubiginosa_RT1554
?????????????????????????CATATGACTACTGGCAGGATCAA-CCAG-GTAGCATTCCTTTTGC-GACACCGGC
ACAACCCAAGCCCCCC-AT-TGAAT--AATCA-AAGAAGG-CAA---GGA---CAGG-CACAGTGGT----CATTCCGCA
ACAAGCGACGAACGC---TTTTCTGGGTAAA-TAACGATCG-CAAGAC------GTATA-------CCCG----CATAA-
GTTTCAGC--ATCCACGATTAC-AAGTCACAGCTA--ATGGA-CATGGGGG-CCGCAC-GATCAAA-GTGCAATCT-G-C
ATGAAA-CACTAGC--AGCACTTCGAGGCTCACC-TCCACC-AAAAGTGGTGCAAGG-CGAGA--ATAGGGACTTTA--C
G-GAG---AATAGTTCC-A--CCGCATTGGGTAT-GA-GGCACAGGAACCC-----------------------------
-------------------------------------------------------------AAGAT-ATT---GCAACAG
GAGAACTTCCTCTT-CCCAT-GCA---TA--CT--ATT--GAAGAG----ATA-TGTCCGATATGGACTTCACTGCACGG
AGCAGAGAAATTTCCAATCCTGACAAAA-TCAACTACCACTCATATGCCA-TTACGTACACTTTGCACCAACTCCTCC-A
ACCAATTGCACCTTGAGGG-ACAAGCTGCCC--AACAAGA-AGC-AAAGGCCAAGAAGAGCAA-GGCAAGCACCGTTT--
-AGCATGAACACATA---GCAAAA-C-GAAGTTTGAGG--CAATGAG-CTT-GCCTCCCAAC--AATGAGGCATCCC--C
CAAA-GGAGAAGCCAA--TGCGTCT---TTGAGGAG-TATTTCGATAGGGACA---GTGCCGTGTCC-AA-GGGTGATAC
ACATCC-AA-GTCATGC--ACTACTAAA-GCC--GTCAAA--GAGCTTGAGCTACCACA?????????????????????
????????????????????????????????????????????????????????????????????????????????
??????????????????????????????????????????????????????????
>sacciflora_EO12864
??????GCTTAATCTTTGAGACAAGCATATGACTACTGGCAGGATCAA-CCAG-GTAGCATTCCTTTTGC-GACACCGAC
ATGACCCAAGCCCTC--AT-TGAAT--AATCA-AAGAAGG-AAA--GGGA---CAAG-CACAGTGGT----CAT-CCGCA
ACAAGCGACGAACGC---TTTTTTGGGTAAA-TAACAATCG-CAAGAC------GTATA-------CCCG----CATAA-
GTTTCAGC--ATCCACAATTAC-AAGTCACAGCTA--ATGGA-CATGGGGG-CCACAC-AATCAAA-GTGCAATCT-A-C
ATGAAA-CACTAGC--AACACTTCGAGGCTCACC-TCCACA-AAAAGTGGTGCAAGG-CGAGA--ATAGGGACTTTT--C
G-GAG---AATAGTTCC-A--CCGCATTGGGTAT-GA-GGCACAGGAACCC-----------------------------
-------------------------------------------------------------AAGAT-ATT---GCAACAG
GAGAACTTCCTCTT-CCCAT-GCA---TA--CT--ATT--GAAGAG----ACA-TGTCCGATATGGACTTCACTGCACGG
AGCAGAGAAATTTCCAATCCCGACAAAA-TAAACTACCACCCACACGCCA-TTACGTACACTTTGCACCAACTCCTCC-A
ACCAATTGCACCTCGAGGG-ACAAGCTGCCC--AACTAGA-AGC-AAAGGCCAACAAGAGCAA-GGCAAGCACCGTTT--
-AGCATGAACACATAA---CAAAA-C-ACAGTATGGGG--CAATGAG-C--------------------AACATCCC--T
AATA-GGA-ACGGCA---TATTTCA---TCGATGAT------------GTACA---GAAACGTGTCC-CA-GAGTGATAC
ACATCA-GG-GTCATGC--ATTACTGAA-GCC--GTCAAA--GAGCAAGAGCTACCACAA--GCCCGTGGCATCACTTTT
CCAACG??????????????????????????????????????????????????????????????????????????
??????????????????????????????????????????????????????????
>scytophylla_MP1021
?????????????????????????????????????????????????????????????????????????????GGC
ACGACCCAAGCCCCCC-AT-TGAAT--AATCA-AAGAAGG-CAA---GGA---CAGG-CACAGTGGT----CATCCCGCA
ATAAGCGACGAACGC---TTTTTTGGGCAAA-TAACGATCG-CAAGAC------GTATA-------CCCG----CATAA-
GTTTCAGC--ATCCACGATTAC-AAGTCACAGCTA--ATGGA-CATGGGGA-CCGCAC-AATGAAA-GTGCAATCT-G-C
ATGAAA-CACTAGC--AACACTTCGAGGCTCACC-TCCACC-AAAAATGGTGCAAGG-CGAGA--ATAGGGACTTTT--C
G-GAG---AATAATTCC-A--CCGCATTGGGTAT-GA-GGCACAGGAACCC-----------------------------
-------------------------------------------------------------AAGAT-ATT---GCAACGG
GAGAACTTCCTCTT-CCCGT-GCA---TA--CT--ATT--GGAGAG----ATA-TGGCCGAAATGGACTTCACTGGACGG
AACAAAGAAATTTCCAATCCGGACAAAAATCAACTACCACCCATAGGCCA-TTACGTACACTTTGCACCAACTCCTCC-A
ACCAATTGCACCTCGAGGG-ACAAGCTGCCC--CACTAGA-AGC-AAAGGCCAACAAGAGCAA-GGCAAGCACCGTTT--
-AGCATGAACACATAA--GCAAAA-CCGAAGTTTGAGG--CAATGAG-CAT-GCCTCTCAAC--AATGAGGCATCCC???
????????????????????????????????????????????????????????????????????????????????
????????????????????????????????????????????????????????????????????????????????
????????????????????????????????????????????????????????????????????????????????
??????????????????????????????????????????????????????????
>sonderiana_MP997
?????????????????GAGACAAGCATATGACTACTGGCAGGATCAA-CCAG-GTAGCATTCCTTTTGC-GACACCGGC
ACGACCCAAGCCCCCC-ATATGAAT--AATCA-AAGAAGG-CAA---GGA---CAGG-CACAGTGGT----CAT-CCGCA
ACAAGCGACGAACGC---TTTTTTGGGTAAA-TAACGATCG-CAAGAC------GTATA-------CCCG----CATAA-
GTTTCAGC--ATCCACGATTAC-AAGTCACAGCTA--ATGGA-CATGGGGG-CCGCAC-AATCAAA-GTGCAATTT-G-C
ATGAAA-CACTAGC--AACGCTTCGAGGCTCACC-TCCACC-AAAAGTGGTGCAAGG-CGAGA--ATAGTTACTTTT--C
G-GAG---AATAGTTCC-A--CCGCATTGGGTAT-GA-GGCACAGGAACCC-----------------------------
-------------------------------------------------------------AAGAT-ATT---GCAACGG
GAGAACTTCCTCTT-CCCGT-GCA---TA--CT--ATT--GAAGAG----ATA-TGTCCGATATAGACTTCACTGCACAG
AGCAGAGAAATTTCCAATCCCGACAAAA-TCAACTACCACCCATACGCCA-TTACGTACACTTTGCACCAACTCCTCC-A
ACCAATTGCACCTCGAGGG-ACAAGCTGCCC--AACTAGA-AGC-AAAGGCCAACAAGAGCAA-GGCAAGCACCGTTT--
-AGCATGAACACATAA--GTAAAA-CCGAAGTTTGGGG--CA-------------------------------TCCC--T
AAAA-GGA-ACGCCAA--TATGACA---TCGAGGAT-CATTTCGATAGGGACA---TCAACGTAGCC-AA-AGAG?????
????????????????????????????????????????????????????????????????????????????????
????????????????????????????????????????????????????????????????????????????????
??????????????????????????????????????????????????????????
>sp_mad3_EO12632
????????TTAATCTTTGAGACAAGCATATGACTACTGGCAGGATCAA-CCAG-GTAGCATTCCTTTTGC-GACACCAGC
ACGACCCAAGCCCCCC-AT-TGAAT--AATCA-AAGAAGG-CAA---GGA---CAAG-CACAGTGGT----CAT-CCGCA
ACAAGCGACGAACGC---TTTTTTGGGTAAA-TAACGATCG-CAAGAC------ATATA-----CCCCCG----CATAA-
GTTTCAGC--ATCCACGATTAC-AAGTCACAGCTA--ATGGA-CATGGGGG-CCGCAC-AATCGAA-GTGCAATCT-G-C
ATGAAA-CACTAGC--AGCACTTCGAGTCTCACC-TCCACC-AAAAGTGGTGCAAGG-CGAGA--ATAGGGACTTTT--C
G-GAG---AATAGTTCC-A--CCGCATTGGGTAT-GA-GGCACAGGAACCC-----------------------------
-------------------------------------------------------------AAGAT-ATT---GCAACGA
GAGAACTTCCTCTT-CCCGT-GCA---TA--CT--ATT--GAAGAG----ATA-TGTCCGATATGGACTTCACTGCACGG
AGCAGAGAAATTTCCAATCCCGACAAAA-TCAACTACCACCCACACGCCA-TTACGTACACTTTGCGCCAACTCCTCC-A
ACCAATTGCACCTCGAGGG-ACAAGCTGCCC--AACTAGA-AGC-AAAGGCCAACAGGAGCAA-GGCAAGCACCG?????
????????????????????????????????????????????????????????????????????????????????
????????????????????????????????????????????????????????????????????????????????
????????????????????????????????????????????????????????????????????????????????
????????????????????????????????????????????????????????????????????????????????
??????????????????????????????????????????????????????????
>sp_mad5_EO12641
????????TTAATCTTTGAGACAAGCATATGACTACTGGCAGGATCAA-CCAG-GTAGCATTCCTTTTTC-GACACCAGC
ACGACCCAAGCCCCCC-AT-TGAAT--AATCA-AAGAAGG-CAA---GGA---CAAG-CACAGTGGT----CAT-CCGCA
ACAAGCGACGAACGC---TTTTCTGGGTAAA-TAACGATCG-CAAGAC--ATATATATA-------CCCG----CTTAA-
TTTTCAGC--ATCCACGATTAC-AAGTCACAGCTA--ATGGA-CATGGGGG-CCGCAC-AATCAAA-GTGCAATCT-G-C
ATGAAA-CACTAGC--AGCACTTTGAGTCTCACC-TCCGCC-AAAAGTGGTGCAAGG-CGAGA--ATAGGGACTTTT--C
G-GAG---AATAGTTCC-A--CCGCATTGGGTAT-GA-GGCACAGGAACCC-----------------------------
-------------------------------------------------------------AAGAT-ATT---GCAACGA
GAGAACTTCCTCTT-CCCGT-GCA---TA--CT--ACT--GAAGAG----ATA-TGTCCGATATGGACTTCACTGCACGT
AGCAGAGAAATTTCCAATCCCGACAAAA-TCAACTACCACCCACACGCCA-TTACGTACACTTTGCACCAACTCCTCC-A
ACCAAGTGCACCTCGAGGG-ACAAGCTGCCC--AACTAGA-AGC-AAAGGCCAACAGGAGCAA-GGCAAGCACCG?????
????????????????????????????????????????????????????????????????????????????????
????????????????????????????????????????????????????????????????????????????????
????????????????????????????????????????????????????????????????????????????????
????????????????????????????????????????????????????????????????????????????????
??????????????????????????????????????????????????????????
>sp_mitrastylus2_EO12691
????????TTAATCTTTGAGACAAGCATATGACTACTGGCAGGATCAA-CCAG-GTAGCATTCCTTTTGC-GACACCAGC
ACGACCCAAGCCCCCC-AT-TGAAT--AATCA-AAGAAGG-CAA---GGA---CAAG-CACAGTGGT----CAT-CCGCA
ACAAGCGACGAACGC---TTTTTTGGGTAAA-TAACGATCG-CAAGAC------ATATA-----CCCCCG----CATAA-
GTTTCAGC--ATCCACGATTAC-AAGTCACAGCTA--ATGGA-CATGGGGG-CCGCAC-AATCTAA-GTGCAATCT-A-C
ATGAAA-CACTAGC--AGCGCTTCGAGTCTCACC-TCCACC-AAAAGTGGTGCAAGG-CGAGA--ATAGGGACTTTT--C
G-GAG---AATAGTTCC-A--CCGCATTGGGTTT-GA-GGCACAGGAACCC-----------------------------
-------------------------------------------------------------AAGAT-ATT---GCAACGA
GAGAACTTCCTCTT-CCCGT-GCA---TA--CT--ATT--GAAGAG----ATA-TGCCCGATATGGACTTCACTGCACGG
AGCAGAGAAATTTCCAATCCCGACAAAA-TCAAATACCACCCACACGCCA-TTACGTACACTTTGCGCCAACTCCTCC-A
ACCAATTGCACCTCGAGGG-ACWAGCTGCCC--AACTAGA-AGC-AAAGGCCAACAGGAGCAA-GGCAAGCACCG?????
????????????????????????????????????????????????????????????????????????????????
????????????????????????????????????????????????????????????????????????????????
????????????????????????????????????????????????????????????????????????????????
????????????????????????????????????????????????????????????????????????????????
??????????????????????????????????????????????????????????
>spiculifolia_AS57234
AGCATGGCTTAATCTTTGAGACAAGCATATGACTACTGGCAGGATCAA-CCAG-GTAGCATTCCTTTTGT-GACACCTGC
ACAGCCCAAGCCCCCC-AT-TGAAT--AATCA-AAGAAGG-CTA---GGA---CAGG-CACAGTGGT----CAT-CCGCA
ACAAGCGACGAACAC---TTTTTTGGGTAAA-TAACGATCG-CAAGAC------ATATA-------CCCG----CTTAA-
GTTTCAGC--ATCCAAGAATAC-GAGTCAATACTA--AGGGA-CATGATGG-CCACAC-AATAAA--GTGTGGCTT-G-C
ATGAAA-CACTAGC--AAGACTTCAAGGCTCACC-TCCACC-AAAAGTGGTGCAAAG-CGAGA--ATAGCGACTTTT--C
G-GAGTATAATAATTCC-A--CTGCATTGGGTAT-GA-GGCACAGGAACCC-----------------------------
-------------------------------------------------------------AAGAT-TTG---ACAACGG
GAGAATTTCCACTT-CCCGA-GCA---TA--CT--ATT--GAAGAG----AGG-TGTCCGATATGAACTTCACTGCACGT
AGCAGAGAAATATCCAATCCAGACAAAAACCAACTACCACCCACACGCCA-TTACGTACACTATGCACCAACTCCTCC-A
ACCAATTGCACCTAAATGG-ACAAGCTGCCC--AACTAGA-AGC-AAAGGCCAACAGGAGCCA-AGCAAGCACCGTTT--
-AGCATGAATAGATAA--GCAACA-C-GTAAATTGGGA--CA-TAAT-CAC-ACCTCTCAGC--AAGGAGGCATCCCC-C
GAGA-GGG-AAACCAA--TGCGTCT---TCGAGGAG-TATTTCACTAGGGACA---TTCCCATGCCC-AA-GGGTGATCC
ATCAACGAA-GTCATGC--ACTACTAAA-GCC--GCCAGA--GAGCTAGAGCTGCCACAA--GCCCGTGGCATCA?????
????????????????????????????????????????????????????????????????????????????????
??????????????????????????????????????????????????????????
>stokoei_MP825_NR
??????????AATCTTTGAGACAAGCATATGACTACTGGCAGGATCAA-CCAG-GTAGCATTCCTTTTGC-GACACCGAC
ACAACCCAAGCCCCC--AT-TGAAT--AATCA-AAGAAGG-CAA---GGA---CAGG-CACAGTGGT----CAT-CCGCA
ACAAGCGACGAACGC---TTTTTTGGGTAAA-TAACGATCA-CGAGAC------ATATA-------CCCA----CATAA-
GTTTCAGC--ATCCACGATTAC-AAGTCACAGCTA--ATGGA-CATGGGGG-CCGCAC-AATCAAA-GTGCAATCT-ATC
ATGAAA-CACTAGC--AACACTTCAAGGCTCACC-TCCACC-AAAAGTGGTGCAAGG-CGAGA--ATAGGGACTTTT--C
G-GAG---AATAGTTCC-A--CCGCATTGGGTAT-GA-GGCACAGGAACCA-----------------------------
-------------------------------------------------------------AAGAT-ATT---GCAACGG
GAGAACTTCCTCTT-CCCAT-GCA---TA--CT--ATT--GAAGAG----ATA-TGTCCGATATGGACTTCACTGCCCAG
AGCAGAGAAATTTCCAATCCCGACAAAA-TCAACTACCACCCACACGCCA-TTACGTACACTTTGCACCAACTCCTCC-A
ACCAATTGCACCTCGAGGG-ACAAGCTGCCC--ACCAAGA-AGC-AAAGGCCAACAAGAGCA??????????????????
????????????????????????????????????????????????????????????????????????????????
????????????????????????????????????????????????????????????????????????????????
????????????????????????????????????????????????????????????????????????????????
????????????????????????????????????????????????????????????????????????????????
??????????????????????????????????????????????????????????
>straussiana_MP638
????????TTATTCTTTGAGACAAGCATATGACTACTGGCAGGATCAA-CCAG-GTAGCATTCCTTTTGC-GACACCAGC
ATGACCCAAGCCCCCC-AT-TGAAA--AATCA-AAGAAGG-CAA---GGA---CAGG-CACAGTGGT----CAT-CTGCA
ACAAGCGACGAACGC---TTTTTTGGGTAAA-TAACGATCG-CAAAAC------GTATA------CCCCG----CATAA-
GTTTCAGC--ATCCACGATTAC-AAGTCACAGCTA--ATGGA-CATGGGGG-ACGCAC-AATCAAAAGTGCAATCT-A-C
ATGAAA-CACTAGC--AGCACTTCGAGGCTCACC-TCCACC-AAAAGTGGTGCAAGG-CGAGA--ATAGGGACTTTC--C
G-GAG---AATAGTTCC-A--CCGCATTGGGTAT-GA-G-CACAGGAACCC-----------------------------
-------------------------------------------------------------RAGAT-ATT---GCAACGG
GAGAACTTCCTCTT-CCC?T-GCA---TA--CT--ATT--GAAGTG----ATA-TGTCCGATATGGACTTCACTGCACGG
AGCAGAGAAATTTCCAATCCCGACAAAA-TCAACTACCACCCACACGCCA-TTACGTACACTTTGCACCAACTCCTCC-A
ACCAATTGCACCTCGAGAG-ACAAGCTGCCT--AAGTAGA-AGC-AAAGGCCAACAGGAGCAG-GGCAAGCACCG?????
????????????????????????????????????????????????????????????????????????????????
????????????????????????????????????????????????????????????????????????????????
????????????????????????????????????????????????????????????????????????????????
????????????????????????????????????????????????????????????????????????????????
??????????????????????????????????????????????????????????
>swaziensis_LL1181
????????TTAATCTT-GAGACAAGCATATGACTACTGGCAGGATCAA-CCAG-GTAGCATTCCTTTTGC-GACACCGGC
ACGACCCAAGCCCCCC-AT-TGATT--AATCA-AAGAAGG-CAA---GGA---CAGG-CACAGTGGT----CAT-CTGCA
ACAAGCGACGAACGC---TTTTTTGGGTAAA-TAACGATCG-CAAAAC------GTATA------CCCCA----CATAA-
GTTTCAGC--ATCCATGATTAC-AAGACACAGCTA--ATGGA-CATGGGGG-ACGCAC-AATCAAA-GTGCAATCT-G-C
ATGAAACCACTAGC--AGCACTTCGGGGCTCACC-TCCACC-AAAAGTGGTGCAAGG-CGAGA--ATGGGGACTTTT--C
A-GAG---AAAAGTTCC-A--CCGCATTGGGTAT-GA-GGCACAGGAACCC-----------------------------
-------------------------------------------------------------AAGAT-ATT---GCGACGG
GAGAACTTCCTCTT-CCCGT-GCA---TA--CT--ATT--AAAGAG----ATA-TGTCCGATATGGACTTCCCTGCACGA
AGCAGAGAAATTTCCAATCCCGACAAAA-TCGACTACAACCCACACGCCA-TTACGTACACTTTGCCTTAAGTCCTCC-A
ACCAATTGCACCTCGAGGG-ACAAGCTGCCC--AACTAGA-AGC-AAAGGCCAACAGGAGCAA-GGCAAGCACCG?????
????????????????????????????????????????????????????????????????????????????????
????????????????????????????????????????????????????????????????????????????????
????????????????????????????????????????????????????????????????????????????????
????????????????????????????????????????????????????????????????????????????????
??????????????????????????????????????????????????????????
>tenella_EO12839
?????????TAATCTTTGAGACAAGCATATGACTACTGGCAGGATCAA-CCAG-GTAGCATTCCTTTTGC-GACACCGGC
ATGACCCAAGCCCCC--AT-TGAAT--AATCA-AAGAAGG-AAA--GGGA---CAAG-CACAGTGGT----CAT-CCGCA
ACAAGCGACGAACGC---TTTTTTGGGTAAA-TAACAATCG-CAAGAC------GTATA-------CCCG----CATAA-
GTTTCAAC--ATCCACAATTAC-AAGTCACAGCTA--ATGGA-CATGGGGG-CCACAC-AATCAAA-GTGCAATCT-A-C
ATGAAA-CACTAGC--AACACTTCGAGGCTCACC-TCCACA-AAAAGTGGTGCAAGG-CGAGA--ATAGGGTCTTTTTTC
G-GAG---AATAGTTCC-A--CCGCATTGGGTAT-GA-GGCACAGGAACCC-----------------------------
-------------------------------------------------------------AAGAT-ATT---GCAACAG
GAGAACTTCCTCTT-CCCGT-GCA---TA--CT--ATT--GAAGAG----ATA-TGTCCGATATGGACTTCACTGCACGG
AGCAGAGAAATTTCCAATCCCGACAAAA-TAAACTACCACCCACACGCCA-TTACGTACACTTTGCACCAACTCCTCC-A
ACCAATTGCACCTCGAGGG-ACAAACTGCCC--AACTAGA-AGC-AAAGGCCAACAAGAGCAA-GGCAAGCACCGTTT--
-AGCATGAACACATAA--CAAAAA-C-ACAGTATGGGG--CAAA--------------------TGAGCAGCATACC--T
AAAA-GGA-ACGCCAA--TATATCA---TCGATGAT------------GGACA---GAAACGTGTCC-AA-GAGTGATGC
A-CATCAAG-GTCATGC--AATACAGAA-GCC--ATCA??????????????????????????????????????????
????????????????????????????????????????????????????????????????????????????????
??????????????????????????????????????????????????????????
>thomae_MP807
?????GGCTTAATCTTTGAGACAAGCATATGACTACTGGCAGGATCAA-CCAG-GTAGCATTCCTTTTGC-GACACCGGC
ACAACCCAAGCCCCC--AT-TGAAT--AATCA-AAGAAGG-CAA---GGA---CAGG-CACAGTGGT----CAT-CCGCA
ACAAGCGACGAACGC---TTTTTTGGGTAAA-TAACGATCA-CGAGAC------GTATA-------CCCA----CATAA-
GTTTCAGC--ATCCACAATTAC-AAGTCACAGCTA--ATGGA-CATGGGGG-CCGCAC-AATCAAA-GTGCAATCT-A-C
ATGAAA-CACTAGC--AACACTTCGAGGCTCACC-TCCACC-AAAAGTGGTGCAAGG-CGAGA--ATAGGGACTTTT--C
G-GAG---AATAGTTCC-A--CCGCATTGGGTAT-GA-GGCACAGGAACCA-----------------------------
-------------------------------------------------------------AAGAT-ATT---GCAACGG
GAGAACTTCCTCTT-CCCAT-GCA---TA--CT--ATT--GAAGAG----ATA-TGTCCGATATGGACTTCACTGCCCAG
AGCAGAGAAATTTCCAATCCCGACAAAA-TCAACTACCACCCACACGCCA-TTACGTACACTTTGCACCAACTCCTCC-A
ACCAATTGCACCTCGAGGG-ACAAGCTGCCC--AACAAGA-AGC-AAAGGCCAACAAGAGCA??????????????????
????????????????????????????????????????????????????????????????????????????????
????????????????????????????????????????????????????????????????????????????????
????????????????????????????????????????????????????????????????????????????????
????????????????????????????????????????????????????????????????????????????????
??????????????????????????????????????????????????????????
>trimera_MsnA
????????TTAATCTTTGAGACAAGCATATGACTACTGGCAGGATCAA-CCAG-GTAGCATTCCTTTTGC-GACACCGGC
ACGACCCAAGCCCCCC-AT-TGAAT--AATCA-AAGAAGG-CAA---GGA---CAGG-CACAGTGGT----CAT-CCGCA
ACAAGCGACGAACGC---TTTTTTGGGTAAA-TAACGATCG-CAAGAC------GTATA-------CCCG----CATAA-
GTTTCAGC--ATCCACGATTAC-AAGTCACAGCTA--ATGGA-CATGGGGG-CCGCAC-AATCAAA-GTGCAATCT-G-C
ATGAAA-CACTAGC--AACACTTCGAGGCTCACC-TCCACC-AAAAGTGGTGCAAGG-CGAGA--AAAGGGACTTTT--T
G-GAG---AATAGTTCC-A--CCACATTGGGTAT-GA-GGCACAGGAACCC-----------------------------
-------------------------------------------------------------AAGAT-ATT---GCAACGG
GAGAACTTCCTCTT-CCCGT-GCA---TA--CT--ATT--GAAGAG----ATA-TGTCCGATATGGACTTCACTGCACGG
AGCAGAGAAATTTCCAATCCCGACAAAA-TCAACTACCACCCACACGCCA-TTACGTACACTTTGCACCAACTCCTCC-A
ACCAATTGCACCTCGAGGG-ACAAGTTGCCC--AACTAGA-AGC-AAAGGCCAACAGGAGCAA-GGCAAGCACCGTTT--
-AGCATGAACACATAA--GCAACA-C-GAAGTTAGGGG--CAATGAG-CTT-GCCTCTCAAC--AATGAGG-ATCCC--T
ACAA-GGA-ACGCCAA--TGCGTCA---TCGAGGAT-TATTACGATAGGGACA---GCAACGTAGCC-AA-AGAGGATCC
AAGACCAAA-GTCGTGC--AAAACTAAA-GCCC-GTCAAA--GAGCTAGAGCTACCACAA--GCCCGTGG??????????
????????????????????????????????????????????????????????????????????????????????
??????????????????????????????????????????????????????????
>umbellata_EO12620
TGCATGGCTTAATCTTTGAGACAAGCATATGACTACTGGCAGGATCAA-CCAG-GTAGCATTCCTTTTGC-GACACCGGC
ACAACCCAAGCCCCC--AT-TGAAT--AATCA-AAGAAGG-CAA---GGA---CAAG-CACAGTGGT----CAT-CCGCA
ATAAGCGACGAACGC----TTTTTGGGTAAA-TAACGATAG-CAAGAT------GTATA-------CCCG----CGTAA-
GTTTCAGC--ATCCACGATTAC-AAGTCACAACTA--ATGGA-CATGGAGG-CCGCAC-AATGAA--GTGCAATCT-GCC
ATGGCA-CACTAGC--AGCACTTTGAGGCTCACC-TCCACC-AAAAGTGGTGCAAGG-CGAGA--ATAGGGACATTT--T
G-AAG---AATAGTTCC-A--CCACATTGGGTAT-GA-GGCACAGGAACCC-----------------------------
-------------------------------------------------------------AAGAT-ATT---GCAATGG
GAGAACTTCCTCTT-CCCAT-GCA---TA--CG--ATT--GAAGAG----AGA-TGTCGGATATGGGTTTCACTGCACAG
AGCAGAGAATTATCCAATCACGACAAAAACCAACTACCACTCATACGCCA-TTACGTACACTTTGCACCAACTCCTCC-A
ACCAATTGCACCTCGAGAG-AC??????????????????????????????????????????????????????????
????????????????????????????????????????????????????????????????????????????????
????????????????????????????????????????????????????????????????????????????????
????????????????????????????????????????????????????????????????????????????????
????????????????????????????????????????????????????????????????????????????????
??????????????????????????????????????????????????????????
>ustulescens_RT1553
???????CTTAATCTTTGAGACAAGCATATGACTACTGGCAGGATCAACCCAG-GTAGCATTCCTTTTGC-GACACCGGC
ACGACCCAAGCCCCCC-AT-TGAAT--AATCA-AAGAAGG-CAA---GGA---CAGG-CACAGTGGT----CAT-CCGCA
ACAAGCGACGAACGC--TTTTTTTGGGTAAA-TAACGATCG-CAAGAC------GTATA-------CCCG----CATAA-
GTTTCAGC--ATCCACGATTAC-GAGTCACAGCTA--ATGGA-CATGGGGG-CCACAC-AATCAAA-GTGCAATCT-G-C
ATGAAA-CACTAGC--AACACTTCGAGGCTCACC-TCCACC-AAAAGTGGTGCAAGG-CGAGA--ATAGGGACTTTT--C
G-GAG---AATAGTTCC-A--CCGCATTAGGTAT-GA-GGCACAGGAACCC-----------------------------
-------------------------------------------------------------AAGAT-ATT---GCAACGG
GAGAACTTCCTCTT-CCCGT-GCA---TA--CT--ATT--GAAGAG----ATA-TGTCCGATATGGACTTCACTGCACGG
AGCAGAGAAATTTCCAATCCCGACA???????????????????????????????????????????????????????
????????????????????????????????????????????????????????????????????????????????
????????????????????????????????????????????????????????????????????????????????
????????????????????????????????????????????????????????????????????????????????
????????????????????????????????????????????????????????????????????????????????
????????????????????????????????????????????????????????????????????????????????
??????????????????????????????????????????????????????????
>utriculosa_EOsn
?????GGCTTAATCTTTGAGACAAGCATATGACTACTGGCAGGATCAA-CCAG-GTAGCATTCCTTTTGC-GACACCGGC
ACGACCCAAGCCCCCG-AT-TGAAT--AATCA-ACAAAGG-CAA---GGA---CAGG-CACAGTGGT----CAT-CCGCA
ACAAGCGACGAACGC---TTTTTTGGGTAAA-TAACGATCG-CAAGAC------GTATA-------CCCG----CATAA-
GTTTCAGC--ATCCACAATTAC-AAGTCACAGCTA--CTGGA-CATGGGGG-CCGCAC-AATCAAA-GTGCAATCT-G-C
ATGAAA-CACTAGC--AACACTTCGAGGCTCACC-TCCACC-AAAAGTGGTGCAAGG-CGAGA--ATAAGTACTTTT--C
G-GAA---AATAGTTCC-A--CCGCATTGGGTAT-GA-GGCACAGGAACCC-----------------------------
-------------------------------------------------------------AAGAT-ATT---GCAACGG
GAGAACTTCCTCTT-CC-GT-GCA---TA--CT--ATT--GAAGAG----ATA-TGTCCGATATGGACTTCACTGCACGA
AGCAGAGAAATTTCCAATCCCGACAAAA-TCAACTACCACCCATACGCCA-TTACGTACACTTTGCACCAACTCCTCC-A
ACCAATTGCACCTCGAGGG-ACAAGCTGTCC--AACTAGA-AGC-AAAGGCCAACAAGAGCAA-GGCAAGCACCGTTT--
-AGCATGAACACATAA--GCAAAA-C-AAAGTTTGGGG--CAATGAG-CTT-GCATCTCAAC--AATGAGGCATCCC--T
AAAA-GGA-ATGCCCA--TATGACA---CCGAGGAT-TATTTCGATAGGGACA---GCACCGTGTCC-AA-GGGTGATAC
ACATCC-AA-GTCATGC--ACTACTAAA-GCC--GTCAAA--GAGCTAGAGCTACCACAA--GCCCGTGGCA????????
????????????????????????????????????????????????????????????????????????????????
??????????????????????????????????????????????????????????
>vagans_PPJ
TGCATGGCTTAATCTTTGAGACAAGCATATGACTACTGGCAGGATCAA-CCAG-GTAGCATTCCTTTTGC-GACACCGGC
ACAACCCAAGCACAAC-AT-TGACT--AAACA-AAGAAGG-CAA---GGA---CAGG-CACAGTGGT----CAT-CCGCA
ACAAGCGACGAACGC---TTTTTCGGGTAAA-TAACGATCA-CGAGAC------GTATA-------CCCA----CATAA-
GTTTCAGC--ATCCACGATTAC-GAGTCACAGCTA--ATGGA-CATGGTGG-CCACAC-AATCAA--GTGCGATCT-A-C
ATGAAA-CACTAGC--AGCACTTCAAAGCTCACC-TCAACC-AAAAGTTGAATAAGG-CGAGA--ATAGGGACTTTT--C
G-GAG---ATTAATTCC-A--ACACATTTGGTAT-GA-GGCACAGTAACCC-----------------------------
-------------------------------------------------------------AGGAT-ATT---GCAACGG
GAGAACTTTCTCTT-CCCGT-GCA---TC--CT--ATT--GAAGAG----AGG-TGTCCGATATGGACTTCACTGCACTA
AGCAGAGAAATATCCAATCCCGACAACA-TCAACTACAACCCACACGCCA-TTACGTACACTATGCACCAACTCCTTC-A
ACCAATTGCACCTTGAGGG-ACAAGCTGCCC--AACTAGA-AGC-AAAGGCCAATAGAAGCCA-GGCAAGCACCGTTT--
-AGCATGAACACATAA--GCAACA-A-ATAATTAGGGG--CAATGAG-ATC-GCCTCTCAAC--AATGAGGCATCCCC-T
AAAG-GGA-ACACCAA--TGCGTCA---TCAAGGA---CTTTTGATAGGGACA---TCACCTAAGCC-AA-GCGTGCTCC
ATCAATGAA-GTTGTGC--ACTACTAAA-GCC--GCAGGA--GAGCTAGAGCTTCCACAA--GCCCGTGGCATCACTTT-
CC??????????????????????????????????????????????????????????????????????????????
??????????????????????????????????????????????????????????
>venustiflora_gla_MP1284
?????GGCTTAATCTTTGAGACAAGCATATGACTACTGGCAGGATCAA-CCAG-GTAGCATTCCTTTTGC-GACACCGGC
ACAACCCAAGCCCCCC-AT-TGAAT--AATCA-AAGAAGG-CAA---GGA---CAGG-CACAGTGGT----CATCCCGCA
ACAAGCGACGAACGC---TTTTTTGGGTAAA-TAACGATCA-CAAGAC------GTATA-------CCCG----CATAA-
GTTTCAGC--ATCCACGATTAC-GAGTCACAGCTA--ATGGA-CATGGGGG-CCGCAC-AATGAAA-GTGCAATCT-G-C
ATGAAA-CACTAGC--AACACTTCGAGGCTCACC-TCCACC-AAAAGTGGTGCAAGG-CGAGA--ATAGGGACTTTT--C
G-GAG---AATAGTTCC-A--CCGCATTGGGTAT-GA-GGCACAGGAACCC-----------------------------
-------------------------------------------------------------AAGAT-ATT---GCTACGG
GAGAACTTCCTCTT-CCCGT-KCA---TA--CA--ATT--GAAGAG----ATA-TGTCCGATATGGACTTCACTGCACGA
AGCAGAGAAATTTCCAATCCTGACAAAA-TCAACTACCACCCATATGCCA-TTACGTACACTTTGCACCAACTCCTCC-A
ACCAATTGCACCTCGAGGG-ACAAGCTGCCC--AACTAGA-AGC-AAAGGCCAACAAGAGCAA-GGCAAGCACCGTTT--
-AGCATGAACACATAA--GCAAAA-C-AAAGTTTGAGG--CAATGAG-CTT-GCCTCTCAAC--AATGAGGCATCCCC-C
GAAG-GAG-WRGCCAA--TGCGTCT---TCGAGGAGCAATTTCGATAGGGACA---GCGCCGTGTCC-AA-GGGTGATAC
ACATCCAA--GTCATGC--ACTACTAAA-GCC--GTCAAA--GA????????????????????????????????????
????????????????????????????????????????????????????????????????????????????????
??????????????????????????????????????????????????????????
>vestita_ANA
?????GGCTTAATCTTTGAGACAAGCATATGACTACTGGCAGGATCAA-CCAG-GTAGCATTCCTTTTGC-GACACCGGC
ACGACCCAAGCCCCC--AT-TGAAT--AATCA-AAGAAGG-CAA---GGA---CAAG-CACAGTGGT----CAT-CCGCA
ACAAGCGACAAACGC---TTTTTTGGGTAAA-TAACGATCA-CGAGAC------GTATA-------CCCA----CATAA-
GTTTCAGC--ATCCACAATTAC-AAGTCACAGCTA--ATGGA-CATGGGGA-CCGCAC-AATCAAA-GTGCAATCT-A-C
ATGAAA-CACTAGC--AACACTTCGAGGCTCACC-TCCACC-AAAAGTGGTGCAAGG-CGAGA--ATAGGGACTTTT--C
G-GAG---AATAGTTCC-A--CCGCATTGGGTAT-GA-GGCACAGGTTCCA-----------------------------
-------------------------------------------------------------AAGAT-ATT---GCAACGG
GAGAACTTTCTCTT-CCCAT-GCA---TA--CT--ATT--GAAGAG----ATA-TGTCCGATATGGACTTCACTGCCCAG
AGCAGAGAAATTTCCAATCCCGACAAAA-TCAACTACCACCCACACGCCA-TTACGTACACTTTGCACCAACTCCTCC-A
ACCAATTGCACCTCGAGGG-ACAAGCTGCCC--AACAAGA-AGC-AAAGGCCAACAAGAGCA??????????????????
????????????????????????????????????????????????????????????????????????????????
????????????????????????????????????????????????????????????????????????????????
????????????????????????????????????????????????????????????????????????????????
????????????????????????????????????????????????????????????????????????????????
??????????????????????????????????????????????????????????
>vestita_EO12702
?GCATGGCTTAATCTTTGAGACAAGCATATGACTACTGGCAGGATCAA-CCAG-GTAGCATTCCTTTTGC-GACACCGGC
ACGACCCAAGCCCCC--AT-TGAAT--AATCA-AAGAAGG-CAA---GGA---CAAG-CACAGTGGT----CAT-CCGCA
ACAAGCGACAAACGC---TTTTTTGGGTAAA-TAACGATCA-CGAGAC------GTATA-------CCCA----CATAA-
GTTTCAGC--ATCCACAATTAC-AAGTCACAGCTA--ATGGA-CATGGGGG-CCGCAC-AATTAAA-GTGCAATCT-A-C
ATGAAA-CACTAGC--AACACTTCGAGGCTCACC-TCCACC-AAAAGTGGTGCAAGG-CGAGA--ATAGGGACTTTT--C
G-GA----AATAGTTCC-A--CCGCATTGGGTAT-GA-GGCACAGGAACCA-----------------------------
-------------------------------------------------------------AAGAT-ATT---GCAACGG
GAGAACTTTCTCTT-CCCAT-GCA---TA--CT--ATT--GAAGAG----ATA-TGTCCGATATGGACTTCACTGCCCAG
AGCAGAGAAATTTCCAATCCCGACAAAA-TCAACTACAACCCACACGCCA-TTACGTACACTTTGCACCAACTCCTCC-A
ACCAATTGCACCTCGAGGG-ACAAGCTGCCC--AACAAGA-AGC-AAAGGCCAACAAGAGCAA-TGCAAGCACCGTTT--
-AGCATGAACACATAA--GCAAAA-C-GAAGTTTGGGG--CAACAAG-CTT-GCCTCTCAAC--AATGAGGCATCCA--T
AAAA-GGA-AGGCCAA--TGT--CA---ACGAGGA--TATTTCGATAGGGACA---GAAACGTAGCC-AA-AGAGGATCC
AAGTCCAAA-GTCATGC--ACTACTAAA-GCC--ATCAAA--GAGCAAGAGCTACCACAA--GCCCGTGGCATCAT????
????????????????????????????????????????????????????????????????????????????????
??????????????????????????????????????????????????????????
>vestita_MP1079
?????????????????GAGACAAGCATATGACTACTGGCAGGATCAA-CCAG-GTAGCATTCCTTTTGC-GACACCGGC
ACGACCCAAGCCCCC--AT-TGAAT--AATCA-AAGAAGG-CAA---GGA---CAAG-CACAGTGGT----CAT-CCGCA
ACAAGCGACAAACGC---TTTTTTGGGTAAA-TAACGATCA-CGAGAC------GTATA-------CCCA----CATAA-
GTTTCAGC--ATCCACAATTAC-AAGTCACAGCTA--ATGGA-CATGGGGG-CCGCAC-AATTAAA-GTGCAATCT-A-C
ATGAAA-CACTAGC--AACACTTCGAGGCTCACC-TCCACC-AAAAGTGGTGCAAGG-CGAGA--ATAGGGACTTTT--C
G-GA----AATAGTTCC-A--CCGCATTGGGTAT-GA-GGCACAGGAACCA-----------------------------
-------------------------------------------------------------AAGAT-ATT---GCAACGG
GAGAACTTTCTCTT-CCCAT-GCA---TA--CT--ATT--GAAGAG----ATA-TGTCCGATATGGACTTCACTGCCCAG
AGCAGAGAAATTTCCAATCCCGACAAAA-TCAACTACAACCCACACGCCA-TTACGTACACTTTGCACCAACTCCTCC-A
ACCAATTGCACCTCGAGGG-ACAAGCTGCCC--AACAAGA-AGC-AAAGGCCAACAAGAGC???????????????????
????????????????????????????????????????????????????????????????????????????????
????????????????????????????????????????????????????????????????????????????????
????????????????????????????????????????????????????????????????????????????????
????????????????????????????????????????????????????????????????????????????????
??????????????????????????????????????????????????????????
>viridimontana_vir_AH1286
??????????????TTTGAGACAAGCATATGACTACTGGCAGGATCAA-CCAG-GTAGCATTCCTTTTGC-GACACCGAC
ACGACCCAAGCCCCC--AT-TGAAT--AATCA-AAGATGG-CAA---GGA---CAGG-CACAGTGGT----CAT-CCGCA
ACAAGCGACGAACGC---TTTTTTGGGTAAA-TAACAATCG-CAAGAC------GTATA------CCCCG----CATAA-
GTTTCAGC--ATCCACAATTAC-AAGTCAAAGCTA--ATGGA-CATGGGGG-CCGCAC-AATCAAA-GTGCAATTT-G-C
ATGAAA-CACTAGC--AACACTTTGAGGCTCACC-TCCACC-AAAAGTGGTGCAAGG-CGAGA--TTAGGGACTTTT--C
G-AAG---AATAGTACC-A--CCGCATTGGGTAT-GA-GGCACAGGAACCC-----------------------------
-------------------------------------------------------------AAGAT-ATT---GCAACGG
GAGAACTTCCTCTT-CTCGT-GCA---TA--CT--TTT--GAAGAG----ATA-TGTCCGATATGGACTTCACTGCACAG
AGCAGAGAAATTTCCAATCCCGACAAAA-TCAACTACCACCCACACACCA-TTACGTACACTTTGCACCAACTCCTCC-A
ACCAATTGCACCTCGAGGG-ACAAGCTGCCC--AACTAGA-AGC-AAAGGCCAACAAGAGCAA-GGCAAGCACCGTTT--
-AGCATGAACACATAA--GCAAAA-C-GAAGTTTGGGG--CAATGAG-CTTTGCCTCTCAAC--AATTAGGCATCCC--T
AAAA-GGA-ACACCAAAATATGTCA---TCGAGGAT-TATTTCGATAGGGACA---GCAACATAGCC-AA-AGAGGATCC
AAAACAAAA-GTCATGC--ACTACTAAA-GCCC-GTCAAA--GAGATAGAGCCACCACAA--GCCCGTGG??????????
????????????????????????????????????????????????????????????????????????????????
??????????????????????????????????????????????????????????
>viscaria_lon_ANA
???????????????????????????????????????CAGGATCAA-CCAG-GTAGCATTCCTTTTGC-GACACCGGC
ACGACCCAAGCCCCC--AT-TGAAT--AATCA-AAGAAGG-CAA---GGA---CAGG-CACAGTGGT----CAT-CCGCA
ACAAGCGACAAACGC---TTTTTTGGGTAAA-TAACGATCA-CGAGAC------GTATA-------CCCA----CATAA-
GTTTCAGC--ATCCACAATTAC-AAGTCACAGCTA--ATGGA-CATGGGGG-CCGCAC-AATCAAA-GTGCAATCT-A-C
ATGAAA-CACTAGC--AACACTTCGAGGCTCACC-TCCACC-AAAAGTGGTGCAAGG-CGAGA--ATAGGGACTTTT--C
G-GAG---AATAGTTCC-A--CCGCATTGGGTAT-GA-GGCACAGGAACCA-----------------------------
-------------------------------------------------------------AAGAT-ATT---GCAACGG
GAGAACTTTCTCTT-CCCAT-GCA---TA--CT--ATT--GAAGAG----ATA-TGTCCGATATGGACTTCACTGCCCAG
AGCAGAGAAATTTCCAATCCCGACAAAA-TCAACTACAACYCACACGCCA-TTACGTACACTTTGCACCAACTCCTCC-A
ACCAATTGCACCTCGAGGG-ACAAGCTGCCC?????????????????????????????????????????????????
????????????????????????????????????????????????????????????????????????????????
????????????????????????????????????????????????????????????????????????????????
????????????????????????????????????????????????????????????????????????????????
????????????????????????????????????????????????????????????????????????????????
??????????????????????????????????????????????????????????
>viscaria_lon_MP1270
???ATGGCTTAATCTTTGAGACAAGCATATGACTACTGGCAGGATCAA-CCAG-GTAGCATTCCTTTTGC-GACACCGGC
ACGACCCAAGCCCCC--AT-TGAAT--AATCA-AAGAAGG-CAA---GGA---CAGG-CACAGTGGT----CAT-CCGCA
ACAAGCGACAAACGC---TTTTTTGGGTAAA-TAACGATAA-CGAGAC------GTATA-------CCCA----CATAA-
GTTTCAGC--ATCCACAATTAY-AAGTCACAGCTA--ATGGA-CATGGGGG-CCGCAC-AATCAAA-GTGCAATCT-A-C
ATGAAA-CACTAGC--AACACTTCGAGGCTCACC-TCCACC-AAAAGTGGTGCAAGG-CGAGA--ATAGGGACTTTT--C
G-GAG---ACTAGTTCC-A--CCGCATTGGGTAT-GA-GGCACAGGAACCA-----------------------------
-------------------------------------------------------------AAGAT-ATT---GCAACGG
GAGAACTTTCTCTT-CCCAT-GCA---TA--CT--ATT--GAAGAG----ATA-TGTCCGATATGGACTTCACTGCCCAG
AGCAGAGAAATTTCCAATCCCGACAAAA-TCAACTACAACTCACACGCCA-TTACGTACACTTTGCACCAACTCCTCC-A
ACCAATTGCACCTCGAGGG-ACAAGCTGCCC--AACAAGA-AGC-AAAGGCCAACAAGAGC???????????????????
????????????????????????????????????????????????????????????????????????????????
????????????????????????????????????????????????????????????????????????????????
????????????????????????????????????????????????????????????????????????????????
????????????????????????????????????????????????????????????????????????????????
??????????????????????????????????????????????????????????
>viscaria_lon_MP504
???ATGGCTTAATCTTTGAGACAAGCATATGACTACTGGCAGGATCAA-CCAG-GTAGCATTCCTTTTGC-GACACCGGC
ACGACCCAAGCCCCC--AT-TGAAT--AATCA-AAGAAGG-CAA---GGA---CAGG-CACAGTGGT----CAT-CCGCA
ACAAGCGACAAACGC---TTTTTTGGGTAAA-TAACGATCA-CAAGAC------GTATA-------CCCA----CATAA-
GTTTCAGC--ATCCACAATTAC-AAGTCACAGCTA--ATGGA-CATGGGGG-CCGCAC-AATCAAA-GTGCAATCT-A-C
ATGAAA-CACTAGC--AACACTTCGAGGCTCACC-TCCACC-AAAAGTGGTGCAAGG-CGAGA--ATAGGGACTTTT--C
G-GAG---ACTAGTTCC-A--CCGCATTGGGTAT-GA-GGCACAGGAACCA-----------------------------
-------------------------------------------------------------AAGAT-ATT---GCAACGG
GAGAACTTTCTCTT-CCCAT-GCA---TA--CT--ATT--GAAGAG----ATA-TGTCCGATATAGACTTCACTGCCCAG
AGCAGAGAAATTTCCAATCCCGACAAAA-TCAACTACAACTCACACGCCA-TTACGTACACTTTGCACCAACTCCTCC-A
ACCAATTGCACCTCGAGGG-ACAAGCTGCCC--AACAAGA-AGC-AAAGGCCAACAAGAGC???????????????????
????????????????????????????????????????????????????????????????????????????????
????????????????????????????????????????????????????????????????????????????????
????????????????????????????????????????????????????????????????????????????????
????????????????????????????????????????????????????????????????????????????????
??????????????????????????????????????????????????????????
>viscaria_mac_MP808
????????????????TGAGACAAGCATATGACTACTGGCAGGATCAA-CCAG-GTAGCATTCCTTTTGC-GACACCGGC
ACGACCCAAGCCCCC--AT-TGAAT--AATCA-AAGAAGG-CAA---GGA---CAAG-CACAGTGGT----CAT-CCGCA
ACAAGCGACAAACGC---TTTTTTGGGTAAA-TAACGATCA-CGAGAC------GTATA-------CCCA----CATAA-
GTTTCAGC--ATCCACAATTAC-AAGTCACAGCTA--ATGGA-CATGGGGG-CCGCAC-AATCAAA-GTGCAATCT-A-C
ATGAAA-CACTAGC--AACACTTCGAGGCTCACC-TCCACC-AAAAGTGGTGCAAGG-CGAGA--ATAGGGACTTTT--C
G-GAG---AATAGTTCC-A--CCGCATTGGGTAT-GA-GGCACAGGAACCA-----------------------------
-------------------------------------------------------------AAGAT-ATT---GCAACGG
GAGAACTTTCTCTT-CCCAT-GCA---TA--CT--ATT--GAAGAG----ATA-TGTCCGATATGGACTTCACTGCCCAG
AGCAGAGAAATTTCCAATCCCGACAAAA-TCAACTACAACCCACACGCCA-TTACGTACACTTTGCACCAACTCCTCC-A
ACCAATTGCACCTCGAGGG-ACAAGCTGCCC--AACAAGA-AGC-AAAGGCCAACAAGAGCAA-TGCAAGCACCGTTT--
-AGCATGAAAACATAA--GCAAAA-C-GAAGTTTGGGG--CAACAAG-CTT-GCCTCTCAAC--AATGAGGCATCCA--T
AAAA-GGA-AGGCCAA--TGT--CA---ACGAGGA--TATTTCGATAGGGACA---GAAACGTAGCC-AA-AGAGGATCC
AAGTCCAAA-GTCATGC--ACTACTAAA-GCC--ATCAAA--GAGCAAGAGCTACCACAA--GCCCGTGGCATC??????
????????????????????????????????????????????????????????????????????????????????
??????????????????????????????????????????????????????????
>viscaria_pen_EO12466
?????????????????????????????????????????????????CCAG-GTAGCATTCCTTTTGC-GACACCGGC
ACGACCCAAGCCCCC--AT-TGAAT--AATCA-AAGAAGG-CAA---GGA---CAAG-CACAGTGGT----CAT-CCGCA
ACAAGCGACAAACGC---TTTTTTGGGTAAA-TAACGATCA-CGAGAC------GTATA-------CCCA----CATAA-
GTTTCAGC--ATCCACAATTAC-AAGGCACAGCTA--ATGGA-CATGGGGG-CCGCAC-AATCAAA-GTGCAATCT-A-C
ATGAAA-CACTAGC--AACACTTCGAGGCTCACC-TCCACC-AAAAGTGGTGCAAGG-CGAGA--ATAGGGACTTTT--C
G-GAG---AATAGTTCC-A--CCGCATTGGGTAT-GA-GGCACAGGAACCA-----------------------------
-------------------------------------------------------------AAGAT-ATT---GCAACGG
GAGAACTTTCTCTT-CCCAT-GCA---TA--CT--ATT--GAAGAG----ATA-TGTCCGATATGGACTTCACTGCCCAG
AGCAGAGAAATTTCCAATCCCGACAAAA-TCAACTACAACCCACACGCCA-TTACGTACACTTTGCACCAACTCCTCC-A
ACCAATTGCACCTCGAGGG-ACAAGCTGCCC--AACAAGA-AGC-AAAGGCCAACAAGAGCAA-TGCAAGCACCGTTT--
-AGCATGAAAACATAA--GCAAAA-C-GAAGTTTGGGG--CAACAAG-CTT-GCCTCTCAAC--AATGAGGCATCCA--T
AAAA-GGA-AGGCCAA--TGT--CA---ACGAGGA--TATTTCGATAGGGACA---GAAACGTAGCC-AA-AGAGGATCC
AAGTCCAAA-GTCATGC--ACTACTAAA-GCC--ATCAAA--GAGCAAGAGCTACCACAA--GCCCGTGGCATCAT????
????????????????????????????????????????????????????????????????????????????????
??????????????????????????????????????????????????????????
>viscaria_vis_MdV4
?GCATGGCTTAATCTTTGAGACAAGCATATGACTACTGGCAGGATCAA-CCAG-GTAGCATTCCTTTTGC-GACACCGGC
ACAACCCAAGCCCCC--AT-TGAAT--AATCA-AAGAAGG-CAA---GGA---CAGG-CACAGTGGT----CAT-CCACA
ACAAGCGACAAACGC---TTTTTTGGGTAAA-TAACGATCA-CGAGAC------GTATA-------CCCA----CATAA-
GTTTCAGC--ATCCACAATTAC-AAGTCACAGCTA--ATGGA-CATGGGGG-CCGCAC-AATCAAA-GTGCAATCT-A-C
ATGAAA-CACTAGC--AACACTTCGAGGCTCACC-TCCACC-AAAAGTGGTGCAAGG-CGAGA--ATAGGGACTTTT--C
G-GAG---AATAGTTCC-A--CCGCATTGGGTAT-GW-GGCACAGGAACCA-----------------------------
-------------------------------------------------------------AAGAT-ATT---GCAACGG
GAGAACTTTCTCTT-CCCAT-GCA---TA--CT--ATT--GAAGAG----ATA-TGTCCGATATGGACTTCACTGCACAG
AGCAGAGAAATTTCCAATCCCGACAAAA-TCAACTACAACCCACACGCCA-TTACGTACACTTTGCACCAAATCCTCC-A
ACCAATTGCACCTCGAGGG-ACAAGCTGCCC--AACAAGA-AGC-AAAGGCCAACAAGAGCAA-TGCAAGCACCGTTT--
-AGCATGAAAACATAA--GCAAAA-C-GAAGTTTGGGG--CAACAAG-CTT-GCCTCTCAAC--AATGAGGCATCCA--T
AAAA-GGA-AGGCCAA--TGT--CA---ACGAGGA--TATTTCGATAGGGACA---GAAACGTAGCC-AA-AGAGGATCC
AAGTCCAAA-GTCATGC--ACTACTAAA-GCC--ATCAAA--GAGCAAGAGCTACCACAA--GCCCGTGGCATC??????
????????????????????????????????????????????????????????????????????????????????
??????????????????????????????????????????????????????????
>vlokii_JP378
??????????????TTTGAGACAAGCATATGACTACTGGCAGGATCAA-CCAG-GTAGCATTCCTTTTGC-GACACCGGC
ACAACCCAAGCCCCCC-AT-TGAAT--AATCA-AAGAAGG-CAA---GGA---CGGG-CACAGTGGT----CAA-CCGCA
ACAAGCGACGAACGC---TTTTTTGGGTAAA-TAACAATCG-CAAGAT------GTATA-------CCCG----CATAA-
GTTTCAGC--ATCCACAATTAC-AAGTCACAGCTA--ATGGA-CATGGGGG-CCACAC-AATCAAA-GTGCAATCT-G-C
ATGAAA-CACTAGC--AACACTTTGAGGCTCACC-TCCACC-AAAAGTGGTGCAAGG-CGAGA--ATAGGGACTTTT--C
G-GAG---AATAGTTCC-A--CCGCATTGGGTAT-GA-GGCACAGGAAACC-----------------------------
-------------------------------------------------------------AAGAT-ATT---GCAACGA
GAGAACTTCCTCTT-CCCGT-GCA---TA--CT--ATT--GAAGAG----ATA-TGTCCGATATGGACTTCACTGCACGG
AGCAGAGAAATTTCCAATCCCGACAAAA-TCAACTACCACTCATACGCCA-TTACGTACACTTTGCACCAACTCCTCC-A
ACCAATTGCACCTCGAGGG-ACAAGCAGCCC--AACTAGA-AGC-AAAGGCCAACAAGAGCAA-GGCAAGCACCGTTT--
-AGCATGAACACATAA--GCAAAA-C-GAAGTTTGGGG--CAATGAG-CTT-GCCTCTCAAC--AATGAGGCATCCC--T
AAAA-GGA-ACGCCAA--TATGTCA---TCTAGGTT-TATTTCGATAGGGACA---GCAACGTAGCC-AA-AGAAGATCC
AAGATCAAA-GTCGTGC--ACTACTAAA-GCCC-GTCAAAAAGAGCTAGAGCTACCACAA--GCCCGTGGCATCAT????
????????????????????????????????????????????????????????????????????????????????
??????????????????????????????????????????????????????????
>whyteana_BG75
????????TTAATCTTTGAGACAAGCATATGACTACTGGCAGGATCAA-CCAG-GTAGCATTCCTTTTGC-GACACCAGC
ACGACCCAAGCCCCCC-AT-TGAAT--AATCA-AAGAAGG-CAA---GGA---CAGG-CACAGTGGT----CTT-CTGCA
ACAAGCGACGAACGC---TTTTTTGGGTAAA-TAACGATTG-CAAAAC------GTATA------CCCCG----CATAA-
GTTTCAGC--TTCCACGATTAC-AAGTCACAACTA--ATGGA-CATAGGGG-ACGCAC-AATCAAG-GTGCAATCT-G-C
ATGAAA-CACTAGC--AGCACTTCAAGGATCGCC-TCCACC-AAAAATGGTGCAAGG-CAAGA--ATAAGGACTTTT--C
G-GAG---AATAGTTCC-A--CCGCATTGGGTAT-GA-GGCACAAGAACCC-----------------------------
-------------------------------------------------------------AAGAT-ATT---GCAAAGG
GAGAACTTCCTCTT-CCCGT-GCA---TA--CT--ATT--GAAGAG----ATA-TGTCCGATATGGACTTCACTGCACGG
AGCAGAGAAATTTCCAACCACCACAAAA-TCAACCACAACCCACACGCCA-TTACGTACACTTTGCACCAACTCCTCC-A
ACCAATTACACCTCGAGGG-ACAAACTGCCC--AACTAAA-AGC-AAAGGCCATCAGGAGCAAGGGCAAGCAC???????
????????????????????????????????????????????????????????????????????????????????
????????????????????????????????????????????????????????????????????????????????
????????????????????????????????????????????????????????????????????????????????
????????????????????????????????????????????????????????????????????????????????
??????????????????????????????????????????????????????????
>woodii_DB1444
????????TTAATCTTTGAGACAAGCATATGACTACTGGCAGGATCAA-CCAG-GTAGCATTCCTTTTGC-GACACCGGC
ACGACCCAAGCCCCCC-AT-TGAAT--AATCA-AAGAAGG-CAA---GGA---CAGG-CACAGCGGT----CAT-TTGCA
ACAAGCGACGAACGC---TTTTTTGGGTAAT-TAACGATCG-AAAAAC------GTGTA------CCCCG----CATAA-
GTTTCAGC--ATCCAAGATTAA-AAGTCACAGCTA--ATGGA-CACGGAGG-ACGCAC-AATCAAA-GTGCAATCT-A-C
ATGAAA-CACTAGC--AGCACTTCGAGGCTCACC-TCCACC-AAAAGTGGTGCAAGG-CGAGA--ATAGGGACTTTT--C
G-GAG---AATAGTTCC-ACCCCGCATTGGGTAT-GA-GGCACAGGAACCC-----------------------------
-------------------------------------------------------------AAGAT-ATT---GCAACGC
GAGAACTTCCTCTT-CCCGT-GCA---TA--CT--ATT--GAAGAG----ATA-TGTCCGATATGGACTTCACTGCACGG
AGCAGAGAAATTTCCAATCCCGACAATA-TCAACTACCACCCACACGCCA-TTACGTACACATCGCACCAACTCCTCCAA
ACCAATTGCACCTCGACAG-ACAAGCTGCCC--AACTAGA-AGC-AAAGGCCAACAGGAGCAA-GGCAAGCACAG?????
????????????????????????????????????????????????????????????????????????????????
????????????????????????????????????????????????????????????????????????????????
????????????????????????????????????????????????????????????????????????????????
????????????????????????????????????????????????????????????????????????????????
??????????????????????????????????????????????????????????
