# Supplementary material for: ﻿An integrative approach to alpha taxonomy in Erica L. (Ericaceae) with three new species from the Western Cape, South Africa
Source: PhytoKeys. 2025 Jun 4;257:95–117. doi: 10.3897/phytokeys.257.139457 (PMC12159662; doi:10.3897/phytokeys.257.139457)
Supplement: Supplementary material 3 — Full phylogenetic data and results [file phytokeys-257-095_article-139457__-s003.zip › SUPPLEMENTARY_MATERIALS_PHYLOGENETIC-May2025/Sequence alignments/nuclear/Erica_complete_alignments_20240809_Erica_ITS_edit_mes8-out.fas]

>Calluna_vulgaris_ANA
ACGAATTCATGGT-CCGGTG-AAGTGTTCGG-ATCGCGG-CGACGTGGG-CGGTTCGCTGCC-GGCGACGTCGCGAGAAG
TCCACTGAACCTTATCATTTAGAGGAAGGAGAAGTCGTAACAAGGTTTCCG-TAGGTGAACCTGCGGAAGGATCATTGTC
GAGA-CCC-GA------------AAGA-CTT-GCG-AACCTGTT-TAAAAA-----CAA---C--GGGG-AAT-GAG---
--TGGG-CT-GGG-CTTAG-CCGC----CTTTCCT-----TCCTCATT----------CCCCC-CT--------------
--------GCGATCGAGCAGG-CGTGCGCGG-AGC-TCTCGGG--CAACG-TGT-TT--GTCT-GCTCGTCCAGAAA-CG
AA-CCC-CGGCGCGAACCGCGCCAAGGA-C---GA--TTGAACGA---GCCT-GT-----G-CA--CG-T---------G
CCT----------GCCC-GTCTT----C------GG--AT----GGTG-------TTGGCGT-GCACGTCTCTT-----G
AA--------TGA-----G----CA------AA-CGACTCTCGGCAACGGATATCTCGGCTCTTGCATCGATGAAGAACG
TAGCGAAATGCGATACTTGGTGTGAATTGCAGAATCCCGTGAACCATCGAGTCTTTGAACGCAAGTTGCGCCCGATGCC-
-ATTAGGCTGAAGGCACGTCTGCCTGGGCGTCACGCATGGCGTCGCCCACTC-----ACCCC-GTGCCTC--T-GT---G
GGCGGA------AG-GTGTGTGAGCGG-ATATTGGCCCCCC-----GTTCACGTTC-G-TGCTC--GGTCGGTCTAAAA-
G-GAA-AG-TCCC---CAACGACGG-AC-------ATCA---CGGCGAGTGGTGG----TTGCC---AGACCGTCCCGAC
GCGTCGTGCA---TGCT-G--TT-------CTTTGTCG----TTG--GCCGGCT------CATCGACCCCCGA-GT-ACC
-G--TCAGGT-------------ACTC---GGTACC---TCG--ACTG-C-GACCCC--AGGT-CA-GG-C--GGGATCA
CCC-GCTGAGTTTAAGCATATCAA-TAAGCGG-AGG-AAAAGAAA-CTTACAAGGATTCCCCTAGTAACGG-CGAGCGAA
CCGGGGAAT
>Calluna_vulgaris_BG643
???????????GT-CCGGTG-AAGTGTTCGG-ATCGCGG-CGACGTGGG-CGGTTCGCTGCC-GGCGACGTCGCGAGAAG
TCCACTGAACCTTATCATTTAGAGGAAGGAGAAGTCGTAACAAGGTTTCCG-TAGGTGAACCTGCGGAAGGATCATTGTC
GAGA-CCC-GA------------AAGA-CTT-GCG-AACCTGTT-TAAAAA-----CAA---C--GGGG-AAT-GAG---
--TGGG-CT-GGG-CTTAG-CCGC----CTTTCCT-----TCCTCATT----------CCCCC-CT--------------
--------GCGATCGAGCAGG-CGTGCGCGG-AGC-TCTCGGG--CAACG-TGT-TT--GTCT-GCTCGTCCAGAAA-CG
AA-CCC-CGGCGCGAACCGCGCCAAGGA-C---GA--TTGAACGA---GCCT-GT-----G-CA--CG-T---------G
CCT----------GCCC-GTCTT----C------GG--AT----GGTG-------TTGGCGT-GCACGTCTCTT-----G
AA--------TGA-----G----CA------AA-CGACTCTCGGCAACGGATATCTCGGCTCTTGCATCGATGAAGAACG
TAGCGAAATGCGATACTTGGTGTGAATTGCAGAATCCCGTGAACCATCGAGTCTTTGAACGCAAGTTGCGCCCGATGCC-
-ATTAGGCTGAAGGCACGTCTGCCTGGGCGTCACGCATGGCGTCGCCCACTC-----ACCCC-GTGCCTC--T-GT---G
GGCGGA------AG-GTGTGTGAGCGG-ATATTGGCCCCCC-----GTTCACGTTC-G-TGCTC--GGTCGGTCTAAAA-
G-GAA-AG-TCCC---CAACGACGG-AC-------ATCA---CGGCGAGTGGTGG----TTGCC---AGACCGTCCCGAC
GCGTCGTGCA---TGCT-G--TT-------CTTTGTCG----TTG--GCCGGCT------CATCGACCCCCGA-GT-ACC
-G--TCAGGT-------------ACTC---GGTACC---TCG--ACTG-C-GACCCC--AGGT-CA-GG-C--GGGATCA
CCC-GCTGAGTTTAAGCATATCAA-TAA????????????????????????????????????????????????????
?????????
>Corema_album_ANA
????????????????????????????CGG-ATCGCGG-CGACGTGGG-CGGTTCGCTGCC-GGCGACGTCGCGAGAAG
TCCACTGAACCTTATCATTTAGAGGAAGGAGAAGTCGTAACAAGGTTTCCG-TAGGTGAACCTGCGGAAGGATCATTGTC
GAAAACCT-GCCA--AGAAGCAGAAAA-CTT-GCG-AACTTGTC-TA-CAT----ACAA---C--GGGG-ATT-GCG---
--CGGG-TT-GGGGCCTAG-GCCT----CTTTCCC----TTCCGCTCT----------CCCCC-TC--------------
--------GCGA----GTAGA-TGTTGGCGG-AGC-TTTCGGAGGCAACG-CGT-TC--ATTT-ACTCGTCGAGCAA-CG
AA-CCC-CGGCGCAAAACGCGCCAAGGA-C---AA--TTGAACAAAA-GCTT-GT-----G-CA--CG-T----C----C
GCT----------GCCT-GTTTT----C------GG--GT----GGCG-------TTGGCGT-ACACATCTTTC-----G
AA--------TGA-----C----TA------AA-CGACTCTCGGCAACGGATATCTCGGCTCTTGCATCGATGAAGAACG
TAGCGAAATGCGATACTTGGTGTGAATTGCAGAATCCCGTGAACCATCGAGTCTTTGAACGCAAGTTGCGCCCGAAGCC-
-ATTAGGTTGAAGGCACGTCTGCCTGGGCGTCACGCATTGCGTCGCCCACTC-----ACCCC-GTGCCTC--AATA--GG
GGCGGG-----TAA-GCGAGTGGGCGG-ATATTGGCCCCCC-----GTTCACATTTTGGTGCTC--GGTCGGCCTAAAA-
--AAA-GG-TCCC---CAACGACGG-AC-------ATCA---CGACAAGTGGTGG----TTGCC---AAACCGTCGCGTC
GAGTCGTGCG---TGCC-A--TT-------TTTTGTCG----TGG--GCTGGCT------CACCGACCCTTAA-GT-ACC
-G--TCAT--CGAGTG-------TGGT---GGTACC---TCA--ATTG-C-GACCCC--AGGT-CA-GG-C--GGGATTA
CCC-GCTGAGTTTAAGCATATCAA-TAAGCGG-AGG-AAAAGAAA-CT????????????????????????????????
?????????
>Daboecia_cantabrica_ANA
ACGAATTCATGGT-CCGGTG-AAGTGTTCGG-ATCGCGG-CGACGTGGG-CGGTTCGCTGCC-GGCGACGTCGCGAGAAG
TCCACTGAACCTTATCATTTAGAGGAAGGAGAAGTCGTAACAAGGTTTCCG-TAGGTGAACCTGCGGAAGGATCATTGTC
GATAACCT-GACG--A---TCAGAAAA-CCT-GTG-AACTTGTT-TACACA-----TGT---T--GGTG-AAT-GCG---
--TGGG-TT-AGG-CCTAG-TTGC----CTCTCCT-----TCGTATTT----------CCCC--TT--------------
--------GCGA--GAGTATA-TGTGTGCAA-TGC-TTTCAAG--CTATG-CATTTC--ATTT-ACTTGTCGAATAA-CA
AA-CAC-CGGCGCAAAACGTGCCAAGGA-C---AA--TTGAACAA---GTTT-GT-----G-CA--TG-T----C----C
GCT----------GCTC-ATTTT----T------GG--GT----GGTG-------TTGGCAT-GGACATCTTTT-----G
AA--------TAA-----C----TA------AA-CGACTCTCGGCAACGGATATCTCGGCTCTTGCATCGATGAAGAACG
TAGCGAAATGCGATACTTGGTGTGAATTGCAGAATCCCGTGAACCATCGAGTCTTTGAACGCAAGTTGCGCCTGAAGCC-
-ATTAGGTTGAAGGCACGTCTGCCTGGGCGTCACGCATTGCATTGCCCACTC-----AACCC-GCGCCTC--A-TT---G
GACGGG-----TAA-CTGCGTGGGCGG-ATATTGGCCCCCCC----GTTCACAGTT-G-TGCTC--GGCCGGCCTAAAA-
A-TAA-GG-TCCT---CAATGACGG-AC-------ATCA---TGACAAGTGGTGG----TTGCC---AAACCGTCGCATT
ATGTCGTGCA---TGCT-A--CT-------CCTTGTTG----TGG--GCTGACT------CATCGACCCTTAA-GT-ACC
-C--TCAA---------------TTGT---GGTACC---TCA--AGTG-C-GACCCC--AGGT-CA-GG-C--GGGATTA
CCC-GCTGAGTTTAAGCATATCAA-TAAGCGG-AGG-AAAAGAAA-CTTACAAGGATTCCCCTAGTAACGG-CGAGCGAA
CCGGGGAAT
>Daboecia_cantabrica_PPA
????????????????????????????????????????????????????????????????????????????????
????????????????????????????????????????????GTTTCCG-TAGGTGAACCTGCGGAAGGATCATTGTC
GATAACCT-GACG--A---TCAGAAAA-CCT-GTG-AACTTGTT-TACACA-----TGT---T--GGTG-AAT-GCG---
--TGGG-TT-AGG-CCTAG-TTGC----TTCTCCT-----TCGTATTT----------CCCC--TT--------------
--------GCGA--GAGTATA-TGTGTGCAA-TGC-TTTCAAG--CTATG-CATTTC--ATTT-ACTTGTCGAATAA-CA
AA-CAC-CGGCGCAAAACGTGCCAAGGA-C---AA--TTGAACAA---GTTT-GT-----G-CA--TG-T----C----C
GCT----------GCTC-ATTTT----T------GG--GT----GGTG-------TTGGCAT-GGACATCTTTT-----G
AA--------TAA-----C----TA------AA-CGACTCTCGGCAACGGATATCTCGGCTCTTGCATCGATGAAGAACG
TAGCGAAATGCGATACTTGGTGTGAATTGCAGAATCCCGTGAACCATCGAGTCTTTGAACGCAAGTTGCGCCTGAAGCC-
-ATTAGGTTGAAGGCACGTCTGCCTGGGCGTCACGCATTGCATTGCCCACTC-----AACCC-GYGCCTC--A-TT---G
GACGGG-----TAA-CTGCGTGGGCGG-ATATTGGCCCCCC-----GTTCACAGTT-G-TGCTC--GGCCGGCCTAAAA-
A-TAA-GG-TCCT---CAATGACGG-AC-------ATCA---TGACTAGTGGTGG----TTGCC---AAACCGTCGCATT
ATGTCGTGCA---TGCT-A--CT-------CCTTGTTG----TGG--GCTGACT------CATCGACCCTTAA-GT-ACC
-C--TCAA---------------TTGT---GGTACC---TCA--AGTG-C-GACCCC--AGGT-CA-GG-C--GGGATTA
CCC-GCTGAGTTTAAGCATATCAA-TAAGCGG-AGG-AAAAGAAA-CTTACAAGGATTCCCCTAGTAACGG-CGAGCGAA
CCGGG-AAT
>Empetrum_nig
???????????GT-CCGGTG-AAGTGTTCGG-ATCGCGG-CGACGTGGG-CGGTTCGCTGCC-GGCGACGTCGCGAGAAG
TCCACTGAACCTTATCATTTAGAGGAAGGAGAAGTCGTAACAAGGTTTCCG-TAGGTGAACCTGCGGAAGGATCATTGTC
GAAAACCT-GCCA--AGAAGCAGAAAA-CTC-GCG-AACTTGTC-TAACAT----ACAA---C--GGGG-ATT-GCG---
--CGGG-TT-GGGGCCTAG-GCCT----CTTTCCC----TTGCGCTCT----------CCCCC-TC--------------
--------GCGA----GTAGA-TGTTGGCGG-AGC-TTTCGGG--CAACG-TGT-TC--ATTT-ACTCGTCGAACAA-CG
AA-CCC-CGGCGCAAAACGCGCCAAGGA-C---AA--TTGAACAAAA-GCTT-GT-----G-CA--TG-C----C----C
CCT-T--------GCCT-GTTTT----C------GG--AC----GGCG-------TTGGCGT-ACACATCTTTC-----G
AA--------TGA-----C----TA------AA-CGACTCTCGGCAACGGATATCTCGGCTCTTGCATCGATGAAGAACG
TAGCGAAATGCGATACTTGGTGTGAATTGCAGAATCCCGTGAACCATCGAGTCTTTGAACGCAAGTTGCGCCCGAAGCC-
-ATTAGGTTGAAGGCACGTCTGCCTGGGCGTCACGCAWTGCGTCGCCCACTC-----ACCCC-GTGCCTC--AATA---G
GGCGGG-----TAA-GTGAGTGGGCGG-ATATTGGCCCCCC-----GTTCACATTT-GCTGCTC--GGTCGGCCTAAAA-
--TAA-GG-TCCC---CMACGATGG-AC-------ATCA---CGACAAGTGGTGG----TTGCC---AAACCGTCGCGTC
ATGTCGTGCA---TGCC-A--TT-------TTTTGTCG----TGG--GCTGGCT------CACCGACCCTTAA-GT-ACC
-A--TCGA---------------CTGT---GGTACC---TCA--ATTG-C-GACCCC--AGGT-CA-G?-?--???ATTA
CCC-GCTGAGTTTAAGCATATCAA-TAA????????????????????????????????????????????????????
?????????
>NEW_macrophylla_RH180
?????????????????????????????????????????????????????TTCGCTGCC-GGCGACGTCGCGAGAAG
TCCACTGAACCTTATCATTTAGAGGAAGGAGAAGTCGTAACAAGGTTTCCG-TAGGTGAACCTGCGGAAGGATCATTGTC
AAAA-CCT-GACA--T---CTAGAAAA-CTC-GTG-AACTTGTT-CATAAA-----GAA---T--GGGG-AAT-GCA---
--TCGG-TT-TGG-CCTAG-T-GC----CTCTCCC-----TTTGCTTT----------CCCC--TC--------------
--------GCGA----GCAGA-CGTGCCTAG-AGC-TTTCGAG--CGATG-TGT-TC--GTCT-GCTTGTCGAACAA-CG
AA-CCC-CGGCGCAAATCGCGCCAAGGA-T---AA--TGGAATGA---GTTT-GT-----G-CA--TG-CATG-T----C
CCT----------GCCC-GTCTA----C------GG--GT----GGCG-------TTGGCTT-GCACATCTTTT-----G
TA--------TAA-----C----TA------AA-TGACTCTCGGCAACGGATATCTCGGCTCTTGCATCGATGAAGAACG
TAGCGAAATGCGATACTTGGTGTGAATTGCAGAATCCCGTGAACCATCGAGTCTTTGAACGCAAGTTGCGCCTGAAGCC-
-ATCAGGTTGAAGGCACGTCTGCCTGGGCGTCACGCATTGCGTCGCTCGCTC-----ACCCC-GTGCCTC--A-CT---G
GGCGGG-----TAA-GTGAGTGGGCGG-ATATTGGCCCCCC-----GTTCACATTT-G-TGCTC--GGTTGGCCTAAAA-
A-TAA-GG-TCCC---TGATGACGG-AC-------ATCA---CAACAAGTGGTGG----TTGTC---AAACTGTCGCGAC
ACGTTGTGCA---TGCT-A--CT------CTGTCGTCG---GTGG--GCT----------CATTGACCCTTAA-GT-GCC
-A--TCGA---------------ACTT---GGCACC---TCA--ACTG-C-GACCCC--AGGT-CA-GG-C--GGGATTA
CCC-GCTGAGTTTAAGCATATCAA-TAAGCGG-AGG-AAAAGAAA-CTTACAAGGATTCCCCTAGTAACGG-CGAGCGAA
CCGGG-AAT
>NEW_mucronata_RH187
?????????????????GTG-AAGTGTTCGG-ATCGCGG-CGACGTGGG-CGGTTCGCTGCC-GGCGACGTCGCGAGAAG
TCCACTGAACCTTATCATTTAGAGGAAGGAGAAGTCGTAACAAGGTTTCCG-TAGGTGAACCTGCGGAAGGATCATTGTC
AAAG-CCT-GACA--T---CTAGAAAA-CTC-GTG-AACTTGTT-CATAAA-----GAA---T--GGGG-AAT-GCA---
--TCGG-TT-GAAGCCTAG-T-GC----CTCTCCT-----TTTGCTTT----------CCCC--TC--------------
--------GCGA----GCAGA-CGTGCTTAG-AGC-TTTCGAG--CGATG-TGT-TC--GTCT-GCTTGTCGAACAA-CG
AA-CCC-CGGCGCAAATCGCGCCAAGGA-T---AA--TGGAATGA---GTTT-GT-----G-CA--TG-C----------
CCT----------GCCC-GTCTA----C------GG--GT----GGCG-------TTGGCTT-GCACATCTTTT-----G
TA--------TAA-----C----TA------AA-TGACTCTCGGCAACGGATATCTCGGCTCTTGCATCGATGAAGAACG
TAGCGAAATGCGATACTTGGTGTGAATTGCAGAATCCCGTGAACCATCGAGTCTTTGAACGCAAGTTGCGCCTGAAGCC-
-ATCAGGTTGAAGGCACGTCTGCCTGGGCGTCACGCATTGCGTCGCTCACTC-----ACCCC-GTGCCTC--A-TT---G
GGCGGG-----CAA-GTGCGTGGGCGG-ATATTGGCCCCCC-----GTTCACATTT-G-TGCTC--GGTTGGCCTAAAA-
G-TAA-GG-TCCC---TGATGACGG-AC-------ATCA---CAACAAGTGGTGG----TTGTC---AAACTGTCGCGAC
ACGTTGTGCA---TGCT-A--CT------CCGTCGTCG---GTGG--GCT----------CATCGACCCTTAA-GT-GCC
-A--TCGA---------------ACTT---GGTACC---TCA--ACTG-C-GACCCC--AGGT-CA-GG-C--GGGATTA
CCC-GCTGAGTTTAAGCATATCAA-TAAGCGG-AGG-AAAAGAAA-CTTACAAGGATTCCCCTAGTAACGG-CGAGCGAA
CCGGG-AAT
>NEW_omninoglabra_RH77
?????????????????GTG-AAGTGTTCGG-ATCGCGG-CGACGTGGG-CGGTTCGCTGCC-GGCGACGTCGCGAGAAG
TCCACTGAACCTTATCATTTAGAGGAAGGAGAAGTCGTAACAAGGTTTCCG-TAGGTGAACCTGCGGAAGGATCATTGTC
GAAA-CCT-GACA--T---CTAGAAAA-CTC-GTG-AACTTGTT-CATAGA-----GAA---T--GGGG-AAT-GCA---
--TCGG-AT-TGG-CCCAG-T-GC----CTCTCCT-----TTTGCTTT----------CCCC--TT--------------
--------GCGA----GCAGA-CGTGCCTGG-AGC-TTTCGAG--CGATG-TGT-TC--GTCT-GCTTGTCGAACAA-CG
AA-CCC-CGGCGCAAATCGCGCCAAGGA-T---AA--AGGAATGA---GTTT-GT-----G-CA--TG-CATG-T----C
CCT----------GCCC-GTCTA----C------GG--GT----GGCG-------TTGGCTT-GCACATCTTTT-----G
TA--------TAA-----C----TA------AA-TGACTCTCGGCAACGGATATCTCGGCTCTTGCATCGATGAAGAACG
TAGCGAAATGCGATACTTGGTGTGAATTGCAGAATCCCGTGAACCATCGAGTCTTTGAACGCAAGTTGCGCCTGAAGCC-
-ATCAGGTTGAAGGCACGTCTGCCTGGGCGTCACGCATTGCGTCGCTCACTC-----ACCCC-GTGCCTC--T-CT---G
GGCGGG-----TAA-GTGCGTGGGCGG-ATATTGGCCCCCC-----GTTCACATTT-G-TGCTC--GGTTGGCCTAAAA-
A-TAA-GG-TCCT---TGATGACGG-AC-------ATCA---CAACAAGTGGTGG----TTGAC---AAACTGTCGCGAC
ATGTTGTGCA---TGCT-A--CT------CCGTCGTCG---GTGG--GCT----------CATTGACCCTTAA-GT-GCC
-A--TCGA---------------ACTT---GGTACC---TCA--ACTG-C-GACCCC--AGGT-CA-GG-C--GGGATTA
CCC-GCTGAGTTTAAGCATATCAA-TAAGCGG-AGG-AAAAGAAA-CTTACAAGGATTCCCCTAGTAACGG-CGAGCGAA
CCGGG-AAT
>NEW_pilaarkopensis_RH139
????????????????GGTG-AAGTGTTCGG-ATCGCGG-CGACGTGGG-CGGTTCGCTGCC-GGCGACGTCGCGAGAAG
TCCACTGAACCTTATCATTTAGAGGAAGGAGAAGTCGTAACAAGGTTTCCG-TAGGTGAACCTGCGGAAGGATCATTGTC
AAAA-CCT-GACA--T---CTAGAAAA-CTC-GTG-AACTTGTT-CATAAA-----GAA---T--GGGG-AAT-GCA---
--TTGG-TT-TGG-CCCAG-T-GC----CTCTCCT-----TTTGCTTT----------CCCC--TC--------------
--------GCGA----GCAGA-CGTGCCTGG-AGC-TTTCGAG--CGATG-TGT-TC--GTCT-GCTTGTCGAACAA-CG
AA-CCC-CGGCGCAAATCGCGCCAAGGA-T---AA--TGGAATGA---GTTT-GT-----G-CA--TG-CATG-T----C
CTT----------GCCC-GTCTA----C------GG--GT----GGCG-------TTGGCTT-GCACATCTTTT-----G
TA--------TAA-----C----TA------AA-TGACTCTCGGCAACGGATATCTCGGCTCTTGCATCGATGAAGAACG
TAGCGAAATGCGATACTTGGTGTGAATTGCAGAATCCCGTGAACCATCGAGTCTTTGAACGCAAGTTGCGCCTGAAGCC-
-ATCAGGTTGAAGGCACGTCTGCCTGGGCGTCACGCATTGCGTCGCTCACTC-----ACCCC-GTGCCTC--A-CA---G
GGCGGG-----TAA-GTGCGTGGGCGG-ATATTGGCCCCCC-----GTTCACATTT-G-TGCTC--GGTTGGCCTAAAA-
A-TAA-GG-TCCC---TGATGACGG-AC-------ATCA---CAACAAGTGGTGG----TTGCC---AAACTGTCGCGAC
ACGTTGTGCA---TGCT-A--CT------CCGTCGTCG---GTGG--GCT----------CATTGACCCTTAA-GT-GCC
-A--TCGA---------------ACTT---GGTACC---TCA--ACTG-C-GACCCC--AGGT-CA-GG-C--GGGATTA
CCC-GCTGAGTTTAAGCATATCAA-TAAGCGG-AGG-AAAAGAAA-CTTACAAGGATTCCCCTAGTAACGG-CGAGCGAA
CCGGG-AAT
>NEW_sp_aff_inconstans_RH43
????????????????GGTG-AAGTGTTCGG-ATCGCGG-CGACGTGGG-CGGTTCGCTGCC-GGCGACGTCGCGAGAAG
TCCACTGAACCTTATCATTTAGAGGAAGGAGAAGTCGTAACAAGGTTTCCG-TAGGTGAACCTGCGGAAGGATCATTGTC
AAAA-CCT-GACA--T---CTAGAAAA-CTC-GTG-AACTTGTT-CATAGA-----GAA---T--GGGG-AAT-GCA---
--TCGG-TT-TGG-CCCAG-T-GC----CTCTCCT-----TTTGCTTT----------CCCC--TC--------------
--------GCGA----GCAGA-CGTGCATGG-AGC-TTTCGAG--CGATG-TGT-TC--GTGT-GCTTGTCGAACAA-CG
AA-CCC-CGGCGCAAATCGCGCCAAGGA-T---AA--TGGAATGA---GTTT-GT-----G-CA--TG-CATG-T----C
CCT----------GCCC-GTCTA----C------GG--GT----GGCG-------TTGGCTT-GCACATCTTTT-----G
TA--------TAA-----C----TA------AA-TGACTCTCGGCAACGGATATCTCGGCTCTTGCATCGATGAAGAACG
TAGCGAAATGCGATACTTGGTGTGAATTGCAGAATCCCGTGAACCATCGAGTCTTTGAACGCAAGTTGCGCCTGAAGCC-
-ATCAGGTTGAAGGCACGTCTGCCTGGGCGTCACGCATTGCGTCGCTCACTC-----ACCCC-GTGCCTC--A-CT---G
GGCGGG-----TAA-GTGCGTGGGCGG-ATATTGGCCCCCC-----GTTCACATTT-G-TGCTC--GGTTGGCCTAAAA-
A-TAA-GG-TCCC---TGATGACGG-AC-------ATCA---CAACAAGTGGTGG----TTGCC---AAACTGTCGCGAC
ACGTTGTGCA---TGCT-A--CT------CCGTCGTGG---GTGG--GCT----------CTCTGACCCTTAA-GT-GCC
-A--TCGA---------------ACTT---GGCACC---TCA--ACTG-C-GACCCC--AGGT-CA-GG-C--GGGATTA
CCC-GCTGAGTTTAAGCATATCAA-TAAGCGG-AGG-AAAAGAAA-CTTACAAGGATTCCCCTAGTAACGG-CGAGCGAA
CCGGG-AAT
>NEW_sp_aff_umbratica_JV826
?????????????????GTG-AAGTGTTCGG-ATCGCGG-CGACGTGGG-CGGTTCGCTGCC-GGCGATGTCGCGAGAAG
TCCACTGAACCTTATCATTTAGAGGAAGGAGAAGTCGTAACAAGGTTTCCG-TAGGTGAACCTGCGGAAGGATCATTGTC
AAAA-CCT-GACA--T---CTAGAAAA-CTC-GTG-AACTTGTT-CATAAA-----GAA---T--GGGG-AAC-GCA---
--TCGG-TT-TGG-CCCAG-T-GC----CTCTCCT-----TTTGCTTT----------CCCC--AC--------------
--------GCGA----GCAGA-CGTGCCTGG-AGC-TTTCGAG--CGATG-TGT-TC--GCCT-GCTTGTCGAACAA-CG
AA-CCC-CGGCGCAAATCGCGCCAAGGA-T---AA--TGGAATGA---GTTT-GT-----G-CA--TG-TATG-T----C
CCTCT--------GCCC-GTCTA----C------GG--GT----GGCG-------TTGGCTT-GCACATCTTTT-----G
TA--------TAA-----C----TA------AA-TGACTCTCGGCAATGGATATCTCGGCTCTTGCATCGATGAAGAACG
TAGCGAAATGCGATACTTGGTGTGAATTGCAGAATCCCGTGAACCATCGAGTCTTTGAACGCAAGTTGCGCCTGAAGCC-
-ATCAGGTTGAAGGCACGTCTGCCTGGGCGTCACGCATTGCGTTGCTCACTC-----ACCCC-GTGCCTC--A-CT---G
GGCGGG-----TAA-GTGCGTGGGCGG-ATATTGGCCCCCC-----GTTCACATTT-G-TGCTC--GGTTGGCCTAAAA-
A-TAA-TG-TCCC---TGATGATGG-AC-------ATCA---CAACAAGTGGTGG----TTGCC---AAACTGTCGCGAC
ATGTTGTGCA---TGCT-A--CT------CCGTCGTTG---GTGG--GCT----------CGTTGACCCTTAA-GT-GCC
-A--TCAA---------------ACTT---GGTACC---TCA--ACTG-C-GACCCC--AGGT-CA-GG-C--GGGATTA
CCC-GCTGAGTTTAAGCATATCAA-TAAGCGG-AGG-AAAAGAAA-CTTACAAGGATTCCCCTAGTAACGG-CGAGCGAA
CCGGG-AAT
>NEW_sp_arida_RH218
?????????????????GTG-AAGTGTTCGG-ATCGCGG-CGACGTGGG-CGGTTCGCTGCC-GGCGACGTCGTGAGAAG
TCCACTGAACCTTATCATTTAGAGGAAGGAGAAGTCGTAACAAGGTTTCCG-TAGGTGAACCTGCGGAAGGATCATTGTC
AAAA-CCT-GACA--T---CTAGAAAA-CTT-GTG-AACTTGTT-CATAAA-----GAA---T--GGGG-AAA-GCA---
--TCGG-TT-TGG-CCCAA-T-GC----CTCTCCT-----TTTGCTTT----------CCCC--TT--------------
--------GCGA----GCAGA-CGTGCCTAG-AGC-TTTCGAG--CGATG-TGT-TC--GTCT-GCTTG-CGAACAA-CG
AA-CCC-CGGCGCAAATCGCGCCAAGGA-T---AA--TGGAATGA---GTTT-GT-----G-CA--TG-CATG-T----C
CCT-----------CCC-GTCTA----C------GG--GT----GGCG-------TTGGCTT-GCACATCTTTT-----G
TA--------TAA-----C----TA------AA-TGACTCTCGGCAACGGATATCTCGGCTCTTGCATCGATGAAGAACG
TAGCGAAATGCGATACTTGGTGTGAATTGCAGAATCCCGTGAACCATCGAGTCTTTGAACGCAAGTTGCGCCTGAAGCC-
-ATCAGGTTGAAGGCACGTCTGCCTGGGCGTCACGCATTGCGTCGCTCACTC-----ATCCC-GTGCCTC--A-TT---G
GGCGGG-----TAA-GTGCGTGGGCGG-ATATTGGCCCCCC-----GTTCACATTT-G-TGCTC--GGTTGGCCTAAAA-
A-TAA-GG-TCCC---TGATGACGG-AC-------ATCA---CAACAAGTGGTGG----TTGTC---AAACTGTCGCGAC
ACGTTGTGCA---TGCT-A--CT------CCGTCGTCG---GTGG--GCT----------CATTGACCCTTAA-GT-GCC
-A--TCGA---------------ACTT---GGTACC---TCA--ACTG-C-GACCCC--AGGT-CA-GG-C--GGGATTA
CCC-GCTGAGTTTAAGCATATCAA-TAAGCGG-AGG-AAAAGAAA-CTTACAAGGATTCCCCTAGTAACGG-CGAGCGAA
CCGGG-AAT
>NEW_sp_arida_RH220
?????????????????????AAGTGTTCGG-ATCGCGG-CGACGTGGG-CGGTTCGCTGCC-GGCGACGTCGTGAGAAG
TCCACTGAACCTTATCATTTAGAGGAAGGAGAAGTCGTAACAAGGTTTCCG-TAGGTGAACCTGCGGAAGGATCATTGTC
AAAA-CCT-GACA--T---CTAGAAAA-CTT-GTG-AACTTGTT-CATAAA-----GAA---T--GGGG-AAA-GCA---
--TCGG-TT-TGG-CCCAA-T-GC----CTCTCCT-----TTTGCTTT----------CCCC--TT--------------
--------GCGA----GCAGA-CGTGCCTAG-AGC-TTTCGAG--CGATG-TGT-TC--GTCT-GCTTG-CGAACAA-CG
AA-CCC-CGGCGCAAATCGCGCCAAGGA-T---AA--TGGAATGA---GTTT-GT-----G-CA--TG-CATG-T----C
CCT-----------CCC-GTCTA----C------GG--GT----GGCG-------TTGGCTT-GCACATCTTTT-----G
TA--------TAA-----C----TA------AA-TGACTCTCGGCAACGGATATCTCGGCTCTTGCATCGATGAAGAACG
TAGCGAAATGCGATACTTGGTGTGAATTGCAGAATCCCGTGAACCATCGAGTCTTTGAACGCAAGTTGCGCCTGAAGCC-
-ATCAGGTTGAAGGCACGTCTGCCTGGGCGTCACGCATTGCGTCGCTCACTC-----ATCCC-GTGCCTC--A-TT---G
GGCGGG-----TAA-GTGCGTGGGCGG-ATATTGGCCCCCC-----GTTCACATTT-G-TGCTC--GGTTGGCCTAAAA-
A-TAA-GG-TCCC---TGATGACGG-AC-------ATCA---CAACAAGTGGTGG----TTGTC---AAACTGTCGCGAC
ACGTTGTGCA---TGCT-A--CT------CCGTCGTCG---GTGG--GCT----------CATTGACCCTTAA-GT-GCC
-A--TCGA---------------ACTT---GGTACC---TCA--ACTG-C-GACCCC--AGGT-CA-GG-C--GGGATTA
CCC-GCTGAGTTTAAGCATATCAA-TAAGCGG-AGG-AAAAGAAA-CTTACAAGGATTCCCCTAGTAACGG-CGAGCGAA
?????????
>NEW_sp_fredii_RH142
?????????????????GTG-AAGTGTTCGG-ATCGCGG-CGACGTGGG-CGGTTCGCTGCC-GGCGACGTCGCGAGAAG
TCCACTGAACCTTATCATTTAGAGGAAGGAGAAGTCGTAACAAGGTTTCCG-TAGGTGAACCTGCGGAAGGATCATTGTC
AAAA-CTT-GACA--T---CTAGAAAA-CTC-GTG-AACTTGTT-CATAAA-----GAA---T--GGGG-AAT-GCA---
--TCGG-TT-TGG-CCCAG-T-GC----CCC--CT-----TTTGCTTT----------CCCC--TC--------------
--------GCGA----GCAGA-CGTGCCTGG-ATC-TTTCGAG--CGATG-AGT-TC--GTCT-GCTTGTCGAACAA-CG
AA-CCC-CGGCGCAAATCGCGCCAAGGA-T---AA--TGGAATGA---GTTT-GT-----G-CA--TG-CAG-------C
CCT----------ACCC-GTCTA----C------GG--GT----GGCG-------TTGGCTT-GCACATCTTTT-----G
TA--------TAA-----C----TA------AA-TGACTCTCGGCAACGGATATCTCGGCTCTTGCATCGATGAAGAACG
TAGCGAAATGCGATACTTGGTGTGAATTGCAGAATCCCGTGAACCATCGAGTCTTTGAACGCAAGTTGCGCCTGAAGCC-
-ATCAGGTTGAAGGCACGTCTGCTTGGGCGTCACGCATTGCGTCGCTCACTC-----ACCCC-GTACCTC--A-TT---G
GGCGGG-----TAA-GTGTGTGGGCGG-ATATTGGCCCCCC-----GTTCACATTT-G-TGCTC--GGTTGGCCTAAAA-
A-TAA-GG-TCCT---TGATGACGG-AC-------ATCA---CAACAAGTGGTGG----TTGCC---AAACTGTCGCGAC
ACGTTGTGCA---TGCT-A--CT------TCGTCATGG---TTGG--GCT----------CATTGACCCTTAA-GT-GCC
-A--TCGA---------------ACTT---GGTACC---TCA--ATTG-C-GACCCC--AGGT-CA-GG-C--GGGATTA
CCC-GCTGAGTTTAAGCATATCAA-TAAGCGG-AGG-AAAAGAAA-CTTACAAGGATTCCCCTAGTAACGG-CGAGCGAA
CCGGG-AAT
>NEW_sp_hessaquae_RH181
?????????????????GTG-AAGTGTTCGG-ATCGCGG-CGACGTGGG-CGGTTCGCTGCC-GGCGACGTCGCGAGAAG
TCCACTGAACCTTATCATTTAGAGGAAGGAGAAGTCGTAACAAGGTTTCCG-TAGGTGAACCTGCGGAAGGATCATTGTC
AAAA-CCT-GACA--T---CTAGAAAA-CTC-GTG-AACTTGTT-CATAAA-----GAA---T--GGGG-AAT-GCA---
--TTGG-TT-TGG-CCCAG-T-GC----CTTTCCT-----TTTGCTTT----------CCCC--TC--------------
--------GCGA----GCAGA-CGTGCCTAG-AGC-TTTTGAG--CGATG-TGT-TC--GTCT-GCTTGTCGAACAA-CG
AA-CCC-CGGCGCAAATCGCGCCAAGGA-T---AA--TGGAATGA---GTTT-GT-----G-CA--TG-CATG-T----C
CCT----------GCCC-GTGTA----C------GG--GT----GGCG-------TTGGCTT-GCACATCTTTT-----G
TA--------TAA-----C----TA------AA-TGACTCTCGGCAACGGATATCTCGGCTCTTGCATCGATGAAGAACG
TAGCGAAATGCGATACTTGGTGTGAATTGCAGAATCCCGTGAACCATCGAGTCTTTGAACGCAAGTTGCGCCTGAAGCC-
-ATCAGGTTGAAGGCACGTCTGCCTGGGCGTCACGCATTGCGTCGCTCGCTC-----ACCCC-GTGCTTC--A-CT---G
GGCGGG-----TAA-GTGAGTGGGCGG-ATATTGGCCCCCC-----GTTCACATTT-G-TGCTC--GGTCGGCCTAAAA-
A-TAA-GG-TCCC---TGATGACGG-AC-------ATCA---CAACAAGTGGTGG----TTGTC---AAACTGTCGCGAC
ACGTTGTGCA---TGCT-A--CT------CTGTCGTCG---GTGG--GCT----------CATTGACCCTTAA-GT-GCC
-A--TCGA---------------ACTT---GGCACC---TCA--ACTG-C-GACCCC--AGGT-CA-GG-C--GGGATTA
CCC-GCTGAGTTTAAGCATATCAA-TAAGCGG-AGG-AAAAGAAA-CTTACAAGGATTCCCCTAGTAACGG-CGAGCGAA
CCGGG-AAT
>NEW_sp_hessaquae_RH193b
?????????????????GTG-AAGTGTTCGG-ATCGCGG-CGACGTGGG-CGGTTCGCTGCC-GGCGACGTCGCGAGAAG
TCCACTGAACCTTATCATTTAGAGGAAGGAGAAGTCGTAACAAGGTTTCCG-TAGGTGAACCTGCGGAAGGATCATTGTC
AAAA-CCT-GACA--T---CTAGAAAA-CTC-GTG-AACTTGTT-CATAAA-----GAA---T--GGGG-AAT-GCA---
--TTGG-TT-TGG-CCCAG-T-GC----CTTTCCT-----TTTGCTTT----------CCCC--TC--------------
--------GCGA----GCAGA-CGTGCCTAG-AGC-TTTTGAG--CGATG-TGT-TC--GTCT-GCTTGTCGAACAA-CG
AA-CCC-CGGCGCAAATCGCGCCAAGGA-T---AA--TGGAATGA---GTTT-GT-----G-CA--TG-CATG-T----C
CCT----------GCCC-GTGTA----C------GG--GT----GGCG-------TTGGCTT-GCACATCTTTT-----G
TA--------TAA-----C----TA------AA-TGACTCTCGGCAACGGATATCTCGGCTCTTGCATCGATGAAGAACG
TAGCGAAATGCGATACTTGGTGTGAATTGCAGAATCCCGTGAACCATCGAGTCTTTGAACGCAAGTTGCGCCTGAAGCC-
-ATCAGGTTGAAGGCACGTCTGCCTGGGCGTCACGCATTGCGTCGCTCGCTC-----ACCCC-GTGCTTC--A-CT---G
GGCGGG-----TAA-GTGAGTGGGCGG-ATATTGGCCCCCC-----GTTCACATTT-G-TGCTC--GGTCGGCCTAAAA-
A-TAA-GG-TCCC---TGATGACGG-AC-------ATCA---CAACAAGTGGTGG----TTGTC---AAACTGTCGCGAC
ACGTTGTGCA---TGCT-A--CT------CTGTCGTCG---GTGG--GCT----------CATTGACCCTTAA-GT-GCC
-A--TCGA---------------ACTT---GGCACC---TCA--ACTG-C-GACCCC--AGGT-CA-GG-C--GGGATTA
CCC-GCTGAGTTTAAGCATATCAA-TAAGCGG-AGG-AAAAGAAA-CTTACAAGGATTCCCCTAGTAACGG-CGAGCGAA
?????????
>NEW_sp_napierensis_RDH184a
???????????????????G-AAGTGTTCGG-ATCGCGG-CGACGTGGG-CGGTTCGCTGCC-GGCGACGTCGCGAGAAG
TCCACTGAACCTTATCATTTAGAGGAAGGAGAAGTCGTAACAAGGTTTCCG-TAGGTGAACCTGCGGAAGGATCATTGTC
AAAA-CCT-GACA--T---CTAGAAAA-CTC-GTG-AACTTGTT-CATAGA-----GAA---T--GGGG-AAT-GCA---
--TCGG-TT-TGG-CCCAG-T-GC----CTCACCT-----TTTGCTTT----------CCCC--TT--------------
--------GCGA----GCAGA-CGTGCTTGG-AGC-TTTCGAG--CGACG-TGT-TC--GTCT-GCTTGTCGAACAA-CG
AA-CCC-CGGCGCAAATCGCGCCAAGGA-T---AA--TGGAATGA---GTTT-GT-----G-CA--TG-CATG-T----C
CCT----------GCCC-GTCTA----C------GG--GT----GGCG-------TTGGCTT-GCACATCTTTT-----G
TA--------TAA-----C----TA------AA-TGACTCTCGGCAACGGATATCTCGGCTCTTGCATCGATGAAGAACG
TAGCGAAATGCGATACTTGGTGTGAATTGCAGAATCCCGTGAACCATCGAGTCTTTGAACGCAAGTTGCGCCTGAAGCC-
-ATCAGGTTGAAGGCACGTCTGCCTGGGCGTCACGCATTGCGTCGCTCACTC-----ACCCC-GTGCCTT--A-CT---G
GGCGGG-----TAA-GTGCGTGGGCGG-ATATTGGCCCCCC-----GTTCACATTT-G-TGCTC--GGTTGGCCTAAAA-
A-TAA-GG-TCCC---TGATGACGG-AC-------ATCA---CAACAAGTGGTGG----TTGCC---AAACTGTCGCGAC
ACGTTGTGCA---TGCT-A--CT------CCGTCGGCG---GCGG--GCT----------CATTGACCCTTAA-GT-GCC
-A--TCGA---------------ACTT---GGTACC---TCA--ACTG-C-GACCCC--AGGT-CA-GG-C--GGGATTA
CCC-GCTGAGTTTAAGCATATCAA-TAAGCGG-AGG-AAAAGAAA-CTTACAAGGATTCCCCTAGTAACGG-CGAGCGAA
CCGGG-AAT
>NEW_sp_napierensis_RDH184b
???????????????????G-AAGTGTTCGG-ATCGCGG-CGACGTGGG-CGGTTCGCTGCC-GGCGACGTCGCGAGAAG
TCCACTGAACCTTATCATTTAGAGGAAGGAGAAGTCGTAACAAGGTTTCCG-TAGGTGAACCTGCGGAAGGATCATTGTC
AAAA-CTT-GACA--T---CTAGAAAA-ATC-GTG-AACTTGTT-CATAGA-----GAA---T--GGGG-AAT-GCA---
--TTGG-TT-TGG-CCCAG-T-GC----CTCTCCT-----TTTGCTTT----------CCCC--TT--------------
--------GCGA----GCAGA-CGTGCCTGG-AGC-TTTCGAG--CGACG-TGT-TT--GTCT-GCTTGTCGAACAA-CG
AA-CCC-CGGCGCAAATCGCGCCAAGGA-T---AA--TGGAATGA---GTTT-GT-----G-CA--TG-CATG-T----C
CCT----------GCCC-GTCTA----C------GG--GT----AGCG-------TTGGCTT-GCACGTCTTTT-----G
TA--------TAA-----C----TA------AA-TGACTCTCGGCAACGGATATCTCGGCTCTTGCATCGATGAAGAACG
TAGCGAAATGCGATACTTGGTGTGAATTGCAGAATCCCGTGAACCATCGAGTCTTTGAACGCAAGTTGCGCCTGAAGCC-
-ATCAGGTTGAAGGCACGTCTGCCTGGGCGTCACGCATTGCGTCGCTCACTC-----ACCCC-GTGCCTC--A-CT---G
GGCGGG-----TAA-GTGCGTGGGCGG-ATATTGGCCCCCC-----GTTCACATTT-G-TGCTC--GGTTGGCCTAAAA-
A-TAA-GG-TCCC---TGATGACGG-AC-------ATCA---CAACAAGTGGTGG----TTGCC---AAACTGTCGCGAC
ACGTTGTGCA---TGAT-A--CT------CCGTCGTCG---GTGG--GCT----------CATTGACCCTTAA-GT-GCC
-A--TCGA---------------ACTT---GGTACC---TCA--ACTG-C-GACCCC--AGGT-CA-GG-C--GGGATTA
CCC-GCTGAGTTTAAGCATATCAA-TAAGCGG-AGG-AAAAGAAA-CTTACAAGGATTCCCCTAGTAACGG-CGAGCGAA
CCGGG-AAT
>NEW_sp_nov_JV2988
?????????????????GTG-AAGTGTTCGG-ATCGCGG-CGACGTGGG-CGGTTCGCTGCC-GGCGACGTCGCGAGAAG
TCCACTGAACCTTATCATTTAGAGGAAGGAGAAGTCGTAACAAGGTTTCCG-TAGGTGAACCTGCGGAAGGATCATTGTC
AAAA-CCT-GACA--T---CTAGAAAA-CTC-GTG-AACTTGTT-CATAGA-----GAA---T--GAGG-AAT-GCA---
--TTGG-TT-TGG-CCCAG-T-GC----CTCTCCT-----TTTGCTTT----------CCCC--TT--------------
--------GCGA----GCAGA-CGTGCCTGG-AGC-TTTCGAG--CGATG-TGT-TT--GTCT-GCTTGTCGAACAA-CG
AA-CCC-CGGCGCAAATCGCGCCAAGGA-T---AA--TGGAATGA---GTTT-GT-----T-CA--TG-CATG-G----C
CCT----------GCCC-GTCTA----C------GG--GT----GGCG-------TTGGCTT-GCACATCTTTT-----G
TA--------CAA-----C----TA------AA-TGACTCTCGGCAACGGATATCTCGGCTCTTGCATCGATGAAGAACG
TAGCGAAATGCGATACTTGGTGTGAATTGCAGAATCCCGTGAACCATCGAGTCTTTGAACGCAAGTTGCGCCTGAAGCC-
-ATCAGGTTGAAGGCACGTCTGCCTGGGCGTCACGCATTGCGTCGCTCACAC-----ACCCC-GTGGCTC--A-CT---G
GGCGGG-----TAA-GTGCGTGGGCGG-ATATTGGCCCCCC-----GTTCACATTT-G-TGCGC--GGTTGGCCTAAAA-
A-TAA-GG-TCCC---TGATGACGG-AC-------ATCA---CAACAAGTGGTGG----TTACC---AAACTGTCGCGAC
ACGTTGTGCA---TGCA-AAACT------CCGTCGTCG---GTGA--GCT----------CATTGACCCTTAA-GT-GCC
-A--TAGA---------------ACTT---GGTACC---TCA--ACTG-C-GACCCC--AGGT-CA-GG-C--GGGATTA
CCC-GCTGAGTTTAAGCATATCAA-TAAGCGG-AGG-AAAAGAAA-CTTACAAGGATTCCCCTAGTAACGG-CGAGCGAA
CCGGG-AAT
>NEW_sp_romana_RH182
????????????????GGTG-AAGTGTTCGG-ATCGCGG-CGACGTGGG-CGGTTCGCTGCC-GGCGACGTCGCGAGAAG
TCCACTGAACCTTATCATTTAGAGGAAGGAGAAGTCGTAACAAGGTTTCCG-TAGGTGAACCTGCGGAAGGATCATTGTC
AAAA-CCT-GACA--T---CTAGAAAA-CTC-GTG-AACTTGTT-CATAAA-----GAA---T--GGGG-AAT-GCA---
--TCGG-TT-TGG-CCTAG-T-GC----CTCTCCC-----TTTGCTTT----------CCCC--TC--------------
--------GCGA----GCAGA-CGTGCCTAG-AGC-TTTCGAG--CGATG-TGT-TC--GTCT-GCTTGTCGAACAA-CG
AA-CCC-CGGCGCAAATCGCGCCAAGGA-T---AA--TGGAATGA---GTTT-GT-----G-CA--TG-CATG-T----C
CCT----------GCCC-GTCTA----C------GG--GT----GGCG-------TTGGCTT-GCACATCTTTT-----G
TA--------TAA-----C----TA------AA-TGACTCTCGGCAACGGATATCTCGGCTCTTGCATCGATGAAGAACG
TAGCGAAATGCGATACTTGGTGTGAATTGCAGAATCCCGTGAACCATCGAGTCTTTGAACGCAAGTTGCGCCTGAAGCC-
-ATCAGGTTGAAGGCACGTCTGCCTGGGCGTCACGCATTGCGTCGCTTGCTC-----ACCCC-GTGCCTC--A-CT---G
GGCGGG-----TAA-GTGAGTGGGCGG-ATATTGGCCCCCC-----GTTCACATTT-G-TGCTC--GGTTGGCCTAAAA-
A-TAA-GG-TCCC---TGATGACGG-AC-------ATCA---CAACAAGTGGTGG----TTGTC---AAACTGTCGCGAC
ACGTTGTGCA---TGCT-A--CT------CTGTCGTCG---GTGG--GCT----------CATTGACCCTTAA-GT-GCC
-A--TCGA---------------ACTT---GGCACC---TCA--ACTG-C-GACCCC--AGGT-CA-GG-C--GGGATTA
CCC-GCTGAGTTTAAGCATATCAA-TAAGCGG-AGG-AAAAGAAA-CTTACAAGGATTCCCCTAGTAACGG-CGAGCGAA
CCGGG-AAT
>NEW_sp_schlebuschii_RH31
?????????????????????AAGTGTTCGG-ATCGCGG-CGACGTGGG-CGGTTCGCTGCC-GGCGACGTCGCGAGAAG
TCCACTGAACCTTATCATTTAGAGGAAGGAGAAGTCGTAACAAGGTTTCCG-TAGGTGAACCTGCGGAAGGATCATTGTC
AAAA-CCC-GACA--T---CTAGAAAA-CTC-GTG-AACTTGTT-CATAGA-----GAA---T--GGGG-AAT-GCA---
--TCGG-TT-TGG-CCCAG-T-GC----CTCTCCT-----TTTGCTTT----------CCCC--TT--------------
--------GCGA----GCAGA-CGTGCCTGG-AGC-TTTCGAG--CGACG-TGT-TT--GTCT-GCTTGTCGAACAA-CG
AA-CCC-CGGCGCAAATCGCGCCAAGGA-T---AA--TGGAATGA---GTTT-GT-----G-CA--TG-CATG-CATGGC
GCT----------GCCC-GTCTA----C------GG--GT----GGCG-------TCGGCTT-GCACATCTTTT-----G
TA--------TAA-----C----TA------AA-TGACTCTCGGCAACGGATATCTCGGCTCTTGCATCGATGAAGAACG
TAGCGAAATGCGATACTTGGTGTGAATTGCAGAATCCCGTGAACCATCGAGTCTTTGAACGCAAGTTGCGCCTGAAGCC-
-ATCAGGTTGAAGGCACGTCTGCCTGGGCGTCACGCATTGCGTCGCTCACTC-----ACCCC-GTGCCTC--A-CT---G
GGCGGG-----TAA-GTGCGTGGGCGG-ATATTGGCCCCCCC----GTTCACATTT-G-TGCTC--GGTTGGCCTAAAA-
A-TAA-GG-TCCC---TGATGACGG-AC-------ATCA---CAACAAGTGGTGG----TTGCC---AAACTGTCGCGAC
ACGTTGTGCA---TGCT-A--CT------CCGTCGTCG---GTGG--GCT----------CATTGACCCTTAA-GT-GCC
-A--TAGA---------------ACTT---GGTACC---TCA--ACTG-C-GACCCC--AGGT-CA-GG-C--GGGATTA
CCC-GCTGAGTTTAAGCATATCAA-TAAGCGG-AGG-AAAAGAAA-CTTACAAGGATTCCCCTAGTAACGG-CGAGCGAA
CCGGG-AAT
>NEW_sp_soporata_RH183
?????????????????????????GTTCGG-ATCGCGG-CGACGTGGG-CGGTTCGCTGCC-GGCGACGTCGCGAGAAG
TCCACTGAACCTTATCATTTAGAGGAAGGAGAAGTCGTAACAAGGTTTCCG-TAGGTGAACCTGCGGAAGGATCATTGTC
AAAA-CCT-GACA--T---CTAGAAAA-CTC-GTG-AACTTGTT-CATAGA-----GAA---T--AGGG-AAT-GCA---
--TCGG-TT-TGG-CCCAG-T-GC----CTCTCCT-----TTTGCTTT----------CCCC--TT--------------
--------GCGA----GCAGA-CGTGCCTGG-AGC-TTTCGAG--CGATG-TGT-TC--GTCT-GCTTGTCGAACAA-CG
AA-CCC-CGGCGCAAATCGCGCCAAGGA-T---AA--TGGAATGA---GTTT-GT-----G-CA--TG-CATG-T----C
CCT----------GCCC-GTCTA----C------GG--GT----GGCG-------TTGGCTT-GCACATCTTTT-----G
TA--------TAA-----C----TA------AA-TGACTCTCGGCAACGGATATCTCGGCTCTTGCATCGATGAAGAACG
TAGCGAAATGCGATACTTGGTGTGAATTGCAGAATCCCGTGAACCATCGAGTCTTTGAACGCAAGTTGCGCCTGAAGCC-
-ATCAGGTTGAAGGCACGTCTGCCTGGGCGTCACGCATTGCGTCGCTCACTC-----ACCTC-GTGCCTC--A-CT---G
GGCGGG-----TAA-GTGCGTGGGCGG-ATATTGGCCCCCC-----GTTCACATTT-G-TGCTC--GGTTGGCCTAAAA-
A-TAA-GG-TCCC---TGATGATGG-AC-------ATCA---CAACAAGTGGTGG----TTGCC---AAACTGTCGCGAC
ATGTTGTGCA---TGCT-A--CT------CCGTCGTCG---GTGG--GCT----------CATTGACCCTTAA-GT-GCC
-A--TCGA---------------ACTT---GGTACC---TCA--ACTG-C-GACCCC--AGGT-CA-GG-C--GGGATTA
CCC-GCTGAGTTTAAGCATATCAA-TAAGCGG-AGG-AAAAGAAA-CTTACAAGGATTCCCCTAGTAACGG-CGAGCGAA
CCGGG-AAT
>NEW_sp_soporata_RH203
??????????????????????????TTCGG-ATCGCGG-CGACGTGGG-CGGTTCGCTGCC-GGCGACGTCGCGAGAAG
TCCACTGAACCTTATCATTTAGAGGAAGGAGAAGTCGTAACAAGGTTTCCG-TAGGTGAACCTGCGGAAGGATCATTGTC
AAAA-CCT-GACA--T---CTAGAAAA-CTC-GTG-AACTTGTT-CATAGA-----GAA---T--AGGG-AAT-GCA---
--TCGG-TT-TGG-CCCAG-T-GC----CTCTCCT-----TTTGCTTT----------CCCC--TT--------------
--------GCGA----GCAGA-CGTGCCTGG-AGC-TTTCGAG--CGATG-TGT-TC--GTCT-GCTTGTCGAACAA-CG
AA-CCC-CGGCGCAAATCGCGCCAAGGA-T---AA--TGGAATGA---GTTT-GT-----G-CA--TG-CATG-T----C
CCT----------GCCC-GTCTA----C------GG--GT----GGCG-------TTGGCTT-GCACATCTTTT-----G
TA--------TAA-----C----TA------AA-TGACTCTCGGCAACGGATATCTCGGCTCTTGCATCGATGAAGAACG
TAGCGAAATGCGATACTTGGTGTGAATTGCAGAATCCCGTGAACCATCGAGTCTTTGAACGCAAGTTGCGCCTGAAGCC-
-ATCAGGTTGAAGGCACGTCTGCCTGGGCGTCACGCATTGCGTCGCTCACTC-----ACCTC-GTGCCTC--A-CT---G
GGCGGG-----TAA-GTGCGTGGGCGG-ATATTGGCCCCCC-----GTTCACATTT-G-TGCTC--GGTTGGCCTAAAA-
A-TAA-GG-TCCC---TGATGATGG-AC-------ATCA---CAACAAGTGGTGG----TTGCC---AAACTGTCGCGAC
ATGTTGTGCA---TGCT-A--CT------CCGTCGTCG---GTGG--GCT----------CATTGACCCTTAA-GT-GCC
-A--TCGA---------------ACTT---GGTACC---TCA--ACTG-C-GACCCC--AGGT-CA-GG-C--GGGATTA
CCC-GCTGAGTTTAAGCATATCAA-TAAGCGG-AGG-AAAAGAAA-CTTACAAGGATTCCCCTAGTAACGG-CGAGCGAA
?????????
>NEW_zizikammensis_RH42
????????????????????????????????????????????????G-CGGTTCGCTGCC-GGCGACGTCGCGAGAAG
TCCACTGAACCTTATCATTTAGAGGAAGGAGAAGTCGTAACAAGGTTTCCG-TAGGTGAACCTGCGGAAGGATCATTGTC
AAAA-CCT-GACA--T---CTAGAAAA-CTC-GTG-AACTTGTT-CATAAA-----GAA---T--GGGG-AAC-GCA---
--TCGG-TT-TGG-CCCAG-T-GC----CTCTCCT-----TTTGCTTT----------CCCC--TC--------------
--------GCGG----GCAGA-CGTGCGTGG-AGC-TTTCGAG--CGATG-TGC-TC--GTCT-GCCTGTCGAACAA-CG
AA-CCC-CGGCGCAAATCGCGCCAAGGA-T---AA--TTGAATGA---GTTT-GT-----G-CA--TG-CATG-T----C
TC-----------GCCC-GTCTA----C--GGGCGG--GT----GGCG-------TTGGTTT-GCACATCTTTT-----G
TA--------TAA-----C----TA------AA-TGACTCTCGGCAACGGATATCTCGGCTCTTGCATCGATGAAGAACG
TAGCGAAATGCGATACTTGGTGTGAATTGCAGAATCCCGTGAACCATCGAGTCTTTGAACGCAAGTTGCGCCTGAAGCC-
-ATCAGGTTGAAGGCACGTCTGCCTGGGCGTCACGCATTGCGTCGCTCACTC-----ACCCC-GTGCCTC--A-CT---G
GGCGGG------AA-GTGCGTGGGCGG-ATATTGGCCCCCC-----GTTCACATTT-G-TGCTC--GGTTGGCCTAAAA-
A-TAA-GG-TCCC---TGATGACGG-AC-------ATCA---CAACAAGTGGTGG----TTGCC---AAACTRTCGCGAC
ACGTTGTGCA---TGAT-A--CT------CCGTCGTCG---GTGG--GCT----------CATTGACCCTTAA-GT-GCC
-A--TTGA---------------ACTT---GGTACC---TCA--ACTG-C-GACCCC--AGGT-CA-GG-C--GGGATTA
CCC-GCTGAGTTTAAGCATATCAA-TAAGCGG-AGG-AAAAGAAA-CTTACAAGGATTCCCCTAGTAACGG-CGAGCGAA
CCGGG-AAT
>abbotti_KG1005
????????????????????????????????????????????????????????????????????????????????
?????????????ATCATTTAGAGGAAGGAGAAGTCGTAACAAGGTTTCCG-TAGGTGAACCTGCGGAAGGATCATTGTC
AAAA-CTT-GACA--T---CTAGAAAA-CTC-GTG-AACTTGTT-CATAAA-----GAA---T--GGGG-AAT-GCA---
--TCGG-TT-TGG-CCCAG-T-GC----CTCTCCT-----TTTTCTTT----------CCCC--TC--------------
--------GCGA----GCGGA-CGTGCCTGG-AGC-TTTCGAG--CGACG-TGT-TC--GTCT-GCTTGTCGAACAA-CG
AA-CCC-CGGCGCAAATCGCGCCAAGGA-T---AA--TGGAATGA---GTTT-GT-----G-CC--TG-CATT-T----C
CCT----------GCCC-GTCTA----C------GG--GT----GGCG-------TTGGCTT-GCACATCTTTT-----G
TA--------TAA-----C----TA------AA-TGACTCTCGGCAACGGATATCTCGGCTCTTGCATCGATGAAGAACG
TAGCGAAATGCGATACTTGGTGTGAATTGCAGAATCCCGTGAACCATCGAGTCTTTGAACGCAAGTTGCGCCTGAAGCC-
-ATCAGGTTGAAGGCACGTCTGCCTGGGCGTCACGCATTGCGTCGCTCACTC-----ACCCC-GTGCCTC--A-CT---G
GGCGGG-----TAA-GTGCGTGGGCGG-ATATTGGCCCCCC-----GTTCGCATTT-G-TGCTC--GGTTGGCCTAAAA-
A-TAA-GG-TCCC---TGATGACGG-AC-------ATCA---CAACAAGTGGTGG----TTGCC---AAACTGTCGCGAA
ACGTTGTGCA---TGCT-A--CT------TCGTCGTCG---GTGG--GCT----------CATTGACCCTTAA-GT-GCC
-A--TCGA---------------ACTT---GGTACC---TCA--ATTG-T-GACCCC--AGGT-CA-GG-C--GGGATTA
CCC-GCTGAGTTTAAGCATATC??????????????????????????????????????????????????????????
?????????
>abietina_abi_ANA
ACGAATTCATGGT-CCGGTG-AAGTGTTCGG-ATCGCGG-CGACGTGGG-CGGTTCGCTGCC-GGCGACGTCGCGAGAAG
TCCACTGAACCTTATCATTTAGAGGAAGGAGAAGTCGTAACAAGGTTTCCG-TAGGTGAACCTGCGGAAGGATCATTGTC
AAAA-CCT-GACA--T---CTAGAAAA-CTC-GTG-AACTTGTT-CATAAA-----GAA---T--GGGG-AAT-GCA---
--TCGG-TT-TGG-CCCAG-T-GC----CTCTCCT-----TT-GCTTT----------CCCC--TC--------------
--------GCGA----GCAGA-TGTGCATGG-AGC-TTTTGAG--CAATG-TGT-TC--GTCT-GCTTGTCGAACAA-CG
AA-CCC-CGGCGCAAATCGCGCCAAGGA-A---AA--TGGAATGA---GTTT-GT-----G-CA--TG-CATG-T----C
CCT----------GCCC-GTCTA----C------GG--GT----GGTG-------TTGGCTT-GCACATCTTTT-----G
TA--------TAA-----T----TA------AA-TGACTCTCGGCAACGGATATCTCGGCTCTTGCATCGATGAAGAACG
TAGCGAAATGCGATACTTGGTGTGAATTGCAGAATCCCGTGAACCATCGAGTCTTTGAACGCAAGTTGCGCCTGAAGCC-
-ATCAGGTTGAAGGCACGTCTGCCTGGGCGTCACGCATTGCGTCGCTCACTC-----ACCCC-GTGCCTC--A-CT---G
GGCGGG-----TAA-GTGTGTGGGCGG-ATATTGGCCCTCC-----GTTCACATTT-G-TGCTC--GGTTGGCCTAAAA-
A-TAA-GG-TCCC---TGATGACGG-AC-------ATCA---CAACAAGTGGTGG----TTGCA---AAACTGTCKCGAC
ACGTTGTGCA---TGCT-A--CT------CCATCGTTG---GTGG--GCT----------CGTTGACCCTTAA-GT-GCC
-A--TMGA---------------ACTT---GGTACC---TCA--ATTG-C-GACCCC--AGGT-CA-GG-C--GGGATTA
CCC-GCTGAGTTTAAGCATATCAA-TAAGCGG-AGG-AAAAGAAA-CTTACAAGGATTCCCCTAGTAACGG-CGAGCGAA
CCGGGGAAT
>abietina_abi_MP1013
????????????????????????????????????????????????????????????????????????????????
????????????????????????????????????????????GTTTCCG-TAGGTGAACCTGCGGAAGGATCATTGTC
AAAA-CCT-GACA--T---CTAGAAAA-CTC-GTG-AACTTGTT-CATAAA-----GAA---T--GGGG-AAT-GCA---
--TCGG-TT-TGG-CCCAG-T-GC----CTCTCCT-----TT-GCTTT----------CCCC--TC--------------
--------GCGA----GCAGA-TGTGCATGG-AGC-TTTTGAG--CAATG-TGT-TC--GTCT-GCTTGTCGAACAA-CG
AA-CCC-CGGCGCAAATCGCGCCAAGGA-A---AA--TGGAATGA---GTTT-GT-----G-CA--TG-CATG-T----C
CCT----------GCCC-GTCTA----C------GG--GT----GGTG-------TTGGCTT-GCACATCTTTT-----G
TA--------TAA-----T----TA------AA-TGACTCTCGGCAACGGATATCTCGGCTCTTGCATCGATGAAGAACG
TAGCGAAATGCGATACTTGGTGTGAATTGCAGAATCCCGTGAACCATCGAGTCTTTGAACGCAAGTTGCGCCTGAAGCC-
-ATCAGGTTGAAGGCACGTCTGCCTGGGCGTCACGCATTGCGTTGCTCACTC-----ACCCC-GTGCCTC--A-CT---G
GGCGGG-----TAA-GTGTGTGGGCGG-ATATTGGCCCTCC-----GTTCACATTT-G-TGCTC--GGTTGGCCTAAAA-
A-TAA-GG-TCCC---TGATGACGG-AC-------ATCA---CAACAAGTGGTGG----TTGCA---AAACTGTCGCGAC
ACGTTGTGCA---TGCT-A--CT------CCATCGTTG---GTGG--GCT----------CGTTGACCCTTAA-GT-GCC
-A--TCGA---------------ACTT---GGTACC---TCA--ATTG-C-GACCCC--AGGT-CA-GG-C--GGGATTA
CCC-GCTGAGTTTAAGCATATCAA-TAAGCGG-AGG-AAAAGAAA-CTTACAAGGATTCCCCTAGTAACGG-CGAGCGAA
CCGGG-AAT
>abietina_atr_MP1029
????????????????????????????????????????????????????????????????????????????????
????????????????????AGAGGAAGGAGAAGTCGTAACAAGGTTTCCG-TAGGTGAACCTGCGGAAGGATCATTGTC
AAAA-CCT-GACA--T---CTAGAAAA-CTC-GTG-AACTTGTT-CATAAA-----GAA---T--GGGG-AAT-GCA---
--TCGG-TT-TGG-CCCAG-Y-GC----CTCTCCT-----TT-GCTTT----------CCCC--TC--------------
--------GCGA----GCAGA-TGTGCATGG-AGC-TTTTGAG--CAATG-TGT-TC--GTCT-GCTTGTCGAACAA-CG
AA-CCC-CGGCGCAAATCGCGCCAAGGA-A---AA--TGGAATGA---GTTT-GT-----G-CA--TG-CATG-T----C
CCT----------GCCC-GTCTA----C------GG--GT----GGTG-------TTGGCTT-GCACATCTTTT-----G
TA--------TAA-----T----TA------AA-TGACTCTCGGCAACGGATATCTCGGCTCTTGCATCGATGAAGAACG
TAGCGAAATGCGATACTTGGTGTGAATTGCAGAATCCCGTGAACCATCGAGTCTTTGAACGCAAGTTGCGCCTGAAGCC-
-ATCAGGTTGAAGGCACGTCTGCCTGGGCGTCACGCATTGCGTCGCTCACTC-----ACCCC-GTGCCTC--A-CT---G
GGCGGG-----TAA-GTGTGTGGGCGG-ATATTGGCCCTCC-----GTTCACATTT-G-TGCTC--GGTTGGCCTAAAA-
A-TAA-GG-TCCC---TGATGACGG-AC-------ATCA---CAACAAGTGGTGG----TTGCA---AAACTGTCGCGAC
ACGTTGTGCA---TGCT-A--CT------CCATCGTTG---GTGG--GCT----------CGTTGACCCTTAA-GT-GCC
-A--TYGA---------------ACTT---GGTACC---TCA--A???????????????????????????????????
????????????????????????????????????????????????????????????????????????????????
?????????
>abietina_aur_MP1320
????????????????????????????????????????????????????????????????????????????????
????????????TATCATTTAGAGGAAGGAGAAGTCGTAACAAGGTTTCCG-TAGGTGAACCTGCGGAAGGATCATTGTC
AAAA-CCT-GACA--T---CTAGAAAA-CTC-GTG-AACTTGTT-CATAAA-----GAA---T--GGGG-AAT-GCA---
--TCGG-TT-TGG-CCTAG-T-GC----CTCTCCT-----TT-GCTTT----------CCCC--TC--------------
--------GTGA----GCAGA-CGTGCATGG-AGC-TTTTGAG--CAATG-TGT-TC--GTTT-GCTTGTCGAACAA-CG
AA-CCC-CGGCGCAAATCGCGCCAAGGA-T---AA--TGGAATGA---GTTT-GT-----G-CA--TG-CATG-T----C
CCT----------GCCC-GTCTA----T------GG--GT----GGCG-------TTGGCTT-GCACATCTTTT-----G
TA--------TAA-----T----TA------AA-TGACTCTCGGCAACGGATATCTCGGCTCTTGCATCGATGAAGAACG
TAGCGAAATGCGATACTTGGTGTGAATTGCAGAATCCCGTGAACCATCGAGTCTTTGAACGCAAGTTGCGCCTGAAGCC-
-ATCAGGTTGAAGGCACGTCTGCCTGGGCGTCACGCATTACGTCGCTCACTC-----ACCCC-GTGCCTC--A-CT---G
GGCGGG-----TAA-GTGTGTGGGCGG-ATATTGGTCCTCC-----GTTCACATTT-G-TGCTC--GGTTGGCCTAAAA-
A-TAA-GG-TCCC---TGATGACGG-AC-------ATCA---CAACAAGTGGTGG----TTGCA---AAACTGTCGCGAC
ACGTTGTGCA---TGCT-A--CT------CCATCGTTG---GTGG--GCT----------CGTTGACCCTTAA-GT-GCC
-A--TCGA---------------ACTT---GGTACC---TCA--ACTG-C-GACCCC--AG-T-CA-GG-C--GGGATTA
CCC-GCTGAGTTTAAGCATATCA--TA?????????????????????????????????????????????????????
?????????
>abietina_aur_MP499
???????????GT-CCGGTG-AAGTGTTCGG-ATCGCGG-CGACGTGGG-CGGTTCGCTGCC-GGCGACGTCGCGAGAAG
TCCACTGAACCTTATCATTTAGAGGAAGGAGAAGTCGTAACAAGGTTTCCG-TAGGTGAACCTGCGGAAGGATCATTGTC
AAAA-CCT-GACA--T---CTAGAAAA-CTC-GTG-AACTTGTT-CATAAA-----GAA---T--GGGG-AAT-GCA---
--TCGG-TT-TGG-CCTAG-T-GC----CTCTCCT-----TT-GCTTT----------CCCC--TC--------------
--------GTGA----GCAGA-CGTGCATGG-AGC-TTTTGAG--CAATG-TGT-TC--GTTT-GCTTGTCGAACAA-CG
AA-CCC-CGGCGCAAATCGCGCCAAGGA-T---AA--TGGAATGA---GTTT-GT-----G-CA--TG-CATG-T----C
CCT----------GCCC-GTCTA----T------GG--GT----GGCG-------TTGGCTT-GCACATCTTTT-----G
TA--------TAA-----T----TA------AA-TGACTCTCGGCAACGGATATCTCGGCTCTTGCATCGATGAAGAACG
TAGCGAAATGCGATACTTGGTGTGAATTGCAGAATCCCGTGAACCATCGAGTCTTTGAACGCAAGTTGCGCCTGAAGCC-
-ATCAGGTTGAAGGCACGTCTGCCTGGGCGTCACGCATTACGTCGCTCACTC-----ACCCC-GTGCCTC--A-CT---G
GGCGGG-----TAA-GTGTGTGGGCGG-ATATTGGTCCTCC-----GTTCACATTT-G-TGCTC--GGTTGGCCTAAAA-
A-TAA-GG-TCCC---TGATGACGG-AC-------ATCA---CAACAAGTGGTGG----TTGCA---AAACTGTCGCGAC
ACGTTGTGCA---TGCT-A--CT------CCATCGTTG---GTGG--GCT----------CGTTGACCCTTAA-GT-GCC
-A--TCGA---------------ACTT---GGTACC---TCA--ACTG-C-GACCCC--AGGT-CA-GG-C--GGGATTA
CCC-GCTGAGTTTAAGCATATCAA-TAAGCGG-AGG-AAAAGAAA-CTTACAAGGATTCCCCTAGTAACGG-CGAGCGA?
?????????
>abietina_aur_MP514
???????????GT-CCGGTG-AAGTGTTCGG-ATCGCGG-CGACGTGGG-CGGTTCGCTGCC-GGCGACGTCGCGAGAAG
TCCACTGAACCTTATCATTTAGAGGAAGGAGAAGTCGTAACAAGGTTTCCG-TAGGTGAACCTGCGGAAGGATCATTGTC
AAAA-CCT-GACA--T---CTAGAAAA-CTC-GTG-AACTTGTT-CATAAA-----GAA---T--GGGG-AAT-GCA---
--TCGG-TT-TGG-CCTAG-T-GC----CTCTCCT-----TT-GCTTT----------CCCC--TC--------------
--------GTGA----GCAGA-CGTGCATGG-AGC-TTTTGAG--CAATG-TGT-TC--GTTT-GCTTGTCGAACAA-CG
AA-CCC-CGGCGCAAATCGCGCCAAGGA-T---AA--TGGAATGA---GTTT-GT-----G-CA--TG-CATG-T----C
CCT----------GCCC-GTCTA----T------GG--GT----GGCG-------TTGGCTT-GCACATCTTTT-----G
TA--------TAA-----T----TA------AA-TGACTCTCGGCAACGGATATCTCGGCTCTTGCATCGATGAAGAACG
TAGCGAAATGCGATACTTGGTGTGAATTGCAGAATCCCGTGAACCATCGAGTCTTTGAACGCAAGTTGCGCCTGAAGCC-
-ATCAGGTTGAAGGCACGTCTGCCTGGGCGTCACGCATTGCGTCGCTCACTC-----ACCCC-GTGCCTC--A-CT---G
GGCGGG-----TAA-GTGTGTGGGCGG-ATATTGGCCCTCC-----GTTCACATTT-G-TGCTC--GGTTGGCCTAAAA-
A-TAA-GG-TCCC---TGATGACGG-AC-------ATCA---CAACAAGTGGTGG----TTGCA---AAACTGTCGCGAC
ACGTTGTGCA---TGCT-A--CT------CCATCGTTG---GTGG--GCT----------CGTTGACCCTTAA-GT-GCC
-A--TCGA---------------ACTT---GGTACC---TCA--ACTG-C-GACCCC--AGGT-CA-GG-C--GGGATTA
CCC-GCTGAGTTTAAGCATATCAA-TAAGCGG-AGG-AAAAGAAA-CTTACAAGGATTCCCCTAGTAACGG-CGAGCGAA
CCGGG-AAT
>abietina_aur_MP717
????????????????????????????????????????????????????????????????????????????????
???????????????CATTTAGAGGAAGGAGAAGTCGTAACAAGGTTTCCG-TAGGTGAACCTGCGGAAGGATCATTGTC
AAAA-CCT-GACA--T---CTAGAAAA-CTC-GTG-AACTTGTT-CATAAA-----GAA---T--GGGG-AAT-GCA---
--TCGG-TT-TGG-CCTAG-T-GC----CTCTCCT-----TT-GCTTT----------CCCC--TC--------------
--------ATGA----GCAGA-CGTGCATGG-AGC-TTTTGAG--CAATG-TGT-TC--GTTT-GCTTGTCGAACAA-CG
AA-CCC-CGGCGCAAATCGCGCCAAGGA-T---AA--TGGAATGA---GTTT-GT-----G-CA--TG-CATG-T----C
CCT----------GCCC-GTCTA----T------GG--GT----GGCG-------TTGGCTT-GCACATCTTTT-----G
TA--------TAA-----T----TA------AA-TGACTCTCGGCAACGGATATCTCGGCTCTTGCATCGATGAAGAACG
TAGCGAAATGCGATACTTGGTGTGAATTGCAGAATCCCGTGAACCATCGAGTCTTTGAACGCAAGTTGCGCCTGAAGCC-
-ATCAGGTTGAAGGCACGTCTGCCTGGGCGTCACGCATTGCGTCGCTCACTC-----ACCCC-GTGCCTC--A-CT---G
GGCGGG-----TAA-GTGTGTGGGCGG-ATATTGGCCCTCC-----GTTCACATTT-G-TGCTC--GGTTGGCCTAAAA-
A-TAA-GG-TCCC---TGATGACGG-AC-------ATCA---CAACAAGTGGTGG----TTGCA---AAACTGTCGCGAC
ACGTTGTGCA---TGCT-A--CT------CCATCGTTG---GTGG--GCT----------CGTTGACCCTTAA-GT-GCC
-A--TCGA---------------ACTT---GGTACC---TCA--ACTG-C-GA???????????????????????????
????????????????????????????????????????????????????????????????????????????????
?????????
>abietina_con_CM6
???????????GT-CCGGTG-AAGTGTTCGG-ATCGCGG-CGACGTGGG-CGGTTCGCTGCC-GGCGACGTCGCGAGAAG
TCCACTGAACCTTATCATTTAGAGGAAGGAGAAGTCGTAACAAGGTTTCCG-TAGGTGAACCTGCGGAAGGATCATTGTC
AAAA-CCT-GACA--T---CTAGAAAA-CTC-GTG-AACTTGTT-CATAAA-----GAA---T--GGGG-AAT-GCA---
--TCGG-TT-TGG-CCCAG-T-GC----CTCTCCT-----TT-GCTTT----------CCCC--TC--------------
--------GCGA----GCAGA-TGTGCATGG-AGC-TTTTGAG--CAATG-TGT-TC--GTCT-GCTTGTCGAACAA-CG
AA-CCC-CGGCGCAAATCGCGCCAAGGA-A---AA--TGGAATGA---GTTT-GT-----G-CA--TG-CATG-T----C
CCT----------GCCC-GTCTA----C------GG--GT----GGTG-------TTGGCTT-GCACATCTTTT-----G
TA--------TAA-----T----TA------AA-TGACTCTCGGCAACGGATATCTCGGCTCTTGCATCGATGAAGAACG
TAGCGAAATGCGATACTTGGTGTGAATTGCAGAATCCCGTGAACCATCGAGTCTTTGAACGCAAGTTGCGCCTGAAGCC-
-ATCAGGTTGAAGGCACGTCTGCCTGGGCGTCACGCATTGCGTCGCTCACTC-----ACCCC-GTGCCTC--A-CT---G
GGCGGG-----TAA-GTGTGTGGGCGG-ATATTGGCCCTCC-----GTTCACATTT-G-TGCTC--GGTTGGCCTAAAA-
A-TAA-GG-TCCC---TGATGACGG-AC-------ATCA---CAACAAGTGGTGG----TTGCA---AAACTGTCGCGAC
ACGTTGTGCA---TGCT-A--CT------CCATCGTTG---GTGG--GCT----------CGTTGACCCTTAA-GT-GCC
-A--TCGA---------------ACTT---GGTACC---TCA--ATTG-C-GACCCC--AGGT-CA-GG-C--GGGATTA
CCC-GCTGAGTTTAAGCATATCAA-TAAGCGG-AGG-AAAAGAAA-CTTACAAGGATTCCCCTAGTAACGG-CGAGCGAA
CCGGG-AAT
>abietina_dia_CM11
????????????????GGTG-AAGTGTTCGG-ATCGCGG-CGACGTGGG-CGGTTCGCTGCC-GGCGACGTCGCGAGAAG
TCCACTGAACCTTATCATTTAGAGGAAGGAGAAGTCGTAACAAGGTTTCCG-TAGGTGAACCTGCGGAAGGATCATTGTC
AAAA-CCT-GACA--T---CTAGAAAA-CTC-GTG-AACTTGTT-CATAAA-----GAA---T--GGGG-AAT-GCA---
--TCGG-TT-TGG-CCCAG-T-GC----CTCTCCT-----TT-GCTTT----------CCCC--TC--------------
--------GCGA----GCAGA-TGTGCATGG-AGC-TTTTGAG--CAATG-TGT-TC--GTCT-GCTTGTCGAACAA-CG
AA-CCC-CGGCGCAAATCGCGCCAAGGA-A---AA--TGGAATGA---GTTT-GT-----G-CA--TG-CATG-T----C
CCT----------GCCC-GTCTA----C------GG--GT----GGTG-------TTGGCTT-GCACATCTTTT-----G
TA--------TAA-----T----TA------AA-TGACTCTCGGCAACGGATATCTCGGCTCTTGCATCGATGAAGAACG
TAGCGAAATGCGATACTTGGTGTGAATTGCAGAATCCCGTGAACCATCGAGTCTTTGAACGCAAGTTGCGCCTGAAGCC-
-ATCAGGTTGAAGGCACGTCTGCCTGGGCGTCACGCATTGCGTYGCTCACTC-----ACCCC-GTGCCTC--A-CT---G
GGCGGG-----TAA-GTGTGTGGGCGG-ATATTGGCCCTCC-----GTTCACATTT-G-TGCTC--GGTTGGCCTAAAA-
A-TAA-GG-TCCC---YGATGACGG-AC-------ATCA---CAACAAGTGGTGG----TTGCA---AAACTGTCGCGAC
ACGTTGTGCA---TGCT-A--CT------CCATCGTTG---GTGG--GCT----------CGTTGACCCTTAA-GT-GCC
-A--TCGA---------------ACTT---GGTACC---TCA--ATTG-C-GACCCC--AGGT-CA-GG-C--GGGATTA
CCC-GCTGAGTT-AAGCATATCAA-TAAGCGG-AGG-AAAAGAAA-CTTACAAGGATTCCCCTAGTAACGG-CGAGCGAA
CCGGG-AAT
>abietina_dia_MP1015
????????????????????????????????????????????????????????????????????????????????
????????????????????????????????????????????GTTTCCG-TAGGTGAACCTGCGGAAGGATCATTGTC
AAAA-CCT-GACA--T---CTAGAAAA-CTC-GTG-AACTTGTT-CATAAA-----GAA---T--GGGG-AAT-GCA---
--TCGG-TT-TGG-CCCAG-T-GC----CTCTCCT-----TT-GCTTT----------CCCC--TC--------------
--------GCGA----GCAGA-TGTGCATGG-AGC-TTTTGAG--CAATG-TGT-TC--GTCT-GCTTGTCGAACAA-CG
AA-CCC-CGGCGCAAATCGCGCCAAGGA-A---AA--TGGAATGA---GTTT-GT-----G-CA--TG-CATG-T----C
CCT----------GCCC-GTCTA----C------GG--GT----GGTG-------TTGGCTT-GCACATCTTTT-----G
TA--------TAA-----T----TA------AA-TGACTCTCGGCAACGGATATCTCGGCTCTTGCATCGATGAAGAACG
TAGCGAAATGCGATACTTGGTGTGAATTGCAGAATCCCGTGAACCATCGAGTCTTTGAACGCAAGTTGCGCCTGAAGCC-
-ATCAGGTTGAAGGCACGTCTGCCTGGGCGTCACGCATTGCGTYGCTCACTC-----ACCCC-GTGCCTC--A-CT---G
GGCGGG-----TAA-GTGTGTGGGCGG-ATATTGGCCCTCC-----GTTCACATTT-G-TGCTC--GGTTGGCCTAAAA-
A-TAA-GG-TCCC---TGATGACGG-AC-------ATCA---CAACAAGTGGTGG----TTGCA---AAACTGTCGCGAC
ACGTTGTGCA---TGCT-A--CT------CCATCGTTG---GTGG--GCT----------CGTTGACCCTTAA-GT-GCC
-A--TCGA---------------ACTT---GGTACC---TCA--ATTG-C-GACCCC--AGGT-CA-GG-C--GGGATTA
CCC-GCTGAGTTTAAGCATATCAA-TAAGCGG-AGG-AAAAGAAA-CTTACAAGGATTCCCCTAGTAACGG-CGAGCGAA
CCGGG-AAT
>abietina_per_MP1071
???????????????CGGTG-AAGTGTTCGG-ATCGCGG-CGACGTGGG-CGGTTCGCTGCC-GGCGACGTCGCGAGAAG
TCCACTGAACCTTATCATTTAGAGGAAGGAGAAGTCGTAACAAGGTTTCCG-TAGGTGAACCTGCGGAAGGATCATTGTC
AAAA-CCT-GACA--T---CTAGAAAA-CTC-GTG-AACTTGTT-CATAAA-----GAA---T--GGGG-AAT-GCA---
--TCGG-TT-TGG-CCTAG-T-GC----CTCTCCT-----TT-GCTTT----------CCCC--TC--------------
--------GTGA----GCAGA-CGTGCATGG-AGC-TTTTGAG--CAATG-TGT-TC--GTTT-GCTTGTCGAACAA-CG
AA-CCC-CGGCGCAAATCGCGCCAAGGA-T---AA--TGGAATGA---GTTT-GT-----G-CA--TG-CATG-T----C
CCT----------GCCC-GTCTA----T------GG--GT----GGCG-------TTGGCTT-GCACATCTTTT-----G
TA--------TAA-----T----TA------AA-TGACTCTCGGCAACGGATATCTCGGCTCTTGCATCGATGAAGAACG
TAGCGAAATGCGATACTTGGTGTGAATTGCAGAATCCCGTGAACCATCGAGTCTTTGAACGCAAGTTGCGCCTGAAGCC-
-ATCAGGTTGAAGGCACGTCTGCCTGGGCGTCACGCATTACGTCGCTCACTC-----ACCCC-GTGCCTC--A-CT---G
GGCGGG-----TAA-GTGTGTGGGCGG-ATATTGGTCCTCC-----GTTCACATTT-G-TGCTC--GGTTGGCCTAAAA-
A-TAA-GG-TCCC---TGATGACGA-AC-------ATCA---CAACAAGTGGTGG----TTGCA---AAACTGTCGCGAC
ACGTTGTGCA---TGCT-A--CT------CCATCGTTG---GTGG--GCT----------CGTTGACCCTTAA-GT-GCC
-A--TCGA---------------ACTT---GGTACC---TCA--ACTG-C-GACCCC--AGGT-CA-GG-C--GGGATTA
CCC-GCTGAGTTTAAGCATATCAA-TAAGCGG-AGG-AAAAGAAA-CTTACAAGGATTCCCCTAGTAACGG-CGAGCGAA
CCGGGGAAT
>abietina_pet_EO
??????????????CCGGTG-AAGTGTTCGG-ATCGCGG-CGACGTGGG-CGGTTCGCTGCC-GGCGACGTCGCGAGAAG
TCCACTGAACCTTATCATTTAGAGGAAGGAGAAGTCGTAACAAGGTTTCCG-TAGGTGAACCTGCGGAAGGATCATTGTC
AAAA-CCT-GACA--T---CCAGAAAA-CTC-GTG-AACTTGTT-CATAAA-----GAA---T--GGGG-AAT-GCA---
--TTGG-TT-TGG-CCCAG-T-GC----CTCTCCT-----TT-GCTTT----------CCCC--TC--------------
--------GCGA----GCAGA-CGTGCATGG-AGC-TTTTGAG--CAATG-TGT-TC--GTCT-GCTTGTCGAACAA-CG
AA-CCC-CGGCGCAAATCGCGCCAAGGA-T---AA--TGGAATGA---GTTT-GT-----G-CA--TG-CATG-T----C
CYT----------GCCC-GTCTA----C------GG--GT----GGCG-------TTGGCTT-GCACATCTTTT-----G
TA--------TAA-----T----TA------AA-TGACTCTCGGCAACGGATATCTCGGCTCTTGCATCGATGAAGAACG
TAGCGAAATGCGATACTTGGTGTGAATTGCAGAATCCCGTGAACCATCGAGTCTTTGAACGCAAGTTGCGCCTGAAGCC-
-ATCAGGTTGAAGGCACGTCTGCCTGGGCGTCACGCATTGCGTCGCTCACTC-----ACCCC-GTGCCTC--A-CT---G
GGCGGG-----TAA-GTGTGTGGGCGG-ATATTGGCCCTCC-----GTTCACATTT-G-TGCTC--GGTTGGCCTAAAA-
A-TAA-GG-TCCC---TGATGACGG-AC-------ATCA---CAACAAGTGGTGG----TTGCA---AAACTGTCGCGAC
ATGTTGTGCA---TGCT-A--CT------CCATCGTTG---GTGG--GCT----------CGTTGACCCTTAA-GT-GCC
-A--TTGA---------------ACTT---GGTACC---TCA--ACTG-C-GACCCC--AGGT-CA-GG???????????
????????????????????????????????????????????????????????????????????????????????
?????????
>accommodata_EO11382
???????????GT-CCGGTG-AAGTGTTCGG-ATCGCGG-CGACGTGGG-CGGTTCGCTGCC-GGCGACGTCGCGAGAAG
TCCACTGAACCTTATCATTTAGAGGAAGGAGAAGTCGTAACAAGGTTTCCG-TAGGTGAACCTGCGGAAGGATCATTGTC
AAAA-CCT-GACA--T---CTAGAAAA-CTC-GTG-AACTTGTT-CATAGA-----GAA---T--GGGG-AAT-GCA---
--TCGG-TT-TGG-CCCAG-T-GC----CTCTCCT-----TTTGCCTT----------CCCC--TT--------------
--------GCGA----GCAGA-CGTGCCTGG-AGC-TTTCGAG--CGATG-TGT-TC--GTCT-GCTTGTCGAACAA-CG
AA-CCC-CGGCGCAAATCGCGCCAAGGA-T-ATAA--TGGAATGA---GCTT-GT-----G-CA--TG-CATG-G----C
CTT----------GCCC-GTCTA----C------GG--GT----GGCG-------TTGGCTT-GCACATCTTTT-----G
TA--------TAA-----C----TA------AA-TGACTCTCGGCAACGGATATCTCGGCTCTTGCATCGATGAAGAACG
TAGCGAAATGCGATACTTGGTGTGAATTGCAGAATCCCGTGAACCATCGAGTCTTTGAACGCAAGTTGCGCCTGAAGCC-
-ATCAGGTTGAAGGCACGTCTGCCTGGGCGTCACGCATTGCGTCGCTCACTC-----ACCCC-GTGCCTC--A-CT---G
GGCGGG-----TAA-GTGCGTGGGCGG-ATATTGGCCCCCC-----GTTCACATTT-G-TTCTC--GGTTGGCCTAAAA-
A-TAA-GG-TCCC---CGATGACGG-AC-------ATCA---CAACAAGTGGTGG----TTGCC---AAACTGTCGCGAC
ACGTTGTGCA---TGCT-A--CT------CCGTCGTCG---GTGG--GCT----------CATTGACCCTTAA-GT-GCC
-A--TGGA---------------ACTT---GGTACC---TCA--ACTG-C-GACCCC--AGGT-CA-GG-C--GGGATTA
CCC-GCTGAGTTTAAGCATATCAA-TAAGCGG-AGG-AAAAGAAA-CTTACAAGGATTCCCCTAGTAACGG-CGAGCGAA
CCGGG-AAT
>acuta_MP506
??????????GGT-CCGGTG-AAGTGTTCGG-ATCGCGG-CGACGTGGG-CGGTTCGCTGCC-GGCGACGTCGCGAGAAG
TCCACTGAACCTTATCATTTAGAGGAAGGAGAAGTCGTAACAAGGTTTCCG-TAGGTGAACCTGCGGAAGGATCATTGTC
AAAA-CCT-GACA--T---CTAGAAAA-CTC-GTG-AACTTGTT-CATAGA--GA-GAA---T--GGGG-AAT-GCA---
--TCGG-TT-TGG-CCCAG-T-GC----CTCTCCT-----TTTGCTTT----------CCCC--TT--------------
--------GCGA----GCAGA-CGTGCCTAG-AGC-TTTCGAG--CGATG-TGT-TC--GTCT-GCTTGTCGAACAA-CG
AA-CCC-CGGCGCAAATCGCGCCAAGGA-T---AA--TGGAATGA---GTTT-GT-----G-CA--TG-CATG-G----C
CCT----------GCCC-GTCTA----C------GG--GT----GGCG-------TTGGCTT-GCACATCTTTT-----G
TA--------TAA-----C----TA------AA-TGACTCTCGGCAACGGATATCTCGGCTCTTGCATCGATGAAGAACG
TAGCGAAATGCGATACTTGGTGTGAATTGCAGAATCCCGTGAACCATCGAGTCTTTGAACGCAAGTTGCGCCTGAAGCC-
-ATCAGGTTGAAGGCACGTCTGCCTGGGCGTCACGCAWTGCGTCGCTCACTC-----ACCCC-GTGCCTC--A-CT---G
GGCGGG--GG-TAA-GTGCGTGGGCGG-ATATTGGCCCCCC-----GTTCACATTT-G-TGCTC--GGTTGGCCTAAAA-
A-TAA-GG-TCCC---TGATGACGG-AC-------ATCA---CAACAAGTGGTGG----TTGCC---AAACTGTCGCGAC
ACGTTGTGCA---TGCT-A--CT------CCGTCGTCG---GTGG--GCT----------CATTGACCCTTAA-GT-GCC
-A--TAGA---------------ACTT---GGTACC---TCA--ACTG-C-GACCCC--AGGT-CA-GG-C--GGGATTA
CCC-GCTGAGTTTAAGCATATCAA-TAAGCGG-AGG-AAAAGAAA-CTTACAAGGATTCCCCTAGTAACGG-CGAGCGAA
CCGGG-AAT
>adnata_MP501
???????????GT-CCGGTG-AAGTGTTCGG-ATCGCGG-CGACGTGGG-CGGTTCGCTGCC-GGCGACGTCGCGAGAAG
TCCACTGAACCTTATCATTTAGAGGAAGGAGAAGTCGTAACAAGGTTTCCG-TAGGTGAACCTGCGGAAGGATCATTGTC
AAAA-CCT-GACA--T---CTAGAAAA-CTC-GTG-AACTTGTT-CATAGA-----GAA---T--GGGG-AAT-GCA---
--TCCG-TT-TGG-CCCAG-T-GC----CTCTCCT-----TTTGCTTT----------CCCC--TT--------------
--------GCGA----GCAGA-CGTGCCTAG-AGC-TTTCGAG--CGATG-TGT-TC--GTCT-GCTTGTCGAACAA-CG
AA-CCC-CGGCGCAAATCGCGCCAAGGA-T---AA--TGGAATGA---GTTT-GT-----G-CA--TG-CATG-G----C
CCT----------GCCC-GTCTA----C------GG--GT----GGCG-------TTGGCTT-GCACATCTTTT-----G
TA--------TAA-----C----TA------AA-TGACTCTCGGCAACGGATATCTCGGCTCTTGCATCGATGAAGAACG
TAGCGAAATGCGATACTTGGTGTGAATTGCAGAATCCCGTGAACCATCGAGTCTTTGAACGCAAGTTGCGCCTGAAGCC-
-ATCAGGTTGAAGGCACGTCTGCCTGGGCGTCACGCATTGCGTCGCTCACTC-----ACCCC-GTGCCTC--A-CT---G
GGCGGG--GG-TAA-GTGCGTGGGCGG-ATATTGGCCCCCC-----GTTCACATTT-G-TGCTC--GGTTGGCCTAAAA-
A-TAA-GG-TCCC---TGATGACGG-AC-------ATCA---CAACAAGTGGTGG----TTGCC---AAACTGTCGCGAC
ACGTTGTGCA---TGCT-A--CT------CCGTCGTCG---GTGG--GCT----------CATTGACCCTTAA-GT-GCC
-A--TAGA---------------ACTT---GGTACC---TCA--ACTG-C-GACCCC--AGGT-CA-GG-C--GGGATTA
CCC-GCTGAGTTTAAGCATATCAA-TAAGCGG-AGG-AAAAGAAA-CTTACAAGGATTCCCCTAGTAACGG-CGAGC???
?????????
>adunca_EO12746
???????????GT-CCGGTG-AAGTGTTCGG-ATCGCGG-CGACGTGGG-CGGTTCGCTGCC-GACGACGTCGCGAGAAG
TCCACTGAACCTTATCATTTAGAGGAAGGAGAAGTCGTAACAAGGTTTCCG-TAGGTGAACCTGCGGAAGGATCATTGTC
AAAA-CCT-GACA--T---CTAGAAAA-CTC-GTG-AACTTGTT-CATAAA-----GAA---T--GGGG-AAT-GCA---
--TTGG-TT-TGG-CCCAG-T-GC----CTCTCCT-----TTTGCTTT----------CCCC--TC--------------
--------GCGA----GCAGA-CGTGCCTGG-AGC-TTTCGAG--CGATG-TGT-TT--GTCT-GCTTGTCGAACAA-CG
AA-CCC-CGGCGCAAATCGCGCCAAGGA-T---AA--TGGAATGA---GTTT-GT-----G-CA--TG-TATG-T----C
CCT----------GCCC-GTCTA----C------GG--GT----GGTG-------TTGGCTTTGCACATCTTTT-----G
TA--------TAA-----C----TA------AA-TGACTCTCGGCAACGGATATCTCGGCTCTTGCATCGATGAAGAACG
TAGCGAAATGCGATACTTGGTGTGAATTGCAGAATCCCGTGAACCATCGAGTCTTTGAACGCAAGTTGCGCCTGAAGCC-
-ATCAGGTTGAAGGCACGTCTGCCTGGGCGTCACGCATTGCGTCGCTCACTC-----ACCCC-GTGCCTC--A-CT---G
GGCGGG-----TAA-GTGCGTGGGCGG-ATATTGGCCCCCC-----GTTCACATTT-G-TGCTC--GGTTGGCCTAAAA-
A-TAA-GG-TCCC---TGATGACGGGAC-------ATCA---CAACAAGTGGTGG----TTGCC---AAACTGTCGCGAC
ACGTTGTGCA---TGCT-A--CT------CCGTCGTCA---GTGG--GCT----------CATTGACCCTTAA-GT-GCC
-A--TCGA---------------ACTT---GGTACC---TCA--ACTG-C-GACCCC--AGGT-CA-GG-C--GGGATTA
CCC-GCTGAGTTTAAGCATATCAA-TAAGCGG-AGG-AAAAGAAA-CTTACAAGGATTCCCCTAGTAACGG-CGAGCGAA
CCGGG-AAT
>adunca_MP1254
???????????GT-CCGGTG-AAGTGTTCGG-ATCGCGG-CGACGTGGG-CGGTTCGCTGCC-GGCGACGTCGCGAGAAG
TCCACTGAACCTTATCATTTAGAGGAAGGAGAAGTCGTAACAAGGTTTCCG-TAGGTGAACCTGCGGAAGGATCATTGTC
AAAA-CCT-GACA--T---CTAGAAAA-CTC-GTG-AACTTGTT-CATAAA-----GAA---T--GGGA-AAT-GCA---
--TCGG-TT-TGG-CCCAG-T-GC----CTCTCCT-----TTTGCTTT----------CCCC--TC--------------
--------GCGA----GCAGA-CGTGCCTGG-AGC-TTTCGAG--CGATG-TGT-TT--GTCT-GCTTGTCGAACAA-CG
AA-CCC-CGGCGCAAATCGCGCCAAGGA-T---AA--ATGAATGA---GTTT-GT-----G-CA--TG-TATG-C----C
CCT----------GCCC-GTCTA----C------GG--GT----GGTG-------TTGGCTT-GCACATCTTTT-----G
TA--------TAA-----C----TA------AA-TGACTCTCGGCAACGGATATCTCGGCTCTTGCATCGATGAAGAACG
TAGCGAAATGCGATACTTGGTGTGAATTGCAGAATCCCGTGAACCATCGAGTCTTTGAACGCAAGTTGCGCCTGAAGCC-
-ATCAGGTTGAAGGCACGTCTGCCTGGGCGTCACGCATTGCGTCGCTCACTC-----ACCCC-GTGCCTC--A-CT---G
GCCGGG-----TAA-GTGCGTGGGCGG-ATATTGGCCCCCC-----GTTCACATTT-G-TGCTC--GGTTGGCCTAAAA-
A-TAA-GG-TCCC---TGATGACGG-AC-------ATCA---CAACAAGTGGTGG----TTGCC---AAACTGTCGCGAC
ACGTTGTGCA---TGCT-A--CT------CCGTCGTCA---GTGG--GCT----------AATTGACCCTTAA-GT-GCC
-A--TCGA---------------ACTT---GGTACC---TCA--ACTG-C-GACCCC--A????????????????????
????????????????????????????????????????????????????????????????????????????????
?????????
>agglutinans_EO7679
???????????GT-CCGGTG-AAGTGTTCGG-ATCGCGG-CGACGTGGG-CGGTTCGCTGCC-GGCGACGTCGCGAGAAG
TCCACTGAACCTTATCATTTAGAGGAAGGAGAAGTCGTAACAAGGTTTCCG-TAGGTGAACCTGCGGAAGGATCATTGTC
AAAA-CTT-GACA--T---CTAGAAAA-CTC-GTG-AACTTGTT-CATAGA-----GAA---T--GGGG-AAT-GCA---
--TTGG-TT-TGG-CCCAG-T-GC----CTCTCCT-----TTTGCTTT----------CCCC--TT--------------
--------GCGA----GCAGA-CGTGCTTGG-AGC-TTTCGAG--CGACG-TGT-TC--GTCT-GCTTGTCGAACAA-CG
AA-CCC-CGGCGCAAATCGCGCCAAGGA-T---AA--TGGAATGA---GTTT-GT-----G-CA--TG-CATG-T----C
CCT----------GCCT-GTCTA----C------GG--GT----GGCG-------TTGGCTT-GCACATCTTTT-----G
TA--------TAA-----C----TA------AA-TGACTCTCGGCAACGGATATCTCGGCTCTTGCATCGATGAAGAACG
TAGCGAAATGCGATACTTGGTGTGAATTGCAGAATCCCGTGAACCATCGAGTCTTTGAACGCAAGTTGCGCCTGAAGCC-
-ATCAGGTTGAAGGCACGTCTGCCTGGGCGTCACGCATTGCGTCGCTCACTC-----ACCCC-GTCCCTC--A-CT---G
GGCGGG-----TAA-GTGCGTGGGCGG-ATATTGGCCCCCC-----GTTCACATTT-G-TGCTC--GGTTGGCCTAAAA-
A-TAA-GG-TCCC---TGATGACGG-AC-------ATCA---CAACAATTGGTGG----TTGCC---AAACTGTCGCGAC
ACGTTGTGCA---TGCT-A--CT------CCGTTGTCG---GTAG--GCT----------CATTGACCCTTAA-GT-GCC
-A--TCGA---------------ACTT---GGTACC---TCA--ACTG-C-GACCCC--AGGT-CA-GG-C--GGGATTA
CCC-GCTGAGTTTAAGCATATCAA-TAAGCGG-AGG-AAAAGAAA-CTTACAAGGATTCCCCTAGTAACGG-CGAGCGAA
CCGGG-AAT
>albens_ANA
ACGAATTCATGGT-CCGGTG-AAGTGTTCGG-ATCGCGG-CGACGTGGG-CGGTTCGCTGCC-GGCGACGTCGCGAGAAG
TCCACTGAACCTTATCATTTAGAGGAAGGAGAAGTCGTAACAAGGTTTCCG-TAGGTGAACCTGCGGAAGGATCATTGTC
AAAA-CCT-GACA--T---CTAGAAAA-CTT-GTG-AACTTGTT-CATAAT-----GAA---T--GGGG-AAT-GCA---
--TCGG-TT-TGG-CCCAK-T-GA----CTCTCCT-----TTTGTTTT----------CCCC--TC--------------
--------GCGA----GCAGA-CATGCCTAT-AGC-TTTCGAG--TGATG-TGT-TT--GTCT-GCTTGTCGAACAA-CG
AA-CCC-CGGCGCAAATCGCGCCAAGGA-T---AA--TGGAATGA---GTTT-GT-----G-CA--TG-CATG-T----C
CCT----------GCCC-GTCTA----T------GG--GT----GGCG-------TTGGCTT-GCACATCTTTT-----G
TA--------TAA-----C----TA------AA-TGACTCTCGGCAACGGATATCTCGGCTCTTGCATCGATGAAGAACG
TAGCGAAATGCGATACTTGGTGTGAATTGCAGAATCCCGTGAACCATCGAGTCTTTGAACGCAAGTTGCGCCTGAAGCC-
-ATCAGGTTGAAGGCACGTCTGCCTGGGCGTCACGCATTGCGTCGCTCACTC-----ACCCC-GTGCCAC--A-TT---G
GGCGGG-----TAA-GTGCGTGGGCGG-ATATTGGCCCCCC-----GTTCACATTT-G-TGCTC--GGTTGGCCTAAAA-
A-TAA-GG-TCCC---TGATGACGG-AC-------ATCA---CAACAAGTGGTGG----TTGTC---AAACTGTCGCGAC
ACGTTGTGCA---TGCT-A--CT------CCGTTGTCG---GTGG--GCT----------CATTGACCCTTAA-TT-GCC
-A--TCGA---------------ACTT---GGTACC---TCA--ACTG-C-GACCCC--AGGT-CA-GG-C--GGGATTA
CCC-GCTGAGTTTAAGCATATCAA-TAAGCGG-AGG-AAAAGAAA-CTTACAAGGATTCCCCTAGTAACGG-CGAGCGAA
CCGGGGAAT
>albens_MP585
???????????GT-CCGGTG-AAGTGTTCGG-ATCGCGG-CGACGTGGG-CGGTTCGCTGCC-GGCGACGTCGCGAGAAG
TCCACTGAACCTTATCATTTAGAGGAAGGAGAAGTCGTAACAAGGTTTCCG-TAGGTGAACCTGCGGAAGGATCATTGTC
AAAA-CCT-GACA--T---CTAGAAAA-CTC-GTG-AACTTGTT-CATAAA-----GAA---T--GGGG-AAT-GCA---
--TCGG-TT-TGG-CCCAG-T-GA------CTCCT-----TTTGTTTT----------CCCC--TC--------------
--------GCGA----GCAGA-CATGCCTAG-AGC-TTTCGAG--CGATG-TGT-TT--GTCT-GCTTGTCGAACAA-CG
AA-CCC-CGGCGCAAATCGCGCCAAGGA-T---AA--TGGAATGA---GTTT-GT-----G-CA--TG-CATG-T----C
CTT----------GCCC-GTCTA----T------GG--GT----GGCG-------TTGGCTT-GCACATCTTTT-----G
TA--------TAA-----C----TA------AA-TGACTCTCGGCAACGGATATCTCGGCTCTTGCATCGATGAAGAACG
TAGCGAAATGCGATACTTGGTGTGAATTGCAGAATCCCGTGAACCATCGAGTCTTTGAACGCAAGTTGCGCCTGAAGCC-
-ATCAGGTTGAAGGCACGTCTGCCTGGGCGTCACGCATTGCGTTGCTCACTC-----ACCTC-GTGCCAC--A-TT---G
GGCGGG-----TAA-GTGCGTGGGCGG-ATATTGGCCCCCC-----GTTCACATTT-G-TGCTC--GGTTGGCCTAAAA-
A-TAA-GG-TCCC---TGATGACGG-AC-------ATCA---CAACAAGTGGTGG----TTGTC---AAACTGTCGCGAT
ATGTTGTGCA---TGCT-A--CT------CCGTTGTCG---GTGG--GCT----------CATTGACCCTTAA-TT-GCC
-A--TTGA---------------ACTT---GGTACC---TCA--ACTG-C-GACCCC--AGGT-CA-GG-C--GGGATTA
CCC-GCTGAGTTTAAGCATATCAA-TAAGCGG-AGG-AAAAGAAA-CTTACAAGGATTCCCCTAGTAACGG-CGAG????
?????????
>albertyniae_MP927
??????????GGT-CCGGTG-AAGTGTTCGG-ATCGCGG-CGACGTGGG-CGGTTCGCTGCC-GGCGACGTCGCGAGAAG
TCCACTGAACCTTATCATTTAGAGGAAGGAGAAGTCGTAACAAGGTTTCCG-TAGGTGAACCTGCGGAAGGATCATTGTC
AAAA-CTT-GACA--T---CTAGAAAA-CTC-GTG-AACTTGTT-CATAGA-----GAA---T--GGGG-AAT-GCA---
--TTGG-TT-TGG-CCTAG-T-GC----CTCTCCT-----TTTGCTTT----------CCCC--TT--------------
--------GCGA----GCAGA-CGTGCCTGG-AGC-TTTCGAG--CGACG-TGT-TC--GTCT-GCTTGTCGAACAA-CG
AA-CCC-CGGCGCAAATCGCGCCAAGGA-T---AA--TGGAATGA---GTTT-GT-----G-CA--TG-CATG-T----C
CCT----------GCCC-GTCTA----C------GG--GT----GGCG-------TTGGCTT-GCACATCTTTT-----G
TA--------TAA-----C----TA------AA-TGACTCTCGGCAACGGATATCTCGGCTCTTGCATCGATGAAGAACG
TAGCGAAATGCGATACTTGGTGTGAATTGCAGAATCCCGTGAACCATCGAGTCTTTGAACGCAAGTTGCGCCTGAAGCC-
-ATCAGGTTGAAGGCACGTCTGCCTGGGCGTCACGCAWTGCGTCGCTCACTC-----ACCCC-GTGCCTC--A-CT---G
GGCGGG-----TAA-GTGCGTGGGCGG-ATATTGGCCCCCC-----GTTCACATTT-G-TGCTC--GGTTGGCCTAAAA-
A-TAA-GG-TCCC---TGATGACGG-AC-------ATCA---CAACAAGTGGTGG----TTGCC---AAACTGTCGCGAC
ATGTTGTGCA---TGCT-A--CT------CCGTCGTCG---GTGG--GCT----------CATTGACCCTTAA-GT-GCC
-A--TCGA---------------ACTT---GGTACC---TCA--ACTG-C-GACCCC--AGGT-CA-GG-C--GGGATTA
CCC-GCTGAGTTTAAGCATATCAA-TAAGCGG-AGG-AAAAGAAA-CTTACAAGGATTCCCCTAGTAACGG-CGAGCGAA
CCGGG-AAT
>albescens_MP898
??????????GGT-CCGGTG-AAGTGTTCGG-ATCGCGG-CGACGTGGG-CGGTTCGCTGCC-GGCGACGTCGCGAGAAG
TCCACTGAACCTTATCATTTAGAGGAAGGAGAAGTCGTAACAAGGTTTCCG-TAGGTGAACCTGCGGAAGGATCATTGTC
AAAA-CCT-GACA--T---CTAGAAAA-CTC-GTG-AACTTGTT-CATAGA-----GAA---T--AGGG-AAT-GCA---
--TCGG-TT-TGG-CCCAG-T-GC----CTCTCCT-----TTTGCTTT----------CCCC--TT--------------
--------GCGA----GCAGA-CGTGCCTGG-AGC-TTTCGAG--CGATG-TGT-TC--GTCT-GCTTGTCGAACAA-CG
AA-CCC-CGGCGCAAATCGCGCCAAGGA-T---AA--TGGAATGA---GTTT-GT-----G-CA--TG-CATG-T----C
CCT----------GCCC-GTCTA----C------GG--GT----GGCG-------TTGGCTT-GCACATCTTTT-----G
TA--------TAA-----C----TA------AA-TGACTCTCGGCAACGGATATCTCGGCTCTTGCATCGATGAAGAACG
TAGCGAAATGCGATACTTGGTGTGAATTGCAGAATCCCGTGAACCATCGAGTCCTTGAACGCAAGTTGCGCCTGAAGCC-
-ATCAGGTTGAAGGCACGTCTGCCTGGGCGTCACGCAWTGCGTCGCTCACTC-----ACCTC-GTGCCTC--A-CT---G
GGCGGG-----TAA-GTGCGTGGGCGG-ATATTGGCCCCCC-----GTTCACATTT-G-TGCTC--GGTTGGCCTAAAA-
A-TAA-GG-TCCC---TGATGAYGG-AC-------ATCA---CAACAAGTGGTGG----TTGCC---AAACTGTCGCGAC
ATGTTGTGCA---TGCT-A--CT------CCGTCGTCG---GTGG--GCT----------CATTGACCCTTAA-GT-GCC
-A--TCGA---------------ACTT---GGTACC---TCA--ACTG-C-GACCCC--AGGT-CA-GG-C--GGGATTA
CCC-GCTGAGTTTAAGCATATCAA-TAAGCGG-AGG-AAAAGAAA-CTTACAAGGATTCCCCTAGTAACGG-CGAGCGAA
CCGGG-AAT
>alexandri_EO12449
??????????GGT-CCGGTG-AAGTGTTCGG-ATCGCGG-CGACGTGGG-CGGTTCGCTGCC-GGCGACGTCGCGAGAAG
TCCACTGAACCTTATCATTTAGAGGAAGGAGAAGTCGTAACAAGGTTTCCG-TAGGTGAACCTGCGGAAGGATCATTGTC
AAAA-CTT-GACA--T---CTAGAAAA-CTT-GTG-AACTTGTT-CATAAA-----GAA---T--GGGG-AAT-TCA---
--TTGG-TT-TGG-CCCAG-T-GC----CTCTCCT-----TTTGCTTT----------CCAC--TC--------------
--------GCGA----GCAGA-CGTGCTTGG-AGC-TTTCGAG--CGATG-TGT-TC--ATCT-GCTTGTCGAACAA-CG
AA-CCC-CGGCGCAAATCGTGCCAAGGA-T---AA--TGGAATGA---GTTT-GT-----G-CA--TG-CATG-C----C
CCT----------ACCC-GTGTA----T------GG--GT----GGTG-------TTGTCTT-GCACATCTTTT-----G
TA--------TAG-----C----TA------AA-TGACTCTCGGCAACGGATATCTCGGCTCTTGCATCGATGAAGAACG
TAGCGAAATGCGATACTTGGTGTGAATTGCAGAATCCCGTGAACCATCGAGTCTTTGAACGCAAGTTGCGCCTGAAGCC-
-ATCAGGTTGAAGGCACGTCTGCCTGGGCGTCACGCATTGCGTCGCTCACTC-----ACCTC-GTGCCTC--A-TT---G
GGCGGG-----TAA-GTGCGTGGGCGG-ATATTGGCCCCCCC----GTTCACATTT-G-TGCTC--GGTTGGCCTAAAA-
A-TAA-GG-TCCT---TGATGACAG-AC-------ATCA---CAACAAGTGGTGG----TTGCC---AAACTGTCGCGAC
ATGTTGTGCA---TGCT-A--CT------TCGTCATGG---GTG----CT----------CATTGACCCTTAA-GT-GCC
-A--TGGA---------------ACTT---GGTACC---TCA--ACTG-C-GACCCC--AGGT-CA-GG-C--GGGATTA
CCC-GCTGAGTTTAAGCATATCAA-TAAGCGG-AGG-AAAAGAAA-CTTACAAGGATTCCCCTAGTAACGG-CGAGCGAA
CCGGG-AAT
>alfredii_FR
????????????????????????????????????????????????????????????????????????????????
????????????????????????????????????????????GTTTCCG-TAGGTGAACCTGCGGAAGGATCATTGTC
AAAA-CCT-GACA--T---CTAGAAAA-CTC-GTG-AACTTGTT-CATAAA-----GAA---T--GGGG-AAT-GCA---
--TTGG-TT-TGG-CCCAG-T-GC----CTCTCCT-----TTTGCTTT----------CCCC--TC--------------
--------GCGA----GCAGA-CGTGCCTGG-AGC-TTTTGAG--TGATG-TGT-TC--GTCT-GCTTGTCGAACAA-CG
AA-CCC-CGGCGCAAATCGCGTCAAGGA-T---AA--TGGAATGA---GTTT-GT-----G-CA--TG-CATG-T----C
CTT----------GCCT-GTCTA----C------GG--GT----GGCA-------TTGGCTT-GCACATCTTTT-----G
TA--------TAA-----C----TA------AA-TGACTCTCGGCAACGGATATCTCGGCTCTTGCATCGATGAAGAACG
TAGCGAAATGCGATACTTGGTGTGAATTGCAGAATCCCGTGAACCATCGAGTCTTTGAACGCAAGTTGCGCCTGAAGCC-
-ATCAGGTTGAAGGCACGTCTGCCTGGGCGTCACGCATTGCGTCGCTCACTC-----ACCCC-GTGCCTC--A-AT---G
GGCGGG-----TAA-GTGCGTGGGCGG-ATATTGGCCCCCC-----GTTCACATTT-G-TGCTC--GGTTGGCCTAAAA-
A-TAA-GG-TCCC---TGATGACGG-AC-------ATCA---CAACAAGTGGTGG----TTGCC---AAACTGTCGCGAC
ACGTTGTGCA---TGCT-A--CT------CCGTCGTTG---GTGG--GCT----------CATTGACCCTTAA-GT-GCC
-A--TTGA---------------AGTT---GGTAAC---TCA--ACTG-C-GACCCC--AGGT-CA-GG-C--GGGATTA
CCC-GCTGAGTTTAAGCATATCAA-TAAGCGG-AGG-AAAAGAAA-CTTACAAGGATTCCCCTAGTAACGG-CGAGCGAA
CCGGG-AAT
>algida_MP645
??????????GGT-CCGGTG-AAGTGTTCGG-ATCGCGG-CGACGTGGG-CGGTTCGCTGCC-GGCGACGTCGCGAGAAG
TCCACTGAACCTTATCATTTAGAGGAAGGAGAAGTCGTAACAAGGTTTCCG-TAGGTGAACCTGCGGAAGGATCATTGTC
AAAA-CCT-GACA--T---CTAGAAAA-CTC-GTG-AACTTGTT-CATAAA-----GAA---T--GGGG-AAT-GCA---
--TCGG-TT-TGG-CCCAG-T-GC----CTCTCCT-----TTTGCTTT----------CCCC--TC--------------
--------GCGA----GCGGA-CGTGCCTGG-AGC-TTTCGAG--CGACG-TGT-TC--GTCT-GCTTGTCGAACAA-CG
AA-CCC-CGGCGCAAATCGCGCCAAGGA-T---AA--TGGAATGA---GTTT-GT-----G-CA--TG-CATA-T----C
CCT----------GCCC-GTCTA----C------GG--GT----GGCG-------TTGGCTT-GCACATCTTTT-----G
TA--------TAA-----C----TA------AA-TGACTCTCGGCAACGGATATCTCGGCTCTTGCATCGATGAAGAACG
TAGCGAAATGCGATACTTGGTGTGAATTGCAGAATCCCGTGAACCATCGAGTCTTTGAACGCAAGTTGCGCCTGAAGCC-
-ATCAGGTTGAAGGCACGTCTGCCTGGGCGTCACGCATTGCGTCGCTCACTC-----ACCCC-GTGCCTC--A-CT---T
GGCGGG-----TAA-GTGCGTGGGCGG-ATATTGGCCCCCC-----GTTCACATTT-G-TGCTC--GGTTGGCCTAAAA-
A-TAA-GG-TCCC---TGATGACGG-AC-------ATCA---CAACAAGTGGTGG----TTGCC---AAACTGTCGCGAA
ACGTTGTGCA---TGCT-A--CT------TCGTCGTCG---GTGG--GCT----------CATTGACCCTTAA-GT-GCC
-A--TCGA---------------ACTT---GGTACC---TCA--ATTG-C-GACCCC--AGGT-CA-GG-C--GGGATTA
CCC-GCTGAGTTTAAGCATATCAA-TAAGCGG-AGG-AAAAGAAA-CTTACAAGGATTCCCCTAGTAACGG-CGAGCGAA
CCGGG-AAT
>alopecurus_MP630
???????????GT-CCGGTG-AAGTGTTCGG-ATCGCGG-CGACGTGGG-CGGTTCGCTGCC-GGCGACGTCGCGAGAAG
TCCACTGAACCTTATCATTTAGAGGAAGGAGAAGTCGTAACAAGGTTTCCG-TAGGTGAACCTGCGGAAGGATCATTGTC
AAAA-CCT-GACA--T---CTAGAAAA-CTT-GTG-AACTTGTT-CATAAA-----CAA---T--GGGG-AAT-GCA---
--TCGG-TT-TGG-CCCAG-T-GC----CTCTCCT-----TTTGCTTT----------CCCC--AC--------------
--------GCGA----GCGGA-CGTGCTTGG-AGCTTTTTGAG--CGACG-TGT-TC--GTCT-GCTTGTCGAACAA-CG
AA-CCC-CGGCGCAAATCGCGCCAAGGA-T---AA--TGGAATGA---GTTT-GT-----G-CA--TG-CATA-T----C
CCT----------GCCC-GTCTA----T------GG--GC----GGCG-------TTGGCTT-GCACATCTTTT-----G
TA--------TAA-----C----TA------AA-TGACTCTCGGCAACGGATATCTCGGCTCTTGCATCGATGAAGAACG
TAGCGAAATGCGATACTTGGTGTGAATTGCAGAATCCCGTGAACCATCGAGTCTTTGAACGCAAGTTGCGCCTGAAGCC-
-ATCAGGTTGAAGGCACGTCTGCCTGGGCGTCACGCATTGCGTCGCTCACTC-----ACCCC-GTGCCTC--A-CT---G
GGCGGG-----TAA-GTGCGTGGGCGG-ATATTGGCCCCCCCC---GTTCACATTT-G-TGCTC--GGTTGGCCTAAAA-
A-TAA-GG-TCCC---TGATGACGG-AC-------ATCA---CAACAAGTGGTGG----TTGCC---AAACTGTCGCGAA
ACGTTGTGCA---TGCT-A--CT------TCGTCGTCG---GTGG--GCT----------CGTTGACCCTTAA-GT-GCC
-A--TCGA---------------ACTT---GGTACC---TCA--ATTG-C-GACCCC--AGGT-CA-GG-C--GGGATTA
CCC-GCTGAGTTTAAGCATATCAA-TAAGCGG-AGG-AAAAGAAA-CTTACAAGGATTCCCCTAGTAACGG-CGAGCGAA
CCGGG-AAT
>amidae_EO12272
??????????GGT-CCGGTG-AAGTGTTCGG-ATCGCGG-CGACGTGGG-CGGTTCGCTGCC-GGCGACGTCGCGAGAAG
TCCACTGAACCTTATCATTTAGAGGAAGGAGAAGTCGTAACAAGGTTTCCG-TAGGTGAACCTGCGGAAGGATCATTGTC
AAAA-CCT-GACA--T---CTAGAAAA-CTC-GTG-AACTTGTT-CATAAA-----GAA---T--GGGA-AAT-GCA---
--TCGG-TT-TGG-CCCAG-T-GC----CTCTCCT-----TTTGCTTT----------CCCC--TC--------------
--------GCGA----GCAGA-CGTGCCTGG-AGC-TTTCGAG--CGATG-TGT-TT--GTCT-GCTTGTCGAACAA-CG
AA-CCC-CGGCGCAAATCGCGCCAAGGA-T---AA--AGGAATGA---GTTT-GT-----G-CA--TG-TATG-T----C
CCT----------GCCC-GTCTA----C------GG--GT----GGTG-------TTGGCTT-GCACATCTTTT-----G
TA--------TAA-----C----TA------AA-TGACTCTCGGCAACGGATATCTCGGCTCTTGCATCGATGAAGAACG
TAGCGAAATGCGATACTTGGTGTGAATTGCAGAATCCCGTGAACCATCGAGTCTTTGAACGCAAGTTGCGCCTGAAGCC-
-ATCAGGTTGAAGGCACGTCTGCCTGGGCGTCACGCAWTGCGTCGCTCACTC-----ACCCC-GTGCCTC--A-CT---G
GGCGGG-----TAA-GTGCGTGGGCGG-ATATTGGCCCCCC-----GTTCACATTT-G-TGCTC--GGTCGGCCTAAAA-
A-TAA-GG-TCCC---TGATGACGG-AC-------ATCA---CAACAAGTGGTGG----TTGCC---AAACTGTCGCGAC
ACGTTGTGCA---TGCT-A--CT------CCGTTGTCA---GTGG--GCT----------CATTGACCCTTAA-GT-ACC
-A--TCGA---------------ACTT---GGTACC---TCA--ACTG-C-GACCCC--AGGT-CA-GG-C--GGGATTA
CCC-GCTGAGTTTAAGCATATCAA-TAAGCGG-AGG-AAAAGAAA-CTTACAAGGATTCCCCTAGTAACGG-CGAGCGAA
CCGGG-AAT
>amoena_MP1032
??????????????????????????TTCGG-ATCGCGG-CGACGTGGG-CGGTTCGCTGCC-GGCGACGTCGCGAGAAG
TCCACTGAACCTTATCATTTAGAGGAAGGAGAAGTCGTAACAAGGTTTCCG-TAGGTGAACCTGCGGAAGGATCATTGTC
AAAA-CCT-GACA--T---CTAGAAAA-CTC-GTG-AACTTGTT-CATAAA-----GAA---T--GGGG-AAG-GCA---
--TTGG-TT-TGG-CCCTG-T-GC----CTCTCCT-----TTTACTTT----------CCCC--TC--------------
--------GTGA----GCAAA-CGTGCCTAG-AGC-TTTTGAG--CGACA-TGT-TC--GTTT-GCTTGTCGAACAA-CG
AA-CCC-CGGCGCAAATCGCGCCAAGGA-T---AA--TGGAATGA---GTTT-GT-----G-CA--AG-CATG-T----C
TCT----------GCCT-GTCTA----T------GG--GT----GGCG-------TTGGCTT-GCACATCTTTTT----G
GA--------TAA-----C----TA------AAATGACTCTCGGCAACGGATATCTCGGCTCTTGCATCGATGAAGAACG
TAGCGAAATGCGATACTTGGTGTGAATTGCAGAATCCCGTGAACCATCGAGTCTTTGAACGCAAGTTGCGCCTGAAGCC-
-ATCTGGTTGAAGGCACGTCTGCCTGGGCGTCACGCATTGCGTCGCTCACTC-----ACCCC-GTACCTC--A-CT---G
GGCGGG--GG-TAA-GTGCGTGGGCGG-ATATTGGCCCCCC-----GTTCACATTT-G-TGCTC--GGTTGGCCTAAAA-
A-TAAAGG-TCCC---CGATGACGG-AC-------ATCA---CAACAAGTGGTGG----TTGTC---AAACTGTCGCGAC
ACGTTGTGCA---TGCT-A--CTT-----CTGTAGTCG---GTGG--GCT----------CATTGACCCTTAA-GT-GCC
-A--TTGA---------------ACTT---GGTACC---TCA--ATTG-C-GACCCC--AGGT-CA-GG-C--GGGATTA
CCC-GCTGAGTTTAAGCATATCAA-TA?????????????????????????????????????????????????????
?????????
>ampullacea_MP1277
????????????T-CCGGTG-AAGTGTTCGG-ATCGCGG-CGACGTGGG-CGGTTCGCTGCC-GGCGACGTCGCGAGAAG
TCCACTGAACCTTATCATTTAGAGGAAGGAGAAGTCGTAACAAGGTTTCCG-TAGGTGAACCTGCGGAAGGATCATTGTC
AAAA-CCT-GACA--T---CTAGAAAA-CTC-GTG-AACTTGTT-CATAAA-----GAA---T--GGGG-AAT-GCA---
--TCGG-TT-TGG-TCCAG-T-GC----CTCTCCT-----TTTCCTTT----------CCCC--TC--------------
--------GCGA----GCAGA-CGTGCCCGG-AGC-TTTTGAG--CGATG-TGT-TC--GTCT-GCTTGTCGAACAA-CG
AA-CCC-CGGCGCAAATCGCGCCAAGGA-T---AA--TGGAATGA---GTTT-GT-----G-CA--TG-CATG-T----C
CCT----------GCCC-GTCTA----C------GG--GT----GGTG-------TTGGCTT-GCACATCTTTT-----G
TA--------TAA-----C----TA------AA-TGACTCTCGGCAACGGATATCTCGGCTCTTGCATCGATGAAGAACG
TAGCGAAATGCGATACTTGGTGTGAATTGCAGAATCCCGTGAACCATCGAGTCTTTGAACGCAAGTTGCGCCTGAAGCC-
-ATCAGGTTGAAGGCACGTCTGCCTGGGCGTCACGCATTGCGTCGCTCACTC-----ACCCC-GTGCCTC--A-CT---A
GGCGGG-----TAA-GTGCGTGGGCGG-ATATTGGCCCTCC-----GTTCACATTT-G-TGCTC--GGTTGGCCTAAAA-
A-TAA-GG-TCCT---TGATGACGG-AC-------ATCA---CAACAAGTGGTGG----TTGCC---AAACTGTCGCGAC
ACGTTGTGCA---TGCT-A--CT------CCATCGTCG---GTGG--GCT----------CATTGACCCTTAA-GT-GCC
-A--TTGA---------------ACTT---GGTACC---TCA--ACTG-C-GACCCC--AGGT-CA-GG-C--GGGATTA
CCC-GCTGAGTTTAAGCATATCAA-TAAGCGG-AGG-AAAAGAAA-CTT???????????????????????????????
?????????
>andevalensis_EO12623
????????????????????????????????????????????????????????????????????????????????
?????????????????TTTAGAGGAAGGAGAAGTCGTAACAAGGTTTCCG-TAGGTGAACCTGCGGAAGGATCATTGTC
AAAA-CCT-GACA--T---CTAGAAAA-CTC-GTG-AACTCGTT-CATAAA-----GAA---T--GGGG-AAT-GCG---
--TTGA-TT-GGG-CCCAG-TTGC----CTCTCCT-----TCTGCTTT----------CCCC--TT--------------
--------GCGA----GCATA-TGTGCATGG-AGC-TTTCGAG--CGACG-TGT-TC--GTCT-GCTTGTCGAACAA-CG
AA-CCC-CGGCGCAAATCGCGCCAAGGA-T---GA--TGGAATGA---GCTT-GT-----G-CA--CG------T----C
CCT----------GCCC-GTCTA----C------GG--GT----GGCG-------TTGGCTT-GCACATCTTTC-----G
AAA-------TAA-----C----TA------AA-CGACTCTCGGCAACGGATATCTCGGCTCTTGCATCGATGAAGAACG
TAGCGAAATGCGATACTTGGTGTGAATTGCAGAATCCCGTGAACCATCGAGTCTTTGAACGCAAGTTGCGCCTGAAGCC-
-ATCAGGTTGAAGGCACGTCTGCTTGGGCGTCACGCATTGCGTCGCTCACTC-----ACCAC-ATGCCTC--A-CT---A
GGTGGG-----TAA-GTGAGTGGGCGG-ATATTGGCCCCCC-----GTTCACATTT-G-TGCTC--GGTCGGCCTAAAA-
A-TAA-GG-TCCC---TGACGATGG-AC-------ATCA---CGACAAGTGGTGG----TTGCC---AAACCGTCGCGAC
ATGTCATGCA---TGCT-A--CT------CCCTCGTTG---GTGG--GCT----------CATCGACCCTTAA-GT-GCC
-A--TCGA---------------ACTT---GGTACC---TCA--TCTG-C-GACCCC--AGGT-CA??????????????
????????????????????????????????????????????????????????????????????????????????
?????????
>aneimena_EO12757
????????????????????????????????????????????????????????????????????????????????
?????TGAACCTTATCATTTAGAGGAAGGAGAAGTCGTAACAAGGTTTCCG-TAGGTGAACCTGCGGAAGGATCATTGTC
AAAA-CCT-GACA--T---CTAGAAAA-CTC-GTG-AACTTGTT-CATAAA-----GAA---T--GGGG-AAT-GCA---
--TTGG-CT-TGG-CCCAG-G-GC----CTCTCCT-----TTTGCTTT----------CCTC--TC--------------
--------GCGA----GCAGA-TGTGCTTGG-AGC-TTTCGAG--CGATG-TGT-TC--GTCT-GCTTGTCGAACAA-CG
AA-CCC-CGGCGCAAATCGCGCCAAGGA-T---AA--TGGAATGA---GTTT-GT-----G-CA--TGTCAT--------
--T----------GCCC-GTCTA----C------GG--GT----GGCG-------TTGGCTT-GCACATCTTTT-----G
TA--------TAA-----C----TA------AA-TGACTCTCGACAACGGATATCTCGGCTCTTGCATCGATGAAGAACG
TAGCGAAATGCGATACTTGGTGTGAATTGCAGAATCCCGTGAACCATCGAGTCTTTGAACGCAAGTTGCGCCTGAAGCC-
-ATCAGGTTGAAGGCACGTCTGCCTGGGCGTCACGCATTGCGTCGCTCACTC-----ACCCC-GTGCCTC--A-CT---G
GGCGGG-----TAA-GTGTGTGGGCGG-ATGTTGGCCCCCC-----GTTCACATTT-G-TGGTC--GGTTGGCCTAAAA-
A-TAA-GG-TCCC---TGATGACGG-AC-------ATCA---CAACAAGTGGTGG----TTGCC---AAACTGTCGCGAC
ACGTTGTGCA---TGCT-A--CT------CCGTTGTCG---GTGG--GCT----------CATTGACCCTTAA-GT-GCC
-A--TTGA---------------ACTT---GGTACC---TCA--ATTG-T-GACCCC--AGGT-CA-GG-C--GGGATTA
CCC-GCTGAGTTTAAGCATATCAA-TAAGCGG-AGG-AAAAGAAA-CTTACAAGGATTCCCCTAGTAACGG-CGAGCGAA
CCGGG-AAT
>anguliger_MP597
???????????GT-CCGGTG-AAGTGTTCGG-ATCGCGG-CGACGTGGG-CGGTTCGCTGCC-GGCGACGTCGCGAGAAG
TCCACTGAACCTTATCATTTAGAGGAAGGAGAAGTCGTAACAAGGTTTCCG-TAGGTGAACCTGCGGAAGGATCATTGTC
AAAA-CCT-GACA--T---CTAGAAAA-CTC-GTG-AACTTGTT-CATAAA-----GAA---T--GGGG-AAT-GCA---
--TCGG-TT-TGG-CCCAG-T-GC----CTCTCCT-----TTTGCTTT----------CCCC--TC--------------
--------GCGA----GCAGA-CGTGCCTGG-AGC-TCTCGAG--CGATG-TGT-TC--GTCT-GCTTGTCGAACAA-CG
AA-CCC-CGGCGCAAACCGCGCCAAGGA-T---AA--TGGAATGA---GTTT-GT-----G-CA--TG-CATG-T----A
CCT----------GCCC-GTCTA----C------GG--GT----GGCG-------TTGGCTT-GCACATCTTTT-----G
TA--------TAA-----C----TA------AA-TGACTCTCGGCAACGGATATCTCGGCTCTTGCATCGATGAAGAACG
TAGCGAAATGCGATACTTGGTGTGAATTGCAGAATCCCGTGAACCATCGAGTCTTTGAACGCAAGTTGCGCCTGAAGCC-
-ATCAGGTTGAAGGCACGTCTGCCTGGGCGTCACGCATTGCGTCGCTCACTC-----ACCCC-GTGCCTC--A-CC---G
GGCGGG-----TAA-GTGCGTGGGCGG-ATATTGGCCCCCC-----GTTCACATTT-G-TGCTC--GGTCGGCCTAAAA-
G-TAA-GG-TCCC---TGATGACGG-AC-------ATCA---CAACAAGTGGTGG----TTGCC---AAACTGTCGCGAC
ACGTTGTGCA---TGCT-A--CT------CCGTCGTCA---GTGG--GCT----------CATTGACCCTTAA-GT-GCC
-A--TCGA---------------ACTT---GGTACC---TCA--ACTG-C-GACCCC--AGGT-CA-GG-C--GGGATTA
CCC-GCTGAGTTTAAGCATATCAA-TAAGCGG-AGG-AAAAGAAA-CTTACAAGGATTCCCCTAGTAACGG-CGAGCGAA
CCGGG-AAT
>angulosa_S2105
??????????GGT-CCGGTG-AAGTGTTCGG-ATCGCGG-CGACGTGGG-CGGTTCGCTGCC-GGCGACGTCGCGAGAAG
TCCACTGAACCTTATCATTTAGAGGAAGGAGAAGTCGTAACAAGGTTTCCG-TAGGTGAACCTGCGGAAGGATCATTGTC
AAAA-CCT-GACA--T---CTAGAAAA-CTC-GTG-AACTTGTT-CATAAA-----GAA---T--GGGG-AAT-GCA---
--TTGG-TT-TGG-CCCAG-T-GC----CTCTCCT-----TTTGCTTT----------CCCC--TC--------------
--------GCGA----GCAAA-CGTGCCTGG-AGC-TTTCGAG--CGATG-TGT-TC--GTTT-GCTTGTCGAACAA-CG
AA-CCC-CGGCGCAAATCGCGCCAAGGA-T---AA--TGGAATGA---GTTT-GT-----G-CA--TG-TATG-T----C
CCT----------GCCC-GTCTA----T------GG--GT----GGCG-------TTAGCTT-GCACATCTTTT-----G
TA--------TAA-----C----TA------AA-TGACTCTCGGCAACGGATATCTCGGCTCTTGCATCGATGAAGAACG
TAGCGAAATGCGATACTTGGTGTGAATTGCAGAATCCCGTGAACCATCGAGTCTTTGAACGCAAGTTGCGCCTGAAGCC-
-ATCAGGTTGAAGGCACGTCTGCCTGGGCGTCACGCATTGCGTCGCTCACTC-----ACCCC-GTGCCTA--A-CT---G
GGCGGC-----TAA-GTGCGTGGGCGG-ATATTGGCCCCCC-----GTTCACATTT-G-TGCTC--GGTTGGCCTAAAA-
A-TAA-GG-TCCC---TGATGACGG-AC-------ATCA---CAACAAGTGGTGG----TTGCC---AAACTATCGCGAC
ACGTTGTGCA---TGCT-A--CT------CCATCGTTG---GTGG--GCT----------CATTGACCCTTAA-GT-GCC
-A--TCGA---------------ACTT---GGTACC---TCA--ATTG-C-GACCCC--AGGT-CA-GG-T--GGGATTA
CCC-GCTGAGTTTAAGCATATCAA-TAAGCGG-AGG-AAAAGAAA-CTTACAAGGATTCCCCTAGTAACGG-CGAGCGAA
CCGGG-AAT
>annectens_ANA
ACGAATTCATGGT-CCGGTG-AAGTGTTCGG-ATCGCGG-CGACGTGGG-CGGTTCGCTGCC-GGCGACGTCGCGAGAAG
TCCACTGAACCTTATCATTTAGAGGAAGGAGAAGTCGTAACAAGGTTTCCG-TAGGTGAACCTGCGGAAGGATCATTGTC
AAAA-CTT-GACA--T---CTAGAAAA-CTC-GTG-AACTTGTT-CATAAG-----GAA---T--KGGG-AAT-GCA---
--TTGG-TT-TGG-CCCAG-T-GC----CTCTCCT-----TTTTCTTT----------CCCC--TC--------------
--------RCGA----GCAGA-CGTGCCTGG-AGC-TTTCGRG--CGAYG-TGT-TY--GTCT-GCTTGTCGAACAA-YG
AA-CCC-CGGCGCAAATCGYGCCAAGGA-T---AA--TGAAATGA---GTTT-GT-----G-CA--TG-CATA-T----C
CCT----------ACCY-GTCTA----C------GG--GT----GGYG-------TTGGCTT-GCACATCTTTT-----G
TA--------TAA-----C----TA------AA-TGACTCTCGGCAACGGATATCTCGGCTCTTGCATCGATGAAGAACG
TAGCGAAATGCGATACTTGGTGTGAATTGCAGAATCCCGTGAACCATCGAGTCTTTGAACGCAAGTTGCGCCTGAAGCC-
-ATCAGGTTGAAGGCACGTCTGCTTGGGCGTCACGCATTGCGTCACTCACTC-----ACCCC-GTGCCTC--A-TT---G
GGCGGG-----TAA-GTGCGTGGGCGG-ATATTGGCCCCCCC----GTTCACATTT-G-TGCTC--GGTTGGCCTAAAA-
A-TAA-GG-TCCC---TGATGAYGG-AC-------ATCA---CAACAAGTGGTGG----TTGCC---AAACTGTCGCGAC
ACGTTGTGCA---TGCT-A--CT------CTGTCATGG---TTGG--GCT----------CATAGACCCTTAA-GT-GCC
-A--TCGA---------------ACTT---GGTACC---TCA--ACTG-C-GACCCC--AGGT-CA-GG-C--GGGATTA
CCC-GCTGAGTTTAAGCATATCAA-TAAGCGG-AGG-AAAAGAAA-CTTACAAGGATTCCCCTAGTAACGG-CGAGCGAA
CCGGGGAAT
>annectens_CM8
????????????????GGTG-AAGTGTTCGG-ATCGCGG-CGACGTGGG-CGGTTCGCTGCC-GGCGACGTCGCGAGAAG
TCCACTGAACCTTATCATTTAGAGGAAGGAGAAGTCGTAACAAGGTTTCCG-TAGGTGAACCTGCGGAAGGATCATTGTC
AAAA-CTT-GACA--T---CTAGAAAA-CTC-GTG-AACTTGTT-CATAAG-----GAA---T--GGGG-AAT-GCA---
--TTGG-TT-TGG-CCCAG-T-GC----CTCTCCT-----TTTTCTTT----------CCCC--TC--------------
--------ACGA----GCAGA-CGTGCCTGG-AGC-TTTCKGG--YGATG-TGT-TC--GTCT-GCTTGTCGAACAA-CG
AA-CCC-CGGCGCAAATMRTGCCAAGGA-T---AA--TGAAATGA---GTTT-GT-----G-CA--TG-CATA-T----C
CCT----------ACCC-GTCTA----C------GG--GT----GGCG-------TTGGCTT-GCACATCTTTT-----G
TA--------TAA-----C----TA------AA-TGACTCTCGGCAACGGATATCTCGGCTCTTGCATCGATGAAGAACG
TAGCGAAATGCGATACTTGGTGTGAATTGCAGAATCCCGTGAACCATCGAGTCTTTGAACGCAAGTTGCGCCTGAAGCC-
-ATCAGGTTGAAGGCACGTCTGCTTGGGCGTCACGCATTGCGTCACTCACTC-----ACCCC-GTGCCTC--A-TT---G
GGCGGG-----TAA-GTGCGTGGGCSG-AWAWTGGCCCCCCC----GTTCACATTT-G-TGCTC--GGTTGGCCTAAAA-
A-WAA-GG-TCCC---TGATGATGG-AC-------ATCA---CAACAAGTGGTGG----TTGCC---AAACTGTCGCGAC
ACGTTGTGCA---TGCT-A--CT------CTGTCATGG---TTGG--GCT----------CATAGACCCTTAA-GT-GCC
-A--TCGA---------------ACTT---GGTACC---TCA--ACTG-C-GACCCC--AG???????????????????
????????????????????????????????????????????????????????????????????????????????
?????????
>arachnocalyx_EO12453
??????????GGT-CCGGTG-AAGTGTTCGG-ATCGCGG-CGACGTGGG-CGGTTCGCTGCC-GGCGACGTCGCGAGAAG
TCCACTGAACCTTATCATTTAGAGGAAGGAGAAGTCGTAACAAGGTTTCCG-TAGGTGAACCTGCGGAAGGATCATTGTC
AAAA-CCT-GACA--T---CTAGAAAA-TTC-GTG-AACTTGTT-CATAAA-----GAA---T--GGGG-AAT-GCA---
--TCGG-TT-TGG-CCTAG-T-GC----CTCACCT-----TTTGCTTT----------CCCC--TC--------------
--------GCGA----GCAGA-CGTGCTTGG-AGC-TTTTGAG--CGACA-TGT-TT--GTTT-GCTTGTCGAACAA-CG
AA-CCC-CGGCGCAAATCGCGCCAAGGA-T---AA--TGGAATGA---GTTT-GT-----G-CA--AG-CATG-T----C
CCT----------GCCC-GTCTA----C------GG--GC----GGTG-------T--GCTT-GCACATCTTTT-----G
GA--T-----TAA-----C----TA------AA-TGACTCTCGGCAACGGATATCTCGGCTCTTGCATCGATGAAGAACG
TAGCGAAATGCGATACTTGGTGTGAATTGCAGAATCCCGTGAACCATCGAGTCTTTGAACGCAAGTTGCGCCTGAAGCC-
-ATCTGGTTGAAGGCACGTCTGCCTGGGCGTCACGCATTGCGTCGCTCACTC-----ACCTC-GTACCTC--A-CT---G
GGCGGG-----TAA-GTGCGTGGGCGG-ATATTGGTCCCCC-----GTTCACATTT-G-TGCTC--GGTTGGCCTAAAA-
A-TAAAGG-TCCT---TGATGACGG-AC-------ATCA---CAGCAAGTGGTGG----TTGCC---AAACTGTCGCGAC
ATGTTGTGTA---TGCT-A--CT------CCGTCGTTG---GTGG--GCT----------CATTGACCCTTAA-GT-GCC
-A--TCGA---------------ACTT---GGTACC----AA--ATTG-C-GACCCC--AGGT-CA-GG-C--GGGATTA
CCC-GCTGAGTTTAAGCATATCAA-TAAGCGG-AGG-AAAAGAAA-CTTACAAGGATTCCCCTAGTAACGG-CGAGCGAA
CCGGG-AAT
>arborea_EO12619
??????????????????????????????????????????????????????????????????????????????AG
TCCACTGAACCT-ATCATTTAGAGGAAGGAGAAGTCGTAACAAGGTTTCCG-TAGGTGAACCTGCGGAAGGATCATTGTC
AAAA-CCT-GACA--T---CTAGAAAA-CTC-GTG-AACTTGTT-CATAAA-----GAA---T--GGGG-AAT-GCA---
--TCGG-TT-TGG-CCCAG-T-GC----CTCTCCT-----TTTGCTTT----------CCCC--TC--------------
--------GCAA----GCAGA-CATGCCTGG-AGC-TTTCGAG--CGACG-TGT-TT--GTCT-GCTTGTCGAACAA-YG
AA-CCC-CGGCGCAAATCGTGCCAAGGA-T---AA--TGGAATGA---GTTT-GT-----G-CA--TG-CATG-T----C
CCT----------GCCC-GTCTA----T------GG--GT----GGCG-------TTGGCTT-GCACATCTTTT-----G
TA--------TAA-----C----TA------AA-CGACTCTCGGCAACGGATATCTCGGCTCTTGCATCGATGAAGAACG
TAGCGAAATGCGATACTTGGTGTGAATTGCAGAATCCCGTGAACCATCGAGTCTTTGAACGCAAGTTGCGCCTGAAGCC-
-ATCAGGTTGAAGGCACGTCTGCCTGGGCGTCACGCATTGCGTCGCTCACTC-----ACCCC-GTGCCTC--A-CA---G
GGCGGG-----TAA-GTGCGTGGGCGG-ATATTGGCCCCCC-----GTTCACATTT-G-TGCTC--GGTTGGCCTAAAA-
A-GAA-GG-TCCC---TGATGACGG-AC-------ATCA---CAACAAGTGGTGG----TTGCC---AAACTGTCGCGAC
ACGTTGTGCA---TGCT-A--CG------CAGTCGTCG---GTGG--GCT----------CATTGACCCTTAA-GT-GCC
-A--TTGA---------------ACTT---GGTACC---TCA--ACTG-C-GACCCC--AGGT?????????????????
????????????????????????????????????????????????????????????????????????????????
?????????
>arborea_Miehe
????????????????GGTG-AAGTGTTCGG-ATCGCGG-CGACGTGGG-CGGTTCGCTGCC-GGCGACGTCGCGAGAAG
TCCACTGAACCTTATCATTTAGAGGAAGGAGAAGTCGTAACAAGGTTTCCG-TAGGTGAACCTGCGGAAGGATCATTGTC
AAAA-CCT-GACA--T---CTAGAAAA-CTC-GTG-AACTTGTT-CATAAA-----GAA---T--GGGG-AAT-GCA---
--TCGG-TT-TGG-CCCAG-T-GC----CTCTCCT-----TTTGCTTT----------CCCC--TC--------------
--------GCGA----GCAGA-CATGCCTGG-AGC-TTTCGAG--CGACG-TGT-TT--GTCT-GCTTGTCGAACAA-CG
AA-CCC-CGGCGCAAATCGTGCCAAGGA-T---AA--TGGAATGA---GTTT-GT-----G-CA--TG-CATG-T----C
CCT----------RCCC-GTCTA----T------GG--GT----GGCG-------TTGGCTT-GCACATCTTTT-----G
TA--------TAA-----C----TA------AA-CGACTCTCGGCAACGGATATCTCGGCTCTTGCATCGATGAAGAACG
TAGCGAAATGCGATACTTGGTGTGAATTGCAGAATCCCGTGAACCATCGAGTCTTTGAACGCAAGTTGCGCCTGAAGCC-
-ATCAGGTTGAAGGCACGTCTGCCTGGGCGTCACGCATCGCGTCGCTCACTC-----ACCCC-GTGCCTC--A-CA---G
GGCGGG-----TAA-GTGCGTGGGCGG-ATATTGGCCCCCC-----GTTCACATTT-G-TGCTC--GGTTGGCCTAAAA-
A-GAA-GG-TCCC---TGATGACGG-AC-------ATCA---CAACAAGTGGTGG----TTGCC---AAACTGTCGCGAC
ACGTTGTGCA---TGCT-A--CG------CAGTCGTCG---GTGG--GCT----------CATTGACCCTTAA-GT-GCC
-A--TTGA---------------ACTT---GGTACC---TCA--ACTG-C-GACCCC--AGGT-CA-GG-C--GGGATTA
CCC-GCTGAGTTTAAGCATATCAA-TAAGCGG-AGG-AAAAGAAA-CTTACAAGGATT??????????????????????
?????????
>arborea_l_ANA
ACGAATTCATGGT-CCGGTG-AAGTGTTCGG-ATCGCGG-CGACGTGGG-CGGTTCGCTGCC-GGCGACGTCGCGAGAAG
TCCACTGAACCTTATCATTTAGAGGAAGGAGAAGTCGTAACAAGGTTTCCG-TAGGTGAACCTGCGGAAGGATCATTGTC
AAAA-CCT-GACA--T---CTAGAAAA-CTC-GTG-AACTTGTT-CATAAA-----GAA---T--GGGG-AAT-GCA---
--TCGG-TT-TGG-CCCAG-T-GC----CTCTCCT-----TTTGCTTT----------CCCC--TC--------------
--------GCRA----GCAGA-CRTGCCTGG-AGC-TTTCGAG--CGACG-TGT-TY--GTCT-GCTTGTCGAACAA-CG
AA-CCC-CGGCGCAAATCGTGCCAAGGA-T---AA--TGGAATGA---GTTT-GT-----G-CA--TG-CATG-T----C
CCT----------GCCC-GTCTA----Y------GG--GT----GGCG-------TTGGCTT-GCACATCTTTT-----G
TA--------TAA-----C----TA------AA-CGACTCTCGGCAACGGATATCTCGGCTCTTGCATCGATGAAGAACG
TAGCGAAATGCGATACTTGGTGTGAATTGCAGAATCCCGTGAACCATCGAGTCTTTGAACGCAAGTTGCGCCTGAAGCC-
-ATCAGGTTGAAGGCACGTCTGCCTGGGCGTCACGCATTGCGTCGCTCACTC-----ACCCC-GTGCCTC--A-CA---G
GGCGGG-----TAA-GTGYGTGGGCGG-ATATTGGCCCCCC-----GTTCACATTT-G-TGCTC--GGTTGGCCTAAAA-
A-KAA-GG-TCCC---TGATGACGG-AC-------ATCA---CAACAAGTGGTGG----TTGCC---ARACTGTCGCGAC
ACGTTGTGCA---TGCT-A--CK------CAGTYGTCG---GYGG--GCT----------CATTGACCCTTAA-GT-GCC
-A--TTGA---------------ACTT---GGTACC---TCA--ACTG-C-GACCCC--AGGT-CA-GG-C--GGGATTA
CCC-GCTGAGTTTAAGCATATCAA-TAAGCGG-AGG-AAAAGAAA-CTTACAAGGATTCCCCTAGTAACGG-CGAGCGAA
CCGGGGAAT
>arborea_m_ANA
ACGAATTCATGGT-CCGGTG-AAGTGTTCGG-ATCGCGG-CGACGTGGG-CGGTTCGCTGCC-GGCGACGTCGCGAGAAG
TCCACTGAACCTTATCATTTAGAGGAAGGAGAAGTCGTAACAAGGTTTCCG-TAGGTGAACCTGCGGAAGGATCATTGTC
AAAA-CCT-GACA--T---CTAGAAAA-CTC-GTG-AACTTGTT-CATAAA-----GAA---T--GGGG-AAT-GCA---
--TCGG-TT-TGG-CCCAG-T-GC----CTCTCCT-----TTTGCTT-----------CCCC--TC--------------
--------GCGA----GCAGA-CGTGCCTGG-ASC-TTTCGAG--CGACG-TGT-TC--GTCT-GCTTGTCGAACAA-CG
AA-CCC-CGGCGCAAATCGTGCCAAGGA-T---AA--TGGAATGA---GTTT-GT-----G-CA--TG-CATG-T----C
CCT----------GCCC-GTCTA----C------GG--GT----GGCG-------TTGGCTT-GCACATCTTTT-----G
TA--------TAA-----C----TA------AA-CGACTCTCGGCAACGGATATCTCGGCTCTTGCATCGATGAAGAACG
TAGCGAAATGCGATACTTGGTGTGAATTGCAGAATCCCGTGAACCATCGAGTCTTTGAACGCAAGTTGCGCCTGAAGCC-
-ATCAGGTTGAAGGCACGTCTGCCTGGGCGTCACGCATTGCGTCGCTCACTC-----ACCCC-GTGCCTC--A-CA---G
GGCGGG-----TAA-GTGTGTGGGCGG-ATATTGGCCCCCC-----GTTCACATTT-G-TGCTC--GGTTGGCCTAAAA-
A-TAA-GG-TCCC---TGATGACGG-AC-------ATCA---CAACAAGTGGTGG----TTGCC---AGACTGTCGCGAC
ACGTTGTGCA---TGCT-A--CT------CAGTTGTCG---GCGG--GCT----------CATTGACCCTTAA-GT-GCC
-A--TTGA---------------ACTT---GGTACC---TCA--ACTG-C-GACCCC--AGGT-CA-GG-C--GGGATTA
CCC-GCTGAGTTTAAGCATATCAA-TAAGCGG-AGG-AAAAGAAA-CTTACAAGGATTCCCCTAGTAACGG-CGAGCGAA
CCGGGGAAT
>arborescens_FM747
????????????????????????????????????????????????????????????????????????????????
??????GAACCTTATCATTTAGAGGAAGGAGAAGTCGTAACAAGGTTTCCG-TAGGTGAACCTGCGGAAGGATCATTGTC
AAAA-CCT-GACA--T---CTAGAAAA-CTC-GTG-AACTTGTT-CATAAA-----GAA---T--GGGG-AAT-GAA---
--TCGG-TT-TGG-CCCAG-T-GC----CTCTCCT-----TTTGCTTT----------CCCC--TC--------------
--------GCGA----GCGGA-CGTGCCTGG-AGC-TTTCAAG--CGACG-TGT-TC--GTCT-GCTTGTCGAACAA-CG
AA-CCC-CGGCGCAAATCGCGCCAAGGA-T---AA--TGGAATGA---GTTT-GT-----G-CA--TG-CATG-T----C
CCT----------GCCC-GTCTA----C------GG--GT----GGGG-------TTGGCTT-GCACATCTTTT-----G
TA-----TA-TAAA----C----TA------AA-TGACTCTCGGCAACGGATATCTCGGCTCTTGCATCGATGAAGAACG
TAGCGAAATGCGATACTTGGTGTGAATTGCAGAATCCCGTGAACCATCGAGTCTTTGAACGCAAGTTGCGCCTGAAGCC-
-ATCAGGTTGAAGGCACGTCTGCCTGGGCGTCACGCATTGCGTCGCTCACTC-----ACCCC-GTGCCTC--G-CT---G
GGCAGG-----TAA-GTGCGTGGGCGG-ATATTGGCCCCCC-----GTTCACATTT-G-TGCTC--GGTTGGCCCAAAA-
A-TAA-GG-TCCC---TGATGACGG-CC-------ATCA---CAACAAGTGGTGG----TTGCC---AAACTGTCGCGAC
ATGTTGTGCA---TGCT-A--CT------CCGTCGTCG---GTGG--GCT----------CATTGACCCTTAA-GT-GCC
-A--TCGA---------------ACTT---GGTACC---TCA--ACTG-C-GACCCC--AGGT-CA-GG-C--GGGATTA
CCC-GCTGAGTTTAAGCATATCAA-TAAGCGG-AGG-AAAAGAAA-CTTACAAGGATTCCCCTAGTAACGG-CGAGCGAA
CCGGG-AAT
>arcuata_MP523
??????????GGT-CCGGTG-AAGTGTTCGG-ATCGCGG-CGACGTGGG-CGGTTCGCTGCC-GGCGACGTCGCGAGAAG
TCCACTGAACCTTATCATTTAGAGGAAGGAGAAGTCGTAACAAGGTTTCCG-TAGGTGAACCTGCGGAAGGATCATTGTC
AAAA-CCT-GACA--T---CTAGAAAA-CTC-GTG-AACTTGTT-CATAAA-----GAA---T--GGGG-AAT-GCA---
--TCGG-TT-TGG-CCCAG-T-GC----CTCTCCT-----TTTGCTTT----------CCCC--TC--------------
--------GCGA----GCAGA-CGTGCCTGG-AGC-TTTCGAG--CGATT-TGT-TC--GTCT-GCTTGTCGAACAA-CG
AA-CCC-CGGCGCAAATCGCGCCAAGGA-T---AA--TGGAATGA---GTTT-GT-----G-CA--TG-TATG-T----T
CCT----------GCCC-GTTTA----C------GG--GT----GGCG-------TTGGCTT-GCACATCTTTT-----G
TA--------TAA-----C----TA------AA-TGACTCTCGGCAACGGATATCTCGGCTCTTGCATCGATGAAGAACG
TAGCGAAATGCGATACTTGGTGTGAATTGCAGAATCCCGTGAACCATCGAGTCTTTGAACGCAAGTTGCGCCTGAAGCC-
-ATCAGGTTGAAGGCACGTCTGCCTGGGCGTCACGCAWTGCGTCGCTCACTC-----ACCCC-GTGCCTC--A-CT---G
GGCGGG-----TAA-GTGCGTGGGCGG-ATATTGGCCCCCC-----GTTCACATTT-G-TGCTC--GGTTGGCCTAAAA-
A-TAA-GG-TCCC---TGATGACGG-AC-------ATCA---CAACAAGTGGTGG----TTGCC---AAACTGTCGCGAC
ACGTTGTGCA---TGCT-A--CT------CCGTCGTCG---GTGG--GCT----------CATTGACCCTTAA-GT-GCC
-A--TCGA---------------ACTT---GGTACC---TCA--ACTG-C-GACCCC--AGGT-CA-GG-C--GGGATTA
CCC-GCTGAGTTTAAGCATATCAA-TAAGCGG-AGG-AAAAGAAA-CTTACAAGGATTCCCCTAGTAACGG-CGAGCGAA
CCGGG-AAC
>ardens_MP1076
?????????????????GTG-AAGTGTTCGG-ATCGCGG-CGACGTGGG-CGGTTCGCTGCC-GGCGACGTCGCGAGAAG
TCCACTGAACCTTATCATTTAGAGGAAGGAGAAGTCGTAACAAGGTTTCCG-TAGGTGAACCTGCGGAAGGATCATTGTC
AAAA-CCT-GACA--T---CTAGAAAA-CTC-GTG-AACTTGTT-CATAAA-----GAA---T--GGGA-AAT-GCA---
--TCGG-TT-TGG-CCCAG-T-GC----CTCTCCT-----TTTGCTTT----------CCCC--TC--------------
--------GCGA----GCAGA-CGTGCCTGG-AGC-TTTCGAG--CGATG-TGT-TT--GTCT-GCTTGTCGAACAA-CG
AA-CCC-CGGCGCAAATCGCGCCAAGGA-C---AA--AGGAATGA---GTTT-GT-----G-CA--TG-TATG-T----C
CCT----------GCCC-GTCTA----C------GG--GT----GGTG-------TTGGCTT-GCACATCTTTY-----G
TA--------TAA-----C----TA------AA-TGACTCTCGGCAACGGATATCTCGGCTCTTGCATCGATGAAGAACG
TAGCGAAATGCGATACTTGGTGTGAATTGCAGAATCCCGTGAACCATCGAGTCTTTGAACGCAAGTTGCGCCTGAAGCC-
-ATCAGGTTGAAGGCACGTCTGCCTGGGCGTCACGCATTGCGTCGCTCACTC-----ACCCC-GTGCCTC--A-CT---G
GGCGGG--GG-TAA-GTGCGTGGGCGG-ATATTGGCCCCCC-----GTTCACATTT-G-TGCTC--GGTCGGCCTAAAA-
A-TAA-GG-TCCC---TGATGACGG-AC-------ATCA---CAACAAGTGGTGG----TTGCC---AAACTGTCGCGAC
ACGTTGTGCA---TGCT-A--CT------CCGTTGTCA---GTGG--GCT----------CATTGACCCTTAA-GT-ACC
-A--TCGA---------------ACTT---GGTACC---TCA--ACTG-C-GACCCC--AGGT-CA-GG-C--GGGAATA
CCC-GCTGAGTTTAAGCATATCAA-TAAGCGG-AGG-AAAAGAAA-CTTACAAGGATTCCCCTAGTAACGG-CGAGCGAA
CCGGG-AAT
>areolata_EO12502
???????????GT-CCGGTG-AAGTGTTCGG-ATCGCGG-CGACGTGGG-CGGTTCGCTGCC-GGCGACGTCGCGAGAAG
TCCACTGAACCTTATCATTTAGAGGAAGGAGAAGTCGTAACAAGGTTTCCG-TAGGTGAACCTGCGGAAGGATCATTGTC
AAAA-CCT-GACA--T---CTAGAAAA-CTC-GTG-AACTTGTT-CATAGA-----GAA---T--GAGG-AAT-GCA---
--TCGG-TT-TGG-CCCAG-T-GC----CTCTCCT-----TTTGCTTT----------CCCC--TT--------------
--------GCGA----GCAGA-CGTGCCTGG-AGC-TTTCGAG--CGATG-TGT-TT--GTCT-GCTTGTCGAACAA-CG
AA-CCC-CGGCGCAAATCGCGCCAAGGA-T---AA--TGGAATGA---GTTT-GT-----T-CA--TG-CATG-G----C
CCT----------GCCC-GTCTA----C------GG--GT----GGCG-------TTGGCTT-GCACATCTTTT-----G
TA--------CAA-----C----TA------AA-TGACTCTCGGCAACGGATATCTCGGCTCTTGCATCGATGAAGAACG
TAGCGAAATGCGATACTTGGTGTGAATTGCAGAATCCCGTGAACCATCGAGTCTTTGAACGCAAGTTGCGCCTGAAGCC-
-ATCAGGTTGAAGGCACGTCTGCCTGGGCGTCACGCAWTGCGTCGCTCACAC-----ACCCC-GTGGCTC--A-CT---G
GGCGGG-----TAA-GTGCGTGGGCGG-ATATTGGCCCCCC-----GTTCACATTT-G-TGCGC--GGTTGGCCTAAAA-
A-TAA-GG-TCCC---TGATGACGG-AC-------ATCA---CAACAAGTGGTGG----TTACC---AAACTGTCGCAAC
ACGTTG-GCA---TGCTAA--CT------CCGTCGTCG---GTGA--GCT----------CATTGACCCTTAA-GT-GCC
-A--T--A---------------ACTT---GGTACC---TCA--ACTG-C-GACCCC--AGGT-CA-GG-C--GGGATTA
CCC-GCTGAGTTTAAGCATATCAA-TAAGCGG-AGG-AAAAGAAA-CTTACAAGGATTCCCCTAGTAACGG-CGAGCGAA
CCSGG-AAT
>argentea_EO12475
??????????GGT-CCGGTG-AAGTGTTCGG-ATCGCGG-CGACGTGGG-CGGTTCGCTGCC-GGCGACGTCGCGAGAAG
TCCACTGAACCTTATCATTTAGAGGAAGGAGAAGTCGTAACAAGGTTTCCG-TAGGTGAACCTGCGGAAGGATCATTGTC
AAAA-CCT-GACA--T---CTAGAAAA-CTC-GTG-AACTTGTT-CATAAA-----GAA---T--GGGG-AAT-GTA---
--TTGG-TT-TGG-CCCAG-T-GC----CTCTCCA-----TTTGCTTT----------CCCC--TC--------------
--------GCGA----GCAGA-CGTGCCTGG-AGC-TTTTGAG--CGACA-TGT-TC--GTTT-GCTTGTCGAACAA-CG
AA-CCC-CGGCGCAAATCGCGCCAAGGA-T---AA--TGGAATGA---GTTT-GT-----G-CA--AG-CATG-T----C
CCT----------GCCC-GTCTA----C------GG--GT----GGCG-------TTGGCTT-GCACATCTTTT-----G
GA--------TAA-----C----TA------AA-TGACTCTCGGCAACGGATATCTCGGCTCTTGCATCGATGAAGAACG
TAGCGAAATGCGATACTTGGTGTGAATTGCAGAATCCCGTGAACCATCGAGTCTTTGAACGCAAGTTGCGCCTGAAGCC-
-ATCTGGTTGAAGGCACGTCTGCCTGGGCGTCACGCATTGCGTCGCTCACTC-----ACCTC-GTACCTC--A-CT---A
GCAGGG-----TAA-GTGCGTGGGCGG-ATATTGGCCCCCC-----GTTCACATTT-G-TGCTC--GGTTGGCCTAAAT-
A-TAAAGG-TCCC---TGATGACGG-AC-------ATCA---CAACAAGTGGTGG----TTGCC---AAACTGTCGCGAC
ACGTTGTGCA---TGCT-A--CT------CCGTCGTCG---GTGG--GCT----------CATTGACCCTTAA-GT-GCC
-A--TCGA---------------ACTT---GGTACC---TCA--ATTG-C-GACCCC--AGGT-CA-GG-C--GGGATTA
CCC-GCTGAGTTTAAGCATATCAA-TAAGCGG-AGG-AAAAGAAA-CTTACAAGGATTCCCCTAGTAACGG-CGAGCGAA
CCGGG-AAC
>aristata_EO12830
????????????T-CCGGTG-AAGTGTTCGG-ATCGCGG-CGACGTGGG-CGGTTCGCTGCC-GGCGACGTCGCGAGAAG
TCCACTGAACCTTATCATTTAGAGGAAGGAGAAGTCGTAACAAGGTTTCCG-TAGGTGAACCTGCGGAAGGATCATTGTC
AAAA-CCT-GACA--T---CTAGAAAA-CTC-GTG-AACTTGTT-CATAAA-----GAA---T--GGGG-AAT-GCA---
--TCGG-TT-TGG-TCCAG-T-GC----CTCTCCT-----TTTCCTTT----------CCCC--TC--------------
--------GCGA----GCAGA-CGTGCCTAG-AGC-TTTTGAG--CGATG-TGT-TC--GTCT-GCTTGTCGAACAA-CG
AA-CCC-CGGCGCAAATCGCGCCAAGGA-T---GA--TGGAATGA---GTTTTGT-----G-CA--TG-CATG-T----C
CCT----------GCCC-GTCTA----C------GG--GT----GGTG-------TTGGCTT-GCACATCTTTT-----G
T---------TAA-----C----TA------AA-TGACTCTCGGCAACGGATATCTCGGCTCTTGCATCGATGAAGAACG
TAGCGAAATGCGATACTTGGTGTGAATTGCAGAATCCCGTGAACCATCGAGTCTTTGAACGCAAGTTGCGCCTGAAGCC-
-ATCAGGTTGAAGGCACGTCTGCCTGGGCGTCACGCATTGCGTCGCTCACTC-----ACCCC-GTGCCTC--A-CT---G
GGCGGG-----TAA-GTGCGTGGGCGG-ATATTGGCCCTCC-----GTTCACATTT-G-TGCTC--GGTTGGCCTAAAA-
A-TAA-GG-TCCT---TGATGACGG-AC-------ATCA---CAACAAGTGGTGG----TTGCC---AAACTGTCGCGAC
ACGTTGTGCA---TGCT-A--CT------CCATCGTCG---GTGG--GCT----------CATTGACCCTTAA-GT-GCC
-A--TTGA---------------ACTT---GGTACC---TCA--ACTG-C-GACCCC--AGGT-CA-GG-C--GGGATTA
CCC-GCTGAGTTTAAGCATATCAA-TAAGCGG-AGG-AAAAGAAA-CTTACAAGGATTCCCCTAGTAACGG-CGAGCGAA
CCGGG-AAT
>artemisioides_MP551
???????????GT-CCGGTG-AAGTGTTCGG-ATCGCGG-CGACGTGGG-CGGTTCGCTGCC-GGCGACGTCGCGAGAAG
TCCACTGAACCTTATCATTTAGAGGAAGGAGAAGTCGTAACAAGGTTTCCG-TAGGTGAACCTGCGGAAGGATCATTGTC
AAAA-CCT-GACA--T---CTAGAAAA-CTC-GTG-AACTTGTT-CATAGA-----GAA---T--GAGG-AAT-GCA---
--TCGG-TT-TGG-CCCAG-T-GC----CTCTCCT-----TTTGCTTT----------CCCC--TT--------------
--------GCGA----GCAGA-CGTGCCTGG-AGC-TTTCGAG--CGATG-TGT-TT--GTCT-GCTTGTTGAACAA-CG
AA-CCC-CGGCGCAAATCGCGCCAAGGA-T---AA--TGGAATGA---GTTT-GT-----T-CA--TG-CATG-G----C
CCT----------GCCC-GTCTA----C------GG--GT----GGCG-------TTGGCTT-GCACATCTTTT-----G
TA--------CAA-----C----TA------AA-TGACTCTCGGCAACGGATATCTCGGCTCTTGCATCGATGAAGAACG
TAGCGAAATGCGATACTTGGTGTGAATTGCAGAATCCCGTGAACCATCGAGTCTTTGAACGCAAGTTGCGCCTGAAGCC-
-ATCAGGTTGAAGGCACGTCTGCCTGGGCGTCACGCATTGCGTCGCTCACAC-----ACCCC-GTGGCTC--A-CT---G
GGCGGG-----TAA-GTGCGTGGGCGG-ATATTGGCCCCCC-----GTTCACATTT-G-TGCGC--GGTTGGCCTAAAA-
A-TAA-GG-TCCC---TGATGACGG-AC-------ATCA---CAACAAGTGGTGG----TTACC---AAACTGTCGCAAC
ACGTTG-GCA---TGCTAA--CT------CCGTCGTCG---GTGA--GCT----------CATTGACCCTTAA-GT-GCC
-A--TAGA---------------ACTT---GGTACC---TCA--ACTG-C-GACCCC--AGGT-CA-GG-C--GGGATTA
CCC-GCTGAGTTTAAGCATATCAA-TAAGCGG-AGG-AAAAGAAA-CTTACAAGGATTCCCCTAGTAACGG-CGAGCGAA
CCGGG-AAT
>aspalathifolia_DB1408
??????????GGT-CCGGTG-AAGTGTTCGG-ATCGCGG-CGACGTGGG-CGGTTCGCTGCC-GGCGACGTCGCGAGAAG
TCCACTGAACCTTATCATTTAGAGGAAGGAGAAGTCGTAACAAGGTTTCCG-TAGGTGAACCTGCGGAAGGATCATTGTC
AAAA-CCT-GACA--T---CTAGAAAA-CTC-GTG-AACTTGTT-CATAAA-----CAA---T--GGGG-AAT-GCA---
--ACGG-TT-TGG-CCCAG-T-GC----CTCTCCT-----TTTGCTTT----------CCCC--TC--------------
--------GCGA----GCGGA-CGTGCCTGG-AGCTTTTCGAG--CGACG-TGT-CC--GTCT-GCTTGTCGAACAA-CG
AA-CCC-CGGCGCAAATCGCGCCAAGGA-T---AA--TGGAATGA---GTTT-GTGGCATG-CG--TG-CGTA-T----C
CGT----------GCCC-GTCTA----C------GG--GT----GGCG-------TTGGCTT-GCACATCTTTT-----G
TA--------TAA-----C----TA------AA-TGACTCTCGGCAACGGATATCTCGGCTCTTGCATCGATGAAGAACG
TAGCGAAATGCGATACTTGGTGTGAATTGCAGAATCCCGTGAACCATCGAGTCTTTGAACGCAAGTTGCGCCTGAAGCC-
-ATCAGGTTGAAGGCACGTCTGCCTGGGCGTCACGCATTGCGTCGCTCACTC-----ACCCC-GTGCCTC--A-CT---G
GGCGGG-----TAA-GTGCGTGGGCGG-ATATTGGCCCCCCC----GTTCACATTT-G-TGCTC--GGTTGGCCTAAAA-
A-TAA-GG-TCCC---TGATGACGG-AC-------ATCA---CAACAAGTGGTGG----TTGCC---AAACTGTCGCGAA
ATGTTGTGCA---TGCT-A--CT------TCGTCGTCG---GTGG--GCT----------CATTGACCCTTAA-GT-GCC
-A--TCGA---------------ACTT---GGTACC---TCA--ATTG-C-GACCCC--AG-T-CA-GG-C--G??????
????????????????????????????????????????????????????????????????????????????????
?????????
>astroites_EO12758
???????????????CGGTG-AAGTGTTCGG-ATCGCGG-CGACGTGGG-CGGTTCGCTGCC-GGCGACGTCGCGAGAAG
TCCACTGAACCTTATCATTTAGAGGAAGGAGAAGTCGTAACAAGGTTTCCG-TAGGTGAACCTGCGGAAGGATCATTGTC
AAAA-CCT-GACA--T---CTAGAAAA-CTT-GTG-AACTTGTT-CATAAT-----GAA---T--GGGG-AAT-GCA---
--TCGG-TT-TGG-CCCAG-T-GA----CTCTCCT-----TTTGTTTT----------CCCC--TC--------------
--------GCGA----GCAGA-CATGCCTAT-AGC-TTTCGAG--TGATG-TGT-TT--GTCT-GCTTGTCGAACAA-CG
AA-CCC-CGGCGCAAATCGCGCCAAGGA-T---AA--TGGAATGA---GTTT-GT-----G-CA--TG-CATG-T----C
CCT----------GCCC-GTCTA----T------GG--GT----GGCG-------TTGGCTT-GCACATCTTTT-----G
TA--------TAA-----C----TA------AA-TGACTCTCGGCAACGGATATCTCGGCTCTTGCATCGATGAAGAACG
TAGCGAAATGCGATACTTGGTGTGAATTGCAGAATCCCGTGAACCATCGAGTCTTTGAACGCAAGTTGCGCCTGAAGCC-
-ATCAGGTTGAAGGCACGTCTGCCTGGGCGTCACGCATTGCGTCGCTCACTC-----ACCCC-GTGCCAC--A-TT---G
GGCGGG-----TAA-GTGCGTGGGCGG-ATATTGGCCCCCC-----GTTCACATTT-G-TGCTC--GGTTGGCCTAAAA-
A-TAA-GG-TCCC---TGATGACGG-AC-------ATCA---CAACAAGTGGTGG----TTGTC---AAACTGTCGCGAC
ACGTTGTGCA---TGCT-A--CT------CCGTTGTCG---GTGG--GCT----------CATTGACCCTTAA-TT-GCC
-A--TCGA---------------ACTT---GGTACC---TCA--ACTG-C-GACCCC--AGGT-CA-GG-C--GGGATTA
CCC-GCTGAGTTTAAGCATATCAA-TAAGCGG-AGG-AAAAGAAA-CTTACAAGGATTCCCCTAGTAACGG-CGAGCGAA
CCGGG-AAT
>atherstonei_EO12261
????????????????????????????????????????????????????????????????????????????????
????????????????????AGAGGAAGGAGAAGTCGTAACAAGGTTTCCG-TAGGTGAACCTGCGGAAGGATCATTGTC
AAAG-CCT-GACA--T---CTAGAAAA-CTC-GTG-AACTTGTT-CATAAA-----GAA---T--GGGG-AAT-GCA---
--TCGG-TT-TGG-CCCAG-T-GC----CTGTCCT-----TTTGCTTT----------CCCC--TC--------------
--------GCGA----GCGGA-CGTGCCTGG-AGC-TTTCGAG--CGACG-TGT-TC--GTCT-GCTTGTCGAACAA-CG
AA-CCC-CGGCGCAAATCGCGCCAAGGA-T---AA--TGGAATGA---GTTT-GT-----G-CAT-TG-CATA-T----C
CCT----------GCCC-GTCTA----C------GG--GT----GGCG-------TTGGCTT-GCACATCTTTT-----G
TA--------TAA-----C----TA------AA-TGACTCTCGGCAACGGATATCTCGGCTCTTGCATCGATGAAGAACG
TAGCGAAATGCGATACTTGGTGTGAATTGCAGAATCCCGTGAACCATCGAGTCTTTGAACGCAAGTTGCGCCTGAAGCC-
-ATCAGGTTGAAGGCACGTCTGCCTGGGCGTCACGCAATGCGTCGCTCACTC-----ACCCC-GTGACTC--A-CT---G
GGCGGG-----TAA-GTGCGTGGGCGG-ATATTGGCCCCCC-----GTTCACATTT-G-TGCTC--GGTTGGCTTAAAA-
A-TAA-GG-TCCC---TGATGACGG-AC-------ATCA---CAACAAGTGGTGG-CG-TTGCC---AAACTGTCGCGAA
ACGTTGTGCA---TGCT-A--CT------TCGTCGTCG---GCGG--GCT----------CATTGACCCTTAA-GT-GCC
-A--TCGA---------------ACTT---GGTACC---TCA--ATTG-C-GACCCC--AGGT-CA-GG-C--GGGATCA
CCC-GCTGAGTTTAAGCATATCAA-TAAGCGG-AGG-AAAAGAAA-CTTACAAGGATTCCCCTAGTAACGG-CGAGCGAA
CCGGG-AAT
>atromontana_EO12544
???????????GT-CCGGTG-AAGTGTTCGG-ATCGCGG-CGACGTGGG-CGGTTCGCTGCC-GGCGACGTCGCGAGAAG
TCCACTGAACCTTATCATTTAGAGGAAGGAGAAGTCGTAACAAGGTTTCCG-TAGGTGAACCTGCGGAAGGATCATTGTC
AAAA-CCT-GACA--T---CTAGAAAA-CTC-GTG-AACTTGTT-CATAAA-----GAA---T--GGGG-AAT-GCA---
--TKGG-TT-TGK-CCCAG-T-GC----CTCTCCT-------TGCTTT----------CCCC--TC--------------
--------GCGA----GCAGA-CGTGCATGG-AGC-TTTCGAG--CGATG-TGT-TC--GTCT-GCTTGTCGAACAA-CG
AA-CCC-CGGCGCAAATCGCGCCAAGGA-T---AA--TGGAATGA---GTTT-GT-----G-CA--TG-CATG-T----A
CCT----------GCCC-GTCTA----C------GG--GT----GGCG-------TTGGCTT-GCACATCTTTT-----G
TA--------TAA-----C----TA------AA-TGACTCTCGGCAACGGATATCTCGGCTCTTGCATCGATGAAGAACG
TAGCGAAATGCGATACTTGGTGTGAATTGCAGAATCCCGTGAACCATCGAGTCTTTGAACGCAAGTTGCGCCTGAAGCC-
-ATCAGGTTGAAGGCACGTCTGCCTGGGCGTCACGCATTGCGTCGCTCACTC-----ACCCC-GYGCCTC--A-YT---G
GGCGGG-----TAA-GTGYGTGGGCGG-ATATTGGCCCCCC-----GTTCACATTT-G-TGCTC--GGTTGGCCTAAAA-
A-TAA-GG-TCCC---TGATGACGG-AC-------ATCA---CAACAAGTGGTGG----TTGCC---AAACTGTCGCGAC
ACGTTGTGCA---TGCT-A--CT------TCRKCGTCA---GTGG--GCT----------CATTGACCCTTAA-GT-GCC
-A--TCGA---------------ACTT---GGTACC---TCA--ACTG-C-GACCCC--AG???????????????????
????????????????????????????????????????????????????????????????????????????????
?????????
>atrovinosa_MP864
??????????GGT-CCGGTG-AAGTGTTCGG-ATCGCGG-CGACGTGGG-CGGTTCGCTGCC-GGCGACGTCGCGAGAAG
TCCACTGAACCTTATCATTTAGAGGAAGGAGAAGTCGTAACAAGGTTTCCG-TAGGTGAACCTGCGGAAGGATCATTGTC
AAAA-CCT-GACA--T---CTAGAAAA-CTC-GTG-AACTTGTT-CATAAA-----GAA---T--GGGG-AAT-GCA---
--ACGG-TT-TGG-CCCAG-T-GC----CTCTCCT-----TTTGCTTT----------CCCC--TC--------------
--------GCGA----GCAGA-CGTGCCTGG-AGC-TTTTGAG--CGACG-TGT-TC--GTTT-GCTTGTCGAACAA-CG
AA-CCC-CGGCGCAAATCGCGCCAAGGA-T---AA--TGGAATGA---GTTT-GT-----G-CA--AG-CATG-T----T
CCT----------GCCC-GTCTA----C------GG--GT----GGCG-------TTGGCTT-GCACATCTTTT-----G
GA--------TAA-----C----TA------AA-TGACTCTCGGCAACGGATATCTCGGCTCTTGCATCGATGAAGAACG
TAGCGAAATGCGATACTTGGTGTGAATTGCAGAATCCCGTGAACCATCGAGTCTTTGAACGCAAGTTGCGCCTGAAGCC-
-ATCTGGTTGAAGGCACGTCTGCCTGGGCGTCACGCAWTGCGTCGCTCACTC-----ACCCC-GTACCTC--A-CT---G
GGCGCG--GG-TAA-GTGCGTGGGCGG-ATATTGGCCCCCC-----GTTCACATTT-G-TGCTT--GGTTGGCCTAAAA-
ATGAA-GG-TCCC---TGATGACGG-AC-------ATCA---CAACAAGTGGTGG----TTGCC---AAACTGTCGCGAC
ACGTTGTGCA---TGCT-A--CT------CCGTTGTCG---GTGG--GAT----------CATTGACCCGTAA-GT-GCC
-A--TCGA---------------ACTT---GGTACC---TCA--ACTG-C-GACCCC--AGGT-CA-GG-C--GGGATTA
CCC-GCTGAGTTTAAGCATATCAA-TAAGCGG-AGG-AAAAGAAA-CTTACAAGGATTCCCCTAGTAACGG-CGAGCGAA
CCGGG-AAT
>australis_PPF
????????????????????????????????????????????????????????????????????????????????
????????????????????????????????????????????GTTTCCG-TAGGTGAACCTGCGGAAGGATCATTGTC
GAAA-CCT-GACA--T---CTAGAAAA-CTC-KTG-AACTTGTT-CTTAAA-----GAA---T--GGGG-AAT-GCG---
--TCGG-TT-TGG-CCTAG-TTGT----CATTCCT-----TTTGCTTT----------ACCC--TC--------------
--------GCGA----GCAGA-CGTGCTTGG-AGC-TTTCGAG--CGACG-TG--TC--ATCT-GCTTGTCGAACAA-TG
AA-CCC-CGGCGCAAATCGCGCCAAGGA-T---GA--TGGAATGA---GTTT-GT-----G-CA--CG------T----C
CCT----------GCCC-GTTTA----T------GG--GT----GGCG-------TTGGCTT-GCACATCTTTT-----A
TA--------TATA----C----TA------AA-CGACTCTCGGCAACGGATATCTCGGCTCTTGCATCGATGAAGAACG
TAGCGAAATGCGATACTTGGTGTGAATTGCAGAATCCCGTGAACCATCGAGTCTTTGAACGCAAGTTGCGCCTGAAGCC-
-ATCAGGTTGAAGGCACGTCTGCCTGGGCGTCATGCATTGCGTCGCTCACTC-----ACCCC-GTGCCTC--A-TT---G
GGCGGG-----TAA-GTGTGTGGGCGG-ATATTGGCCCCCC-----GTTCACATTT-G-TGCTC--GGTCGGCCTAAAA-
A-GAA-GG-TCCC---TGATGACGG-AC-------ATCA---CAACAAGTGGTGG----TTGCC---AAACCGTCGCGAC
ATGTTGTGCA---TGCT-A--CT------CTGTCGTTG---GTGT--GCT----------CATTGACCCTTAA-GT-GCC
-A--TTGA---------------ACTT---GGTACC---TCA--ACTG-C-GACCCC--AGGT-CA-GG-C--GGGATTA
CCC-GCTGAGTTTAAGCATATCAA-TAAGCGG-AGG-AAAAGAAA-CTTACAAGGATTCCCCTAGTAACGG-CGAGCGAA
CCGGG-AAT
>australis_PPM
????????????????????????????????????????????????????????????????????????????????
????????????????????????????????????????????GTTTCCG-TAGGTGAACCTGCGGAAGGATCATTGTC
GAAA-CCT-GACA--T---CTAGAAAA-CTC-GTG-AACTTGTT-CTTAAA-----GAA---T--GGGG-AAT-GCG---
--TCGG-TT-TGG-CCTAG-TTGT----CATTCCT-----TTTGCTTT----------ACCC--TC--------------
--------GCGA----GCAGA-CGTGCTTGG-AGC-TTTCGAG--CGACG-TG--TC--ATCT-GCTTGTCGAACAA-TG
AA-CCC-CGGCGCAAATCGCGCCAAGGA-T---GA--TGGAATGA---GTTT-GT-----G-CA--CG------T----C
CCT----------GCCC-GTTTA----T------GG--GT----GGCG-------TTGGCTT-GCACATCTTTT-----A
TA--------TATA----C----TA------AA-CGACTCTCGGCAACGGATATCTCGGCTCTTGCATCGATGAAGAACG
TAGCGAAATGCGATACTTGGTGTGAATTGCAGAATCCCGTGAACCATCGAGTCTTTGAACGCAAGTTGCGCCTGAAGCC-
-ATCAGGTTGAAGGCACGTCTGCCTGGGCGTCATGCATTGCGTCGCTCACTC-----ACCCC-GTGCCTC--A-TT---G
GGCGGG-----TAA-GTGTGTGGGCGG-ATATTGGCCCCCC-----GTTCACATTT-G-TGCTC--GGTCGGCCTAAAA-
A-GAA-GG-TCCC---TGATGACGG-AC-------ATCA---CAACAAGTGGTGG----TTGCC---AAACCGTCGCGAC
ATGTTGTGCA---TGCT-A--CT------CTGTCGTTG---GTGT--GCT----------CATTGACCCTTAA-GT-GCC
-A--TTGA---------------ACTT---GGTACC---TCA--ACTG-C-GACCCC--AGGT-CA-GG-C--GGGATTA
CCC-GCTGAGTTTAAGCATATCAA-TAAGCGG-AGG-AAAAGAAA-CTTACAAGGATTCCCCTAGTAACGG-CGAGCGAA
CCGGG-AAT
>australis_b_ANA
ACGAATTCATGGT-CCGGTG-AAGTGTTCGG-ATCGCGG-CGACGTGGG-CGGTTCGCTGCC-GGCGACGTCGCGAGAAG
TCCACTGAACCTTATCATTTAGAGGAAGGAGAAGTCGTAACAAGGTTTCCG-TAGGTGAACCTGCGGAAGGATCATTGTC
GAAA-CCT-GACA--T---CTAGAAAA-CTC-GTG-AACTTGTT-CTTAAA-----GAA---T--GGGG-AAT-GCG---
--TCGG-TT-TGG-CCTAG-TTGT----CATTCCT-----TTTGCTTT----------ACCC--TC--------------
--------GCGA----GCAGA-CGTGCTTGG-AGC-TTTCGAG--CGACG-TG--TC--ATCT-GCTTGTCGAACAA-TG
AA-CCC-CGGCGCAAATCGCGCCAAGGA-T---GA--TGGAATGA---GTTT-GT-----G-CA--CG------T----C
CCT----------GCCC-GTTTA----T------GG--GT----GGCG-------TTGGCTT-GCACATCTTTT-----A
TA--------TATA----C----TA------AA-CGACTCTCGGCAACGGATATCTCGGCTCTTGCATCGATGAAGAACG
TAGCGAAATGCGATACTTGGTGTGAATTGCAGAATCCCGTGAACCATCGAGTCTTTGAACGCAAGTTGCGCCTGAAGCC-
-ATCAGGTTGAAGGCACGTCTGCCTGGGCGTCATGCATTGCGTCGCTCACTC-----ACCCC-GTGCCTC--A-TT---G
GGCGGG-----TAA-GTGTGTGGGCGG-ATATTGGCCCCCC-----GTTCACATTT-G-TGCTC--GGTCGGCCTAAAA-
A-GAA-GG-TCCC---TGATGACGG-AC-------ATCA---CAACAAGTGGTGG----TTGCC---AAACCGTCGCGAC
ATGTTGTGCA---TGCT-A--CT------CTGTCGTTG---GTGT--GCT----------CATTGACCCTTAA-GT-GCC
-A--TTGA---------------ACTT---GGTACC---TCA--ACTG-C-GACCCC--AGGT-CA-GG-C--GGGATTA
CCC-GCTGAGTTTAAGCATATCAA-TAAGCGG-AGG-AAAAGAAA-CTTACAAGGATTCCCCTAGTAACGG-CGAGCGAA
CCGGGGAAT
>autumnalis_MP665
???????????GT-CCGGTG-AAGTGTTCGG-ATCGCGG-CGACGTGGG-CGGTTCGCTGCC-GGCGACGTCGCGAGAAG
TCCACTGAACCTTATCATTTAGAGGAAGGAGAAGTCGTAACAAGGTTTCCG-TAGGTGAACCTGCGGAAGGATCATTGTC
AAAA-CTT-GACA--T---CTAGAAAA-CTC-GTG-AACTTGTT-CATAAA-----AGA---T--GGGG-AAT-GCA---
--TTGG-TT-TGA-CCTAG-T-GC----CTCTCCT-----TTTGCTTT----------CCCC--TT--------------
--------GCGA----GCAGA-CGTGCATGG-AGC-TTTCGAG--CGATG-TGT-TC--GTTT-GCTTGTCGAACAA-CG
AA-CCC-CGGCGCAAATCGCGCCAAGGA-T---AA--TAGAATGA---GTTT-GT-----G-CA--TG-CATG-T----C
CCT----------ACCC-GTCTA----C------GG--GT----GGCG-------TTGGCTT-GCACATCTTTT-----G
TA--------TAA-----C----TA------AA-TGACTCTCGGCAACGGATATCTCGGCTCTTGCATCGATGAAGAACG
TAGCGAAATGCGATACTTGGTGTGAATTGCAGAATCCCGTGAACCATCGAGTCTTTGAACGCAAGTTGCGCCTGAAGCC-
-ATCAGGTTGAAGGCACGTCTGCCTGGGCGTCACGCAWTGCGTCGCTCACTC-----ACCTC-GTGCCTC--A-TT---T
GGCGGG-----TAA-GTGCGTGGGCGG-ATATTGGCCTCCC-----GTTCACATTT-G-TGCTC--GGTTGGCCTAAAA-
A-TAA-AG-TCCT---TGATGACGG-AC-------ATCA---CAACAAGTGGTGG----TTGCC---AAACTGTCGCGAC
ATGTTGTGCA---TGCT-A--CT------CCGTCATGG---GTGG--GCT----------CATTGACCCTTAA-GT-GCC
-A--TCGA---------------ACYT---GGTACC---TCA--ACTG-C-GACCCC--AGGT-CA-GG-C--GGGATTA
CCC-GCTGAGTTTAAGCATATCAA-TAAGCGG-AGG-AAAAGAAA-CTTACAAGGATTCCCCTAGTAACGG-CGAGCGAA
CCGGG-AAT
>axillaris_MP1052
??????????????CCGGTG-AAGTGTTCGG-ATCGCGG-CGACGTGGG-CGGTTCGCTGCC-GGCGACGTCGCGAGAAG
TCCACTGAACCTTATCATTTAGAGGAAGGAGAAGTCGTAACAAGGTTTCCG-TAGGTGAACCTGCGGAAGGATCATTGTC
AAAA-CCT-GACA--T---CTAGAAAA-CTC-GTG-AACTTGTT-CATAAA-----GAA---T--GGGG-AAT-GCA---
--TTGG-TT-TGG-CCCAR-T-GC----CTCTCCT-----TTTGCTTT----------CCCC--TC--------------
--------GCGA----GCAAA-CGTGCCTGG-AGC-TTTCGAG--CGATG-TGT-TC--GTTT-GCTTGTCGAACAA-CG
AA-CCC-CGGCGCAAATCGCGCCAAGGA-T---AA--TGGAATGA---GTTT-GT-----G-CA--TG-TATG-T----C
CCT----------GCCC-GTCTA----T------GG--GT----GGCG-------TTAGCTT-GCACATCTTTT-----G
TA--------TAA-----C----TA------AA-TGACTCTCGGCAACGGATATCTCGGCTCTTGCATCGATGAAGAACG
TAGCGAAATGCGATACTTGGTGTGAATTGCAGAATCCCGTGAACCATCGAGTCTTTGAACGCAAGTTGCGCCTGAAGCC-
-ATCAGGTTGAAGGCACGTCTGCCTGGGCGTCACGCATTGCGTCGCTCACTC-----ACCCC-GTGCCTA--A-CT---G
GGCGGC-----TAA-GTGCGTGGGCGG-ATATTGGCCCCCC-----GTTCACATTT-G-TGCTC--GGTTGGCCTAAAA-
A-TAA-GG-TCCC---TGATGACGG-AC-------ATCA---CAACAAGTGGTGG----TTGCC---AAACTATCGCGAC
ACGTTGTGCA---TGCT-A--CT------CCATCGTTG---GTGG--GCT----------CATTGACCCTTAA-GT-GCC
-A--TCGA---------------ACTT---GGTACC---TCA--ACTG-C-GACCCC--AGGT-CA-GG-T--GGGATTA
CCC-GCTGAGTTTAAGCATATCAA-TAAGCGG-AGG-AAAAGAAA-CTTACAAGGATTCCCCTAGTAACGG-CGAGCGAA
CCGGG-AAT
>axillaris_MP594
???????????GT-CCGGTG-AAGTGTTCGG-ATCGCGG-CGACGTGGG-CGGTTCGCTGCC-GGCGACGTCGCGAGAAG
TCCACTGAACCTTATCATTTAGAGGAAGGAGAAGTCGTAACAAGGTTTCCG-TAGGTGAACCTGCGGAAGGATCATTGTC
AAAA-CCT-GACA--T---CTAGAAAA-CTC-GTG-AACTTGTT-CATAAA-----GAA---T--GGGG-AAT-GCA---
--TTGG-TT-TGG-CCCAG-T-GC----CTCTCCT-----TTTGCTTT----------CCCC--TC--------------
--------GCGA----GCAAA-CGTGCCTGG-AGC-TTTCGAG--CGATG-TGT-TC--GTTT-GCTTGTCGAACAA-CG
AA-CCC-CGGCGCAAATCGCGCCAAGGA-T---AA--TGGAATGA---GTTT-GT-----G-CA--TG-TATG-T----C
CCT----------GCCC-GTCTA----T------GG--GT----GGCG-------TTAGCTT-GCACATCTTTT-----G
TA--------TAA-----C----TA------AA-TGACTCTCGGCAACGGATATCTCGGCTCTTGCATCGATGAAGAACG
TAGCGAAATGCGATACTTGGTGTGAATTGCAGAATCCCGTGAACCATCGAGTCTTTGAACGCAAGTTGCGCCTGAAGCC-
-ATCAGGTTGAAGGCACGTCTGCCTGGGCGTCACGCATTGCGTCGCTCACTC-----ACCCC-GTGCCTA--A-CT---G
GGCGGC-----TWA-GTGCGTGGGCGG-ATATTGGCCCCCC-----GTTCACATTT-G-TGCTC--GGTTGGCCTAAAA-
A-TAA-GG-TCCC---TGATGACGG-AC-------ATCA---CAACAAGTGGTGG----TTGCC---AAACTATCGCGAC
ACGTTGTGCA---TGCT-A--CT------CCATCGTTG---GTGG--GCT----------CATTGACCCTTAA-GT-GCC
-A--TCGA---------------ACTT---GGTACC---TCA--ACTG-C-GACCCC--AGGT-CA-GG-T--GGGATTA
CCC-GCTGAGTTTAAGCATATCAA-TAAGCGG-AGG-AAAAGAAA-CTTACAAGGATTCCCCTAGTAACGG-CGAGCGAA
CCGGG-AAT
>axilliflora_MP916
??????????GGT-CCGGTG-AAGTGTTCGG-ATCGCGG-CGACGTGGG-CGGTTCGCTGCC-GGCGACGTCGCGAGAAG
TCCACTGAACCTTATCATTTAGAGGAAGGAGAAGTCGTAACAAGGTTTCCG-TAGGTGAACCTGCGGAAGGATCATTGTC
AAAA-CCT-GACA--T---CTAGAAAA-CTC-GTG-AACTTGTT-CATAAA-----GAA---T--GGRG-AAT-GCA---
--TCGG-TT-TGG-CCTAG-T-GC----CTCTCCT-----TT-GCTTT----------CCCC--TC--------------
--------GTGA----GCAGA-CGTGCATGG-AGC-TTTTGAG--CAATG-TGT-TC--GTTT-GCTTGTCGAACAA-CG
AA-CCC-CGGCGCAAATCGCGCCAAGGA-T---AA--TGGAATGA---GTTT-GT-----G-CA--TG-CATG-T----C
CCT----------GCCC-GTCTA----T------GG--GT----GGCG-------TTGGCTT-GCACATCTTTT-----G
TA--------TAA-----T----TA------AA-TGACTCTCGGCAACGGATATCTCGGCTCTTGCATCGATGAAGAACG
TAGCGAAATGCGATACTTGGTGTGAATTGCAGAATCCCGTGAACCATCGAGTCTTTGAACGCAAGTTGCGCCTGAAGCC-
-ATCAGGTTGAAGGCACGTCTGCCTGGGCGTCACGCATTACGTCGCTCACTC-----ACCCC-GTGCCTC--A-CT---G
GGCGGG-----TAA-GTGTGTGGGCGG-ATATTGGCCCTCC-----GTTCACATTT-G-TGCTT--GGTTGGCCTAAAA-
A-TAA-GG-TCCC---TGATGACGG-AC-------ATCA---CAACAAGTGGTGG----TTGCA---AAACTGTCGCGAC
ACGTTGTGCA---TGCT-A--CT------CCATCGTTG---GTGG--GCT----------GGTTGACCCTTAA-GT-GCC
-A--TCGA---------------ACTT---GGTACC---TCA--ACTG-C-GACCCC--AGGT-CA-GG-C--GGGATTA
CCC-GCTGAGTTTAAGCATATCAA-TAAGCGG-AGG-AAAAGAAA-CTTACAAGGATTCCCCTAGTAACGG-CGAGCGAA
CCGGG-AAT
>azorica_b_ANA
ACGAATTCATGGT-CCGGTG-AAGTGTTCGG-ATCGCGG-CGACGTGGG-CGGTTCGCTGCC-GGCGACGTCGCGAGAAG
TCCACTGAACCTTATCATTTAGAGGAAGGAGAAGTCGTAACAAGGTTTCCG-TAGGTGAACCTGCGGAAGGATCATTGTC
GAAA-CCT-GACA--T---CTAGAAAA-CTC-GTG-AACTCGTT-CATAAA-----GAA---T--GGGG-AAT-GCA---
--TTGG-TT-GGG-CCCAG-TTGC----CTTTTCT-----TCTGCTTTTT--------CCCT--TC--------------
--------GCGA----GCAGA-CGTGCTAGT-CGC-TTTCGGG--CGACT-TGT-TC--GTCT-GCTTGTCGAACAA-CG
AA-CCC-CGGCGCAAATCGCGCCAAGGA-T---GA--TGGAATGA---GTTT-GT-----G-CA--CG------T----C
CTC----------GCCC-GTCTA----C------GG--GT----GGTG-------CTGGCTT-GCACATCTTTT-----G
AA--------TAA-----T----TA------AA-CGACTCTCGGCAACGGATATCTCGGCTCTTGCATCGATGAAGAACG
TAGCGAAATGCGATACTTGGTGTGAATTGCAGAATCCCGTGAACCATCGAGTCTTTGAACGCAAGTTGCGCCTGAAGCC-
-ATCAGGTTGAAGGCACGTCTGCCTGGGCGTCACGCATTGCGTCGCTCACTC-----ACCCC-GTTC-TC--A-TT---G
GGCGGG-----TAA-GTGTGTGGGCGG-ATATTGGCCCCCC-----GTTCACATTC-G-TGCTC--GGTCGGCCTAAAA-
A--AA-GG-TCCC---TGACGACGG-AC-------ATCA---CGACAAGTGGTGG----TTGCC---AAACCGTCGCGAG
AAGTCATGCA---TGCT-A--CT------CCGTCGTTC---GTGG--GCT----------CATCGACCCTTAA-GT-GCC
-A--TCGA---------------ACTT---GGTACC---TCA--ACTG-C-GACCCC--AGGT-CA-GG-C--GGGATTA
CCC-GCTGAGTTTAAGCATATCAA-TAAGCGG-AGG-AAAAGAAA-CTTACAAGGATTCCCTTAGTAACGG-CGAGCGAA
CCGGGGAAT
>baccans_BG645
???????????GT-CCGGTG-AAGTGTTCGG-ATCGCGG-CGACGTGGG-CGGTTCGCTGCC-GGCGACGTCGCGAGAAG
TCCACTGAACCTTATCATTTAGAGGAAGGAGAAGTCGTAACAAGGTTTCCG-TAGGTGAACCTGCGGAAGGATCATTGTC
AAAA-CTT-GACA--T---CTAGAAAA-CTC-GTG-AACTTGTT-CATAAA-----AAA---T--GGGG-AAT-GCA---
--TTGG-TT-TGG-CCCAG-T-GC----CTCTCCT-----TTTGCTTT----------CCCC--TC--------------
--------GCGA----GCAGA-CGTGCCTGG-AGC-TTTCGAG--TGATG-TGT-TT--GTCT-GCTTGTCGAACAA-CG
AA-CCC-CGGCGCAAATCGCGCCAAGGA-T---AA--TGGAATGA---GTTT-GT-----G-CA--TG-CATG-T----T
CGT----------ACCC-ATCTA----C------GG--GT----AGCG-------TTGGCTT-GCACATCTTTT-----G
TA--------TAA-----C----TA------AA-TGACTCTCGGCAACGGATATCTCGGCTCTTGCATCGATGAAGAACG
TAGCGAAATGCGATACTTGGTGTGAATTGCAGAATCCCGTGAACCATCGAGTCTTTGAACGCAAGTTGCGCCTGAAGCC-
-ATCAGGTTGAAGGCACGTCTGCCTGGGCGTCACGCATTGCGTCGCTCACTC-----ACCCC-GTGCCTC--A-TT---G
GGCGGG-----TAA-GTGCGTGGGCGG-ATATTGGCCCCCC-----ATTCACATTT-G-TGCAC--GGTTGGCCTAAAA-
A-TAA-GG-TCCC---TTATGACGG-AC-------ATCA---CAACAAGTGGTGG----TTGCC---AAACTGTCGCGAT
ACGTTGTGCA---TGCT-A--CT------CCGTCATGG---GTGG--GCT----------CATTGACCCTTAA-GT-GCC
-A--TTGA---------------ACTT---GGTATC---TCA--ACTG-C-GACCCC--AG???????????????????
????????????????????????????????????????????????????????????????????????????????
?????????
>bakeri_EO12828
????????????T-CCGGTG-AAGTGTTCGG-ATCGCGG-CGACGTGGG-CGGTTCGCTGCC-GGCGACGTCGCGAGAAG
TCCACTGAACCTTATCATTTAGAGGAAGGAGAAGTCGTAACAAGGTTTCCG-TAGGTGAACCTGCGGAAGGATCATTGTC
AAAA-CTT-GACA--T---CTAGAAAA-CTT-GTG-AACTTGTT-CATAAA------AA---T--GGGG-AAT-GCA---
--TTGG-TT-TGA-CCTTG-T-GC----CTCTCCT-----TTTGCTTT----------CCCC--TC--------------
--------GCGA----GCAGA-CGTGCCTGG-AGC-TTTCGAG--CGATA-TGT-TC--GTTT-GCTTGTCGAACAA-CG
AA-CCC-CGGCGCAAATCGCGCCAAGGA-T---AA--TGGAATGA---GTTT-GT-----G-CA--TG-CATG-T----C
CCT----------ACCC-GTCTA----C------GG--GT----GGCG-------TTGGCTT-GCACATCTTTT-----G
TG--------TAA-----C----TA------AA-TGACTCTCGGCAACGGATATCTCGGCTCTTGCATCGATGAAGAACG
TAGCGAAATGCGATACTTGGTGTGAATTGCAGAATCCCGTGAACCATCGAGTCTTTGAACGCAAGTTGCGCCTGAAGCC-
-ATCAGGTTGAAGGCACGTCTGCCTGGGCGTCACGCATTGCGTCGCTCACTC-----ACCTC-GTGCCTC--A-TT---G
GGCGGG-----TAA-GTGTGTGGGCGG-ATATTGGCCTCCC-----GTTCACATTT-G-TGCTC--GGTTGGCCTAAAA-
A-TAA-GG-TCCT---TGATGACGG-AC-------ATCA---CAACAAGTGGTGG----TTGCC---AAACTGTCGCGAC
ATGTTGTGCA---TGCT-A--CT------CCGTCATGG---GTGG--GCT----------CATTGACCCTTAA-GT-GCC
-A--TCGA---------------ACTT---GGTACC---TCA--ACTG-C-GACCCC--AGGT-CA-GG-C--GGGATTA
CCC-GCTGAGTTTAAGCATATCAA-TAAGCGG-AGG-AAAAGAAA-CTTACAAGGATTCCCCTAGTAACGG-CGAGCGAA
CCGGG-AAT
>banksii_ban_EO12873
????????????????????????????????????????CGACGTGGG-CGGTTCGCTGCC-GGCGACGTCGCGAGAAG
TCCACTGAACCTTATCATTTAGAGGAAGGAGAAGTCGTAACAAGGTTTCCG-TAGGTGAACCTGCGGAAGGATCATTGTC
AAAA-CCT-GACA--T---CTAGAAAA-CTC-GTG-AACTTGTT-CATAGA-----GAA---T--GGGG-AAT-GCA---
--TCGG-TT-TGG-CATAG-T-GC----CTCTCCT-----TTTGCTTT----------CCCC--TT--------------
--------ACGA----GCAGA-CGTGCCTGG-AGC-TTTCGAG--CGATG-TGT-TC--GTCT-GCTTGTCGAAAAAACA
AA-CCC-CGGCGCAAATCGCGCCAAGGA-T---AA--TGGAATGA---GTTT-GT-----G-CA--TG-CATG-T----C
CCT----------GCCC-GTCTA----C------GG--GT----GGTG-------TTGGCTT-GCACATCTTTT-----G
TA--------TAA-----C----TA------AA-TGACTCTCGGCAACGGATATCTTGGCTCTTGCATCGATGAAGAACG
TAGCGAAATGCGATACTTGGTGTGAATTGCAGAATCCCGTGAACCATCGAGTCTTTGAACGCAAGTTGCGCCTGAAGCC-
-ATCAGGTTGAAGGCACGTCTGCCTGGGCGTCACGCATTGCGTCGCTCACTC-----ACCCC-GTGCCTC--A-CT---G
GGCGGG-----TAA-GTGCGTGGGCGG-ATATTGGCCCCCC-----GTTCACATTT-G-TGCTC--GGTTGGCCTAAAA-
A-TAA-GG-TCCC---CGATGACGG-AC-------ATCA---CAACAAGTGGTGG----TTGCC---AAACTGTCGCGAC
ACGTTGTGCA---TGCT-A--CT------CCGTCGTCG---GTGG--GCT----------CATTGACCCTTAA-GT-GCC
-A--TCGA---------------ACTT---GGTACC---TCA--ACTG-C-GACCCC--AGGT-CA-GG-C--GGGATTA
CCC-GCTGAGTTTAAGCATATCAA-TAAGCGG-AGG-AAAAGAAA-CTTACAAGGATTCCCCTAGTAACGG-CGAGCGAA
CCGGG-AAT
>banksii_com_ANA
ACGAATTCATGGT-CCGGTG-AAGTGTTCGG-ATCGCGG-CGACGTGGG-CGGTTCGCTGCC-GGCGACGTCGCGAGAAG
TCCACTGAACCTTATCATTTAGAGGAAGGAGAAGTCGTAACAAGGTTTCCG-TAGGTGAACCTGCGGAAGGATCATTGTC
AAAA-CCT-GACA--T---CTAGAAAA-CTC-GTG-AACTCGTT-CATAGA-----GAA---T--GGGG-AAT-GCA---
--TCGG-TT-TGG-CCTAG-T-GC----CTCTCCT-----TTTGCTTT----------CCCC--TT--------------
--------ACGA----GCAGA-CGTGCCTGG-AGC-TTTCGAG--CGACG-TGC-TC--GTCT-GCTTGTCGAAAAAACA
AA-CCC-CGGCGCAAATCGCGCCAAGGA-T---AA--TGGAATGA---GTTT-GT-----G-CA--TG-CATG-T----C
CCT----------GCCC-GTCTA----C------GG--GT----GGTG-------TTGGCTT-GCACATCTTTT-----G
TA--------TAA-----C----TA------AA-TGACTCTCGGCAACGGATATCTTGGCTCTTGCATCGATGAAGAACG
TAGCGAAATGCGATACTTGGTGTGAATTGCAGAATCCCGTGAACCATCGAGTCTTTGAACGCAAGTTGCGCCTGAAGCC-
-ATCAGGTTGAAGGCACGTCTGCCTGGGCGTCACGCATTGCGTCGCTCACTC-----ACCCC-GTGCCTC--A-CT---G
GGCGGG-----TAA-GTGCGTGGGCGG-ATATTGGCCCCCC-----GTTCACATTT-G-TGCTC--GGTCGGCCTAAAA-
A-TAA-GG-TCCC---TGATGACGG-AC-------ATCA---CAACAAGTGGTGG----TTGCC---AAACTGTCGCGAC
ACGTTGTGCA---TGCT-A--CT------CCGTCGTCG---GTGG--GCT----------CATTGACCCTTAA-GT-GCC
-A--TCGA---------------ACTT---GGTACC---TCA--ACTG-C-GACCCC--AGGT-CA-GG-C--GGGATTA
CCC-GCTGAGTTTAAGCATATCAA-TAAGCGG-AGG-AAAAGAAA-CTTACAAGGATTCCCCTAGTAACGG-CGAGCGAA
CCGGGGAAT
>banksii_com_MP824
????????????????????????????????????????????????????????????????????????????????
????????????????????????????????????????????GTTTCCG-TAGGTGAACCTGCGGAAGGATCATTGTC
AAAA-CCT-GACA--T---CTAGAAAA-CTC-GTG-AACTCGTT-CATAGA-----GAA---T--GGGG-AAT-GCA---
--TCGG-TT-TGG-CCTAG-T-GC----CTCTCCT-----TTTGCTTT----------CCCC--TT--------------
--------ACGA----GCAGA-CGTGCCTGG-AGC-TTTCGAG--CGACG-TGC-TC--GTCT-GCTTGTCGAAAAAACA
AA-CCC-CGGCGCAAATCGCGCCAAGGA-T---AA--TGGAATGA---GTTT-GT-----G-CA--TG-CATG-T----C
CCT----------GCCC-GTCTA----C------GG--GT----GGTG-------TTGGCTT-GCACATCTTTT-----G
TA--------TAA-----C----TA------AA-TGACTCTCGGCAACGGATATCTTGGCTCTTGCATCGATGAAGAACG
TAGCGAAATGCGATACTTGGTGTGAATTGCAGAATCCCGTGAACCATCGAGTCTTTGAACGCAAGTTGCGCCTGAAGCC-
-ATCAGGTTGAAGGCACGTCTGCCTGGGCGTCACGCATTGCGTCGCTCACTC-----ACCCC-GTGCCTC--A-CT---G
GGCGGG-----TAA-GTGCGTGGGCGG-ATATTGGCCCCCC-----GTTCACATTT-G-TGCTC--GGTCGGCCTAAAA-
A-TAA-GG-TCCC---TGATGACGG-AC-------ATCA---CAACAAGTGGTGG----TTGCC---AAACTGTCACGAC
ACGTTGTGCA---TGCT-A--CT------CCGTCGTCG---GTGG--GCT----------CATTGACCCTTAA-GT-GCC
-A--TCGA---------------ACTT---GGTACC---TCA--ACTG-C-GACCCC--AGGT-CA-GG-C--GGGATTA
CCC-GCTGAGTTTAAGCATATCAA-TAAGCGG-AGG-AAAGGAAA-CTTACAAGGATTCCCCTAGTAACGG-CGAGCGAA
CCGGG-AAT
>banksii_pur_NB1753
???????????GT-CCGGTG-AAGTGTTCGG-ATCGCGG-CGACGTGGG-CGGTTCGCTGCC-GGCGACGTCGCGAGAAG
TCCACTGAACCTTATCATTTAGAGGAAGGAGAAGTCGTAACAAGGTTTCCG-TAGGTGAACCTGCGGAAGGATCATTGTC
AAAA-CCT-GACA--T---CTAGAAAA-CTC-GTG-AACTTGTT-CATAGA-----GAA---T--GGGG-AAT-GCA---
--TCGG-TT-TGG-CCTAG-T-GC----CTCTCCT-----TTTGCTTT----------CCCC--TT--------------
--------GCGA----GCAGA-CGTGCCTGG-AGC-TTTCGAG--CGATG-TGT-TC--GTCT-GCTTGTCGAAAAA-CG
AA-CCC-CGGCGCAAATCGCGCCAAGGA-T---AA--TGGAATGA---GTTT-GT-----G-CA--TG-CATG-T----C
CCT----------GCCC-GTCTA----C------GG--GT----GGTG-------TTGGCTT-GCACATCTTTT-----G
TA--------TAA-----C----TA------AA-TGACTCTCGGCAACGGATATCTTGGCTCTTGCATCGATGAAGAACG
TAGCGAAATGCGATACTTGGTGTGAATTGCAGAATCCCGTGAACCATCGAGTCTTTGAACGCAAGTTGCGCCTGAAGCC-
-ATCAGGTTGAAGGCACGTCTGCCTGGGCGTCACGCATTGCGTCGCTCACTC-----ACCCC-GTGCCTC--A-CT---G
GGCGGG-----TAA-GTGCGTGGGCGG-ATATTGGCCCCCC-----GTTCACATTT-G-TGCTC--GGTTGGCCTAAAA-
A-TAA-GG-TCCC---TGATGACGG-AC-------ATCA---CAACAAGTGGTGG----TTGCC---AAACTGTCGCGAC
ACGTTGTGCA---TGCT-A--CT------CCGTCGTCG---GTGG--GCT----------CATTGACCCTTAA-GT-GCC
-A--TCGA---------------ACTT---GGTACC---TCA--ACTG-C-GACCCC--AGGT-CA-GG-C--GGGATTA
CCC-GCTGAGTTTAAGCATATCAA-TAAGCGG-AGG-AAAAGAAA-CTTACAAGGATTCCCCTAGTAACGG-CGAGCGAA
CCGGG-AAT
>barbigeroides_MP735
???????????GT-CCGGTG-AAGTGTTCGG-ATCGCGG-CGACGTGGG-CGGTTCGCTGCC-GGCGACGTCGCGAGAAG
TCCACTGAACCTTATCATTTAGAGGAAGGAGAAGTCGTAACAAGGTTTCCG-TAGGTGAACCTGCGGAAGGATCATTGTC
AAAA-CTT-GACA--T---CTAGAAAA-CTT-GTG-AACTTGTT-CATAGA-----GAA---T--GGGG-AAT-GCA---
--TTGG-TT-TGG-CCCAG-T-GC----CTCTCCT-----TTTGCTTT----------CCCC--TT--------------
--------GCGA----GCAGA-CGTGCCTGG-AGC-TTTCGAG--CGACG-TGT-TC--GTCT-GCTTGTCGAACAA-CG
AA-CCC-CGGCGCAAATCGCGCCAAGGA-T---AA--TGGAATGA---GTTT-GT-----G-CA--TG-CATG-T----C
CCT----------GCCC-GTCTA----C------GG--GT----GGCG-------TTGGCTT-GCACATATTTT-----G
TA--------TAA-----C----TA------AA-TGACTCTCGGCAACGGATATCTCGGCTCTTGCATCGATGAAGAACG
TAGCGAAATGCGATACTTGGTGTGAATTGCAGAATCCCGTGAACCATCGAGTCTTTGAACGCAAGTTGCGCCTGAARCC-
-ATCAGGTTGAAGGCAMGTCTKCCTGGGSGTCACKCATTG?GT?GCTCACTC-----ACCCC-GTGCC?C--A-??---G
GGCGGG-----TAA-GTG?GTGGGCGG-ATATTGGCCCCCC-----GTTC?C??TT-?-?GCTC--GGTTGGCCT?AAA-
--TAT-GG-TCCC---TGATGATGG-AC-------ATCA---CAACAAGTGGTGG----TTGCC---MAACTGTCGCGAC
ACGTTGTGCA---TGCT-A--CT------CCATCGTCG---GTGG--GCT----------CATTGACCCTTAA-GG-GCC
-A--TCAA---------------ACTT---GGTACC---TCA--A?TG-C-GACCCC--AGGT-CA-GG-C--GGGATTA
CCC-GCTGAGTTTAAGCATATCAA-TAAGCGG-AGG-AAAAGAAA-CTTACAAGGATTCCCCTAGTAACGG-C???????
?????????
>baroniana_cf_Lar8
????????????????????????????????????????????????????????????CC-GGCGACGTCGCGAGAAG
TCCACTGAACCTTATCATTTAGAGGAAGGAGAAGTCGTAACAAGGTTTCCG-TAGGTGAACCTGCGGAAGGATCATTGTC
AAAA-CCT-GACA--T---CTAGAAAA-CTC-GTG-AACTTGTT-CATAAA-----GAA---T--GGGG-AAT-GAA---
--TCGG-TT-TGG-CCCAG-T-GC----CTCTCCT-----TTTGCTTT----------CCCC--TC--------------
--------GCGA----GCGGA-CGTGCCTGG-AGC-TTTCAAG--CGACG-TGT-TC--GTCT-GCTTGTCGAACAA-CG
AA-CCC-CGGCGCAAATCGCGCCAAGGA-T---AA--TGGAATGA---GTTT-GT-----G-CA--TG-CATG-T----C
CCT----------GCCT-GTCTA----C------GG--GT----GGCG-------TTGGCTT-GCACATCTTTT-----G
TA--------TAA-----C----TA------AA-TGACTCTCGGCAACGGATATCTCGGCTCTTGCATCGATGAAGAACG
TAGCGAAATGCGATACTTGGTGTGAATTGCAGAATCCCGTGAACCATCGAGTCTTTGAACGCAAGTTGCGCCTGAAGCC-
-ATCAGGTTGAAGGCACGTCTGCCTGGGCGTCACGCATTGCGTCGCTCACTC-----ACCCC-GTGCCTC--A-TT---G
GGCAGG-----TAA-GTGCGTGGGCGG-ATATTGGCCCCCC-----GTTCACATTT-G-TGCTC--GGTTGGCCCAAAA-
A-TAA-GG-TCCC---TGATGACGG-CC-------ATCA---CAACAAGTGGTGG----TTGCC---AAACTGTCGCGAC
ATGTTGTGCA---TGCT-A--CT------CCGTCGTCG---GTGG--GCT----------CATTGACCCATAA-GT-GCC
-A--TCGA---------------ACTT---GGTACC---TCA--ACTG-C-GACCCC--AGGT-CA-GG-C--GGGATTA
CCC-GCTGAGTTTAAGCATATCAA-TAAGCGG-AGG-AAAAGAAA-CTTACAA???????????????????????????
?????????
>baueri_bau_MP1233
????????????????GGTG-AAGTGTTCGG-ATCGCGG-CGACGTGGG-CGGTTCGCTGCC-GGCGACGTCGCGAGAAG
TCCACTGAACCTTATCATTTAGAGGAAGGAGAAGTCGTAACAAGGTTTCCG-TAGGTGAACCTGCGGAAGGATCATTGTC
AAAA-CTT-GACA--T---CTAGAAAA-CTC-GTG-AACTTGTT-CATAGA-----GAA---T--GGGG-AAT-GCA---
--TCGG-TT-TGG-CCCAG-T-GC----CTCTCCT-----TTTGCTTT----------CCCC--TT--------------
--------GCGA----GCAGA-CGTGCCTGG-AGC-TTTCGAG--CGACG-TGT-TC--GTCT-GCTTGTCGAACAA-CG
AA-CCC-CGGCGCAAATCGCGCCAAGGA-T---AA--TGGAATGA---GTTT-GT-----G-CA--TG-CATG-T----C
CAT----------GCCC-GTCTA----C------GG--GT----GGCG-------TTTGCTT-GCACATCTTTT-----G
TA--------TAA-----C----TA------AA-TGACTCTCGGCAACGGATATCTCGGCTCTTGCATCGATGAAGAACG
TAGCGAAATGCGATACTTGGTGTGAATTGCAGAATCCCGTGAACCATCGAGTCTTTGAACGCAAGTTGCGCCTGAAGCC-
-ATCAGGTTGAAGGCACGTCTGCCTGGGCGTCACGCATTGCGTCGCTCACTC-----ACCCC-GTGCCTC--A-CT---G
GGCGGG-----TAA-GTGCGTGGGCGG-ATATTGGCCCCCC-----GTTCACATTT-G-TGCTC--GGTTGGCCTAAAA-
A-TAA-GG-TCCC---TGATGACGG-AC-------ATCA---CAACAAGTGGTGG----TTGTC---AAACTGTCGCGAC
ATGTTGTGCA---TGCT-A--CT------CCGTTGTCG---GTGG--GCT----------CATTGACCCTTAA-GT-GCC
-A--TCGA---------------ACTT---GGTACC---TCA--ACTG-C-GACCCC--ATGT-CA-GG-C--GGGATTA
CCC-GCTGAGTTTAAGCATATCAA-TAAGCGG-AGG-AAAAGAAA-CTTACAAGGATTCCCCTAGTAACGG-CGAGCGAA
CCGGG-AAT
>baueri_gou_AH862
????????????????????????????????????????????????????????????????????????????????
?????????????ATCATTTAGAGGAAGGAGAAGTCGTAACAAGGTTTCCG-TAGGTGAACCTGCGGAAGGATCATTGTC
AAAA-CTT-GACA--T---CTAGAAAA-CTC-GTG-AACTTGTT-CATAGA-----GAA---T--GGGG-AAT-GCA---
--TCGG-TT-TGG-CCCAG-T-GC----CTCTCCT-----TTTGCTTT----------CCCC--TT--------------
--------GCGA----GCAGA-CGTGCCTGG-AGC-TTTCGAG--CGACG-TGT-TC--GTCT-GCTTGTCGAACAA-CG
AA-CCC-CGGCGCAAATCGCGCCAAGGA-T---AA--TGGAATGA---GTTT-GT-----G-CA--TG-CATG-T----C
CAT----------GCCC-GTCTA----C------GG--GT----GGCG-------TTTGCTT-GCACATCTTTT-----G
TA--------TAA-----C----TA------AA-TGACTCTCGGCAACGGATATCTCGGCTCTTGCATCGATGAAGAACG
TAGCGAAATGCGATACTTGGTGTGAATTGCAGAATCCCGTGAACCATCGAGTCTTTGAACGCAAGTTGCGCCTGAAGCC-
-ATCAGGTTGAAGGCACGTCTGCCTGGGCGTCACGCATTGCGTCGCTCACTC-----ACCCC-GTGCCTC--A-CT---G
GGCGGG-----TAA-GTGCGTGGGCGG-ATATTGGCCCCCC-----GTTCACATTT-G-TGCTC--GGTTGGCCTAAAA-
A-TAA-GG-TCCC---TGATGACGG-AC-------ATCA---CAACAAGTGGTGG----TTGTC---AAACTGTCGCGAC
ATGTTGTGCA---TGCT-A--CT------CCGTTGTCG---GTGG--GCT----------CATTGACCCTTAA-GT-GCC
-A--TCGA---------------ACTT---GGTACC---TCA--ACTG-C-GACCCC--AGGT-CA-GG-C--GGGATTA
CCC-GCTGAGTTT???????????????????????????????????????????????????????????????????
?????????
>benguelensis_ben_A1
????????????????????????????????????????????????????????????????????????????????
????????????????????????????????????????????GTTTCCG-TAGGTGA-CCTGCGGAAGGATCATTGTC
AAAA-CCT-GACA--T---CTAGAAAA-CTC-GTG-AACTTGTT-CATAAA-----GAA---T--GGGG-AAT-GAA---
--TCGG-TT-TGG-CCTAG-T-GC----CTCTCCT-----TTTGCTTT----------CCCC--TC--------------
--------GCGA----GCGGA-CAAGCCTGG-AGC-TTTTGAG--CGACG-TGT-TC--ATCT-GCTTGTCGAACAA-CG
AA-CCC-CGGCGCAAATCGCGCCAAGGA-T---AATATGGAATGA---GTTT-GT-----G-CA--TG-CATG-T----C
CCT----------GCCC-GTCTA----C------GG--GT----GGCG-------TTGACTT-ACACATCTTTT-----G
TA--T-----TAA-----C----TA------AA-TGACTCTCGGCAACGGATATCTCGGCTCTTGCATCGATGAAGAACG
TAGCGAAATGCGATACTTGGTGTGAATTGCAGAATCCCGTGAACCATCGAGTCTTTGAACGCAAGTTGCGCCTGAAGCC-
-ATCAGGTTGAAGGCACGTCTGCCTGGGCGTCACGCATTGCGTCGCTCACTC-----ACCCC-GTGCCTC--A-CT---G
GGCGGG-----TAA-GTGCGTGGGCGG-ATATTGGCCCCCC-----GTTCACATTT-G-TGCTC--GGTTGGCCTAAAA-
A-TAA-GG-TCCC---TGATGATGG-AC-------ATCA---CAACAAGTGGTGG----TTGCC---AAACTGTCGCGAC
ATGTTGTGCA---TGCT-G--CT------CCATTGTCG---GTGG--GCT----------TATTGACCCTTAA-GT-GCC
-A--TTGA---------------ACTT---GGTACC---TCA--ACTG-C-GACCCC???????????????????????
????????????????????????????????????????????????????????????????????????????????
?????????
>benguelensis_ben_DB1174
??????????GGT-CCGGTG-AAGTGTTCGG-ATCGCGG-CGACGTGGG-CGGTTCGCTGCC-GGCGACGTTGCGAGAAG
TCCACTGAACCTTATCATTTAGAGGAAGGAGAAGTCGTAACAAGGTTTCCG-TAGGTGAACCTGCGGAAGGATCATTGTC
AAAA-CCT-GACA--T---CTAGAAAA-CTC-GTG-AACTTGTT-CATAAA-----GAA---T--GGGG-AAT-GAA---
--TCGG-TT-TGG-CCTAG-T-GC----CTCTCCT-----TTTGCTTT----------CCCC--TC--------------
--------GCGA----GCGGA-CAAGCCTGG-AGC-TTTTGAG--CGACG-TGT-TC--ATCT-GCTTGTCGAACAA-CG
AA-CCC-CGGCGCAAATCGCGCCAAGGA-T---AATATGGAATGA---GTTT-GT-----G-CA--TG-CATG-T----C
CCT----------GCCC-GTCTA----C------GG--GT----GGCG-------TTGACTT-ACACATCTTTT-----G
TA--T-----TAA-----C----TA------AA-TGACTCTCGGCAACGGATATCTCGGCTCTTGCATCGATGAAGAACG
TAGCGAAATGCGATACTTGGTGTGAATTGCAGAATCCCGTGAACCATCGAGTCTTTGAACGCAAGTTGCGCCTGAAGCC-
-ATCAGGTTGAAGGCACGTCTGCCTGGGCGTCACGCATTGCGTCGCTCRCTC-----ACCCC-GTGCCTC--A-CT---G
GGCGGG-----TAA-GTGCGTGGGCGG-ATATTGGCCCCCC-----GTTCACATTT-G-TGCTC--GGTTGGCCTAAAA-
A-TAA-GG-TCCC---TGATGATGG-AC-AGAC--ATCA---CAACAAGTGGTGG----TTGCC---AAACTGTCGCGAC
ATGTTGTGCA---TGCT-G--CT------CCATTGTCG---GTGG--GCT----------TATTGACCCTTAA-GT-GCC
-A--TTGA---------------ACTT---GGTACC---TCA--ACTG-C-GACCCC--AGGT-CA-GG-C--GGGATTA
CCC-GCTGAGTTTAAGCATATCAA-TAAGCGG-AGG-AAAAGAAA-CTTACAAGGATTCCCCTAGTAACGG-CGAGCGAA
CCGGG-AAT
>benguelensis_ben_QL12641
???????????GT-CCGGTG-AAGTGTTCGG-ATCGCGG-CGACGTGGG-CGGTTCGCTGCC-GGCGACGTTGCGAGAAG
TCCACTGAACCTTATCATTTAGAGGAAGGAGAAGTCGTAACAAGGTTTCCG-TAGGTGAACCTGCGGAAGGATCATTGTC
AAAA-CCT-GACA--T---CTAGAAAA-CTC-GTG-AACTTGTT-CATAAA-----GAA---T--GGGG-AAT-GAA---
--TCGG-TT-TGG-CCTAG-T-GC----CTCTCCT-----TTTGCTTT----------CCCC--TC--------------
--------GCGA----GCGGA-CAAGCCTGG-AGC-TTTTGAG--CGACG-TGT-TC--ATCT-GCTTGTCGAACAA-CG
AA-CCC-CGGCGCAAATCGCGCCAAGGA-T---AATATGGAATGA---GTTT-GT-----G-CA--TG-CATG-T----C
CCT----------GCCC-GTCTA----C------GG--GT----GGCG-------TTGACTT-ACACATCTTTT-----G
TA--T-----TAA-----C----TA------AA-TGACTCTCGGCAACGGATATCTCGGCTCTTGCATCGATGAAGAACG
TAGCGAAATGCGATACTTGGTGTGAATTGCAGAATCCCGTGAACCATCGAGTCTTTGAACGCAAGTTGCGCCTGAAGCC-
-ATCAGGTTGAAGGCACGTCTGCCTGGGCGTCACGCATTGCGTCGCTCACTC-----ACCCC-GTGCCTC--A-CT---G
GGCGGG-----TAA-GTGCGTGGGCGG-ATATTGGCCCCCC-----GTTCACATTT-G-TGCTC--GGTTGGCCTAAAA-
A-TAA-GG-TCCC---TGATGATGG-AC-------ATCA---CAACAAGTGGTGG----TTGCC---AAACTGTCGCGAC
ATGTTGTGCA---TGCT-G--CT------CCATTGTCG---GTGG--GST----------TATTGACCCTTAA-GT-GCC
-A--TTGA---------------ACTT---GGTACC---TCA--ACTG-C-GACCCC--AG???????????????????
????????????????????????????????????????????????????????????????????????????????
?????????
>benthamiana_MP560
??????????GGT-CCGGTG-AAGTGTTCGG-ATCGCGG-CGACGTGGG-CGGTTCGCTGCC-GGCGACGTCGCGAGAAG
TCCACTGAACCTTATCATTTAGAGGAAGGAGAAGTCGTAACAAGGTTTCCG-TAGGTGAACCTGCGGAAGGATCATTGTC
AAAA-CTT-GACA--T---CTAGAAAA-CTC-GTG-AACTTGTT-CATAGA-----GAA---T--GGGG-AAT-GCA---
--TYGG-TT-TGG-CCCTG-T-GC----CTCTCCT-----TTTGCTTT----------CCCC--TT--------------
--------GCGA----GCAGA-CGTGCTTGG-AGC-TTTCGAG--CGACG-TGT-TC--GTCT-GCTTGTCGAACAA-CG
AA-CCC-CGGCGCAAATCGCGCCAAGGA-T---AA--TGGAATGA---GTTT-GT-----G-CA--TG-CATG-T----C
CCT----------GCCC-GTCTA----C------GG--GT----GGCG-------TTGGCTT-GCACATCTTTT-----G
TA--------TAA-----C----TA------AA-TGACTCTCGGCAACGGATATCTCGGCTCTTGCATCGATGAAGAACG
TAGCGAAATGCGATACTTGGTGTGAATTGCAGAATCCCGTGAACCATCGAGTCTTTGAACGCAAGTTGCGCCTGAAGCC-
-ATCAGGTTGAAGGCACGTCTGCCTGGGCGTCACGCATTGCGTCGCTCACTC-----ACCCC-GTGCCTC--A-TT---G
GGCGGG-----TAA-GTGCGTGGGCGG-ATATTGGCCCCCC-----GTTCACATTT-G-TGCTC--GGTTGGCCTAAAA-
A-TAA-GG-TCCC---TGATGATGG-AC-------ATCA---CAACAAGTGGTGG----TTGCC---AAACTGTCGCGAC
ACGTTGTGCA---TGCT-A--CT------CCGTCGTCG---GTGG--GCT----------CATTGACCCGTAA-GT-GCC
-A--TCAA---------------ACTT---GGTACC---TCA--ACTG-C-GACCCC--AGGT-CA-GG-C--GGGATTA
CCC-GCTGAGTTTAAGCATATCAA-TAAGCGG-AGG-AAAAGAAA-CTTACAAGGATTCCCCTAGTAACGG-CGAGCGAA
CCGGG-AAT
>bergiana_MP768
???????????GT-CCGGTG-AAGTGTTCGG-ATCGCGG-CGACGTGGG-CGGTTCGCTGCC-GGCGACGTCGCGAGAAG
TCCACTGAACCTTATCATTTAGAGGAAGGAGAAGTCGTAACAAGGTTTCCG-TAGGTGAACCTGCGGAAGGATCATTGTC
AAAA-CTT-GACA--T---CTAGAAAA-CTC-GTG-AACTTGTT-CATAAA-----GAA---T--GGGG-AAT-TCA---
--TCGG-TT-TGG-CCTAG-T-GT----CTCTCCT-----TTTGCTTT----------CCCC--TC--------------
--------GCGA----GCAGA-TGTGCTTGG-AGC-TTTTGAG--CGATG-AGT-TT--GTTT-GCTTGTCCAACAA-CG
AA-CCC-CGGCGCAAATCGCGCCAAGGA-T---AA--TGGAATGA---GTTT-GT-----G-CA--TG-CATA-T----T
CCT----------ACCC-GTCTA----T------GG--GT----GGCG-------TTGGCTT-GCACATCTTTT-----G
TA--------TAA-----C----TA------AA-TGACTCTCGGCAACGGATATCTCGGCTCTTGCATCGATGAAGAACG
TAGCGAAATGCGATACTTGGTGTGAATTGCAGAATCCCGTGAACCATCGAGTCTTTGAACGCAAGTTGCGCCTGAAGCC-
-ATCAGGTTGAAGGCACGTCTGCTTGGGCGTCACGCATTGCGTCGCTCACTC-----ACCCC-TTGCCTC--A-TT---G
GGCGGG-----TAA-GTG--TGGGCGG-ATATTGGCCCCCC-----GTTCACATTT-G-TGCTC--GGTTGGCCTAAAA-
A-TAA-GG-TCCT---TGATGATGG-AC-------ATCA---CAACAAGTGGTGG----TTGCC---AAACTGTCGCGAC
ACGTTGTGCA---TGCT-A--CT------CCGTCATGG---TTGG--GCT----------CATTGACCCTTAA-GT-GCC
-A--TCGA---------------ACTT---GGTACC---TCA--ACTG-C-GACCCC--AGGT-CA-GG-C--GGGATTA
CCC-GCTGAGTTTAAGCATATCAA-TAAGCGG-???-??????AA-CTTACAAGGATTCCCCTAGTAACGG-CGAGCGAA
CCGGG-AAT
>bibax_EO12862
????????????????????????????????????????????????????????????????????????????????
?????????????ATCATTTAGAGGAAGGAGAAGTCGTAACAAGGTTTCCG-TAGGTGAACCTGCGGAAGGATCATTGTC
AAAA-CTT-GACA--T---CTAGAAAA-CTC-GTG-AACTTGTT-CATAAG-----GAA---T--GGGG-AAT-GCA---
--TTGG-TT-TGG-CCCAG-T-GC----CTCTCCT-----TTTTCTTT----------CCCC--TC--------------
--------GCGA----GCAGA-CGTGCCTGG-AGC-TTTCGAG--CGACG-TGT-TC--TTCT-GCTTGTCGAACAA-CG
AA-CCC-CGGCGCAAATCGTGCCAAGGA-T---AA--TGGAATGA---GTTT-GT-----G-CA--TG-CATA-T----C
CCT----------ACCC-GTCTA----C------GG--GT----GGCG-------TTGGCTT-GCACATCTTTT-----G
TA--------TAA-----C----TA------AA-TGACTCTCGGCAACGGATATCTCGGCTCTTGCATCGATGAAGAACG
TAGCGAAATGCGATACTTGGTGTGAATTGCAGAATCCCGTGAACCATCGAGTCTTTGAACGCAAGTTGCGCCTGAAGCC-
-ATCAGGTTGAAGGCACGTCTGCTTGGGCGTCACGCATTGCGTCACTCACTC-----ACCCC-GTGCCTC--A-TT---G
GACGGG-----TAA-GTGCGTGGGCGG-ATATTGGCCCCCC-----GTTCACATTT-G-TGCTC--GGTTGGCCTAAAA-
A-TAA-GG-TCCC---TGATGATGG-AC-------ATCA---CAACAAGTGGTGG----TTGCC---AAACTGTCGCGAC
ACGTTGTGCA---TGCT-A--CT------CTGTCATGG---TTGG--GCT----------CATAGACCCTTAA-GT-GCC
-A--TCGA---------------ACTT---GGTACC---TCA--ACTG-C-GACCCC--AGGT-CA-GG-C--GGGATTA
CCC-GCTGAGTTTAAGCATATCAA????????????????????????????????????????????????????????
?????????
>bicolor_MP1098
????????????????????????????????????????????????????????????????????????????????
???????????TTATCATTTAGAGGAAGGAGAAGTCGTAACAAGGTTTCCG-TAGGTGAACCTGCGGAAGGATCATTGTC
AAAA-CCT-GACA--T---CTAGAAAA-CTT-GTG-AACTTGTT-CATAGA-----AAA---T--GGGG-AAT-GCA---
--TCGG-TT-TGG-CCCAG-T-GC----CTCTCCT-----TTTGCTTT----------CCCC--TT--------------
--------GCGA----GCAGA-CGTGCCTGG-AGC-TTTCGAG--TGATG-CGT-TC--GTCT-GCTTGTCGAACAA-CG
AA-CCC-CGGCGCAAATCGCGCCAAGGA-T---GA--CGGAATGA---GTTT-GT-----G-CA--TG-CATG-G----C
CCT----------GCCC-ATCTA----C------GG--GT----TGCG-------TTGGCTT-GCACATCTTTT-----G
TA--------CAA-----C----TA------AA-TGACTCTCGGCAACGGATATCTCGGCTCTTGCATCGATGAAGAACG
TAGCGAAATGCGATACTTGGTGTGAATTGCAGAATCCCGTGAACCATCGAGTCTTTGAACGCAAGTTGCGCCTGAAGCC-
-ATCAGGTTGAAGGCACGTCTGCCTGGGCGTCACGCATTGCGTCGCTCGCTC-----ACCCC-GTGCCTC--A-CT---G
GGCGGG-----TAA-GTGTGTGGGCGG-ATATTGGCCCCCC-----GTTCACATTT-G-TGCTC--GGTTGGCCTAAAA-
A-TAA-GG-TCCC---TGATGACGG-AC-------ATCA---CAACAAGTGGTGG----TTGCC---AAACTGTCGCGAC
ATATTGTGCA---TGCT-A--CT------CCGTCGTCG---GTGG--GCT----------TATTGACCCTTAA-GT-GCC
-A--TAGA---------------ACTT---GGTACC---TCA--ACTG-C-GACCCC--AGGT-CA-GG???????????
????????????????????????????????????????????????????????????????????????????????
?????????
>blandfordii_MM4208
???????????GT-CCGGTG-AAGTGTTCGG-ATCGCGG-CGACGTGGG-CGGTTCGCTGCC-GGCGACGTCGCGAGAAG
TCCACTGAACCTTATCATTTAGAGGAAGGAGAAGTCGTAACAAGGTTTCCG-TAGGTGAACCTGCGGAAGGATCATTGTC
AAAA-CTT-GACA--T---CTAGAAAA-CTC-GTG-AACTTGTT-CATAAA-----AAA---T--GGGG-AAT-GCA---
-TTTGG-TT-TGA-CCTAG-T-GC----CTCTCCT-----TTTGCTTT----------CCCC--TC--------------
--------GCGA----GCAGA-CGTGCCTGG-AGC-TTTCGAG--CGATG-TGT-TC--GTTT-GCTTGTCGAACAA-CG
AA-CCC-CGGCGCAAATCGCGCCAAGGA-T---AA--TAGAATGA---GTTT-GT-----G-CA--TG-CCTG-T----C
CCT----------ACCC-GTCTA----C------GG--GT----GGCG-------TTGGCTT-GCACATCTTTT-----G
TA--------TAA-----C----TA------AA-TGACTCTCGGCAACGGATATCTCGGCTCTTGCATCGATGAAGAACG
TAGCGAAATGCGATACTTGGTGTGAATTGCAGAATCCCGTGAACCATCGAGTCTTTGAACGCAAGTTGCGCCTGAAGCC-
-ATCAGGTTGAAGGCACGTCTGCCTGGGCGTCACGCAWTGCGTCGCTCACTC-----ACCTC-GTGCCTC--A-TT---G
GGCGGG-----TAA-GTGCGTGGGCGG-ATATTGGCCTCCC-----GTTCACATTT-G-TGCTC--GGTTGGCCTAAAA-
A-TAA-GG-TCCT---TGATGACGG-AC-------ATCA---CAACAAGTGGTGG----TTGCC---AAACTGTCGCGAC
ATGTTGTGCA---TGCT-A--CT------CCGTCATGG---GTGG--GCT----------CATTGACCCTTAA-GT-GCC
-A--TCGA---------------ARTT---GGTACC---TCA--ACTG-C-GACCCC--AGGT-CA-GG-C--GGGATTA
CCC-GCTGAGTTTAAGCATATCAA-TAAGCGG-AGG-AAAAGAAA-CTTACAAGGATTCCCCTAGTAACGG-CGAGCGAA
CCGGG-AAT
>blenna_ANA
ACGAATTCATGGT-CCGGTG-AAGTGTTCGG-ATCGCGG-CGACGTGGG-CGGTTCGCTGCC-GGCGACGTCGCGAGAAG
TCCACTGAACCTTATCATTTAGAGGAAGGAGAAGTCGTAACAAGGTTTCCG-TAGGTGAACCTGCGGAAGGATCATTGTC
AAAA-CCT-GACA--T---CTAGAAAA-CTC-GTG-AACTTGTT-CATAAA-----GAA---T--GGGA-AAT-GCA---
--TCGG-TT-TGG-CCCAG-T-GC----CTCTCCT-----TTTGCTTT----------CCCC--TC--------------
--------GCGA----GCAGA-CGTGCCTGG-AGC-TTTCGAG--CGATG-TGT-TT--GTCT-GCTTGTCGAACAA-CG
AA-CCC-CGGCGCAAATCGCGCCAAGGA-C---AA--AGGAATGA---GTTT-GT-----G-CA--TG-TATG-T----C
CCT----------GCCC-GTCTA----C------GG--GT----GGTG-------TTGGCTT-GCACATCTTTT-----G
TA--------TAAAA---C----TA------AA-TGACTCTCGGCAACGGATATCTCGGCTCTTGCATCGATGAAGAACG
TAGCGAAATGCGATACTTGGTGTGAATTGCAGAATCCCGTGAACCATCGAGTCTTTGAACGCAAGTTGCGCCTGAAGCC-
-ATCAGGTTGAAGGCACGTCTGCCTGGGCGTCACGCATTGCGTCGCTCACTC-----ACCCC-GTGCCTC--A-CT---G
GGCGGG--GG-TAA-GTGCGTGGGCGG-ATATTGGCCCCCC-----GTTCACATTT-G-TGCTC--GGTCGGCCTAAAA-
A-TAA-GG-TCCC---TGATGACGG-AC-------ATCATCACAACAAGTGGTGG----TTGCC---AAACTGTCGCGAC
ACGTTGTGCA---TGCT-A--CT------CCGTTGTCA---GTGG--GCT----------CATTGACCCTTAA-GT-ACC
-A--TCGA---------------ACTT---GGTACC---TCA--ACTG-C-GACCCC--AGGT-CA-GG-C--GGGATTA
CCC-GCTGAGTTTAAGCATATCAA-TAAGCGG-AGG-AAAAGAAA-CTTACAAGGATTCCCCTAGTAACGG-CGAGCGAA
CCGGGGAAT
>blenna_MP883
??????????GGT-CCGGTG-AAGTGTTCGG-ATCGCGG-CGACGTGGG-CGGTTCGCTGCC-GGCGACGTCGCGAGAAG
TCCACTGAACCTTATCATTTAGAGGAAGGAGAAGTCGTAACAAGGTTTCCG-TAGGTGAACCTGCGGAAGGATCATTGTC
AAAA-CCT-GACA--T---CTAGAAAA-CTC-GTG-AACTTGTT-CATAAA-----GAA---T--GGGA-AAT-GCA---
--TCGG-TT-TGG-CCCAG-T-GC----CTCTCCT-----TTTGCTTT----------CCCC--TC--------------
--------GCGA----GCAGA-CGTGCCTGG-AGC-TTTCGAG--CGATG-TGT-TT--GTCT-GCTTGTCGAACAA-CG
AA-CCC-CGGCGCAAATCGCGCCAAGGA-C---AA--AGGAATGA---GTTT-GT-----G-CA--TG-TATG-T----C
CCT----------GCCC-GTCTA----C------GG--GT----GGTG-------TTGGCTT-GCACATCTTTT-----G
TA--------TAAAA---C----TA------AA-TGACTCTCGGCAACGGATATCTCGGCTCTTGCATCGATGAAGAACG
TAGCGAAATGCGATACTTGGTGTGAATTGCAGAATCCCGTGAACCATCGAGTCTTTGAACGCAAGTTGCGCCTGAAGCC-
-ATCAGGTTGAAGGCACGTCTGCCTGGGCGTCACGCAWTGCGTCGCTCACTC-----ACCCC-GTGCCTC--A-CT---G
GGCGGG--GG-TAA-GTGCGTGGGCGG-ATATTGGCCCCCC-----GTTCACATTT-G-TGATC--GGTCGGCCTAAAA-
A-TAA-GG-TCCC---TGATGACGG-AC-------ATCATCACAACAAGTGGTGG----TTGCC---AAACTGTCGCGAC
ACGTTGTGCA---TGCT-A--CT------CCGTTGTCA---GTGG--GCT----------CATTGACCCTTAA-GT-ACC
-A--TCGA---------------ACTT---GGTACC---TCA--ACTG-C-GACCCC--AGGT-CA-GG-C--GGGATTA
CCC-GCTGAGTTTAAGCATATCAA-TAAGCGG-AGG-AAAAGAAA-CTTACAAGGATTCCCCTAGTAACGG-CGAGCGAA
CCGGG-AAT
>bodkinii_MP1281
????????????????????????????????????????????GTGGG-CGGTTCGCTGCC-GGCGACGTCGCGAGAAG
TCCACTGAACCTTATCATTTAGAGGAAGGAGAAGTCGTAACAAGGTTTCCG-TAGGTGAACCTGCGGAAGGATCATTGTC
AAAA-CTT-GACA--T---CTAGAAAA-CTC-GTG-AACTTGTT-CATAGA-----GAA---T--GGGG-AAT-GCA---
--TCGG-TT-TGG-CCCAG-T-GC----CTCTCCT-----TTTGCTTT----------CCCC--TT--------------
--------GCGA----GCAGA-CGTGCCTGG-AGC-TTTCGAG--CGACG-TGT-TC--GTCT-GCTTGTCGAACAA-CG
AA-CCC-CGGCGCAAATCGCGCCAAGGA-T---AA--TGGAATGA---GTTT-GT-----G-CA--TG-CATG-T----C
CCT----------ACCC-GTCTA----C------GG--GT----GGCG-------TTGTCTT-GCACATCTTTT-----G
TA--------TAA-----C----TA------AA-TGACTCTCGGCAACGGATATCTCGGCTCTTGCATCGATGAAGAACG
TAGCGAAATGCGATACTTGGTGTGAATTGCAGAATCCCGTGAACCATCGAGTCTTTGAACGCAAGTTGCGCCTGAAGCC-
-ATCAGGTTGAAGGCACGTCTGCCTGGGCGTCACGCATTGCGTCGCTCACTC-----ACCCC-ATGCCTC--A-CT---G
GGCGGG-----TAA-GTGCGTGGGCGG-ATATTGGCCCCCC-----GTTCACATTT-G-TGCTC--GGTTGGCCTAAAA-
A-TAA-AG-TCCC---TGATGACGG-AC-------ATCA---CAACAAGTGGTGG----TTGCC---AAACTGTCGCGAC
ACGTTGTGCA---TGCT-A--CT------TCGTCGTCG---GTGG--GCT----------CAATGACCCTTAA-GT-GCC
-A--TCGA---------------ACTT--TGGTACC---TCA--ACTG-C-GACCCC--AGGT-CA-GG-C--GGGATTA
CCC-GCTGAGTTTAAGCATATCAA-TAAGCGG-AGG-AAAAGAAAAC?????????????????????????????????
?????????
>bodkinii_TdV204
????????????????????????????????????????????????????????????????????????????????
??????????????????????????????????????????AGGTTTCCG-TAGGTGAACCTGCGGAAGGATCATTGTC
AAAA-CTT-GACA--T---CTAGAAAA-CTC-GTG-AACTTGTT-CATAGA-----GAA---T--GGGG-AAT-GCA---
--TCGG-TT-TGG-CCCAG-T-GC----CTCTCCT-----TTTGCTTT----------CCCC--TT--------------
--------GCGA----GCAGR-CGTGCCTGG-AGC-TTTCGAG--CGACG-TGT-TC--GTCT-GCTTGTCGAACAA-CG
AA-CCC-CGGCGCAAATCGCGCCAAGGA-T---AA--TGGAATGA---GTTT-GT-----G-CA--TG-CATG-T----C
CCT----------ACCC-GTCTA----C------GG--GT----GGCG-------TTGTCTT-GCACATCTTTT-----G
TA--------TAA-----C----TA------AA-TGACTCTCGGCAACGGATATCTCGGCTCTTGCATCGATGAAGAACG
TAGCGAAATGCGATACTTGGTGTGAATTGCAGAATCCCGTGAACCATCGAGTCTTTGAACGCAAGTTGCGCCTGAAGCC-
-ATCAGGTTGAAGGCACGTCTGCCTGGGCGTCACGCATTGCGTCGCTCACTC-----ACCCC-ATGCCTC--A-CT---G
GGCGGG-----TAA-GTGCGTGGGCGG-ATATTGGCCCCCC-----GTTCACATTT-G-TGCTC--GGTTGGCCTAAAA-
A-TAA-AG-TCCC---TGATGACGG-AC-------ATCA---CAACAAGTGGTGG----TTGCC---AAACTGTCGCGAC
ACGTTGTGCA---TGCT-A--CT------TCGTCGTCG---GTGG--GCT----------CAATGACCCTTAA-GT-GCC
-A--TCGA---------------ACTT---GGTACC---TCA--ACTG-C-GACCCC--AGGT-CA-GG-C--GGGATTA
CCC-GCTGAGTTTAAGCATATCAA-TAAGCGG-AGG-AAAAGAAA-CTTACAAGGATTCCCCTAGTAACGG-CGAGCGAA
CCGGG-AAT
>bojeri_MP1087
?????????????????????????????????????GG-CGACGTGGG-CGGTTCGCTGCC-GGCGACGTCGCGAGAAG
TCCACTGAACCTTATCATTTAGAGGAAGGAGAAGTCGTAACAAGGTTTCCG-TAGGTGAACCTGCGGAAGGATCATTGTC
AAAA-CTT-GACA--T---CTAGAAAA-CTC-GTG-AACTTGTT-CATAAA-----GAA---T--GGGG-AAT-GAA---
--CCGG-TT-TGG-CCCAG-T-GC----CTCTCCT-----TTTGCTTT----------CCCC--TC--------------
--------GCGA----GCGGA-CRTGCCTGG-AGC-TTTCAAG--CGACG-TGG-TC--GTCT-GCTTGTCGAACAA-CG
AA-CCC-CGGCGCAAATCGCGCCAAGGA-T---AA--TGGAATGA---GTTT-GT-----G-CA--TG-CATG-T----C
CCT----------GCTC-GTCTA----C------GG--GT----GGCG-------TTTGCTT-GCACATCTTTT-----G
TA--------TAA-----C----TA------AA-TGACTCTCGGCAACGGATATCTCGGCTCTTGCATCGATGAAGAACG
TAGCGAAATGCGATACTTGGTGTGAATTGCAGAATCCCGTGAACCATCGAGTCTTTGAACGCAAGTTGCGCCTGAAGCC-
-ATCAGGTTGAAGGCACGTCTGCCTGGGCGTCACGCATTGCGTCGCTCACTC-----ACCCC-GTGCCTC--A-CT---G
GGCAGG-----TAA-GTGCGTGCGCGG-ATATTGGCCCCCC-----GTTCACATTT-G-TGCTC--GGTTGGCCTAAAA-
A-TAA-GG-TCCC---TGATGACGG-AC-------ATCA---CAACAAGTGGTGG----TTGCC---AAACCGTCGCGAC
ATGTTGTGCA---TGCT-A--CT------CCGTCGTCG---GTGG--GCT----------CATTGACCCTTAA-GT-GCC
-A--TCGA---------------ACTT---GGTACC---TCA--ACTG-C-GACCCC--AGGT-CA-GG-C--GGGATTA
CCC-GCTGAGTTTAAGCATATCAA-TAAGCGG-AGG-AAAAGAAA-CTTACAAGGATTCCCCTAGTAACGG-CGAGCGAA
CCGGG-AAT
>bokkeveldia_EO12769
???????????GT-CCGGTG-AAGTGTTCGG-ATCGCGG-CGACGTGGG-CGGTTCGCTGCC-GGCGACGTCGCGAGAAG
TCCACTGAACCTTATCATTTAGAGGAAGGAGAAGTCGTAACAAGGTTTCCG-TAGGTGAACCTGCGGAAGGATCATTGTC
AAAA-CCT-GACA--T---CTAGAAAA-CTC-GTG-AACTTGTT-CATAAA-----GAA---T--GGGG-AAT-GCA---
--TCGG-TT-TGT-CCCAG-T-GC----CTCTCCT-----TTTGCTTT----------CCCC--TC--------------
--------GCGA----GCAGA-CGTGCTTGG-AGC-TTTTGAG--CGACA-TGT-TC--GTTT-GCTTGTCGAACAA-CG
AA-CCC-CGGCGCAAATCGCGCCAAGGA-T---AA--TGGAATGA---GTTT-GT-----G-CA--AG-CATG-T----C
CCT----------GCCC-GTTTA----C------GG--GT----GGCG-------TTGGCTT-GCACATCTTTT-----G
GA--------TAA-----C----TA------AA-TGACTCTCGGCAACGGATATCTCGGCTCTTGCATCGATGAAGAACG
TAGCGAAATGCGATACTTGGTGTGAATTGCAGAATCCCGTGAACCATCGAGTCTTTGAACGCAAGTTGCGCCTGAAGCC-
-ATCTGGTTGAAGGCACGTCTGCCTGGGCGTCACGCATTGCGTCGCTCACTC-----ACCTC-GTACCTC--A-TT---G
GGCGGG-----TAA-GTGCGTGGGCGG-ATATTGGCCCCCC-----GTTCACATTC-G-TGCTC--GGTTGGCCTAAAA-
A-TAAAGG-TCCC---TGATGATGG-AC-------ATCA---CAACAAGTGGTGG----TTGCC---AAACTGTCGCGAC
ATGTTGTGCA---TGCT-A--CT------CTGTCGTCG---GTGG--GCT----------CATTGACCCTTTA-GT-GCC
-A--TCGA---------------ACTT---GGCACC---TCA--ACTG-C-GACCCC--AGGT-CA-GG-C--GGGATTA
CCC-GCTGAGTTTAAGCATATCAA-TAAGCGG-AGG-AAAAGAAA-CTTACAAGGATTCCCCTAGTAACGG-CGAGCGAA
CCGGG-AAT
>bolusanthus_DEB1720
????????????????GGTG-AAGTGTTCGG-ATCGCGG-CGACGTGGG-CGGTTCGCTGCC-GGCGACGTCGCGAGAAG
TCCACTGAACCTTATCATTTAGAGGAAGGAGAAGTCGTAACAAGGTTTCCG-TAGGTGAACCTGCGGAAGGATCATTGTC
AAAA-CCT-GACA--T---CTAGAAAA-CTC-GTG-AACTTGTT-CATAAA-----GAA---T--GGGG-AAT-GCA---
--TCGG-TT-TGG-CCCAG-T-GC----CTCTCCT-----TTTGCTTT----------CCCC--TC--------------
--------GCGA----GCAGA-CGTGCATGG-AGC-TTTCGAG--CGATG-TGT-TC--GTCT-GCTTGTCGAACAA-CG
AA-CCC-CGGCGCAAATCGCGCCAAGGA-T---AA--TGGAATGTGA-GTTT-GT-----G-CA--TG-CATG-T----A
CCT----------GCCC-GTCTA----C------GG--GT----GGCG-------TTGGCTT-GCACATCTTTT-----G
TA--------TAA-----C----TA------AA-TGACTCTCGGCAACGGATATCTCGGCTCTTGCATCGATGAAGAACG
TAGCGAAATGCGATACTTGGTGTGAATTGCAGAATCCCGTGAACCATCGAGTCTTTGAACGCAAGTTGCGCCTGAAGCC-
-ATCAGGTTGAAGGCACGTCTGCCTGGGCGTCACGCATTGCGTCGCTCACTC-----ACCCC-GTGCCTC--A-CT---G
GGCGGG-----TAA-GTGCGTGGGCGG-ATATTGGCCCTCC-----GTTCACATTT-G-TGCTC--GGTTGGCCTAAAA-
A-TAA-GG-TCCT---TGATGACGG-AC-------ATCA---CAACAAGTGGTGG----TTGCC---AAACTGTCGCGAC
ACGTTGTGCA---TGCT-A--CT------CCGTCGTCA---TTGG--GCT----------CATTGACCCTTAA-GT-GCC
-A--TCGA---------------ACTT---GGTACC---TCA--ACTG-C-GACCCC--AGGT-CA-GG-C--GGGATTA
CCC-GCTGAGTTTAAGCATATCAA-TAAGCGG-AGG-AAAAGAAA-CTTACAAGGATTCCCCTAGTAACGG-CGAGCGAA
CCGGG-AAT
>bolusiae_ANA
ACGAATTCATGGT-CCGGTG-AAGTGTTCGG-ATCGCGG-CGACGTGGG-CGGTTCGCTGCC-GGCGACGTCGCGAGAAG
TCCACTGAACCTTATCATTTAGAGGAAGGAGAAGTCGTAACAAGGTTTCCG-TAGGTGAACCTGCGGAAGGATCATTGTC
AAAA-CTT-GACA--T---CTAGAAAA-CTC-GTG-AACTTGTT-CATAAA-----GAA---T--GGGG-AAT-TCA---
--TTGG-TT-TGG-CCCAG-T-GC----CTCTCCT-----TTTGCTTT----------CCCC--TC--------------
--------GCGA----GCAGA-CGTGCTTGG-AGC-TTTCGAG--CGATG-TGT-TT--GTCT-GCTTGTCGAACAA-CG
AA-CCC-CGGCGCAAATCGTGCCAAGGA-T---AA--TGGAATGA---GTTT-GT-----G-CA--TG-CATG-C----C
CCT----------ACCC-GTGTA----T------GG--GT----GGTG-------TTGGCTT-GCACATCTTTT-----G
TA--TT----TAA-----C----TA------AA-TGACTCTCGGCAACGGATATCTCGGCTCTTGCATCGATGAAGAACG
TAGCGAAATGCGATACTTGGTGTGAATTGCAGAATCCCGTGAACCATCGAGTCTTTGAACGCAAGTTGCGCCTGAAGCC-
-ATCAGGTTGAAGGCACGTCTGCCTGGGCGTCACGCATTGCGTCGCTCACTC-----ACCTC-GTGCCTC--A-TT---G
GGCGGG-----TAA-GTGCGTGGGCGG-ATATTGGCCCCCC-----GTTCACATTT-G-TGCTC--GGTTGGCCTAAAA-
A-TAA-GG-TCCT---TGATGACGG-AC-------ATCA---CAACAAGTGGTGG----TTGCC---AAACTGTCGCGAC
ATGTTGTGCA---TGCT-A--CT------TTGTCATGG---GTGG--GCT----------CATTGACCCTTAA-GT-GCC
-A--TCGA---------------ACTT---GGTACC---TCA--ACTG-C-GACCCC--AGGT-CA-GG-C--GGGATTA
CCC-GCTGAGTTTAAGCATATCAA-TAAGCGG-AGG-AAAAGAAA-CTTACAAGGATTCCCCTAGTAACGG-CGAGCGAA
CCGGGGAAT
>boutonii_EO12666
????????????T-CCGGTG-AAGTGTTCGG-ATCGTGG-CGACGTGGG-CGGTTCGCTGCC-GGCGACGTCGCGAGAAG
TCCACTGAACCTTATCATTTAGAGGAAGGAGAAGTCGTAACAAGGTTTCCG-TAGGTGAACCTGCGGAAGGATCATTGTC
AAAA-CCT-GACA--T---CTAGAAAA-CTC-GTG-AACTTGTT-CATAAA-----GAA---T--GGGG-AAT-GAA---
--TCGG-TT-TGG-CCCAG-T-GC----CTCTCCT-----TTTGCTTT----------CCCC--TC--------------
--------GCGA----GCGGA-CGTGCCTGG-AGC-TTTCAAG--CGACG-TGT-TC--GTCT-GCTTGTGTAACAA-CG
AA-CCC-CGGCGCAAATCGCGCCAAGGA-T---AA--TGGAATGA---GCTT-GT-----G-CA--TG-CATG-T----C
CCT----------GCCC-GTCTA----C------GG--GT----GGCG-------TTGGCTT-GCACATCTTTT-----G
TA--------TAA-----C----TA------AA-TGACTCTCGGCAACGGATATCTCGGCTCTTGCATCGATGAAGAACG
TAGCGAAATGCGATACTTGGTGTGAATTGCAGAATCCCGTGAACCATCGAGTCTTTGAACGCAAGTTGCGCCTGAAGCC-
-ATCAGGTTGAAGGCACGTCTGCCTGGGCGTCACGCATTGCGTCGCTCACTC-----ACCCC-GTGCCTC--A-CT---G
GGCAGG-----TAA-GTGCGTGGGCGG-ATATTGGCCCCCC-----GTTCACATTT-G-TGCTC--GGTTGGCCCAAAA-
A-TAA-GG-TCCC---TGATGACGG-CC-------ATCA---CAACAAGTGGTGG----TTGCC---AAACTGTCGCGAC
ATGTTGTGCA---TGCT-A--CT------CCGTCGTCG---GTGG--GCT----------CATTGACCCTTAA-GT-GCC
-A--TCGA---------------ACTTGGTGGTACC---TCA--ACTG-C-GACCCC--AGGT-CA-GG-C--GGGATTA
CCC-GCTGAGTTTAA?????????????????????????????????????????????????????????????????
?????????
>brachialis_MP734
???????????GT-CCGGTG-AAGTGTTCGG-ATCGCGG-CGACGTGGG-CGGTTCGCTGCC-GGCGACGTCGCGAGAAG
TCCACTGAACCTTATCATTTAGAGGAAGGAGAAGTCGTAACAAGGTTTCCG-TAGGTGAACCTGCGGAAGGATCATTGTC
AAAA-CTT-GACA--T---CTAGAAAA-CTC-GTG-AACTTGTT-CATAAA-----GAA---T--GGGG-AAT-GCA---
--TTGG-TT-TGG-CCCAG-T-GC----CTCTCCT-----TTTGCTTT----------CCCC--TC--------------
--------GCGA----GCAGA-CGTGCCTGG-AGC-TTTCGAG--TGATG-TGT-TC--GTCT-GCTTGTCGAACAA-CG
AA-CCC-CGGCGCAAATCGCGCCAAGGA-T---AA--TGGAATGA---GTTT-GT-----G-CA--TG-CATG-T----T
CGT----------ACCC-CTCTA----C------GG--GT----GGCG-------TTGGCTT-GCACATCTTTT-----G
TA--------TAA-----C----TA------AA-TGACTCTCGGCAACGGATATCTCGGCTCTTGCATCGATGAAGAACG
TAGCGAAATGCGATACTTGGTGTGAATTGCAGAATCCCGTGAACCATCGAGTCTTTGAACGCAAGTTGCGCCTGAAGCC-
-CTCAGGTTGAAGGCACGTYTGCTTGGGCGTCACGCAWTGCGTCGCTCACTC-----ACCCC-GTGCCTC--A-TT---G
GGCGGG-----TAA-GTGCGTGGGCGG-ATATTGGTCCCCC-----GTTCACATTT-G-TGCTC--GGTTGGCCTAAAA-
A-TAA-GG-TCCC---TTATGATGG-AC-------ATCA---CAACAAGTGGTGG----TTGCC---AAACTGTCGCGAT
ACGTTGTGCA---TGCT-A--CT------CCGTCATGG---GTGG--GCT----------CATTGACCCTTAA-GT-GCC
-A--TCGA---------------ACTT---GGTACC---TCA--ACTG-C-GACCCC--AGGT-CA-GG-C--GGGATTA
CCC-GCTGAGTTTAAGCATATCAA-TAAGCGG-AGG-AAAAGAAA-CTTACAAGGATTCCCCTAGTAACGG-CGAGCG??
??GGG-AAT
>brachyphylla_EO12809
????????????????????????????????????????????????????????????????????????????????
??CACTGAACCTTATCATTTAGAGGAAGGAGAAGTCGTAACAAGGTTTCCG-TAGGTGAACCTGCGGAAGGATCATTGTC
AAAA-CCT-GACA--T---CTAGAAAA-CTC-GTG-AACTTGTT-CATAAA-----GAA---T--GGGG-AAT-GAA---
--TCGG-TT-TGG-CCCAG-T-GC----CTCTCCT-----TTTGCTTT----------CCCC--TC--------------
--------GCGA----GCGGA-CGTGCCTGG-AGC-TTTGAAG--CGACG-TGT-TC--GTCT-GCTTGTCGAACAG-CG
AA-CCC-CGGCGCAAATCGCGCCAAGGA-T---AA--GGGAATGA---GTTT-GT-----G-CA--TG-CATG-T----C
CCT----------GCCC-GTCTA----C------GG--GT----GGGG-------TTGGCTT-GCACATCTTTT-----G
TA--T-----TAA-----C----TA------AA-TGACTCTCGGCAACGGATATCTCGGCTCTTGCATCGATGAAGAACG
TAGCGAAATGCGATACTTGGTGTGAATTGCAGAATCCCGTGAACCATCGAGTCTTTGAACGCAAGTTGCGCCTGAAGCCC
CATCAGGTTGAAGGCACGTCTGCCTGGGCGTCACGCATTGCGTCGCTCACTC-----ACCCC-GTGCCTC--G-CT---G
GGCAGG-----TAA-GTGCGTGGGCGG-ATATTGGCCCCCC-----GTTCACATTT-G-TGCTC--GGTTGGCCCAAAA-
A-TAA-GG-TCCC---TGATGACGG-CC-------ATCA---CAACAAGTGGTGG----TTGCC---AAACTGTCGCGAC
ATGTTGTGCA---TGCT-A--CT------CCGTCGTCG---GTGG--GCT----------CATTGACCCTTAA-GT-GCC
-A--TCGA---------------ACTT---GGTACC---TCA--ACTG-C-GA???????????????????????????
????????????????????????????????????????????????????????????????????????????????
?????????
>brachyphylla_EO12810
??????????????????????????????????????????ACGTGGG-CGGTTCGCTGCC-GGCGACGTCGCGAGAAG
TCCACTGAACCTTATCATTTAGAGGAAGGAGAAGTCGTAACAAGGTTTCCG-TAGGTGAACCTGCGGAAGGATCATTGTC
AAAA-CCT-GACA--T---CTAGAAAA-CTC-GTG-AACTTGTT-CATAAA-----GAA---T--GGGG-AAT-GAA---
--TCGG-TT-TGG-CCCAG-T-GC----CTCTCCT-----TTTGCTTT----------CCCC--TC--------------
--------GCGA----GCGGA-CGTGCCTGG-AGC-TTTGAAG--CGACG-TGT-TC--GTCT-GCTTGTCGAACAG-CG
AA-CCC-CGGCGCAAATCGCGCCAAGGA-T---AA--GGGAATGA---GTTT-GT-----G-CA--TG-CATG-T----C
CCT----------GCCC-GTCTA----C------GG--GT----GGGG-------TTGGCTT-GCACATCTTTT-----G
TA--T-----TAA-----C----TA------AA-TGACTCTCGGCAACGGATATCTCGGCTCTTGCATCGATGAAGAACG
TAGCGAAATGCGATACTTGGTGTGAATTGCAGAATCCCGTGAACCATCGAGTCTTTGAACGCAAGTTGCGCCTGAAGCCC
CATCAGGTTGAAGGCACGTCTGCCTGGGCGTCACGCATTGCGTCGCTCACTC-----ACCCC-GTGCCTC--G-CT---G
GGCAGG-----TAA-GTGCGTGGGCGG-ATATTGGCCCCCC-----GTTCACATTT-G-TGCTC--GGTTGGCCCAAAA-
A-TAA-GG-TCCC---TGATGACGG-CC-------ATCA---CAACAAGTGGTGG----TTGCC---AAACTGTCGCGAC
ATGTTGTGCA---TGCT-A--CT------CCGTCGTCG---GTGG--GCT----------CATTGACCCTTAA-GT-GCC
-A--TCGA---------------ACTT---GGTACC---TCA--ACTG-C-GACCCC--AGGT-CA-GG-C--GGGATTA
CCC-GCTGAGTTTAAG????????????????????????????????????????????????????????????????
?????????
>brachysepala_EO12727
????????????????GGTG-AAGTGTTCGG-ATCGCGG-CGACGTGGG-CGGTTCGCTGCC-GGCGACGTCGCGAGAAG
TCCACTGAACCTTATCATTTAGAGGAAGGAGAAGTCGTAACAAGGTTTCCG-TAGGTGAACCTGCGGAAGGATCATTGTC
AAAA-CTT-GACA--T---CTAGAAAA-CTC-GTG-AACTTGTT-CATAGA-----GAA---T--GGGG-AAT-GCA---
--TCGG-TT-TGG-CCCAG-T-GC----CTCTCCT-----TTTGCTTT----------CCCC--TT--------------
--------GCGA----GCAGA-CGTGCCTGG-AGC-TTTCGAG--CGACG-TGT-TC--GTCT-GCTTGTCGAACAA-CG
AA-CCC-CGGCGCAAATCGCGCCAAGGA-T---AA--TGGAATGA---GTTT-GT-----G-CA--TG-CATG-T----C
CCT----------GCCC-GTCTA----C------GG--GT----GGCG-------TTGGCTT-GCACATCTTTT-----G
TA--------TAA-----C----TA------AA-TGACTCTCGGCAACGGATATCTCGGCTCTTGCATCGATGAAGAACG
TAGCGAAATGCGATACTTGGTGTGAATTGCAGAATCCCGTGAACCATCGAGTCTTTGAACGCAAGTTGCGCCTGAAGCC-
-ATCAGGTTGAAGGCACGTCTGCCTGGGCGTCACGCATTGCGTCGCTCACTC-----ACCTC-GTGCCTC--A-TT---G
GGCGGG-----TAA-GTGCGTGGGCGG-ATATTGGCCCCCC-----GTTCACATTT-G-TGCTC--GGTTGGCCTAAAA-
A-TAA-GG-TCCC---TGATGACGG-AC-------ATCA---CAACAAGTGGTGG----TTGCC---AAACTGTCGCGAC
ACGTTGTGCA---TGCT-A--CT------CCGTCGTCG---GTGG--GCT----------CATTGACCCTTAA-GT-GCC
-A--TCGA---------------ACTT---GGTACC---TCA--ACTGGC-GACCCC--AGGT-CA-GG-C--GGGATTA
CCC-GCTGAGTTTAAGCATATCAA-TAAGCGG-AGG-AAAAGAAA-CTTACAAGGATTCCCCTAGTAACGG-CGAGCGAA
CCGGG-AAT
>bracteolaris_MP577
??????????GGT-CCGGTG-AAGTGTTCGG-ATCGCGG-CGACGTGGG-CGGTTCGCTGCC-GGCGACGTCGCGAGAAG
TCCACTGAACCTTATCATTTAGAGGAAGGAGAAGTCGTAACAAGGTTTCCG-TAGGTGAACCTGCGGAAGGATCATTGTC
AAAA-CCT-GACA--T---CTAGAAAA-CTC-GTG-AACTTGTT-CATAAA-----GAA---T--GGGG-AAT-GCA---
--TCGG-TT-TGG-CCCAG-T-GC----CTCTCCT-----TTTGCTTT----------CCCC--TC--------------
--------GCGA----GCAGA-CTTGCCTGG-AGC-TTTTCAG--TGATG-TGT-TC--GTCT-GCTTGTCGAACAA-CG
AA-CCC-CGGCGCAAATCGCGCCAAGGA-A---AA--TGGAATGA---GTTT-GT-----G-CA--T--CATG-T----C
CTT----------GCCC-GTCTA----C------GG--GT----GGCA-------TTGGCTT-GCACATCTTTT-----G
TA--------TAA-----C----TA------AA-TGACTCTCGGCAACGGATATCTTGGCTCTTGCATCGATGAAGAACG
TAGCGAAATGCGATACTTGATGTGAATTGCAGAATCCCGTGAACCATCGAGTCTTTGAACGCAAGTTGCGCCTGAAGCC-
-ATCAGGTTGAAGGCACGTCTGCCTGGGCGTCACGCATTGCGTCGCTCACTC-----ACCCC-GTGCCTC--A-CT---G
GGCTGG-----TAA-GTGCGTGGGCGG-ATATTGGCCCCCC-----GTTCACATTT-G-TGCTC--GGTTGGCCTAAAA-
A-TAA-GG-TCCC---TGATGACGG-AC-------ATCA---CAACAAGTGGTGG----TTGCC---AAACTGTCGCGAC
ACGTTGTGCA---TGCT-A--CT------CCGTCGTTG---GTGG--GCT----------CATTAACCCTTAA-GT-GCC
-A--TTGA---------------ACTT---GGTACC---TCA--ACTG-C-GACCCC--AGGT-CA-GG-C--GGGATTA
CCC-GCTGAGTTTAAGCATATCAA-TAAGCGG-AGG-AAAAGAAA-CTTACAAGGATTCCCCTAGTAACGG-CGAGCGAA
CCGGG-AAT
>brevifolia_EO12459
??????????GGT-CCGGTG-AAGTGTTCGG-ATCGCGG-CGACGTGGG-CGGTTCGCTGCC-GGCGACGTCGCGAGAAG
TCCACTGAACCTTATCATTTAGAGGAAGGAGAAGTCGTAACAAGGTTTCCG-TAGGTGAACCTGCGGAAGGATCATTGTC
AAAA-CCT-GACA--T---CTAGAAAA-CTC-GTG-AACTTGTT-CATAGA-----GAA---T--GGGG-AAT-GCA---
--TCGG-TT-TGG-CCCAG-T-GC----CTCTCCT-----TTTGCTTT----------TCCC--TT--------------
--------GCGA----GCAGA-CGTGCCTGG-AGC-TTTCGAG--CGATG-TGT-TC--GTCT-GCTTGTCGAACAA-CG
AA-CCC-CGGCGCAAATCGCGCCAAGGA-T---AA--TGGAATGA---GTTT-GT-----G-CA--TG-CATG-G----C
CCT----------GCCC-GTCTA----C------GG--GT----GGCG-------TTGGCTT-GCACATCTTTT-----G
TA--------TAA-----C----TA------AA-TGACTCTCGGCAACGGATATCTCGGCTCTTGCATCGATGAAGAACG
TAGCGAAATGCGATACTTGGTGTGAATTGCAGAATCCCGTGAACCATCGAGTCTTTGAACGCAAGTTGCGCCTGAAGCC-
-ATCAGGTTGAAGGCACGTCTGCCTGGGCGTCACGCAWTGCGTCGCTCACTC-----ACCCC-GTGCCTC--A-CT---G
GGCGGG-----TAA-GTGCGTGGGCGG-ATATTGGCCCCCC-----GTTCACATTT-G-TGCTC--GGTTGGCCTAAAA-
A-TAA-GG-TCCC---TGATGACGG-AC-------ATCA---CAACAAGTGGTGG----TTGCC---AAACTGTCGCGAC
ACGTTGTGCA---TGCT-A--CT------CCGTCGTCG---GTGG--GCT----------CATTGACCCTTAA-GT-GCC
-A--TGGA---------------ACTT---GGTACC---TCA--ACTG-C-GACCCC--AGGT-CA-GG-C--GGGATTA
CCC-GCTGAGTTTAAGCATATCAA-TAAGCGG-AGG-AAAAGAAA-CTTACAAGGATTCCCCTAGTAACGG-CGAGCGAA
CCGGG-AAT
>brevifolia_MP1008
????????????????GGTG-AAGTGTTCGG-ATCGCGG-CGACGTGGG-CGGTTCGCTGCC-GGCGACGTCGCGAGAAG
TCCACTGAACCTTATCATTTAGAGGAAGGAGAAGTCGTAACAAGGTTTCCG-TAGGTGAACCTGCGGAAGGATCATTGTC
AAAA-CCT-GACA--T---CTAGAAAA-CTC-GTG-AACTTGTT-CATAGA-----GAA---T--GGGG-AAT-GCA---
--TCGG-TT-TGG-CCCAG-T-GC----CTCTCCT-----TTTGCTTT----------TCCC--TT--------------
--------GCGA----GCAGA-CGTGCCTGG-AGC-TTTCGAG--CGATG-TGT-TC--GTCT-GCTTGTCGAACAA-CG
AA-CCC-CGGCGCAAATCGCGCCAAGGA-T---AA--TGGAATGA---GTTT-GT-----G-CA--TG-CATG-G----C
CCT----------GCCC-GTCTA----C------GG--GT----GGCG-------TTGGCTT-GCACATCTTTT-----G
TA--------TAA-----C----TA------AA-TGACTCTCGGCAACGGATATCTCGGCTCTTGCATCGATGAAGAACG
TAGCGAAATGCGATACTTGGTGTGAATTGCAGAATCCCGTGAACCATCGAGTCTTTGAACGCAAGTTGCGCCTGAAGCC-
-ATCAGGTTGAAGGCACGTCTGCCTGGGCGTCACGCATTGCGTCGCTCACTC-----ACCCC-GTGCCTC--A-CT---G
GGCGGG-----TAA-GTGCGTGGGCGG-ATATTGGCCCCCC-----GTTCACATTT-G-TGCTC--GGTTGGCCTAAAA-
A-TAA-GG-TCCC---TGATGACGG-AC-------ATCA---CAACAAGTGGTGG----TTGCC---AAACTGTCGCGAC
ACGTTGTGCA---TGCT-A--CT------CCGTCGTTG---GTGG--GCT----------CATTGACCCTTAA-GT-GCC
-A--TGGA---------------ACTT---GGTACC---TCA--ACTG-C-GACCCC--AGGT-CA-GG-C--GGGATTA
CCC-GCTGAGTTTAAGCATATCAA-TAAGCGG-AGG-AAAAGAAA-CTTACAAGGATTCCCCTAGTAACGG-CGAGCGAA
CCGGG-AAT
>bruniades_EO12465
??????????GGT-CCGGTG-AAGTGTTCGG-ATCGCGG-CGACGTGGG-CGGTTCGCTGCC-GGCGACGTCGCGAGAAG
TCCACTGAACCTTATCATTTAGAGGAAGGAGAAGTCGTAACAAGGTTTCCG-TAGGTGAACCTGCGGAAGGATCATTGTC
AAAA-CCT-GACA--T---CTAGAAAA-CTC-GTG-AACTTGTT-CATAGA-----GAA---T--GGGG-AAT-GCA---
--TCGG-TT-TGG-CCCGG-T-GC----CTCTCCT-----TTTGCTTT----------CCCC--TT--------------
--------GCGA----GCAGA-CGTGCCTGG-AGC-TTTCGAG--CGATG-TGT-TC--GTCT-GCTTGTCGAACAA-CG
AA-CCC-CGGCGCAAATCGCGCCAAGGA-T---AA--TGGAATGA---GTTT-GT-----G-CA--TG-CACG-G----C
CCT----------GCCC-GTCTA----C------GG--GT----GGCG-------TTGGCTT-GCACATCTTTT-----G
TA--------TAA-----C----TA------AA-TGACTCTCGGCAACGGATATCTCGGCTCTTGCATCGATGAAGAACG
TAGCGAAATGCGATACTTGGTGTGAATTGCAGAATCCCGTGAACCATCGAGTCTTTGAACGCAAGTTGCGCCTGAAGCC-
-ATCAGGTTGAAGGCACGTCTGCCTGGGCGTCACGCATTGCGTCGCTCACTC-----ACCCC-GTGCCTC--A-CT---G
GGCGGG-----TAA-GTGCGTGGGCGG-ATATTGGCCCCCC-----GTCCACATTT-G-TGCTC--GGTTGGCCTAAAA-
A-TAA-GG-TCCC---TGATGACGG-AC-------ATCA---CAACAAGTGGTGG----TTGCC---AAACTGTCGCGAC
ACGTTGTGCA---TGCT-A--CT------CCGTCGTCG---GTGG--GCT----------CATTGACCCTTAA-GT-GCC
-A--TAGA---------------ACTT---GGTACC---TCA--ACTG-C-GACCCC--AGGT-CA-GG-C--GGGATTA
CCC-GCTGAGTTTAAGCATATCAA-TAAGCGG-AGG-AAAAGAAA-CTTACAAGGATTCCCCTAGTAACGG-CGAGCGAA
CCGGG-AAG
>bruniifolia_EO12460
??????????GGT-CCGGTG-AAGTGTTCGG-ATCGCGG-CGACGTGGG-CGGTTCGCTGCC-GGCGACGTCGCGAGAAG
TCCACTGAACCTTATCATTTAGAGGAAGGAGAAGTCGTAACAAGGTTTCCG-TAGGTGAACCTGCGGAAGGATCATTGTC
AAAA-CCT-GACA--T---CTAGAAAA-CTC-GCG-AACTTGTT-CATAAA-----GAA---T--GGGGAAAT-GCA---
--TCGG-TT-TGG-TCCAG-T-GC----CTCTCCT-----TTTGCTTT----------CCCC--TT--------------
--------GCGA----GCAGA-CGTGCTTGG-AGC-TTTCGAG--CGATG-TGT-TC--GTCT-GCTTGTCGAACAA-CG
AA-CCC-CGGCGCAAATCGCGCCAAGGA-T---AA--TGAAATGA---GTTT-GT-----G-CA--TG-CATG-T----C
CCT----------GCCC-GTTTA----T------GG--GT----GGCG-------TTTGCTT-GCACATCTTTT-----G
TA-----TA-TAA-----C----TA------AA-TGACTCTCGGCAACGGATATCTCGGCTCTTGCATCGATGAAGAACG
TAGCGAAATGCGATACTTGGTGTGAATTGCAGAATCCCGTGAACCATCGAGTCTTTGAACGCAAGTTGCGCCTGAAGCC-
-ATCAGGTTGAAGGCACGTCTGCCTGGGCGTCACGCATTGCGTCGCTCACTC-----ACCTC-GTGC-------------
-------------------GTGGGCGG-ATATTGGCCCCCC---GTGTTCACATTT-G-TGCTC--GGTCGGCCTAAAA-
A-TAA-GG-TCCC---TGATGACGG-AC-------ATCA---CAACAAGTGGTGG----TTACC---AAACTGTCGCGAC
ACGTTGTGCA---TGCT-A--CT------CCGTCGTCG---GTGG--GCT----------CATTGACCCTTAA-GT-GCC
-A--TCGA---------------ATTT---GGTACC---TCA--ACTG-C-GACCCC--AGGT-CA-GG-C--GGGATTA
CCC-GCTGAGTTTAAGCATATCAA-TAAGCGG-AGG-AAAAGAAA-CTTACAAGGATTCCCCTAGTAACGG-CGAGCGAA
CCGGG-AAT
>cabernetea_EO12882
?????????????????????????????????????????GACGTGGG-CGGTTCGCTGCC-GGCGACGTCGCGAGAAG
TCCACTGAACCTTATCATTTAGAGGAAGGAGAAGTCGTAACAAGGTTTCCG-TAGGTGAACCTGCGGAAGGATCATTGTC
AAAA-CCT-GACA--T---CTAGAAAA-CTC-GTG-AACTTGTT-CATAAA-----------T--GGGG-AAT-GCA---
--TCGG-TT-TGG-CCTAG-T-GC----CTCTCCT-----TTTGCTTT----------CCCC--TC--------------
--------GCGA----GCAGA-CGTGCTTGG-AGC-TTTTGAG--CGATG-TGT-TC--GTCT-GCTTGTCAAACAA-CG
AA-CCC-CGGCGCAAATCGCGCCAAGGA-T---AA--TGGAATGA---GTTT-GT-----G-CA--TG-CATG-T----C
CCT----------GCCC-GTATA----C------GG--GT----GGTG-------TTGGCTT-GCACTTCTTTT-----G
TA--------TAA-----C----TA------AA-TGACTCTCGGCAACGGATATCTCGGCTCTTGCATCGATGAAGAACG
TAGCGAAATGCGATACTTGGTGTGAATTGCAGAATCCCGTGAACCATCGAGTCTTTGAACGCAAGTTGCGCCTGAAGCC-
-ATCAGGTTGAAGGCACGTCTGCCTGGGCGTCACGCATTGCGTCGCTCACTC-----ACCCC-GTGCCTC--A-CT---G
GGCGGG-----TAA-GTGTGTGGGCGG-ATATTGGCCCTCC-----GTTCACACTT-G-TGCTC--GGTTGGCCTAAAA-
A-TAA-GG-TCCC---TGATGACGG-AC-------ATCA---CAACAAGTGGTGG----TTGCA---AAACTGTCGCGAC
ATGTTGTGCA---TGCT-A--CT------CCATCGTCG---GTGG--GCT----------CATTGACCCTTAA-GT-GCC
-A--TAGA---------------ACTT---GGTACC---TCA--ACTG-C-GACCCC--AGGT-CA-GG-C--GGGATTA
CCC-GCTGAGTTTAAGCATATCAA-TAAGCGG-AGG-AAAAGAAA-CTTACAAGGATTCCCCTAGTAACGG-CGAGCGAA
CCGGG-AAT
>caespitosa_MP642
??????????GGT-CCGGTG-AAGTGTTCGG-ATCGCGG-CGACGTGGG-CGGTTCGCTGCC-GGCGACGTCGCGAGAAG
TCCACTGAACCTTATCATTTAGAGGAAGGAGAAGTCGTAACAAGGTTTCCG-TAGGTGAACCTGCGGAAGGATCATTGTC
AAAA-CCT-GACA--T---CTAGAAAA-CTC-GTG-GACTTGTT-CATAGA-----GAA---T--GGGG-AAT-GCA---
--TTGG-TT-TGG-CCCAG-T-GC----CTCTCCT-----TTTGCTTT----------CCCC--TT--------------
--------GCGA----GCAGA-CGTGCCTGG-AGC-TTTCAAG--CGATG-TGT-TC--GTCT-GCTTGTCGAACAA-CG
AA-CCC-CGGCGCAARTCGCGCCAAGGA-T---AA--TGGAATTA---GTTT-GT-----G-CA--TG-CATG-T----C
CCT----------GCCC-GTTTA----C------GG--GT----GGCG-------TTGGCTT-GCACATCTTTT-----G
TA--------TAA-----C----TA------AA-CGACTCTCGGCAACGGATATCTCGGCTCTTGCATCGATGAAGAACG
TAGCGAAATGCGATACTTGGTGTGAATTGCAGAATCCCGTGAACCATCGAGTCTTTGAACGCAAGTTGCGCCTGAAGCC-
-ATCAGGTTGAAGGCACGTCTGCCTGGGCGTCACGCATTGCGTCGCTCACTC-----ACCAC-GTGCCTC--A-TT---G
GGCAGG-----TAA-GTGCGTGGGCGG-ATATTGGCCCCCC-----GTACACATTT-G-TGCTC--GGTTGGCCTAAAA-
A-TAA-GG-TCCC---TGATGACGG-AC-------ATCA---CAACAAGTGGTGG----TTGCC---AAGCTGTCGCGAC
ATGTTGTGCA---TGCT-A--CT------TTGTCGTYG---GTGG--GCT----------CATTGACCCTTAA-GT-GCC
-A--TCGA---------------ACTT---GGTACC---TCA--AYTG-C-GACCCC--AGGT-CA-GG-C--GGGATTA
CCC-GCTGAGTTTAAGCATATCAA-TAAGCGG-AGG-AAAAGAAA-CTTACAAGGATTCCCCTAGTAACGG-CGAGCGAA
CCGGG-AAT
>caffra_ANA
??????????????????????????????G-ATCGCGG-CGACGTGGG-CGGTTCGCTGCC-GGCGACGTCGCGAGAAG
TCCACTGAACCTTATCATTTAGAGGAAGGAGAAGTCGTAACAAGGTTTCCG-TAGGTGAACCTGCGGAAGGATCATTGTC
AAAA-CCT-GACA--T---CTAGAAAA-CTC-GTG-AACTTGTT-CATAAA-----GAA---T--GGGG-AAT-GCA---
--TCGG-TT-TGG-CCYAG-T-GC----CTCTCCT-----TTTGCTTT----------CCCC--TT--------------
--------GTGA----GCAGA-CGTGCTTGG-AGC-TTTCGAG--CGATG-TGT-TC--GTCT-GCTTGTCGAACAA-CG
AA-CCC-CGGCGCAAATCGYGCCAAGGA-T---AG--TGGAATGA---GTTT-GT-----G-CA--TG-TATG-T----C
CCT----------GCCC-GCCTA----T------GG--GT----GGCG-------TTGGCTT-GCACATCTTTT-----G
TA--------TAA-----C----TA------AA-TGACTCTCGGCAACGGATATCTCGGCTCTTGCATCGATGAAGAACG
TAGCGAAATGCGATACTTGGTGTGAATTGCAGAATCCCGTGAACCATCGAGTCTTTGAACGCAAGTTGCGCCTGAAGCC-
-ATCAGGTTGAAGGCACGTCTGCCTGGGCGTCACGCATTGCGTCGCTCACTC-----ACCAC-GTGCCTC--A-TT---G
GGCAGG-----TAA-GTGYGTGGGCGG-ATATTGGCCCCCC-----GTTCACATTT-G-TGCTC--GGTTGGCCTAAAA-
A-TAA-GG-TCCC---TGATGATGG-AC-------ATCA---CAACAAGTGGTGG----TTGCC---AAACTGTCGCGAC
ACGTTGTGCA---TGCT-A--CT------CCGAYGTTG---GTGG--GCT----------CATTGACCCTTAA-GT-GCC
-A--TYGA---------------ACTT---GGTACC---TCA--ACTG-C-GACCCC--AGGT-CA-GG-C--GGGATTA
CCC-GCTGAGTTTAAGCATATCAA-TAAGCGG-AGG-AAAAGAAA-CTTACAAGGATTCCCCTA????????????????
?????????
>caffra_C_MP528
??????????GGT-CCGGTG-AAGTGTTCGG-ATCGCGG-CGACGTGGG-CGGTTCGCTGCC-GKCGACGTCGCGAGAAG
TCCACTGAACCTTATCATTTAGAGGAAGGAGAAGTCGTAACAAGGTTTCCG-TAGGTGAACCTGCGGAAGGATCATTGTC
AAAA-CCT-GACA--T---CTAGAAAA-CTC-GTG-AACTTGTT-CATAAA-----GAA---T--GGGG-AAT-GCA---
--TCGG-TT-TGG-CCTAG-T-GC----CTCTCCT-----TTTGCTTT----------CCCC--TT--------------
--------GTGA----GCAGA-CGTGCTTGG-AGC-TTTCGAG--CGATG-TGT-TC--GTCT-GCTTGTCGAACAA-CG
AA-CCC-CGGCGCAAATCGTGCCAAGGA-T---AG--TGGAATGA---GTTT-GT-----G-CA--TG-TATG-T----C
CCT----------GCCC-GCCTA----T------GG--GT----GGCG-------TTGGCTT-GCACATCTTTT-----G
TA--------TAA-----C----TA------AA-TGACTCTCGGCAACGGATATCTCGGCTCTTGCATCGATGAAGAACG
TAGCGAAATGCGATACTTGGTGTGAATTGCAGAATCCCGTGAACCATCGAGTCTTTGAACGCAAGTTGCGCCTGAAGCC-
-ATCAGGTTGAAGGCACGTCTGCCTGGGCGTCACGCATTGCGTCGCTCACTC-----ACCAC-GTGCCTC--A-TT---G
GGCAGG-----TAA-GTGTGTGGGCGG-ATATTGGCCCCCC-----GTTCACATTT-G-TGCTC--GGTTGGCCTAAAA-
A-TAA-GG-TCCC---TGATGATGG-AC-------ATCA---CAACAAGTGGTGG----TTGCC---AAACTGTCGCGAC
ACGTTGTGCA---TGCT-A--CT------CCGACGTTG---GTGG--GCT----------CATTGACCCTTAA-GT-GCC
-A--TTGA---------------ACTT---GGTACC---TCA--ACTG-C-GACCCC--AGGT-CA-GG-C--GGGATTA
CCC-GCTGAGTTTAAGCATATCAA-TAAGCGG-AGG-AAAAGAAA-CTTACAAGGATTCCCCTAGTAACGG-CGAGCGAA
CCGGG-AAT
>caffra_D_MP655
???????????GT-CCGGTG-AAGTGTTCGG-ATCGCGG-CGACGTGGG-CGGTTCGCTGCC-GGCGACGTCGCGAGAAG
TCCACTGAACCTTATCATTTAGAGGAAGGAGAAGTCGTAACAAGGTTTCCG-TAGGTGAACCTGCGGAAGGATCATTGTC
AAAA-CCT-GACA--T---CTAGAAAA-CTC-GTG-AACTTGTT-CATAAA-----GAA---T--GGGG-AAT-GCA---
--TCGG-TT-TGG-CCTAG-T-GC----CTCTCCT-----TTTGCTTT----------CCCC--TT--------------
--------GTGA----GCAGA-CGTGCTTGG-AGC-TTTCGAG--CGATG-TGT-TC--GTCT-GCTTGTCGAACAA-CG
AA-CCC-CGGCGCAAATCGTGCCAAGGA-T---AG--TGGAATGA---GTTT-GT-----G-CA--TG-TATG-T----C
CCT----------GCCC-GCCTA----T------GG--GT----GGCG-------TTGGCTT-GCACATCTTTT-----G
TA--------TAA-----C----TA------AA-TGACTCTCGGCAACGGATATCTCGGCTCTTGCATCGATGAAGAACG
TAGCGAAATGCGATACTTGGTGTGAATTGCAGAATCCCGTGAACCATCGAGTCTTTGAACGCAAGTTGCGCCTGAAGCC-
-ATCAGGTTGAAGGCACGTCTGCCTGGGCGTCACGCAWTGCGTCGCTCACTC-----ACCAC-GTGCCTC--A-TT---G
GGCAGG-----TAA-GTGTGTGGGCGG-ATATTGGCCCCCC-----GTTCACATTT-G-TGCTC--GGTTGGCCTAAAA-
A-TAA-GG-TCCC---TGATGATGG-AC-------ATCA---CAACAAGTGGTGG----TTGCC---AAACTGTCGCGAC
ACGTTGTGCA---TGCT-A--CT------CCGACGTTG---GTGG--GCT----------CATTGACCCTTAA-GT-GCC
-A--TTGA---------------ACTT---GGTACC---TCA--ACTG-C-GACCCC--AGGT-CA-GG-C--GGGATTA
CCC-GCTGAGTTTAAGCATATCAA-TAAGCGG-AGG-AAAAGAAA-CTTACAAGGATTCCCCTAGTAACGG-CGAGCGAA
CCGGG-AAT
>caffrorum_DB1445
????????????????????????????????????????????????????????????????????????????????
????????????????????????????????????????????????????TAGGTGAACCTGCGGAAGGATCATTGTC
AAAA-CCT-GACA--T---CTAGAAAA-CTC-GTG-AACTTGTT-CATAAA-----GAA---T--GGGG-AAT-GCA---
--TCGG-TT-TGG-CCCAG-T-GC----CTCTCCT-----TTTGCTTT----------CCCC--TC--------------
--------GCGA----GCGGA-CGTGCCTGG-AGC-TTTCGAG--TGACG-TGT-CC--GTCT-GCTTGTCGAACAA-CG
AA-CCC-CGGCGCAAATCGCGCCAAGGA-T---AA--TGGAATGA---GATT-GT-----G-CA--TG-CATG-T----C
CCT----------GCCC-GTCTA----C------GG--GT----GGCG-------TTGGCTT-GCACATCCTTT-----G
TA-----TA-TAA-----C----TA------AA-TGACTCTCGGCAACGGATATCTCGGCTCTTGCATCGATGAAGAACG
TAGCGAAATGCGATACTTGGTGTGAATTGCAGAATCCCGTGAACCATCGAGTCTTTGAACGCAAGTTGCGCCTGAAGCC-
-ATCAGGTTGAAGGCACGTCTGCCTGGGCGTCACGCATTGCGTTGCTCACTC-----ACCCC-GTGCCTC--A-CT---G
GGCGGG-----TAA-GTGCGTGGGCGG-ATATTGGCCCCCC-----GTTCACATTT-G-TGCTC--GGTTGGCCTAAAA-
A-TAA-GG-TCCC---TGATGACGG-AC-------ATCA---CAACAAGTGGTGG----TTGCC---AAACTGTCGCGAC
ATGTTGTGCA---TGCT-A--CT------CCGTCGTCG---GTGG--GCT----------CATTGACCCTTAA-GT-GCC
-A--TCGA---------------ACTT---GGTACC---TCA--AT-G-C-GACCCC--A????????????????????
????????????????????????????????????????????????????????????????????????????????
?????????
>caffrorum_MP644
??????????GGT-CCGGTG-AAGTGTTCGG-ATCGCGG-CGACGTGGG-CGGTTCGCTGCC-GGCGACGTCGCGAGAAG
TCCACTGAACCTTATCATTTAGAGGAAGGAGAAGTCGTAACAAGGTTTCCG-TAGGTGAACCTGCGGAAGGATCATTGTC
AAAA-CCT-GACA--T---CTAGAAAA-CTY-GTG-AACTTGTT-CATAAA-----GAA---T--GGGG-AAT-GCA---
--TCGG-TT-TGG-CCCAG-T-GC----CTCTCCT-----TTTGCTTT----------CCCC--TC--------------
--------GCGA----GCGGA-CGTGCCTGG-AGC-TTTCGAG--TGACG-TGT-CC--GTCT-GCTTGTCGAACAA-CG
AA-CCC-CGGCGCAAATCGCGCCAAGGA-T---AA--TGGAATGA---GATT-GT-----G-CA--TG-CATG-T----C
CCT----------GCCC-GTCTA----C------GG--GT----GGCG-------TTGGCTT-GCACATCCTTT-----G
TA-----TA-TAA-----C----TA------AA-TGACTCTCGGCAACGGATATCTCGGCTCTTGCATCGATGAAGAACG
TAGCGAAATGCGATACTTGGTGTGAATTGCAGAATCCCGTGAACCATCGAGTCTTTGAACGCAAGTTGCGCCTGAAGCC-
-ATCAGGTTGAAGGCACGTCTGCCTGGGCGTCACGCATTGCGTTGCTCACTC-----ACCCC-GTGCCTC--A-CT---G
GGCGGG-----TAA-GTGCGTGGGCGG-ATATTGGCCCCCC-----GTTCACATTT-G-TGCTC--GGTTGGCCTAAAA-
A-TAA-GG-TCCC---TGATGACGG-AC-------ATCA---CAACAAGTGGTGG----TTGCC---AAACTGTCGCGAC
AWGTTGTGCA---TGCT-A--CT------CCRTYGTCG---GTGG--GCT----------CATTGACCCTTAA-GT-GCC
-A--TCGA---------------ACTT---GGTACC---TCA--ATTG-C-GACCCC--AGGT-CA-GG-C--GGGATTA
CCC-GCTGAGTTTAAGCATATCAA-TAAGCGG-AGG-AAAAGAAA-CTTACAAGGATTCCCCTAGTAA????????????
?????????
>calcareophila_EO30159
??????????GGT-CCGGTG-AAGTGTTCGG-ATCGCGG-CGACGTGGG-CGGTTCGCTGCC-GGCGACGTCGCGAGAAG
TCCACTGAACCTTATCATTTAGAGGAAGGAGAAGTCGTAACAAGGTTTCCG-TAGGTGAACCTGCGGAAGGATCATTGTC
AAAA-CTT-GACA--T---CTAGAAAA-CTC-GTG-AACTTGTT-CATAGA-----GAA---T--GGGG-AAT-GCA---
--TTGG-TT-TGG-CCCAG-T-GC----CTCTCCT-----TTTGCTTT----------CCCC--TT--------------
--------GCGA----GCAGA-CGTGCCTGG-AGC-TTTCGAG--CGATG-TGT-TC--GTCT-GCTTGTCGAACAA-CG
AA-CCC-CGGCGCAAATCGCGCCAAGGA-T---AA--TGGAATGA---GTTT-GT-----G-CA--TG-CATG-T----C
CCT----------ACCC-GTCTA----C------GG--GT----GGCG-------TTGGCTT-GCACATCTTTT-----G
TA--------TAA-----C----TA------AA-TGACTCTCGGCAACGGATATCTCGGCTCTTGCATCGATGAAGAACG
TAGCGAAATGCGATACTTGGTGTGAATTGCAGAATCCCGTGAACCATCGAGTCTTTGAACGCAAGTTGCGCCTGAAGCC-
-ATCAGGTTGAAGGCACGTCTGCCTGGGCGTCACGCATTGCGTCGCTCACTC-----ACCCC-GTGCCTC--A-CT---G
GGCGGG-----TAA-GTGCGTGGGCGG-ATATTGGCCCCCC-----GTTCACATTT-G-TGCTC--GGTTGGCCTAAAA-
A-TAA-AG-TCCC---TGATGACGG-AC-------ATCA---CAACAAGTGGTGG----TTGCC---AAACTGTCGCGAC
ACGTTGTGCA---TGTT-A--CT------CCGTCGTCG---GTGG--GCT----------CATTGACCCTTAA-GT-GCC
-A--TCGA---------------ACTT---GGTACC---TCA--ACTG-C-GACCCC--AGGT-CA-GG-C--GGGATTA
CCC-GCTGAGTTTAAGCATATCAA-TAAGCGG-AGG-AAAAGAAA-CTTACAAGGATTCCCCTAGTAACGG-CGAGCGAA
CCGGG-AAT
>calcicola_EO12814
????????????????????????????????????????????????????????????????????????????????
????????????????????????????????????????????GTTTCCG-TAGGTGA-CCTGCGGAAGGATCATTGTC
AAAA-CCT-GACA--T---CTAGAAAA-CTC-GTG-AACTTGTT-CATAGA-----GAA---T--GAGG-AAT-GCA---
--TCGG-TT-TGG-CCCAG-T-GC----CTCTCCT-----TTTGCTTT----------CCCC--TT--------------
--------GCGA----GCAGA-CGTGCCTGG-AGC-TTTCGAG--CAATG-TGT-TT--GTCT-GCTTGTCGAACAA-CG
AA-CCC-CGGCGCAAATCGCGCCAAGGA-T---AA--TGGAATGA---GTTT-GT-----T-CA--TG-CATG-G----C
CCT----------GCCC-GTCTA----C------GG--GT----GGCG-------TTGGCTT-GCACATCTTTT-----G
TA--------CAA-----C----TA------AA-TGACTCTCGGCAACGGATATCTCGGCTCTTGCATCGATGAAGAACG
TAGCGAAATGCGATACTTGGTGTGAATTGCAGAATCCCGTGAACCATCGAGTCTTTGAACGCAAGTTGCGCCTGAAGCC-
-ATCAGGTTGAAGGCACGTCTGCCTGGGCGTCACGCATTGCGGCGCTCACAC-----ACCCT-GTGGCTC--A-CT---G
GGCGGG-----TAA-GTGCGTGGGCGG-ATATTGGCCCCCC-----GTTCACATTT-G-TGCGC--GGTTGGCCTAAAA-
A-TAA-GG-TCCC---TGATGACGG-AC-------ATCC---CAACAAGTGGTGG----TTACC---AAACTGTCGCGAC
ACGTTGTGCA---TGCTAA--CT------CCGTCGTCG---GTGA--GCT----------CATTGACCCTTAA-GT-GCC
-A--TAGA---------------ACTT---GGTACC---TCA--ACTG-C-GACCCC--AGGT-CA-GG-C--GGGATTA
CCC-GCTGAGTTTA??????????????????????????????????????????????????????????????????
?????????
>caledonica_JW103
????????????????????????????????????????????????????????????????????????????????
????????????????????????????????????????????????????????TGAACCTGCGGAAGGATCATTGTC
AAAA-CCT-GACA--T---CTAGAAAA-CTC-GTG-AACTTGTT-CATAAA-----GAA---T--GGGG-AAT-GCA---
--TTGG-TT-TGG-CCCAG-T-GC----CTCTCCT-----TTTGCTTT----------CCCC--TT--------------
--------GCGA----GCAGA-CGTGCTTGG-AGC-TTTTCAG--CGATG-TGT-TC--GTCT-GCTTGTCGAACAA-CG
AA-CCC-CGGCGCAAATCGCGCCAAGGA-A---AA--TGGAATGA---GTTT-GT-----G-CA--T--CATG-T----C
CTT----------GCCC-GTCTA----C------GG--GT----GGCA-------TTGGCTT-GCACATCTTTT-----G
TA--------TAA-----C----TA------AA-TGACTCTCGGCAACGGATATCTCGGCTCTTGCATCGATGAAGAACG
TAGCGAAATGCGATACTTGGTGTGAATTGCAGAATCCCGTGAACCATCGAGTCTTTGAACGCAAGTTGCGCCTGAAGCC-
-ATCAGGTTGAAGGCACGTCTGCCTGGGCGTCACGCATTGCGTCGCTCACTC-----ACCCC-GTGCCTC--A-CT---G
GGCGGG-----TAA-GTGCGTGGGCGG-ATATTGGCCCCCC-----GTTCACATTT-G-TGCTC--GGTTGGCCTAAAA-
A-TAA-GG-TCCT---TGATGATGG-AC-------ATCA---CAACAAGTGGTGG----TTGCC---AAACTGTCGCGAC
ACGTTGTGCA---TGCT-A--CT------CCGTCGTTG---GTGG--GCT----------CATTGACCCTTAA-GT-GCC
-A--TTGA---------------ACTT---GGTACC---TCA--ACTG-C-GACCCC--AGGT-CA-GG-C--GGGATTA
CCC-GCTGAGTTTAAGCATATCAA-TAAGCGG-AGG-AAAAGAAA-CTTACAAGGATTCCCCTAGTAACGG-CGAGCGAA
CCGGG-AAT
>calycina_EO12532
??????????GGT-CCGGTG-AAGTGTTCGG-ATCGCGG-CGACGTGGG-CGGTTCGCTGCC-G?CGACGTCGCGAGAAG
TCCACTGAACCTTATCATTTAGAGGAAGGAGAAGTCGTAACAAGGTTTCCG-TAGGTGAACCTGCGGAAGGATCATTGTC
AAAA-CCT-GACA--T---CTAGAAAA-CTC-GTG-AACCTGTT-CATAGA-----GAA---T--GGGG-AAT-GCA---
--TCGG-TT-TGG-CCCAG-T-GC----CTCTCCT-----TTTGCTTT----------CCCC--TT--------------
--------GCGA----GCAGA-CGTGCCTGG-AGC-TTTCGAG--CGATG-TGT-TC--GTCT-GCTTGTCGAACAA-CG
AA-CCC-CGGCGCAAATCGCGCCAAGGA-T---AA--TGGAATGA---GTTT-GT-----G-CA--TG-CATG-G----C
CCT----------GCCC-GTCTA----C------GG--GT----GG?G-------TTGGCTT-GCACATCTTTT-----G
TA--------TAA-----C----TA------AA-TGACTCTCGGCAACGGATATCTCGGCTCTTGCATCGATGAAGAACG
TAGCGAAATGCGATACTTGGTGTGAATTGCAGAATCCCGTGAACCATCGAGTCTTTGAACGCAAGTTGCGCCTGAAGCC-
-ATCAGGTTGAAGGCACGTCTGCCTGGGCGTCACGCATTGCGTCGCTCACTC-----ACCCC-GTGCCTC--A-CT---G
GGCGGG--GG-TAA-GTGCGTGGGCGG-ATATTGGCCCCCC-----GTTCACATTT-G-TGCTC--GGTTGGCCTAAAA-
A-TAA-GG-TCCC---TGATGACGG-AC-------ATCA---CAACAAGTGGTGG----TTGCC---AAACTGTCGCGAC
ACGTTGTGCA---TGCT-A--?T------CCGTCGTCG---GTGG--GCT----------CATTGACCCTTAA-GTTGCC
-A--TAGA---------------ACTT---GGTACC---TCA--ACTG-C-GACCCC--AGGT-CA-??-?--???ATTA
CCC-GCTGAGTTTAAGCATATCAA-TAA????????????????????????????????????????????????????
?????????
>cameronii_ANA
ACGAATTCATGGT-CCGGTG-AAGTGTTCGG-ATCGCGG-CGACGTGGG-CGGTTCGCTGCC-GGCGACGTCGCGAGAAG
TCCACTGAACCTTATCATTTAGAGGAAGGAGAAGTCGTAACAAGGTTTCCG-TAGGTGAACCTGCGGAAGGATCATTGTC
AAAA-CCT-GACA--T---CTAGAAAA-CTC-GTG-AACTTGTT-CATAAA-----GAA---T--GGGG-AAT-GCA---
--TCGG-TT-TGG-CCCYG-T-GC----CTCTC-T-----TTTGCTTT----------CCCC--TC--------------
--------GCGA----GCAGA-CGTGCCTGG-AGC-TTTCGAG--CGATG-TGT-TC--GTCT-GCTTGTCGAACAA-CG
AA-CCC-CGGCGCAAATCGCGCCAAGGA-T---AA--TGGAATGA---GTTT-GT-----G-CA--TG-CATG-T----C
CCT----------GCCC-GTCTA----C------GG--GT----GGCG-------TTGGMTT-GCACATCTTTT-----G
TA--------TAA-----C----TA------AA-TGACTCTCGGCAACGGATATCTCGGCTCTTGCATCGATGAAGAACG
TAGCGAAATGCGATACTTGGTGTGAATTGCAGAATCCCGTGAACCATCGAGTCTTTGAACGCAAGTTGCGCCTGAAGCC-
-ATCAGGTTGAAGGCACGTCTGCCTGGGCGTCACGCATTGCGTCGCTCACTC-----ACCCC-GTGCCTC--A-TT---G
GGCGGG-----TAA-GTGCGTGGGCGG-ATRTTGGCCCCCC-----GTTCACATTT-G-TGCTC--GGTTGGCCTAAAA-
A-TAA-GT-TCCC---TGATGATGG-AC-------ATCA---CAACAAGTGGTGG----TTGCC---AAACTGTCGCGAC
ATGTTGTGCA---TGCT-A--CT------CCGTCGTCG---GTGG--GCT----------CATTGACCCTTAA-GT-GCC
-A--TCGA---------------ACTT---GGTACC---TCA--ACTG-C-GACCCC--AGGT-CA-GG-C--GGGATTA
CCC-GCTGAGTTTAAGCATATCAA-TAAGCGG-AGG-AAAAGAAA-CTTACAAGGATTCCCCTAGTAACGG-CGAGCGAA
CCGGGGAAT
>campanularis_EO11352
???????????GT-CCGGTG-AAGTGTTCGG-ATCGCGG-CGACGTGGG-CGGTTCGCTGCC-GGCGACGTCGCGAGAAG
TCCACTGAACCTTATCATTTAGAGGAAGGAGAAGTCGTAACAAGGTTTCCG-TAGGTGAACCTGCGGAAGGATCATTGTC
AAAA-CTT-GACA--T---CTAGAAAA-CTC-GTG-AACTTGTT-CATAAG-----GAA---T--GGGG-AAT-GCA---
--TTGG-TT-TGG-CCTAG-T-GC----CTCTCCT-----TTTTCTTT----------CCCC--TC--------------
--------ACGA----GCAGA-CGTGCCTGG-AGC-TTTCGAG--CGACG-TGT-TC--GTCT-GCTTGTCGAACAA-CG
AA-CCC-CGGCGCAAATCGCGCCAAGGA-T---AA--TGAAATGA---GTTT-GT-----G-CA--TG-CATA-T----C
CCT----------ACCC-GTCTA----C------GG--GT----GGCG-------TTGGCTT-GCACATCTTTT-----G
TA--------TAA-----C----TA------AA-TGACTCTCGGCAACGGATATCTCGGCTCTTGCATCGATGAAGAACG
TAGCGAAATGCGATACTTGGTGTGAATTGCAGAATCCCGTGAACCATCGAGTCTTTGAACGCAAGTTGCGCCTGAAGCC-
-ATCAGGTTGAAGGCACGTCTGCTTGGGCGTCACGCATTGCGTCACTCACTC-----ACCCC-GTGCCTC--A-TT---G
GGCGGG-----TAA-GTGCGTGGGCGG-ATATTGGCCCCCC-----GTTCACATTT-G-TGCTC--GGTTGGCCTAAAA-
A-TAA-GG-TCCA---TGATGATGG-AC-------ATCA---CAACAAGTGGTGG----TTGCC---AAACTGTCGCGAC
ATGTTGTGCA---TGCT-A--CT------CTGTCATGG---TTGG--GCT----------CATAGACCCTTAA-GT-GCC
-A--TCGA---------------ACTT---GGTACC---TCA--ACTG-C-GACCCC--AG???????????????????
????????????????????????????????????????????????????????????????????????????????
?????????
>canaliculata_BG590
??????????GGT-CCGGTG-AAGTGTTCGG-ATCGCGG-CGACGTGGG-CGGTTCGCTGCC-GGCGACGTCGCGAGAAG
TCCACTGAACCTTATCATTTAGAGGAAGGAGAAGTCGTAACAAGGTTTCCG-TAGGTGAACCTGCGGAAGGATCATTGTC
AAAA-CCT-GACA--T---CTAGAAAA-CTT-GTG-AACTTGTT-CATAGA-----GAA---T--GGGG-AAT-GCA---
--TCGG-TC-TGG-CCCAG-T-GC----CTCTCCT-----TTTGCTTT----------CCCC--TC--------------
--------GCGA----GCAGA-CGTGCTTGG-AGC-TTTCGAG--CAATG-TGT-TC--GTCT-GCTTGTCGAACAA-CG
AA-CCC-CGGCACAAATCGTGCCAAGGA-T---AA--TGGAATGA---GTTT-GT-----G-CA--TG-CATT-T----C
CCT----------GCCC-GTCTA----C------GG--GT----GGCG-------TTGGCTT-GCACATCTTTT-----G
TA--------TAA-----C----TA------AA-TGACTCTCGGCAACGGATATCTCGGCTCTTGCATCGATGAAGAACG
TAGCGAAATGCGATACTTGGTGTGAATTGCAGAATCCCGTGAACCATCGAGTCTTTGAACGCAAGTTGCGCCTGAAGCC-
-ATCAGGTTGAAGGCACGTCTGCCTGGGCGTCACGCAWTGCGTCGCTCACTC-----ACCCC-GTGCCTC--A-CT---G
GGCGGG-----TAA-GTGCGTGGGCGG-ATATTGGCCCCCC-----GTTCACATTT-G-TGCTC--GGTTGGCCTAAAA-
A-TAA-GG-TCCC---TGATGACGG-AC-------ATCA---CAACAAGTGGTGG----TTGCC---AAACTGTCGCGAC
ACGTTGTGCA---TGCT-A--CT------CCATCGTCG---GTGG--GCT----------CATTGACCCTTAA-GT-GCC
-A--TCGA---------------ACTT---GGTACC---TCA--ATTG-C-GACCCC--AGGT-CA-GG-C--GGGATTA
CCC-GCTGAGTTTAAGCATATCAA-TAAGCGG-AGG-AAAAGAAA-CTTACAAGGATTCCCCTAGTAACGG-CGAGCGAA
CCGGG-AAT
>canescens_ANA
ACGAATTCATGGT-CCGGTG-AAGTGTTCGG-ATCGCGG-CGACGTGGG-CGGTTCGCTGCC-GGCGACGTCGCGAGAAG
TCCACTGAACCTTATCATTTAGAGGAAGGAGAAGTCGTAACAAGGTTTCCG-TAGGTGAACCTGCGGAAGGATCATTGTC
AAAA-CTT-GACA--T---CTAGAAAA-CTC-GTG-AACTTGTT-CATAAA-----GAA---T--GGGG-AAT-GCA---
--TTGG-TT-TGG-CCCAG-T-GC----CTCTCCT-----TTTGCTTT----------CCCC--TC--------------
--------GCGA----GCAGA-CGTGCTTGG-AGC-TTTCGAG--CGATG-TGT-TC--GTCT-GCTTGTCGAACAA-CG
AA-CCC-CGGCGCAAATCGCGCCAAGGA-T---GA--TGGAATGA---GTTT-GT-----G-CA--TG-CATG-T----C
CCT----------ACCC-GTCTA----C------GG--GT----GGCG-------TTGGCTT-GCACATCTTTT-----G
TA--------TAA-----C----TA------AA-TGACTCTCGGCAACGGATATCTCGGCTCTTGCATCGATGAAGAACG
TAGCGAAATGCGATACTTGGTGTGAATTGCAGAATCCCGTGAACCATCGAGTCTTTGAACGCAAGTTGCGCCTGAAGCC-
-ATCAGGTTGAAGGCACGTCTGCCTGGGCGTCACGCATTGCGTCGCTCACTC-----ACCTC-GTGCCTC--A-TT---G
GGCGGG-----TAA-GTGCGTGGGCGG-ATATTGGCCGCCC-----GTTCACATTT-G-TGCTC--GGTTGGCCTAAAA-
A-TAA-GG-TCCT---TGATGACGG-AC-------ATCA---CAACAAGTGGTGG----TTGCC---AAACTGTCGCGAC
ATGTTGTGCA---TGCT-A--CT------TCGTCATGG---GTGG--GCT----------CATTGACCCTTAA-GT-GCC
-A--TTGA---------------ACTT---GGTACC---TCA--ACTG-C-GACCCC--AGGT-CA-GG-C--GGGATTA
CCC-GCTGAGTTTAAGCATATCAA-TAAGCGG-AGG-AAAAGAAA-CTTACAAGGATTCCCCTAGTAACGG-CGAGCGAA
CCGGGGAAT
>capensis_MP1047
????????????????????????????????????????????????????????????????????????????????
????????????????????????????????????????????GTTTCCG-TAGGTGAACCTGCGGAAGGATCATTGTC
AAAA-CTT-GACA--T---CTAGAAAA-CTC-GTG-AACTTGTT-CATAAA-----AAA---T--GGGG-AAT-GCA---
--TTGG-TT-TGA-CCTAG-T-GC----CTTTCCT-----TTTGCTTT----------CCCC--TT--------------
--------GCGA----GCAAA-CGTGCTTGG-AGC-TTTCGAG--CGATT-TGT-TC--GTTT-GCTTGTCGAACAA-CG
AA-CCC-CGGCGCAAATCGCGCCAAGGA-T---AA--TAGAATGA---GTTT-GT-----G-CA--TG-CATG-T----C
CCT----------ACCC-GTCTA----T------GG--GT----GGCG-------TTGGCTT-GCACATCTTTT-----G
TA--------TAA-----C----TA------AA-TGACTCTCGGCAACGGATATCTCGGCTCTTGCATCGATGAAGAACG
TAGCGAAATGCGATACTTGGTGTGAATTGCAGAATCCCGTGAACCATCGAGTCTTTGAACGCAAGTTGCGCCTGAAGCC-
-ATCAGGTTGAAGGCACGTCTGCCTGGGCGTCACGCATTGCGTCGCTCACTC-----ACCTC-GTGCCTC--A-TT---G
GGCGGG-----TAAAGTGCGTGGGCGG-ATATTGGCCTCCC-----GTTCACATTT-G-TGCTC--GGTTGGCCTAAAA-
A-TAA-GG-TCCT---TGATGACGG-AT-------ATCA---CAACAAGTGGTGG----TTGCC---AAACTGTCGCGAC
ATGTTGTGCA---TGCT-A--CT------CTGTCACGG---GTGG--GCT----------CATTGACCCTTAA-GT-GCC
-A--TTGA---------------ACTT---GGTACC---TCA--ACTG-C-GACCCC--AGGT-CA-GG-C--GG?????
????????????????????????????????????????????????????????????????????????????????
?????????
>capillaris_MP1066
????????????T-CCGGTG-AAGTGTTCGG-ATCGCGG-CGACGTGGG-CGGTTCGCTGCC-GGCGACGTCGCGAGAAG
TCCACTGAACCTTATCATTTAGAGGAAGGAGAAGTCGTAACAAGGTTTCCG-TAGGTGAACCTGCGGAAGGATCATTGTC
AAAA-CTT-GACA--T---CTAGAAAA-CTC-GTG-AACTTGTT-CATAGA-----GAA---T--GGGG-AAT-GCA---
--TTGG-TT-TGG-CCCAG-T-GC----CTCTCCT-----TTTGCTTT----------CCCC--TT--------------
--------GCGA----GCAGA-CGTGCTTGG-AGC-TTTCGAG--CGACG-TGT-TT--GTCT-GCTTGTTGAACAA-CG
AA-CCC-CGGCGCAAATCGCGCCAAGGA-T---AA--TGGAATGA---GTTT-GT-----G-CA--TG-CATG-T----C
CCT----------GCCC-GTCTA----C------GG--GT----GGCG-------TTGGCTT-GCACATCTTTT-----G
TA--------TAA-----C----TA------AA-TGACTCTCGGCAACGGATATCTCGGCTCTTGCATCGATGAAGAACG
TAGCGAAATGCGATACTTGGTGTGAATTGCAGAATCCCGTGAACCATCGAGTCTTTGAACGCAAGTTGCGCCTGAAGCC-
-ATCAGGTTGAAGGCACGTCTGCCTGGGCGTCACGCATTGCGTCGCTCACTC-----ACCCG-GTGCCTC--A-TT---G
AGCGGG-----TAA-GTGCGTGGGCGG-ATATTGGCCTCCC-----GTTCACATTT-G-TTCTC--GGTTGGCCTAAAA-
A-TAA-GG-TCCC---TGATGACGG-AC-------ATCA---CAACAAGTGGTGG----TTGCC---AAACTGTCGCGAC
ACGTTGTGCA---TGCT-A--CT------TCGTCGTCG---GTGG--GCT----------CATTGACCCTTAA-GT-GCC
-A--TCGA---------------ACTT---GGTACC---TCA--ACTG-C-GACCCC--AGGT-CA-GG-C--GGGATTA
CCC-GCTGAGTTTAAGCATATCAA-TAAGCGG-AGG-AAAAGAAA-CTTACAAGGATTCCCCTAGTAACGG-CGAGCGAA
CCGGG-AAT
>capitata_ANA
ACGAATTCATGGT-CCGGTG-AAGTGTTCGG-ATCGCGG-CGACGTGGG-CGGTTCGCTGCC-GGCGACGTCGCGAGAAG
TCCACTGAACCTTATCATTTAGAGGAAGGAGAAGTCGTAACAAGGTTTCCG-TAGGTGAACCTGCGGAAGGATCATTGTC
AAAA-CCC-GACA--T---CTAGAAAA-CTC-GTG-AACTTGTT-CATAGA-----GAA---T--GGGG-AAT-GCA---
--TCCG-TT-TGG-CCCAG-T-GC----CTCTCCT-----TTTGCTTT----------CCCC--TT--------------
--------GCGA----GCAGA-SGTGCCTGG-ATC-TTTCGAG--CGACG-TGT-TC--GTCT-GCTTGTCGAACAA-CG
AA-CCC-CGGCGCAAGTCGCGCCAAGGA-T---AA--TGGAATGA---GTTT-GT-----G-CA--TG-CATG-G----C
CCT----------GCCC-GTCTA----C------GG--GT----GGCG-------TTGGCTT-GCACATCTTTT-----G
TA--------TAA-----C----TA------AA-TGACTCTCGGCAACGGATATCTCGGCTCTTGCATCGATGAAGAACG
TAGCGAAATGCGATACTTGGTGTGAATTGCAGAATCCCGTGAACCATCGAGTCTTTGAACGCAAGTTGCGCCTGAAGCC-
-ATCAGGTTGAAGGCACGTCTGCCTGGGCGTCACGCATTGCGTCGCTCACTC-----ACCCC-GTGCCTC--A-CT---G
GGCGGG-----TAA-GTGCGTGGGCGG-ATATTGGCCCCCC-----GTTCACATTT-G-TGCTC--GGTTGGCCTAAAA-
A-TAA-GG-TCCC---TGATGACGG-AC-------ATCA---CAACAAGTGGTGG----TTGCC---AAACTGTCGCGAC
ACGTTGTGCA---TGCT-A--CT------CCGTCGTCG---GTGG--GCT----------CATTGACCCTTAA-GT-GCC
-A--TAGA---------------ACTT---GGTACC---TCA--ACTG-C-GACCCC--AGGT-CA-GG-C--GGGATTA
CCC-GCTGAGTTTAAGCATATCAA-TAAGCGG-AGG-AAAAGAAA-CTTACAAGGATTCCCCTAGTAACGG-CGAGCGAA
CCGGGGAAT
>capitata_MP1044
????????????????????????????????????????????????????????????????????????????????
???????????????????????????????????????????????????????GTGAACCTGCGGAAGGATCATTGTC
AAAA-CCC-GACA--T---CTAGAAAA-CTC-GTG-AACTTGTT-CATAGA-----GAA---T--GGGG-AAT-GCA---
--TCCG-TT-TGG-CCCAG-T-GC----CTCTCCT-----TTTGCTTT----------CCCC--TT--------------
--------GCGA----GCAGA-SGTGCCTGG-ATC-TTTCGAG--CGACG-TGT-TC--GTCT-GCTTGTCGAACAA-CG
AA-CCC-CGGCGCAAGTCGCGCCAAGGA-T---AA--TGGAATGA---GTTT-GT-----G-CA--TG-CATG-G----C
CCT----------GCCC-GTCTA----C------GG--GT----GGCG-------TTGGCTT-GCACATCTTTT-----G
TA--------TAA-----C----TA------AA-TGACTCTCGGCAACGGATATCTCGGCTCTTGCATCGATGAAGAACG
TAGCGAAATGCGATACTTGGTGTGAATTGCAGAATCCCGTGAACCATCGAGTCTTTGAACGCAAGTTGCGCCTGAAGCC-
-ATCAGGTTGAAGGCACGTCTGCCTGGGCGTCACGCATTGCGTCGCTCACTC-----ACCCC-GTGCCTC--A-CT---G
GGCGGG-----TAA-GTGCGTGGGCGG-ATATTGGCCCCCC-----GTTCACATTT-G-TGCTC--GGTTGGCCTAAAA-
A-TAA-GG-TCCC---TGATGACGG-AC-------ATCA---CAACAAGTGGTGG----TTGCC---AAACTGTCGCGAC
ACGTTGTGCA---TGCT-A--CT------CCGTCGTCG---GTGG--GCT----------CATTGACCCTTAA-GT-GCC
-A--TAGA---------------ACTT---GGTACC---TCA--ACTG-C-GACCCC--AG???????????????????
????????????????????????????????????????????????????????????????????????????????
?????????
>caprina_EO12772
???????????GT-CCGGTG-AAGTGTTCGG-ATCGCGG-CGACGTGGG-CGGTTCGCTGCC-GGCGACGTCGCGAGAAG
TCCACTGAACCTTATCATTTAGAGGAAGGAGAAGTCGTAACAAGGTTTCCG-TAGGTGAACCTGCGGAAGGATCATTGTC
AAAA-CCT-GACA--T---CTAGAAAA-CTC-GTG-AACTTGTT-CATAAA-----GAA---T--GGGG-AAT-GTA---
--TCGG-TT-TGG-CCCAG-T-GC----CTCTCCT-----TTTGCTTT----------CCCC--TC--------------
--------GCGA----GCAGA-CGTGCCTGG-AGC-TTTTGAG--CGACA-TGT-TC--GTTT-GCTTGTCGAACAA-CG
AA-CCC-CGGCGCAAATCGCGCCAAGGA-T---AA--TGGAATGA---GTTT-GT-----G-CA--AG-CATG-T----C
CAT----------GCCC-GTCTA----C------GG--GT----GGCG-------TTGGCTT-GCACATCTTTT-----G
GA--------TAA-----C----TA------AA-TGACTCTCGGCAACGGATATCTCGGCTCTTGCATCGATGAAGAACG
TAGCGAAATGCGATACTTGGTGTGAATTGCAGAATCCCGTGAACCATCGAGTCTTTGAACGCAAGTTGCGCCTGAAGCC-
-ATCTGGTTGAAGGCACGTCTGCCTGGGCGTCACGCATTGCGTCGCTCACTC-----ACCCC-GTACCTC--A-CT---G
GGCGGG-----TAA-GTGCGTGGGCGG-ATATTGGCCCCCC-----GTTCACATTT-G-TGCTC--GGTTGGCCTAAAA-
A-TAAAGG-TCCC---TGATGACGG-AC-------ATCA---CAACAAGTGGTGG----TTGCC---AAACTGTCGCGAC
ACGTTGTGCA---TGCT-A--CT------CAATCGTCG---GTGG--GCT----------CATTGACCCTTAA-GT-GCC
-A--TCGA---------------ACTT---GGTACC---TCA--ATTG-C-GACCCC--AGGT-CA-GG-C--GGGATTA
CCC-GCTGAGTTTAAGCATATCAA-TAAGCGG-AGG-AAAAGAAA-CTTACAAGGATTCCCCTAGTAACGG-CGAGCGAA
CCGGG-AAT
>carnea_ATsn5
????????????????????????????????????????????????????????????????????????????????
???????????????????????????????????????????GGTTTCCG-TAGGTGAACCTGCGGAAGGATCATTGTC
GAAA-CCT-GACA--C---CTAGAAAM-CTY-GCG-AACTTGTT-CATAAA-----GAA---T--GGGG-ATT-GTG---
--TCGG-TT-GGG-CCCAG-TTGC----CTCTCTT-----TCTACTTT----------CCCC--TC--------------
--------GCGA----GCCGA-CGTGCATGG-AGC-TTTCGGG--CGACA-TGT-TC--GTCT-GCTTGTCGAACAA-CG
AA-CCC-CGGCGCAAATCGCGCCAAGGA-T---GA--TGGAATGA---GTTT-GT-----G-CA--CG------T----C
CCT----------GCCC-GTCTA----T------GG--GT----GGCG-------TTGGCTT-GCACATCTTTC-----G
AA--------TAA-----C----TA------AA-CGACTCTCGGCAACGGATATCTCGGCTCTTGCATCGATGAAGAACG
TAGCGAAATGCGATACTTGGTGTGAATTGCAGAATCCCGTGAACCATCGAGTCTTTGAACGCAAGTTGCGCCTGAAGCC-
-GTCAGGTTGAAGGCACGTCTGCCTGGGCGTCACGCATTGCGTCGCTCACTC-----ACCCC-GTGCCTC--A-TT---G
TGCGGG-----TAA-GTGTGTGGGCGG-ATATTGGCCCCCC-----GTTCACATTC-G-TGCTC--GGTCGGCCTAAAA-
A-GAA-GG-TCCC---TGACGACGG-AC-------ATCA---CAACAAGTGGTGG----TTGCC---AAACCGTCGCGAC
ACGTTGTGCA---TGCT-A--CT------CCGCCGTCG---GTGG--GCT----------CATCGACCCTTAA-GT-GCC
-A--TCGA---------------ACTT---GGTACC---TCA--ACTG-C-GACCCC--AGGT-CA-GG-C--GGGATTA
CCC-GCTGAGTTTAAGCATATCAA-TAAGCGG-AGG-AAAAGAAA-CTTACAAGGATTCCCCTAGTAACGG-CGAGCGAA
CCGGG-AAC
>carnea_b_ANA
??????????????????????????????G-ATCGCGG-CGACGTGGG-CGGTTCGCTGCC-GGCGACGTCGCGAGAAG
TCCACTGAACCTTATCATTTAGAGGAAGGAGAAGTCGTAACAAGGTTTCCG-TAGGTGAACCTGCGGAAGGATCATTGTC
GAAA-CCT-GACA--C---CTAGAAAA-CTY-GCG-AACTTGTT-CATAAA-----GAA---T--GGGG-ATT-GTG---
--TCGG-TT-GGG-CCCAG-TTGC----CTCTCTT-----TCTACTTT----------CCCC--TC--------------
--------GCGA----GCCGA-CGTGCATGG-AGC-TTTCGGG--CGACA-TGT-TC--GTCT-GCTTGTCGAACAA-CG
AA-CCC-CGGCGCAAATCGCGCCAAGGA-T---GA--TGGAATGA---GTTT-GT-----G-CA--CG------T----C
CCT----------GCCC-GTCTA----T------GG--GT----GGCG-------TTGGCTT-GCACATCTTTC-----G
AA--------TAA-----C----TA------AA-CGACTCTCGGCAACGGATATCTCGGCTCTTGCATCGATGAAGAACG
TAGCGAAATGCGATACTTGGTGTGAATTGCAGAATCCCGTGAACCATCGAGTCTTTGAACGCAAGTTGCGCCTGAAGCC-
-GTCAGGTTGAAGGCACGTCTGCCTGGGCGTCACGCATTGCGTYGCTCACTC-----ACCCC-GTGCCTC--A-TT---G
TGCGGG-----TAA-GTGTGTGGGCGG-ATATTGGCCCCCC-----GTTCACATTC-G-TGCTC--GGTCGGCCTAAAA-
A-GAA-GG-TCCC---TGACGACGG-AC-------ATCA---CAACAAGTGGTGG----TTGCC---AAACCGTCGCGAC
ACGTTGTGCA---TGCT-A--CT------CCGCCGTCG---GTGG--GCT----------CATCGACCCTTAA-GT-GCC
-A--TCGA---------------ACTT---GGTACC---TCA--ACTG-C-GACCCC--AGGT-CA-GG-C--GGGATTA
CCC-GCTGAGTTTAAGCATATCAA-TAAGCGG-AGG-AAAAGAAA-CTTACAAGGATTCCCCTA????????????????
?????????
>caterviflora_EO12785
????????????????????????????????????????????????????????????????????????????????
????????????????????????????????????????????GTTTCCG-TAGGTGAACCTGCGGAAGGATCATTGTC
AAAA-CTT-GACA--T---CTAGAAAA-CTC-GTG-AACTTGTT-CATAAA-----GAA---T--GGGG-AAT-GCA---
--TTGG-TT-TGG-CCCAG-T-GC----CTCTCCT-----TTTGCTTT----------CCCC--TC--------------
--------GCGA----GCAGA-CGTGCTTGG-AGC-TTTCGAG--CGATG-TGT-TC--GTCT-GCTTGTCGAACAA-CG
AA-CCC-CGGCGCAAATCGCGCCAAGGA-T---GA--TGGAATGA---GTTT-GT-----G-CA--TG-CATG-T----C
CCT----------ACCC-GTCTA----C------GG--GT----GGCG-------TTGGCTT-GCACATCTTTT-----G
TA--------TAA-----C----TA------AA-TGACTCTCGGCAACGGATATCTCGGCTCTTGCATCGATGAAGAACG
TAGCGAAATGCGATACTTGGTGTGAATTGCAGAATCCCGTGAACCATCGAGTCTTTGAACGCAAGTTGCGCCTGAAGCC-
-ATCAGGTTGAAGGCACGTCTGCCTGGGCGTCACGCATTGCGTCGCTCACTC-----ACCTC-GTGCCTC--A-TT---G
GGCGGG-----TAA-GTGCGTGGGCGG-ATATTGGCCGCCC-----GTTCACATTT-G-TGCTC--GGTTGGCCTAAAA-
A-TAA-GG-TCCT---TGATGACGG-AC-------ATCA---CAACAAGTGGTGG----TTGCC---AAACTGTCGCGAC
ATGTTGTGCA---TGCT-A--CT------TCGTCATGG---GTGG--GCT----------CATTGACCCTTAA-GT-GCC
-A--TTGA---------------ACTT---GGTACC---TCA--ACTG-C-GACCCC--AGGT-CA-GG-C--GGGATTA
CCC-GCTGAGTTTAAGCATATCAA-TAAGCGG-AGG-AAAAGAAA-CTTACAAGGATTCCCCTAGTAACGG-CGAGCGAA
CCGGG-AAT
>cereris_MP863
??????????GGT-CCGGTG-AAGTGTTCGG-ATCGCGG-CGACGTGGG-CGGTTCGCTGCC-GGCGACGTCGCGAGAAG
TCCACTGAACCTTATCATTTAGAGGAAGGAGAAGTCGTAACAAGGTTTCCG-TAGGTGAACCTGCGGAAGGATCATTGTC
AAAA-CCT-GACA--T---CTAGAAAA-TTC-GTG-AACTTGTT-CATAAA-----GAA---T--GGGG-AAT-GCA---
--TCGG-TT-TGG-CCTAG-T-GC----CTCTCCT-----TTTGCTTT----------CCCC--TC--------------
--------GCGA----GCAGA-CGTGCTTGG-AGC-TTTTGAG--CGACA-TGT-TT--GTTT-GCTTGTCGAACAA-CG
AA-CCC-CGGCGCAAATCGCGCCAAGGA-T---AA--TGGAATGA---GTTT-GT-----G-CA--AG-CATG-T----C
CCT----------GCCC-GTCTA----C------GG--GC----GGTG-------TTGGCTT-GCACATCTTTT-----G
GA---TTT--TAA-----C----TA------AA-TGACTCTCGGCAACGGATATCTCGGCTCTTGCATCGATGAAGAACG
TAGCGAAATGCGATACTTGGTGTGAATTGCAGAATCCCGTGAACCATCGAGTCTTTGAACGCAAGTTGCGCCTGAAGCC-
-ATCTGGTTGAAGGCACGTCTGCCTGGGCGTCACGCAWTGCGTCGCTCACTC-----ACCCC-GTACCTC--A-CT---G
GGCGGG-----TAA-GTGCGTGGGCGG-ATATTGGTCCCCC-----GTTCACATTT-G-TGCTC--GGTTGGCCTAAAA-
A-TAAAGG-TCCC---TGATGACGG-AC-------ATCA---CAGCAAGTGGTGG----TTGCC---AAACTGTCGCGAC
ATGTTGTGTA---TGCT-A--CT------CCGTCGTTG---GTGG--GCT----------CATTGACCCTTAA-GT-GCC
-A--TCGA---------------ACTT---GGTACC----AA--ATTG-C-GACCCC--AGGT-CA-GG-C--GGGATTA
CCC-GCTGAGTTTAAGCATATCAA-TAAGCGG-AGG-AAAAGAAA-CTTACAAGGATTCCCCTAGTAACGG-CGAGCGAA
CCGGG-AAT
>cerinthoides_ANA
??????????????????????????????G-ATCGCGG-CGACGTGGG-CGGTTCGCTGCC-GGCGACGTCGCGAGAAG
TCCACTGAACCTTATCATTTAGAGGAAGGAGAAGTCGTAACAAGGTTTCCG-TAGGTGAACCTGCGGAAGGATCATTGTC
AAAA-CCT-GACA--T---CTAGAAAA-CTC-GTG-AACTTGTT-CATAAA-----GAA---T--GGGG-AAA-GCA---
--TCGG-TT-TGG-CCTAG-T-CC----CTCTCCT-----TTTGCTTT----------CCCC--TC--------------
--------GCGA----GCAGA-CGTGCGTGG-AGC-TTTCGAG--CGATG-TGT-TC--ATCT-GCTTGTCGAACAA-CG
AA-CCC-CGGCGCAAATCGCGCCAAGGA-T---AA--TGGAATGA---GTTT-GT-----G-CA--TG-TATG-T----C
CCT----------GCCC-GTCTA----T------GG--GT----GGCG-------TTGGCTT-GCACATCTTTT-----G
TA--------AAA-----C----TA------AA-TGACTCTCGGCAACGGATATCTCGGCTCTTGCATCGATGAAGAACG
TAGCGAAATGCGATACTTGGTGTGAATTGCAGAATCCCGTGAACCATCGAGTCTTTGAACGCAAGTTGCGCCTGAAGCC-
-ATCAGGTTGAAGGCACGTCTGCCTGGGCGTCACACATTGCGTCGCTCACTC-----ACCCT-GTCCCTG--A-AT---G
GGCGGG-----TAA-ATGCGTGGGCGG-ATATTGGCCCTCCC----GTTCACATTT-G-TGCTC--GGTTGGCCTAAAA-
A-TAA-GG-TCCC---CGATGATGG-AC-------ATCA---CAACAAGTGGTGG----TTGCC---AAACTGTCGCGAC
ATGTTGTGCA---TGCT-A--CT------CCGTCGTTG---GTGT--GCT----------CTTTGACCCTTAA-GT-GCC
-A--TCGA---------------ACTT---GGTACC---TCA--ATTG-C-GACCCC--AGGT-CA-GG-C--GGGATTA
CCC-GCTGAGTTTAAGCATATCAA-TAAGCGG-AGG-AAAAGAAA-CTTACAAGGATTCCCCTA????????????????
?????????
>cerinthoides_MP653
???????????GT-YCGGTG-AAGTGTTCGG-ATCGCGG-CGACGTGGG-CGGTTCGCTGCC-GGCGACGTCGCGAGAAG
TCCACTGAACCTTATCATTTAGAGGAAGGAGAAGTCGTAACAAGGTTTCCG-TAGGTGAACCTGCGGAAGGATCATTGTC
AAAA-CCT-GACA--T---CTAGAAAA-CTC-GTG-AACTTGTT-CATAAA-----GAA---T--GGGG-AAT-GCA---
--TCGG-TT-TGG-CCTAG-T-CC----CTCTCCT-----TTTGCTTT----------CCCC--TC--------------
--------GCGA----GCAGA-CGTGCCTGG-AGC-TTTCGAG--CRATG-TGT-TC--GTCT-GCTTGTCGAACAA-CG
AA-CCC-CGGCGCAAATCGCGCCAAGGA-T---AA--TGGAATGA---GTTT-GT-----G-CA--TG-TATG-T----C
CCT----------GCCC-GTCTA----T------GG--GT----GGCG-------TTGGCTT-GCACATCTTTT-----G
TA--------AAA-----C----TA------AA-TGACTCTCGGCAACGGATATCTCGGCTCTTGCATCGATGAAGAACG
TAGCGAAATGCGATACTTGGTGTGAATTGCAGAATCCCGTGAACCATCGAGTCTTTGAACGCAAGTTGCGCCYGAAGCC-
-MTTAGGTTGAAGGCACGTYTGCCTGGGSGTCACACAWTGSGTCGCTCACTC-----ACCCT-GTCCCTG--A-AT---G
GGCGGG-----TAA-ATGCGTGGGSGG-ATATTGGCCCTCCC----GTTCAYATTT-G-TGCTT--GGTTGGCCTAAAA-
A-TAA-GG-TCCC---CGATGATGG-AC-------ATCA---CAACAAGTGGTGG----TTGCC---AAACTGTCGCGAC
ATGTTGTGCA---TGCT-A--MT------CCGTYGTTG---GTGG--GCT----------YTTTGACCCTTAA-GT-GCC
-A--TCGA---------------ACTT---GGTACC---TCA--ATTG-C-GACCCC--AGGT-CM-GG-C--GGGATTA
CCC-GCTGAGTTTAAGCATATCAA-TAAGCGG-AGG-AAAAGAAA-CTTACAAGGATTCCCCTAGTAACGG-CGAGCGAA
CCGGG-AAT
>cernua_EO12474
??????????GGT-CCGGTG-AAGTGTTCGG-ATCGCGG-CGACGTGGG-CGGTTCGCTGCC-GGCGACGTCGCGAGAAG
TCCACTGAACCTTATCATTTAGAGGAAGGAGAAGTCGTAACAAGGTTTCCG-TAGGTGAACCTGCGGAAGGATCATTGTC
AAAA-CCT-GACA--T---CTAGAAAA-CTC-GTG-AACTTGTT-CATAAA-----GAA---T--GGGG-AAT-GCA---
--ACGG-TT-TGG-CCCAG-T-GC----CTCTCCT-----TTTGCTTT----------CCCC--TC--------------
--------GCGA----GCAGA-CGTGCCTGG-AGC-TTTTGAG--CGACG-TGT-TC--GTTT-GCTTGTCGAACAA-CG
AA-CCC-CGGCGCAAATCGCGCCAAGGA-T---AA--TGGAATGA---GTTT-GT-----G-CA--AG-CATG-T----T
CCT----------GCCC-GTCTA----C------GG--GT----GGCG-------TTGGCTT-GCACATCTTTT-----G
GA--------TAA-----C----TA------AA-TGACTCTCGGCAACGGATATCTCGGCTCTTGCATCGATGAAGAACG
TAGCGAAATGCGATACTTGGTGTGAATTGCAGAATCCCGTGAACCATCGAGTCTTTGAACGCAAGTTGCGCCTGAAGCC-
-ATCTGGTTGAAGGCACGTCTGCCTGGGCGTCACGCATTGCGTCGCTCACTC-----ACCCC-GTACCTC--A-CT---G
GGCGGG-----TAA-GTGCGTGGGCGG-ATATTGGCCCCCC-----GTTCACATTT-G-TGCTT--GGTTGGCCTAAAA-
A-TAAAGG-TCCC---TGATGACGG-AC-------ATCA---CAACAAGTGGTGG----TTGCC---AAACTGTCGCGAC
ACGTTGTGCA---TGCT-A--CT------CTGTTGTCG---GTGG--GAT----------CATTGACCCTTAA-GT-GCC
-A--TCGA---------------ACTT---GGTACC---TCA--ATTG-C-GACCCC--AGGT-CA-GG-C--GGGATTA
CCC-GCTGAGTTTAAGCATATCAA-TAAGCGG-AGG-AAAAGAAA-CTTACAAGGATTCCCCTAGTAACGG-CGAGCGAA
CCGGG-AAT
>cetrata_EO12064
???????????GT-CCGGTG-AAGTGTTCGG-ATCGCGG-CGACGTGGG-CGGTTCGCTGCC-GGCGACGTCGCGAGAAG
TCCACTGAACCTTATCATTTAGAGGAAGGAGAAGTCGTAACAAGGTTTCCG-TAGGTGAACCTGCGGAAGGATCATTGTC
AAAA-CCT-GACA--T---CTAGAAAA-CTC-GTG-AACTTGTT-CATAAA-----GAA---T--GGGG-AAT-GTA---
--TCGG-TT-TGG-CCCAG-T-GC----CTCTCCT-----TTTGCTTT----------CCCC--TC--------------
--------GCGA----GCAGA-CGTGCCTGG-AGC-TTTTGAG--CGACA-TGT-TC--GTTT-GCTTGTCGAACAA-CG
AA-CCC-CGGCGCAAATCGCGCCAAGGA-C---AA--TGGAATGA---GTTT-GT-----G-CA--AG-CATG-T----C
CCT----------GCCC-GTCTA----C------GG--GT----GGCG-------TTGGCTT-GCACATCTTTT-----G
GA--------TAA-----C----TA------AA-TGACTCTCGGCAACGGATATCTCGGCTCTTGCATCGATGAAGAACG
TAGCGAAATGCGATACTTGGTGTGAATTGCAGAATCCCGTGAACCATCGAGTCTTTGAACGCAAGTTGCGCCTGAAGCC-
-ATCTGGTTGAAGGCACGTCTGCCTGGGCGTCACGCATTGCGTCGCTCACAA-----ACCCT-GTACCTC--C-CT---G
GCGGGG-----TAA-CTGCGTGGGCGG-ATATTGGCCCCCC-----GTTCACATTT-G-TGCTC--GGTTGGCCTAAAA-
A-TAAAGG-TCCC---TGATGACGG-AC-------ATCA---CAACAAGTGGTGG----TTGCC---AAACTGTCGCGAC
ACGTTGTGCA---TGTT-A--CT------CCGTCGTCG---GTGG--GCT----------CATTGACCCTTAA-GT-GCC
-A--TCGA---------------ACTT---GGTACC---TCA--ATTG-C-GACCCC--AG???????????????????
????????????????????????????????????????????????????????????????????????????????
?????????
>chamissonis_RT2188
????????????????????????????????????????????????????????????????????????????????
????????????????????????????????????????????GTTTCCG-TAGGTGAACCTGCGGAAGGATCATTGTC
AAAA-CCT-GACA--T---CTAGAAAA-CTC-GTG-AACTTGTT-CATAAA-----GAA---T--GGGG-AAT-GCA---
--TCGG-TT-TGG-CCCAG-T-GC----CTCTCCT-----TTTGCTTT----------CCCC--TC--------------
--------GCGG----GCAGA-CGTTCTTGG-AGC-TTTCGAG--CGATG-TGT-TC--GTCT-GCCTGTCTAACAA-CG
AA-CCC-CGGCGCAAATCGCGCCAAGGA-T---AA--TGGAATGA---GTTT-GT-----G-CA--TG-CATG-T----C
CC-----------GCCC-GCCTA----C------GG--GTGGGTGGCG-------TTGTCTT-GCACATCTTTT-----G
TA--------TAA-----C----TA------AA-TGACTCTCGGCAACGGATATCTCGGCTCTTGCATCGATGAAGAACG
TAGCGAAATGCGATACTTGGTGTGAATTGCAGAATCCCGTGAACCATCGAGTCTTTGAACGCAAGTTGCGCCTGAAGCC-
-ATCAGGTTGAAGGCACGTCTGCCTGGGCGTCGCGCATTGCGTCGCTCACTC-----ACCCC-GTGCCTC--A-CT---G
GGCGGG------AA-GTGCGTGGGCGG-ATATTGGCCCCCC-----GTTCACATTT-G-TGCTC--GGTTGGCCTAAAA-
A-TAA-GG-TCCC---TGATGACGG-AC-------ATCA---CAACAAGTGGTGG----TTGCC---AAACTGTCGCGAC
ACGTTGTGCA---TGAT-A--CT------CCGTCGTCG---GTGG--GCT----------CATTGACCCTTAA-GT-GCC
-A--TGGA---------------ACTT---GGTACC---TCA--ACTG-C-GACCCC--AGGT-CA-GG-C--GGGATTA
CCC-GCTGAGTTTAAGCATATCAA-TAAGCGG-AGG-AAAAG-AA-CTTACAAGGATTCCCCTAGTAACGG-CGAGCGAA
CCGGG-AAT
>chartacea_EO11408
????????????????GGTG-AAGTGTTCGG-ATCGCGG-CGACGTGGG-CGGTTCGCTGCC-GGCGACGTCGCGAGAAG
TCCACTGAACCTTATCATTTAGAGGAAGGAGAAGTCGTAACAAGGTTTCCG-TAGGTGAACCTGCGGAAGGATCATTGTC
AAAA-CCT-GACA--T---CTAGAAAA-CTC-GTG-AACTTGTT-CATGGA-----GAA---T--GGGG-AAT-GCA---
--TCGG-TT-TGG-CCCGG-T-GC----CTCTCCT-----TTTGCTTT----------CCC---TT--------------
--------GCGA----GCAGA-CGTGCATGG-AGC-TTTCGAG--CGATG-TGT-TC--GTCT-GCTTGTCGAACAA-CG
AA-CCC-CGGCGCAAATCGCGCCAAGGA-T---AA--TGGAATGA---GTTT-GT-----G-CA--TG-CATG-G----C
CCT----------GCCC-GTCTA----C------GG--GT----GGCG-------TTGGCTT-GCACATCTTTT-----G
TA--------TAA-----C----TA------AA-TGACTCTCGGCAACGGATATCTCGGCTCTTGCATCGATGAAGAACG
TAGCGAAATGCGATACTTGGTGTGAATTGCAGAATCCCGTGAACCATCGAGTCTTTGAACGCAAGTTGCGCCTGAAGCC-
-ATCAGGTTGAAGGCACGTCTGCCTGGGCGTCACGCATTGCGTCGCTCACTC-----ACCCC-GTGCCTC--A-CT---G
GGCGGG----TTAA-GTGCGTGGGCGG-ATATTGGCCCCCC-----GTTCACATTT-G-TGCTC--GGTTGGCCTAAAA-
A-TAA-GG-TCCC---TGATGACGG-AC-------ATCA---CAACAAGTGGTGG----TTGCC---AAACTGTCGCGAC
ACGTTGTGCA---TGCT-A--CT------CTGTCGTCG---GTGG--GCT----------CATTGACCCTTAA-GT-GCC
-A--TGGA---------------ACTT---GGTACC---TCA--ACTG-C-GACCCC--AG???????????????????
????????????????????????????????????????????????????????????????????????????????
?????????
>chionodes_EO11699
????????????????????????????????????????????????????????????????????????????????
????????????????????????????????????????????GTTTCCG-TAGGTGAACCTGCGGAAGGATCATTGTC
AAAA-CCT-GACA--T---CTAGAAAA-CTC-GTG-AACTTGTT-CATAAA-----GAA---T--GGGG-AAT-GCA---
--TTGG-TT-TGG-CCAAG-T-GC----CTCTCCT-----TTTGCTTT----------CCCC--TC--------------
--------GCGA----GCAGA-CGTGCCTGG-AGC-TTTCGAG--CGAAT-CGT-TC--GTCT-GCTTGTCGAACAA-CG
AA-CCC-CGGCGCAAATCGCGCCAAGGA-A---AA--TGGAATGA---GTTT-GT-----G-CA--TG-CATG-T----C
CCT----------GTCC-GTCTA----T------GG--GT----GGGG-------TTGGCTT-GCACATCTTTT-----G
TA--------TAA-----C----TA------AA-TGACTCTCGGCAACGGATATCTCGGCTCTTGCATCGATGAAGAACG
TAGCGAAATGCGATACTTGGTGTGAATTGCAGAATCCCGTGAACCATCGAGTCTTTGAACGCAAGTTGCGCCTGAAGCC-
-ATCAGGTTGAAGGCACGTCTGCCTGGGCGTCACGCATTGCGTCGCTCACTC-----ACCTC-GTGCCTC--A-CT---G
GGCGGG-----TAA-GTGCGTGGGCGG-ATATTGGCCCCCC-----GTTCACATTT-G-TGCTC--GGTTGGCCTAAAA-
A-TAA-GG-TCCC---TGATGACGG-GC-------ATCA---CAACAAGTGGTGG----TTGCC---AAACTGTCGCGAC
ACGTTGTGCA---TGCT-A--CT------CTGTCGTTG---GTGG--GCT----------CATTGACCCTTAA-GT-GCC
-A--TCGA---------------ACTT---GGTACC---TCA--ACTG-C-GACCCC--AGGT-CA-GG-C--GGGATTA
CCC-GCTGAGTTTAAGCATATCAA-TAAGCGG-AGG-AAAAGAAA-CTTACAAGGATTCCCCTAGTAACGG-CGAGCGAA
CCGGG-AAT
>chionophila_MP790
??????????GGT-CCGGTG-AAGTGTTCGG-ATCGCGG-CGACGTGGG-CGGTTCGCTGCC-GGCGACGTCGCGAGAAG
TCCACTGAACCTTATCATTTAGAGGAAGGAGAAGTCGTAACAAGGTTTCCG-TAGGTGAACCTGCGGAAGGATCATTGTC
AAAA-CTT-GACA--T---CTAGAAAA-CTC-GTG-AACTTGTT-CATAAA-----GAA---T--GGGG-AAT-GCA---
--TCGG-TT-TGG-CCCAG-T-GC----CTCTCCT-----TTTGCTTG----------CCCC--TC--------------
--------GCGA----GCAGA-CGTGCTTGG-AGC-TTTCGAG--CGATG-TGT-TC--GTCT-GCTTGTCGAACAA-CG
AA-CCC-CGGCGCAAATCGCGCCAAGGA-T---AA--TGGAATGA---GTTT-GT-----G-CA--TG-CAAA-T----A
CCT----------ACCC-GTCTC-----------GG--GT----TGTG-------TTGGCTT-GCACATCTTTT-----G
TA--------TAA-----C----TA------AA-TGACTCTCGGCAACGGATATCTCGGCTCTTGCATCGATGAAGAACG
TAGCGAAATGCGATACTTGGTGTGAATTGCAGAATCCCGTGAACCATCGAGTCTTTGAACGCAAGTTGCGCCTGAATCC-
-ATCAGGTTGAAGGCACGTCTGCTTGGGCGTCACGCATTGCGTCGCTCACTC-----ACCCC-GTGCCTC--A-TT---G
GGCGGG-----TAA-GTGCGTGGGCGG-ATATTGGCCCCCC-----GTTCACATTT-G-TGGTC--GGTTGGCCTAAAA-
A-AAA-GG-TCCC---TGATGACGG-AC-------ATCA---CAACAAGTGGTGG----TTGCC---AAACTGTCGCGAC
ACGTTGTGCA---TGCT-A--CT------CCGTCATGG---TTGG--GCT----------CATTGACCTTTAA-GT-GCC
-A--TCGA---------------ACTT---GGTACC---TCA--ACTG-C-GACCCC--AGGT-CA-GG-C--GGGATTA
CCC-GCTGAGTTTAAGCATATCAA-TAAGCGG-AGG-AAAAGAAA-CTTACAAGGATTCCCCTAGTAACGG-CGAGCGAA
CCGGG-AAT
>chiroptera_MP814
????????????????????????????????????????????????????????????????????????????????
????????????????????????????????????????????GTTTCCG-TAGGTGAACCTGCGGAAGGATCATTGTC
AAAA-CCT-GACA--T---CTAGAAAA-CTC-GTG-AACTTGTT-CATAAA-----GAA---T--GGGG-AAT-GCA---
--TCGG-TT-TGG-CCCAG-T-GC----CTCTCCT-----TTTGCTTT----------CCCC--TT--------------
--------GCGA----GTAGA-CGTGCATGG-AGC-TTTCGAG--CAATG-TGT-TC--GTCT-GCTTGTCGAACAA-CG
AA-CCC-CGGCGCAAATCGCGCCAAGGA-T---AA--TGGAATGA---GTTT-GT-----G-CA--TG-CATG-T----C
CCT----------GCCC-GTCTA----C------GG--GT----GGTG-------TTGGCTT-GCACATCTTTT-----G
TG--------TAA-----C----TA------AA-TGACTCTCGGCAACGGATATCTCGGCTCTTGCATCGATGAAGAACG
TAGCGAAATGCGATACTTGGTGTGAATTGCAGAATCCCGTGAACCATCGAGTCTTTGAACGCAAGTTGCGCCTGAAGCC-
-ATCAGGTTGAAGGCACGTCTGCCTGGGCGTCACGCATTGCGTCGCTCACTC-----ACCTC-GTGCCTA--A-CT---G
GGCGGG-----TAA-GTGCGTGGGCGG-ATATTGGCCCCCC-----GTTCACATTT-G-TGCTC--GGTTGGCCTAAAA-
A-TAA-GG-TCCC---TGATGACGG-AC-------ATCA---CAACAAGTGGTGG----TTGCC---AAACTGTCGCGAC
ACGTTGTGCA---TACT-A--CT------CCGTCGTCG---GTGG--GCT----------CATTGACCCTTCA-GT-GCC
-A--TCGA---------------ACTT---GGTACC---TCA--ACTG-C-GACCCC--AGGT-CA-GG-C--GGGATTA
CCC-GCTGAGTTTAAGCATATCAA-TAAGCGG-AGG-AAAAGAAA-CTTACAAGGATTCCCCTAGTAACGG-CGAGCGAA
CCGGG-AAT
>chrysocodon_ANA
ACGAATTCATGGT-CCGGTG-AAGTGTTCGG-ATCGCGG-CGACGTGGG-CGGTTCGCTGCC-GGCGACGTCGCGAGAAG
TCCACTGAACCTTATCATTTAGAGGAAGGAGAAGTCGTAACAAGGTTTCCG-TAGGTGAACCTGCGGAAGGATCATTGTC
AAAA-CTT-GACA--T---CTAGAAAA-CTC-GTG-AACTTGTT-CATAAA-----GAA---T--GGGG-AAT-GCA---
--TTGG-TT-TGG-CCCAG-T-GC----CTCTCCT-----TTTTCTTT----------CCCC--TC--------------
--------GCGA----GCAGA-CGTGCCCGG-AGC-TTTCGAG--CGACG-TGT-TC--GTCT-GCTTGTCGAACAA-CG
AA-CCC-CGGCGCAAATCGTGCCAAGGA-T---AA--TGAAATGA---GTTT-GT-----G-CT--TG-CATA-T----C
CCT----------ACCC-ATCTA----C------GG--GT----GGCG-------TTGGTTT-GCACATCTTTT-----G
TA--------TAA-----C----TA------AA-TGACTCTCGGCAACGGATATCTCGGCTCTTGCATCGATGAAGAACG
TAGCGAAATGCGATACTTGGTGTGAATTGCAGAATCCCGTGAACCATCGAGTCTTTGAACGCAAGTTGCGCCTGAAGCC-
-ATCAGGTTGAAGGCACGTCTGCTTGGGCGTCACGCATTGCGTCACTCACTC-----ACCCC-GTGCCTC--A-TT---G
GGCGGG-----TAA-GTGCGTGGGCGG-ATATTGGCCCCCCC----GTTCACATTT-G-TGCTC--GGTTGGCCTAAAA-
A-TAA-GG-TCCC---TAATGATGG-AC-------ATCA---CAACAAGTGGTGG----TTGCC---AAACTGTCGCGAC
ATGTTGTGCA---TGCT-A--CT------CTGTCATGG---TTGG--GCT----------CATAGACCCTTAA-GT-GCC
-A--TCGA---------------ACTT---GGTACC---TCA--ACTG-C-GACCCC--AGGT-CA-GG-C--GGGATTA
CCC-GCTGAGTTTAAGCATATCAA-TAAGCGG-AGG-AAAAGAAA-CTTACAAGGATTCCCCTAGTAACGG-CGAGCGAA
CCGGGGAAT
>chrysocodon_EO12845
???????????GT-CCGGTG-AAGTGTTCGG-ATCGCGG-CGACGTGGG-CGGTTCGCTGCC-GGCGACGTCGCGAGAAG
TCCACTGAACCTTATCATTTAGAGGAAGGAGAAGTCGTAACAAGGTTTCCG-TAGGTGAACCTGCGGAAGGATCATTGTC
AAAA-CTT-GACA--T---CTAGAAAA-CTC-GTG-AACTTGTT-CATAAA-----GAA---T--GGGG-AAT-GCA---
--TTGG-TT-TGG-CCCAG-T-GC----CTCTCCT-----TTTTCTTT----------CCCC--TC--------------
--------GCGA----GCAGA-CGTGCCCGG-AGC-TTTCGAG--CGACG-TGT-TC--GTCT-GCTTGTCGAACAA-CG
AA-CCC-CGGCGCAAATCGTGCCAAGGA-T---AA--TGAAATGA---GTTT-GT-----G-CT--TG-CATA-T----C
CCT----------ACCC-ATCTA----C------GG--GT----GGCG-------TTGGTTT-GCACATCTTTT-----G
TA--------TAA-----C----TA------AA-TGACTCTCGGCAACGGATATCTCGGCTCTTGCATCGATGAAGAACG
TAGCGAAATGCGATACTTGGTGTGAATTGCAGAATCCCGTGAACCATCGAGTCTTTGAACGCAAGTTGCGCCTGAAGCC-
-ATCAGGTTGAAGGCACGTCTGCTTGGGCGTCACGCATTGCGTCACTCACTC-----ACCCC-GTGCCTC--A-TT---G
GGCGGG-----TAA-GTGCGTGGGCGG-ATATTGGCCCCCCC----GTTCACATTT-G-TGCTC--GGTTGGCCTAAAA-
A-TAA-GG-TCCC---TAATGATGG-AC-------ATCA---CAACAAGTGGTGG----TTGCC---AAACTGTCGCGAC
ATGTTGTGCA---TGCT-A--CT------CTGTCATGG---TTGG--GCT----------CATAGACCCTTAA-GT-GCC
-A--TCGA---------------ACTT---GGTACC---TCA--ACTG-C-GACCCC--AGGT-CA-GG-C--GGGATTA
CCC-GCTGAGTTTAAGCATATCAA-TAAGCGG-AGG-AAAAGAAA-CTTACAAGGATTCCCCTAGTAACGG-CGAGCGAA
CCGGG-AAT
>ciliaris_EO12622
?????????????????????????????GG-ATCGCGG-CGACGTGGG-CGGTTCGCTGCC-GGCGACGTCGCGAGAAG
TCCACTGAACCTTATCATTTAGAGGAAGGAGAAGTCGTAACAAGGTTTCCG-TAGGTGAACCTGCGGAAGGATCATTGTC
GAAA-CCT-GACA--T---CTAGAAAA-CTC-GTG-AACTCGTT-CATAAA-----GAA---T--GGGG-AAT-GCG---
--TCGG-TG-GGG-CCTAG-TTGC----CTCTCCT-----TTTGCTTT----------CCCC--TC--------------
--------GCGA----GCAGA-CGTGCATGG-AGC-TTTTGGG--CGATG-TGT-TC--ATCT-GCTTGTCGAACAA-CG
AA-CCC-CGGCGCAAATCGCGCCAAGGA-T---GA--TGGAATGA---GTTT-GT-----G-CA--TG------T----C
CCT----------GCCC-GTCTA----A------GG--GT----GGCG-------TTGGCTT-GCACATCTTTT-----G
AA--------TAA-----C----TA------AA-CGACTCTCGGCAACGGATATCTCGGCTCTTGCATCGATGAAGAACG
TAGCGAAATGCGATACTTGGTGTGAATTGCAGAATCCCGTGAACCATCGAGTCTTTGAACGCAAGTTGCGCCTGAAGCC-
-ATCAGGTTGAAGGCACGTCTGCTTGGGCGTCACGCATTGCGTCGCCCACTC-----ACCCC-ATGCCTC--A-CT---A
GGTGGG-----TAA-GTGAGTGGGCGG-ATATTGGCCCCCC-----GTTCACATTT-G-TGCTC--GGCCGGCCTAAAA-
A-TAA-GG-TCCC---TGATGACGG-AC-------ATCA---CGACAAGTGGTGG----TTGCC---AAACCGTCGCGAC
ATGTCATGCA---TGCT-A--CT------CCGTTGTTG---GTGG--GCT----------CATCGACCCTTAA-GT-GCC
-A--TCAA---------------ACTT---GGTACC---TCA--ACTG-C-GACCCC--AG-T-CA-GG-C--GGGATTA
CCC-GCTGAGTTTAAGCATATCAA-TAAGCGG-AGG-AAAAGAAA-CTTACAAGGATTCCCCTAGTAACG--CGAGCGAA
CCGGG-A-T
>ciliaris_KKN1
????????????????????????????????????????????????????????????????????????????????
?????????????????????????????????????TAACAAGGTTTCCG-TAGGTGAACCTGCGGAAGGATCATTGTC
GAAA-CCT-GACA--T---CTAGAAAA-CTC-GTG-AACTCGTT-CATAAA-----GAA---T--GGGG-AAT-GCG---
--TCGG-TG-GGG-CCTAG-TTGC----CTCTCCT-----TTTGCTTT----------CCCC--TC--------------
--------GCGA----GCAGA-CGTGCATGG-AGC-TTTTGGG--CGATG-TGT-TC--ATCT-GCTTGTCGAACAA-CG
AA-CCC-CGGCGCAAATCGCGCCAAGGA-T---GA--TGGAATGA---GTTT-GT-----G-CA--TG------T----C
CCT----------GCCC-GTCTA----A------GG--GT----GGCG-------TTGGCTT-GCACATCTTTT-----G
AA--------TAA-----C----TA------AA-CGACTCTCGGCAACGGATATCTCGGCTCTTGCATCGATGAAGAACG
TAGCGAAATGCGATACTTGGTGTGAATTGCAGAATCCCGTGAACCATCGAGTCTTTGAACGCAAGTTGCGCCTGAAGCC-
-ATCAGGTTGAAGGCACGTCTGCTTGGGCGTCACGCATTGCGTCGCCCACTC-----ACCCC-ATGCCTC--A-CT---A
GGTGGG-----TAA-GTGAGTGGGCGG-ATATTGGCCCCCC-----GTTCACATTT-G-TGCTC--GGCCGGCCTAAAA-
A-TAA-GG-TCCC---TGATGACGG-AC-------ATCA---CGACAAGTGGTGG----TTGCC---AAACCGTCGCGAC
ATGTCATGCA---TGCT-A--CT------CCGTTGTTG---GTGG--GCT----------CATCGACCCTTAA-GT-GCC
-A--TCAA---------------ACTT---GGTACC---TCA--ACTG-C-GACCCC--A????????????????????
????????????????????????????????????????????????????????????????????????????????
?????????
>ciliaris_c_ANA
ACGAATTCATGGT-CCGGTG-AAGTGTTCGG-ATCGCGG-CGACGTGGG-CGGTTCGCTGCC-GGCGACGTCGCGAGAAG
TCCACTGAACCTTATCATTTAGAGGAAGGAGAAGTCGTAACAAGGTTTCCG-TAGGTGAACCTGCGGAAGGATCATTGTC
GAAA-CCT-GACA--T---CTAGAAAA-CTC-GTG-AACTCGTT-CATAAA-----GAA---T--GGGG-AAT-GCG---
--TCGG-TG-GGG-CCTAG-TTGC----CTCTCCT-----TTTGCTTT----------CCCC--TC--------------
--------GCGA----GCAGA-CGTGCATGG-AGC-TTTTGGG--CGATG-TGT-TC--ATCT-GCTTGTCGAACAA-CG
AA-CCC-CGGCGCAAATCGCGCCAAGGA-T---GA--TGGAATGA---GTTT-GT-----G-CA--TG------T----C
CCT----------GCCC-GTCTA----A------GG--GT----GGCG-------TTGGCTT-GCACATCTTTT-----G
AA--------TAA-----C----TA------AA-CGACTCTCGGCAACGGATATCTCGGCTCTTGCATCGATGAAGAACG
TAGCGAAATGCGATACTTGGTGTGAATTGCAGAATCCCGTGAACCATCGAGTCTTTGAACGCAAGTTGCGCCTGAAGCC-
-ATCAGGTTGAAGGCACGTCTGCTTGGGCGTCACGCATTGCGTCGCCCACTC-----ACCCC-ATGCCTC--A-CT---A
GGTGGG-----TAA-GTGAGTGGGCGG-ATATTGGCCCCCC-----GTTCACATTT-G-TGCTC--GGCCGGCCTAAAA-
A-TAA-GG-TCCC---TGATGACGG-AC-------ATCA---CGACAAGTGGTGG----TTGCC---AAACCGTCGCGAC
ATGTCATGCA---TGCT-A--CT------CCGTTGTTG---GTGG--GCT----------CATCGACCCTTAA-GT-GCC
-A--TCAA---------------ACTT---GGTACC---TCA--ACTG-C-GACCCC--AGGT-CA-GG-C--GGGATTA
CCC-GCTGAGTTTAAGCATATCAA-TAAGCGG-AGG-AAAAGAAA-CTTACAAGGATTCCCCTAGTAACGG-CGAGCGAA
CCGGGGAAT
>cinerea_MP967
????????????T-CCGGTG-AAGTGTTCGG-ATCGCGG-CGACGTGGG-CGGTTCGCTGCC-GGCGACGTCGCGAGAAG
TCCACTGAACCTTATCATTTAGAGGAAGGAGAAGTCGTAACAAGGTTTCCG-TAGGTGAACCTGCGGAAGGATCATTGTC
GAAA-CCT-GACA--T---CTAGAAAA-CTC-GAG-AACTTGTT-CATAAA-----GAA---T--GGGG-AAT-GCG---
--TTGG-TT-TGG-CCTAG-TTGC----CTCTCCT-----TTCGCTTT----------CCCC--TC--------------
--------GCGA----GCAGA-CGTTCTTGG-AGC-TTTCGAG--CGACG-TGT-GC--TTCT-GCTTGTCGAACAA-CG
AA-CCC-CGGCGCAAATCGCGCCAAGGAAT---GA--TCGAATGA---GTTT-GT-----G-CA--CG------T----C
CCT----------GCCC-GTCTA----T------GG--GT----GGCG-------TTGGCTT-GCACAACTTTT-----G
TA--------TAA-----C----TA------AA-CGACTCTCGGCAACGGATATCTCGGCTCTTGCATCGATGAAGAACG
TAGCGAAATGCGATACTTGGTGTGAATTGCAGAATCCCGTGAACCATCGAGTCTTTGAACGCAAGTTGCGCCTGAAGCC-
-ATCAGGTTGAAGGCACGTCTGCCTGGGCGTCACGCATTGCGTCGCTCACTC-----ACCCC-GTGCATC--A-TT---G
GGCGGG-----CAA-GTGTGTGGGCGG-ATATTGGCCCCCC-----GTTCACATTT-G-TGCTC--GGTCGGCCTAAAA-
A-GAA-GG-TCCT---TGATGACGG-AC-------ATCA---CAACAAGTGGTGG----TTGCT---AAACCGTCGCGCC
ATGTTGTGCA---TTAT-A--CT------CCGTCGTCG---GTTG--CCT----------CATTGACCCTTAA-GT-GCC
-A--TTGA---------------ACTT---GGTACC---TCA--ACTG-C-GACCCC--AGGT-CA-GG-C--GGGATTA
CCC-GCTGAGTTTAAGCATATCAA-TAAGCGG-AGG-AAAAGAAA-CTTACAAGGATTCCCCTAGTAACGG-CGAGCGAA
CCGGG-AAT
>cinerea_Popp
????????????????????????????????????????????????????????????????????????????????
??????GAACCTTATCATTTAGAGGAAGGAGAAGTCGTAACAAGGTTTCCG-TAGGTGAACCTGCGGAAGGATCATTGTC
GAAA-CCT-GACA--T---CTAGAAAA-CTC-GAG-AACTTGTT-CATAAA-----GAA---C--GGGG-AAT-GCG---
--TTGG-TT-TGG-CCTAG-TTGC----CTCTCCT-----TTCGCTTT----------CCCC--TC--------------
--------GCGA----GCAGA-CGTTCTTGG-AGC-TTTCGAG--CGACG-TGT-GC--TTCT-GCTTGTCGAACAA-CG
AA-CCC-CGGCGCAAATCGCGCCAAGGAAT---GA--TCGAATGA---GTTT-GT-----G-CA--CG------T----C
CCT----------GCCC-GTCTA----T------GG--GT----GGCG-------TTGGCTT-GCACAACTTTT-----G
TA--------TAA-----C----TA------AA-CGACTCTCGGCAACGGATATCTCGGCTCTTGCATCGATGAAGAACG
TAGCGAAATGCGATACTTGGTGTGAATTGCAGAATCCCGTGAACCATCGAGTCTTTGAACGCAAGTTGCGCCTGAAGCC-
-ATCAGGTTGAAGGCACGTCTGCCTGGGCGTCACGCATTGCGTCGCTCACTC-----ACCCC-GTGCATC--A-TT---G
GGCGGG-----CAA-GTGTGTGGGCGG-ATATTGGCCCCCC-----GTTCACATTT-G-TGCTC--GGTCGGCCTAAAA-
A-GAA-GG-TCCT---TGATGACGG-AC-------ATCA---CAACAAGTGGTGG----TTGCT---AAACCGTCGCGCC
ATGTTGTGCA---TTAT-A--CT------CCGTCGTCG---GTTG--CCT----------CATTGACCCTTAA-GT-GCC
-A--TTGA---------------ACTT---GGTACC---TCA--ACTG-C-GACCCC--AGGT-CA-GG-C--GGGATTA
CCC-GCT-AGTTTAAGCATATCAA-TAAGCGG-AG?????????????????????????????????????????????
?????????
>cinerea_a_ANA
??????????????????????????????G-ATCGCGG-CGACGTGGG-CGGTTCGCTGCC-GGCGACGTCGCGAGAAG
TCCACTGAACCTTATCATTTAGAGGAAGGAGAAGTCGTAACAAGGTTTCCG-TAGGTGAACCTGCGGAAGGATCATTGTC
GAAA-CCT-GACA--T---CTAGAAAA-CTC-GAG-AACTTGTT-CATAAA-----GAA---C--GGGG-AAT-GCG---
--TTGG-TT-TGG-CCTAG-TTGC----CTCTCCT-----TTCGCTTT----------CCCC--TC--------------
--------GCGA----GCAGA-CGTTCTTGG-AGC-TTTCGAG--CGACG-TGT-GC--TTCT-GCTTGTCGAACAA-CG
AA-CCC-CGGCGCAAATCGCGCCAAGGAAT---GA--TCGAATGA---GTTT-GT-----G-CA--CG------T----C
CCT----------GCCC-GTCTA----T------GG--GT----GGCG-------TTGGCTT-GCACAACTTTT-----G
TA--------TAA-----C----TA------AA-CGACTCTCGGCAACGGATATCTCGGCTCTTGCATCGATGAAGAACG
TAGCGAAATGCGATACTTGGTGTGAATTGCAGAATCCCGTGAACCATCGAGTCTTTGAACGCAAGTTGCGCCTGAAGCC-
-ATCAGGTTGAAGGCACGTCTGCCTGGGCGTCACGCATTGCGTCGCTCACTC-----ACCCC-GTGCATC--A-TT---G
GGCGGG-----CAA-GTGTGTGGGCGG-ATATTGGCCCCCC-----GTTCACATTT-G-TGCTC--GGTCGGCCTAAAA-
A-GAA-GG-TCCT---TGATGACGG-AC-------ATCA---CAACAAGTGGTGG----TTGCT---AAACCGTCGCGCC
ATGTTGTGCATCATTAT-A--CT------CCGTCGTCG---GTTG--CCT----------CATTGACCCTTAA-GT-GCC
-A--TTGA---------------ACTT---GGTACC---TCA--ACTG-C-GACCCC--AGGT-CA-GG-C--GGGATTA
CCC-GCTGAGTTTAAGCATATCAA-TAAGCGG-AGG-AAAAGAAA-CTTACAAGGATTCCCCTA????????????????
?????????
>clavisepala_ANA
ACGAATTCATGGT-CCGGTG-AAGTGTTCGG-ATCGCGG-CGACGTGGG-CGGTTCGCTGCC-GGCGACGTCGCGAGAAG
TCCACTGAACCTTATCATTTAGAGGAAGGAGAAGTCGTAACAAGGTTTCCG-TAGGTGAACCTGCGGAAGGATCATTGTC
AAAA-CTT-GACA--T---CTAGAAAA-CTC-GTG-AACTTGTT-CATAAAA----GAA---T--GGGG-AAT-GCA---
--TTGG-TT-TGG-CCCAG-T-AC----CTCTCCT-----TTTGCTTT----------CCCC--TT--------------
--------GCGA----GCAGA-CGTGCTTGG-AGC-TTTCGAG--CGATG-TGT-TT--GTCT-GCTTGTCGAACAA-CG
AA-CCC-CGGCGCAAATCGCGCCAAGGA-T---AA--TGGAATGA---GTTT-GT-----G-CA--TG-CATG-T----C
CCT----------ACCT-GTCTA----C------GG--GT----GGTG-------TTGGCTT-GCACATCTTTT-----G
TA--------TAA-----C----TA------AA-TGACTCTCGGCAACGGATATCTCGGCTCTTGCATCGATGAAGAACG
TAGCGAAATGCGATACTTGGTGTGAATTGCAGAATCCCGTGAACCATCGAGTCTTTGAACGCAAGTTGCGCCTGAAGCC-
-ATCAGGTTGAAGGCACGTCTGCCTGGGCGTCACGCATTGCGTCTCTCACTC-----ACCTC-GTGCCTC--A-TT---G
GGCGGG-----TAA-GTGCGTGGGCGG-ATATTGGCCCCCC-----GTTCACATTT-G-TGCTC--GGTTGGCCCAAAA-
A-TAA-GG-TCCT---TGATGACGG-AC-------ATCA---CAACAAGTGGTGG----TTGCC---AAACTGTTGCGAC
ATGTTGTGCA---TGCT-A--CT------TCGTCATGG---GTGG--GCT----------CATTGACCCTTAA-GT-GCC
-A--TTGA---------------ACTT---GGTACC---TCA--ACTG-C-GACCCC--AGGT-CA-GG-C--GGGATTA
CCC-GCTGAGTTTAAGCATATCAA-TAAGCGG-AGG-AAAAGAAA-CTTACAAGGATTCCCTTAGTAACGG-CGAGCGAA
CCGGGGAAT
>clavisepala_MP1063
???????????GT-CCGGTG-AAGTGTTCGG-ATCGCGG-CGACGTGGG-CGGTTCGCTGCC-GGCGACGTCGCGAGAAG
TCCACTGAACCTTATCATTTAGAGGAAGGAGAAGTCGTAACAAGGTTTCCG-TAGGTGAACCTGCGGAAGGATCATTGTC
AAAA-CTT-GACA--T---CTAGAAAA-CTC-GTG-AACTTGTT-CATAAAA----GAA---T--GGGG-AAT-GCA---
--TTGG-TT-TGG-CCCAG-T-AC----CTCTCCT-----TTTGCTTT----------CCCC--TT--------------
--------GCGA----GCAGA-CGTGCTTGG-AGC-TTTCGAG--CGATG-TGT-TT--GTCT-GCTTGTCGAACAA-CG
AA-CCC-CGGCGCAAATCGCGCCAAGGA-T---AA--TGGAATGA---GTTT-GT-----G-CA--TG-CATG-T----C
CCT----------ACCT-GTCTA----C------GG--GT----GGTG-------TTGGCTT-GCACATCTTTT-----G
TA--------TAA-----C----TA------AA-TGACTCTCGGCAACGGATATCTCGGCTCTTGCATCGATGAAGAACG
TAGCGAAATGCGATACTTGGTGTGAATTGCAGAATCCCGTGAACCATCGAGTCTTTGAACGCAAGTTGCGCCTGAAGCC-
-ATCAGGTTGAAGGCACGTCTGCCTGGGCGTCACGCATTGCGTCTCTCACTC-----ACCTC-GTGCCTC--A-TT---G
GGCGGG-----TAA-GTGCGTGGGCGG-ATATTGGCCCCCC-----GTTCACATTT-G-TGCTC--GGTTGGCCCAAAA-
A-TAA-GG-TCCT---TGATGACGG-AC-------ATCA---CAACAAGTGGTGG----TTGCC---AAACTGTTGCGAC
ATGTTGTGCA---TGCT-A--CT------TCGTCATGG---GTGG--GCT----------CATTGACCCTTAA-GT-GCC
-A--TTGA---------------ACTT---GGTACC---TCA--ACTG-C-GACCCC--AGGT-CA-GG-C--GGGATTA
CCC-GCTGAGTTTAAGCATATCAA-TAAGCGG-AGG-AAAAGAAA-CTTACAAGGATTCCCTTAGTAACGG-CGAGCGAA
CCGGG-AAT
>coacervata_MP761
???????????GT-CCGGTG-AAGTGTTCGG-ATCGCGG-CGACGTGGG-CGGTTCGCTGCC-GGCGACGTCGCGAGAAG
TCCACTGAACCTTATCATTTAGAGGAAGGAGAAGTCGTAACAAGGTTTCCG-TAGGTGAACCTGCGGAAGGATCATTGTC
AAAA-CCT-GACA--T---CTAGAAAA-CTC-GTG-AACTTGTT-CATAAA-----GAA---T--GGGG-AAT-TCA---
--TCGG-TT-TGG-CCCAG-T-GC----CTCTCCT-----TTTGCTTT----------CCCC--TC--------------
--------GCGA----GCAGA-CGTGCATGG-AGC-TTTTGAG--CGACA-TGT-TC--GTTT-GCTTGTCGAACAA-CG
AA-CCC-CGGCGCAAATCGCGCCAAGGA-T---AA--TGGAATGA---GTTT-GT-----G-CA--AG-CATG-T----C
CCT----------GCCC-GTCTA----C------GG--GC----GGCG-------TTGGCTT-GCACATCTTTT-----G
GA--------TAA-----C----TA------AA-TGACTCTCGGCAACGGATATCTCGGCTCTTGCATCGATGAAGAACG
TAGCGAAATGCGATACTTGGTGTGAATTGCAGAATCCCGTGAACCATCGAGTCTTTGAACGCAAGTTGCGCCTGAAGCC-
-ATCTGGTTGAAGGCACGTCTGCCTGGGCGTCACGCATTGCGTCGCTCACTC-----ACCCC-GTACCTC--A-CT---G
GGCGGG-----TAA-GTGCGTGGGCGG-ATATTGGCCCCCC-----GTTCACGTTT-G-TGCTC--GGTTGGCCTAAAA-
A-TAAAGG-TCCC---TGATGATGG-AC-------ATCA---CAACAAGTGGTGG----TTGCC---AGACTGTCGCGAC
ATGTTGTGCA---TGCT-A--CT------CCGTCGTCG---GTGG--GCT----------CATTGACCCTTAA-GT-GCC
-A--TCGA---------------ACTT---GGTACC---TCA--ACTG-C-GACCCC--AGGT-CA-GG-C--GGGATTA
CCC-GCTGAGTTTAAGCATATCAA-TAAGCGG-AGG-AAAAGAAA-CTTACAAGGATTCCCCTAGTAACGG-CGAGCGAA
CCGGG-AAT
>coarctata_ANA
ACGAATTCATGGT-CCGGTG-AAGTGTTCGG-ATCGCGG-CGACGTGGG-CGGTTCGCTGCC-GGCGACGTCGCGAGAAG
TCCACTGAACCTTATCATTTAGAGGAAGGAGAAGTCGTAACAAGGTTTCCG-TAGGTGAACCTGCGGAAGGATCATTGTC
AAAA-CTT-GACA--T---CTAGAAAA-CTC-GTG-AACTTGTT-CATAGA-----GAA---T--GGGG-AAT-GCA---
--TCGA-TT-TGG-CCCAG-T-GC----CTCTCCT-----TTTGCTTT----------CCCC--TT--------------
--------GCGA----GCAGA-CGTGCCTGG-AGC-TTTCGAG--CGACG-TGT-TT--GTCT-GCTTGTCGAACAA-CG
AA-CCC-CGGCGCAAATCGCGCCAAGGA-T---AA--TGGAATGA---GTTT-GT-----G-CA--TG-CATG-T----C
CCT----------GCCC-GTCTA----C------GG--GT----GGCG-------TTGGCTT-GCACATCATTT-----G
TA--------TAA-----C----TA------AA-TGACTCTCGGCAACGGATATCTCGGCTCTTGCATCGATGAAGAACG
TAGCGAAATGCGATACTTGGTGTGAATTGCAGAATCCCGTGAACCATCGAGTCTTTGAACGCAAGTTGCGCCTGAAGCC-
-ATCAGGTTGAAGGCACGTCTGCCTGGGCGTCACGCATTGCGTCGCTCACTC-----ACCCC-GTGCCTC--A-TT---G
GGCGGG-----TAA-GTGCGTGGGCGG-ATATTGGCCCCCC-----GTTCACATTT-G-TGCTC--GGTTGGCCTAAAA-
A-TAA-GG-TCCC---TGATGACGG-AC-------ATCA---CAACAAGTGGTGG----TTGCC---AAACTGTCGCGAC
ACGTTGTGCA---TGCT-A--CT------TCGTCGTCG---GTGG--GCT----------CATTGACCCTTAA-GT-GCC
-A--TCGA---------------ACTT---GGTACT---TCA--ACTG-C-GACCCC--AGGT-CA-GG-C--GGGATTA
CCC-GCTGAGTTTAAGCATATCAA-TAAGCGG-AGG-AAAAGAAA-CTTACAAGGATTCCCCTAGTAACGG-CGAGCGAA
CCGGGGAAT
>coarctata_MP590
??????????GGT-CCGGTG-AAGTGTTCGG-ATCGCGG-CGACGTGGG-CGGTTCGCTGCC-GGCGACGTCGCGAGAAG
TCCACTGAACCTTATCATTTAGAGGAAGGAGAAGTCGTAACAAGGTTTCCG-TAGGTGAACCTGCGGAAGGATCATTGTC
AAAA-CTT-GACA--T---CTAGAAAA-CTC-GTG-AACTTGTT-CATATA-----GAA---T--GGGG-AAT-GCA---
--TGGG-TT-TGG-CCCAG-T-GC----CTCTCCT-----TTTGCTTT----------CCCC--TT--------------
--------GCGA----GCAGA-CGTGCTTGG-AGC-TTTCGAG--CGACG-TGT-TC--GTCT-GCTTGTCGAACAA-CG
AA-CCC-CGGCGCAAATCGCGCCAAGGA-T---AA--TGGAATGA---GTTT-GT-----G-CA--TG-CATG-T----C
CCT----------GCCC-GTCTA----C------GG--GT----GGTG-------TTGGCTT-GCACATCTTTT-----G
TA--------TAA-----C----TA------AA-TGACTCTCGGCAACGGATATCTCGGCTCTTGCATCGATGAAGAACG
TAGCGAAATGCGATACTTGGTGTGAATTGCAGAATCCCGTGAACCATCGAGTCTTTGAACGCAAGTTGCGCCTGAAGCC-
-ATCAGGTTGAAGGCACGTCTGCCTGGGCGTCACGCATTGCGTCGCTCACTC-----ACCCC-GTGCCTC--A-CT---G
GGCGGG-----TAA-GTGCGTGGGCGG-ATATTGGCCCCCC-----GTTCACATTT-G-TGCTC--GGTTGGCCTAAAA-
A-TAA-GG-TCCC---TGATGACGG-AC-------ATCA---CAACAAGTGGTGG----TTGCC---AAACTGTCGCGAC
ACGTTGTGCA---TGCT-A--CT------CCGTCCTCG---GTGG--TCT----------CATTGACCCTTAA-GT-GCC
-A--TTGA---------------ACTT---GGTACC---TCA--ACTG-C-GACCCC--AGGT-CA-GG-C--GGGATTA
CCC-GCTGAGTTTAAGCATATCAA-TAAGCGG-AGG-AAAAGAAA-CTTACAAGGATTCCCCTAGTAACGG-CGAGCGAA
CCGGG-AAT
>coccinea_coc_MP1020
????????????????????????????????????????????????????????????????????????????????
?????????????????TTTAGAGGAAGGAGAAGTCGTAACAAGGTTTCCG-TAGGTGAACCTGCGGAAGGATCATTGTC
AAAA-CCT-GACA--T---CTAGAAAA-CTT-GTG-AACTTGTT-CATAGA-----GAA---T--GGGG-AAT-GCA---
--TCGG-TT-TGG-CCCAG-T-GC----CTTTC-T-----TTTGCTTT----------CCCC--TT--------------
--------GCGA----GCAGA-CGTGCCTGG-AGC-TTTCGAG--CGATA-TGT-TC--GTCT-GCTTGCCGAACAA-CG
AA-CCC-CGGCGCAAATCGCGCCAAGGA-T---AA--TGGAAYGA---GTTT-GT-----G-CA--TG-CATG-G----C
CCT----------GCCC-GTCTA----C------GG--GT----GGTG-------TTGGCTT-GCACATCTTTT-----G
TA--------TAA-----C----TA------AA-TGACTCTCGGCAACGGATATCTCGGCTCTTGCATCGATGAAGAACG
TAGCGAAATGCGATACTTGGTGTGAATTGCAGAATCCCGTGAACCATCGAGTCTTTGAACGCAAGTTGCGCCTGAAGCC-
-ATCAGGTTGAAGGCACGTCTGCCTGGGCGTCACGCATTGCGTCGCTCACTC-----ACCCC-GTGCCTC--A-CT---G
GGCGGG-----TAA-GTGCGTGGGCGG-ATATTGGCCCCCC-----GTTCACATTT-G-TGCTC--GGTTGGCCTAAAA-
A-TAA-GG-TCCC---TGATGACGG-AC-------ATCA---CAACAAGTGGTGG----TTGCC---AAACTGTCGCGAC
ACGTTGTGCA---TGCT-A--CT------CCGTCGTCG---GTGG--GCT----------CATCGACCCTTAA-GT-GCC
-A--TGGA---------------ACTT---GGTACC---TCA--ACTG-C-GACCCC--AGGT-CA-GG-C--GGGATTA
CCC-GCTGAGTTTAAGCATATC??????????????????????????????????????????????????????????
?????????
>coccinea_coc_MP1053
????????????????????????????????????????????????????????????????????????????????
?????????????????TTTAGAGGAAGGAGAAGTCGTAACAAGGTTTCCG-TAGGTGAACCTGCGGAAGGATCATTGTC
AAAA-CCT-GACA--T---CTAGAAAA-CTC-GTG-AACTTGTT-CATAGA-----GAA---T--GGGG-AAT-GCA---
--TCGG-TT-TGG-CCCAG-T-GC----CTTTC-T-----TTTGCTTT----------CCCC--TT--------------
--------GCGA----GCAGA-CGTGCCTGG-AGC-TTTCGAG--CGATA-TGT-TC--GTCT-GCTTGCCGAACAA-CG
AA-CCC-CGGCGCAAATCGCGCCAAGGA-T---AA--TGGAATGA---GTTT-GT-----G-CA--TG-CATG-G----C
CCT----------GCCC-GTCTA----C------GG--GT----GGTG-------TTGGCTT-GCACATCTTTT-----G
TA--------TAA-----C----TA------AA-TGACTCTCGGCAACGGATATCTCGGCTCTTGCATCGATGAAGAACG
TAGCGAAATGCGATACTTGGTGTGAATTGCAGAATCCCGTGAACCATCGAGTCTTTGAACGCAAGTTGCGCCTGAAGCC-
-ATCAGGTTGAAGGCACGTCTGCCTGGGCGTCACGCATTGCGTCGCTCACTC-----ACCCC-GTGCCTC--A-CT---G
GGCGGG-----TAA-GTGCGTGGGCGG-ATATTGGCCCCCC-----GTTCACATTT-G-TGCTC--GGTCGGCCTAAAA-
A-TAA-GG-TCCC---TGATGACGG-AC-------ATCA---CAACAAGTGGTGG----TTGCC---AAACTGTCGCGAC
ACGTTGTGCA---TGCT-A--CT------CCGTCGTCG---GTGG--GCT----------CATCGACCCTTAA-GT-GCC
-A--TGGA---------------ACTT---GGTACC---TCA--ACTG-C-GACCCC--A????????????????????
????????????????????????????????????????????????????????????????????????????????
?????????
>coccinea_coc_MP598
???????????GT-CCGGTG-AAGTGTTCGG-ATCGCGG-CGACGTGGG-CGGTTCGCTGCC-GGCGACGTCGCGAGAAG
TCCACTGAACCTTATCATTTAGAGGAAGGAGAAGTCGTAACAAGGTTTCCG-TAGGTGAACCTGCGGAAGGATCATTGTC
AAAA-CCT-GACA--T---CTAGAAAA-CTC-GTG-AACTTGTT-CATAGA-----GAA---T--GGGG-AAT-GCA---
--TCGG-TT-TGG-CCCAG-T-GC----CTCTC-T-----TTTGCTTT----------CCCC--TT--------------
--------GCGA----GCAGA-CGTGCCTGG-AGC-TTTCGAG--CGATA-TGT-TA--GTCT-GCTTGCCGAACAA-CG
AA-CCC-CGGCGCAAATCGCGCCAAGGA-T---AA--TGGAATGA---GTTT-GT-----G-CA--TG-CATG-G----C
CCT----------GCCC-GTCTA----C------GG--GT----GGTG---TG--TTGGCTT-GCACATCTTTTT----G
TA--------TAA-----C----TA------AA-TGACTCTCGGCAACGGATATCTCGGCTCTTGCATCGATGAAGAACG
TAGCGAAATGCGATACTTGGTGTGAATTGCAGAATCCCGTGAACCATCGAGTCTTTGAACGCAAGTTGCGCCTGAAGCC-
-ATCAGGTTGAAGGCACGTCTGCCTGGGCGTCACGCATTGCGTCGCTCACTC-----ACCCC-GTGCCTC--A-CT---G
GGCGGG-----YAA-GTGCGTGGGCGG-ATATTGGCCCCCC-----GTTCACATTT-G-TGCTC--GGTTGGCCTAAAA-
A-TAA-GG-TCCC---TGATGACGG-AC-------ATCA---CAACAAGTGGTGG----TTGCC---AAACTGTCGCGAC
ACGTTGTGCA---TGCT-A--CT------CCGTCGTCG---GTGG--GCT----------CATCGACCCTTAA-GT-GCC
-A--TGGA---------------ACTT---GGTACC---TCA--ACTG-C-GACCCC--AGGT-CA-GG-C--GGGATTA
CCC-GCTGAGTTTAAGCATATCAA-TAAGCGG-AGG-AAAAGAAA-CTTACAAGGATTCCCCTAGTAACGG-CGAGCGAA
CCGGG-AAT
>coccinea_uni_EO12849
????????????????????????????????????????????????????????????????????????????????
????????????????????????????????????GTAACAAGGTTTCCG-TAGGTGAACCTGCGGAAGGATCATTGTC
AAAA-CCT-GACA--T---CTAGAAAA-CTT-GTG-AACTTGTT-CATAGA-----GAA---T--GGGG-AAT-GCA---
--TCGG-TT-TGG-CCCAG-T-GC----CTTTC-T-----TTTGCTTT----------CCCC--TT--------------
--------GCGA----GCAGA-CGTGCCTGG-AGC-TTTCGAG--CGATA-TGT-TC--GTCT-GCTTGCCGAACAA-CG
AA-CCC-CGGCGCAAATCGCGCCAAGGA-T---AA--TGGAATGA---GTTT-GT-----G-CA--TG-CATG-G----C
CCT----------GCCC-GTCTA----C------GG--GT----GGTG-------TTGGCTT-GCACATCTTTT-----G
TA--------TAA-----C----TA------AA-TGACTCTCGGCAACGGATATCTCGGCTCTTGCATCGATGAAGAACG
TAGCGAAATGCGATACTTGGTGTGAATTGCAGAATCCCGTGAACCATCGAGTCTTTGAACGCAAGTTGCGCCTGAAGCC-
-ATCAGGTTGAAGGCACGTCTGCCTGGGCGTCACGCATTGCGTCGCTCACTC-----ACCCC-GTGCCTC--A-CT---G
GGCGGG-----TAA-GTGCGTGGGCGG-ATATTGGCCCCCC-----GTTCACATTT-G-TGCTC--GGTTGGCCTAAAA-
A-TAA-GG-TCCC---TGATGACGG-AC-------ATCA---CAACAAGTGGTGG----TTGCC---AAACTGTCGCGAC
ACGTTGTGCA---TGCT-A--CT------CCGTCGTCG---GTGG--GCT----------CATCGACCCTTAA-GT-GCC
-A--TGGA---------------ACTT---GGTACC---TCA--ACTG-C-GAC??????????????????????????
????????????????????????????????????????????????????????????????????????????????
?????????
>collina_EO12613_ITS
???????????????CGGTG-AAGTGTTCGG-ATCGCGG-CGACGTGGG-CGGTTCGCTGCC-GGCGACGTCGCGAGAAG
TCCACTGAACCTTATCATT-AGAGGAAGGAGAAGTCGTAACAAGGTTTCCG-TAGGTGAACCTGCGGAAGGATCATTGTC
AAAA-CCT-GACA--T---CTAGAAAA-CTC-GTG-AACTTGTT-CATAAA-----GAA---T--GGGG-AAT-GCA---
--TTGG-TT-TGG-CCCAG-T-GC----CTCTCCT-----TT-GCTTT----------CCCC--TC--------------
--------GCGA----GCAGA-CGTGCATGG-AGC-TTTTGAG--CAATG-TGT-TC--GTCT-GCTTGTCGAACAA-CG
AA-CCC-CGGCGCAAATCGCGCCAAGGA-T---AA--TGGAATGA---GTTT-GT-----G-CA--TG-CATG-T----C
CCT----------GCCC-GTCTA----C------GG--GT----GGCG-------TTGGCTT-GCACATCTTTT-----G
TA--------TAA-----T----TA------AA-TGACTCTCGGCAACGGATATCTCGGCTCTTGCATCGATGAAGAACG
TAGCGAAATGCGATACTTGGTGTGAATTGCAGAATCCCGTGAACCATCGAGTCTTTGAACGCAAGTTGCGCCTGAAGCC-
-ATCAGGTTGAAGGCACGTCTGCYTGGGCGTCACGCATTGCGTCGCTCACTC-----ACCCC-GTGCCTC--A-CT---G
GGCGGG-----TAA-GTGTGTGGGCGG-ATATTGGCCCTCC-----GTTCACATTT-G-TGCTC--GGTTGGCCTAAAA-
A-TAA-GG-TCCC---TGATGACGG-AC-------ATCA---CAACAAGTGGTGG----TTGCA---AAACTGTCGCGAC
ACGTTGTGCA---TGCT-A--CT------CCATCGTTG---GTGG--GCT----------CGTTGACCCTTAA-GT-GCC
-A--TCGA---------------ACTT---GGTACC---TCA--ACTG-C-GACCCC--AGGT-CA-GG-C?????????
????????????????????????????????????????????????????????????????????????????????
?????????
>colorans_EO12717
???????????GT-CCGGTG-AAGTGTTCGG-ATCGCGG-CGACGTGGG-CGGTTCGCTGCC-GGCGACGTCGCGAGAAG
TCCACTGAACCTTATCATTTAGAGGAAGGAGAAGTCGTAACAAGGTTTCCG-TAGGTGAACCTGCGGAAGGATCATTGTC
AAAA-CTT-GACA--T---CTAGAAAA-CTC-GTG-AACTTGTT-CATAAG-----GAA---T--GGGG-AAT-GCA---
--TTGG-TT-TGG-CCCAG-T-GC----CTCTCCT-----TTTTCTTT----------CCCC--TC--------------
--------GCGA----GCAGA-CGTGCCTGG-AGC-TTTCGAG--CGACG-TGT-TC--TTCT-GCTTGTCGAACAA-CG
AA-CCC-CGGCGCAAATCGTGCCAAGGA-T---AA--TGGAATGA---GTTT-GT-----G-CA--TG-CATA-T----C
CCT----------ACCC-GTCTA----C------GG--GT----GGCG-------TTGGCTT-GCACAGCTTTT-----G
TA--------TAA-----C----TA------AA-TGACTCTCGGCAACGGATATCTCGGCTCTTGCATCGATGAAGAACG
TAGCGAAATGCGATACTTGGTGTGAATTGCAGAATCCCGTGAACCATCGAGTCTTTGAACGCAAGTTGCGCCTGAAGCC-
-ATCAGGTTGAAGGCACGTCTGCTTGGGCGTCACGCATTGCGTCACTCACTC-----ACCCC-GTGCCTC--A-TT---G
GGCGGG-----TAA-GTGCGTGGGCGG-ATATTGGCCCCCC-----GTTCACATTT-G-TGCTC--GGTTGGCCTAAAA-
A-TAA-GT-TCCC---TGATGATGG-AC-------ATCA---CAACAAGTGGTGG----TTGCC---AAACTGTCGCGAC
ACGTTGTGCA---TGCT-A--CT------CTGTCATGG---TTGG--GCT----------CATAAACCCTTAA-GT-GCC
-A--TCGA---------------ACTT---GGTACC---TCA--ACTG-C-GACCCC--AGGT-CA-GG-C--GGGATTA
CCC-GCTGAGTTTAAGCATATCAA-TAAGCGG-AGG-AAAAGAAA-CTTACAAGGATTCCCCTAGTAACGG-CGAGCGAA
CCGGG-AAT
>condensata_MP890
??????????GGT-CCGGTG-AAGTGTTCGG-ATCGCGG-CGACGTGGG-CGGTTCGCTGCC-GGCGACGTCGCGAGAAG
TCCACTGAACCTTATCATTTAGAGGAAGGAGAAGTCGTAACAAGGTTTCCG-TAGGTGAACCTGCGGAAGGATCATTGTC
AAAA-CCT-GACA--T---CTAGAAAA-CTC-GTG-AACTTGTT-CATAAA-----GAA---T--GGGG-AAT-GCA---
--TCGG-TTAAAG-CCTAG-T-GC----CTCTCCT-----TTTGCTTT----------CCCC--TC--------------
--------GCGA----GCAGA-CGTGCTTAG-AGC-TTTCGAG--CGATG-TGT-TC--GTCT-GCTTGTCGAACAA-CG
AA-CCC-CGGCGCAAATCGCGCCAAGGA-T---AA--TGGAATGA---GTTT-GT-----G-CA--TG-CATG-T----C
CCT----------GCCC-GTCTA----T------GG--GT----GGCG-------TTGGCTT-GCACATCTTTT-----G
TA--------TAA-----C----TA------AA-TGACTCTCGGCAACGGATATCTCGGCTCTTGCATCGATGAAGAACG
TAGCGAAATGCGATACTTGGTGTGAATTGCAGAATCCCGTGAACCATCGAGTCTTTGAACGCAAGTTGCGCCTGAAGCC-
-ATCAGGTTGAAGGCACGTCTGCCTGGGCGTCACGCAWTGCGTCGCTCACTC-----ACCCC-GTGCCTC--A-TT---G
GGCGGG-----CAA-GTGCGTGGGCGG-ATATTGGCCCCCC-----GTTCACATTT-G-TGCTC--GGTTGGCCTAAAA-
G-TAA-GG-TCCC---TGATGACGG-AC-------ATCG---CAACAAGTGGTGG----TTGTC---AAACTGTCGCGAC
ACGTTGTGCA---TGCT-A--CT------CTGTCGTCG---GGGG--GCT----------CATCGACCCTTAA-GT-GCC
-A--TCGA---------------ACTT---GGTACC---TCA--ACTG-T-GACCCC--AGGT-CA-GG-C--GGGATTA
CCC-GCTGAGTTTAAGCATATCAA-TAAGCGG-AGG-AAAAGAAA-CTTACAAGGATTCCCCTAGTAACGG-CGAGCGAA
CCGGG-AAT
>conferta_MP887_ITS
???????????GT-CCGGTG-AAGTGTTCGG-ATCGCGG-CGACGTGGG-CGGTTCGCTGCC-GGCGACGTCGCGAGAAG
TCCACTGAACCTTATCATTTAGAGGAAGGAGAAGTCGTAACAAGGTTTCCG-TAGGTGAACCTGCGGAAGGATCATTGTC
AAAA-CCT-GACA--T---CTAGAAAA-CTC-GTG-AACTTGTT-CATAGA-----GAA---T--GAGG-AAT-GCA---
--TCGG-TT-TGG-CCCAG-T-GC----CTCTCCT-----TTTGCTTT----------CCCC--TT--------------
--------GCGA----GCAGA-CGTGCCTGG-AGC-TTTCGAG--CGATG-TGT-TT--GTCT-GCTTGTTGAACAA-CG
AA-CCC-CGGCGCAAATCGCGCCAAGGA-T---AA--TGGAATGA---GTTT-GT-----T-CA--TG-CATG-G----C
CCT----------GCCC-GTCTA----C------GG--GT----GGCG-------TTGGCTT-GCACATCTTTT-----G
TA--------CAA-----C----TA------AA-TGACTCTCGGCAACGGATATCTCGGCTCTTGCATCGATGAAGAACG
TAGCGAAATGCGATACTTGGTGTGAATTGCAGAATCCCGTGAACCATCGAGTCTTTGAACGCAAGTTGCGCCTGAAGCC-
-ATCAGGTTGAAGGCACGTCTGCCTGGGCGTCACGCATTGCGTCGCTCACAC-----ACCCC-GTGGCTC--A-CT---G
GGCGGG-----TAA-GTGCGTGGGCGG-ATATTGGCCCCCC-----GTTCACATTT-G-TGCGC--GGTTGGCCTAAAA-
A-TAA-GG-TCCC---TGATGACGG-AC-------ATCA---CAACAAGTGGTGG----TTACC---AAACTGTCGCAAC
ACGTTG-GCA---TGCTAA--CT------CCGTCGTCG---GTGA--GCT----------CATTGACCCTTAA-GT-GCC
-A--TAGA---------------ACTT---GGTACC---TCA--ACTG-C-GACCCC--AGGT-CA-GG-C--GGGATTA
CCC-GCTGAGTTTAAGCATATCAA-TAAGCGG-AGG-AAAAGAAA-CTTACAAGGATTCCCCTAGTAACGG-CGAGCGAA
CCGGG-AAT
>conspicua_CS1
???????????GT-CCGGTG-AAGTGTTCGG-ATCGCGG-CGACGTGGG-CGGTTCGCTGCC-GGCGACGTCGCGAGAAG
TCCACTGAACCTTATCATTTAGAGGAAGGAGAAGTCGTAACAAGGTTTCCG-TAGGTGAACCTGCGGAAGGATCATTGTC
AAAA-CTT-GACA--T---CTAGAAAA-CTC-GTG-AACTTGTT-CATAAG-----GAA---T--TGGG-AAT-GCA---
--TTGG-TT-TGG-CCCAG-T-GC----CTCTCCT-----TTTTCTTT----------CCCC--TC--------------
--------GCGA----GCAGA-CGTGCCTGG-AGC-TTTCGAG--CGACG-TGT-TT--GTCT-GCTTGTCCAACAA-TG
AA-CCC-CGGCGCAAATCGCGCCAAGGA-T---AA--TGAAATGA---GTTT-GT-----G-CA--TG-CATA-T----C
CCT----------ACCC-GTCTA----C------GG--GT----GGCG-------TTGGCTT-GCACATCTTTT-----G
TA--------TAA-----C----TA------AA-TGACTCTCGGCAACGGATATCTCGGCTCTTGCATCGATGAAGAACG
TAGCGAAATGCGATACTTGGTGTGAATTGCAGAATCCCGTGAACCATCGAGTCTTTGAACGCAAGTTGCGCCTGAAGCC-
-ATCAGGTTGAAGGCACGTCTGCTTGGGCGTCACGCATTGSGTCACTCACTC-----ACCCC-GTGCCTC--A-TT---G
GGCGGG-----TAA-GTGCGTGGGCGG-ATATTGGCCCCCC-----GTTCACATTT-G-TGCTC--GGTTGGCCTAAAA-
A-TAA-GG-TCCC---TGATGACGG-AC-------ATCA---CAACAAGTGGTGG----TTGCC---AAACTGTCGCGAC
ACGTTGTGCA---TGCT-A--CT------CTGTCATGG---TTGG--GCT----------CATAGACCCTTAA-GT-GCC
-A--TAGA---------------ACTT---GGTACC---TCA--ACTG-C-GACCCC--AGGT-CA-GG-C--GGGATTA
CCC-GCTGAGTTTAAGCATATCAA-TAAGCGG-AGG-AAAAGAAA-CTTACAAGGATTCCCCTAGTAACGG-CGAGCGAA
CCGGG-AAT
>cooperi_EO12588
????????????????GGTG-AAGTGTTCGG-ATCGCGG-CGACGTGGG-CGGTTCGCTGCG-GGCGACGTCGCGAGAAG
TCCACTGAACCTTATCATTTAGAGGAAGGAGAAGTCGTAACAAGGTTTCCG-TAGGTGAACCTGCGGAAGGATCATTGTC
AAAA-CCT-GACA--T---CTAGAAAA-CTC-GTG-AACTTGTT-CATAAA-----GAA---T--GGGG-AAT-GCA---
--TTGG-TT-TGR-CCCAG-T-GC----CTCTCCT-----TTTGCTTT----------CCCC--TC--------------
--------GCGA----GCGGA-CGTGCCTGG-AGC-TTTCGAG--CGACG-TGT-TC--GTCT-GCTTGTCGAACAA-CG
AA-CCC-CGGCGCAAATCGCGCCAAGGA-T---AA--TGGAATGA---GTTT-GT-----G-CA--TG-CATA-T----C
CCT----------GCCC-GTCTA----C------GG--GT----GGCG-------TTGGCTT-GCACATCTTTT-----G
TA--------TAA-----C----TA------AA-TGACTCTCGGCAACGGATATCTCGGCTCTTGCATCGATGAAGAACG
TAGCGAAATGCGATACTTGGTGTGAATTGCAGAATCCCGTGAACCATCGAGTCTTTGAACGCAAGTTGCGCCTGAAGCC-
-ATCAGGTTGAAGGCACGTCTGCCTGGGCGTCACGCATTGCGTCGCTCACTC-----ACCCC-GTGCCTC--A-CT---C
GGCGGG-----TAA-GTGCGTGGGCGG-ATATTGGCCCCCC-----GTTCACATTT-G-TGCTC--GGTTGGCCTAAAA-
A-TAA-GG-TCCC---TGATGACGG-AC-------ATCA---CAACAAGTGGTGG----TTGCC---AAACTGTCGCGAA
ACGTTGTGCA---TGCT-A--CT------TCGTCGTCG---GTGG--GCT----------CATTGACCCTTAA-GT-GCC
-A--TCGA---------------ACTT---GGTACC---TCA--ATTG-C-GACCCC--AGGT-CA-GG-C--GGGATTA
CCC-GCTGAGTTTAAGCATATCAA-TAAGCGG-AGG-AAAAGAAA-CTTACAAGGATTCCCCTAGTAACGG-CGAGCGAA
CCGGG-AGT
>copiosa_BG610
??????????GGT-CCGGTG-AAGTGTTCGG-ATCGCGG-CGACGTGGG-CGGTTCGCTGCC-GGCGACGTCGTGAGAAG
TCCACTGAACCTTATCATTTAGAGGAAGGAGAAGTCGTAACAAGGTTTCCG-TAGGTGAACCTGCGGAAGGATCATTGTC
AAAA-CCT-GACA--T---CTAGAAAA-CTT-GTG-AACTTGTT-CATAAA-----GAA---T--GGGG-AAT-GCA---
--TTGG-TT-TGG-CCCAG-T-GC----CTCTCCT-----TTTGCTTT----------CCCC--TT--------------
--------GCGA----GCAGA-CGTGCCT---AGC-TTTCGAG--CGATG-TAA-TT--GTTT-GCTTG-CGAACAA-CG
AA-CCC-CGGCGCAAATCGCGCCAAGGA-T---AA--TGGAATGA---GTTT-GT-----G-CA--TG-CATG-T----C
CCT----------GCTC-GACTA----C------GG--GT----GGCG-------TTGGCTT-GCACATCTTTT-----G
TA--------TAA-----C----TA------AA-TGACTCTCGGCAACGGATATCTCGGCTCTTGCATCGATGAAGAACG
TAGCGAAATGCGATACTTGGTGTGAATTGCAGAATCCCGTGAACCATCGAGTCTTTGAACGCAAGTTGCGCCTGAATCC-
-ATCAGGTTGAAGGCACGTCTGCCTGGGCGTCACGCATTGCGTCGCTCACTC-----ATCCC-GTGCCTC--A-CT---G
GGCGGG-----TAA-GTGCGTGGGCGG-ATATTGGCCCCCC-----GTTCACATTT-G-TGCTC--GGTTGGCCTAAAA-
A-TAA-GG-TCCT---TGACGACGG-AC-------ATCA---CAACGAGTGGTGG----TTGTC---AAACTGTCGCGAC
ACGTTGT???-?????????????-----CCGTCGTGG---GTGG--GCT----------CATTGACCCTTAA-GT-GCC
-A--TCGA---------------ACTT---GGTACC---TCA--ACTG-C-GACCCC--AGGT-CA-GG-C--GGGATTA
CCC-GCTGAGTTTAAGCATATCAA-TAAGCGG-AGG-AAAAAAAA-CTTACAAGGATTCCCCTAGTAACGG-CGAGCGAA
CCGGG-AAT
>cordata_MP571
???????????GT-CCGGTG-AAGTGTTCGG-ATCGCGG-CGACGTGGG-CGGTTCGCTGCC-GGCGACGTCGTGAGAAG
TCCACTGAACCTTATCATTTAGAGGAAGGAGAAGTCGTAACAAGGTTTCCG-TAGGTGAACCTGCGGAAGGATCATTGTC
AAAA-CCT-GACA--T---CTAGAAAA-CTT-GTG-AACTTGTT-CATAAA-----GAA---T--GGGG-AAA-GCA---
--TCGG-TT-TGG-CCCAG-T-GC----CTCTCCT-----TTTGCTTT----------CCCC--TT--------------
--------GCGA----GCAGA-CGTGCCTAG-AGC-TTTCGAG--CGATG-TGT-TC--GTCT-GCTTG-CGAACAA-CG
AA-CCC-CGGCGCAAATCGCGCCAAGGA-T---GA--TGGAATGA---GTTT-GT-----G-CA--TG-CATG-T----C
CCT----------GCCC-GTCTA----C------GG--GT----GGYG-------TTGGCTT-GCACATCTTTT-----G
TA--------TAA-----C----TA------AA-TGACTCTCGGCAACGGATATCTCGGCTCTTGCATCGATGAAGAACG
TAGCGAAATGCGATACTTGGTGTGAATTGCAGAATCCCGTGAACCATCGAGTCTTTGAACGCAAGTTGCGCCTGAAGCC-
-ATCAGGTTGAAGGCACGTCTGCCTGGGCGTCACGCAWTGCGTCGCTCACTC-----ATCCC-GTGCCTC--A-CT---G
GGCGGG-----TAA-GTGCGTGGGCGG-ATATTGGCCCCCC-----GTTCACATTT-G-TGCTC--GGTTGGCCTAAAA-
A-TAA-GG-TCCC---TGATGACGG-AC-------ATCA---CAACAAGTGGTGG----TTGTC---AAACTGTCGCGAC
ACGTTGTGCA---TGCT-A--CT------CCGTCGTCG---GTGG--GCT----------CATTGACCCTTAA-GT-GCC
-A--TCGA---------------ACTT---GGTACC---TCA--ACTG-C-GACCCC--AGGT-CA-GG-C--GGGATTA
CCC-GCTGAGTTTAAGCATATCAA-TAAGCGG-AGG-AAAAGAAA-CTTACAAGGATTCCCCTAGTAACGG-CGAGCGAA
CCGGG-AAT
>corifolia_ANA
ACGAATTCATGGT-CCGGTG-AAGTGTTCGG-ATCGCGG-CGACGTGGG-CGGTTCGCTGCC-GGCGACGTCGCGAGAAG
TCCACTGAACCTTATCATTTAGAGGAAGGAGAAGTCGTAACAAGGTTTCCG-TAGGTGAACCTGCGGAAGGATCATTGTC
AAAA-CCT-GACA--T---CTAGAAAA-CTC-GTG-AACTTGTT-CATAAA-----GAA---T--GGGG-AAT-GCA---
--TCGG-TT-TGG-CCCAG-T-GC----CTCTCCT-----TTTGCTTT----------CCCC--TC--------------
--------GCGA----GCAGA-CGTGCTTGG-AGC-TTTTCAG--CGATG-TGT-TC--GTCT-GCTTGTCGAACAA-CG
AA-CCC-CGGCGCAAATCGTGCCAAGGA-A---AA--TGGAATGA---GTTT-GT-----G-CA--T--CATG-T----C
CTT----------GCCC-GTCTA----C------GG--GT----GGCA-------TTGGCTT-GCACATCTTTT-----G
TC--------TAA-----C----TA------AA-TGACTCTCGGCAACGGATATCTCGGCTCTTGCATCGATGAAGAACG
TAGCGAAATGCGATACTTGGTGTGAATTGCAGAATCCCGTGAACCATCGAGTCTTTGAACGCAAGTTGCGCCTGAAGCC-
-ATCAGGTTGAAGGCACGTCTGCCTGGGCGTCACGCATTGCGTCGCTCACTC-----ACCCC-GTGCCTC--A-CT---G
GGCGGG-----TAA-GTGCGTGGGTGG-ATATTGGCCCCCC-----GTTCACATTT-G-TGCTC--GGTTGGCCTAAAA-
A-TAA-GG-TCCC---TGATGACGG-AC-------ATCA---CAACAAGTGGTGG----TTGCC---AAACTGTCGCGAC
ACGTTGTGCA---TGCT-A--CT------CTGTCGTTG---GTGG--GCT----------CATTGACCCTTAA-GT-GCC
-A--TTGA---------------ACTT---GGTACC---TCA--AYTG-C-GACCCC--AGGT-CA-GG-C--GGGATTA
CCC-GCTGAGTTTAAGCATATCAA-TAAGCGG-AGG-AAAAGAAA-CTTACAAGGATTCCCCTAGTAACGG-CGAGCGAA
CCGGGGAAT
>corifolia_MP823
??????????GGT-CCGGTG-AAGTGTTCGG-ATCGCGG-CGACGTGGG-CGGTTCGCTGCC-GGCGACGTCGCGAGAAG
TCCACTGAACCTTATCATTTAGAGGAAGGAGAAGTCGTAACAAGGTTTCCG-TAGGTGAACCTGCGGAAGGATCATTGTC
AAAA-CCT-GACA--T---CTAGAAAA-CTC-GTG-AACTTGTT-CATAAA-----GAA---T--GGGG-AAT-GCA---
--TCGG-TT-TGG-CCCAG-T-GC----CTCTCCT-----TTTGCTTT----------CCCC--TC--------------
--------GCGA----GCAGA-CGTGCATGG-AGC-TTTTCAG--CGATG-TGT-TC--GTCT-GCTTGTCGAACAA-CG
AA-CCC-CGGCGCAAATCGTGCCAAGGA-A---AA--TGGAATGA---GTTT-GT-----G-CA--T--CATG-T----C
CTT----------GCCC-GTCTA----C------GG--GT----GGCA-------TTGGCTT-GCACATCTTTT-----G
TA--------TAA-----C----TA------AA-TGACTCTCGGCAACGGATATCTCGGCTCTTGCATCGATGAAGAACG
TAGCGAAATGCGATACTTGGTGTGAATTGCAGAATCCCGTGAACCATCGAGTCTTTGAACGCAAGTTGCGCCTGAAGCC-
-ATCAGGTTGAAGGCACGTCTGCCTGGGCGTCACGCATTGCGTCGCTCACTC-----ACCCC-GTGCCTC--A-TT---G
GGCGGG-----TAA-GTGCGTGGGTGG-ATAWTGGCCCCCC-----GTTCACATTT-G-TGCTC--GGTTGGCCTAAAA-
A-TAA-GG-TCCA---TGATGACGG-AC-------ATCA---CAACAAGTGGTGG----TTGCC---AAACTGTCGCGAC
ACGTTGTGCA---TGCT-A--CT------C????GTTG---GTGG--GCT----------CATTGACCCTTAA-GT-GCC
-A--TYGA---------------ACTT---GGTACC---TCA--ACTG-C-GACCCC--AGGT-CA-GG-C--G???TTA
CCC-GCTGAGTTTAAGCATATCAA-TAAGCGG-AGG-?????AAA-CTTACAAGGATTCCCCTAGTAACGG-CGAGCGAA
?????????
>corydalis_AH2536
??????????????????????????TTCGG-ATCGCGG-CGACGTGGG-CGGTTCGCTGCC-GGCGACGTCGCGAGAAG
TCCACTGAACCTTATCATTTAGAGGAAGGAGAAGTAGTAACAAGGTTTCCG-TAGGTGAACCTGCGGAAGGATCATTGTC
AAAA-CCT-GACA--T---CTAGAAAA-CTC-GTG-AACTTGTT-CATAGA-----GAA---T--GGGG-AAT-GCA---
--TTGG-TT-TGG-CCTAG-T-GC----CTCTCCT-----TTTGCTTT----------CCCC--TT--------------
--------GCGA----GCAGA-CGTGCCCGG-AGC-TTTTGAG--CGATG-TGT-TC--GTCT-GCTTGTCGAAAAA-CG
AA-CCC-CGGCGCAAATCGCGCCAAGGA-T---AA--TGGAATGA---GTTT-GT-----G-CA--TG-CATG-T----C
CCT----------GCCC-GTCTA----C------GG--GT----GGTG-------TTGGCTT-GCACATCTTTT-----G
TA--------TAA-----C----TA------AA-TGACTCTCGGCAACGGATATCTTGGCTCTTGCATCGATGAAGAACG
TAGCGAAATGCGATACTTGGTGTGAATTGCAGAATCCCGTGAACCATCGAGTCTTTGAACGCAAGTTGCGCCTGAAGCC-
-ATCAGGTTGAAGGCACGTCTGCCTGGGCGTCACGCATTGCGTCGCTCACTC-----ACCCC-GTGCCTC--A-TT---G
GGCGGG-----TAA-GTGCGTGGGCGG-ATATTGGCCCCCC-----GTTCACATTT-G-TGCTC--GGTTGGCCTAAAA-
A-TAA-GG-TCCC---TGATGATGG-AC-------ATCA---CAACAAGTGGTGG----TTGTC---AAACTGTCGCGTC
ACGTTGTGCA---TGCT-A--CT------CTGTCGTCG---GTGG--GCT----------CATTGACCCTTAA-GT-GCC
-A--TCGA---------------ACTT---GGTACC---TCA--ACTG-C-GACCCC--AGGT-CA-GG-C--GGGATTA
CCC-GCTGAGTTTAAGCATATCAA-TAAGCGG-AGG-AAAAGAAA-CTTACAAGGATTCCCCTAGTAACGG-CGAGCGAA
CCGGG-AAT
>corydalis_MP1005
????????????T-CCGGTG-AAGTGTTCGG-ATCGCGG-CGACGTGGG-CGGTTCGCTGCC-GGCGACGTCGCGAGAAG
TCCACTGAACCTTATCATTTAGAGGAAGGAGAAGTCGTAACAAGGTTTCCG-TAGGTGAACCTGCGGAAGGATCATTGTC
AAAA-CCT-GACA--T---CTAGAAAA-CTC-GTG-AACTTGTT-CATAGA-----GAA---T--GGGG-AAT-GCA---
--TCGG-TT-TGG-CCTAG-T-GC----CTCTCCT-----TTTGCTTT----------CCCC--TT--------------
--------GCGA----GCAGA-CGTGCCCGG-AGC-TTTTGAG--CGATG-TGT-TC--GTCT-GCTTGTCGAAAAA-CG
AA-CCC-CGGCGCAAATCGCGCCAAGGA-T---AA--TGGAATGA---GTTT-GT-----G-CA--TG-CATG-T----C
CCT----------GCCC-KTCTA----C------GG--GT----GGTG-------TTGGCTT-GCACATCTTTT-----G
TA--------TAA-----C----TA------AA-TGACTCTCGGCAACGGATATCTTGGCTCTTGCATCGATGAAGAACG
TAGCGAAATGCGATACTTGGTGTGAATTGCAGAATCCCGTGAACCATCGAGTCTTTGAACGCAAGTTGCGCCTGAAGCC-
-ATCAGGTTGAAGGCACGTCTGCCTGGGCGTCACGCATTGCGTCGCTCACTC-----ACCCC-GTGCCTC--A-YT---G
GGCGGG-----TAA-GTGCGTGGGCGG-ATATTGGCCCCCC-----GTTCACATTT-G-TGCTC--GGTTGGCCTAAAA-
A-TAA-GG-TCCC---TGATGACGG-AC-------ATCA---CAACAAGTGGTGG----TTGCC---AAACTGTCGCGAC
ACGTTGTGCA---TGCT-A--CT------CTGTCGTCG---GTGG--GCT----------CATTGACCCTTAA-GT-GCC
-A--TCGA---------------ACTT---GGTACC---TCA--ACTG-C-GACCCC--AGGT-CA-GG-C--GGGATTA
CCC-GCTGAGTTTAAGCATATCAA-TAAGCGG-AGG-AAAAGAAA-CTTACAAGGATTCCCCTAGTAACGG-CGAGCGAA
CC???????
>coventryi_EO12832
????????ATGGT-CCGGTG-AAGTGTTCGG-ATCGCGG-TGACGTGGG-CGGTTCGCTGCC-GGCGACGTCGCGAGAAG
TCCACTGAACCTTATCATTTAGAGGAAGGAGAAGTCGTAACAAGGTTTCCG-TAGGTGAACCTGCGGAAGGATCATTGTC
AAAA-CTT-GACA--T---CTAGAAAA-CTC-GTG-AACTTGTT-CATAAG-----GAA---T--GGGG-AAT-GCA---
--TTGG-TT-TGG-CCCAG-T-GC----CTCTCCT-----TTTTCTTT----------CCCC--TC--------------
--------GCGA----GCAGA-CGTGCCTGG-AGC-TTTCGAG--CGACG-TGT-TC--TTCT-GCTTGTCGAACAA-CG
AA-CCC-CGGCGCAAATCGTGCCAAGGA-T---AA--TGGAATGA---GTTT-GT-----G-CA--TG-CATA-T--ATC
CCT----------ACCC-GTCTA----T------GG--GT----GGCG-------TTGGCTT-GCACATCTTTT-----G
TA--------TAA-----C----TA------AA-TGACTCTCGGCAACGGATATCTCGGCTCTTGCATCGATGAAGAACG
TAGCGAAATGCGATACTTGGTGTGAATTGCAGAATCCCGTGAACCATCGAGTCTTTGAACGCAAGTTGCGCCTGAAGCC-
-ATCAGGTTGAAGGCACGTCTGCTTGGGCGTCACGCATTGCGTCACTCACTC-----ACCCC-GTGCCTC--A-TT---G
GGCGGG-----TAA-GTGCGTGGGCGG-ATATTGGCCCCCC-----GTTCACATTT-G-TGCTC--GGTTGGCCTAAAA-
A-TAA-GG-TCCC---TGATGATGG-AC-------ATCA---CAACAAGTGGTGG----TTGCC---AAACTGTCGCGAC
ACGTTGTGCA---TGCT-A--CT------CTGTCATGG---TTGG--GAT----------CATAGACCCTTAA-GT-GCC
-A--TCGA---------------ACTT---GGTACC---TCA--ACTG-C-GACCCC--AGGT-CA-GG-C?????????
????????????????????????????????????????????????????????????????????????????????
?????????
>cristata_MP820
???????????????????G-AAGKGTTCGG-ATCGCGG-CGACGTGGG-CGGTTCGCTGCC-GGCGACGTCGCGAGAAG
TCCACTGAACCTTATCAYTTAGAGGAAGGAGAAGTCGTAACAAGGTTTCCG-TAGGTGAACCTGCGGAAGGATCATTGTC
AAAA-CCT-GACA--T---CTAGAAAA-CTC-GTG-AACTTGTT-CATAAA-----GAA---T--GGGG-AAT-GCA---
--TCGG-TT-TGG-CCCAG-T-GC----CTCTCCT-----TTTCCTTT----------CCCC--TC--------------
--------GCGA----GCAGA-CGTGCCTGG-AGC-TTTTGAG--CGACG-TGT-TC--GTCT-GCTTGTCGAACAA-CG
AA-CCC-CGGCGCAAATCGCGCCAAGGA-A---AA--TGGAATGA---GTTT-GT-----G-CA--TG-CATG-T----C
CCT----------GCCC-GTCTA----C------GG--GT----GGTG-------TTGGCTT-GCACATCTTTT-----G
TA--------TAA-----C----TA------AA-TGACTCTCGGCAACGGATATCTCGGCTCTTGCATCGATGAAGAACG
TAGCGAAATGCGATACTTGGTGTGAATTGCAGAATCCCGTGAACCATCGAGTCTTTGAACGCAAGTTGCGCCTGAAGCC-
-ATCAGGTTGAAGGCACGTCTGCCTGGGCGTCACGCATTGCGTTGCTCACTC-----ACCCC-GTGCCTC--A-CT---G
GGCGGG-----TAA-GTGCGTGGGCGG-ATATTGGCCCTCC-----GTTCACATTT-G-TGCTC--GGTTAGCCTAAAA-
A-TAA-GG-TCCT---TGATGACGG-AC-------ATCA---CAACAAGTGGTGG----TTGCC---AAACTGTCGCGAC
ACGTTGTGCA---TGAT-A--GT------CCATCGTCA---GTGG--GCT----------CATTAACCCTTAA-GT-GCC
-A--TTGA---------------ACTT---GGTACC---TCA--ACTG-C-GACCCC--AGGT-CA-GG-C--GGGATCA
CCC-GCTGAGTTTAAGCATATCAA-TAAGCGG-AGG-AAAAGAAA-CTTACAAGGATTCCCCTAGTAACGG-CGAGCGAA
?????????
>croceovirens_JP387
????????????????????????????????????????????????????????????????????????????????
??????????????TCATTTAGAGGAAGGAGAAGTCGTAACAAGGTTTCCG-TAGGTGAACCTGCGGAAGGATCATTGTC
AAAA-CCT-GACA--T---CTAGAAAA-CTC-GTG-AACTTGTT-CATAAA-----GAA---T--GGGA-AAT-GCA---
--TCGG-TT-TGG-CCCAG-T-GC----CTCTCCT-----TTTGATTT----------CCCC--TC--------------
--------GCGA----GCAGA-CGTGCCTGG-AGC-TTTCGAG--CGATG-TGT-TT--GTCT-GCTTGTCGAACAA-CG
AA-CCC-CGGCGCAAATCGCGCCAAGGA-T---AA--AGGAATGA---GTTT-GT-----G-CA--TG-TATG-T----C
CCT----------GCCC-GTCTA----C------GG--GT----GGTG-------TTGGCTT-GCACATCTTTT-----G
TA--------TAA-----C----TA------AA-TGACTCTCGGCAACGGATATCTCGGCTCTTGCATCGATGAAGAACG
TAGCGAAATGCGATACTTGGTGTGAATTGCAGAATCCCGTGAACCATCGAGTCTTTGAACGCAAGTTGCGCCTGAAGCC-
-ATCAGGTTGAAGGCACGTCTGCCTGGGCGTCACGCATTGCGTCGCTCACTC-----ACCCC-GTGCCTC--A-CT---G
GGCGGG-----CAA-GTGCGTGGGCGG-ATATTGGCCCCCC-----GTTCACATTT-G-TGCTC--GGTCGGCCTAAAA-
A-TAA-GG-TCCT---TGATGACGG-AC-------ATCA---CAACAAGTGGTGG----TTGCC---AAACTGTCGCGAC
ACGTTGTGCA---TGCT-A--CT------CCGTTGTCA---GTGG--GCT----------CATTGACCCTTAA-GT-ACC
-A--TCGA---------------ACTT---GGTACC---TCA--ACTG-C-GACCCC--AGGT-CA-GG-C--GGGATTA
CCC-GCTGAGTTTAA?????????????????????????????????????????????????????????????????
?????????
>cruenta_MP745_NR
???????????GT-CCGGTG-AAGTGTTCGG-ATCGCGG-CGACGTGGG-CGGTTCGCTGCC-GGCGACGTCGCGAGAAG
TCCACTGAACCTTATCATTTAGAGGAAGGAGAAGTCGTAACAAGGTTTCCG-TAGGTGAACCTGCGGAAGGATCATTGTC
AAAA-CCT-GACA--T---CTAGAAAA-CTC-GTG-AACTTGTT-CATAAA-----GAA---T--GGGG-AAT-GCA---
--TCGG-TT-TGG-CCCAG-T-GC----CTCTCCT-----TT-GCTCT----------CCCC--TC--------------
--------GCGA----GCAGA-CGTGCTTGG-AGC-TTTTGAG--CAATG-TGT-TC--GTCT-GCTTGTCGAACAA-CG
AA-CCC-CGGCGCAAATCGCGCCAAGGA-T---AA--TGGAATGA---GTTT-GT-----G-CA--TG-CATG-T----C
CCT----------GCCC-GTCTA----C------GG--GT----GGCG-------TTGGCTT-GCACATTTTTT-----G
TA--------TAA-----T----CA------AA-TGACTCTCGGCAACGGATATCTCGGCTCTTGCATCGATGAAGAACG
TAGCGAAATGCGATACTTGGTGTGAATTGCAGAATCCCGTGAACCATYGAGTCTTTGAACGCAAGTTGCGCCTGAAGCC-
-ATCAGGTTGAAGGCACGTCTGCCTGGGCGTCACGCAWTGCGTCGCTCACTC-----ACCCC-GTGCCTC--A-CT---G
GGCGGG--GG-TAA-GTGCGTGGGCGG-ATATTGGCCCTCC-----GTTCACATTT-G-TGCTC--GGTTGGCCTAAAA-
A-TAA-GG-TCCC---TGATGACGG-AC-------ATCC---CAACAAGTGGTGG----TTGCA---AAACTGTCGCGAC
ACGTTGTGCA---TGCT-A--CT------CCATCGTTG---GTGG--GCT----------CGTTGACC-TTAA-GT-GCC
-A--TCGA---------------ACTT---GGTGCC---TCA--ACTG-C-GACCCC--AGGT-CA-GG-C--GGGATTA
CCC-GCTGAGTTTAAGCATATCAA-TAAGCGG-AGG-AAAAGAAA-CTTACAAGGATTCCCCTAGTAACGG-CGAGCGAA
CCGGG-AAT
>cruenta_MP999_NR
????????????????????????????????????????????????????????????????????????????????
?????????????ATCATTTAGAGGAAGGAGAAGTCGTAACAAGGTTTCCG-TAGGTGAACCTGCGGAAGGATCATTGTC
AAAA-CCT-GACA--T---CTAGAAAA-CTC-GTG-AACTTGTT-CATAAA-----GAA---T--GGGG-AAT-GCA---
--TCGG-TT-TGG-CCCAG-T-GC----CTCTCCT-----TT-GCTCT----------CCCC--TC--------------
--------GCGA----GCAGA-CGTGCTTGG-AGC-TTTTGAG--CAATG-TGT-TC--GTCT-GCTTGTCGAACAA-CG
AA-CCC-CGGCGCAAATCGCGCCAAGGA-T---AA--TGGAATGA---GTTT-GT-----G-CA--TG-CATG-T----C
CCT----------GCCC-GTCTA----C------GG--GT----GGCG-------TTGGCTT-GCACATTTTTT-----G
TA--------TAA-----T----CA------AA-TGACTCTCGGCAACGGATATCTCGGCTCTTGCATCGATGAAGAACG
TAGCGAAATGCGATACTTGGTGTGAATTGCAGAATCCCGTGAACCATCGAGTCTTTGAACGCAAGTTGCGCCTGAAGCC-
-ATCAGGTTGAAGGCACGTCTGCCTGGGCGTCACGCATTGCGTCGCTCACTC-----ACCCC-GTGCCTC--A-CT---G
GGCGGGGG---TAA-GTGCGTGGGCGG-ATATTGGCCCTCC-----GTTCACATTT-G-TGCTC--GGTTGGCCTAAAA-
A-TAA-GG-TCCC---TGATGACGG-AC-------ATCC---CAACAAGTGGTGG----TTGCA---AAACTGTCGCGAC
ACGTTGTGCA---TGCT-A--CT------CCATCGTTG---GTGG--GCT----------CGTTGA-CCTTAA-GT-GCC
-A--TCGA---------------ACTT---GGTGCC---TCA--ACTG-C-GACCCC--AGGT-CA-GG-C--GGGATTA
CCC-GCTGAGTTTAAGCATAT???????????????????????????????????????????????????????????
?????????
>cryptoclada_EO12684
????????????????????????????????????????????????????????????????????????????????
????????????TATCATTTAGAGGAAGGAGAAGTCGTAACAAGGTTTCCG-TAGGTGAACCTGCGGAAGGATCATTGTC
AAAA-CCT-GACA--T---CTAGAAAA-CTC-GTG-AACTTGTT-CATAAA-----GAA---T--GGGG-AAT-GAA---
--TCGG-TT-TGG-CCCAG-T-GG----CTCTCCT-----TTTGCTTT----------CCCC--TC--------------
--------GCGA----GCGGA-CGTGCCTGG-AGC-TTTCAAG--CGACG-TGT-TC--GTCT-GCTTGTCGAACAA-CG
AA-ACC-CGGCGCAAATCGCGCCAAGGA-T---AA--TGGAATGA---GTTT-GT-----G-CA--TG-CATG-T----C
CCT----------GCCC-GTCTA----C------GG--GT----GGCG-------TTGGCTT-GCACATCTTTT-----G
TA--------TAA-----C----TA------AA-TGACTCTCGGCAACGGATATCTCGGCTCTTGCATCGATGAAGAACG
TAGCGAAATGCGATACTTGGTGTGAATTGCAGAATCCCGTGAACCATCGAGTCTTTGAACGCAAGTTGCGCCTGAAGCC-
-ATCAGGTTGAAGGCACGTCTGCCTGGGCGTCACGCATTGCGTCGCTCACTC-----ACCCC-GTGCCTC--A-CT---G
GGCAGG-----TAA-GTGCGTGGGCGG-ATATTGGCCCCCC-----GTTCACATTT-G-TGCTC--GGTTGGCCCAAAA-
A-TAA-GG-TCCC---TGATGACGG-CC-------ATCA---CAACAAGTGGTGG----TTGCC---AAACTGTCGCGAC
ATGTTGTGCA---TGCT-A--CT------CCGTCGTCG---GTGG--GCT----------CATTGACCCTTAA-GT-GCC
-A--TCGA---------------ACTT---GGTACC---TCA--ACTG-C-GACCCC--AGGT-CA-GG-C--GGGATTA
CCC-GCTGAGTTTAAGCATATCAA-TAAGCGG-AGG-AAAAGAAA-CTTACAAGGATTCCCTTAGTAACGG-CGAGCGAA
CCGGG-AAT
>cubica_MP623
??????????GGT-CCGGTG-AAGTGTTCGG-ATCGCGG-CGACGTGGG-CGGTTCGCTGCC-GGCGACGTCGCGAGAAG
TCCACTGAACCTTATCATTTAGAGGAAGGAGAAGTCGTAACAAGGTTTCCG-TAGGTGAACCTGCGGAAGGATCATTGTC
AAAA-CCT-GACA--T---CTAGAAAA-CTC-GTG-AACTTGTT-CATAAA-----GAA---T--GGGG-AAT-GCA---
--TCGG-TT-TGG-CCCTG-T-GC----CTCTC-T-----TTTGCTTT----------CCCC--TC--------------
--------GCGA----GCAGA-CGTGCCTGG-AGC-TTTCGAG--CGATG-TGT-TT--GTCT-GCTTGTCGAACAA-CG
AA-CCC-CGGCGCAAATCGCGCCAAGGA-T---AA--TGGAATGA---GTTT-GT-----G-CA--TG-CATG-T----C
CCT----------GCCC-GTCTA----C------GG--GT----GGCG-------TTGGCTT-GCACATCTTTT-----G
TA--------TAA-----C----TA------AA-TGACTCTCGGCAACGGATATCTCGGCTCTTGCATCGATGAAGAACG
TAGCGAAATGCGATACTTGGTGTGAATTGCAGAATCCCGTGAACCATCGAGTCTTTGAACGCAAGTTGCGCCCGAAGCC-
-ATCAGGTTGAAGGCACGTCTGCCTGGGCGTCACGCATTGCGTCGCTCACTC-----ACCCC-GTGCCTC--A-TT---G
GGCGGG-----TAA-GTGCGTGGGCGG-ATATTGGCCCCCC-----GTTCACATTT-G-TGCTC--GGTTGGCCTAAAA-
A-TAA-GT-TCCC---TGATGATGG-AC-------ATCA---CAACAAGTGGTGG----TTGCC---AAACTGTCGCGAC
ATGTTGTGCA---TGCT-A--CT------CCGTWGTCG---GTGG--GCT----------CATTGACCCTTAA-GT-GCC
-A--TCGA---------------ACTT---GGTACC---TCA--ACTG-C-GACCCC--AGGT-CA-GG-C--GGGATTA
CCC-GCTGAGTTTAAGCATATCAA-TAAGCGG-AGG-AAAAGAAA-CTTACAAGGATTCCCCTAGTAACGG-CGAGCGAA
CCGGG-AAT
>cumuliflora_EO12699
????????????????????????????????????????????????????????????????????????????????
??????????????TCATTTAGAGGAAGGAGAAGTCGTAACAAGGTTTCCG-TAGGTGA-CCTGCGGAAGGATCATTGTC
AAAA-CCT-GACA--T---CTAGAAAA-CTC-GTG-AACTTGTT-CATAGA-----GAA---T--GGGG-AAT-GCA---
--TCGG-TT-TGG-CCCAG-T-GT----CTCTCCT-----TTTGCTTT----------CCCC--TT--------------
--------GCGA----GCAGA-CGTGCATGG-AGC-TTTTGAG--CGATG-TGT-TC--GTCT-GCTTGTCGAACAA-CG
AA-CCC-CGGCGCAAATCGCGCCAAGGA-A---AA--TGGAATGA---GTTT-GT-----G-CA--TG-CATG-G----C
CCT----------GCCC-GTCTA----C------GG--GT----GGCG-------TTGGCTT-GCACTTCTTTT-----G
TA--------TAA-----C----TA------AA-TGACTCTCGGCAACGGATATCTCGGCTCTTGCATCGATGAAGAACG
TAGCGAAATGCGATACTTGGTGTGAATTGCAGAATCCCGTGAACCATCGAGTCTTTGAACGCAAGTTGCGCCTGAAGCC-
-ATCAGGTTGAAGGCACGTCTGCCTGGGCGTCACGCATTGCGTCGCTCACTC-----ACCCC-GTGCCTC--A-TT---G
GGCGGG-----TAA-GTGCGTGGGCGG-ATATTGGCCCCCC-----GTTCACATTT-G-TGCTC--GGTTGGCCTAAAA-
A-TAA-GG-TCCC---TGATGACGG-AC-------ATCA---CAACAAGTGGTGG----TTGCC---AAACCGTCGCGTC
ACGTTGTGCA---TGCT-A--CT------CCGTCGTCG---GTGG--GCT----------CATTGACCCTTAA-GT-GCC
-A--TAGA---------------ACTT---GGTACC---TCA--ACTG-C-GACCCC--AGGT-CA-GG-C--GGGATTA
CCC-GCTGAGTTTAAGCATATCAA-TAAGCGG-AGG-AA?????????????????????????????????????????
?????????
>curtophylla_EO12750
???????????GT-CCGGTG-AAGTGTTCGG-ATCGCGG-CGACGTGGG-CGGTTCGCTGCC-GGCGACGTCGCGAGAAG
TCCACTGAACCTTATCATTTAGAGGAAGGAGAAGTCGTAACAAGGTTTCCG-TAGGTGAACCTGCGGAAGGATCATTGTC
AAAA-CTT-GACA--T---CTAGAAAA-CTC-GTG-AACTTGTT-CATAGA-----GAA---T--GGGG-AAT-GCA---
--TCGG-TT-TGG-CCCAG-T-GC----CTCTCCT-----TTTGCTTT----------CCCC--TT--------------
--------GCGA----GCAGA-CGTGCCTGG-AGC-TTTCGAG--CGACG-TGT-TC--GTCT-GCTTGTCGAACAA-CG
AA-CCC-CGGCGCAAATCGCGCCAAGGA-T---AA--TGGAATGA---GTTT-GT-----G-CA--TG-CATG-T----C
CCT----------GCCC-GTCTA----A------GG--GT----GGCG-------TTGGCTT-GCACATCTTTT-----G
TA--------TAA-----C----TA------AA-TGACTCTCGGCAACGGATATCTCGGCTCTTGCATCGATGAAGAACG
TAGCGAAATGCGATACTTGGTGTGAATTGCAGAATCCCGTGAACCATCGAGTCTTTGAACGCAAGTTGCGCCTGAAGCC-
-ATCAGGTTGAAGGCACGTCTGCCTGGGCGTCACGCATTGCGTCGCTCACTC-----ACCCC-GTGCCTC--A-CT---G
GGCGGG-----TAA-GTGCGTGGGCGG-ATATTGGCCCCCC-----GTTCACATTT-G-TGCTC--GGTTGGCCTAAAA-
A-TAA-GG-TCCC---TGATGACGG-AC-------ATCA---CAACAAGTGGTGG----TTGCC---AAACTGTCGCGAC
ACGTTGTGCA---TGCT-A--CT------TCGTCGTCG---GTGG--GCT----------CATTGACCCTTAA-GT-GCC
-A--TCGA---------------ACTT---GGTACT---TCA--ACTG-C-GACCCC--AGGT-CA-GG-C--GGGATTA
CCC-GCTGAGTTTAAGCATATCAA-TAAGCGG-AGG-AAAAGAAA-CTTACAAGGATTCCCCTAGTAACGG-CGAGCGAA
CCGGG-AAT
>curviflora_MP765
??????????GGT-CCGGTG-AAGTGTTCGG-ATCGCGG-CGACGTGGG-CGGTTCGCTGCC-GGCGACGTCGCGAGAAG
TCCACTGAACCTTATCATTTAGAGGAAGGAGAAGTCGTAACAAGGTTTCCG-TAGGTGAACCTGCGGAAGGATCATTGTC
AAAA-CTT-GACA--T---CTAGAAAA-CTC-GTG-AACTTGTT-CATAAG-----GAA---T--TGGG-AAT-GCA---
--TTGG-TT-TGG-CCCAG-T-GC----CTCTCCT-----TTTTCTTT----------CCCC--TC--------------
--------GCGA----GCAGA-CGTTCCTGG-AGC-TTTCGAG--CGACG-TGT-TT--GTCT-GCTTGTCCAACAA-TG
AA-CCC-CGGCGCAAATCGCGCCAAGGA-T---AA--TGAAATGA---GTTT-GT-----G-CA--TG-CATA-T----C
CCT----------ACCC-GTCTA----C------GG--GT----GGCG-------TTGGCTT-GCACATCTTTT-----G
TA--------TAA-----C----TA------AA-TGACTCTCGGCAACGGATATCTCGGCTCTTGCATCGATGAAGAACG
TAGCGAAATGCGATACTTGGTGTGAATTGCAGAATCCCGTGAACCATCGAGTCTTTGAACGCAAGTTGCGCCTGAAGCC-
-ATCAGGTTGAAGGCACGTCTGCTTGGGCGTCACGCATTGCGTCACTCACTC-----ACCCC-GTGCCTC--A-TT---G
GGCRGG-----TAA-GTGCGTGGGCGG-ATATTGGCCCCCC-----GTTCACATTT-G-TGCTC--GGTTGGCCTAAAA-
A-TAA-GG-TCCC---TGATGACGG-AC-------ATCA---CAACAAGTGGTGG----TTGCC---AAACTGTCGCGAC
ACGTTGTGCA---TGCT-A--CT------CTGTCATGG---TTGG--GCT----------CATAGACCCTTAA-GT-GCC
-A--TAGA---------------ACTT---GGTACC---TCA--ACTG-C-GACCCC--AGGT-CA-GG-C--GGGATTA
CCC-GCTGAGTTTAAGCATATCAA-TAAGCGG-AGG-AAAAGAAA-CTTACAAGGATTCCCCTAGTAACGG-CGAGCGAA
CCGGG-A-T
>curviflora_dif_EO12742
????????????????????????????????????????????????????????????????????????????????
????????????????????????????????????????????GTTTCCG-TAGGTGA-CCTGCGGAAGGATCATTGTC
AAAA-CTT-GACA--T---CTAGAAAA-CTC-GTG-AACTTGTT-CATAAG-----GAA---T--TGGG-AAT-GCA---
--TTGG-TT-TGG-CCCAG-T-GC----CTCTCCT-----TTTTCTTT----------CCCC--TC--------------
--------GCGA----GCAGA-CGTGCCTGG-AGC-TTTCGAG--CGACG-TGT-TT--GTCT-GCTTGTCGAACAA-TG
AA-CCC-CGGCGCAAATCGCGCCAAGGA-T---AA--TGAAATGA---GTTT-GT-----G-CA--TG-CATA-T----C
CCT----------ACCC-GTCTA----C------GG--GT----GGCG-------TTGGCTT-GCACATCTTTT-----G
TA--------TAA-----C----TA------AA-TGACTCTCGGCAACGGATATCTCGGCTCTTGCATCGATGAAGAACG
TAGCGAAATGCGATACTTGGTGTGAATTGCAGAATCCCGTGAACCATCGAGTCTTTGAACGCAAGTTGCGCCTGAAGCC-
-ATCAGGTTGAAGGCACGTCTGCTTGGGCGTCACGCATTGCGTCACTCACTC-----ACCCC-GTGCCTC--A-TT---G
GGCGGG-----TAA-GTGCGTGGGCGG-ATATTGGCCCCCCC----GTTCACATTT-G-TGCTC--GGTTGGCCTAAAA-
A-TAA-GG-TCCC---TGATGACGG-AC-------ATCA---CAACAAGTGGTGG----TTGCC---AAACTGTCGCGAC
ACGTTGTGCA---TGGT-A--CT------CTGTCATGG---TTGG--GCT----------CATAGACCCTTAA-GT-GCC
-A--TCGA---------------ACTT---GGTACC---TCA--ACTG-C-GACCCC--AGGT-CA-GG-C--GGGATTA
CCC-GCTGAGTTTAAGCATATCAA-TAAGCGG-AGG-AAAAGAAA-CTTACAAGGATTCCCCTAGTAACGGGCGAGCGAA
CCGGG-AAT
>curvifolia_MP700
???????????GT-CCGGTG-AAGTGTTCGG-ATCGCGG-CGACGTGGG-CGGTTCGCTGCC-GGCGACGTCGCGAGAAG
TCCACTGAACCTTATCATTTAGAGGAAGGAGAAGTCGTAACAAGGTTTCCG-TAGGTGAACCTGCGGAAGGATCATTGTC
AAAA-CCT-GACA--T---CTAGAAAA-CTC-GTG-AACTTGTT-CATAAA-----GAA---T--GGGG-AAT-GCA---
--TCGG-TT-TGG-CCCAG-T-GC----CTCTCCT-----ATTCCTTT----------CCCC--TC--------------
--------GCGA----GCAGA-CGTGCCTGG-AGC-TTTTGAG--CGACG-TGT-TC--GTCT-GCTTGTCGAACAA-CG
AA-CCC-CGGCGCAAATCGCGCCAAGGA-A---AA--TGGAATGA---GTTT-GT-----G-CA--TG-CATG-T----T
CCT----------GCCC-GTCTA----C------GG--GT----GGTG-------TTGGCTT-GCACATCTTTT-----G
TA--------TAA-----C----TA------AA-TGACTCTCGGCAACGGATATCTCGGCTCTTGCATCGATGAAGAACG
TAGCGAAATGCGATACTTGGTGTGAATTGCAGAATCCCGTGAACCATCGAGTCTTTGAACGCAAGTTGCGCCTGAAGCC-
-ATCAGGTTGAAGGCACGTCTGCCTGGGCGTCACGCATTGCGTTGCTCACTC-----ACCCC-GTGCCTC--A-CT---G
GGCGGG-----TAA-GTGCGTGGGCGG-ATATTGGCCCTCC-----GTTCACATTT-G-TGCTC--GGTTAGCCTAAAA-
A-TAA-GG-TCCT---TGATGACGG-AC-------ATCA---CAACAAGTGGTGG----TTGCC---AAACTGTCGCGAC
ACGTTGTGCA---TGAT-A--GT------CCATCGTCA---GTGG--GCT----------CATTAACCCTTAA-GT-GCC
-A--TTGA---------------ACTT---GGTACC---TCA--ACTG-C-GACCCC--AGGT-CA-GG-C--GGGATCA
CCC-GCTGAGTTTAAGCATATCAA-TAAGCGG-AGG-AAAAGAAA-CTTACAAGGATTCCCCTAGTAACGG-CGAGCGAA
CCGGG-AAT
>curvirostris_MP817
??????????GGT-CCGGTG-AAGTGTTCGG-ATCGCGG-CGACGTGGG-CGGTTCGCTGCC-GGCGACGTTGCGAGAAG
TCCACTGAACCTTATCATTTAGAGGAAGGAGAAGTCGTAACAAGGTTTCCG-TAGGTGAACCTGCGGAAGGATCATTGTC
AAAA-CTT-GACA--T---CTAGAAAA-CTC-GTG-AACTTGTT-CACAAA-----GAA---T--GGGG-AAT-GCA---
--TTGG-TT-TGG-CCCAG-T-GC----CTCTCCT-----TTTGCTTG----------CCCC--TC--------------
--------GCGA----GCAGA-CGTGCCTGG-AGC-TTTCGAG--CGATG-AGT-TC--GTCT-GCTTGTCAAACAA-CG
AA-CCC-CGGCGCAAATCGCGCCAAGGA-T---AA--TGGAATGA---GTTT-GT-----G-CA--TG-CATA-T----C
CCT----------ACCC-GTCTA----C------GG--GT----TGTG-------TTGGCTT-GCACATCTTTT-----G
TA--------TAA-----C----TA------AA-TGACTCTCGGCAACGGATATCTCGGCTCTTGCATCGATGAAGAACG
TAGCGAAATGCGATACTTGGTGTGAATTGCAGAATCCCGTGAACCATCGAGTCTTTGAACGCAAGTTGCGCCTGAAGCC-
-ATCAGGTTGAAGGCACGTCTGCTTGGGCGTCACGCATTGCGTCGCTCACTC-----ACCCC-GTGCCTC--A-TT---G
GGCGGG-----TAA-G--GGTGGGCGG-ATATTGGCCCCCC-----GTTCACATTT-G-TGCTC--GGCTGGCCTAAAA-
A-AAA-GG-TCCC---TGATGACGG-AC-------ATCA---CAACAAGTGGTGG----TTGCC---AAACTGTCGCGAC
ACGTTGTGCA---TGCT-A--CT------CCGTCATGG---TTGG--GCT----------CATTGACCTTTAA-GT-GCC
-A--TCGA---------------ACTT---GGTACC---TCA--ACTG-C-GACCCC--AGGT-CA-GG-C--GGGATTA
CCC-GCTGAGTTTAAGCATATCAA-TAAGCGG-AGG-AAAAGRAA-CTTACAAGGATTCCCCTAGTAACGG-CGAGCGAA
CCGGG-AAT
>curvirostris_MP941
????????????T-CCGGTG-AAGTGTTCGG-ATCGCGG-CGACGTGGG-CGGTTCGCTGCC-GGCGACGTTGCGAGAAG
TCCACTGAACCTTATCATTTAGAGGAAGGAGAAGTCGTAACAAGGTTTCCG-TAGGTGAACCTGCGGAAGGATCATTGTC
AAAA-CTT-GACA--T---CTAGAAAA-CTC-GTG-AACTTGTT-CATAAA-----GAA---T--GGGG-AAT-GCA---
--TTGG-TT-TGG-CCCAG-T-GC----CTCTCCT-----TTTGCTTG----------CCCC--TC--------------
--------GCGA----GCAGA-CGTGCCTGG-AGC-TTTCGAG--CGATG-AGT-TC--GTCT-GCTTGTCAAACAA-CG
AA-CCC-CGGCGCAAATCGCGCCAAGGA-T---AA--TGGAATGA---GTTT-GT-----G-CA--TG-CATA-T----C
CCT----------ACCC-GTCTA----C------GG--GT----TGTG-------TTGGCTT-GCACATCTTTT-----G
TA--------TAA-----C----TA------AA-TGACTCTCGGCAACGGATATCTCGGCTCTTGCATCGATGAAGAACG
TAGCGAAATGCGATACTTGGTGTGAATTGCAGAATCCCGTGAACCATCGAGTCTTTGAACGCAAGTTGCGCCTGAAGCC-
-ATCAGGTTGAAGGCACGTCTGCTTGGGCGTCACGCATTGCGTCGCTCACTC-----ACCCC-GTGCCTC--A-TT---G
GGCGGG-----TAA-G--GGTGGGCGG-ATATTGGCCCCCC-----GTTCACATTT-G-TGCTC--GGCTGGCCTAAAA-
A-AAA-GG-TCCC---TGATGACGG-AC-------ATCA---CAACAAGTGGTGG----TTGCC---AAACTGTCGCGAC
ACGTTGTGCA---TGCT-A--CT------CCGTCATGG---TTGG--GCT----------CATTGACCTTTAA-GT-GCC
-A--TCGA---------------ACTT---GGTACC---TCA--ACTG-C-GACCCC--AGGT-CA-GG-C--GGGATTA
CCC-GCTGAGTTTAAGCATATCAA-TAAGCGG-AGG-AAAAGAAA-CTTACAAGGATTCCCCTAGTAACGG-CGAGCGAA
CCGGG-AAT
>cyathiformis_a_ANA
???????????????????G-AAGTGTTCGG-ATCGCGG-CGACGTGGG-CGGTTCGCTGCC-GGCGACGTCGCGAGAAG
TCCACTGAACCTTATCATTTAGAGGAAGGAGAAGTCGTAACAAGGTTTCCG-TAGGTGAACCTGCGGAAGGATCATTGTC
AAAA-CTT-GACA--T---CTAGAAAA-CTT-GTG-AACTTGTT-CATAAA-----AAA---T--GGGG-AAY-GCA---
--TTGG-TT-TGA-CCTAG-T-GC----CTCTCCT-----TTTGCTTT----------CCCC--TC--------------
--------GCGA----GCAGA-CGTGCGTGG-AGC-TTT-GAG--CGATG-TGT-TC--GTTT-GCTTGTCGAACAA-CG
AA-CCC-CGGCGCAAATCGCGCCAAGGA-T---ATAATGGAATGA---GTTT-GT-----G-CA--TR-CATG-T----C
CCT----------ACCC-GTCTA----C------GG--GT----GGTG-------TTGGCTT-GCACATCTTTT-----G
TA--------TAA-----C----CA------AA-TGACTCTCGGCAACGGATATCTCGGCTCTTGCATCGATGAAGAACG
TAGCGAAATGCGATACTTGGTGTGAATTGCAGAATCCCGTGAACCATCGAGTCTTTGAACGCAAGTTGCGCCTGAAGCC-
-ATCAGGTTGAAGGCACGTCTGCCTGGGCGTCACGCATTGCGTCGCTCACTC-----ACCTC-GTGCCTC--A-TT---G
GGCGGG-----TAA-GTGCGTGGGCGG-ATATTGGCCCCCC-----GTTCACATTT-G-TGCTC--GGTTGGCCTAAAA-
A-TAA-GG-TCCT---TGATGACGG-AC-------ATCA---CAACAAGTGGTGG----TTGCC---AAACTGTCGCGAC
ATGTTGTGCA---TGCT-A--CT------CCGTCATGG---GTGG--GCT----------CGTTGACCCTTAA-GT-GCC
-A--TCGA---------------ACTT---GGTACC---TCA--ACTG-C-GACCCC--AGGT-CA-GG-C--GGGATTA
CCC-GCTGAGTTTAAGCATATCAA-TAAGCGG-AGG-AAAAGAAA-CTTACAAGGATTCCCCTAGTAACGG-CGAGCGAA
C-GGGG???
>cyathiformis_d_ANA
????????????????GGTG-AAGTGTTCGG-ATCGCGG-CGACGTGGG-CGGTTCGCTGCC-GGCGACGTCGCGAGAAG
TCCACTGAACCTTATCATTTAGAGGAAGGAGAAGTCGTAACAAGGTTTCCG-TAGGTGAACCTGCGGAAGGATCATTGTC
AAAA-CTT-GACA--T---CTAGAAAA-CTT-GTG-AACTTGTT-CATAAA-----AAA---T--GGGG-AAC-GCA---
--TTGG-TT-TGA-CCTAG-T-GC----CTCTCCT-----TTTGCTTT----------CCCC--TC--------------
--------GCGA----GCAGA-CGTGCGTGG-AGC-TTTCGAG--CGATG-TGT-TC--GTTT-GCTTGTCGAACAA-CG
AA-CCC-CGGCGCAAATCGCGCCAAGGA-T---ATAATGGAATGA---GTTT-GT-----G-CA--TA-CATG-T----C
CCT----------ACCC-GTCTA----C------GG--GT----GGTG-------TTGGCTT-GCACATCTTTT-----G
TA--------TAA-----C----CA------AA-TGACTCTCGGCAACGGATATCTCGGCTCTTGCATCGATGAAGAACG
TAGCGAAATGCGATACTTGGTGTGAATTGCAGAATCCCGTGAACCATCGAGTCTTTGAACGCAAGTTGCGCCTGAAGCC-
-ATCAGGTTGAAGGCACGTCTGCCTGGGCGTCACGCATTGCGTCGCTCACTC-----ACCTC-GTGCCTC--A-TT---G
GGCGGG-----TAA-GTGCGTGGGCGG-ATATTGGCCCCCC-----GTTCACATTT-G-TGCTC--GGTTGGCCTAAAA-
A-TAA-GG-TCCT---TGATGACGG-AC-------ATCA---CAACAAGTGGTGG----TTGCC---AAACTGTCGCGAC
ATGTTGTGCA---TGCT-A--CT------CCGTCATGG---GTGG--GCT----------CGTTGACCCTTAA-GT-GCC
-A--TCGA---------------ACTT---GGTACC---TCA--ACTG-C-GACCCC--AGGT-CA-GG-C--GGGATTA
CCC-GCTGAGTTTAAGCATATCAA-TAAGCGG-AGG-AAAAGAAA-CTTACAAGGATTCCCCTAGTAACGG-CGAGCGAA
CCGGGG???
>cylindrica_MP1240
????????????????????????????????????????????????????????????????????????????????
????????????TATCATTTAGAGGAAGGAGAAGTCGTAACAAGGTTTCCG-TAGGTGAACCTGCGGAAGGATCATTGTC
AAAA-CTT-GACA--T---CTAGAAAA-CTC-GTG-AACTTGTT-CATAAA-----AAA---T--GGGG-AAT-GCA---
-TTTGG-TT-TGA-CCTAG-T-GC----CTCTCCT-----TTTGCTTT----------CCCC--TC--------------
--------GCGA----GCAGA-CGTGCCTGG-AGC-TTTCGAG--CGATG-TGT-TC--GTTT-GCTTGTCGAACAA-CG
AA-CCC-CGGCGCAAATCGCGCCAAGGA-T---AA--TAGAATGA---GTTT-GT-----G-CA--TG-CCTG-T----C
CCT----------ACCC-GTCTA----C------GG--GT----GGCG-------TTGGCTT-GCACATCTTTT-----G
TA--------TAA-----C----TA------AA-TGACTCTCGGCAACGGATATCTCGGCTCTTGCATCGATGAAGAACG
TAGCGAAATGCGATACTTGGTGTGAATTGCAGAATCCCGTGAACCATCGAGTCTTTGAACGCAAGTTGCGCCTGAAGCC-
-ATCAGGTTGAAGGCACGTCTGCCTGGGCGTCACGCATTGCGTCGCTCACTC-----ACCTC-GTGCCTC--A-TT---G
GGCGGG-----TAA-GTGCGTGGGCGG-ATATTGGCCTCCC-----GTTCACATTT-G-TGCTC--GGTTGGCCTAAAA-
A-TAA-GG-TCCT---TGATGACGG-AC-------ATCA---CAACAAGTGGTGG----TTGCC---AAACTGTCGCGAC
ATGTTGTGCA---TGCT-A--CT------CCGTCATGG---GTGG--GCT----------CATTGACCCTTAA-GT-GCC
-A--TCGA---------------ACTT---GGTACC---TCA--ACTG-C-GACCCC--AGGT-CA-GG-C--GGGATTA
CCC-GCTGAGTTTAAGCATATCAA-TA?????????????????????????????????????????????????????
?????????
>cyrilliflora_CM10
?????????????????GTG-AAGTGTTCGG-ATCGCGG-CGACGTGGG-CGGTTCGCTGCC-GGCGACGTCGCGAGAAG
TCCACTGAACCTTATCATTTAGAGGAAGGAGAAGTCGTAACAAGGTTTCCG-TAGGTGAACCTGCGGAAGGATCATTGTC
AAAA-CTT-GACA--T---CTAGAAAA-CTC-GTG-AACTTGTT-CATAAG-----GAA---T--GGGG-AAT-GCA---
--TTGG-TT-TGG-CCCAG-T-GC----CTCTCCT-----TTTTCTTT----------CCCC--TC--------------
--------ACGA----GCAGA-CGTGCCTGG-AGC-TTTTGGG--CGACG-TGT-TC--GTCT-GCTTGTCGAACAA-CG
AA-CCC-CGGCGCAAATCGTGCCAAGGA-T---AA--TGAAATGA---GTTT-GT-----G-CA--TG-CATA-T----C
CCT----------ACCC-GTCTA----C------GG--GT----GGCG-------TTGGCTT-GCACATCTTTT-----G
TA--------TAA-----C----TA------AA-TGACTCTCGGCAACGGATATCTCGGCTCTTGCATCGATGAAGAACG
TAGCGAAATGCGATACTTGGTGTGAATTGCAGAATCCCGTGAACCATCGAGTCTTTGAACGCAAGTTGCGCCTGAAGCC-
-ATCAGGTTGAAGGCACGTCTGCTTGGGCGTCACGCATTGCGTCACTCACTC-----ACCCC-GTGCCTC--A-TT---G
GGCGGG-----TAA-GTGCGTGGGCGG-ATATTGGCCCCCCC----GTTCACATTT-G-TGCTC--GGTTGGCCTAAAA-
A-TAA-GG-TCCC---TGATGATGG-AC-------ATCA---CAACAAGTGGTGG----TTGCC---AAACTGTCGCGAC
ACGTTGTGCA---TGCT-A--CT------CTGTCATGG---TTGG--GCT----------CATAGACCCTTAA-GT-GCC
-A--TCGA---------------ACTT---GGTACC---TCA--ACTG-C-GACCCC--AGGT-CA-GG-C--GGGATTA
CCC-GCTGAGTTTAAGCATATCAA-TAAGCGG-AGG-AAAAGAAA-CTTACAAGGATTCCCCTAGTAACGG-CGAGCGAA
CCGGG-AAT
>daphniflora_MP567
???????????GT-CCGGTG-AAGTGTTCGG-ATCGCGG-CGACGTGGG-CGGTTCGCTGCC-GGCGACGTCGCGAGAAG
TCCACTGAACCTTATCATTTAGAGGAAGGAGAAGTCGTAACAAGGTTTCCG-TAGGTGAACCTGCGGAAGGATCATTGTC
AAAA-CTT-GACA--T---CTAGAAAA-CTC-GTG-AACTTGTT-CATAAA-----AAA---T--GGGG-AAT-GCA---
-TTTGG-TT-TGA-CCTAG-T-GT----CTCTCCT-----TTTGCTTT----------CCCC--TC--------------
--------GCGA----GCAGA-CGTGCCTGG-AGC-TTTCGAG--CGATG-TGT-TC--GTTT-GCTTGTCGAACAA-CG
AA-CCC-CGGCGCAAATCGCGCCAAGGA-T---AA--TAGAATGA---GTTT-GT-----G-CA--TG-CATG-T----C
CCT----------ACCC-GTCTA----C------GG--GT----GGCG-------TTGGCTT-GCACATCTTTT-----G
TA--------TAA-----C----TA------AA-TGACTCTCGGCAACGGATATCTCGGCTCTTGCATCGATGAAGAACG
TAGCGAAATGCGATACTTGGTGTGAATTGCAGAATCCCGTGAACCATCGAGTCTTTGAACGCAAGTTGCGCCTGAAGCC-
-ATCAGGTTGAAGGCACGTCTGCCTGGGCGTCACGCA?TGCGTCGCTCACTC-----ACCTC-GTGCCTC--A-TT---G
GGCGGG-----TAA-GTGCGTGGGCGG-ATATTGGCCTCCC-----GTTCACATTT-G-TGCTC--GGTTGGCCTAAAA-
--TAA-GG-TCCT---TGATGACGG-AC-------ATCA---CAACAAGTGGTGG----TTGCC---AAACTGTCGCGAC
ATGTTGTGCA---TGCT-A--CT------CCGTCATGG---GTGG--GCT----------CATTGACCCTTAA-GT-GCC
-A--TCGA---------------ACTT---GGTACC---TCA--ACTG-C-GACCCC--AGGT-CA-GG-C--GGGATTA
CCC-GCTGAGTTTAAGCATATCAA-TAA????????????????????????????????????????????????????
?????????
>deflexa_MP1247
???????????GT-CCGGTG-AAGTGTTCGG-ATCGCGG-CGACGTGGG-CGGTTCGCTGCC-GGCGACGTCGCGAGAAG
TCCACTGAACCTTATCATTTAGAGGAAGGAGAAGTCGTAACAAGGTTTCCG-TAGGTGAACCTGCGGAAGGATCATTGTC
AAAA-CCT-GACA--T---CTAGAAAA-CTC-GTG-AACT-GTT-CATAGA-----GAA---T--GGGG-AAT-GCA---
--CTGG-TT-TGG-CCTAG-T-GC----CTCTCCT-----TTTGCTTT----------CCCA--TC--------------
--------GCGA----GCAGA-CGTGCTTGG-AGC-TTTCGAG--CGATG-TGT-TC--GTCT-GCTTGTCGAACAA-CG
AA-CCC-CGGCACAAATCGTGCCAAGGA-T---AA--TGGAATGA---GTTT-GT-----G-CA--TG-CATG-T----C
CCT----------GCCC-GTCTA----C------GG--GT----GGCG-------TTGGCTA-GCACATCTTTT-----G
TA--------TAA-----C----TA------AA-TGACTCTCGGCAACGGATATCTCGGCTCTTGCATCGATGAAGAACG
TAGCGAAATGCGATACTTGGTGTGAATTGCAGAATCCCGTGAACCATCGAGTCTTTGAACGCAAGTTGCGCCTGAAGCC-
-ATCAGGTTGAAGGCACGTCTGCCTGGGCGTCACGCATTGCGTCGCTCACTC-----ACCCC-GTGCCTC--A-CT---G
GGCGG------TAA-GTGTGTGGGCGG-ATATTGGCCCCCC-----GTTCACATTT-G-TGCTC--GGTTGGCCTAAAA-
A-TAA-GG-TCCC---TGATGATGG-AC-------ATCA---CAACAAGTGGTGG----TTGCC---AAACTGTCGCGAC
ACGTTGTGCA---TGCT-A--CT------CCATCGTCG---GTGG--GCT----------CATTGACCCTTAA-GT-GCC
-A--TCGA---------------ACTT---GGTACC---TCA--ACTG-C-GACCCC--AGGT-CA-GG-C--GGGATTA
CCC-GCTGAGTTTAAGCATATCAA-TAAGCGG-AGG-AAAAGAAA-CTTACAAGGATTCCCCTAGTAACGG-CGAGCGAA
CCGGG-AAT
>demissa_EO12540
??????????GGT-CCGGTG-AAGTGTTCGG-ATCGCGG-CGACGTGGG-CGGTTCGCTGCC-GGCGACGTCGCGAGAAG
TCCACTGAACCTTATCATTTAGAGGAAGGAGAAGTCGTAACAAGGTTTCCG-TAGGTGAACCTGCGGAAGGATCATTGTC
AAAA-CCT-GACA--T---CTAGAAAA-CTC-GTG-AACTTGTT-CATAAA-----GAA---T--GGGG-AAT-GCA---
--TCGG-TT-TGG-CCCAG-T-GC----CTCTCCT-----TTTGCTTT----------CCCC--TC--------------
--------GCGA----GCAGA-CGTGCCTGG-AGC-TTTCGAG--CGATT-TGT-TC--GTCT-GCTTGTCGAACAA-CG
AA-CCC-CGGCGCAAATCGCGCCAAGGA-T---AA--TGGAATGA---GTTT-GT-----G-CA--TG-TATG-T----A
CCT----------GCCC-GTTTA----C------GG--GT----GGCG-------TTGGCTT-GCACATCTTTT-----G
TA--------TAA-----C----TA------AA-TGACTCTCGGCAACGGATATCTCGGCTCTTGCATCGATGAAGAACG
TAGCGAAATGCGATACTTGGTGTGAATTGCAGAATCCCGTGAACCATCGAGTCTTTGAACGCAAGTTGCGCCTGAAGCC-
-ATCAGGTTGAAGGCACGTCTGCCTGGGCGTCACGCATTGCGTCGCTCACTC-----ACCCC-GTGCCTC--A-CT---G
GGCGGG-----TAA-GTGCGTGGGCGG-ATATTGSCCCCCC-----GTTCACATTT-G-TGCTC--GGTTGGCCTAAAA-
A-TAA-GG-TCCC---TGATGACGG-AC-------ATCA---CAACAAGTGGTGG----TTGCC---AAACTGTCGCGAC
GCGTTGTGCA---TGCT-A--CT------CCGTCGTYG---GTGG--GCT----------CATTGACCCTTAA-GT-GCC
-A--TCGA---------------ACTT---GGTACC---TCA--ACTG-C-GACCCC--AG???????????????????
????????????????????????????????????????????????????????????????????????????????
?????????
>densifolia_BG591
???????????GT-CCGGTG-AAGTGTTCGG-ATCGCGG-CGACGTGGG-CGGTTCGCTGCC-GGCGACGTCGCGAGAAG
TCCACTGAACCTTATCATTTAGAGGAAGGAGAAGTCGTAACAAGGTTTCCG-TAGGTGAACCTGCGGAAGGATCATTGTC
AAAA-CCT-GACA--T---CTAGAAAA-CTC-GTG-AACT-GTT-CATAGA-----GAA---T--GAGG-AAT-GCA---
--TTGG-TT-TGG-CCTAG-T-GC----CTCTCCT-----TTTGCTTT----------CCCA--TC--------------
--------GCGA----GCAGA-CGCGCTTGG-AGC-TTTCGAG--CGATG-TGT-TC--GTCT-GCTTGTCGAACAA-CG
AA-CCC-CGGCACAAATCGTGCCAAGGA-T---AA--TGGAATGA---GTTT-GT-----G-CA--TG-CATG-T----C
CCT----------GCCC-GTCTA----C------GG--GT----GGTG-------TTGGCTA-GCACATCTTTT-----G
TA--------TAA-----C----TA------AA-TGACTCTCGGCAACGGATATCTCGGCTCTTGCATCGATGAAGAACG
TAGCGAAATGCGATACTTGGTGTGAATTGCAGAATCCCGTGAACCATCGAGTCTTTGAACGCAAGTTGCGCCTGAAGCC-
-ATCAGGTTGAAGGCACGTCTGCCTGGGCGTCACGCAWTGCGTCGCTCACTC-----ACCCC-GTGCCTC--A-CA---A
GGCGGG-----TAA-GTGCGTGGGCGG-ATATTGGCCCCCC-----GTTCACAWTT-G-TGCTC--GGTTGGCCTAAAA-
A-AAA-GG-TCCC---TGATGATGG-AC-------ATCA---CAACAAGTGGTGG----TTGCC---AAACTGTCGCGAC
ACGTTGTGCA---TGCT-A--CT------CCATCGTCG---GTGG--GCT----------CATTGACCCTTAA-GT-GCC
-A--TCGA---------------ACTT---GGTACC---TCA--ACTG-C-GACCCC--AGGT-CA-GG-C--GGGATTA
CCC-GCTGAGTTTAAGCATATCAA-TAAGCGG-AGG-AAAAGAAA-CTTACAAGGATTCCCCTAGTAACGG-CGAGCGAA
CCGGG-AAT
>denticulata_MP799
???????????GT-CCGGTG-AAGTGTTCGG-ATCGCGG-CGACGTGGG-CGGTTCGCTGCC-GGCGACGTCGCGAGAAG
TCCACTGAACCTTATCATTTAGAGGAAGGAGAAGTCGTAACAAGGTTTCCG-TAGGTGAACCTGCGGAAGGATCATTGTC
AAAA-CTT-GACA--T---CTAGAAAA-CTC-GTG-AACTTGTT-CATAAA-----AAA---T--GGGG-AAT-GCA---
-TTTGG-TT-TGA-CCTAG-T-GT----CTCTCCT-----TTTGCTTT----------CCCC--TC--------------
--------GCGA----GCAGA-CGTGCCTGG-AGC-TTTCGAG--CGATG-TGT-TC--GTTT-GCTTGTCGAACAA-CG
AA-CCC-CGGCGCAAATCGCGCCAAGGA-T---AA--TAGAATGA---GTTT-GT-----G-CA--TG-CATG-T----C
CCT----------ACCC-GTCTA----C------GG--GT----GGCG-------TTGGCTT-GCACATCTTTT-----G
TA--------TAA-----C----TA------AA-TGACTCTCGGCAACGGATATCTCGGCTCTTGCATCGATGAAGAACG
TAGCGAAATGCGATACTTGGTGTGAATTGCAGAATCCCGTGAACCATCGAGTCTTTGAACGCAAGTTGCGCCTGAAGCC-
-ATCAGGTTGAAGGCACGTCTGCCTGGGCGTCACGCAWTGCGTCGCTCACTC-----ACCTC-GTGCCTC--A-TT---G
GGCGGG-----TAA-GTGCGTGGGCGG-ATATTGGCCTCCC-----GTTCACATTT-G-TGCTC--GGTTGGCCTAAAA-
A-TAA-RG-TCCT---TGATGACGG-AC-------ATCA---CAACAAGTGGTGG----TTGCC---AAACTGTCGCGAC
ATGTTGTGCA---TGCT-A--CT------CCGTCATGG---GTGG--GCT----------CATTGACCCTTAA-GT-GCC
-A--TCGA---------------ACTT---GGTACC---TCA--ACTG-C-GACCCC--AGGT-CA-GG-C--GGGATTA
CCC-GCTGAGTTTWAGCATATCAA-TAAGCGG-AGG-AAAAGAAA-CTTACAAGGATTCCCCTAGTAACGG-CGAGCGAA
CCGGG-AAT
>depressa_MP942
??????????GGT-CCGGTG-AAGTGTTCGG-ATCGCGG-CGACGTGGG-CGGTTCGCTGCC-GGCGACGTCGCGAGAAG
TCCACTGAACCTTATCATTTAGAGGAAGGAGAAGTCGTAACAAGGTTTCCG-TAGGTGAACCTGCGGAAGGATCATTGTC
AAAA-CTT-GACA--T---CTAGAAAA-CTT-GTG-AACTTGTT-CATAAA-----GAA---T--GGGG-AAT-GCA---
--TTGG-TT-TGG-CCCAG-T-GC----CTCTCCT-----TTTGCTTT----------CCCC--TC--------------
--------GCGA----GCAGA-CGTGCCTGG-AGC-TTTCGAG--CGAAG-TGT-TC--GTCT-GCTTGTCGAACAA-CG
AA-CCC-CGGCGCAAATCGCGCCAAGGA-T---AA--TGGAATGA---GTTT-GT-----G-CA--TG-CATG-T----T
CGT----------ACCC-GTCTA----C------GG--GC----AGCG-------TTGGCTT-GCACATCTTTT-----G
TA--------TAA-----C----TA------AA-TGACTCTCGGCAACGGATATCTCGGCTCTTGCATCGATGAAGAACG
TAGCGAAATGCGATACTTGGTGTGAATTGCAGAATCCCGTGAACCATCGAGTCTTTGAACGCAAGTTGCGCCTGAAGCC-
-ATCAGGTTGAAGGCACGTCTGCCTGGGCGTCACGCAWTGCGTCGCTCACTC-----ACCCC-GTGCCTC--A-TT---G
GGCTGG-----TAA-GTGCGTGGGCGG-ATATTGGCCCCCC-----GTTCACATTT-G-TGCTC--GGTTGGCCTAAAA-
A-TAA-GG-TCCC---TTATGACGG-AC-------ATCA---CAACAAGTGGTGG----TTGCC---AAACTGTCGCGAT
ACGTTGTGCA---TGCT-A--CT------CCGTCATGG---GTGG--GCT----------CATTGACCCTTAA-GT-GCC
-A--T-------------------------GGTACC---TCA--ACTG-C-GACCCC--AGGT-CA-GG-C--GGGATTA
CCC-GCTGAGTTTAAGCATATCAA-TAAGCGG-AGG-AAAAGAAA-CTTACAAGGATTCCCCTAGTAACGG-CGAGCGAA
CCGGG-AAT
>depressa_MP977
???????????GT-CCGGTG-AAGTGTTCGG-ATCGCGG-CGACGTGGG-CGGTTCGCTGCC-GGCGACGTCGCGAGAAG
TCCACTGAACCTTATCATTTAGAGGAAGGAGAAGTCGTAACAAGGTTTCCG-TAGGTGAACCTGCGGAAGGATCATTGTC
AAAA-CTT-GACA--T---CTAGAAAA-CTT-GTG-AACTTGTT-CATAAA-----GAA---T--GGGG-AAT-GCA---
--TTGG-TT-TGG-CCCAG-T-GC----CTCTCCT-----TTTGCTTT----------CCCC--TC--------------
--------GCGA----GCAGA-CGTGCCTGG-AGC-TTTCGAG--CGAAG-TGT-TC--GTCT-GCTTGTCGAACAA-CG
AA-CCC-CGGCGCAAATCGCGCCAAGGA-T---AA--TGGAATGA---GTTT-GT-----G-CA--TG-CATG-T----T
CGT----------ACCC-GTCTA----C------GG--GC----AGCG-------TTGGCTT-GCACATCTTTT-----G
TA--------TAA-----C----TA------AA-TGACTCTCGGCAACGGATATCTCGGCTCTTGCATCGATGAAGAACG
TAGCGAAATGCGATACTTGGTGTGAATTGCAGAATCCCGTGAACCATCGAGTCTTTGAACGCAAGTTGCGCCTGAAGCC-
-ATCAGGTTGAAGGCACGTCTGCCTGGGCGTCACGCATTGCGTCGCTCACTC-----ACCCC-GTGCCTC--A-TT---G
GGCTGG-----TAA-GTGCGTGGGCGG-ATATTGGCCCCCC-----GTTCACATTT-G-TGCTC--GGTTGGCCTAAAA-
A-TAA-GG-TCCC---TTATGACGG-AC-------ATCA---CAACAAGTGGTGG----TTGCC---AAACTGTCGCGAT
ACGTTGTGCA---TGCT-A--CT------CCGTCATGG---GTGG--GCT----------CATTGACCCTTAA-GT-GCC
-A--T-------------------------GGTACC---TCA--ACTG-C-GACCCC--AGGT-CA-GG-C--GGGATTA
CCC-GCTGAGTTTAAGCATATCAA-TAAGCGG-AGG-AAAAGAAA-CTTACAAGGATTCCCCTAGTAACGG-CGAGCGAA
CCGGG-AAT
>desmantha_MP562
??????????GGT-CCGGTG-AAGTGTTCGG-ATCGCGG-CGACGTGGG-CGGTTCGCTGCC-GGCGACGTCGCGAGAAG
TCCACTGAACCTTATCATTTAGAGGAAGGAGAAGTCGTAACAAGGTTTCCG-TAGGTGAACCTGCGGAAGGATCATTGTC
AAAA-CCT-GACA--T---CTAGAAAA-CTC-GTG-AACTTGTT-CATAGA-----GAA---T--GGGG-AAT-GCA---
--TCGG-TT-TGG-CCCAG-T-GC----CTCTCCT-----TTTGCTTT----------CCCC--TT--------------
--------GCGA----GCAGA-CGTGCCTGG-AGC-TTTCGAG--CGATG-TGT-TC--GTCT-GCTTGTCGAACAA-CG
AA-CCC-CGGCGCAAATCGCGCCAAGGA-T---AA--TGGAATGA---GTTT-GT-----G-CA--TG-CATG-G----C
CCT----------GCCC-GTCTA----C------GG--GT----GGCG-------TTGGCTT-GCACATCTTTT-----G
TA--------TAA-----C----TA------AA-TGACTCTCGGCAACGGATATCTCGGCTCTTGCATCGATGAAGAACG
TAGCGAAATGCGATACTTGGTGTGAATTGCAGAATCCCGTGAACCATCGAGTCTTTGAACGCAAGTTGCGCCTGAAGCC-
-ATCAGGTTGAAGGCACGTCTGCCTGGGCGTCACGCAWTGCGTCGCTCACTC-----ACCCC-GTGCCTC--A-CT---G
GGCGGG-----TAA-GTGCGTGGGCGG-ATATTGGCCCCCC-----GTTCACATTT-G-TGCTC--GGTTGGCCTAAAA-
A-TAA-GG-TCCC---TGATGACGG-AC-------ATCA---CAACAAGTGGTGG----TTGCC---AAACTGTCGCGAC
ACGTTGTGCA---TGCT-A--CT------CCGTCGTCG---GTGG--GCT----------CATTGACCCTTAA-GT-GCC
-A--TGGA---------------ACTT---GGTACC---TCA--ACTG-C-GACCCC--AGGT-CA-GG-C--GGGATTA
CCC-GCTGAGTTTAAGCATATCAA-TAAGCGG-AGG-AAAAGAAA-CTTACAAGGATTCCCCTAGTAACGG-CGAGCGAA
CCGGG-AAT
>dianthifolia_MP583
???????????GT-CCGGTG-AAGTGTTCGG-ATCGCGG-CGACGTGGG-CGGTTCGCTGCC-GGCGACGTCGCGAGAAG
TCCACTGAACCTTATCATTTAGAGGAAGGAGAAGTCGTAACAAGGTTTCCG-TAGGTGAACCTGCGGAAGGATCATTGTC
AAAA-CCT-GACA--T---CTAGAAAA-CTC-GTG-AACTTGTT-CATAGA-----GAA---T--GGGG-AAT-GCA---
--TCGG-TT-TGG-CCCAG-T-GC----CTCTCCT-----TTTGCTTT----------CCCCCCTT--------------
--------GCGA----GCAGA-CGTGCCTGG-AGC-TTTCGAG--CGATG-TGT-TC--GTCT-GCTTGTCGAACAA-CG
AA-CCC-CGGCGCAAATCGCGCCAAGGA-T---AA--TGGAATGA---GTTT-GT-----G-CA--TG-CATG-G----C
CCT----------GCCC-GTCTA----C------GG--GT----GGCG-------TTGGCTT-GCACATCTTTT-GTATG
TA--------TAA-----C----TA------AA-TGACTCTCGGCAACGGATATCTCGGCTCTTGCATCGATGAAGAACG
TAGCGAAATGCGATACTTGGTGTGAATTGCAGAATCCCGTGAACCATCGAGTCTTTGAACGCAAGTTGCGCCTGAAGCC-
-ATCAGGTTGAAGGCACGTCTGCCTGGGCGTCACGCAWTGCGTCGCTCACTC-----ACCCC-GTGCCTC--A-CT---G
GGCGGG-----TAA-GTGCGTGGGCGG-ATATTGGCCCCCCC----GTTCACATTT-G-TGCTC--GGTTGGCCTAAAA-
A-TAA-GG-TCCC---TGATGACGG-AC-------ATCA---CAACAAGTGGTGG----TTGCC---AAACTGTCGCGAC
ACGTTGTGCA---TGCT-A--CT------CCGTCGTCG---GTGG--GCT----------CATTGACCCTTAA-GT-GCC
-A--TAGA---------------ACTT---GGTGCC---TCA--ACTG-C-GACCCC--AGGT-CA-GG-C--GGGATTA
CCC-GCTGAGTTTAAGCATATCAA-TAAGCGG-AGG-AAAAGAAA-CTTACAAGGATTCCCCTAGTAACGG-CGAGCGAA
CCGGG-AAT
>diaphana_BG611
??????????GGT-CCGGTG-AAGTGTTCGG-ATCGCGG-CGACGTGGG-CGGTTCGCTGCC-GGCGACGTCGCGAGAAG
TCCACTGAACCTTATCATTTAGAGGAAGGAGAAGTCGTAACAAGGTTTCCG-TAGGTGAACCTGCGGAAGGATCATTGTC
AAAA-CCT-GACA--T---CTAGAAAA-CTC-GTG-AACTTGTT-CATAAA-----GAA---T--GGGA-AAT-GCA---
--TCGG-TT-TGG-CCCAG-T-GC----CTCTCCT-----TTTGCTTT----------CCCC--TG--------------
--------GCGA----GCAGA-CATGCCTGG-AGC-TTTCGAG--CGATG-TGT-TT--GTCT-GCTTGTCGAACAA-CG
AA-CCC-CGGCGCAAATCGCGCCAAGGA-T---AA--AGGAATGA---GTTT-GT-----G-CA--TG-TATG-T----C
CCT----------GCCC-GTCTA----C------GG--GT----GGTG-------TTGGCTT-GCACATCTTTT-----G
TA--------TAA-----C----TA------AA-TGACTCTCGGCAACGGATATCTCGGCTCTTGCATCGATGAAGAACG
TAGCGAAATGCGATACTTGGTGTGAATTGCAGAATCCCGTGAACCATCGAGTCTTTGAACGCAAGTTGCGCCTGAAGCC-
-ATCAGGTTGAAGGCACGTCTGCCTGGGCGTCACGCATTGCGTCGCTCACTC-----ACCCC-GTGCCTC--A-CT---G
GGCGGG-----TAA-GTGCGTGGGCGG-ATATTGGCCCCCC-----GTTCACATTT-G-TGCTC--GGTCGGCCTAAAA-
A-TAA-GG-TCCC---TGATGACGG-AC-------ATCA---CAACAAGTGGTGG----TTGCC---AAACTGTCGCGAC
ACGTTGTGCA---TGCT-A--CT------CCGTTGTCA---GTGG--GCT----------CATTGACCCTTAA-GT-GCC
-A--TCGA---------------ACTT---GGTACC---TCA--ACTG-C-GACCCC--AGGT-CA-GG-C--GGGATTA
CCC-GCTGAGTTTAAGCATATCAA-TAAGCGG-AGG-AAAAGAAA-CTTACAAGGATTCCCCTAGTAACGG-CGAGCGAA
CCGGG-AAT
>diosmifolia_CM19
????????????????????????????????????????????????????????????????????????????????
TCCACTGAACCTTATCATTTAGAGGAAGGAGAAGTCGTAACAAGGTTTCCG-TAGGTGAACCTGCGGAAGGATCATTGTC
AAAA-CCT-GACA--T---CTAGAAAA-CTC-GTG-AACTTGTT-CACAGA-----GAA---T--GGGG-AAT-GCA---
--TCGG-GT-TGG-CCCAG-T-GC-------TCCT-----TTTGCTTT----------CCCC--TT--------------
--------GCGA----GCAGG-CGTGCTTGG-AGC-TTTCGAG--CGATG-CGT-TC--GTCT-GCTTGTCGAACAA-CG
AA-CCC-CGGCGCAAATCCCGCCAAGGA-T---AA--TGGAATGA---GTTT-GT-----G-CA--TG-CATG-G----C
CCT----------GCTC-GTCTA----C------GG--GT----GGCG-------TTGGCTT-GCACATCTTTT-----G
TA--------TAA-----C----TA------AA-TGACTCTCGGCAACGGATATCTCGGCTCTTGCATCGATGAAGAACG
TAGCGAAATGCGATACTTGGTGTGAATTGCAGAATCCCGTGAACCATCGAGTCTTTGAACGCAAGTTGCGCCTGAAGCC-
-ATCAGGTTGAAGGCACGTCTGCCTGGGCGTCACGCATTGCGTCGCTCACTC-----ACCCC-GTGCCTC--A-CT---G
GGCGGG-----TAA-GTGCATGGGCGG-ATATTGGCCCCCC-----GTTCACATTT-G-TGCTC--GGTTGGCCTAAAA-
A-TAA-GG-TCCC---TGATGACGG-AC-------ATCA---CAACAAGTGGTGG----TTGCC---AAACTGTCGCGAC
ACGTTGTGCA---TGCT-A--CT------GCGTCGTCG---GTGG--GCT----------CATTGACCCTTAA-GT-GCC
-A--TAGA---------------ACTT---GGTACC---TCA--ACTG-C-GACCCC--AGGT-CA-GG-C--GGGATTA
CCC-GCTGAGTTTAAGCATATCAA-TAAGCGG-AGG-AAAAGAAA-CTTACAAGGATTCCCCTAGTAACGG-CGAGCGAA
CCGGG-AAT
>discolor_heb_MP1214
??????????????CCGGTG-AAGTGTTCGG-ATCGCGG-CGACGTGGG-CGGTTCGCTGCC-GGCGACGTCGCGAGAAG
TCCACTGAACCTTATCATT-AGAGGAAGGAGAAGTCGTAACAAGGTTTCCG-TAGGTGAACCTGCGGAAGGATCATTGTC
AAAA-CCT-GACA--T---CTAGAAAA-CTC-GTG-AACTTGTT-CATAAA-----GAA---T--GGGA-AAT-GCA---
--TCGG-TT-TGG-CCCAG-T-GC----CTCTCCT-----TTTGCTTT----------CCCC--TG--------------
--------GCGA----GCAGA-CGTGCCTGG-AGC-TTTCGAG--CGATG-TGT-TT--GTCT-GCTTGTCGAACAA-CG
AA-CCC-CGGCGCAAATCGCGCCAAGGA-T---AA--AGGAATGA---GTTT-GT-----G-CA--TG-TATG-T----C
CCT----------GCCC-GTCTA----C------GG--GT----GGTG-------TTGGCTT-GCACATCTTTT-----G
TA--------TAA-----C----TA------AA-TGACTCTCGGCAACGGATATCTCGGCTCTTGCATCGATGAAGAACG
TAGCGAAATGCGATACTTGGTGTGAATTGCAGAATCCCGTGAACCATCGAGTCTTTGAACGCAAGTTGCGCCTGAAGCC-
-ATCAGGTTGAAGGCACGTCTGCCTGGGCGTCACGCATTGCGTCGCTCACTC-----ACCCC-GTGCCTC--A-CT---G
GGCGGG-----TAA-GTGCGTGGGCGG-ATATTGGCCCCCC-----GTTCACATTT-G-TGCTC--GGTCGGCCTAAAA-
A-TAA-GG-TCCC---TGATGACGG-AC-------ATCA---CAACAAGTGGTGG----TTGCC---AAACTGTCGCGAC
ACGTTGTGCA---TGCT-A--CT------CCGTTGTCA---GTGG--GCT----------CATTGACCCTTAA-GT-GCC
-A--TCGA---------------ACTT---GGTACC---TCA--ACTG-C-GACCCC--AGGT-CA-GG-C--GGGATTA
CCC-GCTGAGTTTAAGCATATCAA-TAAGCGG-AGG-AAAAGAAA-CTTACAAGGATTCCCCTAGTAACGG-CGAGCGAA
CCGGG-A-T
>discolor_spe_MP1217
????????????????GGTG-AAGTGTTCGG-ATCGCGG-CGACGTGGG-CGGTTCGCTGCC-GGCGACGTCGCGAGAAG
TCCACTGAACCTTATCATTTAGAGGAAGGAGAAGTCGTAACAAGGTTTCCG-TAGGTGAACCTGCGGAAGGATCATTGTC
AAAA-CCT-GACA--T---CTAGAAAA-CTC-GTG-AACTTGTT-CATAAA-----GAA---T--GGGA-AAT-GCA---
--TCGG-TT-TGG-CCCAG-T-GC----CTCTCCT-----TTTGATTT----------CCCC--TC--------------
--------GCGA----GCAGA-CGTGCCTGG-AGC-TTTCGAG--CGATG-TGT-TT--GTCT-GCTTGTCGAACAA-CG
AA-CCC-CGGCGCAAATCGCGCCAAGGA-T---AA--AGGAATGA---GTTT-GT-----G-CA--TG-TATG-T----C
CCT----------GCCC-GTCTA----C------GG--GT----GGTG-------TTGGCTT-GCACATCTTTT-----G
TA--------TAA-----C----TA------AA-TGACTCTCGGCAACGGATATCTCGGCTCTTGCATCGATGAAGAACG
TAGCGAAATGCGATACTTGGTGTGAATTGCAGAATCCCGTGAACCATCGAGTCTTTGAACGCAAGTTGCGCCTGAAGCC-
-ATCAGGTTGAAGGCACGTCTGCCTGGGCGTCACGCATTGCGTCGCTCACTC-----ACCCC-GTGCCTC--A-CT---G
GGCGGG-----CAA-GTGCGTGGGCGG-ATATTGGCCCCCC-----GTTCACATTT-G-TGCTC--GGTCGGCCTAAAA-
A-TAA-GG-TCCT---TGATGACGG-AC-------ATCA---CAACAAGTGGTGG----TTGCC---AAACTGTCGCGAC
ACGTTGTGCA---TGCT-A--CT------CCGTTGTCA---GTGG--GCT----------CATTGACCCTTAA-GT-ACC
-A--TCGA---------------ACTT---GGTACC---TCA--ACTG-C-GACCCC--AGGT-CA-GG-C--GGGATTA
CCC-GCTGAGTTTAAGCATATCAA-TAAGCGG-AGG-AAAAGAAA-CTTACAAGGATTCCCCTAGTAACGG-CGAGCGAA
CCGGG-AAT
>dispar_EO12749
?????????????????????????????????????????????????????????????????????GTCGCGAGAAG
TCCACTGAACCTTATCATTTAGAGGAAGGAGAAGTCGTAACAAGGTTTCCG-TAGGTGAACCTGCGGAAGGATCATTGTC
AAAA-CTT-GACA--T---CTAGAAAA-ATC-GTG-AACTTGTT-CATAGA-----GAA---T--GGGG-AAT-GCA---
--TTGT-TT-TGG-CCCAG-T-GC----CTCTCCT-----TTTGCTTT----------CCCC--TT--------------
--------GCGA----GCAGA-CGTGCCTGG-AGC-TTTCGAG--CGACG-TGT-TT--GTCT-GCTTGTCGAACAA-CG
AA-CCC-CGGCGCAAATCGCGCCAAGGA-T---AA--TGGAATGA---GTTT-GT-----G-CA--TG-CATG-T----C
CCT----------GCCC-GTCTA----C------GG--GT----GGCG-------TTGGCTT-GCACGTCTTTT-----G
TA--------TAA-----C----TA------AA-TGACTCTCGGCAACGGATATCTCGGCTCTTGCATCGATGAAGAACG
TAGCGAAATGCGATACTTGGTGTGAATTGCAGAATCCCGTGAACCATCGAGTCTTTGAACGCAAGTTGCGCCTGAAGCC-
-ATCAGGTTGAAGGCACGTCTGCCTGGGCGTCACGCATTGCGTCGCTCACTC-----ACCCC-GTGCCTC--A-CT---G
GGCGGG-----TAA-GTGTGTGGGCGG-ATATTGGCCCCCC-----GTTCACATTT-G-TGCTC--GGTTGGCCTAAAA-
A-TAA-GG-TCCC---TGATGACGG-AC-------ATCA---CAACAAGTGGTGG----TTGCC---AAACTGTCGCGAC
ACGTTGTGCA---TGCT-A--CT------CCGTCGTCG---GTGG--GCT----------CATTGACCCTTAA-GT-GCC
-A--TCGA---------------ACTT---GGTACC---TCA--ACTG-C-GACCCC--AGGT-CA-GG-C--GGGATTA
CCC-GCTGAGTTTAAGCATATCAA-TAAGCGG-AGG-AAAAGAAA-CTTACAAGGATTCCCCTAGTAACGG-CGAGCGAA
CCGGG-AAT
>dissimulans_EO12596
????????????????????????????????????????????????????????????????????????????????
????????????????????????????????????????????GTTTCCG-TAGGTGAACCTGCGGAAGGATCATTGTC
AAAA-CCT-GACA--T---CTAGAAAA-CTC-GTG-AACTTGTT-CATAAA-----GAA---T--GGGG-AAT-GCA---
--TCGG-TT-TGG-CCCAG-T-GC----CTCTCCT-----TTTGCTTT----------CCCC--TC--------------
--------GCGA----GCGGA-CGTGCCTGG-AGC-TTTCGAG--CGACG-TGT-TC--GTCT-GCTTGTCGAACAA-CG
AA-CCC-CGGCGCAAATCGCGCCAAGGA-T---AA--TGGAATGA---GTTT-GT-----G-CA--TG-CATA-T----C
CCT----------GCCC-GTCTA----C------GG--GT----GGCG-------TTGGCTT-GCACATCTTTT-----G
TA--------TAA-----C----TA------AA-TGACTCTCGGCAACGGATATCTCGGCTCTTGCATCGATGAAGAACG
TAGCGAAATGCGATACTTGGTGTGAATTGCAGAATCCCGTGAACCATCGAGTCTTTGAACGCAAGTTGCGCCTGAAGCC-
-ATCAGGTTGAAGGCACGTCTGCCTGGGCGTCACGCATTTCGTCGCTCACTC-----ACCCC-GTGCCTC--A-CT---G
GGCGGG--GG-TAA-GTGCGTGGGCGG-ATATTGGCCTCCC-----GTTCACATTT-G-TGCTC--GGTTGGCCTAAAA-
A-TAA-GG-TCCC---TGATGATGG-AC-------ATCA---CAACAAGTGGTGG----TTGCC---AAGCTGTCGCGAA
ACGTTGTGCA---CGCT-A--CT------TCGTCGTCG---GTGG--GCT----------CATTGACCCTTAA-GT-GCC
-A--TCAA---------------ACTT---GGTACC---TCA--ATTG-C-GACCCC--AGGT-CA-CG-C--GGGATTA
CCC-GCTGAGTTTAAGCATATCAA-TAAGC??????????????????????????????????????????????????
?????????
>distorta_EO12500
??????????GGT-CCGGTG-AAGTGTTCGG-ATCGCGG-CGACGTGGG-CGGTTCGCTGCC-GGCGACGTCGCGAGAAG
TCCACTGAACCTTATCATTTAGAGGAAGGAGAAGTCGTAACAAGGTTTCCG-TAGGTGAACCTGCGGAAGGATCATTGTC
AAAA-CTT-GACA--T---CTAGAAAA-CTC-GTG-AACTTGTT-CATAGA-----AAA---T--GGGG-AAT-GCA---
--TTGG-TT-TGA-CCTAG-T-GC----CTCTCCT-----TTTGCTTT----------CCCC--TC--------------
--------GCGA----GCAGA-CGTGCCTGT-TGC-TTTGGAG--CGATG-TGT-TC--GTCT-GCTTGTCGAACAA-TG
AA-CCC-CGGCGCAAATCGCGCCAAGGA-T---AA--TGGAATGA---GTTT-GT-----G-CA--TG-CATG-T----C
CCT----------ACCC-GTCTA----C------GG--GT----GGCG-------TTGGCTT-GCACATCTTTT-----G
TA--------TAA-----C----TA------AA-TGACTCTCGGCAACGGATATCTCGGCTCTTGCATCGATGAAGAACG
TAGCGAAATGCGATACTTGGTGTGAATTGCAGAATCCCGTGAACCATCGAGTCTTTGAACGCAAGTTGCGCCTGAAGCC-
-ATCAGGTTGAAGGCACGTCTGCCTGGGTGTCACGCATTGCGTCGCTCACTC-----ACCTC-GTGCCTC--A-TT---G
GGCGGG-----TAA-GTTTGTGGGCGG-ATATTGGTCTCCC-----GTTCACATTT-G-TGCTC--GGTTGGCCTAAAA-
A-TAA-GG-TCCT---TGATGACGG-AC-------ATCA---CAACAAGTGGTGG----TTGCC---AAACTGTCGCGAC
ATGTTGTGCA---TGCT-A--CT------CTGTCATGG---GTGG--GCT----------CATTGACCCTTAA-GT-GCC
-A--TCGA---------------AGTT---GGTACC---TCA--ATTG-C-GACCCC--AGGT-CA-GG-C--GGGATTA
CCC-GCTGAGTTTAAGCATATCAA-TAAGCGG-AGG-AAAAGAAA-CTTACAAGGATTCCCCTAGTAACGG-CGAGCGAA
CCGGG-AAT
>dodii_EO11417
???????????GT-CCGGTG-AAGTGTTCGG-ATCGCGG-CGACGTGGG-CGGTTCGCTGCC-GGCGACGTCGCGAGAAG
TCCACTGAACCTTATCATTTAGAGGAAGGAGAAGTCGTAACAAGGTTTCCG-TAGGTGAACCTGCGGAAGGATCATTGTC
AAAA-CTT-GACA--T---CTAGAAAA-CTC-GTG-AACTTGTT-CATAAA-----GAA---T--GGGG-AAT-GCA---
--TCGG-TT-TGG-CCCAG-T-GC----CC--CCT-----TTTGCTTT----------CCCC--TC--------------
--------GCGA----GCAGA-CGTGCCTGG-ATC-TTTCGAG--CGATG-AGT-TC--GTCT-GCTTGTCGAACAA-CG
AA-CCC-CGGCGCAAATCGCGCCAAGGA-T---AA--TGGAATGA---GTTT-GT-----G-CA--TG-CAT-------C
CCT----------ACCC-GTCTA----C------GG--GT----GGCG-------TTGGCTT-GCACATCTTTT-----G
TA--------TAA-----C----TA------AA-TGACTCTCGGCAACGGATATCTCGGCTCTTGCATCGATGAAGAACG
TAGCGAAATGCGATACTTGGTGTGAATTGCAGAATCCCGTGAACCATCGAGTCTTTGAACGCAAGTTGCGCCTGAAGCC-
-ATCAGGTTGAAGGCACGTCTGCTTGGGCGTCACGCATTGCGTCGCTCACTC-----ACCCC-GTGCCTC--A-TT---G
GGCGGG-----TAA-GTGCGTGGGCGG-ATATTGGCCCCCC-----GTTCACATTT-G-TGCTC--GGTTGGCCTAAAA-
A-TAA-GG-TCCT---CGATGACGG-AC-------ATCA---CAACAAGTGGTGG----TTGCC---AAACTGTCGCGAC
ACGTTGTGCA---TGCT-A--CT------TCGTCATGG---TTGG--GCT----------CATTGACCCTTAA-GT-ACC
-A--TCGA---------------ACTT---GGTACC---TCA--ATTG-C-GACCCC--AG???????????????????
????????????????????????????????????????????????????????????????????????????????
?????????
>dolfiana_EO12546
????????????????????????????????????????????????????????????????????????????????
?????????????ATCATTTAGAGGAAGGAGAAGTCGTAACAAGGTTTCCG-TAGGTGAACCTGCGGAAGGATCATTGTC
AAAA-CCT-GACA--T---CTAGAAAA-CTC-GTG-AACTTGTT-CATAAA-----GAA---T--GGGG-AAT-GCA---
--TCGG-TT-TGG-CCCAG-T-GC----CTCTCCT-----TTTGCTTT----------CCCC--TC--------------
--------GCGA----GCAGA-CGTGCCTAG-AGC-TTTCGAG--CGATT-TGT-TC--ATCT-GCTTGTCGAACAA-CG
AA-CCC-CGGCGCAAATCGCGCCAAGGA-T---AA--TGGAATGA---GTTT-GT-----G-CA--TG-TATG-T----C
CCT----------GCCC-GTCTA----T------GG--GT----GGCG-------TTGGCTT-GCACATCTTTT-----G
TA--------TAA-----C----TA------AA-TGACTCTCGGCAACGGATATCTCGGCTCTTGCATCGATGAAGAACG
TAGCGAAATGCGATACTTGGTGTGAATTGCAGAATCCCGTGAACCATCGAGTCTTTGAACGCAAGTTGCGCCTGAAGCC-
-ATCAGGTTGAAGGCACGTCTGCCTGGGCGTCACGCATTGCGTCGCTCACTC-----ACCCC-GTGCCTC--A-CT---G
GGCGGG-----TAA-GTGCGTGGGCGG-ATATTGGCCCCCC-----GTTCACATTT-G-TGCTC--GGTTGGCCTAAAA-
A-TAA-GG-TCCC---TGATGACGG-AC-------ATCA---CAACAAGTGGTGG----TGGCC---AAACTGTCGCGAC
ACGTTGTGCA---TGCT-A--CT------CCGTCGTCG---GTGG--GCT----------CATTGACCCTTAA-GT-GCC
-A--TCGA---------------ACTT---GGTACC---TCA--ACTG-C-GACCCC--AGGT-CA-GG-C--GGGATTA
CCC-GCTGAGTTTAAGCATATC??????????????????????????????????????????????????????????
?????????
>dolfiana_MP1297
????????????????????????????????????????????????????????????????????????????????
???????????TTATCATTTAGAGGAAGGAGAAGTCGTAACAAGGTTTCCG-TAGGTGAACCTGCGGAAGGATCATTGTC
AAAA-CCT-GACA--T---CTAGAAAA-CTC-GTG-AACTTGTT-CATAAA-----GAA---T--GGGG-AAT-GCA---
--TCGG-TT-TGG-CCCAG-T-GC----CTCTCCT-----TTTGCTTT----------CCCC--TC--------------
--------GCGA----GCAGA-CGTGCCTAG-AGC-TTTCGAG--CGATT-TGT-TC--ATCT-GCTTGTCGAACAA-CG
AA-CCC-CGGCGCAAATCGCGCCAAGGA-T---AA--TGGAATGA---GTTT-GT-----G-CA--TG-TATG-T----C
CCT----------GCCC-GTCTA----T------GG--GT----GGCG-------TTGGCTT-GCACATCTTTT-----G
TA--------TAA-----C----TA------AA-TGACTCTCGGCAACGGATATCTCGGCTCTTGCATCGATGAAGAACG
TAGCGAAATGCGATACTTGGTGTGAATTGCAGAATCCCGTGAACCATCGAGTCTTTGAACGCAAGTTGCGCCTGAAGCC-
-ATCAGGTTGAAGGCACGTCTGCCTGGGCGTCACGCATTGCGTCGCTCACTC-----ACCCC-GTGCCTC--A-CT---G
GGCGGG-----TAA-GTGCGTGGGCGG-ATATTGGCCCCCC-----GTTCACATTT-G-TGCTC--GGTTGGCCTAAAA-
A-TAA-GG-TCCC---TGATGACGG-AC-------ATCA---CAACAAGTGGTGG----TGGCC---AAACTGTCGCGAC
ACGTTGTGCA---TGCT-A--CT------CCGTCGTCG---GTGG--GCT----------CATTGACCCTTAA-GT-GCC
-A--TCGA---------------ACTT---GGTACC---TCA--ACTG-C-GA???????????????????????????
????????????????????????????????????????????????????????????????????????????????
?????????
>doliiformis_MP710
???????????GT-CCGGTG-AAGTGTTCGG-ATCGCGG-CGACGTGGG-CGGTTCGCTGCC-GGCGACGTCGCGAGAAG
TCCACTGAACCTTATCATTTAGAGGAAGGAGAAGTCGTAACAAGGTTTCCG-TAGGTGAACCTGCGGAAGGATCATTGTC
AAAA-CCT-GACA--T---CTAGAAAA-CTC-GTG-AACTTGTT-CATAAA-----GAA---T--GGGG-AAT-GCA---
--TCGG-TT-TGG-CCCAG-T-GC----CTCTCCT-----TT-GCTTT----------CCCC--TC--------------
--------GCGA----GCAGA-TGTGCATGG-AGC-TTTTGAG--CAATG-TGT-TC--GTCT-GCTTGTCGAACAA-CG
AA-CCC-CGGCGCAAATCGCGCCAAGGA-A---AA--TGGAATGA---GTTT-GT-----G-CA--TG-CATG-T----C
CCT----------GCCC-GTCTA----C------GG--GT----GGTG-------TTGGCTT-GCACATCTTTT-----T
TA--------TAA-----T----TA------AA-TGACTCTCGGCAACGGATATCTCGGCTCTTGCATCGATGAAGAACG
TAGCGAAATGCGATACTTGGTGTGAATTGCAGAATCCCGTGAACCATCGAGTCTTTGAACGCAAGTTGCGCCTGAAGCC-
-ATCAGGTTGAAGGCACGTCTGCCTGGGCGTCACGCATTGCGTCGCTCACTC-----ACCCC-GTGCCTC--A-CT---G
GGCGGG-----TAA-GTGTTTGGGCGG-ATATTGGCCCTCC-----GTTCACATTT-G-TGCTC--GGTTGGCCTAAAA-
A-TAA-GG-TCCC---TGATGACGG-AC-------ATCA---CAACAAGTGGTGG----TTGCA---AAACTGTCGCGAC
ACGTTGTGCA---TGCT-A--CT------CCATCGTTG---GTGG--GCT----------CGTTGACCCTTAA-GT-GCC
-A--TCGA---------------ACTT---GGTACC---TCA--ACTG-C-GACCCC--AGGT-CA-GG-C--GGGATTA
CCC-GCTGAGTTTAAGCATATCAA-TAA????????????????????????????????????????????????????
?????????
>doliiformis_MP797
????????????????????????????????????????????????????????????????????????????????
????????????????????????????????????????????GTTTCCG-TAGGTGAGCCTGCGGAAGGATCATTGTC
AAAA-CCT-GACA--T---CTAGAAGA-CTC-GTG-AACTTGTT-CATAAA-----GAA---T--GGGG-AAT-GCA---
--TCGG-TT-TGG-CCCAG-T-GC----CTCTCC------TTTGCTTT----------CCCC--TC--------------
--------GCGA----GCAGA-TGTGCATGG-AGC-TTTTGAG--CAATG-TGT-TC--GTCT-GCTTGTCGAACAA-CG
AA-CCC-CGGCGCAAATCGCGCCAAGGA-A---AA--TGGAATGA---GTTT-GT-----G-CA--TG-CATG-T----C
CCT----------GCCC-GTCTA----C------GG--GT----GGTG-------TTGGCTT-GCACATCTTTT-----T
TA--------TAA-----T----TA------AA-TGACTCTCGGCAACGGATATCTCGGCTCTTGCATCGATGAAGAACG
TAGCGAAGTGCGATACTTGGTGTGAATTGCAGAATCCCGTGAACCATCGAGTCTTTGAACGCAAGTTGCGCCTGAAGCC-
-ATCAGGTTGAAGGCACGTCTGCCTGGGCGTCACGCATTGCGTCGCTCACTC-----ACCCC-GTGCCTC--A-CT---G
GGCGGG-----TAA-GTGTTTGGGCGG-ATATTGGCCCTCC-----GTTCACATTT-G-TGCTC--GGTTGGCCTAAAA-
A-TAA-GG-TCCC---TGATGACGG-AC-------ATCA---CAACAAGTGGTGG----TTGCA---AAACTGTCGCGAC
ACGTTGTGCA---TGCT-A--CT------CCATCGTTG---GTGG--GCT----------CGTTGACCCTTAA-GT-GCC
-A--TCGA---------------ACTT---GGTACC---TCA--ACTG-C-GACCCC--AGGT-CA-GG-C--GGGATTA
CCC-GCTGAGTTTAAGCATATCAA-TAAGCGG-AGG-AAAAGAAA-CTTACAAGGATTCCCCTAGTAACGG-CGAGCGAA
CCGGG-AAT
>dominans_MP648
???????????GT-CCGGTG-AAGTGTTCGG-ATCGCGG-CGACGTGGG-CGGTTCGCTGCC-GGCGACGTCGCGAGAAG
TCCACTGAACCTTATCATTTAGAGGAAGGAGAAGTCGTAACAAGGTTTCCG-TAGGTGAACCTGCGGAAGGATCATTGTC
AAAA-CCT-GACA--T---CTAGAAAA-CTC-GTG-AACTTGTT-CATAAA-----GAA---T--GGGG-AAT-GAA---
--TCGG-TT-TGG-CCCAG-T-GC----CTCTCCT-----TTTCCTTT----------CCCC--TC--------------
--------GCGA----GCGGA-CGTGCCTGG-AGC-TTTCGAG--CGACG-TGT-TC--GTCT-GCTTGTCGAACAA-CG
AA-CCC-CGGCGCAAATCGCGCCAAGGA-T---AA--TGGAATGA---GTTT-GT-----G-CA--TG-CATA-T----C
CCT----------GCCC-GTCTA----C------GG--GT----GGCG-------TTGGCTT-GCACATCTTTT-----G
TA--------TAA-----C----TA------AA-TGACTCTCGGCAACGGATATCTCGGCTCTTGCATCGATGAAGAACG
TAGCGAAATGCGATACTTGGTGTGAATTGCAGAATCCCGTGAACCATCGAGTCTTTGAACGCAAGTTGCGCCTGAAGCC-
-ATCAGGTTGAAGGCACGTCTGCCTGGGCGTCACGCATTGCGTCGCTCACTC-----ACCCC-GTGCCTC--A-GT---G
GGCGGG-----TAA-GTGCGTGGGCGG-ATATTGGCCCCCC-----GTTCACATTT-G-TGCTC--GGTTGGCCTAAAA-
A-TAA-GG-TCCC---TGATGACGG-AC-------ATCA---CAACAAGTGGTGG----TTGCC---AAACTGTCGCGAA
ACGTTGTGCA---TGCT-A--CT------TCGTCGTCG---GTGG--GCT----------CATTGACCCTTAA-GT-GCC
-A--TCGA---------------ACTT---GGTACC---TCA--ATTG-C-GACCCC--AGGT-CA-GG-C--GGGATTA
CCC-GCTGAGTTTAAGCATATCAA-TAAGCGG-AGG-AAAAGAAA-CTTACAAGGATTCCCCTAGTAACGG-CGAGCGAA
CCGGG-AAT
>dracomontana_EO12130
??????????GGT-CCGGTG-AAGTGTTCGG-ATCGCGG-CGACGTGGG-CGGTTCGCGCCC-GGCGACGTCGCGAGAAG
TCCACTGAACCTTATCATTTAGAGGAAGGAGAAGTCGTAACAAGGTTTCCG-TAGGTGAACCTGCGGAAGGATCATTGTC
AAAA-CCT-GACA--T---CTAGAAAA-CTC-GTG-AACTTGTT-CATAAAA----GAA---T--GGGG-AAT-GCA---
--TCGA-TT-TGG-CCCAG-T-GC----CTTTCCT-----TTTGCTTT----------CCCC--TC--------------
--------GCGA----GCGGA-CGTGCCTGG-AGC-TTTCGAG--CGACG-TGT-TC--GTCT-GCTTGTCGAACAA-CG
AA-CCC-CGGCGCAAATCGCGCCAAGGA-T---AA--TGGAATGA---GTTT-GT-----G-CA--TG-CATA-T----C
CCT----------GCCC-GTCTA----C------GG--GT----GGCG-------TTGGCTT-GCACATCTTTT-----G
TA--------TAA-----C----TA------AA-TGACTCTCGGCAACGGATATCTCGGCTCTTGCATCGATGAAGAACG
TAGCGAAATGCGATACTTGGTGTGAATTGCAGAATCCCGTGAACCATCGAGTCTTTGAACGCAAGTTGCGCCTGAAGCC-
-ATCAGGTTGAAGGCACGTCTGCCTGGGCGTCACGCATTGCGTCGCTCACTC-----ACCCC-GTGCCTC--A-CT---G
GGCGGG-----TAA-GTGCGTGGGCGG-ATATTGGCCCCCC-----GTTCACATTT-G-TGCTC--GGTTGGCCTAAAA-
A-TAA-GG-TCCC---TGATGACGG-AC-------ATCA---CAACAAGTGGTGG----TTGCC---AAACTGTCGCGAA
ACGTTGTGCA---TGCT-A--CT------TCGTCATCG---GTGG--GCT----------CATTGACCCTTAA-GT-GCC
-A--TCAA---------------ACTT---GGTACC---TCA--ATTG-C-GACCCC--AGGT-CA-GG-C--GGGATTA
CCC-GCTGAGTTTAAGCATATCAA-TAAGCGG-AGG-AAAAGAAA-CTTACAAGGATTCCCCTAGTAACGG-CGAGCGAA
CCGGG-AAT
>drakensbergensis_DB1443
????????????????????????????????????????????????????????????????????????????????
??????????????????????AGGAAGGAGAAGTCGTAACAAGGTTTCCG-TAGGTGAACCTGCGGAAGGATCATTGTC
AAAA-CCT-GACA--T---CTAGAAAA-CTC-GTG-AACTTGTT-TATAAAA----GAA---T--GGGG-AAT-GCA---
--TCGG-TT-TGG-CCTAG-T-GC----CTCTCCT-----TTAGCTTT----------CCCC--TC--------------
--------GCGA----GCGGA-CGTGCTTGG-AGC-TTTCGAG--CGACG-TGT-TC--GTCT-GCTTGTCGAACAA-CG
AA-CCC-CGGCGCAAATCGCGCCAAGGA-T---AA--TGGAATGA---GTTT-GT-----G-CA--TG-CATA-T----C
CCT----------GCCC-GTCTA----C------GG--GT----GGCG-------TTGGCTT-GCACATCTTTC-----G
AA--------TAA-----C----TA------AA-TGACTCTCGGCAACGGATATCTCGGCTCTTGCATCGATGAAGAACG
TAGCGAAATGCGATACTTGGTGTGAATTGCAGAATCCCGTGAACCATCGAGTCTTTGAACGCAAGTTGCGCCTGAAGCC-
-ATCTGGTTGAAGGCACGTCTGCCTGGGCGTCACGCATTGCGTCGCTCACTC-----ACCCC-GTGCCTC--A-CT---G
GGCGGG-----TAA-GTGCATGGGCGG-ATATTGGCCCCCC-----GTTCACATTT-G-TGCTC-CGGTTGGCCTAAAA-
A-TAA-GG-TCCC---TGATGACGG-AC-------ATCA---CAACAAGTGGTGG----TTGCC---AAACTGTCGCGAC
ACGTTGTGCA---TGCT-A--CT------TCGTCGTCG---GTGG--GCT----------CATTGACCCTTAA-GT-GCC
-A--TCGA---------------ACTT---GGTACC---TCA--ATTG-C-GACCCC--AGGT-CA-G--C--GGGATTA
CCCCGCTGAGTTTAAG-AT?????????????????????????????????????????????????????????????
?????????
>dregei_EO12711
???????????GT-CCGGTG-AAGTGTTCGG-ATCGCGG-CGACGTGGG-CGGTTCGCTGCC-GGCGACGTCGCGAGAAG
TCCACTGAACCTTATCATTTAGAGGAAGGAGAAGTCGTAACAAGGTTTCCG-TAGGTGAACCTGCGGAAGGATCATTGTC
AAAA-CTT-GACA--T---CTAGAAAA-ATC-GTG-AACTTGTT-CATAGA-----GAA---T--GGGG-AAT-GCA---
--TTGG-TT-TGG-CCCAG-T-GC----CTCTCCT-----TTTGCTTT----------CCCC--TT--------------
--------GCGA----GCAGA-CGTGCCTGG-AGC-TTTCGAG--CGACG-TGT-TT--GTCT-GCTTGTCGAACAA-CG
AA-CCC-CGGCGCAAATCGCGCCAAGGA-T---AA--TGGAATGA---GTTT-GT-----G-CA--TG-CATG-T----C
CCT----------GCCC-GTCTA----C------GG--GT----AGCG-------TTGGCTT-GCACGTCTTTT-----G
TA--------TAA-----C----TA------AA-TGACTCTCGGCAACGGATATCTCGGCTCTTGCATCGATGAAGAACG
TAGCGAAATGCGATACTTGGTGTGAATTGCAGAATCCCGTGAACCATCGAGTCTTTGAACGCAAGTTGCGCCTGAAGCC-
-ATCAGGTTGAAGGCACGTCTGCCTGGGCGTCACGCATTGCGTCGCTCACTC-----ACCCC-GTGCCTC--A-CT---G
GGCGGG-----TAA-GTGCGTGGGCGG-ATATTGGCCCCCC-----GTTCACATTT-G-TGCTC--GGTTGGCCTAAAA-
A-TAA-GG-TCCC---TGATGACGG-AC-------ATCA---CAACAAGTGGTGG----TTGCC---AAACTGTCGCGAC
ACATTGTGCA---TGCT-A--CT------CCGTCGTCG---GTGG--GCT----------CATTGACCCTTAA-GT-GCC
-A--TCGA---------------ACTT---GGTACC---TCA--ACTG-C-GACCCC--AGGT-CA-GG-C--GGGATTA
CCC-GCTGAGTTTAAGCATATCAA-TAAGCGG-AGG-AAAAGAAA-CTTACAAGGATTCCCCTAGTAACGG-CGAGCGAA
CCGGG-AAT
>duthieae_ANA
ACGAATTCATGGT-CCGGTG-AAGTGTTCGG-ATCGCGG-CGACGTGGG-CGGTTCGCTGCC-GGCGACGTCGCGAGAAG
TCCACTGAACCTTATCATTTAGAGGAAGGAGAAGTCGTAACAAGGTTTCCG-TAGGTGAACCTGCGGAAGGATCATTGTC
AAAA-CTT-GACA--T---CTAGAAAA-CTC-GTG-AACTTGTT-CATAAA-----GAA---T--GGGG-AAT-GCA---
--TCGG-TT-TGG-CCCAG-T-GC----CTCTCCT-----TTCACTTT----------CCCC--TC--------------
--------GCGA----GCAGA-TGTGCCTGG-AGC-TTTCGAG--CGATG-TGT-TC--GTCT-GCTTGTCGAACAA-CG
AA-CCC-CGGCGCAAATCGCGCCAAGGA-T---AA--TGGAATGA---GTTT-GT-----G-CA--TG-CATA-T----C
CCT----------ACCC-GTCTA----C------GG--GT----GGCG-------TTGGCTT-GCACATCTTTT-----G
TA--------TAA-----C----TA------AA-TGACTCTCGGCAACGGATATCTTGGCTCTTGCATCGATGAAGAACG
TAGCGAAATGCGATACTTGGTGTGAATTGCAGAATCCCGTGAACCATCGAGTCTTTGAACGCAAGTTGCGCCTGAAGCC-
-ATCAGGTTGAAGGCACGTCTGCTTGGGCGTCACGCATTGCGTCGCTCACTC-----ACCCC-GTTCCTC--A-TT---G
GGCGGG-----TAA-GTGCGTGGGCGG-ATATTGGCCCCCC-----GTTCACATTT-G-TGCTC--GGTTGGCCTAAAA-
A-TAA-GG-TCCC---TGATGACGG-AC-------ATCA---CAACAAGTGGTGG----TTGCC---AAACTGTCGCGAC
ACGTTGTGCA---TGCT-A--CT------CCGTCATGG---TTGG--GTT----------CATTGACCCTTAA-GT-GCC
-A--TCGA---------------ACTT---GGTACC---TCA--ACTG-C-GACCCC--AGGT-CA-GG-C--GGGATTA
CCC-GCTGAGTTTAAGCATATCAA-TAAGCGG-AGG-AAAAGAAA-CTTACAAGGATTCCCCTAGTAACGG-CGAGCGAA
CCGGGGAAT
>eburnea_MP1037
??????????????????????????????????????G-CGACGTGGG-CGGTTCGCTGCC-GGCGACGTCGCGAGAAG
TCCACTGAACCTTATCATTTAGAGGAAGGAGAAGTCGTAACAAGGTTTCCG-TAGGTGAACCTGCGGAAGGATCATTGTC
AAAA-CTT-GACA--T---CTAGAAAA-CTC-GTG-AACTTGTT-CATAAA-----AAA---T--GGGG-AAT-GCA---
--TTGG-TT-TGA-CCTAG-T-GC----CTTTCCT-----TTTGCTTT----------CCCC--TT--------------
--------GCGA----GCAAA-CGTGCTTGG-AGC-TTTCGAG--CGATT-TGT-TC--GTTT-GCTTGTCGAACAA-CG
AA-CCC-CGGCGCAAATCGCGCCAAGGA-T---AA--TAGAATGA---GTTT-GT-----G-CA--TG-CATG-T----C
CCT----------ACCC-GTCTA----T------GG--GT----GGCG-------TTGGCTT-GCACATCTTTT-----G
TA--------TAA-----C----TA------AA-TGACTCTCGGCAACGGATATCTCGGCTCTTGCATCGATGAAGAACG
TAGCGAAATGCGATACTTGGTGTGAATTGCAGAATCCCGTGAACCATCGAGTCTTTGAACGCAAGTTGCGCCTGAAGCC-
-ATCAGGTTGAAGGCACGTCTGCCTGGGCGTCACGCATTGCGTCGCTCACTC-----ACCTC-GTGCCTC--A-TT---G
GGCGGG-----TAAAGTGCGTGGGCGG-ATATTGGCCTCCC-----GTTCACATTT-G-TGCTC--GGTTGGCCTAAAA-
A-TAA-GG-TCCT---TGATGACGG-AT-------ATCA---CAACAAGTGGTGG----TTGCC---AAACTGTCGCGAC
ATGTTGTGCA---TGCT-A--CT------CTGTCACGG---GTGG--GCT----------CATTGACCCTTAA-GT-GCC
-A--TTGA---------------ACTT---GGTACC---TCA--ACTG-C-GACCCC--AGGT-CA-GG-C--GGGATTA
CCC-GCTGAGTTTAAGCATATCAA-TAAGCGG-AGG-AAAAGAAA-CTTACAAGGATTCCCCTAGTAACGG?????????
?????????
>ecklonii_EO12739
??????????GGT-CCGGTG-AAGTGTTCGG-ATCGCGG-CGACGTGGG-CGGTTCGCTGCC-GGCGAMGTCGC-AGAAG
TCCACTGAACCTTATCATTTAGAGGAAGGAGAAGTCGTAACAAGGTTTCCG-TAGGTGAACCTGCGGAAGGATCATTGTC
AAAA-CTT-GACA--T---CTAGAAAA-CTT-GTG-AACTTGTT-CATAGA-----GAA---T--GGGG-AAT-GCA---
--TCGG-TT-TGG-CCCAG-T-GC--CTCTCTCCT-----TTTGCTTT----------CCCC--TT--------------
--------GCGA----GCAGA-CGTGCTTGG-AGC-TTTCGAG--CGACG-TGT-TC--GTCT-GCTTGTCGAACAA-CG
AA-CCC-CGGCGCAAATCGCGCCAAGGA-T---AA--TGGAATGA---GTTT-GT-----G-CA--TG-CATG-T----C
CCT----------GCCC-GTCTA----C------GG--GT----GGCG-------TTGGCTT-GCACATCTTTT-----G
TA--------TAA-----C----TA------AA-TGACTCTCGGCAACGGATATCTCGGCTCTTGCATCGATGAAGAACG
TAGCGAAATGCGATACTTGGTGTGAATTGCAGAATCCCGTGAACCATCGAGTCTTTGAACGCAAGTTGCGCCTGAAGCC-
-ATCAGGTTGAAGGCACGTCTGCCTGGGCGTCACGCATTGCGTCGCTCACTC-----ACCCC-GTGCCTC--A-TT---G
GGCGGG-----TAA-GTGCGTGGGCGG-ATATTGGCCCCCC-----GTTCACATTT-G-TGCTC--GGTTGGCCTAAAA-
A-TAA-GG-TCCC---TGATGACGG-AC-------ATCA---CAACAAGTGGTGG----TTGTC---AAACTGTCGCGAC
ACATTGTGCA---TGCT-A--CT------CCGTCGTCG---GTGG--GCT----------CATTGACCCTTAA-GT-GCC
-A--TCGA---------------ACTT---GGTACC---TCA--ACTG-C-GACCCC--AGGT-CA-GG-C--GGGATTA
CCC-GCTGAGTTTAAGCATATCAA-TAAGCGG-AGG-AAAAGAAA-CTTACAAGGATTCCCCTAGTAACGG-CGAGCGAA
CCGGG-AAT
>elimensis_ANA
???????????????????G-AAGTGTTCGG-ATCGCGG-CGACGTGGG-CGGTTCGCTGCC-GGCGACGTCGCGAGAAG
TCCACTGAACCTTATCATTTAGAGGAAGGAGAAGTCGTAACAAGGTTTCCG-TAGGTGAACCTGCGGAAGGATCATTGTC
AAAA-CTT-GACA--T---CTAGAAAA-CTC-GTG-AACTTGTT-CATAAA-----AAA---T--GGGG-AAT-GCA---
--TTGG-TT-TGA-CCTAG-T-GC----CTTTCCT-----TTTGCTTT----------CCCC--TT--------------
--------GCGA----GCAAA-CGTGCTTGG-AGC-TTTCGAG--CGATT-TGT-TC--GTTT-GCTTGTCGAACAA-CG
AA-CCC-CGGCGCAAATCGCGCCAAGGA-T---AA--TAGAATGA---GTTT-GT-----G-CA--TG-CATG-T----C
CCT----------ACCC-GTCTA----T------GG--GT----GGCG-------TTGGCTT-GCACATCTTTT-----G
TA--------TAA-----C----TA------AA-TGACTCTCGGCAACGGATATCTCGGCTCTTGCATCGATGAAGAACG
TAGCGAAATGCGATACTTGGTGTGAATTGCAGAATCCCGTGAACCATCGAGTCTTTGAACGCAAGTTGCGCCTGAAGCC-
-ATCAGGTTGAAGGCACGTCTGCCTGGGCGTCACGCATTGCGTCGCTCACTC-----ACCTC-GTGCCTC--A-TT---G
GGCGGG-----TAAAGTGCGTGGGCGG-ATATTGGCCTCCC-----GTTCACATTT-G-TGCTC--GGTTGGCCTAAAA-
A-TAA-GG-TCCT---TGATGACGG-AT-------ATCA---CAACAAGTGGTGG----TTGCC---AAACTGTCGCGAC
ATGTTGTGCA---TGCT-A--CT------CTGTCACGG---GTGG--GCT----------CATTGACCCTTAA-GT-GCC
-A--TTGA---------------ACTT---GGTACC---TCA--ACTG-C-GACCCC--AGGT-CA-GG-C--GGGATTA
CCC-GCTGAGTTTAAGCATATCAA-TAAGCGG-AGG-AAAAGAAA-CTTACAAGGATTCCCCTAGTAACGG-CGAGCGA?
?????????
>elimensis_EO12843_NR
????????????T-CCGGTG-AAGTGTTCGG-ATCGCGG-CGACGTGGG-CGGTTCGCTGCC-GGCGACGTCGCGAGAAG
TCCACTGAACCTTATCATTTAGAGGAAGGAGAAGTCGTAACAAGGTTTCCG-TAGGTGAACCTGCGGAAGGATCATTGTC
AAAA-CCT-GACA--T---CTAGAAAA-CTC-GTG-AACTTGTT-CATAAA-----GAA---T--GGGG-AAT-GCA---
--TCGG-TT-TGG-CCCAG-T-GC----CTGTCCT-----TT-GCTCT----------CCCC--TC--------------
--------GCGA----GCAGA-CGTGCTTGG-AGC-TTTTGAG--CAATG-TGT-TC--GTCT-GCTTGTCGAACAA-CG
AA-CCC-CGGCGCAAATCGCGCCAAGGA-T---AA--TGGAATGA---GTTT-GT-----G-CA--TG-CATG-T----C
CCT----------GCCC-GTCTA----C------GG--GT----GGCG-------TTGGCTT-GCACATTTTTT-----G
TA--------TAA-----T----CA------AA-TGACTCTCGGCAACGGATATCTCGGCTCTTGCATCGATGAAGAACG
TAGCGAAATGCGATACTTGGTGTGAATTGCAGAATCCCGTGAACCATCGAGTCTTTGAACGCAAGTTGCGCCTGAAGCC-
-ATCAGGTTGAAGGCACGTCTGCCTGGGCGTCACGCATTGCGTCGCTCACTC-----ACCCC-GTGCCTC--A-CT---G
GGCGGG--GG-TAA-GTGCGTGGGCGG-ATATTGGCCCTCC-----GTTCACATTT-G-TGCTC--GGTTGGCCTAAAA-
A-TAA-GG-TCCC---TGATGACGG-AC-------ATCC---CAACAAGTGGTGG----TTGCA---AAACTGTCGCGAC
ACGTTGTGCA---TGCT-A--CT------CCATCGTTG---GTGG--GCT----------CGTTGACC-TTAA-GT-GCC
-A--TCGA---------------ACTT---GGTACC---TCA--ACTG-C-GACCCC--AGGT-CA-GG-C--GGGATTA
CCC-GCTGAGTTTAAGCATATCAA-TAAGCGG-AGG-AAAAGAAA-CTTACAAGGATTCCCCTAGTAACGG-CGAGCGAA
CCGGG-AAT
>empetrina_EO12786
??????????TGT-CCGGTG-AAGTGTTCGG-ATCGCGG-CGACGTGGG-CGGTTCGCTGCC-GGCGACGTCGCGAGAAG
TCCACTGAACCTTATCATTTAGAGGAAGGAGAAGTCGTAACAAGGTTTCCG-TAGGTGAACCTGCGGAAGGATCATTGTC
AAAA-CTT-GATA--T---CTAGAAAA-CTC-GTG-AACTTGTT-CATAAA-----GAA---T--GGGG-AAT-GCA---
--TTGG-TT-TGG-CCCAG-T-GC----CTCTCCT-----TTTGCTTT----------CCCC--TC--------------
--------GCGA----GCAGA-CGTGCTTGG-AGC-TTTTGAG--CGATG-TGT-TC--GTCT-GCTTGTCGAACAA-CG
AA-CCC-CGGCGCAAATCGCGCCAAGGA-T---AA--TGGAATGA---GTTT-GT-----G-CA--TG-CATG-T----C
CCT----------ACCC-GTCTA----C------GG--GT----GGCG-------TTGGCTT-GCACATCTTTT-----G
TA--------TAA-----C----TA------AA-TGACTCTCGGCAACGGATATCTCGGCTCTTGCATCGATGAAGAACG
TAGCGAAATGCGATACTTGGTGTGAATTGCAGAATCCCGTGAACCATCGAGTCTTTGAACGCAAGTTGCGCCTGAAGCC-
-ATCAGGTTGAAGGCACGTCTGCCTGGGCGTCACGCATTGCGTCGCTCACTC-----ACCTC-GTGCCTC--A-TT---G
GGCGGG-----TAA-GTGCGTGGGCGG-ATATTGGCCCCCC-----GTTCACATTT-G-TGCTC--GGTTGGCCTAAAA-
A-TAA-GG-TCCT---TGATGACGG-AC-------ATCA---CAACAAGTGGTGG----TTGCC---AAACTGTCGCGAC
ATGTTGTGCA---TGCT-A--CT------TCGTCATGG---GTGG--GCT----------CATTGACCCTTAA-GT-GCC
-A--TTGA---------------ACAT---GGTACC---TCA--ACTG-C-GACCCCC-AG???????????????????
????????????????????????????????????????????????????????????????????????????????
?????????
>equisetifolia_ANA_ITS
ACGAATTCATGGT-CCGGTG-AAGTGTTCGG-ATCGCGG-CGACGTGGG-CGGTTCGCTGCC-GGCGACGTCGCGAGAAG
TCCACTGAACCTTATCATTTAGAGGAAGGAGAAGTCGTAACAAGGTTTCCG-TAGGTGAACCTGCGGAAGGATCATTGTC
AAAA-CCT-GACA--T---CTAGAAAA-CTC-GTG-AACTTGTT-CATAAR-----GAA---C--GGGG-AAT-GCA---
--TCGG-TT-TGG-CCCAG-T-GC----CTCTCCT-----TTTGCTTT----------CCCC--TT--------------
--------GCGA----GTAGA-CGTGCATGG-AGC-TTTCGAG--CAATR-TGT-TC--GTCT-GCTTGTCGAACAA-CG
AA-CCC-CGGCGCAAATCGCGCCAAGGA-T---AA--TGGAATGA---GTTT-GT-----G-CA--TG-CATG-T----C
CCT----------GCCC-GTCTA----C------GG--GT----GGTG-------TTGGCTT-GCACATCTTTT-----G
TG--------TAA-----C----TA------AA-TGACTCTCGGCAACGGATATCTCGGCTCTTGCATCGATGAAGAACG
TAGCGAAATGCGATACTTGGTGTGAATTGCAGAATCCCGTGAACCATCGAGTCTTTGAACGCAAGTTGCGCCTGAAGCC-
-ATCAGGTTGAAGGCACGTCTGCCTGGGCGTCACGCATTGCGTCGCTCACTC-----ACCTC-GTGCCTA--A-CT---G
GGCGGG-----TAA-GTGCGTGGGCGG-ATATTGGCCCCCC-----GTTCACATTT-G-TGCTC--GGTTGGCCTAAAA-
A-TAA-GG-TCCC---TGATGACGG-AC-------ATCA---CAACAAGTGGTGG----TTGCC---AAACTGTCGCGTC
ACGTTGTGCA---TACT-A--CT------CCGTCGTCG---GTGG--GCT----------CATTGACCCTTCA-GT-GCC
-A--TCGA---------------ACTT---GGTACC---TCA--ACTG-C-GACCCC--AGGT-CA-GG-C--GGGATTA
CCC-GCTGAGTTTAAGCATATCAA-TAAGCGG-AGG-AAAAGAAA-CTTACAAGGATTCCCCTAGTAACGG-CGAGCGAA
CCGGGGAAT
>equisetifolia_MP829
????????????????GGTG-AAGTGTTCGG-ATCGCGG-CGACGTGGG-CGGTTCGCTGCC-GGCGACGTCGCGAGAAG
TCCACTGAACCTTATCATTTAGAGGAAGGAGAAGTCGTAACAAGGTTTCCG-TAGGTGAACCTGCGGAAGGATCATTGTC
AAAA-CCT-GACA--T---CTAGAAAA-CTC-GTG-AACTTGTT-CATAAA-----GAA---C--GGGG-AAT-GCA---
--TCGG-TT-TGG-CCCAG-T-GC----CTCTCCT-----TTTGCTTT----------CCCC--TT--------------
--------GCGG----GCAGA-CGTGCATGG-AGC-TTTCGAG--CGATG-TGT-TC--GTCT-GCTTGTCGAACAA-CG
AA-CCC-CGGCGCAAATCGCGCCAAGGA-T---AA--TGGAATGA---GTTT-GT-----G-CA--TG-CATG-T----C
CCT----------GCCC-GTTTA----C------GG--GT----GGTG-------TTGGCTT-GCACATCTTTT-----G
TG--------TAA-----C----TA------AA-TGACTCTCGGCAACGGATATCTCGGCTCTTGCATCGATGAAGAACG
TAGCGAAATGCGATACTTGGTGTGAATTGCAGAATCCCGTGAACCATCGAGTCTTTGAACGCAAGTTGCGCCTGAAGCC-
-ATCAGGTTGAAGGCACGTCTGCCTGGGCGTCACGCATTGCGTCGCTCACTC-----ACCTC-GCGCCTA--A-CT---G
GGCGGG-----TAA-GTGCGTGGGCGG-ATATTGGCCCCCC-----GTTCACATTT-G-TGCTC--GGTTGGCCTAAAA-
A-TAA-GG-TCCC---TGATGACGG-AC-------ATCA---CAACAAGTGGTGG----TTGCC---AAACTGTCGCGAC
ACGTTGTGCA---TACT-A--CT------CCGTYGTCG---GTGG--GCT----------CATTGACCCTTCA-GT-GCC
-A--TCGA---------------ACTT---GGTACC---TCA--ACTG-C-GACCCC--AGGT-CA-GG-C--GGGATTA
CCC-GCTGAGTTTAAGCATATCAA-TAAGCGG-AGG-AAAAGAAA-CTTACAAGGATTCCCCTAG-AACGG-CGAG????
?????????
>erasmia_MP874
????????????T-CCGGTG-AAGTGTTCGG-ATCGCGG-CGACGTGGG-CGGTTCGCTGCC-GGCGACGTCGCGAGAAG
TCCACTGAACCTTATCATTTAGAGGAAGGAGAAGTCGTAACAAGGTTTCCG-TAGGTGAACCTGCGGAAGGATCATTGTC
AAAA-CCT-GACA--T---CTAGAAAA-CTC-GTG-AACTTGTT-CATAAA-----GAA---T--GGGG-AAT-GCA---
--TCGG-TT-TGG-CCCAG-T-GC----CTCTCCT-----TTTGCTTT----------CCCC--TC--------------
--------GCGA----GCAGA-CGTGCCTGG-AGC-TTTTCAG--CGATG-TGT-TC--GTCT-GCTTGTCGAACAA-CG
AA-CCC-CGGCGCAAATCGTGCCAAGGA-A---AA--TGGAATGA---GTTT-GT-----G-CA--T--CATG-T----C
CTT----------GCCC-GTCTA----C------GG--GT----GGCA-------TTGGCTT-GCACATCTTTT-----G
TA--------TAA-----C----TA------AA-TGACTCTCGGCAACGGATATCTCGGCTCTTGCATCGATGAAGAACG
TAGCGAAATGCGATACTTGGTGTGAATTGCAGAATCCCGTGAACCATCGAGTCTTTGAACGCAAGTTGCGCCTGAAGCC-
-ATCAGGTTGAAGGCACGTCTGCCTGGGCGTCACGCATTGCGTCGCTCACTC-----ACCCC-GTGCCTC--A-CA---G
GGCGGG-----TAA-GTGTGTGGGTGG-ATATTGGCCCCCC-----GTTCACATTT-G-TGCTC--GGTTGGCCTAAAA-
A-GAA-GG-TCCC---TGATGACGG-AC-------ATCA---CAACAAGTGGTGG----TTGCC---AAACTGTCGCGAC
ACGTTGTGCA---TGCT-A--CT------CCGTCGTTG---GTGG--GCT----------CATTGACCCTTAA-GT-GCC
-A--TTGA---------------ACTT---GGTACC---TCA--ACTG-C-GACCCC--AGGT-CA-GG-C--GGGATTA
CCC-GCTGAGTTTAAGCATATCAA-TAAGCGG-AGG-AAAAGAAA-CTTACAAGGATTCCCCTAGTAACGG-CGAGCGAA
CCGGG-AAT
>eremioides_EO12854
????????????????????????????????????????????????????????????????????????????????
?????????????ATCATTTAGAGGAAGGAGAAGTCGTAACAAGGTTTCCG-TAGGTGAACCTGCGGAAGGATCATTGTC
AAAA-CCT-GACA--T---CTAGAAAA-CTC-GTG-AACTTGTT-CATAAA-----GAA---A--GGGG-AAT-GCA---
--TCGG-TT-TGG-CTCTG-T-GC----CTCTCCT-----TTTGCTTT----------CCCC--TC--------------
--------GCGA----GCAGA-CGTGCCTGG-AGC-TTTTGAG--CAACA-TGT-TC--GTTT-GCTTGTCGAACAA-CG
AA-CCC-CGGCGCAAATCGCGCCAAGGA-T---AA--TGGAATGA---GTTT-GT-----G-CA--AG-CATG-T----C
CCT----------GCCC-ATCTA----T------GG--GT----GGCG-------TTGGCTT-GCACATCTTTT-----G
GAA-------TAA-----C----TA------AA-TGACTCTCGGCAACGGATATCTCGGCTCTTGCATCGATGAAGAACG
TAGCGAAATGCGATACTTGGTGTGAATTGCAGAATCCCGTGAACCATCGAGTCTTTGAACGCAAGTTGCGCCTGAAGCC-
-GTCTGGTTGAAGGCACGTCTGCCTGGGCGTCACGCATTGCGTCGCTCACTC-----ACCTC-GTACCTC--A-CT---G
GGCGGG-----TAA-GTGCGTGGGCGG-ATATTGGCCCCCC-----GTTCACATTT-G-TGCTC--GGTTGGCCTAAAA-
A-TAAAGG-TCCC---TGATGACGG-AC-------ATCA---CAACAAGTGGTGG----TTGCC---AAACTGTCGCGAC
ACGTTGTGCA---TGCT-A--CT------CCATCATCG---GTGG--GCG----------CATTGACCCTTAA-GT-GCC
-A--TCGA---------------ACTT---GGTACC---TCA--ACTG-C-GACCCC--AGGT-CA-GG-C--GGGATTA
CCC-GCTGAGTTTAAGCATAT???????????????????????????????????????????????????????????
?????????
>eremioides_MP533
???????????GT-CCGGTG-AAGTGTTCGG-ATCGCGG-CGACGTGGG-CGGTTCGCTGCC-GGCGACGTCGCGAGAAG
TCCACTGAACCTTATCATTTAGAGGAAGGAGAAGTCGTAACAAGGTTTCCG-TAGGTGAACCTGCGGAAGGATCATTGTC
AAAA-CCT-GACA--T---CTAGAAAA-CTC-GTG-AACTTGTT-CATAAA-----GAA---T--GGGG-AAT-GCA---
--TCGG-TT-TGG-CCGAG-T-GC----CTCTCCT-----TTTGCTTT----------CCCC--TC--------------
--------GCGA----GCAGA-CGTGCCTGG-AGC-TTTTGAG--CGACA-TGT-TC--GTTT-GCTTGTCGAACAA-CG
AA-CCC-CGGCGCAAATCGCGCCAAGGA-T---AA--TGGAATGA---GTTT-GT-----G-CA--AG-CATG-T----C
CTT----------GCCC-GTCTA----C------GG--GT----GGCA-------TTGGCTT-GCGCATCTTTC-----G
GA--------TAA-----C----TA------AA-TGACTCTCGGCAACGGATATCTCGGCTCTTGCATCGATGAAGAACG
TAGCGAAATGCGATACTTGGTGTGAATTGCAGAATCCCGTGAACCATCGAGTCTTTGAACGCAAGTTGCGCCTGAAGCC-
-ATTTGGTTGAAGGCACGTCTGCCTGGGCGTCACGCAWTGCGTCGCCCACTC-----ACCCC-GTACCTC--A-AT---G
GACGGG-----TAA-GTGCGTGGGCGG-ATATTGGCCCCCC-----GTTCACATTT-G-TGCTC--GGTTGGCCTAAAA-
A-TAAAGG-TCCC---TGATGATGG-AC-------ATCA---CAACAAGTGGTGG----TTGCC---AAACTGTCGCGAC
ATGTTGTGCA---TGCT-A--CT------CCGTCGTCG---GTGG--GCT----------CATTGACCCTTAA-GT-GCC
-A--TCGA---------------ACTC---GGTACC---TCA--ATTG-C-GACCCC--AGGT-CA-GG-C--GGGATTA
CCC-GCTGAGTTTAAGCATATCAA-TAAGCGG-AGG-AAAAGAAA-CTTACAAGGATTCCCCTAGTAACGG-CGAGCGAA
CCGGG-AAT
>ericoides_MP742
??????????GGT-CCGGTG-AAGTGTTCGG-ATCGCGG-CGACGTGGG-CGGTTCGCTGCC-GGCGACGTCGCGAGAAG
TCCACTGAACCTTATCATTTAGAGGAAGGAGAAGTCGTAACAAGGTTTCCG-TAGGTGAACCTGCGGAAGGATCATTGTC
AAAA-CTT-GACA--T---CTAGAAAA-CTC-GTG-AACTTGTT-CATAGA-----GAA---T--GGGG-AAT-GCA---
--TTGG-TT-TGG-CCCAG-T-GC----CTCTCCT-----TTTGCTTT----------CCCC--TT--------------
--------GCGA----GCAGA-CGTGCTTGG-AGC-TTTCGAG--CGACG-TGT-TT--GTCT-GCTTGTCGAACAA-CG
AA-CCC-CGGCGCAAATCGCGCCAAGGA-T---AA--TGGAATGA---GTTT-GT-----G-CA--TG-CATG-T----C
CCT----------GCCC-GTCTA----C------GG--GT----GGCG-------TTGGCTT-GCACATCTTTT-----G
TA--------TAA-----C----TA------AA-TGACTCTCGGCAACGGATATCTCGGCTCTTGCATCGATGAAGAACG
TAGCGAAATGCGATACTTGGTGTGAATTGCAGAATCCCGTGAACCATCGAGTCTTTGAACGCAAGTTGCGCCTGAAGCC-
-ATCAGGTTGAAGGCACGTCTGCCTGGGCGTCACGCATTGCGTCGCTCACTC-----ACCCC-GTGCCTC--A-CT---G
GGCGGG-----TAA-GTGCGTGGGCGG-ATATTGGCCCCCC-----GTTCACATTT-G-TGCTC--GGTTGGCCTAAAA-
A-TAA-GG-TCCC---TGATGACGG-AC-------ATCA---CAACAAGTGGTGG----TTGCC---AAACTGTCGCGAC
ACGTTGTGCA---TGCT-A--CT------CCGTCGTCG---GTGG--GCT----------CATTGACCCTTAA-GT-GCC
-A--TCGA---------------ACTT---GGTACC---TCA--ACTG-C-GACCCC--AGGT-CA-GG-C--GGGATTA
CCC-GCTGAGTTTAAGCATATCAA-TAAGCGG-AGG-AAAAGAAA-CTTACAAGGATTCCCCTAGTAACGG-CGAGCGAA
CCGGG-AAT
>erigena_EO12616
???????????????????????????????????????????????????????????????????????CGCGAGAAG
TCCACTGAACCTTATCATTTAGAGGAAGGAGAAGTCGTAACAAGGTTTCCG-TAGGTGAACCTGCGGAAGGATCATTGTC
GAAA-CCT-GACA--T---CTAGAAAA-CTT-GCG-AACTTGTT-CATAAA-----GAA---T--GGGG-AAT-GCG---
--TCGG-TT-GGG-CCTAG-TTGC----CTCTCCT-----TCTGCTTT----------CCCC--TC--------------
--------GCGA----GGAGA-CGTGCATGG-AGC-TTTCGGG--CGACG-TGT-TC--GTCT-GCTTGTCGAACAA-CG
AA-CCC-CGGCGCAAATCGCGCCAAGGA-T---GA--TGGAATGA---GTTT-GT-----G-CA--TG------T----C
CCC----------GCCC-GTCTA----C------GG--GT----GGCG-------TTGGCTT-GCACATCTTTT-----G
AA--------TAA-----C----TA------AA-CGACTCTCGGCAACGGATATCTCGGCTCTTGCATCGATGAAGAACG
TAGCGAAATGCGATACTTGGTGTGAATTGCAGAATCCCGTGAACCATCGAGTCTTTGAACGCAAGTTGCGCCTGAAGCC-
-ATCAGGTTGAAGGCACGTCTGCCTGGGCGTCACGCATTGCGTCGCTCACTC-----ACCCC-GTGCCTC--A-CT---G
GGCGGG-----TAA-GTGAGTGGGCGG-ATATTGGCCCCCC-----GTTCACATTC-G-TGCTC--GGTCGGCCTAAAA-
A-TAA-GG-TCCT---TGACGAGGG-AC-------ATCA---CGACAAGTGGTGG----TTGCC---AAACCGTCGCGAC
ATGTCGTGAA---TGCT-A--CT------TCGTCGTTG---GTGG--GCT----------CATCGACCCTTAA-GT-GCC
-A--TCGA---------------ACTT---GGTACC---TCA--ACTG-C-GACCCC--AGGT-CA-GG-C--GGGATTA
CCC?????????????????????????????????????????????????????????????????????????????
?????????
>erigena_EO12623
?????????????????????????????GG-ATCGCGG-CGACGTGGG-CGGTTCGCTGCC-GGCGACGTCGCGAGAAG
TCCACTGAACCTTATCATTTAGAGGAAGGAGAAGTCGTAACAAGGTTTCCG-TAGGTGAACCTGCGGAAGGATCATTGTC
GAAA-CCT-GACA--T---CTAGAAAA-CTT-GCG-AACTTGTT-CATAAA-----GAA---T--GGGG-AAT-GCG---
--TCGG-TT-GGG-CCTAG-TTGC----CTCTCCT-----TCTGCTTT----------CCCC--TC--------------
--------GCGA----GGAGA-CGTGCATGG-AGC-TTTCGGG--CGACG-TGT-TC--GTCT-GCTTGTCGAACAA-CG
AA-CCC-CGGCGCAAATCGCGCCAAGGA-T---GA--TGGAATGA---GTTT-GT-----G-CA--TG------T----C
CCC----------GCCC-GTCTA----C------GG--GT----GGCG-------TTGGCTT-GCACATCTTTT-----G
AA--------TAA-----C----TA------AA-CGACTCTCGGCAACGGATATCTCGGCTCTTGCATCGATGAAGAACG
TAGCGAAATGCGATACTTGGTGTGAATTGCAGAATCCCGTGAACCATCGAGTCTTTGAACGCAAGTTGCGCCTGAAGCC-
-ATCAGGTTGAAGGCACGTCTGCCTGGGCGTCACGCATTGCGTCGCTCACTC-----ACCCC-GTGCCTC--A-TT---G
GGCGGG-----TAA-GTGAGTGGGCGG-ATATTGGCCCCCC-----GTTCACATTC-G-TGCTC--GGTCGGCCTAAAA-
A-TAA-GG-TCCT---TGACGAGGG-AC-------ATCA---CGACAAGTGGTGG----TTGCC---AAACCGTCGCGAC
ATGTCGTGAA---TGCT-A--CT------CCGTCGTTG---GTGG--GCT----------CATCGACCCTTAA-GT-GCC
-A--TCGA---------------ACTT---GGTACC---TCA--ACTG-C-GACCCC--AGGT-CA-GGGC--GGGATTA
CCC-GCTGAGTTTAAGCATATCAA-TAAGCGG-AGG-AAAAGAAA-CTTACAAGGATTCCCCTAGTAACGG-CGAGCGAA
CCGGG-AAC
>erigena_Pim
????????????????????????????????????????????????????????????????????????????????
???????????????????????????????????????????????????????????????????AAGGATCATTGTC
GAAA-CCT-GACA--T---CTAGAAAA-CTT-GCG-AACTTGTT-CATAAA-----GAA---T--GGGG-AAT-GCG---
--TCGG-TT-GGG-CCTAG-TTGC----CTCTCCT-----TCTGCTTT----------CCCC--TC--------------
--------GCGA----GGAGA-CGTGCATGG-AGC-TTTCGGG--CGACG-TGT-TC--GTCT-GCTTGTCGAACAA-CG
AA-CCC-CGGCGCAAATCGCGCCAAGGA-T---GA--TGGAATGA---GTTT-GT-----G-CA--TG------T----C
CCC----------GCCC-GTCTA----C------GG--GT----GGCG-------TTGGCTT-GCACATCTTTT-----G
AA--------TAA-----C----TA------AA-CGACTCTCGGCAACGGATATCTCGGCTCTTGCATCGATGAAGAACG
TAGCGAAATGCGATACTTGGTGTGAATTGCAGAATCCCGTGAACCATCGAGTCTTTGAACGCAAGTTGCGCCTGAAGCC-
-ATCAGGTTGAAGGCACGTCTGCCTGGGCGTCACGCATTGCGTCGCTCACTC-----ACCCC-GTTCCTC--A-CT---G
GGCGGG-----TAA-GTGAGTGGGCGG-ATATTGGCCCCCC-----GTTCACATTC-G-TGCTC--GGTCGGCCTAAAA-
A-TAA-GG-TCCT---TGACGAGGG-AC-------ATCA---CGACAAGTGGTGG----TTGCC---AAACCGTCGCGAC
ATGTCGTGAA---TGCT-A--CT------CCGTCGTTG---GTGG--GCT----------CATCGACCCTTAA-GT-GCC
-A--TCGA---------------ACTT---GGTACC---TCA--ACTG-C??????????????????????????????
????????????????????????????????????????????????????????????????????????????????
?????????
>erigena_a_ANA
??????????????????????????????G-ATCGCGG-CGACGTGGG-CGGTTCGCTGCC-GGCGACGTCGCGAGAAG
TCCACTGAACCTTATCATTTAGAGGAAGGAGAAGTCGTAACAAGGTTTCCG-TAGGTGAACCTGCGGAAGGATCATTGTC
GAAA-CCT-GACA--T---CTAGAAAA-CTT-GCG-AACTTGTT-CATAAA-----GAA---T--GGGG-AAT-GCG---
--TCGG-TT-GGG-CCTAG-TTGC----CTCTCCT-----TCTGCTTT----------CCCC--TC--------------
--------GCGA----GGAGA-CGTGCATGG-AGC-TTTCGGG--CGACG-TGT-TC--GTCT-GCTTGTCGAACAA-CG
AA-CCC-CGGCGCAAATCGCGCCAAGGA-T---GA--TGGAATGA---GTTT-GT-----G-CA--TG------T----C
CCC----------GCCC-GTCTA----C------GG--GT----GGCG-------TTGGCTT-GCACATCTTTT-----G
AA--------TAA-----C----TA------AA-CGACTCTCGGCAACGGATATCTCGGCTCTTGCATCGATGAAGAACG
TAGCGAAATGCGATACTTGGTGTGAATTGCAGAATCCCGTGAACCATCGAGTCTTTGAACGCAAGTTGCGCCTGAAGCC-
-ATCAGGTTGAAGGCACGTCTGCCTGGGCGTCACGCATTGCGTCGCTCACTC-----ACCCC-GTGCCTC--A-CT---G
GGCGGG-----TAA-GTGAGTGGGCGG-ATATTGGCCCCCC-----GTTCACATTC-G-TGCTC--GGTCGGCCTAAAA-
A-TAA-GG-TCCT---TGACGAGGG-AC-------ATCA---CGACAAGTGGTGG----TTGCC---AAACCGTCGCGAC
ATGTCGTGAA---TGCT-A--CT------CCGTCGTTG---GTGG--GCT----------CATCGACCCTTAA-GT-GCC
-A--TCGA--------ACATCGAACTT---GGTACC---TCA--ACTG-C-GACCCC--AGGT-CA-GG-C--GGGATTA
CCC-GCTGAGTTTAAGCATATCAA-TAAGCGG-AGG-AAAAGAAA-CTTACAAGGATTCCCCTA????????????????
?????????
>erinus_MP907
??????????GGT-CCGGTG-AAGTGTTCGG-ATCGCGG-CGACGTGGG-CGGTTCGCTGCC-GGCGACGTCGCGAGAAG
TCCACTGAACCTTATCATTTAGAGGAAGGAGAAGTCGTAACAAGGTTTCCG-TAGGTGAACCTGCGGAAGGATCATTGTC
AAAA-CTT-GACA--T---CTAGAAAA-CTC-GTG-AACTTGTT-CATAGA-----GAA---T--GGGG-AAT-GCA---
--TTGG-TT-TGG-CCCAG-T-GC----CTCTCCT-----TTTGCTTT----------CCCC--TT--------------
--------GCGA----GCAGA-CGTGCTTGG-AGC-TTTCGAG--CGACG-TGT-TC--GTCT-GCTTGTCGAACAA-CG
AA-CCC-CGGCGCAAATCGCGCCAAGGA-T---AA--TGGAATGA---GTTT-GT-----G-CA--TG-CATG-T----C
CCT----------GCCC-GTCTA----C------GG--GT----GGCG-------TTGGCTT-GCACATCTTTT-----G
TA--------TAA-----C----TA------AA-TGACTCTCGGCAACGGATATCTCGGCTCTTGCATCGATGAAGAACG
TAGCGAAATGCGATACTTGGTGTGAATTGCAGAATCCCGTGAACCATCGAGTCTTTGAACGCAAGTTGCGCCTGAAGCC-
-ATCAGGTTGAAGGCACGTCTGCCTGGGCGTCACGCATTGCGTCGCTCACTC-----ACCCC-TTGCCTC--A-CT---G
GGCGGG-----TAA-GTGCGTGGGCGG-ATATTGGCCCCCC-----GTTCACATTT-G-TGCTC--GGTTGGCCTAAAA-
A-TAA-GG-TCCC---TGATGACGG-AC-------ATCA---CAACAAGTGGTGG----TTGCC---AAACTGTCGCGAC
ACGTTGTGCA---TGCT-A--CT------CCGTTGTCG---GTGG--CCT----------CATTGACCCTTAA-GT-GCC
-A--TCGA---------------ACTT---GGTACC---TCA--ACTG-C-GACCCC--AGGT-CA-GG-C--GGGATTA
CCC-GCTGAGTTTAAGCATATCAA-TAAGCGG-AGG-AAAAGAAA-CTTACAAGGATTCCCCTAGTAACGG-CGAGCGAA
CCGGG-AAT
>eriophoros_EO12478
???????????GT-CCGGTG-AAGTGTTCGG-ATCGCGG-CGACGTGGG-CGGTTCGCTGCC-GGCGACGTCGCGAGAAG
TCCACTGAACCTTATCATTTAGAGGAAGGAGAAGTCGTAACAAGGTTTCCG-TAGGTGAACCTGCGGAAGGATCATTGTC
AAAA-CCT-GACA--T---CTATAAAA-CTC-GTG-AACTTGTT-CATAAA-----GAA---T--GGGG-AAT-GCA---
--TTGG-TT-TGG-CCCAG-T-GC----CTCTCCT-----TTTGCTTT----------CCCC--TC--------------
--------GCGA----GCAGA-CGTGCCTGG-AGC-ATTTGAG--CGACA-TGT-TC--GTTT-GCTTGTCGAACAA-CG
AA-CCC-CGGCGCAAACCGCGCCAAGGA-T---AA--TGGAATGA---GTTT-GT-----G-CA--AG-CATG-T----C
CCT----------GCCC-GTCTA----C------GG--GT----GGCG-------TTGGCTT-GCACATCTTTT-----G
GA--------TAA-----C----TA------AA-TGACTCTCGGCAACGGATATCTCGGCTCTTGCATCGATGAAGAACG
TAGCGAAATGCGATACTTGGTGTGAATTGCAGAATCCCGTGAACCATCGAGTCTTTGAACGCAAGTTGCGCCTGAAGCC-
-ATCTGGTTGAAGGCACGTCTGCCTGGGCGTCACGCATTGCGTCGCTCACTC-----ACCCC-GTACCTC--A-CT---G
GGCGGG-----TTA-GTGCGTGGGCGG-ATATTGGCTCCCC-----GTTCACATTT-G-TGCTC--GGTTGGCCTAAAA-
T-TAAAGG-TCCT---TGATGACGG-AC-------ATCA---CAACAAGTGGTGG----TTGCC---AAACTGTCGCGAA
ACGTTGTGCA---TGCT-A--CT------CTGTCGTTG---GTGG--GAT----------CATTGACCCTTAA-GT-GCC
-A--TTGA---------------ACTT---GGTACC---TCA--ATTG-C-GACCCC--AGGT-CA-GG-C--GGGATTA
CCC-GCTGAGTTTAAGCATATCAA-TAAGCGG-AGG-AAAAGAAA-CTTACAAGGATTCCCCTAGTAACGG-CGAGCGAA
CCGGG-AAT
>esterhuyseniae_EO11831
???????????GT-CCGGTG-AAGTGTTCGG-ATCGCGG-CGACGTGGG-CGGTTCGCTGCC-GGCGACGTCGCGAGAAG
TCCACTGAACCTTATCATTTAGAGGAAGGAGAAGTCGTAACAAGGTTTCCG-TAGGTGAACCTGCGGAAGGATCATTGTC
AAAA-CCT-GACA--T---CTAGAAAA-CTC-GTG-AACTTGTT-CATAGA-----GAA---T--GGGG-AAT-GCA---
--TTGG-TT-TGG-CCCAG-T-GC----CTCTCCT-----TTTGCTTT----------CCCC--TC--------------
--------GCGA----GCAGA-CGTGCCTGG-AGC-TTTCGAG--CGATG-TGT-TC--GTCT-GCTTGTCGAACAA-CG
AA-CCC-CGGCGCAAATCGCGCCAAGGA-A---AA--TGGAATGA---GTTT-GT-----G-CA--AG-CATG-T----C
CCT----------GCCC-GTCTA----C------GG--GT----GGCG-------TTGGCTT-GCACATCTTTT-----G
TA--------TAA-----C----TA------AA-TGACTCTCGGCAACGGATATCTCGGCTCTTGCATCGATGAAGAACG
TAGCGAAATGCGATACTTGGTGTGAATTGCAGAATCCCGTGAACCATCGAGTCTTTGAACGCAAGTTGCGCCTGAAGCC-
-ATCAGGTTGAAGGCACGTCTGCCTGGGCGTCACGCATTGCGTCGCTCACTC-----ACCTC-GTGCCTC--A-CT---G
GGCGGG-----TAA-GTGTGTGGGCGG-ATATTGGCCCCCC-----GTTCACATTT-G-TGCTC--GGTTGGCCTAAAA-
A-TAA-GG-TCCC---TGATGACGG-AC-------ATCA---CAACAAGTGGTGG----TTGCC---AAACTGTCGCGAC
ACGTTGTGCA---TGCT-A--CT------CTGTCGTTG---GTGG--GCT----------CATTGACCCTTAA-GT-GCC
-A--TCGA---------------ACTT---GGTACC---TCA--ATTG-C-GACCCC--AG???????????????????
????????????????????????????????????????????????????????????????????????????????
?????????
>esteriana_EO12545
??????????GGT-CCGGTG-AAGTGTTCGG-ATCGCGG-CGACGTGGG-CGGTTCGCTGCC-GGCGACGTCGCGAGAAG
TCCACTGAACCTTATCATTTAGAGGAAGGAGAAGTCGTAACAAGGTTTCCG-TAGGTGAACCTGCGGAAGGATCATTGTC
AAAA-CCT-GACA--T---CTAGAAAA-CTC-GTG-AACTTGTT-CATAAA-----GAA---T--GGGG-AAT-GCA---
--TCGG-TT-TGG-CCCAG-T-GC----CTCTCCT-----TTTGCTTT----------CCCC--TC--------------
--------GCGA----GCAGA-CGTGCCTGG-AGC-TTTCGAG--CGGTG-TGT-TC--GTTT-GCTTGTCGAACAA-CG
AA-CCC-CGGCGCAAATCGCGCCAAGGA-T---AA--TGGAATGA---GTTT-GT-----G-CA--TG-CATG-T----C
CCT----------GCCCCGTCTA----C------GG--GT----GGCG-------TTGGCTT-GCACATCTTTT-----G
TA--------TAA-----C----TA------AA-TGACTCTCGGCAACGGATATCTCGGCTCTTGCATCGATGAAGAACG
TAGCGAAATGCGATACTTGGTGTGAATTGCAGAATCCCGTGAACCATCGAGTCTTTGAACGCAAGTTGCGCCTGAAGCC-
-ATCAGGTTGAAGGCACGTCTGCCTGGGCGTCACGCATTGCGTCGCTCACTC-----ACCCC-GTGCCTC--A-CT---G
GGCGGG-----TAA-GTGCGTGGGCGG-ATATTGGCCCCCC-----GTTCACATTT-G-TGCTC--GGTTGGCCTAAAA-
A-TAA-GG-TCCC---TGATGACGG-AC-------ATCA---CAACAAGTGGTGG----TTGCC---AAACTGTCGCGAC
ACGTTGTGCA---TGCT-A--CT------CCGTCGTTG---GTGG--GCT----------CATTGACCCTTAA-GT-GCC
-A--TTGA---------------ACTT---GGTACC---TCA--ACTG-C-GACCCC--AG???????????????????
????????????????????????????????????????????????????????????????????????????????
?????????
>esteriana_EO12858
????????????????????????????????????????????????????????????????????????????????
???????????TTATCATTTAGAGGAAGGAGAAGTCGTAACAAGGTTTCCG-TAGGTGAACCTGCGGAAGGATCATTGTC
AAAA-CCT-GACA--T--CATAGAAAA-CTC-GTG-AACTTGTT-CATAGA-----GAA---T--GGGG-AAT-GCA---
--TCGA-TT-TGG-CCCAG-T-GC----CTCTCCT-----TT-GCTTT----------CCCC--TT--------------
--------GCGA----GCAGA-CGTGCCTGG-AGC-TTTCGAG--CGATG-TGT-TC--ATCT-GCTTGTCGAACAA-CG
AA-CCC-CGGCGCAAATCGCGCCAAGGA-T---AA--TGGAATGA---GTTT-GT-----G-CA--TG-CATG-T----C
CCT----------GCCC-GTCTA----C------GG--GT----GGCG-------TTGGCTT-GCACATCTTTT-----G
TA--------TAA-----C----TA------AA-TGACTCTCGGCAACGGATATCTCGGCTCTTGCATCGATGAAGAACG
TAGCGAAATGCGATACTTGGTGTGAATTGCAGAATCCCGTGAACCATCGAGTCTTTGAACGCAAGTTGCGCCTGAAGCC-
-ATCAGGTTGAAGGCACGTCTGCCTGGGCGTCACGCATTGCGTCGCTCACTC-----ACCCC-GTGCCTC--A-CT---G
GGCAGG-----TAA-GTGCGTGGGCGG-ATATTGGCCCCCC-----GTTCACATTT-G-TGCTC--GGTTGGCCTAAAA-
T-TAA-GG-TCCC---TGATGACGG-AC-------ATCA---CAACAAGTGGTGG----TTGCC---AAACTGTCCCGAC
ATGTTGTGCA---TGGT-A--CT------TCGTCGTTG---GTGG--GCT----------CATTGACCCTTAA-GT-GCC
-A--TCGA---------------ACTT---GGTACC---TCA--ACTG-C-GACCCC--AGGT-CA-GG-C--GGGATTA
CCC-GCTGAGTTTAAGCATAT???????????????????????????????????????????????????????????
?????????
>eugenea_EO12485_ITS
??????????GGT-CCGGTG-AAGTGTTCGG-ATCGCGG-CGACGTGGG-CGGTTCGCTGCC-GGCGACGTCGTGAGAAG
TCCACTGAACCTTATCATTTAGAGGAAGGAGAAGTCGTAACAAGGTTTCCG-TAGGTGAACCTGCGGAAGGATCATTGTC
AAAA-CCT-GACA--T---CTAGAAAA-CTC-GTG-AACCTGTT-CATAAA-----GAA---T--GGGG-AAT-GCA---
--TCGG-TT-TGG-CCCAG-T-GC----CTCTCCT-----TTTGCTTT----------CCCC--TC--------------
--------GCGA----GCAGA-CGTGCCTGG-AGC-TTTTCAG--CGATG-TGT-TC--GTCT-GCTTGTCGAACAA-CG
AA-CCC-CGGCGCAAATCGCGCCAAGGA-A---AA--TGGAATGA---GTTT-GT-----G-CA--T--CATG-T----C
CTT----------GCCC-GTCTA----C------GG--GT----GGCA-------TTGGCTT-GCACATCTTTT-----G
TA--------TAA-----C----TA------AA-TGACTCTCGGCAACGGATATCTCGGCTCTTGCATCGATGAAGAACG
TAGTGAAATGCGATACTTGGTGTGAATTGCAGAATCCCGTGAACCATCGAGTCTTTGAACGCAAGTTGCGCCTGAAGCC-
-ATCAGGTTGAAGGCACGTCTGCCTGGGCGTCATGCATTGCGTCGCTCACTC-----ACCCC-GTGCCTC--A-CT---G
GGCGGG-----TAA-GTGCGTGGGCGG-ATATTGGCCCCCC-----GTTCACATTT-G-TGCTC--GGTTGGCCAAAAA-
C-TAA-GG-TCCC---TGATGACAG-AC-------ATCA---CAACACGTGGTGG----TTGCC---AAACTGTCGCGAC
ACGTTGTGCA---TGCT-T--CT------CCGTCGTTG---GTGG--GCT----------CATTGACCCTTAA-GT-GCC
-A--TTGA---------------ACTT---GGTACC---TCA--ACTG-C-GACCCC--AGGT-CA-GG-C--GGGATTA
CCC-GCTGAGTTTAAGCATATCAA-TAAGCGG-AG?-????GAAA-CTTACAAGGATTCCCCTAGTAACGG-CGAGCGAA
CCGGG-AAT
>eustacei_MP1259
???????????????CGGTG-AAGTGTTCGG-ATCGCGG-CGACGTGGG-CGGTTCGCTGCC-GGCGACGTCGCGAGAAG
TCCACTGAACCTTATCATTTAGAGGAAGGAGAAGTCGTAACAAGGTTTCCG-TAGGTGAACCTGCGGAAGGATCATTGTC
AAAA-CYT-GACA--T---CTAGAAAA-CTC-GTG-AACTTGTT-CATAAA-----GAA---T--GGGA-AAT-GCA---
--TCGG-TT-TGG-CCCAG-T-GC----CTCTCCT-----TTTGCTTT----------CCCC--TC--------------
--------GCGA----GCAGA-CGTGCATGG-AGC-TTTCGAG--CGATG-TGT-TT--GTCT-GCTTGTCGAACAA-TG
AA-CCC-CGGCGCAAATCGCGCCAAGGA-T---AA--AGGAACGA---GTTT-GT-----G-CA--TG-TATG-T----C
CCT----------GCCC-GTCTA----C------GG--GT----GGTG-------TTGGCTT-GCACATCTTTT-----G
TA--------TAA-----C----TA------AA-TGACTCTCGGCAACGGATATCTCGGCTCTTGCATCGATGAAGAACG
TAGCGAAATGCGATACTTGGTGTGAATTGCAGAATCCCGTGAACCATCGAGTCTTTGAACGCAAGTTGCGCCTGAAGCC-
-ATCAGGTTGAAGGCACGTCTGCCTGGGCGTCACGCATTGCGTCGCTCACTC-----ACCCC-GTGCCTC--A-CT---G
GGCGGG-----TAA-GTGCGTGGGCGG-ATATTGGCCCCCC-----GTTCACATTT-G-TGCTC--GGTTGGCCTAAAA-
A-TAA-GG-TCCC---TGATGACGG-AC-------ATCA---CAACAAGTGGTGG----TTGCC---AAACTGTCGCGTC
ACGTTGTGCA---TGCT-A--CT------CTGTCGTCA---GTGG--GCT----------CATTGACCCTTAA-GT-GCC
-A--TCGA---------------ACTT---GGTACC---TCA--ACTG-C-GACCCC--AGGT-CA-GG-C--GGGATTA
CCC-GCTGAGTTTAAGCATATCAA-TAAGCGG-AGG-AAAAGAAA-CTTACAAGGATTCCCCTAGTAACGG-CGAGCGAA
CCGGG-AAT
>evansii_MP641
???????????GT-CCGGTG-AAGTGTTCGG-ATCGCGG-CGACGTGGG-CGGTTCGCTGCC-GGCGACGTCGCGAGAAG
TCCACTGAACCTTATCATTTAGAGGAAGGAGAAGTCGTAACAAGGTTTCCG-TAGGTGAACCTGCGGAAGGATCATTGTC
AAAA-CCT-GACA--T---CTAGAACA-CTC-GTG-AACTTGTT-CATAAA-----GAA---T--GGGG-AAT-GCA---
--TCGG-TT-TGG-CCCAG-T-GC----CTCTCCT-----TTTGCTTT----------CCCC--TC--------------
--------GCGA----GCGGA-CGTGCCTGG-AGC-TTTTGAG--CGACG-TGT-TC--GTCT-GCTTGTCGAACAA-CG
AA-CCC-CGGCGCAAATCGTGCCAAGGA-T---AA--TGGAATGA---GTTT-GT-----G-CA--TG-CATA-T----C
CTT----------GCCC-GTCTA----C------GG--GT----GGCG-------TTGGCTT-GCACATCTTTC-----G
TA--------TAA-----C----TA------AA-TGACTCTCGGCAACGGATATCTCGGCTCTTGCATCGATGAAGAACG
TAGCGAAATGCGATACTTGGTGTGAATTGCAGAATCCCGTGAACCATCGAGTCTTTGAACGCAAGTTGCGCCTGAAGCC-
-ATCAGGTTGAAGGCACGTCTGCCTGGGCGTCACGCATTGCGTCGCTCACTC-----ACCCC-GTACCTC--A-CT---G
GGCGGG-----TAA-GTGCGTGGGCGG-ATATTGGCCCCCC-----GTTCACATTT-G-TGCTC--GGTTGGCCTAAAA-
A-TAA-GG-TCCC---GGATGACGG-AC-------ATCA---CAACAAGTGGTGG----TTGCC---AAACTGTCGCGAA
ACGTTGTGCA---TGCT-A--CT------TCGTCGTCG---GTGG--GCT----------CATTGACCCTTAA-GT-GCC
-A--TCGA---------------ACTT---GGTACC---TCA--ATTG-C-GACCCC--AGGT-CA-GG-C--GGGATTA
CCC-GCTGAGTTTAAGCATATCAA-TAAGCGG-AGG-AAAAGAAA-CTTACAAGGATTCCCCTAGTAACGG-CGAGCGAA
CCGGG-AAT
>excavata_GK1532
???????????GT-CCGGTG-AAGTGTTCGG-ATCGCGG-CGACGTGGG-CGGTTCGCTGCC-GGCGACGTCGCGAGAAG
TCCACTGAACCTTATCATTTAGAGGAAGGAGAAGTCGTAACAAGGTTTCCG-TAGGTGAACCTGCGGAAGGATCATTGTC
AAAA-CTT-GACA--T---CTAGAAAA-CTY-GTG-AACTTGTT-CATAGA-----GAA---T--GGGG-AAT-GCA---
--TTGG-TT-TGG-CCCAG-T-GC----CTCTCCT-----TTTGCTTT----------CCCC--TT--------------
--------GCGA----GCAGA-CGTGCCTGG-AGC-TTTCGAG--CGATG-TGT-TY--GTYT-GCTTGTYGAACAA-CG
AA-CCC-CGGCGCAAATCGCGCCAAGGA-T--TAA--TGGAATGA---GTTT-GT-----G-CA--TG-CATG-T----C
CCT----------ACCC-GTCTA----C------GG--GT----GGCG-------TTGGCTT-GCACATCTTTT-----G
TA--------TAA-----C----TA------AA-TGACTCTCGGCAACGGATATCTCGGCTCTTGCATCGATGAAGAACG
TAGCGAAATGCGATACTTGGTGTGAATTGCAGAATCCCGTGAACCATCGAGTCTTTGAACGCAAGTTGCGCCTGAAGCC-
-ATTAGGTTGAAGGCACGTCTGCCTGGGCGTCACGCATTGCGTCGCTCACTC-----ACCCC-GTGCCTC--A-CT---G
GGCGGG-----TAA-GTGCGTGGGCGG-ATATTGGCCCCCC-----GTTCACATTT-G-TGCTC--GGTTGGCCTAAAA-
A-TAA-AG-TCCC---TGATGACGG-AC-------ATCA---CAACAAGTGGTGG----TTGCC---AAACTGTCGCGAC
ACGTTGTGCA---TGTT-A--CT------TCGTCGTCG---GTGG--GCT----------CATTGACCCTTAA-GT-GCC
-A--TCGA---------------ACTT---GGTACC---TCA--ACTG-C-GACCCC--AG???????????????????
????????????????????????????????????????????????????????????????????????????????
?????????
>exleeana_EO12499
??????????GGT-CCGGTG-AAGTGTTCGG-ATCGCGG-CGACGTGGG-CGGTTCGCTGCC-GGCGACGTCGCGAGAAG
TCCACTGAACCTTATCATTTAGAGGAAGGAGAAGTCGTAACAAGGTTTCCG-TAGGTGAACCTGCGGAAGGATCATTGTC
AAAA-CCT-GACA--T---CTAGAAAA-CTC-GTG-AACTTTTT-CATAGA-----GAA---T--GGGG-AAT-GCA---
--TCGG-TT-TGG-CCCAG-T-GC----CTCTCCT-----TTGGCTTT----------CCCC--TT--------------
--------GCGA----GCAGA-CGTGCGTGGAAGC-TTTCGAG--CGATG-TGT-TC--GTCT-GCTTGTCGAACAA-CG
AA-CCC-CGGCGCAAATCGCGCCAAGGA-T---AA--TGGAATGA---GTTT-GT-----G-CA--TG-CATG-T----C
CCT----------GCCC-GTCTA----C------GG--GT----GGTG-------TTGGCTT-GCACATCTTTT-----G
TA--------TAA-----C----TA------AA-TGACTCTCGGCAACGGATATCTCGGCTCTTGCATCGATGAAGAACG
TAGCGAAATGCGATACTTGGTGTGAATTGCAGAATCCCGTGAACCATCGAGTCTTTGAACGCAAGTTGCGCCTGAAGCC-
-ATCAGGTTGAAGGCACGTCTGCCTGGGCGTCACGCATTGCGTCGCTCACTC-----ACCCC-GTGCCTC--A-TT---G
GGCGGG-----TAA-GTGCGTGGGCGG-ATATTGGCCCCCC-----GTTCACATTT-G-TGCTC--GGTTGGCCTAAAA-
A-TAA-GG-TCCC---TGATGACGG-AC-------ATCA---CAACAAGTGGTGG----TTGCC---AAACTGTCGCGAC
ACGTTGTGCA---TGCT-A--CT------CCGTTGTCG---GTGG--GCT----------CATTGACCCTCAA-GT-GCC
-A--TTGA---------------ACTT---GGTACC---TCA--ACTG-C-GACCCC--AGGT-CA-GG-C--GGGATTA
CCC-GCTGAGTTTAAGCATATCAA-TAAGCGG-AGG-AAAAGAAA-CTTACAAGGATTCCCTTAGTAACGG-CGAGCGAA
CCGGG-AAT
>extrusa_EO12880
?????????????????????????????????????GG-CGACGTGGG-CGGTTCGCTGCC-GGCGACGTCGCGAGAAG
TCCACTGAACCTTATCATTTAGAGGAAGGAGAAGTCGTAACAAGGTTTCCG-TAGGTGAACCTGCGGAAGGATCATTGTC
AAAA-CCT-GACA--T---CTAGAAAA-CTC-GTG-AACTTGTT-CATAAA-----------C--GGGG-AAT-GCA---
--TTGG-TT-TGG-CCTAG-T-GC----CTCTCCT-----TTTGCTTT----------CCCC--TC--------------
--------GCGA----GCAGA-TGTGCCTTG-AGC-TTTTGAG--CGATG-TGT-TC--GTCT-GCTTGTCGAACAA-CG
AA-CCC-CGGCGCAAATCGCGCCAAGGA-T---AA--TGGAATGA---GTTT-GT-----G-CA--TG-CATG-T----C
CCT----------GCCC-GTCTA----C------GG--GT----GGTG-------TTGGCTT-GCACTTCTTTT-----G
TA--------TAA-----C----TA------AA-TGACTCTCGGCAACGGATATCTCGGCTCTTGCATCGATGAAGAACG
TAGCGAAATGCGATACTTGGTGTGAATTGCAGAATCCCGTGAACCATCGAGTCTTTGAACGCAAGTTGCGCCTGAAGCC-
-ATCAGGTTGAAGGCACGTCTGCCTGGGCGTCACGCATTGCGTCGCTCACTC-----ACCCC-GTGCCTC--A-CT---G
GGCGGG-----TAA-GTGTGTGGGCGG-ATATTGGCCCTCC-----GTTCACAATT-G-TGCTC--GGTTGGCCTAAAA-
A-TAA-GG-TCCC---TGATGACGG-AC-------ATCA---CAACAAGTGGTGG----TTGCA---AAACTGTCGCGAC
ATGTTGTGCA---TGCT-A--CT------CCATCGTCG---GTGG--GCT----------CATTGACCCTTAA-GT-GCC
-A--TAGA---------------ACTT---GGTACC---TCA--ACTG-C-GACCCC--AGGT-CA-GG-C--GGGATTA
CCC-GCTGAGTTTAAGCATATCAA-TAAGCGG-AGG-AAAAGAAA-CTTACAAGGATTCCCCTAGTAACGG-CGAGCGAA
CCGGG-AAT
>fairii_CM12_ITS
???????????GTCCCGGTG-AAGTGTTCGG-ATCGCGG-CGACGTGGG-CGGTTCGCTGCC-GGCGACGTCGCGAGAAG
TCCACTGAACCTTATCATTTAGAGGAAGGAGAAGTCGTAACAAGGTTTCCG-TAGGTGAACCTGCGGAAGGATCATTGTC
ATAA-CTT-GACA--T---CTAGAAAA-CTC-GTG-AACTTGTT-CATAAA-----GAA---T--GGGG-AAT-GCA---
--TTCG-TT-TGG-CCMAG-T-GC----CTCTCCT-----TTTGCTTT----------CCCC--TC--------------
--------GCGA----GCAGA-CGTGCTTGG-AGC-TTTCGAG--CGATG-TGT-TC--GTCT-GCTTGTCGAACAA-CG
AA-CCC-CGGCGCAAATCGTGCCAAGGA-T---AA--TGGAATGA---GTTT-GT-----G-CA--TG-CATG-T----C
CCT----------ACCC-GTCTA----C------GG--GT----GGCG-------TTGGCTT-GCACATCTTTT-----G
TA--------TAA-----C----TA------AA-TGACTCTCGGCAACGGATATCTCGGCTCTTGCATCGATGAAGAACG
TAGCGAAATGCGATACTTGGTGTGAATTGCAGAATCCCGTGAACCATCGAGTCTTTGAACGCAAGTTGCGCCTGAAGCC-
-ATCAGGTTGAAGGCACGTCTGCCTGGGCGTCACGCATTGCGTCGCTCACTC-----ACCTC-GTGCCTC--A-TT---G
GGCGGG-----TAA-GTGCGTGGGCGG-ATATTGGCCCCCC-----GTTCACATTT-G-TGCTC--GGTTGGCCTAAAA-
A-TAW-GG-TCCT---TGATGACGG-AC-------ATCA---CAACAAGTGGTGG----TTGCC---AAACTGTCGCGAC
ATGTTGTGCA---TGCT-A--CT------TCATCATGG---GTGG--ACT----------CATTGACCCTTAA-GT-GCC
-A--TCGA---------------ACTT---GGTACC---TCA--ACTG-C-GACCCC--AGGT-CA-GG-C--GGGATTA
CCC-GCTGAGTTTAAGCATATCAA-TAAGCGG-AGG-AAAAGAAA-CTTACAAGGATTCCCCTAGTAACGG-CGAGCGAA
CCGGG-AAT
>fascicularis_fac_MP809
??????????GGT-CCGGTG-AAGTGTTCGG-ATCGCGG-CGACGTGGG-CGGTTCGCTGCC-GGCGACGTCGCGAGAAG
TCCACTGAACCTTATCATTTAGAGGAAGGAGAAGTCGTAACAAGGTTTCCG-TAGGTGAACCTGCGGAAGGATCATTGTC
AAAA-CCT-GACA--T---CTAGAAAA-CTC-GTG-AATTTGTT-CATAAA-----GAA---T--GGGG-AAT-GCA---
--TCGG-TT-TGG-TCCAG-T-GC----CTCTCCT-----TTTCCTTT----------CCCC--TC--------------
--------ACGA----GCAGA-CGTGCCTGG-AGC-TTTTGAG--CGATG-TGT-TC--GTCT-GCTTGTTGAACAA-CG
AA-CCC-CGGCGCAAATCGCGCCAAGGA-T---AA--TGGAATGA---GTTT-GT-----G-CA--TG-CATG-T----C
C------------GCCT-GTCTA----T------GG--GT----GGTG-------TTGGCTT-GCACATCTTTT-----G
TA--------TAA-----C----TA------AA-TGACTCTCGGCAACGGATATCTCGGCTCTTGCATCGATGAAGAACG
TAGCGAAATGCGATACTTGGTGTGAATTGCAGAATCCCGTGAACCATCGAGTCTTTGAACGCAAGTTGCGCCTGAAGCC-
-ATCAGGTTGAAGGCACGTCTGCCTGGGCGTCACGCATTGCGTCGCTCACTC-----ACCCC-GTGCCTC--A-TT---G
GGCGGG-----TAA-GTGCGTGGGCGG-ATATTGGCCCTCC-----GTTCACATTT-G-TGCTT--GGTTGGCCTAAAA-
A-TAA-GG-TCCT---TGATGACGG-AC-------ATCA---CAACAAGTGGTGG----TTGCC---AAACTGTCGCGAC
ACGTTGTGCA---TGCT-A--CT------CCATCGTCG---GTGG--GCT----------CATTGACCCTTAA-GT-GCC
-A--TTGA---------------ACTT---GGTACC---TCA--ACTG-C-GACCCC--AGGT-CA-GG-C--GGGATTA
CCC-GCTGAGTTTAAGCATATCAA-TAAGCGG-AGG-AAAAGAAA-CTTACAAGGATTCCCCTAGTAACGG-CGAGCGA?
?????????
>fastigiata_MP830
??????????????????????????TTCGG-ATCGCGG-CGACGTGGG-CGGTTCGCTGCC-GGMGACGTCGCGAGAAG
TCCACTGAACCTTATCATTTAGAGGAAGGAGAAGTCGTAACAAGGTTTCCG-TAGGTGAACCTGCGGAAGGATCATTGTC
AAAA-CTT-GACA--T---CTAGAAAA-CTC-GTG-AACTTGTT-CATAAA-----AAA---T--GGGG-AAT-GCA---
-TTTGG-TT-TGA-CCTAG-T-GC----CTCTCCT-----TTTGCTTT----------CCCT--TC--------------
--------GCGA----GCAGA-CGTGCCTGG-AGC-TTTCGAG--CGATG-TGT-TC--GTTT-GCTTGTCGAACAA-CG
AA-CCC-CGGCGCAAATCGCGCCAAGGA-T---AA--TAGAATGA---GTTT-GT-----G-CA--TG-CATG-T----C
CCT----------ACCC-GTCTA----C------GG--GT----GGCG-------TTGGCTT-GCACATCTTTT-----G
TA--------TAA-----C----TA------AA-TGACTCTCGGCAACGGATATCTCGGCTCTTGCATCGATGAAGAACG
TAGCGAAATGCGATACTTGGTGTGAATTGCAGAATCCCGTGAACCATCGAGTCTTTGAACGCAAGTTGCGCCTGAAGCC-
-ATCAGGTTGAAGGCACGTCTGCCTGGGCGTCACGCCTTGCGTCGCTCACTC-----ACCTC-GTGCCTC--A-TT---G
GGCGGG-----TAA-GTGCGTGGGCGG-ATATTGGCCTCCC-----GTTCACATTT-G-TGATC--GGTTGGCCTAAAA-
A-TAA-GG-TCCT---TGATGACGG-AC-------ATCA---CAACAAGTGGTGG----TTGCC---AAACTGTCGCGAC
ATGTTGTGCA---TGCT-A--CT------CCGTCATGG---GTGG--GCT----------CATTGACCCTTAA-GT-GCC
-A--TCGA---------------ACTT---GGTACC---TCA--ACTG-C-GACCCC--AGGT-CA-GG-C--GGGATTA
CCC-GCTGAGTTTAAGCATATCAA-TAAGCGG-AGG-AAAAGAAA-CTTACAAGGATTCCCC??????????????????
?????????
>fausta_MP663
???????????????CGGTG-AAGTGTTCGG-ATCGCGG-CGACGTGGG-CGGTTCGCTGCC-GGCGACGTCGCGAGAAG
TCCACTGAACCTTATCATTTAGAGGAAGGAGAAGTCGTAACAAGGTTTCCG-TAGGTGAACCTGCGGAAGGATCATTGTC
AAAA-CCT-GACA--T---CTAGAAAA-CTC-GTG-AACTTGTT-CATAGA-----GAA---T--GGGG-AAT-GCA---
--TCGG-TT-TGG-CCCAG-T-GC----CTCTCCT-----TTTGCTTT----------CCCC--TT--------------
--------GCGA----GCAGA-CGTGCCTGG-AGC-TTTCGAG--CGATG-TGT-TC--GTCT-GCTTGTCGAACAA-CG
AA-CCC-CGGCGCAAATCGCGCCAAGGA-T---AA--TGGAATGA---GTTT-GT-----G-CA--TG-CATG-G----C
CCT----------GCCC-GTCTA----C------GG--GT----GGCG-------TTGGCTT-GCACATCTTTT-----G
TA--------TAA-----C----TA------AA-TGACTCTCGGCAACGGATATCTCGGCTCTTGCATCGATGAAGAACG
TAGCGAAATGCGATACTTGGTGTGAATTGCAGAATCCCGTGAACCATCGAGTCTTTGAACGCAAGTTGCGCCTGAAGCC-
-ATCAGGTTGAAGGCACGTCTGCCTGGGTGTCACGCAWTGCGTCGCTCACTC-----ACCCC-GTGCCTC--A-CT---G
GGCGGG-----TAA-GTGCGTGGGCGG-ATATTGGCCCCCC-----GTTCACATTT-G-TGSTC--GGTTGGCCTAAAA-
A-TAA-GG-TCCC---TGATGACGG-AC-------ATCA---CAACAAGTGGTGG----TTGCC---AAACTGTCGCGAC
ACGTTGTG??-?????????????-----CCGTYGTCG---GTGG--GCT----------CATTGACCCTTAA-GT-GCC
-A--TAGA---------------ACTT---GGTACC---TCA--ACTG-C-GGCCCC--AGGT-C?-??-?--????TTA
CCC-GCTGAGTTTAAGCATATCAA-TAAGCGG-AG?-????????-CTTACAAGGATTCCCCTAGTAACGG-CGAGCGAA
CCGGG-AAT
>ferrea_EO12494
??????????GGT-CCGGTG-AAGTGTTCGG-ATCGCGG-CGACGTGGG-CGGTTCGCTGCC-GGCGACGTCGCGAGAAG
TCCACTGAACCTTATCATTTAGAGGAAGGAGAAGTCGTAACAAGGTTTCCG-TAGGTGAACCTGCGGAAGGATCATTGTC
AAAA-CTT-GACA--T---CTAGAAAA-CTC-GTG-AACTTGTT-CATAAA-----GAA---T--GGGG-AAT-GCA---
--TTGG-TT-TGG-CCTAG-T-GC----CTCTCCT-----TTTGCTTT----------CCCC--TC--------------
--------GCGA----GCAGA-CGTGCTTGG-AGC-TTTCGAG--CGATG-TGT-TC--GTCT-GCTTGTCGAACAA-CG
AA-CCC-CGGCGCAAATCGCGCCAAGGA-T---AA--TGGAATGA---GTTT-GT-----G-CA--TG-CATG-T----C
CCT--ATGTCCCTACCC-GTCTA----C------GG--GT----GGTG-------TTGGCTT-GCACATCTTTT-----G
TA--------TAA-----C----TA------AA-TGACTCTCGGCAACGGATATCTCGGCTCTTGCATCGATGAAGAACG
TAGCGAAATGCGATACTTGGTGTGAATTGCAGAATCCCGTGAACCATCGAGTCTTTGAACGCAAGTTGCGCTTGAAGCC-
-ATCAGGTTGAAGGCACGTCTGCCTGGGCGTCACGCAWTGCGTCGCTCACTC-----ACCTC-GTGCCTC--A-TT---G
GTCGAG-----TAA-GTGCGTGGGCGG-ATATTGGCCCCCC-----GTTCGCATTT-G-TGCTC--GGTTGGCCTAAAA-
A-TAA-GG-TCCT---TGATGACGG-AC-------ATCA---CAACAAGTGGTGG----TTGCC---AAACTGTCCCGAC
ATGTTGTGCA---TGCT-A--CT------TCGTCATGG---GTGG--GCT----------CATTGACCCTTAA-GT-GCC
-A--TTGA---------------ACTT---GGTACC---TCA--ACTG-C-GACCCC--AGGT-CA-GG-C--GGGATTA
CCC-GCTGAGTTTAAGCATATCAA-TAAGCGG-AGG-AAAAGAAA-CTTACAAGGATTCCCCTAGTAACGG-CGAGCGAA
CCGGG-AAT
>filago_BG68
??????????GGT-CCGGTG-AAGTGTTCGG-ATCGCGG-CGACGTGGG-CGGTTCGCTGCC-GGCGACGTCGCGAGAAG
TCCACTGAACCTTATCATTTAGAGGAAGGAGAAGTCGTAACAAGGTTTCCG-TAGGTGAACCTGCGGAAGGATCATTGTC
AAAA-CCT-GATA--T---CTAGAAAA-CTCAGTG-AACTTGTT-CATAAA-----GAA---T--GGGG-AAT-GCA---
--TCGG-TT-TGT-CCCAG-T-GC----CTCTCCT-----TTTGCTTT----------CCCC--TC--------------
--------GCGA----GCGGA-CGTGCTTGG-AGCTTTTCGAG--CGACG-TGT-TC--GTCT-GCTTGTCGAACAA-CG
AA-CCC-CGGCGCAAATCGCGCCAAGGA-T---AA--TGGAATGA---GTT----------------G-CATA-T----C
CCT----------GCCC-GTCTA----C------GG--AT----GGCG-------TTGGCTT-GCACATCTTTT-----G
TAA-------TAA-----C----TA------AA-TGACTCTCGGCAACGGATATCTCGGCTCTTGCATCGATGAAGAACG
TAGCGAAATGCGATACTTGGTGTGAATTGCAGAATCCCGTGAACCATCGAGTCTTTGAACGCAAGTTGCGCCTGAAGCC-
-ATCAGGTTGAAGGCACGTCTGCCTGGGCGTCACGCAWTGCGTCGCTCACTC-----ACCCC-GTGCCTC--A-CT---G
GGCGGG-----TAA-GTGTGTGGGCGG-ATATTGGCCCCCC-----GTTTACATTT-G-TGCTC--GGTTGGCCTAAAA-
A-TAA-GG-TCCC---TGATGATGG-AC-------ATCA---CAACAAGTGGTGG----TTGTC---AAACTGTCGCGAA
ACGTTGTGCA---TGCA-G--CT------TYGTCGTCG---GTGG--GCT----------CATTGACCCTTAA-GT-GCC
-A--TCGA---------------ACTT---GGTACC---TCA--ACTG-C-GACCCC--AGGT-CA-GG-C--GGGATTA
CCC-GCTGAGTTTAAGCATATCAA-TAAGCGG-AGG-AAAAGAAA-CTTACAAGGATTCCCCTAGTAACGG-CGAGCGAA
CCGGG-AAT
>filago_BG93
??????????GGT-CCGGTG-AAGTGTTCGG-ATCGCGG-CGACGTGGG-CGGTTCGCTGCC-GGCGACGTCGCGAGAAG
TCCACTGAACCTTATCATTTAGAGGAAGGAGAAGTCGTAACAAGGTTTCCG-TAGGTGAACCTGCGGAAGGATCATTGTC
AAAA-CCT-GATA--T---CTAGAAAA-CTCAGTG-AACTTGTT-CATAAA-----GAA---T--GGGG-AAT-GCA---
--TCGG-TT-TGT-CCCAG-T-GC----CTCTCCT-----TTTGCTTT----------CCCC--TC--------------
--------GCGA----GCGGA-CGTGCTTGG-AGCTTTTCGAG--CGACG-TGT-TC--GTCT-GCTTGTCGAACAA-CG
AA-CCC-CGGCGCAAATCGCGCCAAGGA-T---AA--TGGAATGA---GTT----------------G-CATA-T----C
CCT----------GCCC-GTCTA----C------GG--AT----GGCG-------TTGGCTT-GCACATCTTTT-----G
TAA-------TAA-----C----TA------AA-TGACTCTCGGCAACGGATATCTCGGCTCTTGCATCGATGAAGAACG
TAGCGAAATGCGATACTTGGTGTGAATTGCAGAATCCCGTGAACCATCGAGTCTTTGAACGCAAGTTGCGCCTGAAGCC-
-ATCAGGTTGAAGGCACGTCTGCCTGGGCGTCACGCAWTGCGTCGCTCACTC-----ACCCC-GTGCCTC--A-CT---G
GGCGGG-----TAA-GTGTGTGGGCGG-ATATTGGCCCCCC-----GTTTACATTT-G-TGCTC--GGTTGGCCTAAAA-
A-TAA-GG-TCCC---TGATGATGG-AC-------ATCA---CAACAAGTGGTGG----TTGTC---AAACTGTCGCGAA
ACGTTGTGCA---TGCA-G--CT------TCGTCGTCG---GTGG--GCT----------CATTGACCCTTAA-GT-GCC
-A--TCGA---------------ACTT---GGTACC---TCA--ACTG-C-GACCCC--AGGT-CA-GG-C--GGGATTA
CCC-GCTGAGTTTAAGCATATCAA-TAAGCGG-AGG-AAAAGAAA-CTTACAAGGATTCCCCTAGTAACGG-CGAGCGAA
CCGGG-AAT
>filamentosa_EO12728
???????????GT-CCGGTG-AAGTGTTCGG-ATCGCGG-CGACGTGGG-CGGTTCGCTGCC-GGCGACGTCGCGAGAAG
TCCACTGAACCTTATCATTTAGAGGAAGGAGAAGTCGTAACAAGGTTTCCG-TAGGTGAACCTGCGGAAGGATCATTGTC
AAAA-CCT-GACA--T---CTAGAAAA-CTC-GTG-AACTTGTT-CATAAA-----GAA---T--GGGG-AAT-GCA---
--TCGG-TT-TGG-CCTAG-T-GC----CTCTCCT-----TT-GCTTT----------CCCC--TC--------------
--------GTGA----GCAGA-CGTGCATGG-AGC-TTTTGAG--CAATG-TGT-TC--GTTT-GCTTGTCGAACAA-TG
AA-CCC-CGGCGCAAATCGCGCCAAGGA-T---AA--TGGAATGA---GTTT-GT-----G-CA--TG-CATG-T----C
CCT----------GCCC-GTCTA----T------GG--GT----GGCG-------TTGGCTT-GCACATCTTTT-----G
TA--------TAA-----T----TA------AA-TGACTCTCGGCAACGGATATCTCGGCTCTTGCATCGATGAAGAACG
TAGCGAAATGCGATACTTGGTGTGAATTGCAGAATCCCGTGAACCATCGAGTCTTTGAACGCAAGTTGCGCCTGAAGCC-
-ATCAGGTTGAAGGCACGTCTGCCTGGGCGTCACGCATTACGTTGCTCACTC-----ACCCC-GTGCCTC--A-CT---G
GGCGGG-----TAA-GTGTGTGGGCGG-ATATTGGTCCTCC-----GTTCACATTT-G-TGCTC--GGTTGGCCTAAAA-
A-TAA-GG-TCCC---TGATGACGG-AC-------ATCA---CAACAAGTGGTGG----TTGCA---AAACTGTCGCGAC
ACGTTGTGCA---TGCT-A--CT------CCATCGTTG---GTGG--GCT----------CGTTGACCCTTAA-GT-GCC
-A--TCGA---------------ACTT---GGTACC---TCA--ACTG-C-GACCCC--AGGT-CAAGG-C--GGGATTA
CCC-GCTGAGTTTAAGCATATCAA-TAAGCGG-AGG-AAAAGAAA-CTTACAAGGATTCCCCTAGTAACGG-CGAGCGAA
CCGGG-AAT
>filiformis_EO12881
??????????????????TG-AAGTGT-CGG-ATCGCGG-CGACGTGGG-CGGTTCGCTGCC-GGCGACGTCGCGAGAAG
TCCACTGAACCTTATCATTTAGAGGAAGGAGAAGTCGTAACAAGGTTTCCG-TAGGTGAACCTGCGGAAGGATCATTGTC
AAAA-CCT-GACA--T---CTAGAAAA-CTC-GTG-AACTTGTT-CATAAA-----GAA---T--GGGG-AAT-GCA---
--TCGG-TT-TGG-CCCAG-T-GC----CTCTCCT-----TT-GCTTT----------CCCC--TC--------------
--------GCGA----GCAGA-CGTGCTTGG-AGC-TCTTGAG--CGATG-TGT-TC--GTCT-GCTTGTCGAACAA-CG
AA-CCC-CGGCGCAAATCGCGCCAAGGA-T---AA--TGGAATGA---GTTT-GT-----G-CA--TG-CATG-T----C
CCT----------GCCC-GTCTA----C------GG--GT----TGCG-------TTGGCTT-GCACATCTTTT-----G
TA--------TAA-----C----TA------AA-TGACTCTCGGCAACGGATATCTCGGCTCTTGCATCGATGAAGAACG
TAGCGAAATGCGATACTTGGTGTGAATTGCAGAATCCCGTGAACCATCGAGTCTTTGAACGCAAGTTGCGCCTGAAGCC-
-ATTAGGTTGAAGGCACGTCTGCCTGGGCGTCACGCATTGCGTCGCTCACTC-----ACCCC-GTGCCTC--A-CT---G
GGCGGG-----TAA-GTGCGTGGGCGG-ATATTGGCCCTCC-----GTTCACATTC-G-TGCTC--GGTTGGCCTAAAA-
A-TAA-GG-TCCC---CGATGACGG-AC-------ATCA---CAACAAGTGGTGG----TTGCA---AAACTGTCGCGAC
ACGTTGTGCA---TGCT-A--CT------CCATCGTCG---GTGG--GCT----------CATTGACCCTTAA-GT-GCC
-A--TCGA---------------ACTT---GGTACC---TCA--ACTG-C-GACCCC--AGGT-CA-GG-C--GGGATTA
CCC-GCTGAGTTTAAGCATATCAA-TAAGCGG-AGG-AAAAGAAA-CTTACAAGGATTCCCCTAGTAACGG-CGAGCGAA
CCGGG-AAT
>fillipendula_fil_MP914
???????????GT-CCGGTG-AAGTGTTCGG-ATCGCGG-CGACGTGGG-CGGTTCGCTGCC-GGCGACGTCGCGAGAAG
TCCACTGAACCTTATCATTTAGAGGAAGGAGAAGTCGTAACAAGGTTTCCG-TAGGTGAACCTGCGGAAGGATCATTGTC
GAAA-CTT-GACA--T---CTAGAAAA-CTC-GTG-AACTTGTT-CATAGA-----GAA---T--GGGG-AAT-GCA---
--TTGG-TT-TGG-CCCAG-T-GC----CTCTCCT-----TTTGCTTT----------CCCC--TT--------------
--------GCGA----GTAGA-CATGCCTGG-AGC-TTTCGAG--CGACG-TGT-TT--GTCT-GCTTGTCGAACAA-CG
AA-CCC-CGGCGCAAATCGCGCCAAGGA-T---AA--TGGAATGA---GTTT-GT-----G-CA--TG-CATG-T----T
CCT----------ACCC-GTCTA----Y------GG--GT----GGCG-------TTGGCTT-GCACATCTTTT-----G
TA--------TAA-----C----TA------AA-TGACTCTCGGCAACGGATATCTCGGCTCTTGCATCGATGAAGAACG
TAGCGAAATGCGATACTTGGTGTGAATTGCAGAATCCCGTGAACCATCGAGTCTTTGAACGCAAGTTGCGCCTGCAGCC-
-ATCAGGTTGAAGGCACGTCTGCCTGGGCGTCACGCAWTGCGTCGCTCACTC-----ACCCC-GTGCCTC--A-CT---G
GGCGGG-----TAA-GTGCGTGGGCGG-ATATTGGCCCCCC-----GTTCACATTT-G-TGCTC--GGTTGGCCTAAAA-
A-TAA-AG-TCCC---TGATGACGG-AC-------ATCA---CAACAAGTGGTGG----TTGCC---AAACTGTCGCGAC
ACGTTGTGCA---TGCT-A--CT------CCGTCGTCG---GTGG--GCT----------CATTGACCCTTAA-GT-GCC
-A--TCGA---------------ACTT---GGTACC---TCA--ACTG-C-GACCCC--AGGT-CA-GG-C--GGGATTA
CCC-GCTGAGTTTAAGCATATCAA-TAAGCGG-AGG-AAAAGAAA-CTTACAAGGATTCCCCTAGTAACGG-CGAGCGAA
CCGGG-AAT
>fillipendula_min_MP926
??????????GGT-CCGGTG-AAGTGTTCGG-ATCGCGG-CGACGTGGG-CGGTTCGCTGCC-GGCGACGTCGCGAGAAG
TCCACTGAACCTTATCATTTAGAGGAAGGAGAAGTCGTAACAAGGTTTCCG-TAGGTGAACCTGCGGAAGGATCATTGTC
GAAA-CTT-GACA--T---CTAGAAAA-CTC-GTG-AACTTGTT-CATAGA-----GAA---T--GGGA-AAT-GCA---
--TTGG-TT-TGG-CCCAG-T-GC----CTCTCCT-----TTTGCTTT----------CCCC--TT--------------
--------GCGA----GTAGA-CGTGCCTGG-AGC-TTTCGAG--CGACG-TGT-TT--GTCT-GCTTGTCGAACAA-CG
AA-CCC-CGGCGCAAATCGCGCCAAGGA-T---AA--TGGAATGA---GTTT-GT-----G-CA--TG-CATG-T----T
CCT----------ACCC-GTCTA----C------GG--GT----GGCG-------TTGGCTT-GCACATCTTTT-----G
TA--------TAA-----C----TA------AA-TGACTCTCGGCAACGGATATCTCGGCTCTTGCATCGATGAAGAACG
TAGCGAAATGCGATACTTGGTGTGAATTGCAGAATCCCGTGAACCATCGAGTCTTTGAACGCAAGTTGCGCCTGAAGCC-
-ATCAGGTTGAAGGCACGTCTGCCTGGGCGTCACGCATTGCGTCGCTCACTC-----ACCCC-GTGCCTC--A-CT---G
GGCGGG-----TAA-GTGCGTGGGCGG-ATATTGGCCCCCC-----GTTCACATTT-G-TGCTC--GGTTGGCCTAAAA-
A-TAA-AG-TCCC---TGATGACGG-AC-------ATCA---CAACAAGTGGTGG----TTGCC---AAACTGTCGCGAC
ACGTTGTGCA---TGCT-A--CT------CCGTCGTCG---GTGG--GCT----------CATTGACCCTTAA-GT-GCC
-A--TCGA---------------ACTT---GGTACC---TCA--ACTG-C-GACCCC--AGGT-CA-GG-C--GGGATTA
CCC-GCTGAGTTTAAGCATATCAA-TAAGCGG-AGG-AAAAGAAA-CTTACAAGGATTCCCCTAGTAACGG-CGAGCGAA
CCGGG-AAT
>fimbriata_MP606
??????????GGT-CCGGTG-AAGTGTTCGG-ATCGCGG-CGACGTGGG-CGGTTCGCTGCC-GGCGACGTCGCGAGAAG
TCCACTGAACCTTATCATTTAGAGGAAGGAGAAGTCGTAACAAGGTTTCCG-TAGGTGAACCTGCGGAAGGATCATTGTC
AAAA-CCT-GACA--T---CTAGAAAA-CTC-GTG-AACTTGTT-CATAGT-----GAA---T--GGGG-AAT-GCA---
--TCGG-TT-TGG-CCCAG-T-GC----CTCTCCT-----TTTGCTTT----------CCCC--TC--------------
--------GCGA----GCAGA-CGTGCCTGG-AGC-TTTCGAG--CGATG-TGT-TT--GTCT-GCTTGTCGAACAA-CG
AA-CCC-CGGCGCAAATCGCGCCAAGGA-T---AA--TGGAATGA---GTTT-GT-----G-CA--TG-CATG-T----C
CCT----------GCCC-GTCTA----C------GG--GT----GGTG-------TTGGCTT-GCACATCTTTT-----G
TA--------TAA-----C----TA------AA-TGACTCTCGGCAACGGATATCTCGGCTCTTGCATCGATGAAGAACG
TAGCGAAATGCGATACTTGGTGTGAATTGCAGAATCCCGTGAACCATCGAGTCTTTGAACGCAAGTTGCGCCTGAAGCC-
-ATCAGGTTGAAGGCACGTCTGCCTGGGCGTCACGCATTGCGTCGCTCACTC-----ACCCC-ATGCCTC--A-TT---G
GGCGGG-----TAA-GTGCGTGAGCGG-ATATTGGCCCCCC-----GTTCACATTT-G-TGCTT--GGTTGGCCTAAAA-
A-TAAATG-TCCC---TGATGACGG-AC-------ATCA---CAACAAGTGGTGG----TTGCC---AAACTGTCGCGAC
ACGTTGTGCA---TGCT-A--CT------CCGTCGTCA---GTGG--GCT----------CATTGACCCTTAA-GT-GCC
-A--TCGA---------------ACTT---GGTACC---TCA--ATTG-C-GACCCC--AGGT-CA-GG-C--GGGATTA
CCC-GCTGAGTTTAAGCATATCAA-TAAGCGG-AGG-AAAAGAAA-CTTACAAGGATTCCCCTAGTAACGG-CGAGCGAA
CCGGG-AAT
>flacca_MP840
??????????GGT-CCGGTG-AAGTGTTCGG-ATCGCGG-CGACGTGGG-CGGTTCGCTGCC-GGCGACGTCGCGAGAAG
TCCACTGAACCTTATCATTTAGAGGAAGGAGAAGTCGTAACAAGGTTTCCG-TAGGTGAACCTGCGGAAGGATCATTGTC
AAAA-CCT-GACA--T---CTAGAAAA-CTT-GTG-AACTTGTT-CATAAA-----GAA---T--GGGG-AAT-GCA---
--TCGG-TT-TGG-CCCAG-T-GC----CTCTCCT-----TTTGCTTT----------CYCC--TC--------------
--------GCGA----GCAGA-TGTGCTTGG-AGC-TTTTGAG--CGACA-TGT-CC--GTTT-GCTTGTCGAACAA-CG
AA-CCC-CGGCGCAAATCGCGCCAAGGA-T---AA--TGGAATGA---GTTT-GT-----G-CA--AG-CATG-T----C
CCT----------GCCC-ATCTA----T------GG--GT----GGTG-------TTGGCTT-GCACATCTTTT-----G
GA--------TAA-----C----TA------AA-TGACTCTCGGCAACGGATATCTCGGCTCTTGCATCGATGAAGAACG
TAGCGAAATGCGATACTTGGTGTGAATTGCAGAATCCCGTGAACCATCGAGTCTTTGAACGCAAGTTGCGCCTGAAGCC-
-ATCTGGTTGAAGGCACGTCTGCCTGGGCGTCACACATTGCGTTGCTCACCC-----TCCCC-GTACCTC--A-CT---G
GGCGGG--GC-TAA-GTGCGTGGGCGG-AGATTGGCCCCCC-----GTTCACATTT-G-TGCTC--GGTTGGCCTAAAA-
A-TAAAGG-TCCC---TGATGACGG-AC-------ATCA---CAACAAGTGGTGG----TTGTC---AAACTGTCGCGAC
ACGTTGTGCA---TGAT-A--CTT-----CCGTCGTCG---GTGG--GCT----------CATTGACCCTTAA-GT-GCC
-A--TCGA---------------ACTT---GGTAC----TCA--ACTG-C-GACCCC--AGGT-CA-GG-C--GGGATTA
CCC-GCTGAGTTTAAGCATATCAA-TAAGCGG-AGG-AAAAGAAA-CTTACAAGGATTCCCCTAGTAACGG-CGAGCGAA
CCGGG-AAT
>flanaganii_MP631_NR
????????????????????????????????????????????????????????????????????????????????
????????????????????????????????????????????GTTTCCG-TAGGTGAACCTGCGGAAGGATCATTGTC
AAAA-CCT-GACA--T---CTAGAAAA-CTT-GTG-AACTTGTT-CATAAA-----GAA---T--GGGG-AAA-GCA---
--TCGG-TT-TGG-CCCAG-T-GC----CTCTCCT-----TTTGCTTT----------CCCC--TT--------------
--------GCGA----GCAGA-CGTGCCTAG-AGC-TTTCGAG--CGATG-TGT-TC--GTCT-GCTTG-CGAACAA-CG
AA-CCC-CGGCGCAAATCGCGCCAAGGA-T---GA--TGGAATGA---GTTT-GT-----G-CA--TG-CATG-T----C
CCT----------GCCC-GTCTA----C------GG--GT----GGCG-------TCGGCTT-GCACATCTTTT-----G
TA--------TAA-----C----TA------AA-TGACTCTCGGCAACGGATATCTCGGCTCTTGCATCGATGAAGAACG
TAGCGAAATGCGATACTTGGTGTGAATTGCAGAATCCCGTGAACCATCGAGTCTTTGAACGCAAGTTGCGCCTGAAGCC-
-ATCAGGTTGAAGGCACGTCTGCCTGGGCGACACGCATTGCGTCGCTCACTC-----ATCCC-GTGCCTC--A-CT---G
GGCGGG-----TAA-GTGCGTGGGCGG-ATATTGGCCCCCC-----GTTCACATTT-G-TGCTC--GGTTGGCCTAAAA-
A-TAA-GG-TCCC---TGATGACGG-AC-------ATCA---CAACAAGTGGTGG----TTGTC---AAACTGTCGCGAC
ACGTTGTGCA---TGCT-A--CT------CCGTCGTCG---GTGG--GCT----------CATTGACCCTTAA-GT-GCC
-A--TCGA---------------ACTT---GGTACC---TCA--ACTG-C-GACCCC--AGGT-CA-GG-C--GGGATTA
CCC-GCTGAGTTTAAGCATATCAA-TAAGCGG-AGG-AAAAGAAA-CTTACGAGGATTCCCCTAGTAACGG-CGAGCGAA
CCGGG-AAT
>flavicoma_EO12823
???????????GT-CCGGTG-AAGTGTTCGG-ATCGCGG-CGACGTGGG-CGGTTCGCTGCC-GGCGACGTCGCGAGAAG
TCCACTGAACCTTATCATTTAGAGGAAGGAGAAGTCGTAACAAGGTTTCCG-TAGGTGAACCTGCGGAAGGATCATTGTC
AAAA-CTT-GACA--T---CTAGAAAA-CTC-GTG-AACTTGTT-CATAGA-----GAA---T--GGGG-AAT-GCA---
--TCGG-TT-TGG-TCCAG-T-GC----CTCTCCT-----TTTGCTTT----------CCCC--TT--------------
--------GCGA----GCAGA-CGTGCCTGG-AGC-TTTCGAG--CGACG-TGT-TC--GTCT-GCTTGTCGAACAA-CG
AA-CCC-CGGCGCAAATCGCGCCAAGGA-T---AA--TGGAATGA---GTTT-GT-----G-CA--TG-CATG-T----C
CCT----------GCCC-GTCTA----C------GG--GT----GGCG-------TTGGCTT-GCACATCTTTT-----G
TA--------TAA-----C----TA------AA-TGACTCTCGGCAACGGATATCTCGGCTCTTGCATCGATGAAGAACG
TAGCGAAATGCGATACTTGGTGTGAATTGCAGAATCCCGTGAACCATCGAGTCTTTGAACGCAAGTTGCGCCTGAAGCC-
-ATCAGGTTGAAGGCACGTCTGCCTGGGCGTCACGCATTGCGTCGCTCACTC-----ACCCC-GTGCCTC--A-TT---G
GGCGGG-----TAA-GTGTGTGGGCGG-ATATTGGCCCCCC-----GTTCACATTT-G-TGCTC--GGTTGGCCTAAAA-
A-TAA-GG-TCCC---TGATGACGG-AC-------ATCA---CAACAAGTGGTGG----TTGCC---AAACTGTCGCGAC
ACGTTGTGCA---TGCT-A--CT------CCGTCGTCG---GTGG--GCT----------AATTGACCCTTAA-GT-GCC
-A--TCGA---------------ACTT---GGTACC---TCA--ACTG-C-GACCCC--AGGT-CA-GG-C--GGGATTA
CCC-GCTGAGTTTAAGCATATCAA-TAAGCGG-AGG-AAAAGAAA-CTTACAAGGATTCCCCTAGTAACGG-CGAGCGAA
CCGGG-AAT
>flexistyla_EO12818
???????????GT-CCGGTG-AAGTGTTCGG-ATCGCGG-CGACGTGGG-CGGTTCGCTGCC-GGCGACGTCGCGAGAAG
TCCACTGAACCTTATCATTTAGAGGAAGGAGAAGTCGTAACAAGGTTTCCG-TAGGTGAACCTGCGGAAGGATCATTGTC
AAAA-CTT-GACA--T---CTAGAAAA-CTT-GTG-AACTTGTT-CATAAA-----AAA---T--GGGG-AAC-GCA---
--TTGG-TT-TGA-CCTAG-T-GC----CTCTCCT-----TTTGCTTT----------CCCC--TC--------------
--------GCGA----GCAGA-CGTGCGTGG-AGC-TTTCGAG--CGATG-TGT-TC--GTTT-GCTTGTCGAACAA-CG
AA-CCC-CGGCGCAAATCGCGCCAAGGA-T-ATAA--TGGAATGA---GTTT-GT-----G-CA--TA-CATG-T----C
CCT----------ACTC-GTCTA----C------GG--GT----GGTG-------TTGGCTT-GCACATCTTTT-----G
TA--------TAA-----C----CA------AA-TGACTCTCGGCAACGGATATCTCGGCTCTTGCATCGATGAAGAACG
TAGCGAAATGCGATACTTGGTGTGAATTGCAGAATCCCGTGAACCATCGAGTCTTTGAACGCAAGTTGCGCCTGAAGCC-
-ATCAGGTTGAAGGCACGTTTGCCTGGGCGTCACGCATTGCGTCGCTCACTC-----ACCTC-GTGCCTC--A-TT---G
GGCGGG-----TAA-GTGCGTGGGCGG-ATATTGGCCCCCC-----GTTCACATTT-G-TGCTC--GGTTGGCCTAAAA-
A-TAA-GG-TCCT---TGATGACGG-AC-------ATCA---CAACAAGTGGTGG----TTGCC---AAACTGTCGCGAC
ATGTTGTGCA---TGCT-A--CT------CCGTCATGG---GTGG--GCT----------CGTTGACCCTTAA-GT-GCC
-A--TCGA---------------ACTT---GGTACC---TCA--ACTG-C-GACCCC--AGGT-CA-GG-C--GGGATTA
CCC-GCTGAGTTTAAGCATATCAA-TAAGCGG-AGG-AAAAGAAA-CTTACAAGGATTCCCCTAGTAACGG-CGAGCGAA
CCGGG-AAT
>floccifera_MP987
???????????GT-CCGGTG-AAGTGTTCGG-ATCGCGG-CGACGTGGG-CGGTTCGCTGCC-GGCGACGTCGCGAGAAG
TCCACTGAACCTTATCATTTAGAGGAAGGAGAAGTCGTAACAAGGTTTCCG-TAGGTGAACCTGCGGAAGGATCATTGTC
AAAA-CCT-GACA--T---CTAGAAAA-CTC-GTG-AACTTGTT-CATAGA-----GAA---T--GGGG-AAT-GCA---
--TCGG-TT-TGG-CCCAG-T-GC----CTCTCCT-----TTTGCTTT----------CCCC--TT--------------
--------GCGA----GCAGA-CGTGCTTGG-AGC-TTTCGAG--CGATG-TGT-TY--GTCT-GCTTGTCGAACAA-CG
AA-CCC-CGGCGCAAATCGCGCCAAGGA-T---AA--TGGAATGA---GTTT-GT-----G-CA--TG-CATG-G----C
CCT----------GCCC-GTCTA----C------GG--GT----GGCG-------TTGGCTT-GCACATCTTTT-----G
TA--------TAA-----CTAACTA------AA-TGACTCTCGGCAACGGATATCTCGGCTCTTGCATCGATGAAGAACG
TAGCGAAATGCGATACTTGGTGTGAATTGCAGAATCCCGTGAACCATCGAGTCTTTGAACGCAAGTTGCGCCTGAAGCC-
-ATCAGGTTGAAGGCACGTCTGCCTGGGCGTCACGCATTGCGTCGCTCACTC-----ACCCC-GTGCCTC--A-CT---G
GGCGGG--GG-TAG-GTGCGTGGGCGG-ATATTGGCCCCCCC----GTTCACATTT-G-TGCTC--GGTTGGCCTAAAA-
A-TAA-GG-TCCC---TGATGACGG-AC-------ATCA---CAACAAGTGGTGG----TTGCC---AAACTGTCGCGAC
ACGTTGTGCA---TGCT-A--CT------CCGTCGTCG---GTGG--GCC----------CATTGACCCTTAA-GT-GCC
-A--TAGA---------------ACTT---GGTACC---TCA--ACTG-C-GACCCC--AG???????????????????
????????????????????????????????????????????????????????????????????????????????
?????????
>florifera_EO12768
??????????????????????????????????????G-CGACGTGGG-CGGTTCGCTGCC-GGCGACGTCGCGAGAAG
TCCACTGAACCTTATCATTTAGAGGAAGGAGAAGTCGTAACAAGGTTTCCG-TAGGTGAACCTGCGGAAGGATCATTGTC
AAAA-CCC-GACA--T---CTAGAAAA-CTC-GTG-AACTTGTT-CATAGA-----GAA---T--GGGG-AAT-GCA---
--TCGG-TT-TGG-CCCAG-T-GC----CTCTCCT-----TTTGCTTT----------CCCC--TT--------------
--------GCGA----GCAGA-CGTGCCTGG-AGC-TTTCGAG--CGATG-TGT-TT--GTCT-GCTTGTCGAACAA-CG
AA-CCC-CGGCGCAAATCGCGCCAAGGA-T---AA--TGGAATGA---GTTT-GT-GCATG-CA--TG-CATG-G----C
CCT----------GCCC-GTCTA----C------GG--GT----GGCG-------TCGGCTT-GCACATCTTTT-----G
TA--------TAA-----C----TA------AA-TGACTCTCGGCAACGGATATCTCGGCTCTTGCATCGATGAAGAACG
TAGCGAAATGCGATACTTGGTGTGAATTGCAGAATCCCGTGAACCATCGAGTCTTTGAACGCAAGTTGCGCCTGAAGCC-
-ATCAGGTTGAAGGCACGTCTGCCTGGGCGTCACGCATTGCGTCGCTCACTC-----ACCCC-GTGCCTC--A-CT---G
GGCGGG-----TAA-GTGCGTGGGCGG-ATATTGGCCCCCCC----GTTCACATTT-G-TGCTC--GGTTGGCCTAAAA-
A-TAA-GG-TCCC---TGATGACGG-AC-------ATCA---CAACAAGTGGTGG----TTGCC---AAACTGTCGCGAC
ACGTTGTGCA---TGCT-A--CT------CCGTCGTCG---GTGG--GCT----------CATTGACCCTTAA-GT-GCC
-A--TAGA---------------ACTT---GGTACC---TCA--ACTG-C-GACCCC--AGGT-CA-GG-C--GGGATTA
CCC-GCTGAGTTTAAGCATATCAA-TAAGCGG-AGG-AAAAGAAA-CTTACAAGGATTCCCCTAGTAACGG-CGAGCGAA
CCGGG-AAT
>fontana_MP1069
???????????????CGGTG-AAGTGTTCGG-ATCGCGG-CGACGTGGG-CGGTTCGCTGCC-GGCGACGTCGCGAGAAG
TCCACTGAACCTTATCATTTAGAGGAAGGAGAAGTCGTAACAAGGTTTCCG-TAGGTGAACCTGCGGAAGGATCATTGTC
AAAA-CTT-GACA--T---CTAGAAAA-CTC-GTG-AACTTGTT-CATAAG-----GAA---T--GGGG-AAT-GCA---
--TTGG-TT-TGG-CCCAG-T-GC----CTCTCCT-----TTTTCTTT----------CCCC--TC--------------
--------ACGA----GCAGA-CGTGCCTGG-AGC-TTTCGAG--TGACG-TGT-TC--GTCT-GCTTGTTGAACAA-CG
AA-CCC-CGGCGCAAATCGTGCCAAGGA-T---AA--TGAAATGA---GTTT-GT-----G-CA--TG-CATA-T----C
CCT----------ACCC-GTCTA----C------GG--GT----GGCG-------TTGGCTT-GCACATCTTTT-----G
TA--------TAA-----C----TA------AA-TGACTCTCGGCAACGGATATCTCGGCTCTTGCATCGATGAAGAACG
TAGCGAAATGCGATACTTGGTGTGAATTGCAGAATCCCGTGAACCATCGAGTCTTTGAACGCAAGTTGCGCCTGAAGCC-
-ATCAGGTTGAAGGCACGTCTGCTTGGGCGTCACGCATTGCGTCACTCACTC-----ACCCC-GTGCCTC--A-TT---G
GGCGGG-----TAA-GTGCGTGGGCGG-ATATTGGCCCCCC-----GTTCACATTT-G-TGCTC--GGTTGGCCTAAAA-
A-TAA-GG-TTCC---CGATGATGG-AC-------ATCA---CAACAAGTGGTGG----TTGCC---AAACTGTCGCGAC
ACGTTGTGCA---TGCT-A--CT------CTGTCATGG---TTGG--GCT----------CATAGACCCTTAA-GT-GCC
-A--TCGA---------------ACTT---GGTACC---TCA--ACTG-C-GACCCC--AGGT-CA-GG-C--GGGATTA
CCC-GCTGAGTTTAAGCATATCAA-TAAGCGG-AGG-AAAAGAAA-CTTACAAGGATTCCCCTAGTAACGG-CGAGCGAA
CCGGG-AAT
>frigida_MP650
???????????GT-CCGGTG-AAGTGTTCGG-ATCGCGG-CGACGTGGG-CGGTTCGCTGCC-GGCGACGTCGCGAGAAG
TCCACTGAACCTTATCATTTAGAGGAAGGAGAAGTCGTAACAAGGTTTCCG-TAGGTGAACCTGCGGAAGGATCATTGTC
AAAA-CCT-GACA--T---CTAGAAAA-CTC-GTG-AACTTGTT-CATAAA-----GAA---T--GGGG-AAT-GCA---
--TCGG-TT-TGG-CCCAG-T-GC----CTCTCCT-----TTTGCTTT----------CCCC--TC--------------
--------GCGA----GCGGA-CGTGCTTGG-AGC-ATTCGAG--CGACG-TGT-TC--GTCT-GCTTGTCGAACAA-CG
AA-CCC-CGGCGCAAATCGCGCCAAGGA-T---AA--TGGAATGA---GTTT-GT-----G-CA--TG-CATA-T----C
CCT-----------CCC-GTCTA----C------GG--GT----GGCG-------TTGGCTT-GCACATCTTTT-----G
TA--------TAA-----C----TA------AA-TGACTCTCGGCAACGGATATCTCGGCTCTTGCATCGATGAAGAACG
TAGCGAAATGCGATACTTGGTGTGAATTGCAGAATCCCGTGAACCATCGAGTCTTTGAACGCAAGTTGCGCCTGAAGCC-
-ATCAGGTTGAAGGCACGTCTGCCTGGGCGTCACGCATTGCGTCGCTCACTC-----ACCCC-GTGCCTC--A-CT---G
GGCGGG-----TAA-GTGCGTGGGCGG-ATATTGGCCCCCC-----GTTCACATTT-G-TGCTC--GGTTGGCCTAAAA-
A-TAA-GG-TCCC---TGATGACGG-AC-------ATCA---CAACAAGTGGTGG----TTGCC---AAACTGTCGCGAA
ACGTTGTGCA---TGCT-A--CT------TCGTCGTCG---GTGG--GCT----------CATTGACCCTTAA-GT-GCC
-A--TCGA---------------ACTT---GGTACC---TCA--ATTG-C-GACCCC--AGGT-CA-GG-C--GGGATTA
CCC-GCTGAGTTTAAGCATATCAA-TAAGCGG-AGG-AAAAGAAA-CTTACAAGGATTCCCCTAGTAACGG-CGAGCGAA
CCGGG-AAT
>frigida_MP658
???????????GT-CCGGTG-AAGTGTTCGG-ATCGCGG-CGACGTGGG-CGGTTCGCTGCC-GGCGACGTCGCGAGAAG
TCCACTGAACCTTATCATTTAGAGGAAGGAGAAGTCGTAACAAGGTTTCCG-TAGGTGAACCTGCGGAAGGATCATTGTC
AAAA-CCT-GACA--T---CTAGAAAA-CTC-GTG-AACTTGTT-CATAAA-----GAA---T--GGGG-AAT-GCA---
--TCGG-TT-TGG-CCCAG-T-GC----CTCTCCT-----TTTGCTTT----------CCCC--TC--------------
--------GCGA----GCGGA-CGTGCTTGG-AGC-ATTCGAG--CGACG-TGT-TC--GTCT-GCTTGTCGAACAA-CG
AA-CCC-CGGCGCAAATCGCGCCAAGGA-T---AA--TGGAATGA---GTTT-GT-----G-CA--TG-CATA-T----C
CCT-----------CCC-GTCTA----C------GG--GT----GGCG-------TTGGCTT-GCACATCTTTT-----G
TA--------TAA-----C----TA------AA-TGACTCTCGGCAACGGATATCTCGGCTCTTGCATCGATGAAGAACG
TAGCGAAATGCGATACTTGGTGTGAATTGCAGAATCCCGTGAACCATCGAGTCTTTGAACGCAAGTTGCGCCTGAAGCC-
-ATCAGGTTGAAGGCACGTCTGCCTGGGCGTCACGCAWTGCGTCGCTCACTC-----ACCCC-GTGCCTC--A-CT---G
GGCGGG-----TAA-GTGCGTGGGCGG-ATATTGGCCCCCC-----GTTCACATTT-G-TGCTC--GGTTGGCCTAAAA-
A-TAA-GG-TCCC---TGATGACGG-AC-------ATCA---CAACAAGTGGTGG----TTGCC---AAACTGTCGCGAA
ACGTTGTGCA---TGCT-A--CT------TCGTCGTCG---GTGG--GCT----------CATTGACCCTTAA-GT-GCC
-A--TCGA---------------ACTT---GGTACC---TCA--ATTG-C-GACCCC--AGGT-CA-GG-C--GGGATTA
CCC-GCTGAGTTTAAGCATATCAA-TAAGCGG-AGG-AAAAGAAA-CTTACAAGGATTCCCCTAGTAACGG-CGAGCGAA
CCGGG-AAT
>galioides_FN745
??????????????????TG-AAGTGTTCGG-ATCGTGG-CGACGTGGG-CGGTTCGCTGCC-GGCGACGTCGCGAGAAG
TCCACTGAACCTTATCATTTAGAGGAAGGAGAAGTCGTAACAAGGTTTCCG-TAGGTGAACCTGCGGAAGGATCATTGTC
AAAA-CCT-GACA--T---CTAGAAAA-CTC-GTG-AACTTGTT-CATAAA-----GAA---T--GGGG-AAT-GAA---
--CCGG-TT-TGG-CCCAG-T-GC----CTCTCCT-----TTTGCTTT----------CCCC--TC--------------
--------GCGA----GCGGA-CGTGCCTGG-AGC-TTTCAAG--CGACG-TGG-TC--GTCT-GCTTGTCGAACAA-CG
AA-CCC-CGGCGCAAATCGCGCCAAGGA-T---AA--TGGAATGA---GTTT-GT-----G-CA--TG-CATG-T----C
CCT----------GCCC-GTCTA----C------GG--GT----GGCG-------TTTGCTT-GCACATCTTTT-----G
TA--------TAA-----C----TA------AA-TGACTCTCGGCAACGGATATCTCGGCTCTTGCATCGATGAAGAACG
TAGCGAAATGCGATACTTGGTGTGAATTGCAGAATCCCGTGAACCATCGAGTCTTTGAACGCAAGTTGCGCCTGAAGCC-
-ATCAGGTTGAAGGCACGTCTGCCTGGGCGTCACGCATTGCGTCGCTCACTC-----ACCCC-GTGCCTC--A-CT---G
GGCAGG-----TAA-GTGCGTGCGCGG-ATATTGGCCCCCC-----GTTCACATTT-G-TGCTC--GGTTGGCCTAAAA-
A-TAA-GG-TCTC---TGATGACGG-AC-------ATCA---CAACAAGTGGTGG----TTGCC---AAACCGTCGCGAC
ATGTTGTGCA---TGCT-A--CT------CCGTCGTCG---GCGG--GCT----------CATTGACCCTTAA-GT-GCC
-A--TCGA---------------ACTT---GGTACC---TCA--ACTG-C-GACCCC--AG???????????????????
????????????????????????????????????????????????????????????????????????????????
?????????
>garciae_MP1253
???????????GT-CCGGTG-AAGTGTTCGG-ATCGCGG-CGACGTGGG-CGGTTCGCTGCC-GGCGACGTCGCGAGAAG
TCCACTGAACCTTATCATTTAGAGGAAGGAGAAGTCGTAACAAGGTTTCCG-TAGGTGAACCTGCGGAAGGATCATTGTC
AAAA-CCT-GACA--T---CTAGAAAA-CTC-GTG-AACTTGTT-CATAAA-----GAA---T--GGGG-AAT-GCA---
--TCGG-TT-TGG-CCTAG-T-GC----CTCTCCT-----TTTGCCTT----------CCCC--TC--------------
--------GCGA----GCAGA-CGTGCCTAG-AGC-TTTCGAG--TGATG-TGT-TC--GTCT-GCTTGTCGTACAA-CG
AA-CCC-CGGCGCAAATCGCGCCAAGGA-T---AA--TGGAATGA---GTTT-GT-----G-CA--TG-CATG-T----C
CCT----------GCCC-GTCTA----T------GG--GT----GGCG-------TTGGCTT-GCACATCTTTT-----G
TA--------TAA-----C----AA------AA-TGACTCTCGGCAACGGATATCTCGGCTCTTGCATCGATGAAGAACG
TAGCGAAATGCGATACTTGGTGTGAATTGCAGAATCCCGTGAACCATCGAGTCTTTGAACGCAAGTTGCGCCTGAAGCC-
-ATCAGGTTGAAGGCACGTCTGCCTGGGCGTCACGCATTGCGTCGCTCACTC-----ACCCC-GTGCCTC--A-TT---G
GGCGGG-----TAA-GTGCGTGGGCGG-ATATTGGCCCCCC-----GTTCACATTT-G-TGCTC--GGTTGGCCTAAAA-
A-TAA-GG-TCCC---TGATGATGG-AA-------ATCA---CAACAAGTGGTGG----TTGTC---AAACTGTCGCGAC
ACGTTGTGCA---TGA--ATACT------CCGTCATCG---GTGG--GCT----------CATTGACCCTTAA-GT-GCC
-A--TCGA---------------ACTT---GGTACC---TCA--ACTG-C-GACCCC--AGGT-CA-GG-C?????????
????????????????????????????????????????????????????????????????????????????????
?????????
>genistifolia_CM15
????????????????????????????????????????????????????????????????????????????????
??????????????????????AGGAAGGAGAAGTCGTAACAAGGTTTCCG-TAGGTGAACCTGCGGAAGGATCATTGTC
AAAA-CCT-GACA--T---CTAGAAAA-CTC-GTG-AACTTGTT-CATAGA-----GAA---T--GGGG-AAT-GCA---
--TCGG-TT-TGG-CCCAG-T-GC----CTCTCCT-----TTTGCTTT----------CCCC--TT--------------
--------GCGA----GCAGA-CGTGCTTGG-AGC-TTTTGAG--CGACG-TGT-TC--GTCT-GCTTGTCGAACAA-CG
AA-CCC-CGGCGCAAATCGCGCCAAGGA-T---AA--TGGAATGA---GTTT-GT-----G-CA--TG-CATG-G----C
CCT----------GCCC-GTCTA----C------GG--GT----GGCG-------TTGGCTT-GCACTTCTTTT-----G
TA--------TAA-----C----TA------AA-TGACTCTCGGCAACGGATATCTCGGCTCTTGCATCGATGAAGAACG
TAGCGAAATGCGATACTTGGTGTGAATTGCAGAATCCCGTGAACCATCGAGTCTTTGAACGCAAGTTGCGCCTGAAGCC-
-ATCAGGTTGAAGGCACGTCTGCCTGGGCGTCACGCATTGCGTCGCTCACTC-----ACCCC-GTGCCTC--A-CT---G
GGCGGG-----TAA-GTGCGTGGGCGG-ATATTGGCCCCCC-----GTTCACATTT-G-TGCTC--GGTTGGCCTAAAA-
A-TAA-GG-TCCC---TGATGACGG-AC-------ATCA---CAACAAGTGGTGG----TTGCC---AAACTGTCGCGAC
ACGTTGTGCA---TGCT-A--CT------CCGTCGTCG---GTGG--GCT----------CATTGACCCTTAA-GT-GCC
-A--TAGA---------------ACTT---GGTACC---TCA--ATTG-C-GACCCC--AGGT-CA-GG-C--GGGATTA
CCC-GCTGAGTTTAAG????????????????????????????????????????????????????????????????
?????????
>georgica_ANA
??????????????????????????????G-ATCGCGG-CGACGTGGG-CGGTTCGCTGCC-GGCGACGTCGCGAGAAG
TCCACTGAACCTTATCATTTAGAGGAAGGAGAAGTCGTAACAAGGTTTCCG-TAGGTGAACCTGCGGAAGGATCATTGTC
AAAA-CCT-GACA--T---CTAGAAAA-CTT-GTG-AACTTGTT-CATAAT-----GAA---T--GGGG-AAT-GCA---
--TCGG-TT-TGG-CCCAG-T-GA----CTCTCCT-----TTTGTTTT----------CCCC--TC--------------
--------GCGA----GCAGA-CATGCCTAT-AGC-TTTCGAG--TGATG-TGT-TT--GTCT-GCTTGTCGAACAA-CG
AA-CCC-CGGCGCAAATCGCGCCAAGGA-T---AA--TGGAATGA---GTTT-GT-----G-CA--TG-CATG-T----C
CCT----------GCCC-GTCTA----T------GG--GT----GGCG-------TTGGCTT-GCACATCTTTT-----G
TA--------TAA-----C----TA------AA-TGACTCTCGGCAACGGATATCTCGGCTCTTGCATCGATGAAGAACG
TAGCGAAATGCGATACTTGGTGTGAATTGCAGAATCCCGTGAACCATCGAGTCTTTGAACGCAAGTTGCGCCTGAAGCC-
-ATCAGGTTGAAGGCACGTCTGCCTGGGCGTCACGCATTGCGTCGCTCACTC-----ACCCC-GTGCCAC--A-TT---G
GGCGGG-----TAA-GTGCGTGGGCGG-ATATTGGCCCCCC-----GTTCACATTT-G-TGCTC--GGTTGGCCTAAAA-
A-TAA-GG-TCCC---TGATGACGG-AC-------ATCA---CAACAAGTGGTGG----TTGTC---AAACTGTCGCGAC
ACGTTGTGCA---TGCT-A--CT------CCGTTGTCG---GTGG--GCT----------CATTGACCCTTAA-TT-GCC
-A--TCGA---------------ACTT---GGTACC---TCA--ACTG-C-GACCCC--AGGT-CA-GG-C--GGGATTA
CCC-GCTGAGTTTAAGCATATCAA-TAAGCGG-AGG-AAAAGAAA-CTTACAAGGATTCCCCTA????????????????
?????????
>gerhardii_EO12700
????????????????????????????????????????????????????????????????????????????????
????????????????????????????????????????????GTTTCCG-TAGGTGA-CCTGCGGAAGGATCATTGTC
AAAA-CTT-GACA--T---CTAGAAAA-CTC-GTG-AACTTGTT-CATAAA-----AAA---T--GGGG-AAT-GCA---
-TTTGG-TT-TGA-CCTAG-T-GC----CCCTCCT-----TTTGCTTT----------CCCC--TC--------------
--------GCGA----GCAGA-CGTGCCTGG-AGC-TTTCGAG--CGATG-TGT-TC--ATTT-GCTTGTCGAACAA-CG
AA-CCC-CGGCGCAAATCGCGCCAAGGA-T---AA--TAGAATGA---GTTT-GT-----G-CA--TG-CATG-T----C
CCT----------ACCC-GTCTA----C------GG--GT----GGCG-------TTGGCTT-GCACATCTTTT-----G
TA--------TAA-----C----TA------AA-TGACTCTCGGCAACGGATATCTCGGCTCTTGCATCGATGAAGAACG
TAGCGAAATGCGATACTTGGTGTGAATTGCAGAATCCCGTGAACCATCGAGTCTTTGAACGCAAGTTGCGCCTGAAGCC-
-ATCAGGTTGAAGGCACGTCTGCCTGGGCGTCACGCATTGCGTCGCTCACTC-----ACCTC-GTGCCTC--A-TT---G
GGCGGG-----TAA-GTGTGTGGGCGG-ATATTGGCCTCCC-----GTTCGCATTT-G-TGCTC--GGTTGGCCTAAAA-
A-TAA-GG-TCCT---TGATGACGG-AC-------ATCA---CAACAAGTGGTGG----TTACC---AAACTGTCGCGAC
ATGTTGTGCA---TGCT-A--CT------CCGTCATGG---GTGG--GCT----------CATTGACCCTTAA-GT-GCC
-A--TCGA---------------ACTT---GGTACC---TCA--ACTG-C-GACCCC--AGGT-CA-GG-C--GGGATTA
CCC-GCTGAGTTTAAGCATATCAA-TAAGCGGGAGG-AAAAGAAA-CTTACAAGGATTCCCCTAGTAACGG-CGAGCGAA
CCGGG-AAT
>gibbosa_ANA
????????????????GGTG-AAGTGTTCGG-ATCGCGG-CGACGTGGG-CGGTTCGCTGCC-GGCGACGTCGCGAGAAG
TCCACTGAACCTTATCATTTAGAGGAAGGAGAAGTCGTAACAAGGTTTCCG-TAGGTGAACCTGCGGAAGGATCATTGTC
AAAA-CCT-GACA--T---CTAGAAAA-CTC-GTG-AACTTGTT-CATAAA-----GAA---T--GGGG-AAT-GCA---
--TCGG-TT-TGG-CCCAG-T-GC----CTCTCCT-----TTTGCTTT----------CCCC--TC--------------
--------GCGA----GCAGA-CGTGCCTGG-AGC-TTTCAAG--CGATG-AGT-TC--GTCT-GCTTGTCGAACAA-CG
AA-CCC-CGGCGCAAATCGCGCCAAGGA-T---AA--TGGAATGA---GTTT-GT-----G-CA--TG-TATG-T----C
CCT----------GCCC-GTCTA----C------GG--GT----GGCA-------TTGGCTT-GCACATCTTTT-----G
TA--------TAA-----C----TA------AA-TGACTCTCGGCAACGGATATCTCGGCTCTTGCATCGATGAAGAACG
TAGCGAAATGCGATACTTGGTGTGAATTGCAGAATCCCGTGAACCATCGAGTCTTTGAACGCAAGTTGCGCCTGAAGCC-
-ATCAGGTTGAAGGCACGTCTGCCTGGGCGTCACGCATTGCGTCGCTCACTC-----ACCCC-GTGCCTC--A-AT---G
GGCGGG-----TAA-GTGCGTGGGCGG-ATATTGGCCCCCC-----GTTCACATTT-G-TGCTC--GGTTGGCCTAAAA-
C-TAA-GG-TCCC---TGAGGACGG-AC-------ATCA---CAACAAGTGGTGG----TTGCC---AAACTGTCGCGAC
ACGTTGTGCA---TGCT-A--CT------CCGTCGTTG---GTGG--GCT----------CATTGACCCTTAA-GT-GCC
-A--TCGG---------------ACTT---GGTACC---TCA--ACTG-C-GACCCC--AGGT-CA-GG-C--GGGATTA
CCC-GCTGAGTTTAAGCATATCAA-TAAGCGG-AGG-AAAAGAAA-CTTACAAGGATTCCCCTAGTAACGG-CGAGCGAA
CCG??????
>gibbosa_ANA_b
ACGAATTCATGGT-CCGGTG-AAGTGTTCGG-ATCGCGG-CGACGTGGG-CGGTTCGCTGCC-GGCGACGTCGCGAGAAG
TCCACTGAACCTTATCATTTAGAGGAAGGAGAAGTCGTAACAAGGTTTCCG-TAGGTGAACCTGCGGAAGGATCATTGTC
AAAA-CCT-GACA--T---CTAGAAAA-CTC-GTG-AACTTGTT-CATAAA-----GAA---T--GGGG-AAT-GCA---
--TCGG-TT-TGG-CCCAG-T-GC----CTCTCCT-----TTTGCTTT----------CCCC--TC--------------
--------GCGA----GCAGA-CGTGCCTGG-AGC-TTTCAAG--CGATG-AGT-TC--GTCT-GCTTGTCGAACAA-CG
AA-CCC-CGGCGCAAATCGCGCCAAGGA-T---AA--TGGAATGA---GTTT-GT-----G-CA--TG-TATG-T----C
CCT----------GCCC-GTCTA----C------GG--GT----GGCA-------TTGGCTT-GCACATCTTTT-----G
TA--------TAA-----C----TA------AA-TGACTCTCGGCAACGGATATCTCGGCTCTTGCATCGATGAAGAACG
TAGCGAAATGCGATACTTGGTGTGAATTGCAGAATCCCGTGAACCATCGAGTCTTTGAACGCAAGTTGCGCCTGAAGCC-
-ATCAGGTTGAAGGCACGTCTGCCTGGGCGTCACGCATTGCGTCGCTCACTC-----ACCCC-GTGCCTC--A-AT---G
GGCGGG-----TAA-GTGCGTGGGCGG-ATATTGGCCCCCC-----GTTCACATTT-G-TGCTC--GGTTGGCCTAAAA-
C-TAA-GG-TCCC---TGAGGACGG-AC-------ATCA---CAACAAGTGGTGG----TTGCC---AAACTGTCGCGAC
ACGTTGTGCA---TGCT-A--CT------CCGTCGTTG---GTGG--GCT----------CATTGACCCTTAA-GT-GCC
-A--TCGG---------------ACTT---GGTACC---TCA--ACTG-C-GACCCC--AGGT-CA-GG-C--GGGATTA
CCC-GCTGAGTTTAAGCATATCAA-TAAGCGG-AGG-AAAAGAAA-CTTACAAGGATTCCCCTAGTAACGG-CGAGCGAA
CCGGGGAAT
>gibbosa_BG623
??????????GGT-CCGGTG-AAGTGTTCGG-ATCGCGG-CGACGTGGG-CGGTTCGCTGCC-GGCGACGTCGCGAGAAG
TCCACTGAACCTTATCATTTAGAGGAAGGAGAAGTCGTAACAAGGTTTCCG-TAGGTGAACCTGCGGAAGGATCATTGTC
AAAA-CCT-GACA--T---CTAGAAAA-CTC-GTG-AACTTGTT-CATAAA-----GAA---T--GGGG-AAT-GCA---
--TCGG-TT-TGG-CCCAG-T-GC----CTCTCCT-----TTTGCTTT----------CCCC--TC--------------
--------GCGA----GCAGA-CGTGCCTGG-AGC-TTTCAAG--CGATG-AGT-TC--GTCT-GCTTGTCGAACAA-CG
AA-CCC-CGGCGCAAATCGCGCCAAGGA-T---AA--TGGAATGA---GTTT-GT-----G-CA--TG-TATG-T----C
CCT----------RCCC-GTCTA----C------GG--GT----GGCA-------TTGGCTT-GCACATCTTTT-----G
TA--------TAA-----C----TA------AA-TGACTCTCGGCAACGGATATCTCGGCTCTTGCATCGATGAAGAACG
TAGCGAAATGCGATACTTGGTGTGAATTGCAGAATCCCGTGAACCATCGAGTCTTTGAACGCAAGTTGCGCCTGAAGCC-
-ATCAGGTTGAAGGCACGTCTGCCTGGGCGTCACGCAWTGCGTCGCTCACTC-----ACCCC-GTGCCTC--A-AT---G
GGCGGG-----TAA-GTGCGTGGGCGG-ATATTGGCCCCCC-----GTTCACATTT-G-TGCTC--GGTTGGCCTAAAA-
C-TAA-AG-TCCC---TGAGGACGG-AC-------ATCA---CAACAAGTGGTGG----TTGCC---AAACTGTCGCGAC
ACGTTGTGCA---TGCT-A--CT------CCGTCGTTG---GTGG--GCT----------CATTGACCCTTAA-GT-GCC
-A--TCGG---------------ACTT---GGTACC---TCA--ACTG-C-GACCCC--AGGT-CA-GG-C--GGGATTA
CCC-GCTGAGTTTAAGCATATCAA-TAAGCGG-AGG-AAAAGAAA-CTTACAAGGATTCCCCTAGTAACGG-CGAGCGAA
CCGGG-AAT
>gibbosa_GS23
???????????????????????????????????????????????????????????????????????????????G
TCCACTGAACCTTATCATTTAGAGGAAGGAGAAGTCGTAACAAGGTTTCCG-TAGGTGAACCTGCGGAAGGATCATTGTC
AAAA-CCC-GACA--T---CTAGAAAA-CTC-GTG-AACTTGTT-CATAAA-----GAA---T--GGGG-AAT-GCA---
--TTGG-TT-TGG-CCCAG-T-GC----CTCTCCT-----TTTGCTTT----------CCCC--TC--------------
--------GCGA----GCAGG-CGTGCCTGG-AGC-TTTCGAG--CGATG-TGT-TC--GTCT-GCTTGTCGAACAA-CG
AA-CCC-CGGCGCAAATCGCGCCAAGGA-T---AA--TGGAATGA---GTTT-GT-----G-CA--TG-TATG-T----C
CCT----------GCCC-GTCTA----C------GG--GT----GGCG-------TTGGCTT-GCACATCTTTT-----G
TA--------TAA-----C----TA------AA-TGACTCTCGGCAACGGATATCTCGGCTCTTGCATCGATGAAGAACG
TAGCGAAATGCGATACTTGGTGTGAATTGCAGAATCCCGTGAACCATCGAGTCTTTGAACGCAAGTTGCGCCTGAAGCC-
-ATCAGGTTGAAGGCACGTCTGCCTGGGCGTCACGCATTGCGTCGCTCACTC-----ACCCC-GTGCCTC--A-CT---G
GGCGGG-----TAA-GTGCGTGGGCGG-ATATTGGCCCCCC-----GTTCACATTT-G-TGCTC--GGTTGGCCTAAAA-
A-TAA-GG-TCCC---TGAGGACGG-AC-------ATCA---CAACAAGTGGTGG----TTGCC---AAACTGTCGCGAC
ATGTTGTGCA---TGCT-A--CT------CCGTCGTTG---GTGG--GCT----------CATTGACCCTTAA-GT-GCC
-A--TCGA---------------ACTT---GGTACC---TCA--ACTG-C-GACCCCCCAGGT-CA-GG-C--GGGATTA
CCC-GCTGAGTTTAAGCATATCAA-TAAGCGG-AGG-AAA-GAAA-CTTACAAGGATTCCCCTAGTAACGG-CGAGCGAA
CCGGG-AAT
>gigantea_EO12821
????????ATGGT-CCGGTG-AAGTGTTCGG-ATCGCGG-CGACGTGGG-CGGTTCGCTGCC-GGCGACGTCGCGAGAAG
TCCACTGAACCTTATCATTTAGWGGAAGGAGAAGTCGTAACAAGGTTTCCG-TAGGTGAACCTGCGGAAGGATCATTGTC
AAAA-CCT-GACA--T---CTAGAAAA-CTC-GTG-AACTTGTT-CATAAA-----GAA---T--GGGA-AAT-GCA---
--TCGG-TT-TGG-CCCAG-T-GC----CTCTCCT-----TTTGCTTT----------CCCC--TC--------------
--------GCGA----GCAGA-CGTGCCTGG-AGC-TTTCGAG--CGATG-TGT-TT--GTCT-GCTTGTCGAACAA-CG
AA-CCC-CGGCGCAAATCGCGCCAAGGA-T---AA--AGGAATGA---GTTT-GT-----G-CA--TG-TATG-T----C
CCT----------GCCC-GTCTA----C------GG--GT----GGTG-------TTGGCTT-GCACATCTTTT-----G
TA--------TAA-----C----TA------AA-TGACTCTCGGCAACGGATATCTCGGCTCTTGCATCGATGAAGAACG
TAGCGAAATGCGATACTTGGTGTGAATTGCAGAATCCCGTGAACCATCGAGTCTTTGAACGCAAGTTGCGCCTGAAGCC-
-ATCAGGTTGAAGGCACGTCTGCCTGGGCGTCACGCATTGCGTCGCTCACTC-----ACCCC-GTGCCTC--A-CT---G
GGCGGG-----TAA-GTGCGTGGGCGG-ATATTGGCCCCCC-----GTTCACATTT-G-TGCTC--GGTCGGCCTAAAG-
A-TAA-GG-TCCC---TGATGACGG-AC-------ATCA---CAACAAGTGGTGG----TTGCC---AAACTGTCGCGAC
ACGTTGTGCA---TGCT-A--CT------CCGTTGTCA---GTGG--GCT----------CATTGACCCTTAA-GT-ACC
-A--TCGA---------------ACTT---GGTACC---TCA--ACTG-C-GACCCC--AGGT-CA-GG-C--GGGATTA
CCC-GCTGAGTTTAAGCATATCAA-TAAGCGG-AGG-AAAAGAAA-CTTACAAGGATTCCCCTAGTAACGG-CGAGCGAA
CCGGG-AAT
>glabella_la_EO11224
???????????GT-CCGGTG-AAGTGTTCGG-ATCGCGG-CGACGTGGG-CGGTTCGCTGCC-GGCGACGTCGCGAGAAG
TCCACTGAACCTTATCATTTAGAGGAAGGAGAAGTCGTAACAAGGTTTCCG-TAGGTGAACCTGCGGAAGGATCATTGTC
AAAA-CTT-GACA--T---CTAGAAAA-CTT-GTG-AACTTGTT-CATAGA-----GAA---T--GGGG-AAT-GCA---
--TCGG-TT-TGG-CCCAG-T-GC--CTCTCTCCT-----TTTGCTTT----------CCCC--TT--------------
--------GCGA----GCAGA-CGTGCCTGG-AGC-TTTCGAG--CGACG-TGT-TC--GTCT-GCTTGTCGAACAA-CG
AA-CCC-CGGCGCAAATCGCGCCAAGGA-T---AA--TGGAATGA---GTTT-GT-----G-CA--TG-CATG-T----C
CCT----------GCCC-GTCTA----C------GG--GT----GGCG-------TTGGCTT-GCACATCTTTT-----G
TA--------TAA-----C----TA------AA-TGACTCTCGGCAACGGATATCTCGGCTCTTGCATCGATGAAGAACG
TAGCGAAATGCGATACTTGGTGTGAATTGCAGAATCCCGTGAACCATCGAGTCTTTGAACGCAAGTTGCGCCTGAAGCC-
-ATCAGGTTGAAGGCACGTCTGCCTGGGCGTCACGCATTGCGTCGCTCACTC-----ACCCC-GTGCCTC--A-CT---G
GGCGGG-----TAA-GTGCGTGGGCGG-ATATTGGCCCCCC-----GTTCACATTT-G-TGCTC--GGTTGGCCTAAAA-
A-TAA-GG-TCCC---TGATGATGG-AC-------ATCA---CAACAAGTGGTGG----TTGTC---AAACTGTCGCGAC
ACATTGTGCA---TGCT-A--CT------CCGTCGTCG---GTGG--GCT----------CATTGACCCTTAA-GT-GCC
-A--TCAA---------------ACTT---GGTACC---TCA--ACTG-C-GACCCC--AGGT-CA-GG-C--GGGATTA
CCC-GCTGAGTTTAAGCATATCAA-TAAGCGG-AGG-AAAAGAAA-CTTACAAGGATTCCCCTAGTAACGG-CGAGCGAA
CCGGG-AAT
>glandulifera_EO12852
????????????????????????????????????????????????????????????????????????????????
???????????TTATCATTTAGAGGAAGGAGAAGTCGTAACAAGGTTTCCG-TAGGTGAACCTGCGGAAGGATCATTGTC
AAAA-CTT-GATA--T---CTAGAAAA-CTC-GTG-AACTTGTT-CATAAA-----GAA---T--GGGG-AAT-GCA---
--TCGG-TT-TGG-CCCAG-T-GC----CTCTCCT-----TTTGCTTT----------CCCC--TC--------------
--------GCGA----GCAGA-CGTGCCTGG-AGC-TTTTGAG--CGACA-TGT-TT--GTTT-GCTTGTCGAACAA-CG
AA-CCC-CGGCGCAAATCGCGCCAAGGA-T---AA--TGGAATGA---GTTT-GT-----G-CA--AG-CATG-T----C
CCT----------GCCT-GTCTA----C------GG--GT-----GCA-------TTGGCTT-GCACATCTTTT-----G
GA--------TAA-----C----TA------AA-TGACTCTCGGCAACGGATATCTCGGCTCTTGCATCGATGAAGAACG
TAGCGAAATGCGATACTTGGTGTGAATTGCAGAATCCCGTGAACCATCGAGTCTTTGAACGCAAGTTGCGCCTGAAGCC-
-ATCTGGTTGAAGGCACGTCTGCCTGGGCGTCACGCATTGCGTCGCTCACTC-----ACCCT-GTACCTC--A-CT---G
GGCGGG-----AAA-GTGCGTGGGCGG-ATATTGGCCCCCC-----GTTCACATTT-G-TGCTC--GGTTGGCCTAAAA-
A-TAAAGC-TCCC---CGATGACGG-AC-------ATCA---CAACAAGTGGTGG----TTGCC---AAACTGTTGCGAC
ACATTGTGCA---TGCT-A--CT------CCGTCGTTG---GTGG--GCT----------CATTGACCCTTAA-GT-GCC
-A--TCGA---------------ACTT---GGTACC---TCA--ACTG-C-GACCCC--AGGT-CA-GG-C--GGGATTA
CCC-GCTGAGTTTAAGCATAT???????????????????????????????????????????????????????????
?????????
>glandulipila_MP521
???????????GT-CCGGTG-AAGTGTTCGG-ATCGCGG-CGACGTGGG-CGGTTCGCTGCC-GGCGACGTCGCGAGAAG
TCCACTGAACCTTATCATTTAGAGGAAGGAGAAGTCGTAACAAGGTTTCCG-TAGGTGAACCTGCGGAAGGATCATTGTC
AAAA-CCT-GACA--T---CTAGAAAA-CTC-GTG-AACTTGTT-CATAGA-----GAA---T--GGGG-AAT-GCA---
--TCGG-TT-TGG-CCCAG-T-GC----CTCTCCT-----TTTGCTTT----------CCCC--TT--------------
--------GCGA----GCAGA-CGTGCCTGG-AGC-TTTCGAG--CGATG-TGT-TCA-GTCT-GCTTGTCGAACAA-CG
AA-CCC-CGGCGCAAATCGCGCCAAGGA-T---AA--TGGAATGA---GTTT-GT---GCG-CA--TG-CATG-G----C
CTT----------GCCC-GTCTA----C------GG--GT----GGCG-------TTGGCTT-GCACATCTTTT-----G
TA--------TAA-----C----TA------AA-TGACTCTCGGCAACGGATATCTCGGCTCTTGCATCGATGAAGAACG
TAGCGAAATGCGATACTTGGTGTGAATTGCAGAATCCCGTGAACCATCGAGTCTTTGAACGCAAGTTGCGCCTGAAGCC-
-ATCAGGTTGAAGGCACGTCTGCCTGGGCGTCACGCAWTGCGTCGCTCACTC-----ACCCC-GTGCCTC--A-GT---G
GGCGGG-----TAA-GTGCGTGGGCGG-ATATTGGCCCCCC-----GTTCACATTT-G-TGCTC--GGTTGGCCTAAAA-
A-TAA-GG-TCCC---CGATGACGG-AC-------ATCA---CAACAAGTGGTGG----TTGCC---AAACTGTCGCGAC
ACGTTGTGCA---TGCT-A--CT------CCGTCGTCG---GTGG--GCT----------CATTGACCCTCAA-GT-GCC
-A--TAGA---------------ACTT---GGTACC---TCA--ACTG-C-GACCCC--AGGT-CA-GG-C--GGGATTA
CCC-GCTGAGTTTAAGCATATCAA-TAAGCGG-AGG-AAAAGAAA-CTTACAAGGATTCCCCTAGTAACGG-CGAGCG??
?????????
>glandulosa_fou_ANA
ACGAATTCATGGT-CCGGTG-AAGTGTTCGG-ATCGCGG-CGACGTGGG-CGGTTCGCTGCC-GGCGACGTCGCGAGAAG
TCCACTGAACCTTATCATTTAGAGGAAGGAGAAGTCGTAACAAGGTTTCCG-TAGGTGAACCTGCGGAAGGATCATTGTC
AAAA-CCT-GACA--T---CTAGAAAA-CTC-GTG-AACTTGTT-CATAAA-----GAA---C--GGGG-AAT-GCA---
--TCGG-TT-TGG-CCCAG-T-GC----CTCTCCT-----TTTGCTTT----------CCCC--TC--------------
--------GCGA----GCAGA-CGTGCCTGG-AGC-TTTCAAG--CKATG-TGT-TC--GTCT-GCTTGTCGAACAA-CG
AA-CCC-CGGCGCAAATCGCGCCAAGGA-T---AA--TGGAATGA---GTTT-GT-----G-CA--TG-TATG-T----C
CCT----------GCCC-ATCTA----T------GG--GT----GGTG-------TTGGCTT-GCACATCTTTT-----G
TA--------TAA-----C----TA------AA-TGACTCTCGGCAACGGATATCTYGGCTCTTGCATCGATGAAGAACG
TAGCGAAATGCGATACTTGGTGTGAATTGCAGAATCCCGTGAACCATCGAGTCTTTGAACGCAAGTTGCGCCTGAAGCC-
-ATCAGGTTGAAGGCACGTCTGCCTGGGCGTCACGCATTGTGTCGCTCACTC-----ACCCC-GTGCCTC--A-CT---G
GGCGGG-----TAA-GTGTGTGGGCGG-ATATTGGCCCCCC-----GTTCACATTT-G-TGCTC--GGTTGGCCTAAAA-
C-TAA-GG-TCCC---TGAGGACGG-AC-------ATCA---CAACAAGTGGTGG----TTGCC---AAACTGTCGCGAC
ACGTTGTGCA---TGCT-A--CT------CCGTCGTTG---GTGG--GCT----------CATTGACCCTTAA-GT-GCC
-A--TCGA---------------ACTT---GGTACC---TCA--ACTG-C-GACCCC--AGGT-CA-GG-C--GGGATTA
CCC-GCTGAGTTTAAGCATATCAA-TAAGCGG-AGG-AAAAGAAA-CTTACAAGGATTCCCCTAGTAACGG-CGAGCGAA
CCGGGGAAT
>glandulosa_gla_MP1227
????????????????GGTG-AAGTGTTCGG-ATCGCGG-CGACGTGGG-CGGTTCGCTGCC-GGCGACGTCGCGAGAAG
TCCACTGAACCTTATCATTTAGAGGAAGGAGAAGTCGTAACAAGGTTTCCG-TAGGTGAACCTGCGGAAGGATCATTGTC
AAAA-CCT-GACA--T---CTAGAAAA-CTC-GTG-AACTTGTT-CATAAA-----GAA---C--GGGG-AAT-GCA---
--TCGG-TT-TGG-CCCAG-T-GC----CTCTCCT-----TTTGCTTT----------CCCC--TC--------------
--------GCGA----GCAGA-CGTGCCTGG-AGC-TTTCAAG--CGATG-TGT-TC--GTCT-GCTTGTCGAACAA-CG
AA-CCC-CGGCGCAAATTGCGCCAAGGA-T---AA--TGGAATGA---GTTT-GT-----G-CA--TG-TATG-T----C
CCT----------GCCC-ATCTA----T------GG--GT----GGTG-------TTGGCTT-GCACATCTTTT-----G
TA--------TAA-----C----TA------AA-TGACTCTCGGCAACGGATATCTCGGCTCTTGCATCGATGAAGAACG
TAGCGAAATGCGATACTTGGTGTGAATTGCAGAATCCCGTGAACCATCGAGTCTTTGAACGCAAGTTGCGCCTGAAGCC-
-ATCAGGTTGAAGGCACGTCTGCCTGGGCGTCACGCATTGTGTCGCTCACTC-----ACCCC-GTGCCTC--A-CT---G
GGCGGG-----TAA-GTGTGTGGGCGG-ATATTGGCCCCCC-----GTTCACATTT-G-TGCTC--GGTTGGCCTAAAA-
C-TAA-GG-TCCC---TGAGGACGG-AC-------ATCA---CAACAAGTGGTGG----TTGCC---AAACTGTCGCGAC
ACGTTGTGCA---TGCT-A--CT------CCGTCGTTG---GTGG--GCT----------CATTGACCCTTAA-GT-GCC
-A--TAGA---------------ACTT---GGTACC---TCA--ACTG-C-GACCCC--AG???????????????????
????????????????????????????????????????????????????????????????????????????????
?????????
>glaphyra_MP647
???????????GT-CCGGTG-AAGTGTTCGG-ATCGCGG-CGACGTGGG-CGGTTCGCTGCC-GGCGACGTCGCGAGAAG
TCCACTGAACCTTATCATTTAGAGGAAGGAGAAGTCGTAACAAGGTTTCCG-TAGGTGAACCTGCGGAAGGATCATTGTC
AAAA-CCT-GACA--T---CTAGAAAA-CTC-GTG-AACTTGTT-CATAAA-----GAA---T--GGGG-AAT-GCA---
--TCGG-TT-TGG-CCCAG-T-GC----CTCTCCT-----TTTGCTTT----------CCCC--TC--------------
--------GCGA----GCGGA-CGTGCCTGG-AGC-TTTTGAG--CGACG-TGT-TC--GTCT-GCTTGTCGAACAA-CG
AA-CCC-CGGCGCAAATCGCGCCAAGGA-T---AA--TGGAATGA---GTTT-GT-----G-CATATG-CATA-T----C
CCT----------GCCC-GTCTA----C------GG--GT----GGCG-------TTGGCTT-GCACATCTTTT-----G
TA--------TAA-----C----TA------AA-TGACTCTCGGCAACGGATATCTCGGCTCTTGCATCGATGAAGAACG
TAGCGAAATGCGATACTTGGTGTGAATTGCAGAATCCCGTGAACCATCGAGTCTTTGAACGCAAGTTGCGCCTGAAGCC-
-GTCAGGTTGAAGGCACGTCTGCCTGGGCGTCACGCATTTCGTCGCTCACTC-----ACCCC-GTGCCTC--A-CT---G
GGCGGG-----TAA-GTGC------GG-ATATTGGCCCCCC-----GTTCACATTT-G-TGCTC--GGTTGGCCTAAAA-
A-TAA-GG-TCCC---TGATGATGG-AC-------ATCA---CAACAAGTGGTGG----TTGCC---AAACTGTCGCGAA
ACGTTGTGCA---CGCT-A--CT------TCGTCGTCG---GTGG--GCT----------CATTGACCCTTAA-GT-GCC
-A--TCAA---------------ACTT---GGTACC---TCA--ATTG-C-GACCCC--AGGT-CA-GG-C--GGGATTA
CCC-GCTGAGTTTAAGCATATCAA-TAAGCGG-AGG-AAAAGAAA-CTTACAAGGATTCCCCTAGTAACGG-CGAGCGAA
CCGGG-AAT
>glauca_ele_MP973
???????????GT-CCGGTG-AAGTGTTCGG-ATCGCGG-CGACGTGGG-CGGTTCGCTGCC-GGCGACGTCGCGAGAAG
TCCACTGAACCTTATCATTTAGAGGAAGGAGAAGTCGTAACAAGGTTTCCG-TAGGTGAACCTGCGGAAGGATCATTGTC
AAAA-CCT-GACA--T---CTAGAAAA-CTT-GTG-AACCTGTT-CATAAA-----GAA---T--GGGG-AAT-GCA---
--TCGG-TT-TGG-CCCAG-T-GC----CTCTCCT-----TTTGCTTT----------CCCC--TC--------------
--------GCGA----GCAGA-CGTGCCTGG-AGC-TTTTCAG--CGATG-TGT-TC--GTCT-GCTTGTCGAACAA-CG
AA-CCC-CGGCGCAAATYGCGCCAAGGA-A---AA--TGGAATGA---GTTT-GT-----G-CA--T--CATG-T----C
CTT----------GCCC-GTCTA----C------GG--GT----GGCA-------TTGGCTT-GCACATCTTTT-----G
TA--------TAA-----C----TA------AA-TGACTCTCGGCAACGGATATCTCGGCTCTTGCATCGATGAAGAACG
TAGTGAAATGCGATACTTGGTGTGAATTGCAGAATCCCGTGAACCATCGAGTCTTTGAACGCAAGTTGCGCCTGAAGCC-
-ATCAGGTTGAAGGCACGTCTGCCTGGGCGTCACGCAWTGCGTCGCTCACTC-----ACCCC-GTGCCTC--A-CT---G
GGCGGG-----TAA-GTGCGTGGGCGG-ATATTGGCCCTCC-----GTTCACATTT-G-TGCTC--GGTTGGCCAAAAA-
A-TAA-GG-TCCC---TGATGACAG-AC-------ATCA---CAACACGTGGTGG----TTGCC---AAACTGTCGCGAC
ATGTTGTGCA---TGCT-A--?T------CCGTCGTTG---GTGG--GCT----------CATTGACCCTTAA-GT-GCC
-A--TTGA---------------ACTT---GGTACC---TCA--ACTG-C-GACCCC--AGGT-??-??-?--????TTA
CCC-GCTGAGTTTAAGCATATCAA-TAA????????????????????????????????????????????????????
?????????
>glauca_gla_MP850
??????????GGT-CCGGTG-AAGTGTTCGG-ATCGCGG-CGACGTGGG-CGGTTCGCTGCC-GGCGACGTCGCGAGAAG
TCCACTGAACCTTATCATTTAGAGGAAGGAGAAGTCGTAACAAGGTTTCCG-TAGGTGAACCTGCGGAAGGATCATTGTC
AAAA-CCT-GACA--T---CTAGAAAA-CTC-GTG-AACTTGTT-CATAAA-----GAA---T--GGGG-AAT-GCA---
--TCGG-TT-TGG-CCCAG-T-GC----CTCTCCT-----TTTGCTTT----------CCCC--TC--------------
--------GCGA----GCAGA-CGTGCCTGG-AGC-TTTTCAG--CGATG-TGT-TC--GTCT-GCTTGTCGAACAA-CG
AA-CCC-CGGCGCAAATCGCGCCAAGGA-A---AA--TGGAATGA---GTTT-GT-----G-CA--T--CATG-T----C
CTT----------GCCC-GTCTA----T------GG--GT----GGCA-------TTGGCTT-GCACATCTTTT-----G
TA--------TAA-----C----TA------AA-TGACTCTCGGCAACGGATATCTCGGCTCTTGCATCGATGAAGAACG
TAGTGAAATGCGATACTTGGTGTGAATTGCAGAATCCCGTGAACCATCGAGTCTTTGAACGCAAGTTGCGCCTGAAGCC-
-ATCAGGTTGAAGGCACGTCTGCCTGGGCGTCACGCAWTGCGTCGCTCACTC-----ACCCC-GGGCCTC--A-CT---G
GGCGGG-----TAA-GTGCGTGGGCGG-ATATTGGCCCCCC-----GTTCACATTT-G-TGCTC--GGTTGGCCMAAAA-
A-TAA-GG-TCCC---TGATGACGA-AC-------ATCA---CAACACGTGGTGG----TTGCC---AAACTGTCGCGAC
ACGTTGTGCA---TGCT-A--CT------CCGTCGTTG---GTGG--GCT----------CATTGACCCTTAA-GT-GCC
-A--TTGA---------------ACTT---GGTACC---TCA--ACTG-C-GACCCC--AGGT-CC-GG-C--GGGATTA
CCC-GCTGAGTTTAAGCATATCAA-TAAGCGG-AGG-AAAAGAAA-CTTACAAGGATTCCCCTAGTAACGG-CGAGCGAA
CCGGG-AAT
>globiceps_con_EO12519
???????????GT-CCGGTG-AAGTGTTCGG-ATCGCGG-CGACGTGGG-CGGTTCGCTGCC-GGCGACGTCGCGAGAAG
TCCACTGAACCTTATCATTTAGAGGAAGGAGAAGTCGTAACAAGGTTTCCG-TAGGTGAACCTGCGGAAGGATCATTGTC
AAAA-CTT-GACA--T---CTAGAAAA-CTT-GTG-AACTTGTT-CATAGA-----GAA---T--GGGG-AAT-GCA---
--TCGG-TT-TGG-CCCAG-T-GC----CTCTACT-----TTTGCTTT----------CCCC--TT--------------
--------GCGA----GCAGA-CGTGCCTGG-AGC-TTTCGAG--CGACG-TGT-TC--GTCT-GCTTGTCGAACAA-CG
AA-CCC-CGGCGCAAATCGCGCCAAGGA-T---AA--TGGAATGA---GTTT-GT-----G-CA--TG-CATG-T----C
CCT----------GCCC-GTCTA----C------GG--GT----GGCG-------TTGGCTT-GCACATCTTTT-----G
TA--------TAA-----C----TA------AA-TGACTCTCGGCAACGGATATCTCGGCTCTTGCATCGATGAAGAACG
TAGCGAAATGCGATACTTGGTGTGAATTGCAGAATCCCGTGAACCATCGAGTCTTTGAACGCAAGTTGCGCCTGAAGCC-
-ATCAGGTTGAAGGCACGTCTGCCTGGGCGTCACGCATTGCGTCGCTCACTC-----ACCCC-GTGCCTC--A-CC---G
GGCGGG-----TAA-GTGCGTGGGCGG-ATATTGGCCCCCC-----GTTCACATTT-G-TGCTC--GGTTGGCCTAAAA-
A-TAA-GG-TCCC---TGATGACGG-AC-------ATCA---CAACAAGTGGTGG----TTGTC---AAACTGTCGCGAC
ACATTGTGCA---TGCT-A--CT------CCGTCGTCG---GTGG--GCT----------CATTGACCCTTAA-GT-GCC
-A--TCGA---------------ACTT---GGTACC---TCA--ACTG-C-GACCCC--AGGT-CA-GG-C--GGGATTA
CCC-GCTGAGTTTAAGCATATCAA-TAA????????????????????????????????????????????????????
?????????
>globiceps_gra_MP988
???????????GT-CCGGTG-AAGTGTTCGG-ATCGCGG-CGACGTGGG-CGGTTCGCTGCC-GGCGACGTCGCGAGAAG
TCCACTGAACCTTATCATTTAGAGGAAGGAGAAGTCGTAACAAGGTTTCCG-TAGGTGAACCTGCGGAAGGATCATTGTC
AAAA-CTT-GACA--T---CTAGAAAA-CTC-GTG-AACTTGTT-CATAGA-----GAA---T--GGGG-AAT-GCA---
--TTGG-TT-TGG-CCCAG-T-GC----CTCTC-T-----TTTGCTTT----------CCCC--TT--------------
--------GCGA----GCAGA-CGTGCCCGG-AGC-TTTCGAG--CCACG-TGT-TC--GTTT-GCTTGTCGAACAA-CG
AA-CCC-CGGCGCAAATCGCGCCAAGGA-T---AA--TGGAATGA---GTTT-GT-----G-CA--TG-CATG-T----A
CTT----------GCCC-GTCTA----T------GG--GT----GGCG-------TTGGCTT-GCACATCTTTT-----G
TA--------TAA-----C----TA------AA-TGACTCTCGGCAACGGATATCTCGGCTCTTGCATCGATGAAGAACG
TAGCGAAATGCGATACTTGGTGTGAATTGCAGAATCCCGTGAACCATCGAGTCTTTGAACGCAAGTTGCGCCTGAAGCC-
-ATCAGGTTGAAGGCACGTCTGCCTGGGCGTCACGCATTGCGTCGCTCACTC-----ACCCC-GTGCCTC--A-CT---G
GGCGGG-----TAA-GTGCGTGGGCGG-ATATTGGCCCCCC-----GTTCGCATTT-G-TGCTC--GGTTGGCCTAAAA-
A-TAA-GG-TCCC---TGATGACGG-AC-------ATCA---CAACAAGTGGTGG----TTGCC---AAACTGTCGCGAC
ATGTTGTGCA---TGCT-A--CT------CCGTTGTCG---GTGG--GCT----------CATTGACCCTTAA-GT-GCC
-A--TCGA---------------AGTT---GGTACC---TCA--ACTG-C-GACCCC--AG???????????????????
????????????????????????????????????????????????????????????????????????????????
?????????
>glomiflora_EO12548
???????????GT-CCGGTG-AAGTGTTCGG-ATCGCGG-CGACGTGGG-CGGTTCGCTGCC-GGCGACGTCGCGAGAAG
TCCACTGAACCTTATCATTTAGAGGAAGGAGAAGTCGTAACAAGGTTTCCG-TAGGTGAACCTGCGGAAGGATCATTGTC
AAAA-CCT-GACA--T---CTAGAAAA-CTC-GTG-AACTTGTT-CATAAA-----GAA---T--GGGA-AAT-GCA---
--TCGG-TT-TGG-CCCAG-T-GC----CTCTCCT-----TTTGCTTT----------CCCC--TC--------------
--------GCGA----GCAGA-CGTGCATGG-AGC-TTTCGAG--CGATG-TGT-TT--GTCT-GCTTGTCGAACAA-CG
AA-CCC-CGGCGCAAATCGCGCCAAGGA-T---AA--AGGAACGA---GTTT-GT-----G-CA--TG-TATG-T----C
CCT----------GCCC-GTCTA----C------GG--GT----GGTG-------TTGGCTT-GCACATCTTTT-----G
TA--------TAA-----C----TA------AA-TGACTCTCGGCAACGGATATCTCGGCTCTTGCATCGATGAAGAACG
TAGCGAAATGCGATACTTGGTGTGAATTGCAGAATCCCGTGAACCATCGAGTCTTTGAACGCAAGTTGCGCCTGAAGCC-
-ATCAGGTTGAAGGCACGTCTGCCTGGGCGTCACGCATTGCGTCGCTCMCTC-----ACCCC-GTGCCTC--A-CT---G
GGCGGG-----TAA-GTGCGTGGGCGG-ATATTGGCCCCCC-----GTTCACATTT-G-TGCTC--GGTTGGCCTAAAA-
A-TAA-GG-TCCC---TGATGACGG-AC-------ATCA---CAACAAGTGGTGG----TTGCC---AAACTGTCGCGTC
ACGTTGTGCA---TGCT-A--CT------CCGTCGTCA---GTGG--GCT----------CATTGACCCTTAA-GT-GCC
-A--TCGA---------------ACTT---GGTACC---TCA--ACTG-C-GACCCC--AG???????????????????
????????????????????????????????????????????????????????????????????????????????
?????????
>glomiflora_MP1251
?????????????????GTG-AAGTGTTCGG-ATCGCGG-CGACGTGGG-CGGTTCGCTGCC-GGCGACGTCGCGAGAAG
TCCACTGAACCTTATCATTTAGAGGAAGGAGAAGTCGTAACAAGGTTTCCG-TAGGTGAACCTGCGGAAGGATCATTGTC
AAAA-CCT-GACA--T---CTAGAAAA-CTC-GTG-AACTTGTT-CATAAA-----GAA---T--GGGA-AAT-GCA---
--TCGG-TT-TGG-CCCAG-T-GC----CTCTCCT-----TTTGCTTT----------CCCC--TC--------------
--------GCGA----GCAGA-CGTGCATGG-AGC-TTTCGAG--CGATG-TGT-TT--GTCT-GCTTGTCGAACAA-CG
AA-CCC-CGGCGCAAATCGCGCCAAGGA-T---AA--AGGAACGA---GTTT-GT-----G-CA--TG-TATG-T----C
CCT----------GCCC-GTCTA----C------GG--GT----GGTG-------TTGGCTT-GCACATCTTTT-----G
TA--------TAA-----C----TA------AA-TGACTCTCGGCAACGGATATCTCGGCTCTTGCATCGATGAAGAACG
TAGCGAAATGCGATACTTGGTGTGAATTGCAGAATCCCGTGAACCATCGAGTCTTTGAACGCAAGTTGCGCCTGAAGCC-
-ATCAGGTTGAAGGCACGTCTGCCTGGGCGTCACGCATTGCGTCGCTCACTC-----ACCCC-GTGCCTC--A-CT---G
GGCGGG-----TAA-GTGCGTGGGCGG-ATATTGGCCCCCC-----GTTCACATTT-G-TGCTC--GGTTGGCCTAAAA-
A-TAA-GG-TCCC---TGATGACGG-AC-------ATCA---CAACAAGTGGTGG----TTGCC---AAACTGTCGCGTC
ACGTTGTGCA---TGCT-A--CT------CCGTCGTCA---GTGG--GCT----------CATTGACCCTCAA-GT-GCC
-A--TCGA---------------ACTT---GGTACC---TCA--ACTG-C-GACCCCC-AGGT-CA-GG-C--GGGATTA
CCC-GCTGAGTTTAAGCATATCAA-TAAGCGG-AGG-AAAAGAAA-CTTACAAGGATTCCCCTAGTAACGG-CGAGCGAA
CCGGG-AAT
>glutinosa_MP687
???????????GT-CCGGTG-AAGTGTTCGG-ATCGCGG-CGACGTGGG-CGGTTCGCTGCC-GGCGACGTCGCGAGAAG
TCCACTGAACCTTATCATTTAGAGGAAGGAGAAGTCGTAACAAGGTTTCCG-TAGGTGAACCTGCGGAAGGATCATTGTC
AAAA-CTT-GACA--T---CTAGAAAA-CTC-GTG-AACTTGTT-CATAAA-----GAA---T--GGGG-AAT-GCA---
--TTGG-TT-TGG-CCCAG-T-GC--CTCTCTCCT-----TTTGCTTT----------CCCC--TC--------------
--------GCGA----GCAGA-CGTGCCTGG-AGC-TTTCGAG--CGACG-TGT-TC--GTCT-GCTTGTCGAACAA-CG
AA-CCC-CGGCGCAAATCGCGCCAAGGA-T---AA--TGGAATGA---GTTT-GT-----G-CA--TG-CATG-A----T
CGT----------ACCC-GTCTA----C------GG--GT----GGCG-------TCGGCTT-GCACATCTTTT-----G
TA--------TAA-----C----TA------AA-TGACTCTCGGCAACGGATATCTCGGCTCTTGCATCGATGAAGAACG
TAGCGAAATGCGATACTTGGTGTGAATTGCAGAATCCCGTGAACCATCGAGTCTTTGAACGCAAGTTGCGCCTGAAGCC-
-ATCAGGTTGAAGGCACGTCTGCCTGGGCGTCACGCAWTGCGTCGCTCACTC-----ACCCC-GTGCCTC--A-TT---G
GGCGGG-----TAA-GTGCGTGGGCGG-ATATTGGCCCCCC-----GTTCACACTT-G-TGCTC--GGTTGGCCTAAAA-
A-TAA-GG-TCCC---TTATGATGG-AC-------ATCA---CAACAAGTGGTGG----TTGCC---AAACTGTCGCGAT
ACGTTGTGCA---TGAT-A--C-------CCGTCATGG---GTGG--GCT----------CATCGACCCTTAA-GT-GCC
-A--TCGA---------------ACTT---GGTACC---TCA--ACTG-C-GACCCC--AGGT-CA-GG-C--GGGATTA
CCC-GCTGAGTTTAAGCATATCAA-TAAGCGG-AGG-AAAAGAAA-CTTACAAGGATTCCCCTAGTAACGG-CGAGCGAA
CCGGG-AAT
>glutinosa_MP701
????????????T-CCGGTG-AAGTGTTCGG-ATCGCGG-CGACGTGGG-CGGTTCGCTGCC-GGCGACGTCGCGAGAAG
TCCACTGAACCTTATCATTTAGAGGAAGGAGAAGTCGTAACAAGGTTTCCG-TAGGTGAACCTGCGGAAGGATCATTGTC
AAAA-CTT-GACA--T---CTAGAAAA-CTC-GTG-AACTTGTT-CATAAA-----GAA---T--GGGG-AAT-GCA---
--TTGG-TT-TGG-CCCAG-T-GC--CTCTCTCCT-----TTTGCTTT----------CCCC--TC--------------
--------GCGA----GCAGA-CGTGCCTGG-AGC-TTTCGAG--CGACG-TGT-TC--GTCT-GCTTGTCGAACAA-CG
AA-CCC-CGGCGCAAATCGCGCCAAGGA-T---AA--TGGAATGA---GTTT-GT-----G-CA--TG-CATG-A----T
CGT----------ACCC-GTCTA----C------GG--GT----GGCG-------TCGGCTT-GCACATCTTTT-----G
AA--------TAA-----C----TA------AA-TGACTCTCGGCAACGGATATCTCGGCTCTTGCATCGATGAAGAACG
TAGCGAAATGCGATACTTGGTGTGAATTGCAGAATCCCGTGAACCATCGAGTCTTTGAACGCAAGTTGCGCCTGAAGCC-
-ATCAGGTTGAAGGCACGTCTGCCTGGGCGTCACGCATTGCGTCGCTCACTC-----ACCCC-GTGCCTC--A-TT---G
GGCGGG-----TAA-GTGCGTGGGCGG-ATATTGGCCCCCC-----GTTCACACTT-G-TGCTC--GGTTGGCCTAAAA-
A-TAA-GG-TCCC---TTATGATGG-AC-------ATCA---CAACAAGTGGTGG----TTGCC---AAACTGTCGCGAT
ACGTTGTGCA---TGAT-A--C-------CCGTCATGG---GTGG--GCT----------CATCGACCCTTAA-GT-GCC
-A--TCGA---------------ACTT---GGTACC---TCA--ACTG-C-GACCCC--AGGT-CA-GG-C--GGGATTA
CCC-GCTGAGTTTAAGCATATCAA-TAAGCGG-AGG-AAAAGAAA-CTTACAAGGATTCCCCTAGTAACGG-CGAGCGAA
CCGG--AAT
>gnaphaloides_MP511
???????????GT-CCGGTG-AAGTGTTCGG-ATCGCGG-CGACGTGGG-CGGTTCGCTGCC-TGCGACGTCGCGAGAAG
TCCACTGAACCTTATCATTTAGAGGAAGGAGAAGTCGTAACAAGGTTTCCG-TAGGTGAACCTGCGGAAGGATCATTGTC
AAAA-CCT-GACA--T---CTAGAAAA-CTC-GTG-AACTTGTT-CATAGA-----GAA---T--GGGG-AAT-GCA---
--TCGG-TT-TGA-CCAAG-T-GC----CTCTCCT-----TTTGCTTT----------CCCC--TT--------------
--------GCGA----GCAGA-CGTTCTCGG-AGC-TTTCGAG--CGATG-TGT-TA--GTCT-GCTTGTCGAACAA-CG
AA-CCC-CGGCGCAAATCGCGCCAAGGA-T---AA--TGGAATGA---GTTT-GT-----G-CA--TG-CATG-G----C
CCT----------GCCC-GTCTA----C------GG--GT----GATG-------TTGGCTT-GCACATCTTTT-----G
TA--------TAA-----C----TA------AA-TGACTCTCGGCAACGGATATCTCGGCTCTTGCATCGATGAAGAACG
TAGCGAAATGCGATACTTGGTGTGAATTGCAGAATCCCGTGAACCATCGAGTCTTTGAACGCAAGTTGCGCCTGAAGCC-
-ATCAGGTTGAAGGCACGTCTGCCTGGGCGTCACGCATTGCGTCGCTCACTC-----ACCCC-GTGCCTC--A-CT---G
GGCGGG-----TAA-GTGCGTGGGCGG-ATATTGGCCTCCC-----GTTCACATTT-G-TGCTC--GGTTGGTCTAAAA-
A-TAA-GG-TCCC---TGATGACGG-AC-------ATCA---CAACAAGTGGTGG----TTGCC---AAACTGTCGCGAC
ACATTGTGCA---TGCT-A--CT------CTGTCGTCG---GTGG--GCT----------CATTGACCCTTAA-GT-GCC
-A--TCGA---------------ACTT---GGTACC---TCA--ACTG-C-GACCCC--AGGT-CA-GG-C--GGGATCA
CCC-GCTGAGTTTAAGCATATCAA-TAAGCGG-AGG-AAAAGAAA-CTTACAAGGATTCCCCTAGTAACGG-CGAGCGAA
CCGGG-AAT
>goatcheriana_dra_EO12694
???????????GT-CCGGTG-AAGTGTTCGG-ATCGCGG-CGACGTGGG-CGGTTCGCTGCC-GGCGACGTCGCGAGAAG
TCCACTGAACCTTATCATTTAGAGGAAGGAGAAGTCGTAACAAGGTTTCCG-TAGGTGAACCTGCGGAAGGATCATTGTC
AAAA-CCT-GACA--T---CTAGAAAA-CTC-GTG-AACTTGTC-CATAGA-----GGA---T--GGGG-AAT-GCA---
--TGGG-TT-TGG-CCCAG-T-GC----CTCTCCT-----TTTGCTTTT---------CCCC--TT--------------
--------GCGA----GCAGA-CGTGCCTGG-AGC-TTTCGAG--CGATG-TGT-TC--GTCT-GCTTGTCGAACAA-CG
AA-CCC-CGGCGCAAATCGCGCCAAGGA-T---AA--TGGAATGA---GTTT-GT-----G-CA--TG-CATG-G----C
CCT----------GCCC-GTCTA----C------GG--GT----GGCG-------TTGGCTT-GCACATCTTTT---GTA
TA--------AAA-----C----TA------AA-TGACTCTCGGCAACGGATATCTCGGCTCTTGCATCGATGAAGAACG
TAGCGAAATGCGATACTTGGTGTGAATTGCAGAATCCCGTGAACCATCGAGTCTTTGAACGCAAGTTGCGCCTGAAGCC-
-ATCAGGTTGAAGGCACGTCTGCCTGGGCGTCACGCATTGCGTCGCTCACTC-----ACCCC-GTGCCTC--A-CT---G
GGCGGG--GG-TAA-GTGCGTGGGCGG-ATATTGGCCCCCC-----GTTCACATTT-G-TGCTC--GGTTGGCCTAAAA-
A-TAA-GG-TCCC---TGATGACGG-AC-------ATCA---CAACAAGTGGTGG----TTGCC---AAACTGTCGCGAC
ACGTTGTGCA---TGCT-A--CT------CCGTCGTCG---GTGG--GCT----------CATTGACCCTTAA-GT-GCC
-ACTTAGA---------------ACTT---GGTACC---TCA--ACTG-C-GACCCC--AGGT-CA-GG-C--GGGATTA
CCC-GCTGAGTTTAAGCATATCAA-TAAGCGG-AGG-AAAAGAAA-CTTACAAGGATTCC????????????????????
?????????
>goatcheriana_goa_MP865
??????????GGT-CCGGTG-AAGTGTTCGG-ATCGCGG-CGACGTGGG-CGGTTCGCTGCC-GGCGACGTCKYGAGAAG
TCCACTGAACCTTATCATTTAGAGGAAGGAGAAGTCGTAACAAGGTTTCCG-TAGGTGAACCTGCGGAAGGATCATTGTC
AAAA-CCT-GACA--T---CTAGAAAA-CTC-GTG-AACTTGTT-CATAGA-----GAA---T--GGGG-AAT-GCA---
--TCGG-TT-TGG-CCCAG-T-GC----CTCTCCT-----TTTGCTTT----------CCCC--TT--------------
--------GCGA----GCAGA-CGTGCCTGG-AGC-TTTCGAG--CGATG-TGT-TC--GTCT-GCTTGTCGAACAA-CG
AA-CCC-CGGCGCAAATCGCGCCAAGGA-T---AA--TGGAATGA---GTTT-GT-----GGCA--TG-CATGGG----C
CCT----------GCCC-GTCTA----T------GG--GT----GGCG-------TTGGCTT-GCACATCTTTT-----G
TA--------TAA-----C----TA------AA-TGACTCTCGGCAACGGATATCTCGGCTCTTGCATCGATGAAGAACG
TAGCGAAATGCGATACTTGGTGTGAATTGCAGAATCCCGTGAACCATCGAGTCTTTGAACGCAAGTTGCGCCTGAAGCC-
-ATCAGGTTGAAGGCACGTCTGCCTGGGCGTCACGCATTGCGTCGCTCACTC-----ACCCC-GTGCCTC--A-CT---G
GGCGGG-----TAA-GTGCGTGGGCGG-ATATTGGCCCCCC-----GTTCACATTT-G-TGCTC--GGTTGGCCTAAAA-
A-TAA-GG-TYCC---TGATGACGG-AC-------ATCA---CAACAAGTGGTGG----TTGCC---AAACTGTCGCGAC
ACGTTGTGCA---TGCT-A--CT------CCGTCGTCG---GTGG--GCT----------CATTGACCCTTAA-GT-GCC
-A--TAAA---------------ACTT---GGTACC---TCA--ACTG-C-GACCCC--AGGT-CA-GG-C--GGGATTA
CCC-GCTGAGTTTAAGCATATCAA-TAAGCGG-AGG-AAAAGAAA-CTTACAAGGATTCCCCTAGTAACGG-CGAGCGAA
CCGGG-AAT
>goatcheriana_pet_MP990
??????????????????????????????????????????????????????????????????GACGTCGCGAGAAG
TCCACTGAACCTTATCATTTAGAGGAAGGAGAAGTCGTAACAAGGTTTCCG-TAGCTGAACCTGCGGAAGGATCATTGTC
AAAA-CCT-GACA--T---CTAGAAAA-CTC-GTG-AACTTGTC-CATAGA-----GGA---T--GGGG-AAT-GCA---
--TGGG-TT-TGG-CCCAG-T-GC----CTCTCCT-----TTTGCTTTT---------CCCC--TT--------------
--------GCGA----GCAGA-CGTGCCTGG-AGC-TTTCGAG--CGATG-TGT-TC--GTCT-GCTTGTCGAACAA-CG
AA-CCC-CGGCGCAAATCGCGCCAAGGA-T---AA--TGGAATGA---GTTT-GT-----G-CA--TG-CATG-G----C
CCT----------GCCC-GTCTA----C------GG--GT----GGCG-------TTGGCTT-GCACATCTTTT---GTA
TA--------AAA-----C----TA------AA-TGACTCTCGGCAACGGATATCTCGGCTCTTGCATCGATGAAGAACG
TAGCGAAATGCGATACTTGGTGTGAATTGCAGAATCCCGTGAACCATCGAGTCTTTGAACGCAAGTTGCGCCTGAAGCC-
-ATCAGGTTGAAGGCACGTCTGCCTGGGCGTCACGCATTGCGTCGCTCACTC-----ACCCC-GTGCCTC--A-CT---G
GGCGGG--GG-TAA-GTGCGTGGGCGG-ATATTGGCCCCCC-----GTTCACATTT-G-TGCTC--GGTTGGCCTAAAA-
A-TAA-GG-TCCC---TGATGACGG-AC-------ATCA---CAACAAGTGGTGG----TTGCC---AAACTGTCGCGAC
ACGTTGTGCA---TGCT-A--CT------CCGTCGTCG---GTGG--GCT----------CATTGACCCTTAA-GT-GCC
-ACTTAGA---------------ACTT---GGTACC---TCA--ACTG-C-GACCCC--AGGT-CA-GG-C--GGGATTA
CCC-GCTGAGTTTAAGCATATCAA-TAAGCGG-AGG-AAAAGAAA-CTTACAAG-ATTCCCCTAGTAACGG-CGAGCGAA
CCGGG-AAT
>goudotiana_EO12636
????????????????GGTG-AAGTGTTCGG-ATCGTGG-CGACGTGGG-CGGTTCGCTGCC-GGCGACGTCGCGAGAAG
TCCACTGAACCTTATCATTTAGAGGAAGGAGAAGTCGTAACAAGGTTTCCG-TAGGTGAACCTGCGGAAGGATCATTGTC
AAAA-CCT-GACA--T---CTAGAAAA-CTC-GTG-AACTTGTT-CATAAA-----GAA---T--GGGG-AAT-GAA---
--TCGG-TT-TGG-CCCAG-T-GC----CTCTCCT-----TTTGCTTT----------CCCC--TC--------------
--------GCGA----GCGGA-CGTGCCTGG-AGC-TTTCAAG--CGACG-TGT-TC--GTCT-GCTTGTCGAACAA-CG
AA-CCC-CGGCGCAAATCGCGCCAAGGA-T---AA--TGGAATGA---GTTT-GT-----G-CATATG-CATG-T---CC
CCT----------GCCC-GTCTA----C------GG--GT----GGCG-------TTGGCTT-GCACATCTTTT-----G
TA--------TAA-----C----TA------AA-TGACTCTCGGCAACGGATATCTCGGCTCTTGCATCGATGAAGAACG
TAGCGAAATGCGATACTTGGTGTGAATTGCAGAATCCCGTGAACCATCGAGTCTTTGAACGCAAGTTGCGCCTGAAGCC-
-ATCAGGTTGAAGGCACGTCTGCCTGGGCGTCACGCATTGCGTCGCTCACTC-----ACCCC-GTGCCTC--A-CT---G
GGCAGG-----TAA-GTGCGTGGGCGG-ATATTGGCCCCCC-----GTTCACATTT-G-TGCTC--GGTTGGCCCAAAA-
A-TAA-GG-TCCC---TGATGACGG-CC-------ATCA---CAACAAGTGGTGG----TTGCC---AAACTGTCGCGAC
ATGTTGTGCA---TGCT-A--CT------CCGTCGTCG---GTGG--GCT----------CATTGACCCTTAA-GT-GCC
-A--TCGA---------------ACTT---GGTACC---TCA--ACGG-C-GACCCC--AGGT-CA-GG-C--GG?????
????????????????????????????????????????????????????????????????????????????????
?????????
>goudotiana_cf_EO12659
????????????????????????????????????????????????????????????????????????????????
???????????????????????????????????????????GGTTTCCG-TAGGTGAACCTGCGGAAGGATCATTGTC
AAAA-CCT-GACA--T---CTAGAAAA-CTC-GTG-AACTTGTT-CATAAA-----GAA---T--GGGG-AAT-GAA---
--TCGG-TT-TGG-CCCAG-T-GC----CTCTCCT-----TTTGCTTT----------CCCC--TC--------------
--------GCGA----GCGGA-CGTGCCTGG-AGC-TTTCAAG--CGACG-TGT-TC--GTCT-GCTTGTCGAACAA-CG
AA-CCC-CGGCGCAAATCGCGCCAAGGA-T---AA--TGGAATGA---GTTT-GT-----G-CATATG-CATG-C----C
CCT----------GCCC-GTCTA----C------GG--GT----GGCG-------TTGGCTT-GCACATCTTTT-----G
TA--------TAA-----C----TA------AA-TGACTCTCGGCAACGGATATCTCGGCTCTTGCATCGATGAAGAACG
TAGCGAAATGCGATACTTGGTGTGAATTGCAGAATCCCGTGAACCATCGAGTCTTTGAACGCAAGTTGCGCCTGAAGCC-
-ATCAGGTTGAAGGCACGTCTGCCTGGGCGTCACGCATTGCGTCGCTCACTC-----ACCCC-GTGCCTC--A-CT---G
GGCAGG-----TAA-GTGCGTGGGCGG-ATATTGGCCCCCC-----GTTCACATTT-G-TGCTC--GGTTGGCCCAAAA-
A-TAA-GG-TCCC---TGATGATGG-CC-------ATCA---CAACAAGTGGTGG----TTGCC---AAACTGTCGCGAC
ATGTTGTGCA---TGCT-A--CT------CCGTCGTCG---GTGG--GCT----------CATTGACCCTTAA-GT-GCC
-A--TCGA---------------ACTT---GGTACC---TCA--ACTG-C-GACCCC--AGGT?????????????????
????????????????????????????????????????????????????????????????????????????????
?????????
>gracilipes_MM5014
????????????????????????????????????????????????????????????????????????????????
????????????????????????????????????????????GTTTCCG-TAGGTGAACCTGCGGAAGGATCATTGTC
AAAA-CTT-GACA--T---CTAGAAAA-CTC-GTG-AACTTGTT-CATAGA-----GAA---T--GGGG-AAT-GCA---
--TCGG-TT-TGG-CCCAG-T-GC----CTCTCCT-----TTTGCTTT----------CCCC--TT--------------
--------GCGA----GCAGA-CGTGCCTGG-AGC-TTTCGAG--CGACG-TGT-TC--GTCT-GCTTGTCGAACAA-CG
AA-CCC-CGGCGCAAATCGCGCCAAGGA-T---AA--TGGAATAA---GTTT-GT-----G-CA--TG-CATG-T----C
CCT----------GCCC-GTCTA----C------GG--GT----GGCG-------TTGGCTT-GCACATCTTTT-----G
TA--------TAA-----C----TA------AA-TGACTCTCGGCAACGGATATCTCGGCTCTTGCATCGATGAAGAACG
TAGCGAAATGCGATACTTGGTGTGAATTGCAGAATCCCGTGAACCATCGAGTCTTTGAACGCAAGTTGCGCCTGAAGCC-
-ATCAGGTTGAAGGCACGTCTGCCTGGGCGTCACGCATTGCGTCGCTCACTC-----ACCCC-GTGCCTC--A-CT---G
GGCGGG-----TAA-GTGCGTGGGCGG-ATATTGGCCCCCC-----GTTCACATTT-G-TGCTC--GGTTGGCCTAAAA-
A-TAA-GA-TCCC---TGATGACGG-AC-------ATCA---CAACAAGTGGTGG----TTGCC---AAACTGTCGCGAC
ACGTTGTGCA---TGCT-A--CT------TCGTCGTCG---GTGG--GCT----------CATTGACCCTTAA-GT-GCC
-A--TCGA---------------ACTT---GGTACT---TCA--ACTG-C-GACCCC--AGGT-CA-GG-C--GGGATTA
CCC-GCTGAGTTTAAGCATATCAA-TAAGCGG-AGG-AAAAGAAA-CTTACAAGGATTCCCCTAGTAACGG-CGAGCGAA
CCGGG-AAT
>gracilis_BG622
??????????GGT-CCGGTG-AAGTGTTCGG-ATCGCGG-CGACGTGGG-CGGTTCGCTGCC-GGCGACGTCGCGAGAAG
TCCACTGAACCTTATCATTTAGAGGAAGGAGAAGTCGTAACAAGGTTTCCG-TAGGTGAACCTGCGGAAGGATCATTGTC
AAAA-CTT-GACA--T---CTAGAAAA-CTT-GTG-AACTTGTT-CATAAA-----AAA---T--GGGG-AAC-GCA---
--TTGG-TT-TGA-CCTAG-T-GC----CTCTCCT-----TTTGCTTT----------CCCC--GC--------------
--------GCGA----GCAGA-CGTGCGTGG-AGC-TTTCGAG--CGATG-TGT-TC--GTTT-GCTTGTCGAACAA-CG
AA-CCC-CGGCGCAAATCGCGCCAAGGA-T-ATAA--TGGAATGA---GTTT-GT-----G-CA--TA-CATG-T----C
CCT----------ACCC-GTCTA----C------GG--GT----GTTG-------TTGGCTT-GCACATCTTTT-----G
TA--------TAA-----C----CA------AA-TGACTCTCGGCAACGGATATCTCGGCTCTTGCATCGATGAAGAACG
TAGCGAAATGCGATACTTGGTGTGAATTGCAGAATCCCGTGAACCATCGAGTCTTTGAACGCAAGTTGCGCCTGAAGCC-
-ATCAGGTTGAAGGCACGTCTGCCTGGGCGTCACGCATTGCGTCGCTCACTC-----ACCTC-GTGCCTC--A-TT---G
GGCGGG-----TAA-GTGTGTGAGCGG-ATATTGGCCCCCC-----GTTCACATTT-G-TGCTC--GGTTGGCCTAAAA-
A-TAA-GG-TCCT---TGATGACGG-AC-------ATCA---CAACAAGTGGTGG----TTGCC---AAACTGTCGCGAC
ATGTTGTGCA---TGCT-A--CT------CCGTCATGG---GTGG--GCT----------CGTTGACCCTTAA-GT-GCC
-A--TCGA---------------ACTT---GGTACC---TCA--ACTG-C-GACCCC--AGGT-CA-GG-C--GGGATTA
CCC-GCTGAGTTTAAGCATATCAA-TAAGCGG-AGG-AAAAGAAA-CTTACAAGGATTCCCCTAGTAACGG-CGAGCGAA
CCGGG-AAT
>grata_MP879
??????????GGT-CCGGTG-AAGTGTTCGG-ATCGCGG-CGACGTGGG-CGGTTCGCTGCC-GGCGACGTCGTGAGAAG
TCCACTGAACCTTATCATTTAGAGGAAGGAGAAGTCGTAACAAGGTTTCCG-TAGGTGAACCTGCGGAAGGATCATTGTC
AAAA-CCT-GACA--T---CTAGAAAA-CTT-GTG-AACTTGTT-CATAAA-----GAA---T--GGGG-AAA-GCA---
--TCGG-TT-TGG-CCCAG-T-GC----CTCTCCT-----TTTGCTTT----------CCCC--TT--------------
--------GCGA----GCAGA-CGTGCCTAG-AGC-TTTCGAG--CGATG-TGT-TC--GTCT-GCTTG-CGAACAA-CG
AA-CCC-CGGCGCAAATCGCGCCAAGGA-T---AA--TGGAATGA---GTTT-GT-----G-CA--TG-CATG-T----C
CCT----------GCCC-GTCTA----C------GG--GT----GGCG-------TTGGCTT-GCACATCTTTT-----G
TA--------TAA-----C----TA------AA-TGACTCTCGGCAACGGATATCTCGGCTCTTGCATCGATGAAGAACG
TAGCGAAATGCGATACTTGGTGTGAATTGCAGAATCCCGTGAACCATCGAGTCTTTGAACGCAAGTTGCGCCTGAAGCC-
-ATCAGGTTGAAGGCACGTCTGCCTGGGCGTCACGCATTGCGTCGCTCACTC-----ATCCC-GTGCCTC--A-CT---G
GGCGGG-----TAA-GTGCGTGGGCGG-ATATTGGCCCCCC-----GTTCACATTT-G-TGCTC--GGTTGGCCTAAAA-
A-TAA-GG-TCCC---TGATGACGG-AC-------ATCA---CAACAAGTGGTGG----TTGTC---AAACTGTCGCGAC
ACGTTGTGCA---TGCT-A--CT------CCGTCGTCG---GTGG--GCT----------CATTGACCCTTAA-GT-GCC
-A--TCGA---------------ACTT---GGTACC---TCA--ACTG-C-GACCCC--AGGT-CA-GG-C--GGGATTA
CCC-GCTGAGTTTAAGCATATCAA-TAAGCGG-AGG-AAAAGAAA-CTTACAAGGATTCCCCTAGTAACGG-CGAGCGAA
CCGGG-AAT
>greyi_EO12501
??????????GGT-CCGGTG-AAGTGTTCGG-ATCGCGG-CGACGTGGG-CGGTTCGCTGCC-GGCGACGTCGCGAGAAG
TCCACTGAACCTTATCATTTAGAGGAAGGAGAAGTCGTAACAAGGTTTCCG-TAGGTGAACCTGCGGAAGGATCATTGTC
AAAA-CCT-GACA--T---CTAGAAAA-CTC-GTG-AACTTGTT-CATAAA-----GAA---T--GGGG-AAT-GCA---
--TTGG-TT-TGG-CCTAG-T-GC----CTCTCCT-----TTTGCTTT----------CCCC--TC--------------
--------GCAA----GCAGA-CGTGCCTGG-AGC-TTTTGAG--CGACA-TGT-TT--GTTT-GCTTGTCGAACAA-CG
AA-CCC-CGGCGCAAATCGCGCCAAGGA-T---AA--TGGAATGA---GTTT-GT-----G-CA--AG-CATG-T----C
CCT----------GCCC-GTCTA----C------GG--GT----GGCG-------TTGGCTT-GCACATCTTTT-----G
GA--T-----TAA-----C----TA------AA-TGACTCTCGGCAACGGATATCTCGGCTCTTGCATCGATGAAGAACG
TAGCGAAATGCGATACTTGGTGTGAATTGCAGAATCCCGTGAACCATCGAGTCTTTGAACGCAAGTTGCGCCTGAAGCC-
-ATCTGGTTGAAGGCACGTCTGCCTGGGCGTCACGCATTGCGTCGCTCACTC-----ACCCC-GTACCTC--A-CT---G
GGCGGG-----TAA-GTGCGTGGGCGG-ATATTGGTCCCCC-----GTTCACATTT-G-TGCTC--GGTTGGCCTAAAA-
A-TAAAGG-TCCC---TGATGATGG-AC-------ATCA---CAGCAAGTGGTGG----TTGCC---AAACTGTCGCGAC
ATGTTGTGTA---TGCT-A--CT------CTGTCATTG---GTGG--GCT----------CATTGACCCTGAA-GT-GCC
-A--TCGA---------------ACTT---GGTACC---AAA--ACTG-C-GACCCC--AGGT-CA-GG-C--GGGATTA
CCC-GCTGAGTTTAAGCATATCAA-TAAGCGG-AGG-AAAAGAAA-CTTACAAGGATTCCCCTAGTAACGG-CGAGCGAA
CCGGG-AAT
>grisbrookii_EO12716_ITS
?????????????????????????GTTCGG-ATCGCGG-CGACGTGGG-CGGTTCGCTGCC-GGCGACGTCGCGAGAAG
TCCACTGAACCTTATCATTTAGAGGAAGGAGAAGTCGTAACAAGGTTTCCG-TAGGTGAACCTGCGGAAGGATCATTGTC
AAAA-CTT-GACA--T---CTAGAAAA-CTC-GTG-AACTTGTT-CATAGA-----GAA---T--GGGG-AAT-GCA---
--TCGG-CT-TGG-CCCAG-T-GC----CTCTCCT-----TTTGCTTT----------CCCC--TT--------------
--------GCGA----GCAGA-CGTGCCTGG-AGC-TTTCGAG--CGACG-TGT-TC--GTCT-GCTTGTCGAACAA-CG
AA-CCC-CGGCGCAAATCGCGCCAAGGA-T---AA--TGGAATGA---GTTT-GT-----G-CA--TG-CATG-T----C
CCT----------GCCC-GTCTA----C------GG--GT----GGCG-------TTGGCTT-GCACATCTTTT-----G
TA--------TAA-----C----TA------AA-TGACTCTCGGCAACGGATATCTCGGCTCTTGCATCGATGAAGAACG
TAGCGAAATGCGATACTTGGTGTGAATTGCAGAATCCCGTGAACCATCGAGTCTTTGAACGCAAGTTGCGCCTGAAGCC-
-ATCAGGTTGAAGGCACGTCTGCCTGGGCGTCACGCATTGCGTCGCTCACTC-----ACCCC-GTGCCCT--A-AT---G
GGCGGG-----TAA-GTGCGTGGGCGG-ATATTGGCCCCCC-----GTTCACATAT-G-TGCTC--GGTTGGCCTAAAA-
A-TAA-GG-TCCC---AAATGACGG-AC-------ATCA---CAACAAGTGGTGG----TTGCC---AAACTGTCGCGAC
ACGTTGTGCA---TGCT-A--CT------CCGTTGTCG---GTGG--GCT----------CATTGACCCTTAA-GT-GCC
-A--TCGA---------------ACTT---GGTACC---TCA--ACTG-C-GACCCC--AGGT-CA-GG-C--GGGATTA
CCC-GCTGAGTTTAAGCATATCAA-TAAGCGG-AGG-AAAAGGAA-CTTACAAGGATTCCCCTAGTAACGG-CGAGCGAA
CCGGG-AAT
>gysbertii_MP826
???????????GT-CCGGTG-AAGTGTTCGG-ATCGCGG-CGACGTGGG-CGGTTCGCTGCC-GGCGACGTCGCGAGAAG
TCCACTGAACCTTATCATTTAGAGGAAGGAGAAGTCGTAACAAGGTTTCCG-TAGGTGAACCTGCGGAAGGATCATTGTC
AAAA-CCT-GACA--T---CTAGAAAA-CTC-GTG-AACTTGTT-CATAAA-----GAA---T--GGGG-AAT-GCA---
--TCGG-TT-TGG-TCTAG-T-GC----CTCTCCT-----TTTCCTTT----------CCCC--TC--------------
--------GCGA----GCAGA-CGTGCCTGG-AGC-TTTTGAG--CGATG-TGT-TC--GTCT-GCTTGTCGAACAA-CG
AA-CCC-CGGCGCAAATCGCGCCAAGGA-T---AA--TGGAATGA---GTTT-GT-----G-CA--TG-CATG-T----C
CCT----------ACCC-GTCTA----C------GG--GT----GGTG-------TTGACTT-GCACATCTTTT-----G
TA--------TAA-----C----TA------AA-TGACTCTCGGCAACGGATATCTCGGCTCTTGCATCGATGAAGAACG
TAGCGAAATGCGATACTTGGTGTGAATTGCAGAATCCCGTGAACCATCGAGTCTTTGAACGCAAGTTGCGCCTGAAGCC-
-ATCAGGTTGAAGGCACGTCTGCCTGGGCGTCACGCATTGCGTCGCTCACTC-----ACCCC-GTGCCTC--A-CT---G
GGCGGG-----TAA-GTGCGTGGGCGG-ATATTGGCCCTCC-----GTTCACATTT-G-TGCTC--GGTTGGCCTAAAA-
A-TAA-GG-TCCT---TGATGATGG-AC-------ATCA---CAACAAGTGGTGG----TTGCC---AAACTGTCGCGAC
ACGTTGTGCA---TGTT-A--CT------CCATCGTCA---GTGG--GCT----------CATTGACCCTTAA-GT-GCC
-A--TTGA---------------ACTT---GGTACC---TCA--ACTG-C-GACCCC--AGGT-CA-GG-C--GGGATTA
CCC-GCTGAGTTTAAGCATATCAA-TAAGCGG-AGG-AAAAGAAA-CTTACAAGGATTCCCCTAGTAACGG-CGAGCGAA
CCSGG-AAT
>haemastoma_MP871
????????????????????????????????????????????????????????????????????????????????
????????????????????????????????????????????GTTTCCG-TAGGTGA-CCTGCGGAAGGATCATTGTC
AAAA-CTT-GACA--T---CTAGAAAA-CTC-GTG-AACTTGTT-CATAAA-----GAA---T--GGGG-AAT-GCA---
--TTGG-TT-TGG-CCCAG-T-GC----CTCTCCT-----TTTGCTTG----------CCCC--TC--------------
--------GCGA----GCAGA-CGTGCCTGG-AGC-TTTCGAG--CGATG-AGT-TC--GTCT-GCTTGTCGAACAA-CG
AA-CCC-CGGCGCAAATCGCGCCAAGGA-T---AA--TGGAATGA---GTTT-GT-----G-CA--TG-CATA-T----C
CCT----------ACTC-GTCTA----C------GG--GT----TGTG-------TTGGCTT-GCACATCTTTT-----G
TA--------TAA-----C----TA------AA-TGACTCTCGGCAACGGATATCTCGGCTCTTGCATCGATGAAGAACG
TAGCGAAATGCGATACTTGGTGTGAATTGCAGAATCCCGTGAACCATCGAGTCTTTGAACGCAAGTTGCGCCTGAAGCC-
-ATCAGGTTGAAGGCACGTCTGCTTGGGCGTCACGCATTGCGTCGCTCACTC-----ACCCC-GTGCCTC--A-TT---G
GGCGGG-----TAA---GGGTGGGCGG-ATATTGGCCCCCC-----GTTCACATTT-G-TGCTC--GGCTGGCCTAAAA-
A-AAA-GG-TCCC---TGATGACGG-AC-------ATCA---CAACAAGTGGTGG----TTGCC---AAACTGTCGCGAC
ATGTTGTGCA---TGCT-A--CT------CCGTCATGG---TTGG--GCT----------CATTGACCTTTAA-GT-GCC
-A--TCGA---------------ACTT---GGTACC---TCA--ACTG-C-GACCCC--AGGT-CA-GG-C--GGGATTA
CCC-GCTGAGTTTAAGCATATCAA-TAAGCGG-AGG-AAAAGAAA-CTTACAAGGATTC?????????????????????
?????????
>haematocodon_MP1033
???????????????????G-AAGTGTTCGG-ATCGCGG-CGACGTGGG-CGGTTCGCTGCC-GGCGACGTCGCGAGAAG
TCCACTGAACCTTATCATTTAGAGGAAGGAGAAGTCGTAACAAGGTTTCCG-TAGGTGAACCTGCGGAAGGATCATTGTC
AAAA-CTT-GACA--T---CTAGAAAA-CTC-GTG-AACTTGTT-CATAAA-----GAA---T--GGGG-AAT-GCA---
--TTGG-TT-TGG-CCCAG-T-GC----CTCTCCT-----TTTGCTTT----------CCCC--TC--------------
--------GCAA----GCAGA-CGTGCTTGG-AGC-TTTCGAG--CGATG-TGT-TC--GTCT-GCTTGTCGAACAA-CG
AA-CCC-CGGCGCAAATCGCGCCAAGGA-T---AA--TGGAATGA---GTTT-GT-----G-CA--TG-CATG-T----C
CCT----------ACCC-GTCTA----C------GG--GT----GGCG-------TTGGCTT-GCACATCTTTT-----G
TA--------TAA-----C----TA------AA-TGACTCTCGGCAACGGATATCTCGGCTCTTGCATCGATGAAGAACG
TAGCGAAATGCGATACTTGGTGTGAATTGCAGAATCCCGTGAACCATCGAGTCTTTGAACGCAAGTTGCGCCTGAAGCC-
-ATCAGGTTGAAGGCACGTCTGCCTGGGCGTCACGCATTGCGTCGCTCACTC-----ACCTC-GTGCCTC--A-TT---G
GGCGGG-----TAA-GTGCGTGGGCGG-ATATTGGCTGCCC-----GTTCACATTT-G-TGCTC--GGTTGGCCTAAAA-
A-TAA-GG-TCCT---TGATGACGG-AC-------ATCA---CAACAAGTGGTGG----TTGCC---AAACTGTCGCGAC
ACGTTGTGCA---TGCT-A--CT------TCGTCATGG---GTGG--GCT----------CATTGACCCTTAA-GT-GCC
-A--TTGA---------------ACTT---GGTACC---TCA--ACTG-C-GACCCC--AGGT-CA-GG-C--GGG????
????????????????????????????????????????????????????????????????????????????????
?????????
>halicacaba_ANA
ACGAATTCATGGT-CCGGTG-AAGTGTTCGG-ATCGCGG-CGACGTGGG-CGGTTCGCTGCC-GGCGACGTCGCGAGAAG
TCCACTGAACCTTATCATTTAGAGGAAGGAGAAGTCGTAACAAGGTTTCCG-TAGGTGAACCTGCGGAAGGATCATTGTC
AAAA-CTT-GACA--T---ATAGAAAA-CTC-GTG-AACTTGTT-CATAAA-----GAA---T--GGGG-AAT-GCA---
--TTGG-TT-TGG-CCCAG-T-GC----CTCTCCT-----TTTGCTTT----------CCCC--TC--------------
--------GCGA----GCAGA-CGTGCCTGG-AGC-TTTCGAG--CGATG-TGT-TC--GTCT-GCTTGTCGAACAA-CG
AA-CCC-CGGCGCAAATCGCGCCAAGGA-T---AA--TGGAATGA---GTTT-GT-----G-CA--TG-CATG-T----T
CGT----------ACCC-GTCTA----C------GG--GT----GGCG-------TTGGCTT-GCACATCTTTT-----G
TA--------TAA-----C----TA------AA-TGACTCTCGGCAACGGATATCTCGGCTCTTGCATCGATGAAGAACG
TAGCGAAATGCGATACTTGGTGTGAATTGCAGAATCCCGTGAACCATCGAGTCTTTGAACGCAAGTTGCGCCTGAAGCC-
-ATCAGGTTGAAGGCACGTCTGCCTGGGCGTCACGCATTGCGTCGCTCACTC-----ACCCC-GTGCCTC--A-TT---G
GGCGGG-----TAA-GTGCGTGGGCGG-ATATTGGCCCCCC-----GTTCACATTT-G-TGCTC--GGTTGGCCTAAAA-
A-TAA-GG-TCCC---TTATGATGG-AC-------ATCA---CAACAAGTGGTGG----TTGCC---AAACTGTCGCGMT
ACGTTGTGCA---TGCT-A--CT------CCGTCATGG---GTGG--GCT----------CATTGACCCTTAA-GT-GCC
-A--TCGA---------------ACTT---GGTACC---TCA--ACTG-C-GACCCC--AGGT-CA-GG-C--GGGATTA
CCC-GCTGAGTTTAAGCATATCAA-TAAGCGG-AGG-AAAAGAAA-CTTACAAGGATTCCCCTAGTAACGG-CGAGCGAA
CCGGGGAAT
>halicacaba_MP1036
??????????????????????????????????????????????????????????????????GACGTCGCGAGAAG
TCCACTGAACCTTATCATTTAGAGGAAGGAGAAGTCGTAACAAGGTTTCCG-TAGGTGAACCTGCGGAAGGATCATTGTC
AAAA-CTT-GACA--T---ATAGAAAA-CTC-GTG-AACTTGTT-CATAAA-----GAA---T--GGGG-AAT-GCA---
--TTGG-TT-TGG-CCCAG-T-GC----CTCTCCT-----TTTGCTTT----------CCCC--TC--------------
--------GCGA----GCAGA-CGTGCCTGG-AGC-TTTCGAG--CGATG-TGT-TC--GTCT-GCTTGTCGAACAA-CG
AA-CCC-CGGCGCAAATCGCGCCAAGGA-T---AA--TGGAATGA---GTTT-GT-----G-CA--TG-CATG-T----T
CGT----------ACCC-GTCTA----C------GG--GT----GGCG-------TTGGCTT-GCACATCTTTT-----G
TA--------TAA-----C----TA------AA-TGACTCTCGGCAACGGATATCTCGGCTCTTGCATCGATGAAGAACG
TAGCGAAATGCGATACTTGGTGTGAATTGCAGAATCCCGTGAACCATCGAGTCTTTGAACGCAAGTTGCGCCTGAAGCC-
-ATCAGGTTGAAGGCACGTCTGCCTGGGCGTCACGCATTGCGTCGCTCACTC-----ACCCC-GTGCCTC--A-TT---G
GGCGGG-----TAA-GTGCGTGGGCGG-ATATTGGCCCCCC-----GTTCACATTT-G-TGCTC--GGTTGGCCTAAAA-
A-TAA-GG-TCCC---TTATGATGG-AC-------ATCA---CAACAAGTGGTGG----TTGCC---AAACTGTCGCGCT
ACGTTGTGCA---TGCT-A--CT------CCGTCATGG---GTGG--GCT----------CATTGACCCTTAA-GT-GCC
-A--TCGA---------------ACTT---GGTACC---TCA--ACTG-C-GACCCC--AGGT-CA-GG-C--GG?????
????????????????????????????????????????????????????????????????????????????????
?????????
>hanekomii_EO11172
???????????GT-CCGGTG-AAGTGTTCGG-ATCGCGG-CGACGTGGG-CGGTTCGCTGCT-GGCGACGTCGCGAGAAG
TCCACTGAACCTTATCATTTAGAGGAAGGAGAAGTCGTAACAAGGTTTCCG-TAGGTGAACCTGCGGAAGGATCATTGTC
AAAA-CCT-GATA--T---CTAGAAAA-CTC-GTG-AACTTGTT-CATAAA-----GAA---T--RGGG-AAT-GCA---
--TCGG-TT-TGG-CCCAG-T-GC----CTCTCCT-----TTTGCTTT----------CCCC--TC--------------
--------GCGA----GCAGA-CGTGCCTGG-AGC-TTCTGAG--CGACA-TGT-TT--GTTT-GCTTGTCGAACAA-CG
AA-CCC-CGGCGCAAATCGCGCCAAGGA-T---AA--TGGAATGA---GTTT-GT-----G-CA--AG-CATG-T----C
CCT----------GCCC-GTCTA----C------GG--GT----GGCA-------TTGGCTT-GCTCATCTTTT-----G
GA--------TAA-----C----TA------AA-TGACTCTCGGCAACGGATATCTCGGCTCTTGCATCGATGAAGAACG
TAGCGAAATGCGATACTTGGTGTGAATTGCAGAATCCCGTGAACCATCGAGTCTTTGAACGCAAGTTGCGCCTGAAGCC-
-ATCCGGTTGAAGGCACGTCTGCCTGGGCGTCACGCATTGCGTCGCTCACTC-----ACCCC-GTACCTC--A-CT---G
GGCGGG-----TAA-GTGTGTGGGCGG-ATATTGGCCCCCC-----GTTCACATTT-G-TGCTC--GGTTGGCCTAAAA-
A-TAAAGG-TCCC---TGATGACGG-AC-------ATCA---CAACAAGTGGTGG----TTGCC---AAACTGTTGCGAC
ACATTGTGCA---TGCT-A--CT------CCGTCGTTG---GTGG--GCT----------CATTGACCCTTAA-GT-GCC
-A--TCGA---------------ACTT---GGTACC---TCA--ACTG-C-GACCCC--AGGT-CA-GG-C--GGGATTA
CCC-GCTGAGTTTAAGCATATCAA-TAA????????????????????????????????????????????????????
?????????
>hansfordii_MP1239
????????????????????????????????????????????????????????????????????????????????
?????????????ATCATTTAGAGGAAGGAGAAGTCGTAACAAGGTTTCCG-TAGGTGAACCTGCGGAAGGATCATTGTC
AAAA-CTT-GACA--T---CTAGAAAA-CTC-GTG-AACTTGTT-CATAAG-----GAA---T--GGGG-AAT-GCA---
--TTGG-TT-TGG-CCCAG-T-GC----CTCTCCT-----TTTTCTTT----------CCCC--TC--------------
--------GCGA----GCAGA-CGTGTCTGG-AGC-TTTCGAG--CGACG-TGT-TC--TTCT-GCTTGTCGAACAA-TG
AA-CCC-CGGCGCAAATCGTGCCAAGGA-T---AA--TGGAATGA---GTTT-GT-----G-CATATG-CATA-T----C
CCT----------ACCC-GTCTA----C------GG--GT----GGTG-------TTGGCTT-GCACATCTTTT-----G
TA--------TAA-----C----TA------AA-TGACTCTCGGCAACGGATATCTCGGCTCTTGCATCGATGAAGAACG
TAGCGAAATGCGATACTTGGTGTGAATTGCAGAATCCCGTGAACCATCGAGTCTTTGAACGCAAGTTGCGCCTGAAGCC-
-ATCAGGTTGAAGGCACGTCTGCTTGGGCGTCACGCATTGCGTCACTCACTC-----ACCCC-GTGCCTC--A-TT---G
GGCGGG-----TAA-GTGTGTGGGCGG-ATATTGGCCCCCCC----GTTCACATTT-G-TGCTC--GGTTGGCCTAAAA-
A-TAA-GG-TCCC---TGATGATGG-AC-------ATCA---CAACAAGTGGTGG----TTGCC---AAACTGTCGCGAC
ACGTTGTGCA---TGCT-A--CT------CTGTCATGG---TTGG--GCT----------CATAGACCCTTAA-GT-GCC
-A--TCGA---------------ACTT---GGTACC---TCA--ACTG-C-GACCCC--AGGT-CA-GG-C--GGGATTA
CCC-GCTGAGTTTAAGCATATCAA-TA?????????????????????????????????????????????????????
?????????
>hebeclada_EO12686
???????????????CGGTG-AAGTGTTCGG-ATCGTGG-CGACGTGGG-CGGTTCGCTGCC-GGCGACGTCGCGAGAAG
TCCACTGAACCTTATCATTTAGAGGAAGGAGAAGTCGTAACAAGGTTTCCG-TAGGTGAACCTGCGGAAGGATCATTGTC
AAAA-CCT-GACA--T---CTAGAAAA-CTC-GTG-AACTTGTT-CATAAA-----GAA---T--GGGG-AAT-GAA---
--TCGG-TT-TGG-CCCAG-T-GC----CTCTCCT-----TTTGCTTT----------CCCC--TC--------------
--------GCGA----GCGGA-CGTGCCTGG-AGC-TTTCAAG--CGACG-TGT-TC--GTCT-GCTTGTCGAACAA-CG
AA-CCC-CGGCGCAAATCGCGCCAAGGA-T---AA--TGGAATGA---GTTT-GT-----G-CA--TG-CATG-T----C
CCT----------GCCC-GTCTA----C------GG--GT----GGTG-------TTGGCTT-GCACATCTTTT-----G
TA--------TAA-----C----TA------AA-TGACTCTCGGCAACGGATATCTCGGCTCTTGCATCGATGAAGAACG
TAGCGAAATGCGATACTTGGTGTGAATTGCAGAATCCCGTGAACCATCGAGTCTTTGAACGCAAGTTGCGCCTGAAGCC-
-ATCAGGTTGAAGGCACGTCTGCCTGGGCGTCACGCATTGCGTCGCTCACTC-----ACCCC-GTGCCTC--A-TT---G
GGCAGG-----TAA-GTGCGTGGGCGG-ATATTGGCCCCCC-----GTTCACATTT-G-TGCTC--GGTTGGCCCAAAA-
A-TAA-GG-TCCC---TGATGACGG-CC-------ATCA---CAACAAGTGGTGG----TTGCC---AAACTGTCGCGAC
ATGTTGTGCA---TGCT-A--CT------CCGTCGTCG---GTGG--GCT----------CATTGACCCTTAA-GT-GCC
-A--TCGA---------------ACTT---GGTACC---TCA--ACTG-C-GACCCC--AGGT-CA-GG-C--GGGATTA
CCC-GCTGAGTTTAAGCATATCAA-TAAGCGG-AGG-AAAAGAAA-CTTACAAGGATTCCCCTAGTAACGG-CGAGCGAA
CCGGG-AAT
>heleogena_MP1064
?????????????????GTG-AAGTGTTCGG-ATCGCGG-CGACGTGGG-CGGTTCGCTGCC-GGCGACGTCGCGAGAAG
TCCACTGAACCTTATCATTTAGAGGAAGGAGAAGTCGTAACAAGGTTTCCG-TAGGTGAACCTGCGGAAGGATCATTGTC
AAAA-CTT-GACA--T---CTAGAAAA-CTC-GTG-AACTTGTT-CATAAG-----GAA---T--GGGG-AAT-GCA---
--TTGG-TT-TGG-CCCAG-T-GC----CTCTCCT-----TTTTCTTT----------CCCC--TC--------------
--------ACGA----GCAGA-CGTGCCTGG-AGC-TTTCGGG--CGACG-TGT-TC--GTCT-GCTTGTCGAACAA-CG
AA-CCC-CGGCGCAAATCGTGCCAAGGA-T---AA--TGAAATGA---GTTT-GT-----G-CA--TG-CATA-T----C
CCT----------ACCC-GTCTA----C------GG--GT----GGCG-------TTGGCTT-GCACATCTTTT-----G
TA--------TAA-----C----TA------AA-TGACTCTCGGCAACGGATATCTCGGCTCTTGCATCGATGAAGAACG
TAGCGAAATGCGATACTTGGTGTGAATTGCAGAATCCCGTGAACCATCGAGTCTTTGAACGCAAGTTGCGCCTGAAGCC-
-ATCAGGTTGAAGGCACGTCTGCTTGGGCGTCACGCATTGCGTCACTCACTC-----ACCCC-GTGCCTC--A-TT---G
GGCGGG-----TAA-GTGCGTGGGCGG-ATATTGGCCCCCCC----GTTCACATTT-G-TGCTC--GGTTGGCCTAAAA-
A-TAA-GG-TCCC---TGATGATGG-AC-------ATCA---CAACAAGTGGTGG----TTGCC---AAACTGTCGCGAC
ACGTTGTGCA---TGCT-A--CT------CTGTCATGG---TTGG--GCT----------CATAGACCCTTAA-GT-GCC
-A--TCGA---------------ACTT---GGTACC---TCA--ACTG-C-GACCCC--AGGT-CA-GG-C--GGGATTA
CCC-GCTGAGTTTAAGCATATCAA-TAAGCGG-AGG-AAAAGAAA-CTTACAAGGATTCCCCTAGTAACGG-CGAGCGAA
CCGGG-AAT
>heleophila_ANA
??????????????????????????????G-ATCGCGG-CGACGTGGG-CGGTTCGCTGCC-GGCGACGTCGCGAGAAG
TCCACTGAACCTTATCATTTAGAGGAAGGAGAAGTCGTAACAAGGTTTCCG-TAGGTGAACCTGCGGAAGGATCATTGTC
AAAA-CCT-GACA--T---CTAGAAAA-CTT-GTG-AACTTGTT-CATAAT-----GAA---T--GGGG-AAT-GCA---
--TCGG-TT-TGG-CCCAG-T-GA----CTCTCCT-----TTTGTTTT----------CCCC--TC--------------
--------GCGA----GCAGA-CATGCCTAT-AGC-TTTCGAG--TGATG-TGT-TT--GTCT-GCTTGTCGAACAA-CG
AA-CCC-CGGCGCAAATCGCGCCAAGGA-T---AA--TGGAATGA---GTTT-GT-----G-CA--TG-CATG-T----C
CCT----------GCCC-GTCTA----T------GG--GT----GGCG-------TTGGCTT-GCACATCTTTT-----G
TA--------TAA-----C----TA------AA-TGACTCTCGGCAACGGATATCTCGGCTCTTGCATCGATGAAGAACG
TAGCGAAATGCGATACTTGGTGTGAATTGCAGAATCCCGTGAACCATCGAGTCTTTGAACGCAAGTTGCGCCTGAAGCC-
-ATCAGGTTGAAGGCACGTCTGCCTGGGCGTCACGCATTGCGTCGCTCACTC-----ACCCC-GTGCCAC--A-TT---G
GGCGGG-----TAA-GTGCGTGGGCGG-ATATTGGCCCCCC-----GTTCACATTT-G-TGCTC--GGTTGGCCTAAAA-
A-TAA-GG-TCCC---TGATGACGG-AC-------ATCA---CAACAAGTGGTGG----TTGTC---AAACTGTCGCGAC
ACGTTGTGCA---TGCT-A--CT------CCGTTGTCG---GTGG--GCT----------CATTGACCCTTAA-TT-GCC
-A--TCGA---------------ACTT---GGTACC---TCA--ACTG-C-GACCCC--AGGT-CA-GG-C--GGGATTA
CCC-GCTGAGTTTAAGCATATCAA-TAAGCGG-AGG-AAAAGAAA-CTTACAAGGATTCCCCTA????????????????
?????????
>heleophila_EO12539
???????????GT-CCGGTG-AAGTGTTCGG-ATCGCGG-CGACGTGGG-CGGTTCGCTGCC-GGCGACGTCGCGAGAAG
TCCACTGAACCTTATCATTTAGAGGAAGGAGAAGTCGTAACAAGGTTTCCG-TAGGTGAACCTGCGGAAGGATCATTGTC
AAAA-CCT-GACA--T---CTAGAAAA-CTT-GTG-AACTTGTT-CATAAT-----GAA---T--GGGG-AAT-GCA---
--TCGG-TT-TGG-CCCAG-T-GA----CTCTCCT-----TTTGTTTT----------CCCC--TC--------------
--------GCGA----GCAGA-CATGCCTAT-AGC-TTTCGAG--TGATG-TGT-TT--GTCT-GCTTGTCGAACAA-CG
AA-CCC-CGGCGCAAATCGCGCCAAGGA-T---AA--TGGAATGA---GTTT-GT-----G-CA--TG-CATG-T----C
CCT----------GCCC-GTCTA----T------GG--GT----GGCG-------TTGGCTT-GCACATCTTTT-----G
TA--------TAA-----C----TA------AA-TGACTCTCGGCAACGGATATCTCGGCTCTTGCATCGATGAAGAACG
TAGCGAAATGCGATACTTGGTGTGAATTGCAGAATCCCGTGAACCATCGAGTCTTTGAACGCAAGTTGCGCCTGAAGCC-
-ATCAGGTTGAAGGCACGTCTGCCTGGGCGTCACGCATTGCGTCGCTCACTC-----ACCCC-GTGCCAC--A-TT---G
GGCGGG-----TAA-GTGCGTGGGCGG-ATATTGGCCCCCC-----GTTCACATTT-G-TGCTC--GGTTGGCCTAAAA-
A-TAA-GG-TCCC---TGATGACGG-AC-------ATCA---CAACAAGTGGTGG----TTGTC---AAACTGTCGCGAC
ACGTTGTGCA---TGCT-A--CT------CCGTTGTCG---GTGG--GCT----------CATTGACCCTTAA-TT-GCC
-A--TCGA---------------ACTT---GGTACC---TCA--ACTG-C-GACCCC--AG???????????????????
????????????????????????????????????????????????????????????????????????????????
?????????
>hendricksei_EO12524
???????????GT-CCGGTG-AAGTGTTCGG-ATCGCGG-CGACGTGGG-CGGTTCGCTGCC-GGCGACGTCGCGAGAAG
TCCACTGAACCTTATCATTTAGAGGAAGGAGAAGTCGTAACAAGGTTTCCG-TAGGTGAACCTGCGGAAGGATCATTGTC
AAAA-CTT-GACA--T---CTAGAAAA-CTC-GTG-AACTTGTT-CATAAG-----GAA---T--GGGG-AAT-GCA---
--TTGG-TT-TGG-CCCAG-T-GC--CTCTCTCCT-----TTTTCTTT----------CCCC--TC--------------
--------GCGA----GCAGA-CGTGCCTGG-AGC-TTTCGAG--CGACG-TGT-TC--TTCT-GCTTGTCGAACAA-CG
AA-CCC-CGGCGCAAATCGTGCCAAGGA-T---AA--TGGAATGA---GTTT-GT-----G-CA--TG-CATA-T----C
CCT----------ACYY-GTCTA----T------GG--GT----GGCG-------TTGGCTT-GCACATCTTTT-----G
TA--------TAA-----C----TA------AA-TGACTCTCGGCAACGGATATCTCGGCTCTTGCATCGATGAAGAACG
TAGCGAAATGCGATACTTGGTGTGAATTGCAGAATCCCGTGAACCATCGAGTCTTTGAACGCAAGTTGCGCCTGAAGCC-
-ATCAGGTTGAAGGCACGTCTGCTTGGGCGTCACGCATTGTGTCACTCACTC-----ACCCC-GTGCCTC--A-TT---G
[truncated: 530,008 more chars]
