# Supplementary material for: ﻿An integrative approach to alpha taxonomy in Erica L. (Ericaceae) with three new species from the Western Cape, South Africa
Source: PhytoKeys. 2025 Jun 4;257:95–117. doi: 10.3897/phytokeys.257.139457 (PMC12159662; doi:10.3897/phytokeys.257.139457)
Supplement: Supplementary material 3 — Full phylogenetic data and results [file phytokeys-257-095_article-139457__-s003.zip › SUPPLEMENTARY_MATERIALS_PHYLOGENETIC-May2025/Sequence alignments/plastid/Erica_complete_alignments_20240809_01_trnTL-out.fas]

>Daboecia_cantabrica_PPA
??TAACAGAAATTTGACATGCATAGG-AATTT-AA-TAAATTATTCGAATCGT-CCCTATTAACTCTATTCTTTT-C-AT
TCGTAT-------CTACT------AT-TCA----------------------------------------ATTCCG-AAT
T-AATA-TGAATTATGA----ATATAGAATCGAAAAG-----------AATAACAAATCAA---TGTTA-AA--------
--------------------------------------GAAAA-TA------------------AC-AATTAATATAAT-
--------T-AACGATACGAT-----------------------------------------------------------
----TTATTATCTAATAATTTAGATT------------------------------------------------------
--------------------------------------------------------------------------------
--------------------------------------------------------------------------------
-------------------------TCTTA--------------------------------------------------
--------------------------------------------------------------------------------
--------------------------------------------------------------------------------
-------------------------------T--TTTTATA------TTTTTTAAATAGAAAATATTATTATAAATTTGA
AAAA----------------------------------------------------------------------------
--------------------------------------------------------TTTTATATTT--------------
-----------------------------AATAAAAAAA----------TAATAA--TTTTTATCGAATATT--------
-------------------------ATATACAATGAAAA-------TTCAATCGATTTCTCT-------AGTCTATATA-
-----------------------------------------------------------------------------CAT
TTA-TATTA-----------------------------------------------------------------------
----------------TATAT------------------TGATTTTTTTCTAGAAT----------------AAA-----
TTTTGTATA----------------GATTTTTATATT------------CC------AT-------GATAAATATGATCT
AAGATCAGTTGAATCTAT--------------------------------------------------------------
--------------------------------------------------------------------------------
--------------------------------------------------------------------------------
-------------TTAATCTAAT-----TA-----ACAAC-T--------CATT----------------------CGAA
TTCGAA----T-----AATTCGAATGAA-TGATC--CGCT------------CCTTCGCT--------TGCATTCATAAA
TCATAAAGGTGTAAGTTA--AG------ACGAAAAAAAA----------GATTTGACCATTAAA--------GTATTCTA
AA-CTACATTA-------GAAATAT------GTGGT-----------------ATATA----------------TATTGA
ACTTTTTATATCTAAAATGCTAGAATATTTTTT----GATTGAACTAAGCGTAGGTCT-CCTAATAG-AAGGAA------
---GATCAAAGAAGATAGCAAAGAAATCA-------AAGAAGAAA-----------------------------------
AACAA-CTTTTAG-------AG-AAAGGA-ATC-AGTATCTACT-------GAATTCAAC-GATTCCA-GTATAAACG-A
A----------AGAAAAAA-GGA-ATGAC-ATCCAA?
>Empetrum_nig
CATAACAGAAATTTGACATGCATAGG-AATTT-AA-TAAACTACTAGAATTGT-CCCTATTAACTCTATTCTTTT-C-AT
TCTTAT-------CTA---------T-TCA----------------------------------------ATTCCG-AAT
T-AATA-TGA----TGA----ATATAGAATAGAAAAG-----------AATAACAAAGAAA---TGTTA-TA--------
--------------------------------------GAACA-TA------------------AC-AATTAATAGAAA-
--------T-AATGATACAAT-----------------------------------------------------------
----CTATTATCTCATTTTTTATATT------------------------------------------------------
--------------------------------------------------------------------------------
--------------------------------------------------------------------------------
-------------------------TATTAG-------------------------------------------------
--------------------------------------------------------------------------------
-----------------------------------------------------------------------------ATA
G----AAAAT-----------ATTATTAGACACCTTTTTTCG-----TTTTTTA--------------------------
----ATCCAT----------TTTTAAA----TTCTTTTTTT----------GATTATAT------TTCTATATTTTTTT-
-------------------GCATATCAGAAATGTCTAATTATT-------------TTATTTATAT--------------
-----------------------------AAAAAAAAGA----------TAATAA-ATTTTTATAGAGTCTT--------
-------------------------ATATATAA-------------AAAAATAGATTTCTCT-------AGTCTATATA-
-----------------------------------------------------------------------------CAT
TTC-CAT-A-----------------------------------------------------------------------
----------------TAAAT----------------------TTTTTTCTATAATTTATT-----------TAG-----
TTGTGTATA----------------GATTTTTTTATT------------CC------AT-------AAAAAATATGATCT
AAGATCAGTTGAGCCTATA-------------------------------------------------------------
--------------------------------------------------------------------------------
--------------------------------------------------------------------------------
-------------TTAATCTAAT-----TAACTTAACAAC-T--------CATT----------------------CGAA
TTCGAC----T-----AATTCGAATGAG-A------CATT------------CCTCCGCT--------TGCATTCATAAA
-------GGTGTAAGTTA--AG------AAAAAAAAAA-----------GGTTTCATCATTAAA--------GTATTCTA
A--CTACAT----------AAATAT------GTAGT-----------------ATATA------------------TTGA
ATTGCGTATACA-TAAATGCTAGAATCATTTTT----GATTGAACTAAACGTGGGTCT-CCTT-TAG-AAGGAA------
---GATCAAAGAAGATAGCAAAGAAATCA-------AAGAAGAAA-----------------------------------
AACAA-CTTTTAG-------AG-AGAGAA-ATC-AGTATCTAAT-------GAATTCAAT-GATTCCA-GTATAAACG-A
A----------AGAAAGAG-GGA-ACGAC-ATCCAA?
>abbotti_KG1005
????????????????CATGCATAGG-ATTTT-AA-TAAACTATTCGAATCGT-CCCTATTAACTCTATTCTTTT-C-AT
TCTTAT-------CTACT------AT-TCA----------------------------------------ATTACG-AAT
T-AATA-TGA-----------ATAAAGAATAGAAAAG-----------AATAAAAAAAAA----TGTTA-TA--------
--------------------------------------GAACA-TA------------------AA-AATGAATATAAA-
--------T-AACCATACGAT-----------------------------------------------------------
----ATATTATATATATTTAT-----------------------------------------------------------
--------------------------------------------------------------------------------
--------------------------------------------------------------------------------
-------------------------TATTAG-------------------------------------------------
--------------------------------------------------------------------------------
-----------------------------------------------------------------------------ATA
-----AAAAT-----------ATTATTAAACA--TTTTCTA------TTTTTTA--------------------------
----AATTCT----------TTTAAAA----TTTTTTTT-------------ATTATAT------TTCGCTATTTTTTT-
-------------------GCATATTAGAAATGTCTAATTACTAAA----------TT-TTTTTTT--------------
-----------------------------AATAAAAAAA----------TAATAA-TTTTTTATCGAATATT--------
-------------------------ATATATAA--------TATAATTCAATCGATTTCTCT-------AGTTTATATA-
------------------------------------------------------------------------------AT
TTA-TAT-A-----------------------------------------------------------------------
----------------TAGAT----------------------TTTTTCCTATAAT----------------ATA-----
TTTTATATC----------------GATTTTTATATT------------CCGTGATGAT-------GATAAATATGATCT
AAAATCCGTTGAATCTAT--------------------------------------------------------------
--------------------------------------------------------------------------------
--------------------------------------------------------------------------------
-------------TTAATCTAAT-----TA-----ACAAG-T--------CATT----------------------CGAA
TTCGAA----T-----AATTCGAATGAA-TGGTC--CACT------------CCTCCGCT--------TGCATTCATAAA
-------GGTGTAAGTTT--AG------ACGAAAAAAAAAAAAAA----GATTTAATCATTTAA--------GTATTCCA
AA-CTACATCA-------TATATAT------GTGGT-----------------ATATA----------------TATTGA
ATAGCATATTCAATAAATGGTAGAATCATTTTT----GATTGACCTAAACGTAGGTCT-CCTA-TAG-AAGGAA------
---GATCAAAGAATATAGCAAAGAAATTA-------AAGAAGAAA-----------------------------------
AACAA-CTTTTAG-------AG-AGAGGA-ATC-GGTATATAAT-------GAATTCAAC-GATTCCT-GTATAAACG-A
A----------AGAAAAAA-GGA-A????????????
>abietina_abi_ANA
???????????TTTGACATGCATAGG-AATTT-CA-TAAATTATT-GAATAGT-CCCTATTAACTCTATTCTTTT-C-AT
TCTTAT-------CTACT------AT-TCA----------------------------------------ATTACG-AAT
T-AATA-TGA-----------ATAAAGAATATAA----------------TAAAAAAAAA----TGTTA-TA--------
--------------------------------------GAACA-TA------------------AA-AATGAATATAAA-
--------T-AACCATACGAT-----------------------------------------------------------
----ATTATATATATATAT-------------------------------------------------------------
--------------------------------------------------------------------------------
--------------------------------------------------------------------------------
-------------------------TATTAT-------------------------------------------------
--------------------------------------------------------------------------------
-----------------------------------------------------------------------------ATA
-----AAAAT-----AAAAATATTATTAAACA--TTTTCTA------TTTTTTA--------------------------
----AATTTT----------TTTAAAAA---TTTTTTT--------------ATTATAT------TTCGCTATTTTTTT-
-------------------GCATATTAGAAATGTCTAATTACTAAA----------TTATTTTTTT--------------
-----------------------------AATAAAAAAA----------TAATAA-TTTTTTATCGAATATT--------
-------------------------ATATATAA-------------TTCAATCGATTTCTCT-------AGTTTATATA-
------------------------------------------------------------------------------AT
TTA-TAT-A-----------------------------------------------------------------------
----------------TAGAT----------------------TTTTTCCTATAAT----------------ATA-----
TTTTATATC----------------GATTTTTATATT------------CCGTGATGAT-------GATAAATATGATCT
AAAATCCGTTGAATCTAT--------------------------------------------------------------
--------------------------------------------------------------------------------
--------------------------------------------------------------------------------
-------------TTAATCTAAT-----TA-----ACAAG-T--------CATT----------------------CGAA
TTCGAA----T-----AATTCGAATGAA-TGGTC--CACT------------CCTCCGCT--------TGCATTCATAAA
-------GGTGTAAGTTT--AG------ACGAAAAAAAAAAAAA-----TATTTAATCATTTAA--------GTATTCCA
AA-CTACATCA-------TATATAT------GTGGT-----------------ATATA----------------TATTGA
ATAGCATATTCAATAAATGGTAGAATCATTTTT----GATTGACCTAAACGTAGGTCT-CCTA-TAG-AAGGAA------
---GATCAAAGAATATAGCAAAGAAATTA-------AAGAAGAAA-----------------------------------
AACAA-TTTTTCG-------AG-AGAGGA-ATC-AGTATATAAT-------GAATTCAAC-GATTCCA-GTATAAACG-A
A----------AGAAAAAA??????????????????
>abietina_abi_MP1013
????????????????????CATAGG-AATTT-CA-TAAATTATT-GAATAGT-CCCTATTAACTCTATTCTTTT-C-AT
TCTTAT-------CTACT------AT-TCA----------------------------------------ATTACG-AAT
T-AATA-TGA-----------ATAAAGAATATAA----------------TAAAAAAAAA----TGTTA-TA--------
--------------------------------------GAACA-TA------------------AA-AATGAATATAAA-
--------T-AACCATACGAT-----------------------------------------------------------
----ATTATATATATATAT-------------------------------------------------------------
--------------------------------------------------------------------------------
--------------------------------------------------------------------------------
-------------------------TATTAT-------------------------------------------------
--------------------------------------------------------------------------------
-----------------------------------------------------------------------------ATA
-----AAAAT-----AAAAATATTATTAAACA--TTTTCTA------TTTTTTA--------------------------
----AATTTT----------TTTAAAAA---TTTTTTT--------------ATTATAT------TTCGCTATTTTTTT-
-------------------GCATATTAGAAATGTCTAATTACTAAA----------TTATTTTTTT--------------
-----------------------------AATAAAAAAA----------TAATAA-TTTTTTATCGAATATT--------
-------------------------ATATATAA-------------TTCAATCGATTTCTCT-------AGTTTATATA-
------------------------------------------------------------------------------AT
TTA-TAT-A-----------------------------------------------------------------------
----------------TAGAT----------------------TTTTTCCTATAAT----------------ATA-----
TTTTATATC----------------GATTTTTATATT------------CCGTGATGAT-------GATAAATATGATCT
AAAATCCGTTGAATCTAT--------------------------------------------------------------
--------------------------------------------------------------------------------
--------------------------------------------------------------------------------
-------------TTAATCTAAT-----TA-----ACAAG-T--------CATT----------------------CGAA
TTCGAA----T-----AATTCGAATGAA-TGGTC--CACT------------CCTCCGCT--------TGCATTCATAAA
-------GGTGTAAGTTT--AG------ACGAAAAAAAAAAAAA-----TATTTAATCATTTAA--------GTATTCCA
AA-CTACATCA-------TATATAT------GTGGT-----------------ATATA----------------TATTGA
ATAGCATATTCAATAAATGGTAGAATCATTTTT----GATTGACCTAAACGTAGGTCT-CCTA-TAG-AAGGAA------
---GATCAAAGAATATAGCAAAGAAATTA-------AAGAAGAAA-----------------------------------
AACAA-TTTTTCG-------AG-AGAGGA-ATC-AGTATATAAT-------GAATTCAAC-GATTCCA-GTATAAACG-A
A----------AGAAAAAA-GGA-ACGAC-ATC????
>abietina_atr_MP1029
??????????ATTTGACATGCATAGG-AATTT-CA-TAAATTATT-GAATAGT-CCCTATTAACTCTATTCTTTT-C-AT
TCTTAT-------CTACT------AT-TCA----------------------------------------ATTACG-AAT
T-AATA-TGA-----------ATAAAGAATATAA----------------TAAAAAAAAA----TGTTA-TA--------
--------------------------------------GAACA-TA------------------AA-AATGAATATAAA-
--------T-AACCATACGAT-----------------------------------------------------------
----ATTATATATATATAT-------------------------------------------------------------
--------------------------------------------------------------------------------
--------------------------------------------------------------------------------
-------------------------TATTAT-------------------------------------------------
--------------------------------------------------------------------------------
-----------------------------------------------------------------------------ATA
-----AAAAT-----AAAAATATTATTAAACA--TTTTCTA------TTTTTTA--------------------------
----AATTTT----------TTTAAAAA---TTTTTTT--------------ATTATAT------TTCGCTATTTTTTT-
-------------------GCATATTAGAAATGTCTAATTACTAAA----------TTATTTTTTT--------------
-----------------------------AATAAAAAAA----------TAATAA-TTTTTTATCGAATATT--------
-------------------------ATATATAA-------------TTCAATCGATTTCTCT-------AGTTTATATA-
------------------------------------------------------------------------------AT
TTA-TAT-A-----------------------------------------------------------------------
----------------TAGAT----------------------TTTTTCCTATAAT----------------ATA-----
TTTTATATC----------------GATTTTTATATT------------CCGTGATGAT-------GATAAATATGATCT
AAAATCCGTTGAATCTAT--------------------------------------------------------------
--------------------------------------------------------------------------------
--------------------------------------------------------------------------------
-------------TTAATCTAAT-----TA-----ACAAG-T--------CATT----------------------CGAA
TTCGAA----T-----AATTCGAATGAA-TGGTC--CACT------------CCTCCGCT--------TGCATTCATAAA
-------GGTGTAAGTTT--AG------ACGAAAAAAAAAAAAA-----TATTTAATCATTTAA--------GTATTCCA
AA-CTACATCA-------TATATAT------GTGGT-----------------ATATA----------------TATTGA
ATAGCATATTCAATAAATGGTAGAATCATTTTT----GATTGACCTAAACGTAGGTCT-CCTA-TAG-AAGGAA------
---GATCAAAGAATATAGCAAAGAAATTA-------AAGAAGAAA-----------------------------------
AACAA-TTTTTCG-------AG-AGAGGA-ATC-AGTATATAAT-------GAATTCAAC-GATTCCA-GTATAAACG-A
A----------AGAAAAAA-GGA-ACGA?????????
>abietina_aur_MP1320
??????????ATTTGACATGCATAGG-AATTT-CA-TAAATTATT-GAATAGT-CCCTATTAACTCTATTCTTTT-C-AT
TCTTAT-------CTACT------AT-TCA----------------------------------------ATTACG-AAT
T-AATA-TGA-----------ATAAAGAATATAA----------------TAAAAAAAAAA---TGTTA-TA--------
--------------------------------------GAACA-TA------------------AA-AATGAATATAAA-
--------T-AACCATACGAT-----------------------------------------------------------
----ATTATATATATATAT-------------------------------------------------------------
--------------------------------------------------------------------------------
--------------------------------------------------------------------------------
-------------------------TATTAT-------------------------------------------------
--------------------------------------------------------------------------------
-----------------------------------------------------------------------------ATA
-----AAAAT-----AAAAATATTATTAAACA--TTTTCTA------TTTTTTA--------------------------
----AATTTT----------TTTAAAAA---TTTTTTT--------------ATTATAT------TTCGCTATTTTTTT-
-------------------GCATATTAAAAATGTCTAATTACTAAA----------TTATTTTTTT--------------
-----------------------------AATAAAAAAA----------TAATAA-TTTTTTATCGAATATT--------
-------------------------ATATATAA-------------TTCAATCGATTTCTCT-------AGTTTATATA-
------------------------------------------------------------------------------AT
TTA-TAT-A-----------------------------------------------------------------------
----------------TAGAT----------------------TTTTTCCTATAAT----------------ATA-----
TTTTATATC----------------GATTTTTATATT------------CCGGGATGAT-------GATAAATATGATCT
AAAATCCGTTGAATCTAT--------------------------------------------------------------
--------------------------------------------------------------------------------
--------------------------------------------------------------------------------
-------------TTAATCTAAT-----TA-----ACAAG-T--------CATT----------------------CAAA
TTCAAA----T-----AATTCGAATGAA-TGGCC--CACT------------CCTCCGCT--------TGCATTCATAAA
-------GGTGTAAGTTT--AG------ACGAAAAAAAAAAAAA-----GATTGAATCATTTAA--------GTATTCCA
AA-CTACATCA-------TATAGAT------GTGGT-----------------ATATA----------------TATTGA
ATAGCATATTCAATAAATGGTAGAATCATTTTT----GATTGACCTAAACGTAGGTCT-CCTA-TAG-AAGGAA------
---GATCAAAGAATATAGCAAAGAAATTA-------AAGAAGAAA-----------------------------------
AACAA-TTTTTAG-------AG-AGAGGA-ATC-AGTATATAAT-------GAATTCAAC-GATTCCA-GTATAAACG-A
A----------AGAAAAAA--GA-ACGAC-ATCCAA?
>abietina_aur_MP499
??????????ATTTGACATGCATAGG-AATTT-CA-TAAATTATT-GAATAGT-CCCTATTAACTCTATTCTTTT-C-AT
TCTTAT-------CTACT------AT-TCA----------------------------------------ATTACG-AAT
T-AATA-TGA-----------ATAAAGAATTTAA----------------TAAAAAAAAAA---TGTTA-TA--------
--------------------------------------GAACA-TA------------------AA-AATGAATATAAA-
--------T-AACCATACGAT-----------------------------------------------------------
----ATTATATATATATAT-------------------------------------------------------------
--------------------------------------------------------------------------------
--------------------------------------------------------------------------------
-------------------------TATTAT-------------------------------------------------
--------------------------------------------------------------------------------
-----------------------------------------------------------------------------ATA
-----AAAAT-----AAAAATATTATTAAACA--TTTTCTA------TTTTTTA--------------------------
----AATTTT----------TTTAAAAA---TTTTTTT--------------ATTATAT------TTCGCTATTTTTTT-
-------------------GCATATTAGAAATGTCTAATTACTAAA----------TTATTTTTTT--------------
-----------------------------AATAAAAAAA----------TAATAA-TTTTTTATCGAATATT--------
-------------------------ATATATAA-------------TTCAATCGATTTCTCT-------AGTTTATATA-
------------------------------------------------------------------------------AT
TTA-TAT-A-----------------------------------------------------------------------
----------------TAGAT----------------------TTTTTCCTATAAT----------------ATA-----
TTTTATATC----------------GATTTTTATATT------------CCGGGATGAT-------GATAAATATGATCT
AAAATCCGTTGAATCTAT--------------------------------------------------------------
--------------------------------------------------------------------------------
--------------------------------------------------------------------------------
-------------TTAATCTAAT-----TA-----ACAAG-T--------CATT----------------------CGAA
TTCGAA----T-----AATTCGAATGAA-TGGTC--CACT------------CCTCCGCT--------TGCATTCATAAA
-------GGTGTAAGTTT--AG------ACGAAAAAAAAAAAAA-----GATTGAATCATTTAA--------GTATTCCA
AA-CTACATCA-------TATAGAT------GTGGT-----------------ATATA----------------TATTGA
ATAGCATATTCAATAAATGGTAGAATCATTTTT----GATTGACCTAAACGTAGGTCT-CCTA-TAG-AAGGAA------
---GATCAAAGAATATAGCAAAGAAATTA-------AAGAAGAAA-----------------------------------
AACAA-TTTTTAG-------AG-AGAGGA-ATC-AGTATATAAT-------GAATTCAAC-GATTCCA-GTATAAACG-A
A----------AGAAAAAA-GGA-ACGAC-ATCCA??
>abietina_aur_MP514
??????????ATTTGACATGCATAGG-AATTT-CA-TAAATTATT-GAATAGT-CCCTATTAACTCTATTCTTTT-C-AT
TCTTAT-------CTACT------AT-TCA----------------------------------------ATTACG-AAT
T-AATA-TGA-----------ATAAAGAATATAA----------------TAAAAAAAAAA---TGTTA-TA--------
--------------------------------------GAACA-TA------------------AA-AATGAATATAAA-
--------T-AACCATACGAT-----------------------------------------------------------
----ATTATATATATATAT-------------------------------------------------------------
--------------------------------------------------------------------------------
--------------------------------------------------------------------------------
-------------------------TATTAT-------------------------------------------------
--------------------------------------------------------------------------------
-----------------------------------------------------------------------------ATA
-----AAAAT-----AAAAATATTATTAAACA--TTTTCTA------TTTTTTA--------------------------
----AATTTT----------TTTAAAAA---TTTTTTT--------------ATTATAT------TTCGCTATTTTTTT-
-------------------GCATATTAGAAATGTCTAATTACTAAA----------TTATTTTTTT--------------
-----------------------------AATAAAAAAA----------TAATAA-TTTTTTATCGAATATT--------
-------------------------ATATATAA-------------TTCAATCGATTTCTCT-------AGTTTATATA-
------------------------------------------------------------------------------AT
TTA-TAT-A-----------------------------------------------------------------------
----------------TAGAT----------------------TTTTTCCTATAAA----------------ATA-----
TTTTATATC----------------GATTTTTATATT------------CCGTGATGAT-------GATAAATATGATCT
AAAATCCGTTGAATCTAT--------------------------------------------------------------
--------------------------------------------------------------------------------
--------------------------------------------------------------------------------
-------------TTAATCTAAT-----TA-----ACAAG-T--------CATT----------------------CGAA
TTCGAA----T-----AATTCGAATGAA-TGGTC--CACT------------CCTCCGCT--------TGCATTCATAAA
-------GGTGTAAGTTT--AG------ACGAAAAAAAAAAAAA-----GATTGAATCATTTAA--------GTATTCCA
AA-CTACATCA-------TATAGAT------GTGGT-----------------ATATA----------------TATTGA
ATAGCATATTCAATAAATGGTAGAATCATTTTT----GATTGACCTAAACGTAGGTCT-CCTA-TAG-AAGGAA------
---GATCAAAGAATATAGCAAAGAAATTA-------AAGAAGAAA-----------------------------------
AACAA-TTTTTAG-------AG-AGAGGA-ATC-AGTATATAAT-------GAATTCAAC-GATTCCA-GTATAAACG-A
A----------AGAAAAAA-GGA-ACGAC-ATCCAA?
>abietina_aur_MP717
??????????ATTTGACATGCATAGG-AATTT-CA-TAAATTATT-GAATAGT-CCCTATTAACTCTATTCTTTT-C-AT
TCTTAT-------CTACT------AT-TCA----------------------------------------ATTACG-AAT
T-AATA-TGA-----------ATAAAGAATATAA----------------TAAAAAAAAAA---TGTTA-TA--------
--------------------------------------GAACA-TA------------------AA-AATGAATATAAA-
--------T-AACCATACGAT-----------------------------------------------------------
----ATTATATATATATAT-------------------------------------------------------------
--------------------------------------------------------------------------------
--------------------------------------------------------------------------------
-------------------------TATTAT-------------------------------------------------
--------------------------------------------------------------------------------
-----------------------------------------------------------------------------ATA
-----AAAAT-----AAAAATATTATTAAACA--TTTTCTA------TTTTTTA--------------------------
----AATTTTTTTT------TTTAAAA----TTTTTTT--------------ATTATAT------TTCGCTATTTTTTT-
-------------------GCATATTAGAAATGTCTAATTACTAAA----------TTATTTTTTT--------------
-----------------------------AATAAAAAAA----------TAATAA-TTTTTTATCGAATATT--------
-------------------------ATATATAA-------------TTCAATCGATTTCTCT-------AGTTTATATA-
------------------------------------------------------------------------------AT
TTA-TAT-A-----------------------------------------------------------------------
----------------TAGAT----------------------TTTTTCCTATAAT----------------ATA-----
TTTTATATC----------------GATTTTTATATT------------CCGTGATGAT-------GATAAATATGATCT
AAAATCCGTTGAATCTAT--------------------------------------------------------------
--------------------------------------------------------------------------------
--------------------------------------------------------------------------------
-------------TTAATCTAAT-----TA-----ACAAG-T--------CATT----------------------CGAA
TTCGAA----T-----AATTCGAATGAA-TGGTC--CACT------------CCTCCGCT--------TGCATTCATAAA
-------GGTGTAAGTTT--AG------ACGAAAAAAAAAAAAAA----GATTGAATCATTTAA--------GTATTCCA
AA-CTACATCA-------TATAGAT------GTGGT-----------------ATATA----------------TATTGA
ATAGCATATTCAATAAATGGTAGAATCATTTTT----GATTGACCTAAACGTAGGTCT-CCTA-TAG-AAGGAA------
---GATCAAAGAATATAGCAAAGAAATTA-------AAGAAGAAA-----------------------------------
AACAA-TTTTTAG-------AG-AGAGGA-ATC-AGTATATAAT-------GAATTCAAC-GATTCCA-GTATAAACG-A
A----------AGAAAAAA-GGA-ACGAC-ATCCAA?
>abietina_con_CM6
????ACAG-AATTTGACATGCATAGG-AATTT-CA-TAAATTATT-GAATAGT-CCCTATTAACTCTATTCTTTT-C-AT
TCTTAT-------CTACT------AT-TCA----------------------------------------ATTACG-AAT
T-AATA-TGA-----------ATAAAGAATATAA----------------TAAAAAAAAA----TGTTA-TA--------
--------------------------------------GAACA-TA------------------AA-AATGAATATAAA-
--------T-AACCATACGAT-----------------------------------------------------------
----ATTATATATATATAT-------------------------------------------------------------
--------------------------------------------------------------------------------
--------------------------------------------------------------------------------
-------------------------TATTAT-------------------------------------------------
--------------------------------------------------------------------------------
-----------------------------------------------------------------------------ATA
-----AAAAT-----AAAAATATTATTAAACA--TTTTCTA------TTTTTTA--------------------------
----AATTTT----------TTTAAAAA---TTTTTTT--------------ATTATAT------TTCGCTATTTTTTT-
-------------------GCATATTAGAAATGTCTAATTACTAAA----------TTATTTTTTT--------------
-----------------------------AATAAAAAAA----------TAATAA-TTTTTTATCGAATATT--------
-------------------------ATATATAA-------------TTCAATCGATTTCTCT-------AGTTTATATA-
------------------------------------------------------------------------------AT
TTA-TAT-A-----------------------------------------------------------------------
----------------TAGAT----------------------TTTTTCCTATAAT----------------ATA-----
TTTTATATC----------------GATTTTTATATT------------CCGTGATGAT-------GATAAATATGATCT
AAAATCCGTTGAATCTAT--------------------------------------------------------------
--------------------------------------------------------------------------------
--------------------------------------------------------------------------------
-------------TTAATCTAAT-----TA-----ACAAG-T--------CATT----------------------CGAA
TTCGAA----T-----AATTCGAATGAA-TGGTC--CACT------------CCTCCGCT--------TGCATTCATAAA
-------GGTGTAAGTTT--AG------ACGAAAAAAAAAAAAA-----TATTTAATCATTTAA--------GTATTCCA
AA-CTACATCA-------TATATAT------GTGGT-----------------ATATA----------------TATTGA
ATAGCATATTCAATAAATGGTAGAATCATTTTT----GATTGACCTAAACGTAGGTCT-CCTA-TAG-AAGGAA------
---GATCAAAGAATATAGCAAAGAAATTA-------AAGAAGAAA-----------------------------------
AACAA-TTTTTCG-------AG-AGAGGA-ATC-AGTATATAAT-------GAATTCAAC-GATTCCA-GTATAAACG-A
A----------AGAAAAAA-GGA-ACGAC-ATCCAAA
>abietina_dia_CM11
??????????ATTTGACATGCATAGG-AATTT-CA-TAAATTATT-GAATAGT-CCCTATTAACTCTATTCTTTT-C-AT
TCTTAT-------CTACT------AT-TCA----------------------------------------ATTACG-AAT
T-AATA-TGA-----------ATAAAGAATATAA----------------TAAAAAAAAA----TGTTA-TA--------
--------------------------------------GAACA-TA------------------AA-AATGAATATAAA-
--------T-AACCATACGAT-----------------------------------------------------------
----ATTATATATATATAT-------------------------------------------------------------
--------------------------------------------------------------------------------
--------------------------------------------------------------------------------
-------------------------TATTAT-------------------------------------------------
--------------------------------------------------------------------------------
-----------------------------------------------------------------------------ATA
-----AAAAT-----AAAAATATTATTAAACA--TTTTCTA------TTTTTTA--------------------------
----AATTTT----------TTTAAAAA---TTTTTTT--------------ATTATAT------TTCGCTATTTTTTT-
-------------------GCATATTAGAAATGTCTAATTACTAAA----------TTATTTTTTT--------------
-----------------------------AATAAAAAAA----------TAATAA-TTTTTTATCGAATATT--------
-------------------------ATATATAA-------------TTCAATCGATTTCTCT-------AGTTTATATA-
------------------------------------------------------------------------------AT
TTA-TAT-A-----------------------------------------------------------------------
----------------TAGAT----------------------TTTTTCCTATAAT----------------ATA-----
TTTTATATC----------------GATTTTTATATT------------CCGTGATGAT-------GATAAATATGATCT
AAAATCCGTTGAATCTAT--------------------------------------------------------------
--------------------------------------------------------------------------------
--------------------------------------------------------------------------------
-------------TTAATCTAAT-----TA-----ACAAG-T--------CATT----------------------CGAA
TTCGAA----T-----AATTCGAATGAA-TGGTC--CACT------------CCTCCGCT--------TGCATTCATAAA
-------GGTGTAAGTTT--AG------ACGAAAAAAAAAAAAA-----TATTTAATCATTTAA--------GTATTCCA
AA-CTACATCA-------TATATAT------GTGGT-----------------ATATA----------------TATTGA
ATAGCATATTCAATAAATGGTAGAATCATTTTT----GATTGACCTAAACGTAGGTCT-CCTA-TAG-AAGGAA------
---GATCAAAGAATATAGCAAAGAAATTA-------AAGAAGAAA-----------------------------------
AACAA-TTTTTCG-------AG-AGAGGA-ATC-AGTATATAAT-------GAATTCAAC-GATTCCA-GTATAAACG-A
A----------AGAAAAAA-GGA-ACGAC-ATCCAAA
>abietina_dia_MP1015
??????????ATTTGACATGCATAGG-AATTT-CA-TAAATTATT-GAATAGT-CCCTATTAACTCTATTCTTTT-C-AT
TCTTAT-------CTACT------AT-TCA----------------------------------------ATTACG-AAT
T-AATA-TGA-----------ATAAAGAATATAA----------------TAAAAAAAAA----TGTTA-TA--------
--------------------------------------GAACA-TA------------------AA-AATGAATATAAA-
--------T-AACCATACGAT-----------------------------------------------------------
----ATTATATATATATAT-------------------------------------------------------------
--------------------------------------------------------------------------------
--------------------------------------------------------------------------------
-------------------------TATTAT-------------------------------------------------
--------------------------------------------------------------------------------
-----------------------------------------------------------------------------ATA
-----AAAAT-----AAAAATATTATTAAACA--TTTTCTA------TTTTTTA--------------------------
----AATTTT----------TTTAAAAA---TTTTTTT--------------ATTATAT------TTCGCTATTTTTTT-
-------------------GCATATTAGAAATGTCTAATTACTAAA----------TTATTTTTTT--------------
-----------------------------AATAAAAAAA----------TAATAA-TTTTTTATCGAATATT--------
-------------------------ATATATAA-------------TTCAATCGATTTCTCT-------AGTTTATATA-
------------------------------------------------------------------------------AT
TTA-TAT-A-----------------------------------------------------------------------
----------------TAGAT----------------------TTTTTCCTATAAT----------------ATA-----
TTTTATATC----------------GATTTTTATATT------------CCGTGATGAT-------GATAAATATGATCT
AAAATCCGTTGAATCTAT--------------------------------------------------------------
--------------------------------------------------------------------------------
--------------------------------------------------------------------------------
-------------TTAATCTAAT-----TA-----ACAAG-T--------CATT----------------------CGAA
TTCGAA----T-----AATTCGAATGAA-TGGTC--CACT------------CCTCCGCT--------TGCATTCATAAA
-------GGTGTAAGTTT--AG------ACGAAAAAAAAAAAAAA----TATTTAATCATTTAA--------GTATTCCA
AA-CTACATCA-------TATATAT------GTGGT-----------------ATATA----------------TATTGA
ATAGCATATTCAATAAATGGTAGAATCATTTTT----GATTGACCTAAACGTAGGTCT-CCTA-TAG-AAGGAA------
---GATCAAAGAATATAGCAAAGAAATTA-------AAGAAGAAA-----------------------------------
AACAA-TTTTTCG-------AG-AGAGGA-ATC-AGTATATAAT-------GAATTCAAC-GATTCCA-GTATAAACG-A
A----------AGAAAAAA-GGA-ACGAC-ATCCAA?
>abietina_per_MP1071
??????????ATTTGACATGCATAGG-AATTT-CA-TAAATTATT-GAATAGT-CCCTATTAACTCTATTCTTTT-C-AT
TCTTAT-------CTACT------AT-TCA----------------------------------------ATTACG-AAT
T-AATA-TGA-----------ATAAAGAATATAA----------------TAAAAAAAAA----TGTTA-TA--------
--------------------------------------GAACA-TA------------------AA-AATGAATATAAA-
--------T-AACCATACGAT-----------------------------------------------------------
----ATTATATATATATAT-------------------------------------------------------------
--------------------------------------------------------------------------------
--------------------------------------------------------------------------------
-------------------------TATTAT-------------------------------------------------
--------------------------------------------------------------------------------
-----------------------------------------------------------------------------ATA
-----AAAAT-----AAAAATATTATTAAACA--TTTTCTA------TTTTTTA--------------------------
----AATTTT----------TTTAAAAA---TTTTTTT--------------ATTATAT------TTCGCTATTTTTTT-
-------------------GCATATTAGAAATGTCTAATTACTAAA----------TTATTTTTTT--------------
-----------------------------AATAAAAAAA----------TAATAA-TTTTTTATCGAATATT--------
-------------------------ATATATAA-------------TTCAATCGATTTCTCT-------AGTTTATATA-
------------------------------------------------------------------------------AT
TTA-TAT-A-----------------------------------------------------------------------
----------------TAGAT----------------------TTTTTCCTATAAT----------------ATA-----
TTTTATATC----------------GATTTTTATATT------------CCGTGATGAT-------GATAAATATGATCT
AAAATCCGTTGAATCTAT--------------------------------------------------------------
--------------------------------------------------------------------------------
--------------------------------------------------------------------------------
-------------TTAATCTAAT-----TA-----ACAAG-T--------CATT----------------------CGAA
TTCGAA----T-----AATTCGAATGAA-TGGTC--CACT------------CCTCCGCT--------TGCATTCATAAA
-------GGTGTAAGTTT--AG------ACGAAAAAAAAAAAA------GATTGAATCATTTAA--------GTATTCCA
AA-CTACATCA-------TATAGAT------GTGGT-----------------ATATA----------------TATTGA
ATAGCATATTCAATAAATGGTAGAATCATTTTT----GATTGACCTAAACGTAGGTCT-CCTA-TAG-AAGGAA------
---GATCAAAGAATATAGCAAAGAAATTA-------AAGAAGAAA-----------------------------------
AACAA-TTTTTAG-------AG-AGAGGA-ATC-AGTATATAAT-------GAATTCAAC-GATTCCA-GTATAAACG-A
A----------AGAAAAAA-GGA-ACGAC-ATCCAAA
>abietina_pet_EO
???????GAA-TTTGACATGCATAGG-AATTT-CA-TAAATTATT-GAATAGT-CCCTATTAACTCTATTCTTTT-C-AT
TCTTAT-------CTACT------AT-TCA----------------------------------------ATTACG-AAT
T-AATA-TGA-----------ATAAAGAATATAA----------------TAAAAAAAAA----TGTTA-TA--------
--------------------------------------GAACA-TA------------------AA-AATGAATATAAA-
--------T-AACCATACGAT-----------------------------------------------------------
----ATTATATATATATAT-------------------------------------------------------------
--------------------------------------------------------------------------------
--------------------------------------------------------------------------------
-------------------------TATTTT-------------------------------------------------
--------------------------------------------------------------------------------
-----------------------------------------------------------------------------ATA
-----AAAAT-----AAAAAGATTATTAAACA--TTTTCTA------TTTTTTA--------------------------
----AATTAT----------TTTAAAAAA--TTTTTT---------------ATTATAT------TTCGCTATTTTTTT-
-------------------GCATATTAGAAATGTCTAATTACTAAA----------TTATTTTTTT--------------
-----------------------------AATAAAAAAA----------TAATAA-TTTTTTATCGAATATT--------
-------------------------ATATATAA-------------TTCAATCGATTTCTCT-------AGTTTATATA-
------------------------------------------------------------------------------AT
TTA-TAT-A-----------------------------------------------------------------------
----------------TAGAT----------------------TTTTTCCTATAAT----------------ATA-----
TTTTATATC----------------GATTTTTATATT------------CCGTGATGAT-------GATAAATATGATCT
AAAATCCGTTGAATCTAT--------------------------------------------------------------
--------------------------------------------------------------------------------
--------------------------------------------------------------------------------
-------------TTAATCTAAT-----TA-----ACAAG-T--------CATT----------------------CGAA
TTCGAA----T-----AATTCGAATGAA-TGGTC--CACT------------CCTCGGCT--------TGCATTCATAAA
-------GGTGTAAGTTT--AG------ACGAAAAAAAAAAAA------GATTTAATCATTTAA--------GTATTCCA
AA-CTACATCA-------TATATAT------GTGGT-----------------ATATA----------------TATTGA
ATAGCATATTCAATAAATGGTAGAATCATTTTT----GATTGACCTAAACGTAGGTCT-CCTA-TAT-AAGGAA------
---GATCAAAGAATATAGCAAAGAAATTA-------AAGAAGAAA-----------------------------------
AACAA-TTTTTAG-------AG-AGAGGA-ATC-AGTATATAAT-------GAATTCAAC-GATTCCA-GTATAAACG-A
A----------AGAAAAAA-GGA-ACGAC-ATCCAAA
>accommodata_EO11382
???????G-AATTTGACATGCATAGG-AATTT-CA-TAAATTATT-GAATAGT-CCCTATTAACTCTATTCTTTT-C-AT
TCTTAT-------CTACT------AT-TCA----------------------------------------ATTACG-AAT
T-AATA-TGA-----------ATAAAGAATAGAAAAG-----------AATAAAAAAAAAA---TGTTA-TA--------
--------------------------------------GAACA-TA------------------AA-AATGAATATAAA-
--------T-AACCATACGAT-----------------------------------------------------------
----ATATTATATTTATA--------------------------------------------------------------
--------------------------------------------------------------------------------
--------------------------------------------------------------------------------
-------------------------TATTAT-------------------------------------------------
--------------------------------------------------------------------------------
-----------------------------------------------------------------------------ATA
-----TATAT-----------ATTATTAAACA--TTTTCTA------TTTTTTA--------------------------
----AATTCT----------TTTAAAA----TTTTTTTTT------------ATTATAT------TTCGCTATTTTTTT-
-------------------GCATATTAGAAATGTCTAATTACTAAA----------TTATTTTTTT--------------
-----------------------------AATAAAAAAA----------TAATAA-TTTTTTATCGAATATT--------
-------------------------ATATATAA-------------TTCAATCGATTTCTCT-------AGTTTATATA-
------------------------------------------------------------------------------AT
TTA-TAT-A-----------------------------------------------------------------------
----------------TAGAT----------------------TTTTTCCTATAAT----------------ATA-----
TTTTATATC----------------GATTTTTATATT------------CCGTGATGAT-------GATAAATATGATCT
AAAATACGTTGAATCTAT--------------------------------------------------------------
--------------------------------------------------------------------------------
--------------------------------------------------------------------------------
-------------TTAATCTAAT-----TA-----ACAAG-T--------CATT----------------------CGAA
TTCGAA----T-----AATTCGAATGAA-TGGTC--CACT------------CCTCCGCT--------TGCATTCATAAA
-------GGTGTAAGTTT--AG------ACGAAAAAAAAAAA-------GATTTAATCATTTAA--------GTATTCCA
AA-CTACATCA-------TATATAT------GTGGT-----------------ATATA----------------TATTGA
ATAGCATATTCAATAAATGGTAGAATCATTTTT----GATTGACCTAAACGTAGGTCT-CCTA-TAG-AAGGAA------
---GATCAAAGAATATAGCAAAGAAATTA-------AAGAAGAAA-----------------------------------
AAAAA-CTTTTAG-------AG-AGAGGA-ATC-AGTATATAAT-------GAATTCAAC-GATTCCA-GTATAAACG-A
A----------AGAAAAAA-GGA-ACGAC-ATCCAAA
>acuta_MP506
???????G-AATTTGAC-TGC-TAGG-AATTT-CA-TAAATTATT-GAATAGT-CCCTATTAACTCTATTC?TTT-C-AT
TCTTAT-------CTACT------AT-TCA----------------------------------------ATTACG-AAT
T-AATA-TGA-----------ATAAAGAATAGAAAAG-----------AATAAAAAAAAAA---TGTTA-TA--------
--------------------------------------GAACA-TA------------------AA-AATGAATATAAA-
--------T-AACCATAGGAT-----------------------------------------------------------
----ATATTATATATATTTATATATATTATTATTTATATATATTA-----------------------------------
--------------------------------------------------------------------------------
--------------------------------------------------------------------------------
-------------------------TATTAG-------------------------------------------------
--------------------------------------------------------------------------------
-----------------------------------------------------------------------------ATA
-----AAAAT-----------ATTATTAAACA--TTTTCTA------TTTTTTA--------------------------
----AATTTT------TTTTTTTA-------TTTTTTTTT------------ATTATAT------TTCGCTATTTTTTT-
-------------------GCATATTAGAAA?GTCTAATTACTAAA----------TTTTTTTTTT--------------
------------------------------ATAAAAAAA----------TAATAT-TTTTTTATCGAATATT--------
-------------------------ATATATAA-------------TTCAATCGATTTCTCT-------AGTTTATATA-
------------------------------------------------------------------------------AT
TTA-TAT-A-----------------------------------------------------------------------
----------------TAGAT----------------------TTTTTCCTATAAT----------------ATA-----
TTTTATATC----------------GATTTTTATATT------------CCGTGATGAT-------GATAAATATGATCT
AAAATCCGTTGAATCTAT--------------------------------------------------------------
--------------------------------------------------------------------------------
--------------------------------------------------------------------------------
-------------TTAATCTAAT-----TA-----ACAAG-T--------CATT----------------------CGAA
TTCGAA----T-----AATTCGAATGAA-TGGTC--CACT------------CCTCGGCT--------TGCATTCATAAA
-------GGTGGAAGTTT--AG------ACGAAAAAAAAAAA-------GATTTAATCATTTAATCATTTAAGTATTCCA
AA-CTACATCA-------TATATAT------GTGGT-----------------ATATA----------------TATTGA
ATAGCATATTCCATAAATGGTAGAATCATTTTT----CATTGACCTAAACGTAGGTCT-CCTA-TAG-AAGGAA------
---GATCAAAGAATATAGCAA?????TTA-------AAGAAGAAA-----------------------------------
AACAA-CTTTTAG-------AG-AGAGGA-???-?????????T-------GAATTCAAC-GATTCCA-GT?????????
?????????????????????????????????????
>adnata_MP501
??????????????GAC-TGCATAGG-AATTT-CA-TAAATTATT-GAATAGT-CCCTATTAACTCTATTCTTTT-C-AT
TCTTAT-------CTACT------AT-TCA----------------------------------------ATTACG-AAT
T-AATA-TGA-----------ATAAAGAATAGAAAAG-----------AATAAAAAAAAAA---TGTTA-TA--------
--------------------------------------GAACA-TA------------------AA-AATGAATATAAA-
--------T-AACCATACGAT-----------------------------------------------------------
----ATATTATATATATTTATATATATATATTATTATTTATATATATTATTATTTATATATATTATTATTTATATACATT
ATTATTTATATACATTATTATTTATATACATTATTATTTATATACATTATTATTTATATACATTATTATTTATATACATT
ATTATTTATATACATTATTATTTATATATATAATTATTTATATACATTATTATTTATATATATTA---------------
-------------------------TATTAG-------------------------------------------------
--------------------------------------------------------------------------------
-----------------------------------------------------------------------------ATA
-----AAAAT-----------ATTATTAAACA--TTTTCTA------ATTTTTA--------------------------
----AATTCT----------TTTAAA-----TTTTTTT--------------TTTATAT------TTCGCTATTTTTTT-
-------------------GCATATTAGAAATGGCTAATTACTAAA----------TTATTTTTTT--------------
-----------------------------AATAAAAAAA----------TAATAA-TTTTTTATCGAATATT--------
-------------------------ATATATAA-------------TTCAATCGATTTCTCT-------AGTTTAAATA-
------------------------------------------------------------------------------AT
TTA-TAT-A-----------------------------------------------------------------------
----------------AAGAT----------------------TTTTTCCTATAA?----------------ATA-----
TTTTATATC----------------TATTTTTATATT------------CCGTGATGAT-------GATAAATATGATCT
AAAATCCGTTGAATCTAT--------------------------------------------------------------
--------------------------------------------------------------------------------
--------------------------------------------------------------------------------
-------------TTAATCTAAT-----TA-----ACAAG-T--------CATT----------------------CGAA
TTCGAA----T-----AATTCGAATGAA-TGGTC--CCCT------------CCTCGGCT--------TGCATTCATAAA
-------GGTGTAAGTTT--AG------CCGAAAAAAAAAAAAA-----GATTTAATCATTTAA--------GTATTCCA
AA-CTACATCA-------TATATAT------GTGGT-----------------ATATA----------------TATTGA
ATAGCATATTCCATAAATGGTAGAATCATTTTT----CATTGACCTAAACGTAGGTCT-CCTA-TAG-AAGGAA------
---GATCAAAGAATATAGCAAAGAAATTA-------AAGAAGAAA-----------------------------------
AACAA-CTTTTAG-------AG-AGAGGA-A??-??????????-------GAATTCAAC-GATTCCA-GTATAAACG-A
A----------AGAAAAC???????????????????
>adunca_EO12746
????????????????????????????????????????????????????????????????????????????????
????????????????????????????????????????????????????????????????????????????????
????????????????????????????????????????????????????????????????????????????????
????????????????????????????????????????????????????????????????????????????????
????????????????????????????????????????????????????????????????????????????????
????????????????????????????????????????????????????????????????????????????????
????????????????????????????????????????????????????????????????????????????????
????????????????????????????????????????????????????????????????????????????????
????????????????????????????????????????????????????????????????????????????????
????????????????????????????????????????????????????????????????????????????????
????????????????????????????????????????????????????????????????????????????????
????????????????????????????????????????????????????????????????????????????????
????????????????????????????????????????????????????????????????????????????????
???????????????????????????????????????????AAA----------TTATTTTTTT--------------
-----------------------------AATAAAAAAA----------TAATAA-TTTTTTATCGAATATT--------
-------------------------ATATATAA-------------TTCAATCGATTTCTCT-------AGTTTATATA-
------------------------------------------------------------------------------AT
TTA-TAT-A-----------------------------------------------------------------------
----------------TAGAT----------------------TTTTTCCTATGAT----------------ATA-----
T--------------------------ATTTTATATT------------CCGTGATGAT-------GATAAATATGATCT
AAAATCCGTTGAATCTAT--------------------------------------------------------------
--------------------------------------------------------------------------------
--------------------------------------------------------------------------------
-------------TTAATCTAAT-----TA-----ACAAG-T--------CATT----------------------CGAA
TTCAAA----T-----AATTCGAATGAA-TGGTC--CACT------------CCTCCGCT--------TGCATTCATAAA
-------GGTGTAAGTTT--AG------ACGAAAAAAAA----------GATTTAATCATTTAA--------GTATTCCA
AA-CTACATCA-------TACATAT------GTGGT-----------------ATATA----------------TATTGA
ATAGCATATTCAATAAATGGTAGAATCATTTTT----GATTGACCTAAACGTAGGTCT-CCTA-TAG-AAGGAA------
---GATCAAAGAATATAGCAAAGAAATTA-------AAGAAGAAA-----------------------------------
AACAA-CTTTTAG-------AG-AGAGGA-ATC-AGTA??????????????????????????????????????????
?????????????????????????????????????
>adunca_MP1254
????????????????????????????????????????????????????????????????????????????????
????????????????????????????????????????????????????????????????????????????????
????????????????????????????????????????????????????????????????????????????????
????????????????????????????????????????????????????????????????????????????????
????????????????????????????????????????????????????????????????????????????????
????????????????????????????????????????????????????????????????????????????????
????????????????????????????????????????????????????????????????????????????????
????????????????????????????????????????????????????????????????????????????????
????????????????????????????????????????????????????????????????????????????????
????????????????????????????????????????????????????????????????????????????????
????????????????????????????????????????????????????????????????????????????????
????????????????????????????????????????????????????????????????????????????????
????????????????????????????????????????????????????????????????????????????????
??????????????????????????????????????????TAAA----------TTATTTTTTT--------------
-----------------------------AATAATAAAA----------TAATAA-TTTTTTATCGAATATT--------
-------------------------ATATATAA-------------TTCAATCGATTTCTCT-------AGTTTATATA-
------------------------------------------------------------------------------AT
TTA-TAT-A-----------------------------------------------------------------------
----------------TAGAT----------------------TTTTTCCTATAAT----------------ATA-----
T--------------------------ATTTTATATT------------CCGTGATGAT-------GATAAATATGATCT
AAAATCCGTTGAATCTAT--------------------------------------------------------------
--------------------------------------------------------------------------------
--------------------------------------------------------------------------------
-------------TTAATCTAAT-----TA-----ACAAG-T--------CATT----------------------CGAA
TTCGAA----T-----AATTCGAATGAA-TGGTC--CACT------------CCTCCGCT--------TGCATTCATAAA
-------GGTGTAAGTTT--AG------ACGAAAAAAAAA---------GATTTAATCATTTAA--------GTATTCCA
AA-CTACATCA-------TCCATAT------GTGGT-----------------ATATA----------------TATTGA
ATAGCATATTCAATAAATGGTAGAATCATTTTT----GATTGACCTAAACGTAGGTCT-CCTA-TAG-AAGGAA------
---GATCAAAGAATATAGCAAAGAAATTA-------AAGAAGAAA-----------------------------------
AACAA-CTTTTAG-------AG-AGAGGA-ATC-AGTATATAAT-------GAATTCAAC-GATTC??????????????
?????????????????????????????????????
>agglutinans_EO7679
??????????ATTTGACATGCATAGG-AATTT-CA-TAAATTATT-GAATAGT-CCCTATTAACTCTATTCTTTT-C-AT
TCTTAT-------CTACT------AT-TCA----------------------------------------ATTACS-AAT
T-AATA-TGA-----------ATAAAGAATAGAAAAG-----------AATAAAAAAAA-----TGTTA-TA--------
--------------------------------------GAACA-TA------------------AA-AATGAATATAAA-
--------T-AACTATAGGAT-----------------------------------------------------------
----ATTATATATATATTTATATATATTA---------------------------------------------------
--------------------------------------------------------------------------------
--------------------------------------------------------------------------------
-----------------------------GA-------------------------------------------------
--------------------------------------------------------------------------------
-----------------------------------------------------------------------------AAA
-----AAAAT-----------ATTATTAAACA--TTTTCTA------TTTTTTA--------------------------
----AATTCT----------TTTAAA-----TTTTTTTTT------------ATTATAT------TTCSCTATTTTTTT-
-------------------GCATATTARAAATGTCTAATTACTAAA----------TTATTTTTTT--------------
-----------------------------AATAAAAAAA----------TAATAA-TTTTTTATCGAATATT--------
-------------------------ATATATAA-------------TTCAATCGATTTCTCT-------AGTTTATATA-
------------------------------------------------------------------------------AT
TTA-TAT-A-----------------------------------------------------------------------
----------------TAGAT----------------------TTTTTCCTATAAT----------------ATA-----
TTTTATATC----------------GATTTTTATATT------------CCGTGATGAT-------GATAAATATGATCT
AAAATCCGTTGAATCTAT--------------------------------------------------------------
--------------------------------------------------------------------------------
--------------------------------------------------------------------------------
-------------TTAACCTAAT-----TA-----ACAAG-T--------CATT----------------------CGAA
TTCCAA----T-----AATTCGAATGAA-TGGTC--CACT------------CCTCC???????????????????????
????????????????????????????????????????????????????????????????????????????????
????????????????????????????????????????????????????????????????????????????????
????????????????????????????????????????????????????????????????????????????????
????????????????????????????????????????????????????????????????????????????????
????????????????????????????????????????????????????????????????????????????????
?????????????????????????????????????
>albens_MP585
CATAACAGAAATTTGACATGCATAGG-AATTT-CA-TAAATTATT-GAATAGT-CCCTATTAACTCTATTCTTTT-C-AT
TCTTAT-------CTACT------AT-TCA----------------------------------------ATTACG-AAT
T-AATA-TGA-----------ATAAAGAATAGAAAAG-----------AATAAAAAAAAA----TGCTA-TA--------
--------------------------------------GAACA-TA------------------AA-AATGAATATAAA-
--------A-AACCATACGAT-----------------------------------------------------------
----ATATTATATATATATTTTTTTTATATATATTA--------------------------------------------
--------------------------------------------------------------------------------
--------------------------------------------------------------------------------
-------------------------TATTAG-------------------------------------------------
--------------------------------------------------------------------------------
-----------------------------------------------------------------------------ATA
-----AAAAT-----------ATTATTAAACA--TTTTCTA------TTTTTTA--------------------------
----AATTCT----------TTTAAA-----TTTTTTTTT------------ATTATAT------TTCGCTATTTTTTT-
-------------------GCATATTAGAAATGTCTAATTACTAAA----------TTATTTTTTT--------------
-----------------------------AATAAAAAAA----------TAATAA-TTTTTTATCGAATATT--------
-------------------------ATATATAA-------------TTCAATCGATTTCTCT-------AGTTTATATA-
------------------------------------------------------------------------------AT
TTA-TAT-A-----------------------------------------------------------------------
----------------TAGAT----------------------TTTTTCCTATAAT-------ATTTAATATATA-----
TTTTATA---------------------TTTTATATT------------CCGTGATGAT-------GATAAATATGATCT
AAAATCCGTTGAATCTAT--------------------------------------------------------------
--------------------------------------------------------------------------------
--------------------------------------------------------------------------------
-------------TTAATCTAAT-----TA-----ACAAG-T--------CATT----------------------CGAA
TTCGAA----T-----AATTCGAATGAA-TGGTC--CACT------------CCTCCGCT--------TGCATTCATAAA
-------GGTGTAAGTTT--AG------ACGAAAAAAAAA---------GATTTAATCATTTAA--------GTATTCCA
AA-CTACATCA-------TACATAT------GTGGT-----------------ATATA----------------TATTGA
ATAGCATATTCAATAAATGGTAGAATCATTTTT----GATTGACCTAAACGTAGGTCT-CCTA-TAG-AAGGAA------
---GATCAAAGAATATAGCAAAGAAATTA-------AAGAAGAAA-----------------------------------
AACAA-CTTTTAG-------AG-AGAGGA-ATC-AGTATATAAT-------GAATTCAAC-GATTCCA-GTATAAACG-A
A----------AGAAAAAA-GGA-ACGAC-ATCCAAA
>albertyniae_MP927
???????????????????????????????????????????????AATAGT-CCCTATTAACTCTATTCTTTT-C-AT
TCTTAT-------CTACT------AT-TCA----------------------------------------ATTACG-AAT
T-AATA-TGA-----------ATAAAGAATAGAAAAG-----------AATAAAAAAAAAAA--TGTTA-TA--------
--------------------------------------GAACA-TA------------------AA-AATGAATATAAA-
--------T-AACCATACGAT-----------------------------------------------------------
----ATATTATATATATTTATATATATAT---------------------------------------------------
--------------------------------------------------------------------------------
--------------------------------------------------------------------------------
-------------------------TATTAG-------------------------------------------------
--------------------------------------------------------------------------------
-----------------------------------------------------------------------------AAA
-----AAAAT-----------ATTATTAAACA--TTTTCTA------TTTTTTA--------------------------
----AATTCT----------TTTAAA-----TTTTTTTTTTT----------ATTATAT------TTCGCTATTTTTTT-
-------------------GCATATTAGAAATGTCTAATTACTAAA----------TTATTTTTTT--------------
-----------------------------AATAAAAAAA----------TAATAA-TTTTTTATCGAATATT--------
-------------------------ATATATAA-------------TTCAATCGATTTCTCT-------AGTTTATATA-
------------------------------------------------------------------------------AT
TTA-TAT-A-----------------------------------------------------------------------
----------------TAGAT----------------------TTTTTCCTATAAT----------------ATA-----
TTTTATATC----------------GATTTTTATATT------------CCG-GATGAT-------GATAAATATGATCT
AAAATCCGTTGAATCTAT--------------------------------------------------------------
--------------------------------------------------------------------------------
--------------------------------------------------------------------------------
-------------TTAATCTAAT-----TA-----ACA-G-T--------CATT----------------------CGAA
TTCGAA----T-----AATTCGAATGAA-TGGTC--CACT------------CCTCCGCT--------TGCAT-CATAAA
-------GGTGTAAGTTT--AG------ACGAAAAAAAAA---------TATTTAATCATTTAA--------GTATTCCA
AA-CTACATCA-------TATATAT------GTGGT-----------------ATATA----------------TATTGA
ATAGCATATTCAATAAATGGTAGACTCATTTTT----GATTGACCTAAACGTAGGTCT-CCTA-TAG-AAGGAA------
---GATCAAAGAA???????????????????????????????????????????????????????????????????
????????????????????????????????????????????????????????????????????????????????
?????????????????????????????????????
>albescens_MP898
???????????????????????????AATTT-CA-TAAATTATT-GAATAGT-CCCTATTAACTCTATTCTTTT-C-AT
TCTTAT-------CTACT------AT-TCA----------------------------------------ATTACG-AAT
T-AATA-TGA-----------ATAAAGAATAGAAAAG-----------AATAAAAAAAAA----TGTTA-TA--------
--------------------------------------GAACA-TA------------------AA-AATGAATATAAA-
--------T-AACCATACGAT-----------------------------------------------------------
----ATATTATATATATTTATATATATATATTA-----------------------------------------------
--------------------------------------------------------------------------------
--------------------------------------------------------------------------------
-------------------------TATTAG-------------------------------------------------
--------------------------------------------------------------------------------
-----------------------------------------------------------------------------ATA
-----AAAAC-----------ATTATTAAACA--TTTTCTA------TTTTTTA--------------------------
----AATTCT----------TTTAAA-----TTTTTTTTTT-----------ATTATAT------TTCGCTATTTTTTT-
-------------------GCATATTAGAAATGTCTAATTACTAAA----------TTATTTTTTT--------------
-----------------------------AATAAAAAAA----------TAATAA-TTTTTTATCGAATATT--------
-------------------------ATATATAA-------------TTCAATCGATTTCTCT-------AGTTTATATA-
------------------------------------------------------------------------------AT
TTA-TAT-A-----------------------------------------------------------------------
----------------TAGAT----------------------TTTTTCCTATAAT----------------ATA-----
TTTTATATC----------------GATTTTTATATT------------CCGTGATGAT-------GATAAATATGATCT
AAAATCCGTTGAATCTAT--------------------------------------------------------------
--------------------------------------------------------------------------------
--------------------------------------------------------------------------------
-------------TTAATCTAAT-----TA-----ACAAG-T--------CATT----------------------CGAA
TTCGAA----T-----AATTCGAATGAA-TGGTC--CACT------------CCTCCGCT--------TGCATTCATAAA
-------GGTGTAAGTTT--AG------ACGAAAAAAAAAAA-------GATTTAATCATTTAA--------GTATTCCA
AA-CTACATCA-------TATATAT------GTGAT-----------------ATATA----------------TATTGA
ATAGCATATTCAATAAATGGTAGAATCTTTTTT----GATTGACCTAAACGTAGGTCT-CCTA-TAG-AAGGAA------
---GATCAAAGAATATAGCAAAGAAATTA-------AAGAAGAAA-----------------------------------
AACAA-CTTTTAG-------AG-AGAGGA-ATC-AGTATATAAT-------GAATTCGAC-GATT???????????????
?????????????????????????????????????
>alexandri_EO12449
????????????TTGACATGCATAGG-AATTT-CA-TAAATTATT-GAATAGT-CCCTATTAACTCTATTCTTTT-C-AT
TCTTAT-------CTACT------AT-TCA----------------------------------------ATTACG-AAT
T-AATA-TGA-----------ATAAAGAATAGAAAAG-----------AATAAAAAAAAAA---TGTTA-TA--------
--------------------------------------GAACA-TA------------------AA-AATGAATATAAA-
--------T-AACCATACGAT-----------------------------------------------------------
----ATATTATATATATTTATATAAATTATATTATATATA----------------------------------------
--------------------------------------------------------------------------------
--------------------------------------------------------------------------------
-------------------------TATT---------------------------------------------------
--------------------------------------------------------------------------------
-----------------------------------------------------------------------------ATA
-----AAAATATTATAAAAATTTTATTAAACA--TTTTCTA------TTTTTTA--------------------------
----AATTCT----------TTTAAA-----TTTTTTTTTT-----------TTTTTAT------TTCGCTATTTTTTT-
-------------------GCATATTAGAAATGTCTACTTACTAAA----------TTATTTTTTT--------------
-----------------------------AATAAAAAAA----------TAATAA-TTTTTTATCGAATATT--------
-------------------------ATATATAA-------------TTCAATCGATTTCTCT-------AGTTTATATA-
------------------------------------------------------------------------------AT
TTA-TAT-A-----------------------------------------------------------------------
----------------TAGAT----------------------TTTTTCCTATAAT----------------ATA-----
TTTTATATC----------------GATTTTTATATT------------CCGTGATGAT-------GATAAATATGATCT
AAAATCCGTTGAATCTAT--------------------------------------------------------------
--------------------------------------------------------------------------------
--------------------------------------------------------------------------------
-------------TTAATCTAAT-----TA-----ACAAG-T--------CATT----------------------CGAA
TTCGAA----T-----AATTCGAATGAA-TGGTC--CACT------------CCTCCGCT--------TGCATTCATAAA
-------GGTGTAAGTTT--AG------ACGAAAAAAAA----------GATTTAATCATTTAA--------GTATCCCA
AA-CTACATCA-------TATATAT------GTGGT-----------------ATCTA----------------TATTGA
ATAGCATATTCAATAAATGGTAGAATCATTTTT----GATTGACCTAAACGTAGGTCT-CCTA-TAG-AAGGAA------
---GATCAAAGAATATAGCAAAGAAATTA-------AAGAAGAAA-----------------------------------
AACAA-CTTTTAG-------AG-AGAGGA-ATC-AGTATATAAT-------GAATTCAAC-GATTCCA-GTGTAAACG-A
A----------AGAAAAAA-GGA-ACGAC????????
>alfredii_FR
????????????TTGACATGCATAGG-AATTT-CA-TAAATTATT-GAATAGT-CCCTATTAACTCTATTCTTTT-C-AT
TCTTAT-------CTACT------AT-TCA----------------------------------------ATTACG-AAT
T-AATA-TGA-----------ATAAAGAATATAA----------------TAAAAAAAAA----TGTTA-TA--------
--------------------------------------GAACA-TA------------------AA-AATGAATATAAA-
--------T-AACCATACGAT-----------------------------------------------------------
----ATATTATATATATATATAT---------------------------------------------------------
--------------------------------------------------------------------------------
--------------------------------------------------------------------------------
-------------------------TATTAT-------------------------------------------------
--------------------------------------------------------------------------------
-----------------------------------------------------------------------------ATA
-----AAAAT-----AAAAATATTATTAAACA--TTTTATA------TTTTTTA--------------------------
----AATTTT----------TTT--------TTATTATT-------------ATTATAT------TTCGCTATTTTTTT-
-------------------GCATATTAGAAATGTCTAATTACTAAA----------TTATTTTTTT--------------
-----------------------------AATAAAAAAA----------TAATAA-TTTTTTATCGAATATT--------
-------------------------ATATATAA-------------TTCAATCGATTTCTCT-------AGTTTATATA-
------------------------------------------------------------------------------AT
TTA-TAT-A-----------------------------------------------------------------------
----------------TAGAT----------------------TTTTTCCTATAAT----------------ATA-----
TTTTATATC----------------GATTTTTATATT------------CCGTGATGAT-------GATAAATATGATCT
AAAATCCGTTGAATCTAT--------------------------------------------------------------
--------------------------------------------------------------------------------
--------------------------------------------------------------------------------
-------------TTAATCTAAT-----TA-----ACAAG-T--------CATT----------------------CGAA
TTCGAA----T-----AATTCGAATGAA-TGGTC--CACT------------CCTCCGCT--------TGCATTCATAAA
-------GGTGTAAGTTT--AG------ACGAAAAAAAAAAA-------GATTTAATCATTTAA--------GTATTCCA
AA-CTACATCA-------TATATAT------GTGGT-----------------ATATA----------------TATTGA
ATAGCATATTCAATAAATGGTAGAATCATTTTT----GATTGACCTAAACGTAGGTCT-CCTA-TAG-AAGGAA------
---GATCAAAGAATATAGCAAAGAAATTA-------AAGAAGAAA-----------------------------------
AACAA-TTTTTAG-------AG-AGAGGA-ATC-AGTATATAAT-------GAATTCAAC-GATTCCA-GTATAAACG-A
A----------AGAAAAAA-GGA-ACGAC-ATCCAA?
>algida_MP645
???????GAAATTTGACATGCATAGGGATTTT-AA-TAAACTATTCGAATCGT-CCCTATTAA-TTATTTCTTTT-C-AT
TCTTAT-------CTACT------AT-TCA----------------------------------------ATTACG-AAT
T-AATA-TGA-----------ATAAAGAATAGAAAAG-----------AATAAAAAAAAA----TGTTT-TA--------
--------------------------------------GAACA-TA------------------AA-AATGAATATAAA-
--------T-AACCATACGAT-----------------------------------------------------------
----ATATTATATATATTTAT-----------------------------------------------------------
--------------------------------------------------------------------------------
--------------------------------------------------------------------------------
-------------------------TATTAG-------------------------------------------------
--------------------------------------------------------------------------------
-----------------------------------------------------------------------------ATA
-----AAAAT-----------AATATTAAACA--TTTTCTA------TTTTTTA--------------------------
----AATTCA----------TTTAAA-----TTTTTTTTT------------ATTATAT------TTCGCTATTTTTTT-
-------------------GCATATTAGAAATGTCTAATTACTAAA----------TTATTTTTTT--------------
-----------------------------AATAAAAAAA----------TAATAA-TTTTTTATCGAATATT--------
-------------------------ATATATAA-------------TTCAATCGATTTCTCT-------AGTTTATATA-
------------------------------------------------------------------------------AT
TTA-TAT-A-----------------------------------------------------------------------
----------------TAGAT----------------------TTTTTCCTATAAT----------------ATA-----
TTTTATATC----------------GATTTTTATATT------------CCGTGATGAC-------GATAAATATGATCT
AAAATCCGTTGAATCTAT--------------------------------------------------------------
--------------------------------------------------------------------------------
--------------------------------------------------------------------------------
-------------TTAATCTAAT-----TA-----ACAAG-T--------CATT----------------------CGAA
TTCGAA----T-----AATTCGAATGAA-TGGTC--CACT------------CCTCCGCT--------TGCATTCATAAA
-------GGTGTAAGTTT--AG------ACGAAAAAAAAAAAA------GATTTAATCATTTAA--------GTATTCCA
AA-CTACATCA-------TATATAT------GTGGT-----------------ATATA----------------TATTGA
ATAGCATATTCAATAAATGGTAGAATCATTTTT----GATTGACCTAAACGTAGGTCT-CCTA-TAG-AAGGAA------
---GATCAAAGAATATAGCAAAGAAATTA-------AAGAAGAAA-----------------------------------
AACAA-CTTTTAG-------AG-AGAGGA-ATC-GGTATATAAT-------GAATTCAAC-GATTCCT-GTATAAACG-A
A----------AGACAAAA-GGA-ACGAC-ATCCA??
>alopecurus_MP630
??????????ATTTGACATGCATAGG-ATTTT-AA-TAAACTATTCGAATTGT-CCCTATTAACTCTATTCTTTT-C-AT
TCTTAT-------CTACT------AT-TCA----------------------------------------ATTACG-AAT
T-AATA-TGA-----------ATAAAGAATAGAAAAG-----------AATAAAAAAAAAA---TGTTA-TA--------
--------------------------------------GAACA-TA------------------AA-AATGAATATAAA-
--------T-AACCATACGAT-----------------------------------------------------------
----TATATATATATATTTATATAT-------------------------------------------------------
--------------------------------------------------------------------------------
--------------------------------------------------------------------------------
-------------------------TATTAG-------------------------------------------------
--------------------------------------------------------------------------------
-----------------------------------------------------------------------------ATA
-----AAAAT-----------ATTATTAAACA--TTTTCTA------TTTTTTA--------------------------
----AATTCT----------TTTAAAAA---TTTTTTT--------------ATTATAT------TTCGCTATTTTTTT-
-------------------GCATATTAGAAATGTCTAATTACTAAA----------TTATTTTTTT--------------
-----------------------------AATAATAAAA----------TAAAAA-TTTTTTATCGAATATT--------
-------------------------ATATATAA-------------TTCAATCGATTTCTCT-------AGTTTATATA-
------------------------------------------------------------------------------AT
TTA-TAT-A-----------------------------------------------------------------------
----------------TAGAT----------------------TTTTTCCTATAAT----------------ATA-----
TTTTATATC----------------GATTTTTATATT------------CCGTGATGAT-------GATAAATATGATCT
AAAATCCGTTGAATCTAT--------------------------------------------------------------
--------------------------------------------------------------------------------
--------------------------------------------------------------------------------
-------------TTAATCTAAT-----TA-----ACAAG-T--------CATT----------------------CGAA
TTCGAA----T-----AATTCGAATGAA-TGGTC--CACT------------CCTCCGCT--------TGCATTCATAAA
-------GGTGTAAGTTT--AG------ACGAAAAAAAAAA--------GATTTAATCATTTAA--------GTATTCCA
AA-CTACATCA-------TATATAT------GTGGT-----------------ATATA----------------TATTGA
ATAGCATATTCAATAAATGGTAGAATCATTTTT----GATTGACCTAAACGTAGGTCT-CCTA-TAG-AAGGAA------
---GATCAAAGAATATAGCAAAGAAATTA-------AAGAAGAAA-----------------------------------
AACAA-CTTTTAG-------AG-AGAGGA-ATC-GGTATATAAT-------GAATTCAAC-GATTCCT-GTATAAACG-A
A----------AGAAAAAA-GGA-ACGAC-ATCCA??
>amidae_EO12272
??????AGAAATTTGACATGCATAGC-AATTT-CA-TAAATTATT-GAATAGT-CCCTATTAACTCTATTCTTTT-C-AT
TCTTAT-------CTACT------AT-TCA----------------------------------------ATTACG-AAT
T-AATA-TGA-----------ATAAAGAATAGAAAAG-----------AATAAAAAAAAAA---TGTTA-TA--------
--------------------------------------GAACA-TA------------------AA-AATAAATATAAA-
--------T-AACCATACGAT-----------------------------------------------------------
----ATATTATATATATTTATATTATATATATCTATATATTA--------------------------------------
--------------------------------------------------------------------------------
--------------------------------------------------------------------------------
-------------------------TATTAG-------------------------------------------------
--------------------------------------------------------------------------------
-----------------------------------------------------------------------------ACA
-----AAAAT-----AAAAATTTTATTAAACA--TTTTCTA------TTTTTTA--------------------------
----AATTCT----------TTTAAAA----TTTTTTTT-------------ATTATAT------TTCGCTATTTTTTT-
-------------------GCATATTAGAAATGTCTAATTACTAAA----------TTATTTTTTT--------------
-----------------------------AATAAAAAAA----------TAATAA-TTTTTTATCGAATATT--------
-------------------------ATATATAA-------------TTCAATCGATTTCTCT-------AGTTTATATA-
------------------------------------------------------------------------------AT
TTA-TAT-A-----------------------------------------------------------------------
----------------TAGAT----------------------TTTTTCCTATAAT----------------ATA-----
T--------------------------ATTTTATATT------------CCGTGATGAT-------GATAAATATGATCT
AAAATCCGTTGAATCTAT--------------------------------------------------------------
--------------------------------------------------------------------------------
--------------------------------------------------------------------------------
-------------TTAATCTAAT-----TA-----ACAAG-T--------CATT----------------------CGAA
TTCGAA----T--------------GAA-TGGTC--CACT------------CCTCCGCT--------TGCATTCATAAA
-------GGTGTAAGTTT--AG------ACGAAAAAAAAA---------GATTTAATCATTTAA--------GTATTCCA
AA-CTACATCA-------TACATAT------GTGGT-----------------ATATA----------------TATTGA
ATAGCATATTCAATAAATGGTAGAATCATTTTT----GATTGACCTAAACGTAGGTCT-CCTA-TAG-AAGGAA------
---GATCAAAGAATATAGCAAAGAAATTA-------AAGAAGAAA-----------------------------------
AACAA-CTTTTAG-------AG-AGAGGA-ATC-AGTATATAAT-------GAATTCAAC-GATTCCA-GTATAAACG-A
A----------AGAAAAAA-GGA-ACGAC-ATCCAAA
>amoena_MP1032
?????????????????????????????TTT-CA-TAAATTATT-GAATAGT-CCCTATTAACTCTATTCTTTT-C-AT
TCTTAT-------CTACT------AT-TCA----------------------------------------ATTACG-AAT
T-AATA-TGA-----------ATAAAGAATAGAAAAG-----------AATAAAATAAAAA---TGTTA-TA--------
--------------------------------------GAACA-TA------------------AA-AATAAATATAAA-
--------T-AACCATACGAT-----------------------------------------------------------
----ATATTACATATATATATATTATA-----------------------------------------------------
--------------------------------------------------------------------------------
--------------------------------------------------------------------------------
-------------------------TATTAG-------------------------------------------------
--------------------------------------------------------------------------------
-----------------------------------------------------------------------------ATA
-----AATAT-----------ATTATTAAATA--TTTTCTA------TTTTTTA--------------------------
----AATTCT----------TTTAAA-----TTTTTTTTT------------ATTATAT------TTCGCTATTTTTTT-
-------------------GCATATTAGAAATGTCTAATTACTAAA----------TTATTTTTTT--------------
-----------------------------AATAAAAAAA----------TAATAATTTTTTTATCGAATATT--------
-------------------------ATATATAA-------------TTCAGTCGATTTCTCT-------AGTTTATATA-
------------------------------------------------------------------------------AT
TTA-TAT-A-----------------------------------------------------------------------
----------------TAGAT----------------------TTTTTCCTATAAT----------------ATA-----
TTTTATATC----------------GATTTTTGTATT------------CCGTGATGAT-------GATAAATATGATCG
AAAATCCGTTGAATCTAT--------------------------------------------------------------
--------------------------------------------------------------------------------
--------------------------------------------------------------------------------
-------------TTAATCTAAT-----TA-----ACAAG-T--------CATT----------------------CGAA
TTCGAA----T-----AATTCGAATGAA-TGGTC--CACT------------CCTCCGCT--------TGCATTCATAAA
-------GGTGTAAGTTT--AG------ACGAAAAAAAAAAAAAA----GATTTAATCATTTAA--------GTATTCCA
AA-CTACATCA-------TATATAT------GTGGT-----------------ATATA----------------TATTGA
ATAGCATATTCAATAAATGGTAGAATCATTTTT----GATTGACCTAAACGTAGGTCT-CCTA-TAG-AAGGAA------
---GATCAAAGAATATAGCAAAGAAATTA-------AAGAAGAAA-----------------------------------
AACAA-CTTTTAG-------AG-AGAGGA-ATC-AGTATATAAT-------GAATTCAAC-GATTCCA-GTATAAACG-A
A----------AGAAAAAA-GGA-A????????????
>ampullacea_MP1277
????????GAATTTGACATGCATAGG-AATTT-CA-TAAATTATT-GAATAGT-CCCTATTAACTCTATTCTTTT-C-AT
TCTTAT-------CTACT------AT-TCA----------------------------------------ATTACG-AAT
T-AATA-TGA-----------ATAAAGAATAGAAAAG-----------AATAAAAAAAAA----TGTTA-TA--------
--------------------------------------GAACA-TA------------------AA-AATGAATATAAA-
--------T-AACCATACCAT-----------------------------------------------------------
----ATATTATATATATTTATATATATTA---------------------------------------------------
--------------------------------------------------------------------------------
--------------------------------------------------------------------------------
-------------------------TATTAG-------------------------------------------------
--------------------------------------------------------------------------------
-----------------------------------------------------------------------------ATA
-----AAAAT-----------ATTATTAAACA--TTTTCTA------TTTTTTA--------------------------
----AATTAT----------TTTAAA-----TTTTTTTTTTT----------ATTATAT------TTCGCTATTTTTTT-
-------------------GCATATTAGAAATGTCTAATTACTAAA----------TTATTTTTTT--------------
-----------------------------AATAAAAAAA----------TAATAA-TTTTTTATCGAATATT--------
-------------------------ATATATAA-------------TTCAATCGATTTCTCT-------AGTTTATATA-
------------------------------------------------------------------------------AT
TTA-TAT-A-----------------------------------------------------------------------
----------------TAGAT----------------------TTTTTCCTATAAT----------------ATA-----
TTTTATATC----------------GATTTTTATATT------------CCGGGATGAT-------GATAAGTATGATCT
AAAATCCGTTGAATCTAT--------------------------------------------------------------
--------------------------------------------------------------------------------
--------------------------------------------------------------------------------
-------------TTAATCTAAT-----TA-----ACAAG-T--------CATT----------------------CGAA
TTCGAA----T-----AATTCGAAAGAA-AGGTC--CCCT------------CCCCCGCT--------TGCCTTCATAAA
-------GGTGTAAGTTT--AG------GACAAAAAAAAAAAAAA----GATTTAATCATTTAA--------GTATTCCA
AA-CTACATCA-------TATATAT------GTGGT-----------------ATATA----------------TATTGA
ATACCATATTCAATAAATGGTAGAATCATTTTT----GATTGACCTAAACGTAGGTCT-CCTA-TAG-AAGGAA------
---GATCAAAGAATATAGCAAAGAAATTA-------AAGAAGAAA-----------------------------------
AACAA-CTTTTAG-------AG-AGAGGA-ATC-AGTATATAAT-------GAATTCAAC-GATTCCA-GTATAAACG-A
A----------AGAAAAAA-GGA-ACGAC-ATACAAA
>aneimena_EO12757
??????????ATTTGACATGCATAGG-AATTT-CA-TAAATTATT-GAATAGT-CCCTATTAACTCTATTCTTTT-C-AT
TCTTAT-------CTACT------AT-TCA----------------------------------------ATTACG-AAT
T-AATA-TGA-----------ATAAAGAATAGAAAAG-----------AATAAAAAAAAA----TGTTA-TA--------
--------------------------------------GAACA-TA------------------AA-AATGAATATAAA-
--------T-AAGCATACGAT-----------------------------------------------------------
----ATATTATATATATTTATATTATATATATATTA--------------------------------------------
--------------------------------------------------------------------------------
--------------------------------------------------------------------------------
-------------------------TATTAG-------------------------------------------------
--------------------------------------------------------------------------------
-----------------------------------------------------------------------------AAA
-----AAAAT-----AAAAATATTATTAAACA--TTTTCTA------TTTTTTA--------------------------
----AATTCT----------TTTAAAA----TTTTTTTT-------------ATTATAT------TTCGCTATTTTTTT-
-------------------GCATATTAGAAATGTCTAATTACTAAA----------TTATTTTTTT--------------
-----------------------------AATAAAAAAA----------TAATAA-TTTTTTATCGAATATT--------
-------------------------ATATATAA-------------TTCAATCGATTTCTCT-------AGTTTATATA-
------------------------------------------------------------------------------AT
TTA-TAT-A-----------------------------------------------------------------------
----------------TAGAT----------------------TTTTTCCTATAAT----------------ATA-----
T--------------------------ATTTTATATT------------CCGTGATGAT-------GATAAATATGATCT
AAAATCCGTTGAATCTAT--------------------------------------------------------------
--------------------------------------------------------------------------------
--------------------------------------------------------------------------------
-------------TTAATCTAAT-----TA-----ACAAG-T--------CATT----------------------CGAA
TTCGAA----T-----AATTCGAATGAA-TGGTC--CACT------------CCTCCGCT--------TGCATTCATAAG
-------GGTGTATGTTT--AG------ACGAAAAAAAAAA--------GATTTAATCATTTAA--------GTATTCCA
AA-CTACATCA-------TACATAT------GTCGT-----------------ATATA----------------TATTGA
ATAGCATATTCAATAAATGGTAGAATCATTTTT----GATTGACCTAAACGTAGGTCT-CCTA-TAG-AAGGAA------
---GATCAAAGAATATAGCAAAGAAATTA-------AAGAAGAAA-----------------------------------
AACAA-CTTTTAG-------AG-AGAGGA-ATC-AGTATATAAT-------GAATTCAAC-GATTCCA-GTATAAACG-A
A----------AGAAAAAA-GGA-ACGAC-ATCCAA?
>anguliger_MP597
?????????AATTTGACATGCATAGG-AATTT-CA-TAAATTATT-GAATAGT-CCCTATTAACTCTATTCTTTT-C-AT
TCTTAT-------CTACT------AT-TCA----------------------------------------ATTACG-AAT
T-AATA-TGA-----------ATAAAGAATAGAAAAG-----------AATAAAAAAAAAA---TATTA-TA--------
--------------------------------------GAACA-TA------------------AA-AATGAATATAAA-
--------T-AACCATAGGAT-----------------------------------------------------------
----ATTATATATCTATTTATTTA--------------------------------------------------------
--------------------------------------------------------------------------------
--------------------------------------------------------------------------------
-------------------------TATTAG-------------------------------------------------
--------------------------------------------------------------------------------
-----------------------------------------------------------------------------ATA
-----AAAAT-----------ATTATAAAACA--TTTTCTA------TATTTTA--------------------------
----AATTCT----------TTTAAAA----TTTTTTTT-------------ATTATAT------TTCGCTATTTTTTT-
-------------------GCATATTAGAAATGTCTAATTACTAAA----------TTATTTTTTT--------------
-----------------------------AATAAAAAAA----------TAATAA-TTTTTTATCGAATATT--------
-------------------------ATATATAA-------------TTCAATCGATTTCTCT-------AGTTTATATA-
------------------------------------------------------------------------------AT
TTA-TAT-A-----------------------------------------------------------------------
----------------TAGAT----------------------TTTTTCCTATAAT----------------ATA-----
TTTTATATC----------------GATTTTTATATT------------CCGTGATGAT-------GATAAATATGATCT
AAAATCCGTTGAATCTAT--------------------------------------------------------------
--------------------------------------------------------------------------------
--------------------------------------------------------------------------------
-------------TTAATCTAAT-----TA-----ACAAG-T--------CATT----------------------CGAA
TTCGAA----T-----AATTCGAATGAA-TGGTC--CACT------------CCTCCGCT--------TGCATTCATAAA
-------GGTGTAAGTTT--AGTAG---ACGAAAAAAAAAA--------GATTTCATCATTTAA--------GTATTCCA
AA-CTACATCA-------TATATAT------GTGGT-----------------ATATA----------------TATTGA
ATAGCATATTCAATAAATGGTAGAATCGTTTTT----GATTGACCTAAGCGTAGGTCC-CCTA-TAG-AAGGAA------
---GATCAAAGAATATAGCAAAGAAATTA-------AAGAAGAAA-----------------------------------
AACAA-CTTTTAG-------AG-AGAGGA-ATC-AGTATATAAT-------GAATTCAAC-GATTCCA-GTATA??????
?????????????????????????????????????
>angulosa_S2105
??TAACAG-AATTTGACATGCATAGG-AATTT-CA-TAAATTATT-GAATAGT-CCCTATTAACTCTATTCTTTT-C-AT
TCTTAT-------CTACT------AT-TCA----------------------------------------ATTACG-AAT
T-AATA-TGA-----------ATAAAGAATAGAAAAG-----------AATAAAAAAAAA----TGTTA-TA--------
--------------------------------------GAACA-TA------------------AA-AATGAATATAAA-
--------T-AACCATACGAT-----------------------------------------------------------
----ATTATATATATATTTATATAAATTATATTA----------------------------------------------
--------------------------------------------------------------------------------
--------------------------------------------------------------------------------
-------------------------TATTAG-------------------------------------------------
--------------------------------------------------------------------------------
-----------------------------------------------------------------------------ACA
-----AAAAT-----------ATTATTAAACA--TTTTCTA------TTTTTTA--------------------------
----AATTCT----------TTTAAA-----TTTTTTTTT------------ATTATAT------TTCGCTATTTTTTT-
-------------------GCATATTAGAAATGTCTAATTACTAAA----------TTATTTTTTT--------------
-----------------------------AATAATAAAA----------TAAGAA-TTTTTTATCGAATATT--------
-------------------------ATATATAA-------------TTCAATCGATTTCTCT-------AGTTTATATA-
------------------------------------------------------------------------------AT
TTA-TAT-A-----------------------------------------------------------------------
----------------TAGAT----------------------TTTTTCCTATAAT----------------ATA-----
TTTTATATC----------------GATTTTTATATT------------CCGTGATGAT-------GATAAATATGATCT
AAAATCCGTTGAATCTAT--------------------------------------------------------------
--------------------------------------------------------------------------------
--------------------------------------------------------------------------------
-------------TTAATCTAAT-----TA-----ACAAG-T--------CATT----------------------CGAA
TTCGAA----T-----AATTCGAATGAA-TGGTC--CACT------------CCTCCGCT--------TGCATTCATAAA
-------GGTGTAAGTTT--AG------ACGAAAAAAAAA---------GATTTAATCATTTAA--------GTATTCCA
AA-CTACATCA-------TATATAT------GTGGT-----------------ATATA----------------TATTGA
ATAGCATATTCAATAAATGGTAGAATCATTTTT----GATTGACCTAAACGTAGGTCT-CCTA-TAG-AAGGAA------
---GATCAAAGAATATAGCAAAGAAATTA-------AAGAAGAAA-----------------------------------
AACAA-CTTTTAG-------AG-AGAGGA-ATC-AGTATATAAT-------GAATTCAAC-GATTCCA-GTATAAACG-A
A----------AGAAAAAA-GGA-ACGAC-ATCCAAA
>annectens_CM8
????????????????????????????????????????????????????????????????????????????????
????????????????????????????????????????????????????????????????????????????????
????????????????????????????????????????????????????????????????????????????????
????????????????????????????????????????????????????????????????????????????????
????????????????????????????????????????????????????????????????????????????????
????????????????????????????????????????????????????????????????????????????????
????????????????????????????????????????????????????????????????????????????????
????????????????????????????????????????????????????????????????????????????????
????????????????????????????????????????????????????????????????????????????????
????????????????????????????????????????????????????????????????????????????????
????????????????????????????????????????????????????????????????????????????????
????????????????????????????????????????????????????????????????????????????????
????????????????????????????????????????????????????????????????????????????????
??????????????????????????????????????????TAAA----------TTATTTTTTT--------------
-----------------------------ATTAAAAAAA----------TAATAA-TTTTTTATCGAATATT--------
-------------------------ATATATAA-------------TTCAATCGATTTCTCT-------AGTTTATATA-
------------------------------------------------------------------------------AT
TTA-TAT-A-----------------------------------------------------------------------
----------------TAGAT----------------------TTTTTCCTATAAT----------------ATA-----
TTTTATATC----------------GATTTTTATATT------------CCGTGATGAT-------GATAAATATGATCT
AAAATCCGTTGAATCTAT--------------------------------------------------------------
--------------------------------------------------------------------------------
--------------------------------------------------------------------------------
-------------TTAATCTAAT-----TA-----ACAAG-T--------CATT----------------------CGAA
TTCGAA----T-----AATTCGAATGAA-TGGTC--CACT------------CCTCCGCT--------TGCATTCATAAA
-------GGTGTAAGTTT--AG------ACGAAAAAAAAAA--------GATTTAATCATTTAA--------GTATTCCA
AA-CTACATCA-------TATATAT------GTGGT-----------------ATATA------------------TTGA
ATAGCATATTCAATAAATGGTAGAATCATTTTT----GATTGACCTAAACGTAGGTCT-CCTA-TAG-AAGGAA------
---GATCAAAGAATATAGCAAAGAAATTA-------AAGAAGAAA-----------------------------------
AACAA-CTTTTTG-------AG-AGAGTA-ATC-AGTATATAAT-------GAATTCAAC-GATTC??????????????
?????????????????????????????????????
>arachnocalyx_EO12453
????????????????????????????????????????????????????????????????????????????????
????????????????????????????????????????????????????????????????????????????????
????????????????????????????????????????????????????????????????????????????????
????????????????????????????????????????????????????????????????????????????????
????????????????????????????????????????????????????????????????????????????????
????????????????????????????????????????????????????????????????????????????????
????????????????????????????????????????????????????????????????????????????????
????????????????????????????????????????????????????????????????????????????????
????????????????????????????????????????????????????????????????????????????????
????????????????????????????????????????????????????????????????????????????????
????????????????????????????????????????????????????????????????????????????????
????????????????????????????????????????????????????????????????????????????????
????????????????????????????????????????????????????????????????????????????????
???????????????????????????????????????????CAA----------TT-TTTTTTT--------------
-----------------------------AATAAAAAAA----------TAATAA-TTTTTTATCGAATATT--------
-------------------------ATATATAA-------------TTAAATCGATTTCGCT-------AGTTTATATA-
------------------------------------------------------------------------------AT
TTA-TAT-A-----------------------------------------------------------------------
----------------TAGAT----------------------TTTTTCCTATAAT----------------ATA-----
TTTTATATC----------------GATTTTTATATT------------CCGTGATGAT-------GATAAATATGATCT
AAAATCCGTTGAATCTAT--------------------------------------------------------------
--------------------------------------------------------------------------------
--------------------------------------------------------------------------------
-------------TTAATCTAAT-----TA-----ACAAG-T--------CATT----------------------CGAA
TTCGAA----T-----AATTCGAATGAA-TGGTC--CACT------------CCTCCGCT--------TGCATTCATAAA
-------GGTGTAAGTTT--AG------ACGAAAAAAAA----------TATTTTATCATTTAA--------GTATTCCA
AA-CTACATCA-------TATATAT------GTGGT-----------------ATATA----------------TATTGA
ATAGCATATTCAATAAATGGTAGAATCATTTTT----GATTGACCTAAACGTAGGTCT-CCTA-TAG-AAGGAA------
---GATCAAAGAATATAGCAAAGAAATTA-------AAGAAGAAA-----------------------------------
AACAA-CTTTTAG-------AG-AGAGGA-ATC-AGTATATAAT-------GAATTCAAC-GATTCCTRSTATAAACG-A
A----------AGAAAAAA-GGA-ACGAC-ATCCAAA
>arborea_EO12619
CATAACAGAAATTTGACATGCATAGG-AATTT-CA-TAAATTATT-GAATAGT-TTCTATTAACTCTATTCTTTT-C-AT
TCTTAT-------CTACT------AT-TCA----------------------------------------ATTACG-AAT
T-AATA-TGA-----------ATAAAGAATAGAAAAG-----------AATAAAAAAAA-----TGTTA-TA--------
--------------------------------------GAACA-TA------------------AA-AATGAATATAAA-
--------T-AACCATACGAT-----------------------------------------------------------
----ATAATATATATATTTATATATATAT---------------------------------------------------
--------------------------------------------------------------------------------
--------------------------------------------------------------------------------
-------------------------TATTAG-------------------------------------------------
--------------------------------------------------------------------------------
-----------------------------------------------------------------------------ATA
-----AAAAT-----AAAAATATTATTAAACA--TTTTCTA------TTTTTTA--------------------------
----AATTAT----------TTTAAAA----TTTTTTTT-------------ATTATAT------TTCGCTATTTTTTT-
-------------------GCATATTAGAAATGTCTAATTACTAAA----------TTATTTTTTT--------------
-----------------------------AATAAAAAAA----------TAATAA-TTTTTTATCGAATATT--------
-------------------------ATATATAA-------------TTCAATCGATTTCTCT-------AGTTTATATA-
------------------------------------------------------------------------------AT
TTA-TAT-A-----------------------------------------------------------------------
----------------TAGAT----------------------TTTTTCCTATAAT----------------ATA-----
TTTTATATC----------------GATTTTTATATT------------CCGTGATGAT-------GATAAATATGATCT
AAAATCCGTTGAATCTAT--------------------------------------------------------------
--------------------------------------------------------------------------------
--------------------------------------------------------------------------------
-------------TTAATCTAAT-----TA-----ACAAG-T--------CATT----------------------CGAA
TTCGAA----T-----AATTCGAATGAA-TGGTC--CACT------------CCTCCGCT--------TGCATTCATAAA
-------GGTGTAAGTTT--AG------ACGAAAAAAAAAAA-------GATTTAATCATTTAA--------GTATTCCA
AA-CTACATCA-------TATATAT------GTGGT-----------------ATATA----------------TATTGA
ATAGCATATTCCATAAATGGTAGAATCATTTTT----GATTGACCTAAACGTAGGTCT-CCTA-TAG-AAGGAA------
---GATCAAAGAATATAGCAAAGAAATTA-------AAGAAGAAA-----------------------------------
AACAA-CTTTTAG-------AG-AGAGGA-ATC-GGTATATAAT-------GAATTCAAC-GATTCCA-GTATAAACG-A
A----------AGAAAAAA-GGA-ACGAC-ATCCAAA
>arborea_Miehe
??????AGAA-TTTGACATGCATAGG-AATTT-CA-TAAATTATT-GAATAGT-TTCTATTAACTCTATTCTTTT-C-AT
TCTTAT-------CTACT------AT-TCA----------------------------------------ATTACG-AAT
T-AATA-TGA-----------ATAAAGAATAGAAAAG-----------AATAAAAAAAA-----TGTTA-TA--------
--------------------------------------GAACA-TA------------------AA-AATGAATATAAA-
--------T-AACCATACGAT-----------------------------------------------------------
----ATAATATATATATTTATATATATAT---------------------------------------------------
--------------------------------------------------------------------------------
--------------------------------------------------------------------------------
-------------------------TATTAG-------------------------------------------------
--------------------------------------------------------------------------------
-----------------------------------------------------------------------------ATA
-----AAAAT-----AAAAATATTATTAAACA--TTTTCTA------TTTTTTA--------------------------
----AATTAT----------TTTAAAA----TTTTTTTT-------------ATTCTAT------TTCGCTATTTTTTT-
-------------------GCATATTAGAAATGTCTAATTACTAAA----------TTATTTTTTT--------------
-----------------------------AATAAAAAAA----------TAATAA-TTTTTTATCGAATATT--------
-------------------------ATATATAA-------------TTCAATCGATTTCTCT-------AGTTTATATA-
------------------------------------------------------------------------------AT
TTA-TAT-A-----------------------------------------------------------------------
----------------TAGAT----------------------TTTTTCCTATAAT----------------ATA-----
TGTTATATC----------------GATTTTTATATT------------CCGTGATGAT-------GATAAATATGATCT
AAAATCCGTTGAATCTAT--------------------------------------------------------------
--------------------------------------------------------------------------------
--------------------------------------------------------------------------------
-------------TTAATCTAAT-----TA-----ACAAG-T--------CATT----------------------CGAA
TTCGAA----T-----AATTCGAATGAA-TGGTC--CACT------------CCTCCGCT--------TGCATTCATAAA
-------GGTGTAAGTTT--AG------ACGAAAAAAAAAAAAA-----GATTTAATCATTTAA--------GTATTCCA
AA-CTACATCA-------TATATAT------GTGGT-----------------ATATA----------------TATTGA
ATAGCATATTCCATAAATGGTAGAATCATTTTT----GATTGACCTAAACGTAGGTCT-CCTA-TAG-AAGGAA------
---GATCAAAGAATATAGCAAAGAAATTA-------AAGAAGAAA-----------------------------------
AACAA-CTTTTAG-------AG-AGAGGA-ATC-GGTATATAAT-------GAATTCAAC-GATTCCA-GTATAAACG-A
A----------AGAAAAAA-GGA-ACGAC-ATCCAA?
>arborescens_FM747
????????????????????????GG-AATTT-CC-TAAATTATT-GAATAGT-CCCTATTAACTCTATTCTTTT-C-AT
TCTTAT-------CTACT------AT-TCA----------------------------------------ATTACG-AAT
T-AATA-TGA-----------ATAAAGAATAGAAAAG-----------AATAAAAAAAAA----TGTTA-TA--------
--------------------------------------GAACA-TA------------------AA-AATGAATATAAA-
--------T-AACCATACGAT-----------------------------------------------------------
----AATTTATATATATATATATAAAT-----------------------------------------------------
--------------------------------------------------------------------------------
--------------------------------------------------------------------------------
-------------------------TATTAG-------------------------------------------------
--------------------------------------------------------------------------------
-----------------------------------------------------------------------------ATA
-----AAAAT-----------ATTATTAAACA--TTTTCTA------TTTTTTA--------------------------
----AATTCT----------TTTAAAAA---TTGTTTT--------------ATTATAT------TTCGCTATTTTTTT-
-------------------GCATATTAGAAATGTCTAATTACTAAA----------TTATTTTTTT--------------
-----------------------------AATAAAAAAA----------TAATAA-TTTTTTATCGAATATT--------
-------------------------ATATATAA-------------TTCAATCGATTTCTCT-------AGTTTATATA-
------------------------------------------------------------------------------AT
TTA-TAT-A-----------------------------------------------------------------------
----------------TATAT----------------------TTTTTCTTATAAT----------------ATA-----
TTTTATATC----------------TATTTTTATATT------------CCGTGATGAT-------GATAAATATGATCT
AAAATCTGTTGAATCTAT--------------------------------------------------------------
--------------------------------------------------------------------------------
--------------------------------------------------------------------------------
-------------TTAATCGAAT-----TA-----ACAAG-T--------CATT----------------------CGAA
TTCGAA----T-----AATTCGAATGAA-TGGTC--CACT------------CCCCCGCT--------TGCATTCATAAA
-------GGTGTAAGTTT--AG------ACGAAAAAAAAAAA-------GATTTAATCATTTAA--------GTATTCCA
AA-CTACATCA-------TATATAT------GTGGT-----------------ATATA----------------TATTGA
ATAGCATATTCAATAAATGGTAGAATCATTTTT----GATTGACCTAAACGTAGGTCT-CCTA-TAG-AAGGAA------
---GATCAAAGAATATAGCAAAGAAATTA-------AAGAAGAAA-----------------------------------
AACAA-CTTTTAG-------AG-AGAGGA-ATC-GGTATATAAT-------GAATTCAAC-GATTCCA-GTATAAACG-A
A----------AGAAAAAA-GG???????????????
>arcuata_MP523
???????GAAATTTGACATGCATAGG-AATTT-CC-TAAATTATT-GAATAGT-CCCTATTAAAT?????CTTTT-C-AT
TCTTAT-------CTACT------AT-TCA----------------------------------------ATTACG-AAT
T-AATA-TGA-----------ATAAAGAATAGAAAAG-----------AAAAAAAAAA------TGTTA-TA--------
--------------------------------------GAACA-TA------------------AA-AATGAATATAAA-
--------T-AACCATACGAT-----------------------------------------------------------
----ATTATATATATATTTATATA--------------------------------------------------------
--------------------------------------------------------------------------------
--------------------------------------------------------------------------------
-------------------------TATTAT-------------------------------------------------
--------------------------------------------------------------------------------
------------------------------------------------------------------AAAG-------ACA
-----AAAAT-----------ATTATTAAACA--TTTTCTA------TTTTTAA--------------------------
----AATTCT----------TTTAA------TTTTTTTTT------------ATTATAT------TTCCCTATTTTTTT-
-------------------GCATATTAGAAATGTCTAATTACTAAA----------TTATTTTTTG--------------
-----------------------------AATAAAAAAA----------TAATAA-TTTTTTATCGAATATT--------
-------------------------ATATATAA-------------TTCAATCGATTTCTCT-------AGTTTATATA-
------------------------------------------------------------------------------AT
TTA-TAT-A-----------------------------------------------------------------------
----------------TAGAT-----------------------TTTTCCTATAAT----------------ATA-----
TTTTATATC----------------GATTTTTATATT------------CCGTGATGAT-------GATAAATATGATCT
AAAATCCGTTGAATCTAT--------------------------------------------------------------
--------------------------------------------------------------------------------
--------------------------------------------------------------------------------
-------------TTAATCTAAT-----TA-----ACAAG-T--------CATT----------------------CGAA
TTCGAA----T-----AATTCGAAGGAA-TGGTC--CACT------------CCTCCGCT--------TGTATTCATAAA
-------GGTGTAAGTTT--AG------ACGAAAAAAAAAAA-------GATTTAATCATTTAA--------GTATTCCA
AA-CTACATCA-------TATATAT------GTGGT-----------------ATATA----------------TATGGA
ATAGCATATTCCATAAATGGTAGAATCATTTTT----GATTGACCTAAACGTAGGTCT-CCTA-TAG-AAGGAA------
---GATCAAAGAATATAGCAAAGAAATTA-------AAGAAGAAA-----------------------------------
AACAA-CTTTTAG-------AG-AGAGGA-ATC-AGTATATAAT-------GAATTCAAC-GATTCCA-GTATAAACG-A
A----------AGAAAAAA-GGA-ACGAC-ATCCA??
>ardens_MP1076
??????????ATTTGACATGCATAGG-AATTT-CA-TAAATTATT-GAATAGT-CCCTATTAACTCTATTCTTTT-C-AT
TCTTAT-------CTACT------AT-TCA----------------------------------------ATTACG-AAT
T-AATA-TGA-----------ATAAAGAATAGAAAAG-----------AATAAAAAAAAA----TGTTA-TA--------
--------------------------------------GAACA-TA------------------AA-AATGAATATAAA-
--------T-AACCATACGAT-----------------------------------------------------------
----ATTATATATATATTTATATTATATATATATTA--------------------------------------------
--------------------------------------------------------------------------------
--------------------------------------------------------------------------------
-------------------------TATTAG-------------------------------------------------
--------------------------------------------------------------------------------
-----------------------------------------------------------------------------ATA
-----AAAAT-----AAAAATATTATTAAACA--TTTTCTA------TTTTTTA--------------------------
----AATTCT----------TTTAAAA----TTTTTTTT-------------ATTATAT------TTCGCTATTTTTTT-
-------------------GCATATTAGAAATGTCTAATTACTAAA----------TTATTTTTTT--------------
-----------------------------AATAAAAAAA----------TAATAA-TTTTTTATCGAATATT--------
-------------------------ATATATAA-------------TTCAATCGATTTCTCT-------AGTTTATATA-
------------------------------------------------------------------------------AT
TTA-TAT-A-----------------------------------------------------------------------
----------------TAGAT----------------------TTTTTCCTATAAT----------------ATA-----
T--------------------------ATTTTATATT------------CCGTGATGAT-------GATAAATATGATCT
AAAATCCGTTGAATCTAT--------------------------------------------------------------
--------------------------------------------------------------------------------
--------------------------------------------------------------------------------
-------------TTAATCTAAT-----TA-----ACAAG-T--------CATT----------------------CGAA
TTCGAA----T-----AATTCGAATGAA-TGGTC--CACT------------CCTCCGCT--------TGCATTCATAAA
-------GGTGTAAGTTT--AG------ACGAAAAAAAAAAA-------GATTTAATCATTTAA--------GTATTCCA
AA-CTACATCA-------TACATAT------GTGGT-----------------ATATA----------------TATTGA
ATAGCATATTCAATAAATGGTAGAATCATTTTT----GATTGACCTAAACGTAGGTCT-CCTA-TAG-AAGGAA------
---GATCAAAGAATATAGCAAAGAAATTA-------AAGAAGAAA-----------------------------------
AACAA-CTTTTAG-------AG-AGAGGA-ATC-AGTATATAAT-------GAATTCAAC-GATTCCA-GTATAAACG-A
A----------AGAAAAAA-GGA-ACGAC-ATCCAAA
>areolata_EO12502
?????????????????????????????TTT-CA-TAAATTATT-GARTAGT-CCCTATTAACTCTATTCTTTT-C-AT
TCTTAT-------CTACT------AT-TCA----------------------------------------ATTACG-AAT
T-AATA-TGA-----------ATAAAGAATAGAAAAG-----------AATARAAAAAAA----TGTTA-TA--------
--------------------------------------GAACA-TA------------------AA-AATGAATATAAA-
--------T-AACCATACGAT-----------------------------------------------------------
----ATTATATATATATATATTTATATAAATTATATTA------------------------------------------
--------------------------------------------------------------------------------
--------------------------------------------------------------------------------
-------------------------TAGTAG-------------------------------------------------
--------------------------------------------------------------------------------
-----------------------------------------------------------------------------ACA
-----AAAAT-----------ATTATTAAACA--TTTTCTA------TTTTTTT--------------------------
----AATTAT----------TTTAAA-----TTTTTTTTTT-----------ATTATAT------TTCGCTATTTTTTT-
-------------------GCATATTAGAAATGTCTAATTACTAAA----------TTATTTTTTT--------------
-----------------------------AATAAAAAAA----------TAAGAA-TTTTTTATCGAATATT--------
-------------------------ATATATAA-------------TTCAATCGATTTCTCT-------AGTTTATATA-
------------------------------------------------------------------------------AT
TTA-TAT-A-----------------------------------------------------------------------
----------------TAGAT----------------------TTTTTCCTATAAT----------------ATA-----
TTTTATATC----------------GATTYTTATATT------------CCGTGATGAT-------GATAAATATGATCT
AAAATCCGTTGAATCTAT--------------------------------------------------------------
--------------------------------------------------------------------------------
--------------------------------------------------------------------------------
-------------TTAATCTAAT-----TA-----ACAAG-T--------CATT----------------------CGAA
TTCGAA----T-----AATTCGAATGAA-TGGTC--CACT------------CCTCCGCT--------TGCATTCATAAA
-------GGTGTAAGTTT--AG------ACGAAAAAAAAA---------GATTTAATCATTTAA--------GTATTCCA
AA-CTACATCA-------TATATAT------GTGGT-----------------ATATA----------------TATTGA
ATAGCATATTCAATAAATGGTAGAATCATTTTT----GATTGACCTAAACGTAGGTCT-CCTA-TAG-AAGGAA------
---GATCAAAGAATATAGCAAAGAAATTA-------AAGAAGAAA-----------------------------------
AACAA-CTTTTAG-------AG-AGAGGACATC-AGTATATAAT-------GAATTCAAC-GATTCCA-GTATAAACG-A
A----------AGAAAAAA??????????????????
>argentea_EO12475
???????????????????????????????????????????????????????????????????????????????T
TCTTAT-------CTACT------AT-TCA----------------------------------------ATTACG-AAT
T-AGTA-TGA-----------ATAAGGAATAGAAAAG-----------AATAAAAATAAAA---TGTTA-TA--------
--------------------------------------GAACCCTA------------------AA-AATGAATATAAA-
--------T-AACCATACGAT-----------------------------------------------------------
----ATATTATGTAAATATATTAGATTATTTTTGTATAATATATATATATAAAATATTTTATTAGAT-------------
--------------------------------------------------------------------------------
--------------------------------------------------------------------------------
-------------------------AATTAG-------------------------------------------------
--------------------------------------------------------------------------------
-----------------------------------------------------------------------------ATA
-----AATAT-----------ATTATTAAA----TTTTCTA------TTTTTAA--------------------------
----AATTCT----------TTTAAA-----TTTTTTTTT------------ATTATAT------TTCGCTATTTTTTT-
-------------------GCATATTAGAAATGTCTAATTACTAAA----------TT-TTTTTTT--------------
-----------------------------AATAAAAAAA----------TAATAA-TTTTTTATCGAATATT--------
-------------------------ATATATAA-------------TTCAATCGATTTCTCT-------AGTTTATATA-
------------------------------------------------------------------------------AT
TTA-TAT-A-----------------------------------------------------------------------
----------------TAGAT----------------------TTTTTCCTATAAT----------------ATA-----
TTTTATATC----------------GATTTTTGTATT------------CCGGGATGAT-------GATAAATATGATCT
AAAATCCGTTGAATCT-T--------------------------------------------------------------
--------------------------------------------------------------------------------
--------------------------------------------------------------------------------
-------------TTAATCTAAT-----TA-----ACAAG-C--------CATT----------------------CGAA
TTCGAA----T-----AATTCGAATGAA-TGGTC--CACT------------CCTCCGCT--------TGCATTCATAAA
-------GGTGTAAGTTT--AG------ACGAAAAAAAAAA--------GATTTAATCATTTAA--------GTATTCCC
AA-CTACATCA-------TATATAT------GTGGT-----------------ATATA----------------TATTGA
ATAGCATATTCAATAAATGGTAGAATCATTTTT----GATTGACCTAAACGTAGGTCT-CCTA-TAG-AAGGAA------
---GATCAAAGAATATAGCAAAGAAATTA-------AAGAAGAAA-----------------------------------
AACAA-CTTTTAG-------AG-AGAGGA-ATC-AGTATATAAT-------GAATTCAAT-GATTCCA-GTATAAACG-A
A----------AGAAAAAA-GG???????????????
>artemisioides_MP551
???????????????ACATGCATAGG-AATTT-CA-TAAATTATT-GAATAGT-CCCTATTAACTCTATTCTTTT-C-AT
TCTTAT-------CTACT------AT-TCA----------------------------------------ATTACG-AAT
T-AATA-TGA-----------ATAAAGAATAGAAAAG-----------AATAAAAAAAAA----TGTTA-TA--------
--------------------------------------GAACA-TA------------------AA-AATGAATATAAA-
--------T-AACCATACGAT-----------------------------------------------------------
----ATTATATATATATTTATATAAATTATATTA----------------------------------------------
--------------------------------------------------------------------------------
--------------------------------------------------------------------------------
-------------------------TATTAG-------------------------------------------------
--------------------------------------------------------------------------------
-----------------------------------------------------------------------------ACA
-----AAAAT-----------ATTATTAAACA--TTTTCTA------TTTTTTA--------------------------
----AATTAT----------TTTAAA-----TTATTTTTTT-----------ATTATAT------TTCGCTATTTTTTT-
-------------------GCATATTAGAAATGTCTAATTACTAAA----------TTATTTTTTT--------------
-----------------------------AATAAAAAAA----------TAAGAA-TTTTTTATCGAATATT--------
-------------------------ATATATAA-------------TTCAATCGATTTCTCT-------AGTTTATATA-
------------------------------------------------------------------------------AT
TTA-TAT-A-----------------------------------------------------------------------
----------------TAGAT----------------------TTTTTCCTATAAT----------------ATA-----
TTTTATATC----------------GATTTTTATATT------------CCGTGATGAT-------GATAAATATGATCT
AAAATCCGTTGAATCTAT--------------------------------------------------------------
--------------------------------------------------------------------------------
--------------------------------------------------------------------------------
-------------TTAATCTAAT-----TA-----ACAAG-T--------CATT----------------------CGAA
TTCGAA----T-----AATTCGAATGAA-TGGTC--CACT------------CCTCCGCT--------TGCATTCATAAA
-------GGTGTAAGTTT--AG------ACGAAAAAAAAAA--------GATTTAATCATTTAA--------GTATTCCA
AA-CTACATCA-------TATATAT------GTGGT-----------------ATATA----------------TATTGA
ATAGCATATTCAATAAATGGTAGAATCATTTTT----GATTGACCTAAACGTAGGTCT-CCTA-TAG-AAGGAA------
---GATCAAAGAATATAGCAAAGAAATTA-------AAGAAGAAA-----------------------------------
AACAA-CTTTTAG-------AG-AGAGGA-ATC-AGTATATAAT-------GAATTCAAC-GATTCCA-GTATAAACG-A
A----------AGAAAAAA-GGA-ACGAC-ATC????
>aspalathifolia_DB1408
????????????????????????????????????????????????????????????????????????????????
???????????????ACT------AT-TCA----------------------------------------ATTACG-AAT
T-AATA-TGA-----------ATAAAGAATAGAAAAG-----------AATAAAAAAAAG----GGTTA-TA--------
--------------------------------------GAACA-TA------------------AA-AAGGAATATAAA-
--------A-AACCATACGAT-----------------------------------------------------------
----ATTATATATATATTTATATAT-------------------------------------------------------
--------------------------------------------------------------------------------
--------------------------------------------------------------------------------
-------------------------TATTAG-------------------------------------------------
--------------------------------------------------------------------------------
-----------------------------------------------------------------------------ATA
-----AAAAT-----------ATTATTAAACA--TTTTCTA------TTTTTAT--------------------------
----AATTCT----------TTTAAAA----TTTTTTTT-------------ATTATAT------TTCGCTATTTTTTT-
-------------------GCATATTAGAAATGTCTAATTACTAAA----------TTTTTTTTTT--------------
-----------------------------AATAAAAAAA----------GAAAAA-TTTTTTATYGAATATT--------
-------------------------ATATATAA-------------TTCAATCGATTTCTCT-------AGTTTATATA-
------------------------------------------------------------------------------AT
TTA-TAT-A-----------------------------------------------------------------------
----------------TAGAT----------------------TTTTTCCTATAAT----------------ATA-----
TTTTATATC----------------GATTTTTATATT------------CCGTGATGAT-------GATAAATATGATCT
AAAATCCGTTGAATCTAT--------------------------------------------------------------
--------------------------------------------------------------------------------
--------------------------------------------------------------------------------
-------------TTAATCTAAT-----TA-----ACAAG-T--------CATT----------------------TGAA
TTCGAA----T-----AATTCGAATGAA-TGGTC--CACT------------CCTCCGCT--------TGCATTCATAAA
-------GGTGTAAGTTT--AG------ACGAAAAAAAAAAA-------GATTTAATCATTTAA--------GTATTCCA
AA-CTACATCA-------TATATAT------GTGGT-----------------ATATA----------------TATTGA
ATAGCATATTCACTAAATGGTAGAATCATTTTT----GATTGACCTAAACGTAGGTCT-CCTA-TAG-AAGGAA------
---GATCAAAGAATATAGCAAAGAAATTA-------AAGAAGAAA-----------------------------------
AACAA-CTTTTAG-------AG-AGAGGA-ATC-GGTATATAAT-------GAATTCAAC-GATTCCT-GTATAAACG-A
A----------AGAAAAAA-GGA??????????????
>astroites_EO12758
??????????ATTTGACATGCATAGG-AATTT-CA-TAAATTATT-GAATAGT-CCCTATTAACTCTATTCTTTT-C-AT
TCTTAT-------CTACT------AT-TCA----------------------------------------ATTACG-AAT
T-AATA-TGA-----------ATAAAGAATAGAAAAG-----------AATAAAAAAAAA----TGCTA-TA--------
--------------------------------------GAACA-TA------------------AA-AATGAATATAAA-
--------A-AACCATACGAT-----------------------------------------------------------
----ATATTATATATATATTTATTTTATATATATTA--------------------------------------------
--------------------------------------------------------------------------------
--------------------------------------------------------------------------------
-------------------------TATTAG-------------------------------------------------
--------------------------------------------------------------------------------
-----------------------------------------------------------------------------ATA
-----AAAAT-----------ATTATTAAACA--TTTTCTA------TTTTTTA--------------------------
----AATTCT----------TTTAAA-----TTTTTTTTTT-----------ATTATAT------TTCGCTATTTTTTT-
-------------------GCATATTAGAAATGTCTAATTACTAAA----------TTATTTTTTT--------------
-----------------------------AATAAAAAAA----------TAATAA-TTTTTTATCGAATATT--------
-------------------------ATATATAA-------------TTCAATCGATTTCTCT-------AGTTTATATA-
------------------------------------------------------------------------------AT
TTA-TAT-A-----------------------------------------------------------------------
----------------TAGAT----------------------TTTTTCCTATAAT-------ATTTAATATATA-----
TTTTATA---------------------TTTTATATT------------CTGTGATGAT-------GATAAATATGATCT
AAAATCCGTTGAATCTAT--------------------------------------------------------------
--------------------------------------------------------------------------------
--------------------------------------------------------------------------------
-------------TTAATCTAAT-----TA-----ACAAG-T--------CATT----------------------CGAA
TTCGAA----T-----AATTCGAATGAA-TGGTC--CACT------------CCTCCGCT--------TGCATTCATAAA
-------GGTGTAAGTTT--AG------ACGAAAAAAAAA---------GATTTAATCATTTAA--------GTATTCCA
AA-CTACATCA-------TACATAT------GTGGT-----------------ATATA----------------TATTGA
ATAGCATATTCAATAAATGGTAGAATCATTTTT----GATTGACCTAAACGTAGGTCT-CCTA-TAG-AAGGAA------
---GATCAAAGAATATAGCAAAGAAATTA-------AAGAAGAAA-----------------------------------
AACAA-CTTTTAG-------AG-AGAGGA-ATC-AGTATATAAT-------GAATTCAAC-GATTCCA-GTATAAACG-A
A----------AGAAAAAA-GGA-ACGAC-ATCCAA?
>atherstonei_EO12261
??????????????GACATGCATAGG-ATTTT-AA-TAAACTATTCGAATCGT-CCCTATTAACTCTATTCTTTT-C-AT
TCTTAT-------CTACT------AT-TCA----------------------------------------ATTACG-AAT
T-AATA-TGAG----------ATAAAGAATAGAAAAG-----------AATAAAAAAAAA----TGTTA-TA--------
--------------------------------------GAACA-TA------------------AAGAATGAATATAAA-
--------TGAACCATACGAT-----------------------------------------------------------
----ATATTATATATATTTATATTTAAATTATATAT--------------------------------------------
--------------------------------------------------------------------------------
--------------------------------------------------------------------------------
-------------------------TATTAGATAAAAATATTAKTAAACATTTTTTATTCTTTTCATTCTTATCTACTAT
TCAATTACGAATTAATATGAATAAAGAATAGAAAAGAATAAAAAAAAATGTTATAGAACATAAAAATGAATATAAATAAC
CATACGATATATTATTTTATATTTATATATTAG--------------------------------------------ATA
-----AAAAT-----------ATTATTAAACA--TTTTCTA------TTTTTTA--------------------------
----AATTCT----------TTTAAAA----TTTTTTTT-------------ATTATAT------TTCGCTATTTTTTT-
-------------------GCATATTAGAAATGTCTAATTACTAAA----------TT-TTTTTTT--------------
-----------------------------AAWAAAAAAA----------TAATAA-TTTTTTATCGAATATT--------
-------------------------ATATATAA-------------TTCAATCGATTTCTCT-------AGTTTATATA-
------------------------------------------------------------------------------AT
TTA-TAT-A-----------------------------------------------------------------------
----------------TAGAT----------------------TTTTTCCTATAAT----------------ATA-----
TTTTATATC----------------GATTTTTATATT------------CCGGGAAGAT-------GATAAATATGATCT
AAAATCCGTTGAATCTWT--------------------------------------------------------------
--------------------------------------------------------------------------------
--------------------------------------------------------------------------------
-------------TTAATCTAAT-----TA-----AAAAG-T--------CCTT----------------------TGAA
TT?GAA----T-----AAWTCGAATGAA-TGGTC--CCCT------------CCTCCSCC--------TGCCTTCWTAAA
-------GGGGTAAGGTT--AG------ACG?AAAAAAAAAAA------GATTTAATCATTTAA--------GTATTCCA
AA-CTACATCA-------TATATAT------GTGGT-----------------ATATA----------------TATTGA
ATAGCATATTCAATAAATGGTAGAATCATTTTT----GATTGACCTAAACGTAGGTCT-CCTA-TAG-AAGGAA------
---GATCAAAGAATATAGCAAAGAAATTA-------AAGAAGAAA-----------------------------------
AACAA-CTTTTAG-------AG-AGAGGA-ATC-GGTATATAAT-------GAATTCAAC-GATTCCT-GTATAAACG-A
A----------AGAAAAAA-GGA-ACGAC-ATCCAAA
>atromontana_EO12544
???????????????????????????????????????????????????????????????????????????????T
TCTTAT-------CTACT------AT-TCA----------------------------------------ATTACG-AAT
T-AATA-TGA-----------ATAAAGAATAGAAAAG-----------AATAAAAAAAAA----TGTTA-TA--------
--------------------------------------GAACA-TA------------------AA-AATGAATATAAA-
--------T-AACCATACGAT-----------------------------------------------------------
----ATATTATATATATTTATTTATATTATTTA-----------------------------------------------
--------------------------------------------------------------------------------
--------------------------------------------------------------------------------
-------------------------TATTAG-------------------------------------------------
--------------------------------------------------------------------------------
-----------------------------------------------------------------------------ATA
-----AAAAT-----------ATTATAAAACA--TTTTCTA------TATTTTA--------------------------
----AATTCT----------TTTAAAA----TTTTTTTT-------------ATTATAT------TTCGCTATTTTTTT-
-------------------GCATATTAGAAATGTCTAATTACTAAA----------TTATTTTTTT--------------
-----------------------------AATAAAAAAA----------TAAAAA-TTTTTTATCGAATATT--------
-------------------------ATATATAA-------------TTCAATCGATTTCTCT-------AGTTTATATA-
------------------------------------------------------------------------------AT
TTA-TAT-A-----------------------------------------------------------------------
----------------TAGAT----------------------TTTTTCCTATAAT----------------ATA-----
TTTTATATC----------------GATTTTTATATT------------CCGTGATGAT-------GATAAATATGATCT
AAAATCCGTTGAATCTAT--------------------------------------------------------------
--------------------------------------------------------------------------------
--------------------------------------------------------------------------------
-------------TTAATCTAAT-----TA-----ACAAG-T--------CATT----------------------CGAA
TTCGAA----T-----AATTCGAATGAA-TGGTC--CACT------------CCTCCGCT--------TGCATTCATAAA
-------GGTGTAAGTTT--AG------ACGAAAAAAAAAAA-------GATTTAATCATTTAA--------GTATTCCA
AA-CTACATCA-------TATATAT------GTGGT-----------------ATATA----------------TATTGA
ATAGCATATTCAATAAATGGTAGAATCATTTTT----GATTGACCTAAACGTAGGTTC-CCTA-TAG-AAGGAA------
---GATCAAAGAATATAGCAAAGAAATTA-------AAGAAGAAA-----------------------------------
AACAA-CTTTTAG-------AG-AGAGGA-ATC-AGTATATAAT-------GAATTCAAC-GATTCCA-GTATAAACG-A
A????????????????????????????????????
>atrovinosa_MP864
?????????????????????????????????????????????????????????TATTAACTCTATTCTTTT-C-AT
TCTTAT-------CTACT------AT-TCA----------------------------------------ATTACG-AAT
T-AATA-TGA-----------ATAAAGAATAGAAAAG-----------AATAAAATAAAAA---TGTTA-TA--------
--------------------------------------GAACA-TA------------------AA-AATGAATATAAA-
--------T-AATAATACGAT-----------------------------------------------------------
----ATTATATATCTATTTATATATTA-----------------------------------------------------
--------------------------------------------------------------------------------
--------------------------------------------------------------------------------
-------------------------TATTTA-------------------------------------------------
--------------------------------------------------------------------------------
-----------------------------------------------------------------------------ATA
-----AATAT-----------ATTATTAAACA--TTTTCTA------TTTTTTA--------------------------
----AATTCT----------TTTAAA-----TTTTTTTTT------------ATTATAT------TTCGCTATTTTTTT-
-------------------GCATATTAGAAATGTCTAATTACTAAA----------TTATTTTTTT--------------
-----------------------------AATAAAAAAA----------TAATAA-TTTTTTATCGAATATT--------
-------------------------ATATATAA-------------TTCAATCGATTTCTCT-------AGTTTATATA-
------------------------------------------------------------------------------AT
TTA-TAT-A-----------------------------------------------------------------------
----------------TAGAT----------------------TTTTTCCTATAAT----------------ATA-----
TTTTATATC----------------GATTTTTGTATT------------CCGGGATGAT-------GATAAATATGATCT
AAAATCCGTTGAATCTAT--------------------------------------------------------------
--------------------------------------------------------------------------------
--------------------------------------------------------------------------------
-------------TTAATCTAAT-----TA-----ACAAG-T--------CATT----------------------CGAA
TTCGAA----T-----AATTCGAATGAG-TGGTC--CACT------------CCTCCGCT--------TGCATTCATAAA
-------GGTGTAAGTTT--AG------ACGAAAAAAAAAAAAA-----GATTTAATCATTTAA--------GTATTCCA
AA-CTACATCA-------TATATAT------GTGGT-----------------ATATA----------------TATTGA
ATAGCATATTCAATAAATGGTAGAATCATTTTT----GATTGACCTAAACGTAGGTCT-CCTA-TAG-AAGGAA------
---GATCAAAGAATATAGCAAAGAAATTA-------AAGAAGAAA-----------------------------------
AACAA-CTTTTAG-------AG-AGAGGA-ATC-AGTATATAAT-------GAATTCAAC-GATTCCA-GTATAAACG-A
A----------AGA???????????????????????
>australis_PPF
???????????TTTGACATGCATAGGGAATTT-CA-TAAATTATT-GAATAGT-CTCTATTAACTCTATTCTTTT-C-AT
TCTTAT-------CTACT------AT-TCA----------------------------------------ATTACG-AAT
T-AATA-TGA-----------ATAAAGAATAGAAAGG-----------AATAAAAAATAAA---TGTTA-TA--------
--------------------------------------TAATA-TATAAATGTTATATAATATAAA-AATGAATATAAA-
--------T-AACCATAGGAT-----------------------------------------------------------
----ATTATATATATATTATAAATAATATATTAATATATT----------------------------------------
--------------------------------------------------------------------------------
--------------------------------------------------------------------------------
--------------------------------------------------------------------------------
--------------------------------------------------------------------------------
--------------------------------------------------------------------------------
-----AATAT-----------ATTATAAAATA--TTTTCTA------TTTTATA--------------------------
----AATTCC----------ATTAAAA----TTTTTTTT-------------ATTCTAT------TTCGCTATTTTTTT-
-------------------GCATATTAGAAATGTCTATTTACTAAA----------TTATTTTTTT--------------
-----------------------------AATAAAAAAA----------TATTAA-TTTTTTATCGAATATT--------
-------------------------ATATATAA------TATATATTATAATATATTTCTCT-------AGTTTATATA-
------------------------------------------------------------------------------AT
TTA-TAT-A-----------------------------------------------------------------------
----------------TAGAT----------------------TTTTTCCTATAAT----------------ATA-----
TTTTATATG----------------GATTTTTCTATT------------CCGCGATGAT-------GATAAATATCATTT
AAAATCCGTTGAATCTAT--------------------------------------------------------------
--------------------------------------------------------------------------------
--------------------------------------------------------------------------------
-------------TTAATCTAAT-----TA-----ACAAG-T--------CATT----------------------CGAA
TTCGAA----T-----AATTCGAATGAA-TGGTC--CACT------------CCTCCGCT--------TGCATTCATAAA
-------GGTGTAAGTTA--AG------ACGAAAAAAAAAAAAAAAAA-GATTTAATCATTTAA--------GTATTCCA
AA-CTACATCA-------TATATAT------GTGGT-----------------ATATA----------------TATTGA
ATAGCATATTTACTAAATGGTAGAATCATTTTT----GATTGACCTAAACGTAGGTCT-CCTA-TAGTAAGGAA------
---GATCAAAGAATATAGCAAAGAAATTA-------AAGAAGAAA-----------------------------------
AACAA-CTTTTAG-------AG-AGAGGA-ATC-GGTATATAAT-------GAATTCAAC-GATTCCA-GTATAAACG-A
A----------AGAAAAAA-GGA-ACGAC-ATCCAA?
>australis_PPM
????????????????????????????????????????????????????????????????????????TTT-C-AT
TCTTAT-------CTACT------AT-TCA----------------------------------------ATTACG-AAT
T-AATA-TGA-----------ATAAAGAATAGAAAGG-----------AATAAAAAATAAA---TGTTA-TA--------
--------------------------------------TAATA-TATAAACGTTATATAATATCAA-AATGGATATAAA-
--------T-GACCATCGGAT-----------------------------------------------------------
----ATTATATATATATTATATATAATATATTAATATATT----------------------------------------
--------------------------------------------------------------------------------
--------------------------------------------------------------------------------
--------------------------------------------------------------------------------
--------------------------------------------------------------------------------
--------------------------------------------------------------------------------
-----AATAT-----------ATTATAAAATA--TTTTCTA------TTTTATA--------------------------
----AATTCA----------TTTAAAA----TTTTTTTT-------------ATTCTAT------TTCGCTATTTTTTT-
-------------------GCATATTAGAAATGTCTATTTACTAAA----------TTATTTTTTT--------------
-----------------------------AATAAAAAAA----------TATTAA-TTTTTTATCGAAAATT--------
-------------------------ATATATAA------TATATATTATAATATATTTCTCT-------AGTTTATATA-
------------------------------------------------------------------------------AT
TTA-TAT-A-----------------------------------------------------------------------
----------------TAGAT----------------------TTTTTCCTATAAT----------------ATA-----
TTTTATATG----------------GATTTTTCTATT------------CCGCGATGAT-------GATAAATATCATCT
AAAATCCGTTGAATCTAT--------------------------------------------------------------
--------------------------------------------------------------------------------
--------------------------------------------------------------------------------
-------------TTAATCTAAT-----TA-----ACAAG-T--------CATT----------------------CGAA
TTCGAA----T-----AATTCGAATGAA-TGGTC--CACT------------CCTCCGCT--------TGCTTTCATAAA
-------GGTGTGGGTTA--AG------ACGAAAAAAAAAAAAAAAAA-GATTTAATCATTTAA--------GTATTCCA
AA-CTACATCA-------TATATAT------GTGGT-----------------ATATA----------------TATTGA
ATAGCATATTTACTAAATGGTAGAATCATTTTT----GATTGACCTAAACGTAGGTCT-CCTA-TAGTAAGGAA------
---GATCAAAGAATATAGCAAAGAAATTA-------AAGAAGAAA-----------------------------------
AACAA-CTTTTAG-------AG-AGAGGA-ATC-GGTAT?????????????????????????????????????????
?????????????????????????????????????
>autumnalis_MP665
??????AGAAATTTGACATGCATAGG-AATTT-CA-TAAATTATT-GAATAGT-CCCTATTAACTCTATTCTTTT-C-AT
TCTTAT-------CTACT------AT-TCA----------------------------------------ATTACG-AAT
T-AATA-TGA-----------ATAAAGAATAGAAAAG-----------AATAAAAAAAA-----TGTTA-TA--------
--------------------------------------GAACA-TA------------------AA-AATGAATATAAA-
--------T-AACCATACGAT-----------------------------------------------------------
----ATATTATATATATTTATATATTAATATTA-----------------------------------------------
--------------------------------------------------------------------------------
--------------------------------------------------------------------------------
-------------------------TATTAT-------------------------------------------------
--------------------------------------------------------------------------------
-----------------------------------------------------------------------------ATA
-----AAAAT-----------ATTATTAAACA--TTTTCTA------TTTTTAA--------------------------
----AATTCT----------TTTAAA-----TTTTTTTT-------------ATTATAT------TTCGCTATTTTTTT-
-------------------GCATATTAGAAATGTCTAATTACTAAA----------TTATTTTTTT--------------
-----------------------------AATAAAAAAA----------TAATAA-TTTTTTATCGAATATT--------
-------------------------ATATATAA-------------TTCAATCGAT------------------------
--------------------------------------------------------------------------------
--------------------------------------------------------------------------------
--------------------------------------------------------------------------------
-----------------------------------------------------GATGAT-------GATAAATATGATCT
AAAATCCGTTGAATCTAT--------------------------------------------------------------
--------------------------------------------------------------------------------
--------------------------------------------------------------------------------
-------------TTAATCTAAT-----TA-----ACAAG-T--------CATT----------------------CGAA
TTCGAA----T-----AATTCGAATGAA-TGGTC--CACT------------CCTCCGCT--------TGCATTCATAAA
-------GGTGTAAGTTA--TG------ACGAAAAAAAAA---------GATTTAATCATTTAA--------GTATTCCA
AA-CTACATCA-------TATATAT------GTGGT-----------------ATATA----------TATATATATTGA
ATAGCATATTCAATAAATGGTAGAATCATTTTT----GATTGACCTAAACGTAGGTCT-CCTA-TAG-AAGGAA------
---GATCAAAGAATATAGCAAAGAAATTA-------AAGAAGAAA-----------------------------------
AACAA-CTTTTTG-------AG-AGAGGA-ATC-AGTATATAAT-------GAATTCAAC-GATTCCA-GTATAAACG-A
A----------AGAAAAAA-GGA-ACGAC-ATCCAA?
>axillaris_MP1052
??????????ATTTGACATGCATAGG-AATTTTCA-TAAATTATT-GAATAGT-CCCTATTAACTCCATTCTTTT-C-AT
TCTTAT-------CTACT------AT-TCA----------------------------------------ATTACG-AAT
T-AATA-TGA-----------ATAAAGAATAGAAAAG-----------AATAAAAAAAAA----TGTTA-TA--------
--------------------------------------GAACA-TA------------------AA-AATGAATATAAA-
--------T-AACCATACGAT-----------------------------------------------------------
----ATTATATATATATTTATATAAATTATATTA----------------------------------------------
--------------------------------------------------------------------------------
--------------------------------------------------------------------------------
-------------------------TATTAG-------------------------------------------------
--------------------------------------------------------------------------------
-----------------------------------------------------------------------------ACA
-----AAAAT-----------ATTATTAAACA--TTTTCTA------TTTTTTA--------------------------
----AATTCT----------TTTAAA------TTTTTTTTT-----------ATTATAT------TTCGCTATTTTTTT-
-------------------GCATATTAGAAATGTCTAATTACTAAA----------TTATTTTTTT--------------
-----------------------------AATAATAAAA----------TAAGAA-TTTTTTATCGAATATT--------
-------------------------ATATATAA-------------TTCAATCGATTTCTCT-------AGTTTATATA-
------------------------------------------------------------------------------AT
TTA-TAT-A-----------------------------------------------------------------------
----------------TAGAT----------------------TTTTTCCTATAAT----------------ATA-----
TTTTATATC----------------GATTTTTATATT------------CCGTGATGAT-------GATAAATATGATCT
AAAATCCGTTGAATCTAT--------------------------------------------------------------
--------------------------------------------------------------------------------
--------------------------------------------------------------------------------
-------------TTAATCTAAT-----TA-----ACAAG-T--------CATT----------------------CGAA
TTCGAA----T-----AATTCGAATGAA-TGGTC--CACT------------CCTCCGCT--------TGCATTCATAAA
-------GGTGTAAGTTT--AG------ACGAAAAAAAAA---------GATTTAATCATTTAA--------GTATTCCA
AA-CTACATCA-------TATATAT------GTGGT-----------------ATATA----------------TATTGA
ATAGCATATTCAATAAATGGTAGAATCATTTTT----GATTGACCTAAACGTAGGTCT-CCTA-TAG-AAGGAA------
---GATCAAAGAATATAGCAAAGAAATTA-------AAGAAGAAA-----------------------------------
AACAA-CTTTTAG-------AG-AGAGGA-ATC-AGTATATAAT-------GAATTCAAC-GATTCCA-GTATAAACG-A
A----------AGAAAAAA-GGA-ACGAC-ATCCAA?
>axillaris_MP594
????????????????????CATAGG-AATTT-CA-TAAATTATT-GAATAGT-CCCTATTAACTCTATTCTTTT-C-AT
TCTTAT-------CTACT------AT-TCA----------------------------------------ATTACG-AAT
T-AATA-TGA-----------ATAAAGAATAGAAAAG-----------AATAAAAAAAAA----TGTTA-TA--------
--------------------------------------GAACA-TA------------------AA-AATGAATATAAA-
--------T-AACCATACGAT-----------------------------------------------------------
----ATTATATATATATTTATATAAATTATATTA----------------------------------------------
--------------------------------------------------------------------------------
--------------------------------------------------------------------------------
-------------------------TATTAG-------------------------------------------------
--------------------------------------------------------------------------------
-----------------------------------------------------------------------------ACA
-----AAAAT-----------ATTATTAAACA--TTTTCTA------TTTTTTA--------------------------
----AATTCT----------TTTAAA-----TTTTTTTTT------------ATTATAT------TTCGCTATTTTTTT-
-------------------GCATATTAGAAATGTCTAATTACTAAA----------TTATTTTTTT--------------
-----------------------------AATAATAAAA----------TAAGAA-TTTTTTATCGAATATT--------
-------------------------ATATATAA-------------TTCAATCGATTTCTCT-------AGTTTATATA-
------------------------------------------------------------------------------AT
TTA-TAT-A-----------------------------------------------------------------------
----------------TAGAT----------------------TTTTTCCTATAAT----------------ATA-----
TTTTATATC----------------GATTTTTATATT------------CCGTGATGAT-------GATAAATATGATCT
AAAATCCGTTGAATCTAT--------------------------------------------------------------
--------------------------------------------------------------------------------
--------------------------------------------------------------------------------
-------------TTAATCTAAT-----TA-----ACAAG-T--------CATT----------------------CGAA
TTCGAA----T-----AATTCGAATGAA-TGGTC--CACT------------CCTCCGCT--------TGCATTCATAAA
-------GGTGTAAGTTT--AG------ACGAAAAAAAAA---------GATTTAATCATTTAA--------GTATTCCA
AA-CTACATCA-------TATATAT------GTGGT-----------------ATATA----------------TATTGA
ATAGCATATTCAATAAATGGTAGAATCATTTTT----GATTGACCTAAACGTAGGTCT-CCTA-TAG-AAGGAA------
---GATCAAAGAATATAGCAAAGAAATTA-------AAGAAGAAA-----------------------------------
AACAA-CTTTTAG-------AG-AGAGGA-ATC-AGTATATAAT-------GAATTCAAC-GATTCCA-GTATAAACG-A
A----------AGAAAA????????????????????
>axilliflora_MP916
??????????????GACATGCATAGG-AATTT-CA-TAAATTATT-GAATAGT-CCCTATTAACTCTATTCTTTT-C-AT
TCTTAT-------CTACT------AT-TCA----------------------------------------ATTACG-AAT
T-AATA-TGA-----------ATAAAGAATATAA----------------TAAAAAAAAA----TGTTA-TA--------
--------------------------------------GAACA-TA------------------AA-AATGAATATAAA-
--------T-AACCATACGAT-----------------------------------------------------------
----ATTATATATATATAT-------------------------------------------------------------
--------------------------------------------------------------------------------
--------------------------------------------------------------------------------
-------------------------TATTAT-------------------------------------------------
--------------------------------------------------------------------------------
-----------------------------------------------------------------------------ATA
-----AAAAT-----AAAAATATTATTAAACA--TTTTCTA------TTTTTTA--------------------------
----AATTTT----------TTTAAAAA---TTTTTTT--------------ATTATAT------TTCGCTATTTTTTT-
-------------------GCATATTAGAAATGTCTAATTACTAAA----------TTATTTTTTT--------------
-----------------------------AATAAAAAAA----------TAAAAA-TTTTTTATCGAATATT--------
-------------------------ATATATAA-------------TTCAATCGATTTCTCT-------AGTTTATATA-
------------------------------------------------------------------------------AT
TTA-TAT-A-----------------------------------------------------------------------
----------------TAGAT----------------------TTTTTCCTATAAT----------------ATA-----
TTTTATATC----------------GATTTTTATATT------------CCGTGATGAT-------GATAAATATGATCT
AAAATCCGTTGAATCTAT--------------------------------------------------------------
--------------------------------------------------------------------------------
--------------------------------------------------------------------------------
-------------TTAATCTAAT-----TA-----ACAAG-T--------CATT----------------------CGAA
TTCGAA----T-----AATTCGAATGAA-TGGTC--CACT------------CCTCCGCT--------TGCATTCATAAA
-------GGTGTAAGTTT--AG------ACGAAAAAAAAAAAAAA----GATTTAATCATTTAA--------GTATTCCA
AA-CTACATCA-------TATATAT------GTGGT-----------------ATATA----------------TATTGA
ATAGCATATTCAATAAATGGTAGAATCATTTTT----GATTGACCTAAACGTAGGTCT-CCTA-TAG-AAGGAA------
---GATCAAAGAATATAGCAAAGAAATTA-------AAGAAGAAA-----------------------------------
AACAA-TTTTTAG-------AG-AGAGGA-ATC-AGTATATAAT-------GAATTCAAC-GATTCCA-GTATAAACG??
?????????????????????????????????????
>baccans_BG645
??????????????GACATGCATAGG-AATTT-CA-TAAATTATT-GAATAGT-CCCTATTAACTCTATTCTTTT-C-AT
TCTTAT-------CTACT------AT-TCA----------------------------------------ATTACG-AAT
T-AATA-TGA-----------ATAAAGAATAGAAAAG-----------AATAAAAAAAAA----TGTTA-TA--------
--------------------------------------GAACA-TA------------------AA-AATGAATATAAA-
--------T-AACCATACGAT-----------------------------------------------------------
----ATATTATATATATTTATATATTTTA---------------------------------------------------
--------------------------------------------------------------------------------
--------------------------------------------------------------------------------
-------------------------TATTAG-------------------------------------------------
--------------------------------------------------------------------------------
-----------------------------------------------------------------------------ATA
-----AAAAT-----------ATTATTAAACA--TTTTCTA------TTTTTTA--------------------------
----AATTCT----------TTTAAA-----TTTTTTTTT------------ATTATAT------TTCGCTATTTTTTT-
-------------------GCATATTAGAAATGTCTAATTACTAAA----------TTATTTTTTT--------------
-----------------------------AATAAAAAAA----------TAATAA-TTTTTTATCGAATATT--------
-------------------------ATATATAA-------------TTCAATCGATTTCTCT-------AGTTTATATA-
------------------------------------------------------------------------------AT
TTA-TAT-A-----------------------------------------------------------------------
----------------TCGCT----------------------TTTTTCCTATAAT----------------ATA-----
TTTTATATC----------------GATTTTTATATT------------CCGTGATGAT-------GATAAATATGATCT
AAAATCTGTTGAATCTAT--------------------------------------------------------------
--------------------------------------------------------------------------------
--------------------------------------------------------------------------------
-------------TTAATCTAAT-----TA-----ACAAG-T--------CATT----------------------CGAA
TTCGAA----T-----AATTCGAATGAA-TGGTC--CACT------------CCTCCGCT--------TGCATTCATAAA
-------GGTGTAAGTTT--AG------ACGAAAAAAAAA---------GATTTAATCATTTAA--------GTATTCCA
AA-CTACATCA-------TATATAT------GTGGT-----------------ATATA-----------ATATATATTGA
ATAGCATATTCAATAAATGGTAGAATCATTTTT----GATTGACCTAAACGTAGGTCT-CCTA-TAG-AAGGAA------
---GATCAAAGAATATAGCAAAGAAATTA-------AAGAAGAAA-----------------------------------
AACAA-CTTTTAG-------AG-AGAGGA-ATC-AGTATATAAT-------GAATTCAAC-GATTCCA-GTATAAACG-A
A----------AGAAAAAA-GGA-ACGAC-ATCCAA?
>banksii_com_MP824
???????G-AATTTGACATGCATAGG-AATTT-CA-TAAATTATT-GAATAGT-CCCTATTAACTCTATTCTTTT-C-AT
TCTTAT-------CTACT------AT-TCA----------------------------------------ATTACG-AAT
T-AATA-TGA-----------ATAAAGAATAGAAAAA-----------AAAAAAAA--------TGTTA-TA--------
--------------------------------------GAACA-TA------------------AA-AATGAATATAAA-
--------T-AACCATACGAT-----------------------------------------------------------
----ATATTATATATATTTATATATATTA---------------------------------------------------
--------------------------------------------------------------------------------
--------------------------------------------------------------------------------
-------------------------TATTAG-------------------------------------------------
--------------------------------------------------------------------------------
-----------------------------------------------------------------------------ATA
-----AAAAT-----AAAAATATTATTAAACA--TTTTCTA------TTTTTTA--------------------------
----AATTCT----------TTTAAAA----TTTTTTTT-------------ATTATAT------TTCGCTATTTCTTT-
-------------------GCATATTAGAAATGTCTAATTACTAAA----------TTATTTTTTT--------------
-----------------------------AATAAAAAAA----------TAATAA-TTTTTTATCGAATATT--------
-------------------------ATATATAA-------------TTCAATCTATTTCTCT-------AGTTTATATA-
------------------------------------------------------------------------------AT
TTA-TAT-A-----------------------------------------------------------------------
----------------TAGAT----------------------TTTTTCCTATAAT----------------ATA-----
TTTTATATC----------------GATTTTTATATT------------CCGTGATGAT-------GATAAATATGATCT
AAAATCCGTTGAATCTAT--------------------------------------------------------------
--------------------------------------------------------------------------------
--------------------------------------------------------------------------------
-------------TTAATCTAAT-----TA-----ACAAG-T--------CATT----------------------CGAA
TTCGAA----T-----AATTCGAATGAA-TGGTC--CACT------------CCTCCGCT--------TGCATTCATAAA
-------GGTGTAAGTTT--AG------ACGAAAAAAAAA---------GATTTAATCATTTAA--------GTATTCCA
AA-CTACATCA-------TATATAT------GTGGT-----------------ATATA----------------TATTGA
ATAGCATATTCCATAAATGGTAGAATCATTTTT----GATTGACCTAAACGTAGGTCT-CCTA-TAG-AAGGAA------
---GATCAAAGAATATAGCAAAGAAATTA-------AAGAAGAAA-----------------------------------
AACAA-CTTTTCG-------AG-AGAGGA-ATC-CGTATATAAT-------GAATTCAAC-GATTCCA-GTATAAACG-A
A----------AGAAAAAA-GGA-ACGAC-ATCCAAA
>banksii_pur_NB1753
???????????TTTGACATGCATAGG-AATTT-CA-TAAATTATT-GAATAGT-CCCTATTAACTCTATTCTTTT-C-AT
TCTTAT-------CTACT------AT-TCA----------------------------------------ATTACG-AAT
T-AATA-TGA-----------ATAAAGAATAGAAAAA-----------AAAAAAAAA-------TGTTA-TA--------
--------------------------------------GAACA-TA------------------AA-AATGAATATAAA-
--------T-AACCATACGAT-----------------------------------------------------------
----ATATTATATATATTTATATATATTA---------------------------------------------------
--------------------------------------------------------------------------------
--------------------------------------------------------------------------------
-------------------------TATTAG-------------------------------------------------
--------------------------------------------------------------------------------
-----------------------------------------------------------------------------ATA
-----AAAAT-----AAAAATATTATTAAACA--TTTTCTA------TTTTTTA--------------------------
----AATTCT----------TTTAAAA----TTTTTTTT-------------ATTATAT------TTCGCTATTTCTTT-
-------------------GCATATTARAAATGTCTAATTACTAAA----------TTATTTTTTT--------------
-----------------------------AATAAAAAAA----------TAATAA-TTTTTTATCGAATATT--------
-------------------------ATATATAA-------------TTCAATCTATTTCTCT-------AGTTTATATA-
------------------------------------------------------------------------------AT
TTA-WAT-A-----------------------------------------------------------------------
----------------TAGAT----------------------TTTTTCCTATAAT----------------ATA-----
TTTTATATC----------------GATTTTTATATT------------CCGTGATGAT-------GATAAATATGATCT
AAAATCCGTTGAATCTAT--------------------------------------------------------------
--------------------------------------------------------------------------------
--------------------------------------------------------------------------------
-------------TTAATCTAAT-----TA-----ACAAG-T--------CATT----------------------CGAA
TTCGAA----T-----AATTCGAATGAA-TGGTC--CACT------------CCTCCGCT--------TGCATTCATAAA
-------GGTGTAAGTTT--AG------ACGAAAAAAAAA---------GATTTAATCATTTAA--------GTATTCCA
AA-CTACATCA-------TATATAT------GTGGT-----------------ATATA----------------TATTGA
ATAGCATATTCCATAAATGGTAGAATCATTTTT----GATTGACCTAAACGTAGGTCT-CCTA-TAG-AAGGAA------
---GATCAAAGAATATAGCAAAGAAATTA-------AAGAAGAAA-----------------------------------
AACAA-CTTTTCG-------AG-AGAGGA-ATC-CGTATATAAT-------GAATTCAAC-GATTCCA-GTATAAACG-A
A----------AGAAAAAA-GGA-ACGAC-AT?????
>barbigeroides_MP735
???????G-AATTTGACATGCATAGG-AATTT-CA-TAAATTATT-GAATAGT-CCCTATTAACTCTATTCTTTT-C-AT
TCTTAT-------CTACT------AT-TCA----------------------------------------ATTACG-AAT
T-AATA-TGA-----------ATAAAGAATAGAAAAG-----------AAAAAAAAAAAAAA--TGTTA-TA--------
--------------------------------------GAACA-TA------------------AA-AATGAATATAAA-
--------T-AACCATACGAT-----------------------------------------------------------
----ATATTATATATATTTATATATATAT---------------------------------------------------
--------------------------------------------------------------------------------
--------------------------------------------------------------------------------
-------------------------TATTAT-------------------------------------------------
--------------------------------------------------------------------------------
-----------------------------------------------------------------------------AAA
-----AAAAT-----------ATTATTAAACA--TTTTCTA------TTTTTTA--------------------------
----AATTCT----------TTTAAA-----TTTTTTTT-------------ATTATAT------TTCGCTATTTTTTT-
-------------------GCATATTAGAAATGTCTAATTACTAAA----------TTATTTTTTT--------------
-----------------------------AATAAAAAAA----------TAATAA-TTTTTTATCGAATATT--------
-------------------------ATATATAA-------------TTCAATCGATTTCTCT-------AGTTTATATA-
------------------------------------------------------------------------------AT
TTA-TAT-A-----------------------------------------------------------------------
----------------TAGAT----------------------TTTTTCCTATAAT----------------ATA-----
TTTTATATC----------------GATTTTTATATT------------CCGTGATGAT-------GATAAATATGATCT
AAAATCCGTTGAATCTAT--------------------------------------------------------------
--------------------------------------------------------------------------------
--------------------------------------------------------------------------------
-------------TTAATCTAAT-----TA-----ACAAG-T--------CATT----------------------CGAA
TTCGAA----T-----AATTCGAATGAA-TGGTC--CACT------------CCTCCGCT--------TGCATTCATAAA
-------GGTGTAAGTTT--AG------ACGAAAAAAAAA---------TATTTAATCATTTAA--------GTATTCCA
AA-CTACATCA-------TATATAT------GTGGT-----------------ATATA----------------TATTGA
ATAGCATATTCAATAAATGGTAGAATCATTTTT----GATTGACCTAAACGTAGGTCT-CCTA-TAG-AAGGAA------
---GATCAAAGAATATAGCAAAGAAATTA-------AAGAAGAAA-----------------------------------
AACAA-CTTTTAG-------AG-AGAGGA-ATC-AGTATATAAT-------GAATTCAAC-GATTCCA-GTATAAACG-A
A----------AGAAAAAA-GGA-ACGAC-ATCCA??
>baroniana_cf_Lar8
??????????ATTTGACATGCATAGG-AATTT-CA-TAAATTATT-GAATAGT-CCCTATTAACTCTATTCTTTT-C-AT
TCTTAT-------CTACT------AT-TCA----------------------------------------ATTACG-AAT
T-AATA-TGA-----------ATAAAGAATAGAAAAG-----------AATAAAAAAAAA----TGTTA-TA--------
--------------------------------------GAACA-TA------------------AA-AATGAATATAAA-
--------T-AACCATACGAT-----------------------------------------------------------
----ATTATATATATATATATTTAAAT-----------------------------------------------------
--------------------------------------------------------------------------------
--------------------------------------------------------------------------------
-------------------------TATTAG-------------------------------------------------
--------------------------------------------------------------------------------
-----------------------------------------------------------------------------ATA
-----AAAAT-----------ATTATTAAACA--TTTTCTA------TTTTTTA--------------------------
----AATTCT----------TTTAAAA----TTTTTTTT-------------ATTATAT------TTCGCTATTTTTTT-
-------------------GCATATTAGAAATGTCTAATTACTAAA----------TTATTTTTTT--------------
-----------------------------AATAAAAAAA----------TAATAA-TTTTTTATCGAATATT--------
-------------------------ATATATAA-------------TTCAATCGATTTCTCT-------AGTTTATATA-
------------------------------------------------------------------------------AT
TTA-TAT-A-----------------------------------------------------------------------
----------------TAGAT----------------------TTTTTCTTATAAT----------------ATA-----
TTTTATATC----------------GATTTTTATATT------------CCGTGATGAT-------GATAAATATGATCT
AAAATCCGTTGAATCTAT--------------------------------------------------------------
--------------------------------------------------------------------------------
--------------------------------------------------------------------------------
-------------TTAATCTAAT-----TA-----ACAAG-T--------CATT----------------------CGAA
TTCGAA----T-----AATTCGAATGAA-TGGTC--CACT------------CCCCCGCT--------TGCATTCATAAA
-------GGTGTAAGTTT--AG------ACGAAAAAAAAAAA-------GATTTAATCATTTAA--------GTATTCCA
AA-CTACATCA-------TATATAT------GTGGT-----------------ATATA----------------TATTGA
ATAGCATATTCAATAAATGGTAGAATCATTTTT----GATTGACCTAAACGTAGGTCT-CCTA-TAG-AAGGAA------
---GATCAAAGAATATAGCAAAGAAATTA-------AAGAAGAAA-----------------------------------
AACAA-CTTTTAG-------AG-AGGGGA-ATC-GGTATATAAT-------GAATTCAAC-GATTCCA-GTATAAACG-A
A----------AGAAAAAA-GGA-ACGAC-ATCCAAA
>baueri_bau_MP1233
?????CAG-AATTTGACATGCATAGG-AATTT-CA-TAAATTATT-GAATAGT-CCCTATTAACTCTATTCTTTT-C-AT
TCTTAT-------CTACT------AT-TCA----------------------------------------ATTACG-AAT
T-AATA-TGA-----------ATAAAGAATAGAAAAG-----------AATAAAAAAAAA----TGTTA-TA--------
--------------------------------------GAACA-TA------------------AA-AATGAATATAAA-
--------T-AACCATACGAT-----------------------------------------------------------
----ATTATATATATATA--------------------------------------------------------------
--------------------------------------------------------------------------------
--------------------------------------------------------------------------------
-------------------------TATTAG-------------------------------------------------
--------------------------------------------------------------------------------
---------------------------------------------------------------------AAAAAAAAAAA
-----AAAAT-----------ATTATTAAACA--TTTTCTA------TTTTTTA--------------------------
----AATTCT----------TTTAAA-----TTTTTTTTT------------ATTATAT------TTCGCTATTTTTTT-
-------------------GCATATTAGAAATGTCTAATTACTAAA----------TTATTTTTTT--------------
-----------------------------AATAAAAAAA----------TAAAAA-TTTTTTATCGAATATT--------
-------------------------ATATATAA-------------TTCAATCGATTTCTCT-------AGTTTATATA-
------------------------------------------------------------------------------AT
TTA-TAT-A-----------------------------------------------------------------------
----------------TAGAT----------------------TTTTTCCTATAAT----------------ATA-----
TTTTATATC----------------GATTTTTATATT------------CCGTGCTGAT-------GATAAATATGATCT
AAAATCCGTTGAATCTAT--------------------------------------------------------------
--------------------------------------------------------------------------------
--------------------------------------------------------------------------------
-------------TTAATCTAAT-----TA-----ACAAG-T--------CATT----------------------CGAA
TTCGAA----T-----AATTCGAATGAA-TGGTC--CACT------------CCTCCGCT--------TGCATTCATAAA
-------GGTGTAAGTTT--AG------ACGAAAAAAAAAAAAA-----GATTTAATCATTTAA--------GTATTCCA
AA-CTACATCA-------TATATAT------GTGCT-----------------ATATA----------------TATTGA
ATAGCATATTCAATAAATGGTAGAATCATTTTT----GATTGACCTAAACGTAGGTCT-CCTA-TAG-AAGGAA------
---GATCAAAGAATATAGCAAAGAAATTA-------AAGAAGAAA-----------------------------------
AAAAA-CTTTTAG-------AG-AGAGGA-ATC-AGTATATAAT-------GAATTCAAC-GATTCCA-GTATAAACG-A
A----------AGAAAAAA-GGA-ACGAC-ATCCAAA
>baueri_gou_AH862
??????????ATTTGACATGCATAGG-AATTT-CA-TAAATTATT-GAATAGT-CCCTATTAACTCTATTCTTTT-C-AT
TCTTAT-------CTACT------AT-TCA----------------------------------------ATTACG-AAT
T-AATA-TGA-----------ATAAAGAATAGAAAAG-----------AATAAAAAAAAA----TGTTA-TA--------
--------------------------------------GAACA-TA------------------AA-AATGAATATAAA-
--------T-AACCATACGAT-----------------------------------------------------------
----ATTATATATATATATATTAGAAAAAAAAAAAAAAAA----------------------------------------
--------------------------------------------------------------------------------
--------------------------------------------------------------------------------
--------------------------------------------------------------------------------
--------------------------------------------------------------------------------
--------------------------------------------------------------------------------
--------------------TATTATTAAACA--TTTTCTA------TTTTTTA--------------------------
----AATTCT----------TTTAAA-----TTTTTTTTT------------ATTATAT------TTCGCTATTTTTTT-
-------------------GCATATTAGAAAKGTCTAATTACTAAA----------TTATTTTTTT--------------
-----------------------------AATAAAAAAA----------TAAAAA-TTTTTTATCGAATATT--------
-------------------------ATATATAA-------------TTCAATCGATTTCTCT-------AGTTTATATA-
------------------------------------------------------------------------------AT
TTA-TAT-A-----------------------------------------------------------------------
----------------TAGAT----------------------TTTTTCCTATAAT----------------ATA-----
TTTTATATC----------------GATTTTTATATT------------CCGTGCTGAT-------GATAAATATGATCT
AAAATCCGTTGAATCTAT--------------------------------------------------------------
--------------------------------------------------------------------------------
--------------------------------------------------------------------------------
-------------TTAATCTAAT-----TA-----ACAAG-T--------CATT----------------------CGAA
TTCGAA----T-----AATTCGAATGAA-TGGTC--CACT------------CCCCCGCT--------TGCATTCATAAA
-------GGTGTAAGTTT--AG------ACGAAAAAAAAAAAAA-----GATTTAATCATTTAA--------GTATTCCA
AA-CTACATCA-------TATATAT------GTGCT-----------------ATATA----------------TATTGA
ATAGCATATTCAATAAATGGTAGAATCATTTTT----GATTGACCTAAACGTAGGTCT-CCTA-TAG-AAGGAA------
---GATCAAAGAATATAGCAAAGAAATTA-------AAGAAGAAA-----------------------------------
AAAAA-CTTTTAG-------AG-AGAGGA-ATC-AGTATATAAT-------GAATTCAAC-GATTCCA-GTATAAACG-A
A----------AGAAAAAA-GGA-ACG??????????
>benguelensis_ben_A1
???????GAAATTTGACATGCATAGG-AATTT-CA-TAAATTATT-GAATAGT-CCCTATTAACTCTATTCTTTT-C-AT
TCTTAT-------CTACT------AT-TCA----------------------------------------ATTACG-AAT
T-AATA-TGA-----------ATAAAGAATAGAAAAG-----------AATAAAAAAAAAA---TGTTA-TA--------
--------------------------------------GAACA-TA------------------AA-AATGAATATAAA-
--------T-AACCATACGAT-----------------------------------------------------------
----ATATTATATATTTATTTATTAAATATAAATTATTA-----------------------------------------
--------------------------------------------------------------------------------
--------------------------------------------------------------------------------
-------------------------TATTAG-------------------------------------------------
--------------------------------------------------------------------------------
-----------------------------------------------------------------------------ATA
-----AAAAT-----------AATATTAAACA--TTTTCTA------TTTTTTA--------------------------
----AATTAT----------TTTAAAA----TTTTTTTT-------------ATTATAT------TTCGCTATTTTTTT-
-------------------GCATATTAGAAATGTCTAATTACTAAA----------TTATTTTTTT--------------
-----------------------------AATAAAAAAA----------TAATAA-TTTTTTATCGAATATT--------
-------------------------ATATATAA-------------TTCAATCGATTTCTCT-------AGTTTATATA-
------------------------------------------------------------------------------AT
TTA-TAT-A-----------------------------------------------------------------------
----------------TAGAT--------------------------TCCTATAAT----------------ATA-----
TTTTA----------------------TTTTTAGATT------------CCGTGATGAT-------GATAAATATGATCT
AAAATCCGTTGAATCTAT--------------------------------------------------------------
--------------------------------------------------------------------------------
--------------------------------------------------------------------------------
-------------TTAATCTAAT-----TA-----ACAAG-T--------CATT----------------------CGAA
TTCGAA----T-----AATTCGAATGAA-CGGTC--CACT------------CCTCCGCT--------TGCATTCATAAA
-------GGTGTAAGTTT--AG------ACGAAAAAAAAA---------GACTTAATCATTTAA--------GTATTCCA
AA-CTACATCA-------TATATAT------GTGGT-----------------ATATA----------------TATTGA
ATAGCATATTCAATAAATGGTAGAATCATTTTT----GATTGACCTAAACGTAGGTCTTCCTA-TAG-AAGGAA------
---GATCAAAGAATATAGCAAAGAAATTA-------AAGAAGAAA-----------------------------------
AACAA-CTTTTAG-------AG-AGAGGA-ATC-GGTATATACT-------GAATTCAAC-GATTCCA-GTATAAACG-A
A----------AGAAAAAA-GGA-ACGAC-A??????
>benguelensis_ben_DB1174
????????????TTGACATGCATAGG-AATTT-CC-TAAATTATT-GAATAGT-CCCTATTAACTCTATTCTTTT-C-AT
TCTTAT-------CTACT------AT-TCA----------------------------------------ATTACG-AAT
T-AATA-TGA-----------ATAAAGAATAGAAAAG-----------AATAAAAAAAAAA---TGTTA-TA--------
--------------------------------------GAACA-TA------------------AA-AATGAATATAAA-
--------T-AACCATACGAT-----------------------------------------------------------
----ATATTATATATATATTTATTTTTTAAATATAAATTATTA-------------------------------------
--------------------------------------------------------------------------------
--------------------------------------------------------------------------------
-------------------------TATTAG-------------------------------------------------
--------------------------------------------------------------------------------
-----------------------------------------------------------------------------ATA
-----AAAAT-----------AATATTAAACA--TTTTCTA------TTTTTTA--------------------------
----AATTAT----------TTTAAAA----TTTTTTTT-------------ATTATAT------TTCGCTATTTTTTT-
-------------------GCATATTAGAAATGTCTAATTACTAAA----------TTATTTTTTT--------------
-----------------------------AATAAAAAAA----------TAATAA-TTTTTTATCGAATATT--------
-------------------------ATATATAA-------------TTCAATCGATTTCTCT-------AGTTTATATA-
------------------------------------------------------------------------------AT
TTA-TAT-A-----------------------------------------------------------------------
----------------TAGAT--------------------------TCCTATAAT----------------ATA-----
TTTTA----------------------TTTTTAGATT------------CCGTGATGAT-------GATAAATATGATCT
AAAATCCGTTGAATCTAT--------------------------------------------------------------
--------------------------------------------------------------------------------
--------------------------------------------------------------------------------
-------------TTAATCTAAT-----TA-----ACAAG-T--------CATT----------------------CGAA
TTCGAA----T-----AATTCGAATGAA-CGGTC--CACT------------CCTCCGCT--------TGCATTCATAAA
-------GGTGTAAGTTT--AG------ACGAAAAAAAAA---------GACTTAATCATTTAA--------GTATTCCA
AA-CTACATCA-------TATATAT------GTGGT-----------------ATATA----------------TATTGA
ATAGCATATTCAATAAATGCTAGAATCATTTTT----GATTGACCTAAACGTAGGTCTTCCTA-TAG-AAGGAA------
---GATCAAAGAATATAGCAAAGAAATTA-------AAGAAGAAA-----------------------------------
AACAA-CTTTTAG-------AG-AGAGGA-ATC-GGTATATACT-------GAATTCAAC-GATTCCA-GTATAAACG-A
A----------AGAAAAAA-GGA??????????????
>benguelensis_ben_QL12641
???????G-AATTTGACATGCATAGG-AATTT-CA-TAAATTATT-GAATAGT-CCCTATTAACTCTATTCTTTT-C-AT
TCTTAT-------CTACT------AT-TCA----------------------------------------ATTACG-AAT
T-AATA-TGA-----------ATAAAGAATAGAAAAG-----------AATAAAAAAAAAA---TGTTA-TA--------
--------------------------------------GAACA-TA------------------AA-AATGAATATAAA-
--------T-AACCATACGAT-----------------------------------------------------------
----ATATTATATATTTATTTATTAAATATAAATTATTA-----------------------------------------
--------------------------------------------------------------------------------
--------------------------------------------------------------------------------
-------------------------TATTAG-------------------------------------------------
--------------------------------------------------------------------------------
-----------------------------------------------------------------------------ATA
-----AAAAT-----------AATATTAAACA--TTTTCTA------TTTTTTA--------------------------
----AATTAT----------TTTAAAA----TTTTTTTT-------------ATTATAT------TTCGCTATTTTTTT-
-------------------GCATATTAGAAATGTCTAATTACTAAA----------TTATTTTTTT--------------
-----------------------------AATAAAAAAA----------TAATAA-TTTTTTATCGAATATT--------
-------------------------ATATATAA-------------TTCAATCGATTTCTCT-------AGTTTATATA-
------------------------------------------------------------------------------AT
TTA-TAT-A-----------------------------------------------------------------------
----------------TAGAT--------------------------TCCTATAAT----------------ATA-----
TTTTA----------------------TTTTTAGATT------------CCGTGATGAT-------GATAAATATGATCT
AAAATCCGTTGAATCTAT--------------------------------------------------------------
--------------------------------------------------------------------------------
--------------------------------------------------------------------------------
-------------TTAATCTAAT-----TA-----ACAAG-T--------CATT----------------------CGAA
TT---------ATTCGAATTCGAATGAA-CGGTC--CACT------------CCTCCGCT--------TGCATTCATAAA
-------GGTGTAAGTTT--AG------ACGAAAAAAAAA---------GACTTAATCATTTAA--------GTATTCCA
AA-CTACATCA-------TATATAT------GTGGT-----------------ATATA----------------TATTGA
ATAGCATATTCAATAAATGGTAGAATCATTTTT----GATTGACCTAAACGTAGGTCTTCCTA-TAG-AAGGAA------
---GATCAAAGAATATAGCAAAGAAATTA-------AAGAAGAAA-----------------------------------
AACAA-CTTTTAG-------AG-AGAAGA-ATC-GGTATATACT-------GAATTCAAC-GATTCCA-GTATAAACG-A
A----------AGAAAAAA-GGA-ACGAT-ATTCAAA
>benthamiana_MP560
???????GAAATTTGACATGCATAGG-AATTT-CA-TAAATTATT-GAATAGT-CCCTATTAACTCTATTCTTTT-C-AT
TCTTAT-------CTACT------AT-TCA----------------------------------------ATTACG-AAT
T-AATA-TGA-----------ATAAAGAATAGAAAAG-----------AATAAAAAAAAA----TGTTA-TA--------
--------------------------------------GAACA-TA------------------AA-AATGAATATAAA-
--------T-AACCATACGAT-----------------------------------------------------------
----ATATTATATATATTTATATATATTA---------------------------------------------------
--------------------------------------------------------------------------------
--------------------------------------------------------------------------------
-------------------------TATTAG-------------------------------------------------
--------------------------------------------------------------------------------
-----------------------------------------------------------------------------AAA
-----AAAAT-----------ATTATTAAACA--TTTTCTA------TTTTTTA--------------------------
----AATTCT----------TTTAAA-----TTTTTTTTT------------ATTATAT------TTCGGTATTTTTTT-
-------------------GCATATTCGAAATGTCTAATTACTAAA----------TTATTTTTTT--------------
-----------------------------AATAAAAAAA----------TAATAA-TTTTTTATCAAATATT--------
-------------------------ATATATAA-------------TTCAATCGATTTCTCT-------AGTTTATATA-
------------------------------------------------------------------------------AT
TTA-TAT-A-----------------------------------------------------------------------
----------------TAGAT----------------------TTTTTCCTATAAT----------------ATA-----
TTTTATATC----------------GATTTTTATATT------------CCGTGATGAT-------GATAAATATGATCT
AAAATCCGTTGAATCTAT--------------------------------------------------------------
--------------------------------------------------------------------------------
--------------------------------------------------------------------------------
-------------TTAATCTAAT-----TA-----ACAAG-T--------CATT----------------------CGAA
TTCGAA----T-----AATTCGAATGAA-TGGTC--CACT------------CCTCCGCT--------TGCATTCATAAA
-------GGTGTAAGTTT--AG------ACGAAAAAAAA----------AATTTAATCATTTAA--------GTATTCCA
AA-CTACATCA-------TATATAT------GTGGT-----------------ATATA----------------TATTGA
ATAGCATATTCAATAAATGGTAGAATCATTTTT----GATTGACCTAAACGTAGGTCT-CCTA-TAG-AAGGAA------
---GATCAAAGAATATAGCAAAGAAATTA-------AAGAAGAAA-----------------------------------
AACAA-CTTTTAG-------AG-AGAGGA-ATC-AGTATATAAT-------GAATTCAAC-GATTCCA-GTATAAACG-A
A----------AGAAAAAA-GGA-ACGAC-ATCCA??
>bergiana_MP768
?????????AATTTGACATGCATAGG-AATTT-CA-TAAATTATT-GAATAGT-CCCTATTAACTCTATTCTTTT-C-AT
TCTTAT-------CTACT------AT-TCA----------------------------------------ATTACG-AAT
T-AATA-TGA-----------ATAAAGAATAGAAAAG-----------AATAAAAAAAAA----TGTTA-TA--------
--------------------------------------GAACA-TA------------------AA-AATGAATATAAA-
--------T-AACCATACGAT-----------------------------------------------------------
----ATATTATATATATTTATATAATTAATATATAATTA-----------------------------------------
--------------------------------------------------------------------------------
--------------------------------------------------------------------------------
-------------------------TATTAG-------------------------------------------------
--------------------------------------------------------------------------------
-----------------------------------------------------------------------------ATA
-----AAAAT-----------ATTATTAAACA--TTTTCTA------TTTTTTA--------------------------
----AATTCT----------TTTCTA-----TTTTTTTTT------------ATTATAT------TTCGCTATTTTTTT-
-------------------GCATATTCGAAATGTCTAATTACTAAA----------TTATTTTTTT--------------
-----------------------------AATAATAAAA----------TAATAA-TTTTTTATCGAATATT--------
-------------------------ATATATAA-------------TTCAATCGATTTCTCT-------AGTTTATATA-
------------------------------------------------------------------------------AT
TTA-TAT-A-----------------------------------------------------------------------
----------------TAGAT----------------------TTTTTCCTATAAT----------------ATA-----
TTTTATATA----------------GATTTTTATATT------------CCGTGATGAT-------GATAAATATGATCT
AAAATCCGTTGAATCTAT--------------------------------------------------------------
--------------------------------------------------------------------------------
--------------------------------------------------------------------------------
-------------TTAATCTAAT-----TA-----ACAAG-C--------CATT----------------------CGAA
TTCGAA----T-----AATTCGAATGAA-TGGTC--CACG------------CCTCCGCT--------TGCATTCATAAA
-------GGTGTAAGTTT--AG------ACGAAAAAAAAAA--------GATTTAATCATTTAA--------GTATTCCA
AA-CTACATCA-------TATATAT------GTGGT-----------------ATATA--------------TATATTGA
ATAGCATATTCAATAAATGGTAGAATCATTTTT----GATTGACCTAAACGTAGGTCT-CCTA-TAG-AAGGAA------
---GATCAAAGAATATAGCAAAGAAATTA-------AAGAAGAAA-----------------------------------
AACAA-CTTTTTG-------AG-AGAGGA-ATC-AGTATATAAT-------GAATTCAAC-GATTCCA-GTATAAACG-A
A----------AGAAAAAA-GGA-ACGAC-ATCCA??
>bibax_EO12862
??????????ATTTGACATGCATAGG-AATTT-CA-TAAATTATT-GAATAGT-CCCTATTAACTCTATTCTTTT-C-AT
TCTTAT-------CTACT------AT-TCA----------------------------------------ATTACG-AAT
T-AATA-TGA-----------ATAAAGAATAGAAAAG-----------AATAAAAAAAAA----TGTTA-TA--------
--------------------------------------GAACA-TA------------------AA-AATGAATATAAA-
--------T-AACCATACGAT-----------------------------------------------------------
----ATTATATATATATTTATATATATTATATTAGATAAAAA--------------------------------------
--------------------------------------------------------------------------------
--------------------------------------------------------------------------------
--------------------------------------------------------------------------------
--------------------------------------------------------------------------------
--------------------------------------------------------------------------------
--------------------TATTATTAAACA--TTTTCTT---TTTTTTTTTA--------------------------
------TTCT----------TTTAAA-----TTTTTTTTT------------ATTATAT------TTCGCTATTTTTTT-
-------------------GCATATTAGAAATGTCTAATTACTAAA----------TTATTTTTTT--------------
-----------------------------ATTAAAAAAA----------TAATAA-TTTTTTATCGAATATT--------
-------------------------ATATATAA-------------TTCAATCGATTTCTCT-------AGTTTATATA-
------------------------------------------------------------------------------AT
TTA-TAT-A-----------------------------------------------------------------------
----------------TAGAT----------------------TTTTTCCTATAAT----------------ATA-----
TTTTATATC----------------GATTTTTATATT------------CCGTGATGAT-------GATAAATATGATCT
AAAATCCGTTGAATCTAT--------------------------------------------------------------
--------------------------------------------------------------------------------
--------------------------------------------------------------------------------
-------------TTAATCTAAT-----TA-----ACAAG-T--------CATT----------------------CGAA
TTCGAA----T-----AATTCGAATGAA-TGGTC--CACT------------CCTCCGCT--------TGCATTCATAAA
-------GGTGTAAGTTT--AG------ACGAAAAAAAAAAA-------GATTTAAGCATTTAA--------GTATTCCA
AA-CTACATCA-------TATATAT------GTGGT-----------------ATATA------------------TTGA
ATAGCATATTCAATAAATGGTAGAATCATTTTT----GATTGACCTAAACGTAGGTCT-CCTA-TAG-AAGGAA------
---GATCAAAGAATATAGCAAAGAAATTA-------AAGAAGAAA-----------------------------------
AACAA-CTTTTTG-------AG-AGAGGA-ATC-AGTATATAAT-------GAATTCAAC-GATTCCA-GTATAAACG-A
A----------AGAAAAAA-GGA-ACG??????????
>bicolor_MP1098
???????????????????????????AATTT-CA-TAAATTATT-GAATAGT-CCCTATTAACTCTATTCTTTT-C-AT
TCTTAT-------CTACT------AT-TCA----------------------------------------ATTACG-AAT
T-AATA-TGA-----------ATAAAGAATAGAAAAG-----------AATAAAAAAAAA----TGTTTATA--------
--------------------------------------GAACA-TA------------------AA-AATGAATATAAA-
--------T-AACCATACGAT-----------------------------------------------------------
----ATTATATGTATATATTTATATATTT---------------------------------------------------
--------------------------------------------------------------------------------
--------------------------------------------------------------------------------
-------------------------TATTAG-------------------------------------------------
--------------------------------------------------------------------------------
-----------------------------------------------------------------------------ATA
-----AAAAT-----------GTCATTAAACA--TTTTCTA------TTTTTTA--------------------------
----AATTCT----------TTTAAA-----TTTTTTT--------------ATTATAT------TTCGCTATTTTTTT-
-------------------GCATATTAGAAATGTCTAATTACTAAA----------TTTTTTTTTT--------------
-----------------------------AATAAAAAAA----------TAATAA-TTTTTTATCGAATATT--------
-------------------------ATATATAA-------------TTCAATCGATTTCTCT-------AGTTTATATA-
------------------------------------------------------------------------------AT
TTA-TAT-A-----------------------------------------------------------------------
----------------TAGAT----------------------TTTTTACTATAAT----------------ATA-----
TTTTATATC----------------GATTTTTATATT------------CCGTGATGAT-------GATAAATATGATCT
AAAATCCGTTGAATCTAT--------------------------------------------------------------
--------------------------------------------------------------------------------
--------------------------------------------------------------------------------
-------------TTAATCTAAT-----TA-----ACA----------------------------------------AA
TTCGAA----T-----AATTCGAATGAA-TGGTC--CACT------------CCTCCGCT--------TGCATTCATAAA
-------GGTGTAAGTTT--AG------ACGAAAAAAAAAAAAA-----GATTTAATCATTTAA--------GTATTCCA
AA-CTACATCA-------TATATAT------GATGT-----------------ATATA----------------TATTGA
ATAGCATATTCCATAAATGGTAGAATCCTTTTT----GATTGACCTAAACGTAGGTCT-CCTA-TAG-AAAGAA------
---GATCAAAGAATATAGCAAAAAAATTA-------AAGAAGAAA-----------------------------------
AACAA-CTTTTAG-------AG-AGAGGA-ATC-AGTATATAAT-------GAATTCAAC-GATTCCA-GTATAAACG-A
A----------AGAAAAAA-GGA-ACGAC-ATCCAA?
>blandfordii_MM4208
????????AAATTTGACATGCATAGG-AATTT-CA-TAAATTATT-GAATAGT-CCCTATTAACTCTATTCTTTT-C-AT
TCTTAT-------CTACT------AT-TCA----------------------------------------ATTACG-AAT
T-AATA-TGA-----------ATAAAGAATAGAAAAG-----------AATAAAAAAAA-----TGTTA-TA--------
--------------------------------------GAACA-TA------------------AA-AATGAATATAAA-
--------T-AACCATACGAT-----------------------------------------------------------
----ATATTATATATATTTATATATATTA---------------------------------------------------
--------------------------------------------------------------------------------
--------------------------------------------------------------------------------
-------------------------TATTAT-------------------------------------------------
--------------------------------------------------------------------------------
-----------------------------------------------------------------------------ATA
-----AAAAT-----------ATAATTAAACA--TTTTCTA------TTTTTTA--------------------------
----AATTCT----------TTTAAA-----TTTTTTT--------------ATTATAT------TTCGCTATTTTTTT-
-------------------GCATATTAGAAATGTCTAATTACTAAA----------TTATTTTTTT--------------
-----------------------------AATAAAAAAA----------TAATAA-TTTTTTATCGAATATT--------
-------------------------ATATATAA-------------TTCAATCGATTTCTCT-------AGTTTATATA-
------------------------------------------------------------------------------AT
TTA-TAT-A-----------------------------------------------------------------------
----------------TAGAT----------------------TTTTTCCTATAAT----------------ATA-----
TTTTATATC----------------GATTTTTATATT------------CCGTGATGAT-------GATAAATATGATCT
AAAATCCGTTGAATCTAT--------------------------------------------------------------
--------------------------------------------------------------------------------
--------------------------------------------------------------------------------
-------------TTAATCTAAT-----TA-----ACAAG-T--------CATT----------------------CGAA
TTCGAA----T-----AATTCGAATGAA-TGGTC--CACT------------CCTCCGCT--------TGCATTCATAAA
-------GGTGTAAGTTT--AG------ACGAAAAAAAAAAAAAA----GATTTAATCATTTAA--------GTATTCCA
AA-CTACATCA-------TATATAT------GTGGT-----------------ATATA--------------TATATTGA
ATAGCATATTCAATAAATGGTAGAATCATTTTT----GATTGACCTAAACGTAGGTCT-CCTA-TAG-AAGGAA------
---GATCAAAGAATATAGCAAAGAAATTA-------AAGAAGAAA-----------------------------------
AACAA-CTTTTTG-------AG-AGAGGA-ATC-AGTATATAAT-------GAATTCAAC-GATTCCA-GTATAAACG-A
A----------AGAAAAAA-GGA-AGGAC-ATCCAAA
>blenna_MP883
??????????????GACATGCATAGG-AATTT-CA-TAAATTATT-GAATAGT-CCCTATTAACTCTATTCTTTT-C-AT
TCTTAT-------CTACT------AT-TCA----------------------------------------ATTACG-AAT
T-AATA-TGA-----------ATAAAGAATAGAAAAG-----------AATAAAAAAAAA----TGTTA-TA--------
--------------------------------------GAACA-TA------------------AA-AATGAATATAAA-
--------T-AACCATACGAT-----------------------------------------------------------
----ATATTATATATATTTATATTATATATATATTA--------------------------------------------
--------------------------------------------------------------------------------
--------------------------------------------------------------------------------
-------------------------TATTAT-------------------------------------------------
--------------------------------------------------------------------------------
-----------------------------------------------------------------------------ATA
-----AAAAT-----AAAAATATTATTAAACA--TTTTCTA------TTTTTTA--------------------------
----AATTCT----------TTTAAAAA---TTTTTTT--------------ATTATAT------TTCGCTATTTTTTT-
-------------------GCATATTAGAAATGTCTAATTACTAAA----------TTATTTTTTT--------------
-----------------------------AATAAAAAAA----------TAATAA-TTTTTTATCGAATATT--------
-------------------------ATATATAA-------------TTCAATCGATTTCTCT-------AGTTTATATA-
------------------------------------------------------------------------------AT
TTA-TAT-A-----------------------------------------------------------------------
----------------TAGAT----------------------TTTTTCCTATAAT----------------ATA-----
T--------------------------ATTTTATATT------------CCGTGATGAT-------GATAAATATGATCT
AAAATCCGTTGAATCTAT--------------------------------------------------------------
--------------------------------------------------------------------------------
--------------------------------------------------------------------------------
-------------TTAATCTAAT-----TA-----ACAAG-T--------CATT----------------------CGAA
TTCGAA----T-----AATTCGAATGAA-TGGTC--CACT------------CCTCCGCT--------TGCATTCATAAA
-------GGTGTAAGTTT--AG------ACGAAAAAAAAAAAAAA----GATTTAATCATTTAA--------GTATTCCA
AA-CTACATCA-------TACATAT------GTGGT-----------------ATATA----------------TATTGA
ATAGCATATTCAATAAATGGTAGAATCATTTTT----GATTGACCTAAACGTAGGTCT-CCTA-TAG-AAGGAA------
---GATCAAAGAATATAGCAAAGAAATTA-------AAGAAGAAA-----------------------------------
AACAA-CTTTTAG-------AG-AGAGGA-ATC-AGTATATAAT-------GAATTCAAC-GATTCCA-GTATAAACG-A
A----------AGAAAAAA-GGA-ACGAC-ATCCA??
>bodkinii_TdV204
???????G-AATTTGACATGCATAGG-AATTT-CA-TAAATTATT-GAATAGT-CCCTATTAACTCTATTCTTTT-C-AT
TCTTAT-------CTACT------AT-TCA----------------------------------------ATTACG-AAT
T-AATA-TGA-----------ATAAAGAATAGAAAAG-----------AATAAAAAAAAA----TGTTA-TA--------
--------------------------------------GAACA-TA------------------AA-AATGAATATAAA-
--------T-AACCATATGAT-----------------------------------------------------------
----ATTATATATATATTTAATTA--------------------------------------------------------
--------------------------------------------------------------------------------
--------------------------------------------------------------------------------
-------------------------TATTAG-------------------------------------------------
--------------------------------------------------------------------------------
---------------------------------------------------------------------------AAAAA
-----AAAAT-----------ATTATTAAACA--TTTTCTA------TTTTTTA--------------------------
----AATTTT----------TTTAAT------------------------------------------------------
--------------------------------------------------------------------------------
--------------------------------AAAAAAA----------TAATAA-TTTTTTATTGAATATT--------
-------------------------ATATATAA-------------TTCAATCGATTTCTCT-------AGTTTATATA-
------------------------------------------------------------------------------AT
TTA-AAT-A-----------------------------------------------------------------------
----------------TCGAT----------------------TTTTTCCTATAAT----------------ATA-----
TTTTATATC----------------GATTTTTATATT------------CCGTGATGAT-------GATAAATATGATCT
AAAATCCGTTGAATCTAT--------------------------------------------------------------
--------------------------------------------------------------------------------
--------------------------------------------------------------------------------
-------------TTAATCTAAT-----TA-----ACAAG-T--------CATT----------------------CGAA
TTCGAA----T-----AATTCGAATGAA-TGGTC--CACT------------CCTCCGCTCCTCCGCTTGCATTCATAAA
-------GGTGTAAGTTT--AG------ACGAAAAAAAAAAAA------GATTTAATCATTTAA--------GTATTCCA
AA-CTACATCA-------TATATAT------GTGGT-----------------ATATA----------------TATTGA
ATAGCATATTCAATAAATGGTAGAATCATTTTT----GATTGACCTAAACGTAGGTCT-CCTA-TAG-AAGGAA------
---GATCAAAGAATATAGCAAAGAAATTA-------AAGAAGAAA-----------------------------------
AACAA-CTTTTAG-------AG-AGAGGA-ATC-CGTATATAAT-------GAATTCAAC-GATTCCA-GTATAAACG-A
A----------AGAAAAAA-GGA-ACGAC-ATCCAAA
>bojeri_MP1087
?????????????????????????G-AATTT-CA-TAAATTATT-GAATAGT-CCCTATTAACTCTATTCTTTT-C-AT
TCTTAT-------CTACT------AT-TCA----------------------------------------ATTACG-AAT
T-AATA-TGA-----------ATAAAGAATAGAAAAG-----------AATAAAAAAAAA----TGTTA-TA--------
--------------------------------------GAACA-TA------------------AA-AATGAATATAAA-
--------T-AACCATACGAT-----------------------------------------------------------
----ATTATATATATATATATTTATAT-----------------------------------------------------
--------------------------------------------------------------------------------
--------------------------------------------------------------------------------
-------------------------TATTAG-------------------------------------------------
--------------------------------------------------------------------------------
-----------------------------------------------------------------------------ATA
-----AAAAT-----------ATTATTAAACA--TTTTCTA------TTTTTTT--------------------------
----AATTCT----------TTTAAAA----TTTTTTTT-------------ATTATAT------TTCGCTATTTTTTT-
-------------------GCATATTAGTAATGTCTAATTACTAAA----------TTTTTTTTTT--------------
-----------------------------AATAAAAAAA----------TAATAA-TTTTTTATCGAATATT--------
-------------------------ATATATAA-------------TTCAATCGATTTCTCT-------AGTTTATATA-
------------------------------------------------------------------------------AT
TTA-TAT-A-----------------------------------------------------------------------
----------------TAGAT----------------------TTTTTCCTATAAT----------------ATA-----
TTTTATATC----------------TATTTTTATATT------------CCGTGATGAT-------GATAAATATGATCT
AAAATGCGTTGAATCTAT--------------------------------------------------------------
--------------------------------------------------------------------------------
--------------------------------------------------------------------------------
-------------TTAATCTAAT-----TA-----ACAAG-T--------CATT----------------------CGAA
TTCGAA----T-----AATTCGAATGAA-TGGTC--CACT------------CCTCCGCT--------TGCATTCATAAA
-------GGTGTAAGTTT--AG------ACGAAAAAAAAA---------GATTTAATCATTTAA--------GTATTCCA
AA-CTACATCA-------TATATAT------GTGGT-----------------ATATA----------------TATTGA
ATAGCATATTCAATAAATGGTAGAATCATTTTT----GATTGACCTAAACGTAGGTCT-CCTA-TAG-AAGGAA------
---GATCAAAGAATATAGCAAAGAAATTA-------AAGAAGAAA-----------------------------------
AACAC-CTTTTAG-------AG-AGAGGA-ATC-GGTATATAAT-------GAATTCAAC-GATTCCA-GTATAAACG-A
A----------AGAAAAAA-GGA-ACGAC????????
>bokkeveldia_EO12769
????????????????????????????ATTT-CA-TAAATTATT-GAATAGT-CCCTATTAACTCTATTCTTTT-C-AT
TCTTAT-------CTACT------AT-TCA----------------------------------------ATTACG-AAT
T-AATA-TGA-----------ATAAAGAATAGAAAAG-----------AATAAAATAAA-----------TA--------
--------------------------------------GAACA-TA------------------AA-AATGAATATAAA-
--------T-AACCATACGAT-----------------------------------------------------------
----TATATATATATATATATATTATTTATATATTATATATAAATATA--------------------------------
--------------------------------------------------------------------------------
--------------------------------------------------------------------------------
-------------------------TA-TAG-------------------------------------------------
--------------------------------------------------------------------------------
-----------------------------------------------------------------------------ATA
-----AATAT-----------ATTATTAAACA--TTTTATA------TTTTTTA--------------------------
----AATTCT----------TTTAAA-----TTTTTTTTTT-----------ATTATAT------TTCGCTATTTTTTT-
-------------------GCATATTAGAAATGTCTAATTACTAAA----------TTATTTTTTT--------------
-----------------------------AATAAAAAAA----------TAATAA-TTTTTTATCGAATATT--------
-------------------------ATATATAA-------------TTCAATCCATTTCTCT-------AGTTTATATA-
------------------------------------------------------------------------------AT
TTA-TAT-A-----------------------------------------------------------------------
----------------TAGAT----------------------TTTTTCCTATAAT----------------ATA-----
TTTTATATC----------------GATTTTTGTATT------------CCGTGATGAT-------GATAAATATGATCT
AAAATCCGTTGAATCTAT--------------------------------------------------------------
--------------------------------------------------------------------------------
--------------------------------------------------------------------------------
-------------TTAATCAAAT-----TA-----ACAAG-T--------CATT----------------------CGAA
TTCGAA----T-----AATTCGAATGAA-TGGTC--CACT------------CCTCCGCT--------TGCATTCATAAA
-------GGTGTAAGTTT--AG------ACGAAAAAAAAAAAA------TATTTAATCATTTAA--------GTATTCCA
AA-CTACATCA-------TATATAT------GTGGT-----------------ATATA----------------TATTGA
ATAGCATATTCAATAAATGGTAGAATCATTTTT----GATTGACCTAAACGTAGGTCT-CCTA-TAG-AAGGAA------
---GATCAAAGAATATAGCAAAGAAATTA-------AAGAAGAAA-----------------------------------
AACAA-CTTTTAG-------AG-AGAGGA-ATC-AGTATATAAT-------GAATTCAAC-GATTC??????????????
?????????????????????????????????????
>bolusanthus_DEB1720
CATAACAGAAATTTGACATGCATAGG-AATTT-CA-TAAATTATT-GAATAGT-CCCTATTAACTCTATTCTTTT-C-AT
TCTTAT-------CTACT------AT-TCA----------------------------------------ATTACG-AAT
T-AATA-TGA-----------ATAAAGAATAGAAAAG-----------AATAAAAAAAAA----TGTTA-TA--------
--------------------------------------GAACA-TA------------------AA-AATGAATATAAA-
--------T-AACCATACGAT-----------------------------------------------------------
----ATTATATATCTATTTATTTA--------------------------------------------------------
--------------------------------------------------------------------------------
--------------------------------------------------------------------------------
-------------------------TATTAG-------------------------------------------------
--------------------------------------------------------------------------------
-----------------------------------------------------------------------------ATA
-----AAAAT-----------ATTATAAAACA--TTTTCTA------TATTTTA--------------------------
----AATTCT----------TTTAAAA----TATTTTT--------------ATTATAT------TTCGCTATTTTTTT-
-------------------GCATATTAGAAATGTCTAATTACTAAA----------TTATTTTTTT--------------
-----------------------------AATAAAAAAA----------TAATAA-TTTTTTATCGAATATT--------
-------------------------ATATATAA-------------TTCAATCGATTTCTCT-------AGTTTATATA-
------------------------------------------------------------------------------AT
TTA-TAT-A-----------------------------------------------------------------------
----------------TAGAT----------------------TTTTTCCTATAAT----------------ATA-----
TTTTATATC----------------GATTTTTATATT------------CCGTGATGAT-------GATAAATATGATCT
AAAATCCGTTGAATCTAT--------------------------------------------------------------
--------------------------------------------------------------------------------
--------------------------------------------------------------------------------
-------------TTAATCTAAT-----TA-----ACAAG-T--------CATT----------------------CGAA
TTCGAA----T-----AATTCGAATGAA-TGGTC--CACT------------CCTCCGCT--------TGCATTCATAAA
-------GGTGTAAGTTT--AGTAG---ACGAAAAAAAAAAA-------TTTTTAATCATTTAA--------GTATTCCA
AA-CTACATCA-------TATATAT------GTGGT-----------------ATATA----------------TATTGA
ATAGCATATTCAATAAATGGTAGAATCGTTTTT----GATTGACCTAAACGTAGGTCC-CCTA-TAG-AAGGAA------
---GATCAAAGAATATAGCAAAGAAATTA-------AAGAAGAAA-----------------------------------
AACAA-CTTTTAG-------AG-AGAGGA-ATC-AGTATATAAT-------GAATTCAAC-GATTCCA-GTATAAACG-A
A----------AGAAAAAA-GGA-ACGAC-ATCCAAA
>bolusiae_ANA
??????????ATTTGACATGCATAGG-AATTT-CA-TAAATTATT-GAATAGT-CCCTATTAACTCTATTCTTTT-C-AT
TCTTAT-------CTACT------AT-TCA----------------------------------------ATTACG-AAT
T-TATA-TGA-----------ATAAAGAATAGAAAAG-----------AATAAAAAAAAA----TGTTA-TA--------
--------------------------------------GAACA-TA------------------AA-AATGAATATAAA-
--------T-AACCATACGAT-----------------------------------------------------------
----TATATATATATATTTATATATATAATTATATATATTTTA-------------------------------------
--------------------------------------------------------------------------------
--------------------------------------------------------------------------------
-------------------------TATTAT-------------------------------------------------
--------------------------------------------------------------------------------
-----------------------------------------------------------------------------AAA
-----AAAAT-----AAAAATATTATTAAACA--TTTTCTA------TTTTTTA--------------------------
----AATTCT----------TTTAAA-----TTTTTTTTTTTTTTTT----------AT------TTCGCTATTTTTTT-
-------------------GCATATTAGAAATGTCTAATTACTAAA----------TTATTTTTTT--------------
-----------------------------AATAAAAAAA----------TAATTTAGTAATTATCGAATATT--------
-------------------------ATATATAA-------------TTCAATCGATTTCTCT-------AGTTTATATA-
------------------------------------------------------------------------------AT
TTA-TAT-A-----------------------------------------------------------------------
----------------TAGAT----------------------TTTTTCCTATAAT----------------ATA-----
TTTTATATC----------------GATTTTTATATT------------CCGTGATGAT-------GATGAATATGATCT
AAAATCCGTTGAATCTAT--------------------------------------------------------------
--------------------------------------------------------------------------------
--------------------------------------------------------------------------------
-------------TTAATCTAAT-----TA-----ACAAG-T--------CATT----------------------CGAA
TTCGAA----T-----AATTCGAATGAA-TGGTC--CACT------------CCTCCGCT--------TGCATTCATAAA
-------GGTGTAAGTTT--AG------ACGAAAAAAAA----------GATTTAATCATTTAA--------GTATCCCC
AC-CTACATCA-------TATATAT------GTGGT-----------------ATATA----------------TATTGA
ATAGCATATTCAATAAATGGTAGAATCATTTTT----GATTGACCTAAACGTAGGTCT-CCTA-TAG-AAGGAA------
---GATCAAAGAATATAGCAAAGAAATTA-------AAGAAGAAA-----------------------------------
AACAA-CTTTTAG-------AG-AGAGGA-ATC-AGTATATAAT-------GAATTCAAC-GATTCCA-GTATAAACG-A
A----------AGAAAAAA-GGA-ACGAC-ATCCAAA
>boutonii_EO12666
????????????TTGACATGCATAGG-AATTT-CA-TAAATTATT-GAATAGT-CCCTATTAACTCTATTCTTTT-C-AT
TCTTAT-------CTACT------AT-TCA----------------------------------------ATTACG-AAT
T-AATA-TGA-----------ATAAAGAATAGAAAAG-----------AATAAAAAAAAA----TCTTA-TA--------
--------------------------------------GAACA-TA------------------AA-AATGAATATAAA-
--------T-AACCMTACGAT-----------------------------------------------------------
----ATATTATATATATATATTTAAAT-----------------------------------------------------
--------------------------------------------------------------------------------
--------------------------------------------------------------------------------
-------------------------TATTAG-------------------------------------------------
--------------------------------------------------------------------------------
-----------------------------------------------------------------------------ATA
-----AAAAT-----------MTTATTAAACA--CTTTCTA------TTTTTTA--------------------------
----AATTCT----------TTTAAAA----TTTTTTTT-------------ATTATAT------TTCGCTATTTTTTT-
-------------------GCCTATTAGAAATGTCTAATTACTAAA----------TTTTTTTTTT--------------
-----------------------------AATAAAAAAA----------TAATAA-TTTTTTATCGAATATT--------
-------------------------ATATATAA-------------TTCAATCGATTTCTCT-------AGTTTATATA-
------------------------------------------------------------------------------AT
TTA-TAT-A-----------------------------------------------------------------------
----------------TAGAT----------------------TTTTTYTTATAAT----------------ATA-----
TTTTATATC----------------GATTTTTATATT------------CCGKGATGAT-------GATAAATATGATCT
AAAATCCGKTGAATCTAT--------------------------------------------------------------
--------------------------------------------------------------------------------
--------------------------------------------------------------------------------
-------------TTAATCTAAT-----TA-----ACAAG-T--------CATT----------------------CGAA
TTCGAA----T-----AATTCGAATGAA-TGGTC--CACT------------CCCCCGCT--------TGCATTCATAAA
-------GGKGTAAGTTT--AG------ACGAAAAAAAAAAAAA-----GATTTAATCATTTAA--------GTATTCCA
AA-CTACATCA-------TATATAT------GTGGT-----------------ATATA----------------TATTGA
ATAGCATATTCAATAAATGGTAGAATCATTTTT----GATTGACCTAAACGTAGGTCT-CCTA-TAG-AAGGAA------
---GATCAAAGAATATAGCAAAGAAATTA-------AAGAAGAAA-----------------------------------
AACAA-CTTTTAG-------AG-AGAGGA-ATC-GGTATATAAT-------GAATTCAAC-GATTCCA-GTATAAACG-A
A----------AGAAAAAA-GGA-ACGAC-ATCCAA?
>brachialis_MP734
??????????????????????TAGG-AATTT-CA-TAAATTATT-GAATAGT-CCCTATTAACTCTATTCTTTT-C-AT
TCTTAT-------CTACT------AT-TAA----------------------------------------ATTACG-AAT
T-AATA-TGA-----------ATAAAGAATAGAAAAG-----------AATAAAAAAAAAAAA-TGTTA-TA--------
--------------------------------------GAACA-TA------------------AA-AATGAATATAAA-
--------T-AACCATACGAT-----------------------------------------------------------
----ATATTATATATATTTATTTA--------------------------------------------------------
--------------------------------------------------------------------------------
--------------------------------------------------------------------------------
-------------------------TATTAG-------------------------------------------------
--------------------------------------------------------------------------------
-----------------------------------------------------------------------------ATA
-----AAAAT-----------ATTATTAAACA--TTTTCTA------TTTTTTA--------------------------
----AATTCT----------TTTAAA-----TTTTTTTT-------------ATTATAT------TTCGCTATTTTTTT-
-------------------GCATATTAGAAATGTCTAATTACTAAA----------TTATTTTTTT--------------
-----------------------------AATAAAAAAA----------TAATAA-TTTTTTATCGAATATT--------
-------------------------ATATATAA-------------TTCAATCGATTTCTCT-------AGTTTATATA-
------------------------------------------------------------------------------AT
TTA-TAT-A-----------------------------------------------------------------------
----------------TCGAT----------------------TTTTTCCTATAAT----------------ATA-----
TTTTATATC----------------GATTTTTATATT------------CCGTGATGAT-------GATAAATATGATCT
AAAATCTGTTGAATCTAT--------------------------------------------------------------
--------------------------------------------------------------------------------
--------------------------------------------------------------------------------
-------------TTAATCTAAT-----TA-----ACAAG-T--------CATT----------------------CGAA
TTCGAA----T-----AATTCGAATGAA-TGGTC--CACT------------CCTCCGCT--------TGCATTCATAAA
-------GGTGTAAGTTT--AG------ACGAAAAAAAAAAA-------GATTTAATCATTTAA--------GTATTCCA
AA-CTACATCA-------TATATAT------GTGGT-----------------ATATA----------------TATTGA
ATAGCATATTCAATAAATGGTAGAATCATTTTT----GATTGACCTAAACGTAGGTCT-CCTA-TAG-AAGGAA------
---GATCAAAGAATATAGCAAAGAAATTA-------AAGAAGAAA-----------------------------------
AACAA-CTTTTAG-------AG-AGAGGA-ATC-AGTATATAAT-------GAATTCAAC-GATTCCA-GTATAAACG-A
A----------AGAAAAAA-GGA-ACGAC-ATCCA??
>brachysepala_EO12727
??????????ATTTGACATGCATAGG-ATTTT-AA-TAAACTATTCGAATCGT-CCCTATTAACTCTATTCTTTT-C-AT
TCTTAT-------ATA----------------------------------------------------------------
-----------------------------TAGAAAAG-----------AATAATAAATAAA---TGTTA-TA--------
--------------------------------------GAACA-TA------------------AA-AATGAATATAAA-
--------T-AACCATACGAT-----------------------------------------------------------
----ATATTATATAT-----------------------------------------------------------------
--------------------------------------------------------------------------------
--------------------------------------------------------------------------------
-------------------------TACTAG-------------------------------------------------
--------------------------------------------------------------------------------
-----------------------------------------------------------------------------ATA
-----AAAAT-----------GTCATTAAACA--TTTTCTA------TTTTTTT--------------------------
----AATTCT----------TTTAAA-----TTTTTTTT-------------ATTATAT------TTCGCTATTTTTTT-
-------------------GCATATTAGAAATGTCTAATTACTCCA----------TTTTTTTTTT--------------
-----------------------------AATAAAAAAA----------TAATAA-TTTTTTATCGAATATT--------
-------------------------ATATATAA-------------TTCAATCGATTTCTCT-------AGTTTATATA-
------------------------------------------------------------------------------AT
TTA-TAT-A-----------------------------------------------------------------------
----------------TAGAT----------------------TTTTTCCTATAAT----------------ATA-----
TTTTATATC----------------GATTTTTATATT------------CCGTGATGAT-------GATAAATATGATCT
AAAATCTATTGAATCTAT--------------------------------------------------------------
--------------------------------------------------------------------------------
--------------------------------------------------------------------------------
-------------TTAATCTAAT-----TA-----ACAAG-T--------CATT----------------------CGAA
TTCGAA----T-----AATTCGAATGAA-TGGTC--CACT------------CCTCCGCT--------TGCATTCATAAA
-------GGTGTAAGTTT--AG------ACGAAAAAAAAAAA-------GATTTAATCATTTAA--------GTATTCCA
AA-CTACATCA-------TATATAT------GTGGT-----------------ATATA----------------TATTGA
ATAGCATATTCAATAAATGGTAGAATCATTTTT----GATTGACCTAAACGTAGGTCT-CCTA-TAG-AAGGAA------
---GATCAAAGAATATAGCAAAGAAATTA-------AAGAAGAAA-----------------------------------
AACAA-CTTTTAG-------AG-AGAGGA-ATC-AGTATATAAT-------GAATTCAAC-GATTCCA-GTATAAACG-A
A----------AGAAAAAA-GGA-ACGAC-ATCCAAA
>bracteolaris_MP577
??????AGAAATTTGACATGCATAGG-AATTT-CA-TAAATTATT-GAATAGT-CCCTATTAACTCTATTCTTTT-C-AT
TCTTAT-------CTACT------AT-TCA----------------------------------------ATTACG-AAT
T-AATA-TGA-----------ATAAAGAATATAA----------------TAATAAAAAA----TGTTA-TA--------
--------------------------------------GAACA-TA------------------AA-AATGAATATAAA-
--------T-AACCATACGAT-----------------------------------------------------------
----ATATTATATATTTATATATATATAT---------------------------------------------------
--------------------------------------------------------------------------------
--------------------------------------------------------------------------------
-------------------------TATTAT-------------------------------------------------
--------------------------------------------------------------------------------
-----------------------------------------------------------------------------ATA
-----AAAAA-----AAAAATATTATTAAACA--TTTTCGA------TTTTTTA--------------------------
----AATTTT----------TTT--------TTTTTT---------------ATTATAT------TTCGCTATTTTTTT-
-------------------GCATATTAGAAATGTCTAATTACTAAA----------TTATTTTTTT--------------
-----------------------------AATAAAAAAA----------TAATAA-TTTTTTATCGAATATT--------
-------------------------ATATATAA-------------TTCAATCGATTTCTCT-------AGTTTATATA-
------------------------------------------------------------------------------AT
TTA-TAT-A-----------------------------------------------------------------------
----------------TAGAT----------------------TTTTTCCTATAAT----------------ATA-----
TTTTATATC----------------GATTTTTATATT------------CCGTGATGAT-------GATAAATATGATCT
AAAATCCGTTGAATCTAT--------------------------------------------------------------
--------------------------------------------------------------------------------
--------------------------------------------------------------------------------
-------------TTAATCTAAT-----TA-----ACAAG-T--------CATT----------------------CGAA
TTCGAA----T-----AATTCGAATGAA-TGGTC--TACT------------CCTCCGCT--------TGCATTCATAAA
-------GGTGTAAGTTT--AG------ACGAAAAAAAAAAAA------GATTTAATCATTTAA--------GTATTCCA
AA-CTACATCA-------TATATAT------GTGGT-----------------ATATA----------------TATTGA
ATAGCATATTCAATAAATGGTAGAATCATTTTT----GATTGACCTAAACGTAGGTCT-CCTA-TAG-AAGGAA------
---GATCAAAGAATATAGCAAAGAAATTA-------AAGAAGAAA-----------------------------------
AACAA-TTTTTAG-------AG-AGAGGA-ATC-AGTATATAAT-------GAATTCAAC-GATTCCA-GTATAAACG-A
A----------AGAAAAAA-GGA-ACGAC-ATCCAA?
>brevifolia_EO12459
????????????????????????????????????????????????????????????????????????????????
????????????????????????????????????????????????????????????????????????????????
????????????????????????????????????????????????????????????????????????????????
????????????????????????????????????????????????????????????????????????????????
????????????????????????????????????????????????????????????????????????????????
????????????????????????????????????????????????????????????????????????????????
????????????????????????????????????????????????????????????????????????????????
????????????????????????????????????????????????????????????????????????????????
????????????????????????????????????????????????????????????????????????????????
????????????????????????????????????????????????????????????????????????????????
????????????????????????????????????????????????????????????????????????????????
????????????????????????????????????????????????????????????????????????????????
????????????????????????????????????????????????????????????????????????????????
??????????????????????????????????????????TAAA----------TTATTTTTTT--------------
-----------------------------AATAAAAAAA----------TAATAA-TTTTTTATCGAATATT--------
-------------------------ATATATAA-------------TTCAATCGATTTCTCT-------AGTTTATATA-
------------------------------------------------------------------------------AT
TTA-TAT-A-----------------------------------------------------------------------
----------------TAGAT----------------------TTTTTCCTATAAT----------------ATA-----
TTTTATATC----------------GATTTTTATATT------------CCGTGATGAT-------GATAAATATGATCT
AAAATCCGTTGAATCTAT--------------------------------------------------------------
--------------------------------------------------------------------------------
--------------------------------------------------------------------------------
-------------TTAATCTAAT-----TA-----ACAAG-T--------CATT----------------------CGAA
TTCGAA----T-----AATTCGAATGAA-TGGTC--CACT------------CCTCCGCT--------TGCATTCATAAA
-------GGTGTAAGTTT--AG------ACGAAAAAAAAAAAA------GATTTAATCATTTAA--------GTATTCCA
AA-CTACATCA-------TATATAT------GTGGT-----------------ATATA----------------TATTGA
ATAGCATATTCAATAAATGGTAGAATCATTTTT----GATTGACCTAAACGTAGGTCT-CCTA-TAG-AAGGAA------
---GATCAAAGAATATAGCAAAGAAATTA-------AAGAAGAAA-----------------------------------
AACAA-CTTTTAG-------AG-AGAGGA-ATC-AGTATATAAT-------GAATTCAAC-GATTCC?????????????
?????????????????????????????????????
>brevifolia_MP1008
???????????????????????????AATTT-CA-TAAATTATT-GAATAGT-CCCTATTAACTCTATTCTTTT-C-AT
TCTTAT-------CTACT------AT-TCA----------------------------------------ATTACG-AAT
T-AATA-TGA-----------ATAAAGAATAGAAAAG-----------AATAAAAAAAAA----TGTTA-TA--------
--------------------------------------GAACA-TA------------------AA-AATGAATATAAA-
--------T-AACCATACGAT-----------------------------------------------------------
----ATATTATATTTATA--------------------------------------------------------------
--------------------------------------------------------------------------------
--------------------------------------------------------------------------------
-------------------------TATTAG-------------------------------------------------
--------------------------------------------------------------------------------
-----------------------------------------------------------------------------ATA
-----AAAAT-----------ATTATTAAACA--TTTTCGA------TTTTTTA--------------------------
----AATTCT----------TTTAAAA----TTTTTTTTT------------ATTATAT------TTCGCTATTTTTTT-
-------------------GCATATTAGAAATGTCTAATTACGAAA----------TTATTTTTTT--------------
-----------------------------AATAAAAAAA----------TAATAA-TTTTTTATCGAATATT--------
-------------------------ATATATAA-------------TTCAATCGATTTCTCT-------AGTTTATATA-
------------------------------------------------------------------------------AT
TTA-TAT-A-----------------------------------------------------------------------
----------------TAGAT----------------------TTTTTCCTATAAT----------------ATA-----
TTTTATATC----------------GATTTTTATATT------------CCGTGATGAT-------GATAAATATGATCT
AAAATCCGTTGAATCTAT--------------------------------------------------------------
--------------------------------------------------------------------------------
--------------------------------------------------------------------------------
-------------TTAATCTAAT-----TA-----ACAAG-T--------CATT----------------------CGAA
TTCGAA----T-----AATTCGAATGAA-TGGTC--CACT------------CCTCCGCT--------TGCATTCATAAA
-------GGTGTAAGTTT--AG------ACGAAAAAAAAAAAA------GATTTAATCATTTAA--------GTATTCCA
AA-CTACATTA-------TATATAT------GTGGT-----------------ATATA----------------TATTGA
ATAGCATATTCAATAAATGGTAGAATCATTTTT----GATTGACCTAAACGTAGGTCT-CCTA-TAG-AAGGAA------
---GATCAAAGAATATAGCAAAGAAATTA-------AAGAAGAAA-----------------------------------
AACAA-CTTTTAG-------AG-AGAGGA-ATC-AGTATGTAAT-------GAATTCAAC-GATTCCA-GTATAAACG-A
A----------AGAAA?????????????????????
>bruniades_EO12465
???????????????????????????????????????????????????????????????????????????????T
TCTTAT-------CTACT------AT-TCA----------------------------------------ATTACG-AAT
T-AATA-TGA-----------ATAAAGAATAGAAAAG-----------AATAAAAAAAAA----TGTTA-TA--------
--------------------------------------GAACA-TA------------------AA-AATGAATATAAA-
--------A-AACCATACGAT-----------------------------------------------------------
----ATATTATATTTATA--------------------------------------------------------------
--------------------------------------------------------------------------------
--------------------------------------------------------------------------------
-------------------------TATTAG-------------------------------------------------
--------------------------------------------------------------------------------
-----------------------------------------------------------------------------ATA
-----AAAAT-----------ATTATTAAACA--TTTTCTA------TTTTTTA--------------------------
----AATTCT----------TTTAAA-----TTTTTTTTTTT----------ATTATAT------TTCGCTATTTTTTT-
-------------------GCATATTAGAAATGTCTAATTGCTAAA----------TTATTTTTTT--------------
-----------------------------AATAAAAAAA----------TAATAA-TTTTTTATCGAATATT--------
-------------------------ATATATAA-------------TTCAATCGATTTCTCT-------AGTTTATATA-
------------------------------------------------------------------------------AT
TTA-TAT-A-----------------------------------------------------------------------
----------------TAGAT----------------------TTTTTCCTATAAT----------------ATA-----
TTTTATATC----------------GATTTTTATATT------------CCGTGAGGAT-------GATAAATATGATCA
AAAATCCGTTGAATCTAT--------------------------------------------------------------
--------------------------------------------------------------------------------
--------------------------------------------------------------------------------
-------------TTAATCTAAT-----TA-----ACAAG-T--------CATT----------------------GGAA
TTCGAA----T-----AATTCGAATGAA-TGGTC--CACT------------CCTCCGCT--------TGCATTCATAAA
-------GGTGTAAGTTT--AG------ACGAAAAAAAAA---------GATTTAATCATTTAA--------GTATTCCA
AA-CTACATCA-------TATAGAT------GTGGT-----------------ATATA----------------TATTGA
ATAGCATATTCAATAAATGGTAGAATCATTTTT----GATTGACCTAAACGTAGGTCT-CCTA-TAG-AAGGAA------
---GATCAAAGAATATAGCAAAGAAATTA-------AAGAAGAAA-----------------------------------
AACAA-CTTTTAG-------AG-AGAGGA-AA--ACTTATTAAT-------GAATTCAAC-GATTCCA-GTATAAACG-A
A----------A?????????????????????????
>bruniifolia_EO12460
??????????????GACATACATAGG-AATTT-CA-TAAATTATT-GAATAGT-CCCTATTAACTCTATTCTTTT-C-AT
TCTTAT-------CTACT------AT-TCA----------------------------------------ATTACG-AAT
T-AATA-TGA-----------ATAAAGAATAGAAAAG-----------AATAAAAAAAAAA---TGTTA-TA--------
--------------------------------------GAACA-TA------------------AA-AATGAATATAAA-
--------T-AACCATACGAT-----------------------------------------------------------
----ATATTATATTTATA--------------------------------------------------------------
--------------------------------------------------------------------------------
--------------------------------------------------------------------------------
-------------------------TATTAG-------------------------------------------------
--------------------------------------------------------------------------------
-----------------------------------------------------------------------------ATA
-----AAAAT-----------ATTATTAAACA--TTTTCTA------TTTTTTA--------------------------
----AATTCT----------TTTAAAA----TTTTTTTTT------------ATTATAT------TTCGCTATTTTTTT-
-------------------GCATATTAGAAATGTCTAATTACTAAA----------TTATTTTTTT--------------
-----------------------------AATAAAAAAA----------TAATAA-TTTTTTATCGAATATT--------
-------------------------ATATATAA-------------TTCAATCGATTTCTCT-------AGTTTATATA-
------------------------------------------------------------------------------AT
TTA-TAT-A-----------------------------------------------------------------------
----------------TAGAT----------------------TTTTTCCTATAAT----------------ATA-----
TTTTATATC----------------GATTTTTATATT------------CCGTGATGAT-------GATAAATATGATCT
AAAATCCGTTGAATCTAT--------------------------------------------------------------
--------------------------------------------------------------------------------
--------------------------------------------------------------------------------
-------------TTAATCTAAT-----TA-----ACAAG-T--------CATT----------------------CGAA
TTCGAA----T-----AATTCGAATGAA-TGGTC--CACT------------CCTCCGCT--------TGCATTCATAAA
-------GGTGTAAGTTT--AG------ACGAAAAAAAAAAAAAA----GATTTAATCATTTAA--------GTATTCCA
AA-CTACATCA-------TATATAT------GTGGT-----------------ATATA----------------TATTGA
ATAGCATATTCAATAAATAGTAGAATCATTTTT----GATTGACCTAAACGTAGGTCT-CCTA-TAG-AAGGAA------
---GATCAAAGAATATAGCAAAGAAATTA-------AAGAAGAAA-----------------------------------
AACAA-CTTTTAG-------AG-AGAGGA-ATC-AGTATATAAT-------GAATTCAAC-GATTCCA-GTATAAACG-A
A----------AGAAAAAA-GGA-ACGAC-AT?????
>caespitosa_MP642
?????AAGAAATTTGACATGCATAGG-AATTT-CA-TAAATTATT-GAATAGT-CCCTATTAACTCTATTCTTTT-C-AT
TCTTAT-------CTACT------AT-TCA----------------------------------------ATTACG-AAT
T-AATA-TGA-----------ATAAAGAATAGAAAAG-----------AATAAAAAAAAAA---TGTTA-TA--------
--------------------------------------GAACA-TA------------------AA-AATGAATATAAA-
--------T-AACCATACGAT-----------------------------------------------------------
----ATATTATATATATATATATATTA-----------------------------------------------------
--------------------------------------------------------------------------------
--------------------------------------------------------------------------------
-------------------------TATTAG-------------------------------------------------
--------------------------------------------------------------------------------
-----------------------------------------------------------------------------ATA
-----AAAAT-----------GTCATTAAACA--TTTTCTA------TTTTTTA--------------------------
----AATTCT----------TTTCAA-----TTTTTTTTT------------ATTATAT------TTCGCTATTTTTTT-
-------------------GCATATTAGAAATGTCTAATTACGAAA----------TT-TTTTTTT--------------
-----------------------------AATAAAAAAA----------TAATAA-TTTTTTATCGAATATT--------
-------------------------ATATATAA-------------TATAATCGATTTATCT-------AGTATATATA-
------------------------------------------------------------------------------AT
TTA-TAT-A-----------------------------------------------------------------------
----------------TAGAT----------------------TTTTTCCTATAAT----------------ATA-----
TTTTATATC----------------GATTTTTATATT------------CCGTGATGAT-------GATAAATATGATCT
AAAATCCGTTGAATCTAT--------------------------------------------------------------
--------------------------------------------------------------------------------
--------------------------------------------------------------------------------
-------------TTAATCTAAT-----TA-----ACAAG-T--------CATT----------------------CGAA
TTCGAA----T-----AATTCGAATGAA-TGGTC--CACT------------CCTCCGCT--------TGCATTCATAAA
-------GGTGTAAGTTT--AG------ACGAAAAAAAAAAA-------GATTTAATCATTTAA--------GTATTCCA
AA-CTACATCA-------TATATAT------GTGGT-----------------ATATA----------------TATTGA
ATAGCATATTCAATAAATGGTAGAATCATTTTT----GATTGACCTAAACGTAGGTCT-CCTA-TAG-AAGGAA------
---GATCAAAGAATATAGCAAAGAAATTA-------AAGAAGAAA-----------------------------------
AACAA-CTTTTAG-------AG-AGAGGA-ATC-AGTATATAAT-------GAATTCAAT-GATTCCA-GTATAAACG-A
A----------AGAAAAAA-GGA-ACGAC-ATCCA??
>caffra_ANA
??????????????GACATGCATAGG-AATTT-CA-TAAATTATT-GAATAGT-CCCTATTAACTCTATTCTTTT-C-AT
TCTTAT-------CTACT------AT-TCA----------------------------------------ATTACG-AAT
T-AATA-TGA-----------ATAAAGAATAGAAAAG-----------AATAAAAAAAAA----TGTTA-TA--------
--------------------------------------GAACA-TA------------------AA-AATGAATATAAA-
--------T-AACCATACGAT-----------------------------------------------------------
----ATATTATATATATTTATATTTTATATATATTA--------------------------------------------
--------------------------------------------------------------------------------
--------------------------------------------------------------------------------
-------------------------TATTAG-------------------------------------------------
--------------------------------------------------------------------------------
-----------------------------------------------------------------------------ATA
-----AAAAT-----AAAAATATTATTAAACA--TTTTCTA------TTTTTTA--------------------------
----AATTCT----------TTTAAAA----TTATTTTT-------------ATTATAT------TTCGCTATTTTTTT-
-------------------GCATATTAGAAATGTCTAATTACTAAA----------TTATTTTTTT--------------
-----------------------------AATAAAAAAA----------TAATAA-TTTTTTATCGAATATT--------
-------------------------ATATATAA-------------TTCAATCGATTTCTCT-------AGTTTATATA-
------------------------------------------------------------------------------AT
TTA-TAT-A-----------------------------------------------------------------------
----------------TAGAT----------------------TTTTTCCTATAAT----------------ATA---TA
TTTTATA---------------------TTTTATATT------------CCGTGATGAT-------GATAAATATCATCT
AAAATCCGTTGAATCTAT--------------------------------------------------------------
--------------------------------------------------------------------------------
--------------------------------------------------------------------------------
-------------TTAATCTAAT-----TA-----ACAAG-T--------CATT----------------------CGAA
TTCGAA----T-----AATTCGAATGAA-TGGTC--CACT------------CCTCCGCT--------TGCATTCATAAA
-------GGTGTAAGTTT--AG------ACGAAAAAAAAA---------GATTTAATCATTTAA--------GTATTCCA
AA-CTACATCA-------TACATAT------GTGGT-----------------ATATA----------------TATTGA
ATAGCATATTCAATAAATGGTAGAATCATTTTT----GATTGACCTAAACGTAGGTCT-CCTA-TAG-AAGGAA------
---GATCAAAGAATATAGCAAAGAAATTA-------AAGAAGAAA-----------------------------------
AACAA-CTTTTAG-------AG-AGAGGA-ATC-AGTATATAAT-------GAATTCAAC-GATTCCA-GTATAAACG-A
A----------AGAAAAAA??????????????????
>caffra_C_MP528
????????????????????????GG-AATTT-CA-TAAATTATT-GAATAGT-CCCTATTAACTCTATTCTTTT-C-AT
TCTTAT-------CTACT------AT-TCA----------------------------------------ATTACG-AAT
T-AATA-TGA-----------ATAAAGAATAGAAAAG-----------AATAAAAAAAAA----TGTTA-TA--------
--------------------------------------GAACA-TA------------------AA-AATGAATATAAA-
--------T-AACCATACGAT-----------------------------------------------------------
----ATATTATATATATTTATATTTTATATATATTA--------------------------------------------
--------------------------------------------------------------------------------
--------------------------------------------------------------------------------
-------------------------TATTAG-------------------------------------------------
--------------------------------------------------------------------------------
-----------------------------------------------------------------------------ATA
-----AAAAT-----AAAAATATTATTAAACA--TTTTCTA------TTTTTTA--------------------------
----AATTCT----------TTTAAAA----TTATTTTT-------------ATTATAT------TTCGCTATTTTTTT-
-------------------GCATATTAGAAATGTCTAATTACTAAA----------TTATTTTTTT--------------
-----------------------------AATAAAAAAA----------TAATAA-TTTTTTATCGAATATT--------
-------------------------ATATATAA-------------TTCAATCGATTTCTCT-------AGTTTATATA-
------------------------------------------------------------------------------AT
TTA-TAT-A-----------------------------------------------------------------------
----------------TAGAT----------------------TTTTTCCTATAAT--------------ATATA-----
TTTTATA---------------------TTTTATATT------------CCGTGATGAT-------GATAAATATCATCT
AAAATCCGTTGAATCTAT--------------------------------------------------------------
--------------------------------------------------------------------------------
--------------------------------------------------------------------------------
-------------TTAATCTAAT-----TA-----ACAAG-T--------CATT----------------------CGAA
TTCGAA----T-----AATTCGAATGAA-TGGTC--CACT------------CCTCCGCT--------TGCATTCATAAA
-------GGTGTAAGTTT--AG------ACGAAAAAAAAA---------GATTTAATCATTTAA--------GTATTCCA
AA-CTACATCA-------TACATAT------GTGGT-----------------ATATA----------------TATTGA
ATAGCATATTCAATAAATGGTAGAATCATTTTT----GATTGACCTAAACGTAGGTCT-CCTA-TAG-AAGGAA------
---GATCAAAGAATATAGCAAAGAAATTA-------AAGAAGAAA-----------------------------------
AACAA-CTTTTAG-------AG-AGAGGA-ATC-AGTATATAAT-------GAATTCAAC-GATTCCA-GTATAAACG-A
A----------AGAAAAAA-G????????????????
>caffrorum_DB1445
CATAACAGAA-TTTGACATGCATAGG-AATTT-CA-TAAATTATT-GAATAGT-CCCTATTAACTCTATTCTTTT-C-AT
TCTTAT-------CTACT------AT-TCA----------------------------------------ATTACG-AAT
T-AATA-TGA-----------ATAAAGAATAGAAAAG-----------AATAAAAAAAA-----TGTTA-TA--------
--------------------------------------GAACA-TA------------------AA-AATGAATATAAA-
--------T-AACCATACGAT-----------------------------------------------------------
----ATATTATATATATTTATTATAGTATATATA----------------------------------------------
--------------------------------------------------------------------------------
--------------------------------------------------------------------------------
-------------------------TA-TAG-------------------------------------------------
--------------------------------------------------------------------------------
-----------------------------------------------------------------------------ATA
-----AAAAT-----------ATTATTAAACA--TTTTCTA------TTTTTTA--------------------------
----AATTCT----------TTTAAAA----TTTTTTTT-------------ATTATAT------TTCGCTATTTTTTT-
-------------------GCATATTAGAAATGTCTAATTACTAAA----------TTTTTTTTTT--------------
-----------------------------AATAAAAAAA----------TAAAAA-TTTTTTATCGAATATT--------
-------------------------ATATATAA-------------TTCAATCGATTTCTCT-------AGTTTATATA-
------------------------------------------------------------------------------AT
TTA-TAT-A-----------------------------------------------------------------------
----------------TAAAT----------------------TTTTTCCTATAAT----------------ATA-----
TTTTATATC----------------GATTTTTATATT------------CCGGGATGAT-------GATAAATATGATCT
AAAATCCGTTGAATCTAT--------------------------------------------------------------
--------------------------------------------------------------------------------
--------------------------------------------------------------------------------
-------------TTAATCTAAT-----TA-----ACAAG-T--------CATT----------------------CGAA
TTCGAA----T-----AATTCGAAWGAA-GGGTC--CCCT------------CTTCCGCT--------TGCCTTCATAAA
-------GGGGTAAGTTT--AG------ACGAAAAAAAAAAAAAA----GATTTAATCATTTAA--------GTATTCCA
AA-CTACATCA-------TATATAT------GTGGT-----------------ATATA----------------TATTGA
ATAGCATATTCAATAAATGGTAGAATCATTTTT----GATTGACCTAAACGTAGGTCT-CCTA-TAG-AAGGAA------
---GATCAAAGAATATAGCAAAGAAATTA-------AAGAAGAAA-----------------------------------
AACAA-CTTTTAG-------AG-AGAGGA-ATC-GGTATATAAT-------GAATTCAAC-GATTCCT-GTATAAACG-A
A----------AGAAAAAA-GGA-ACGAC-ATCCAAA
>caffrorum_MP644
???????????????????????????AATTT-CA-TAAATTATT-GAATAGT-CCCTATTAACTCTATTCTTTT-C-AT
TCTTAT-------CTACT------AT-TCA----------------------------------------ATTACG-AAT
T-AATA-TGA-----------ATAAAGAATAGAAAAG-----------AATAAAAAAAA-----TGTTA-TA--------
--------------------------------------GAACA-TA------------------AA-AATGAATATAAA-
--------T-AACCATACGAT-----------------------------------------------------------
----ATATTATATATATTTATTATAGTATATATA----------------------------------------------
--------------------------------------------------------------------------------
--------------------------------------------------------------------------------
-------------------------TA-TAG-------------------------------------------------
--------------------------------------------------------------------------------
-----------------------------------------------------------------------------ATA
-----AAAAT-----------ATTATTAAACA--TTTTCTA------TTTTTTA--------------------------
----AATTCT----------TTTAAAA----TTTTTTTT-------------ATTATAT------TTCGCTATTTTTTT-
-------------------GCATATTAGAAATGTCTAATTACTAAA----------TTTTTTTTTT--------------
-----------------------------ATTAAAAAAA----------TAAAAA-TTTTTTATCGAATATT--------
-------------------------ATATATAA-------------TTCAATCCATTTTTCT-------AGTTTATATA-
------------------------------------------------------------------------------AT
TTA-TAT-A-----------------------------------------------------------------------
----------------TAAAT----------------------TTTTTCCTATAAT----------------ATA-----
TTTTATATC----------------GATTTTTATATT------------CCGTGATGAT-------GATAAATATGATCT
AAAATCCGGTGGATTTTT--------------------------------------------------------------
--------------------------------------------------------------------------------
--------------------------------------------------------------------------------
-------------TTAATYTAAT-----TA-----ACAAG-T--------CCTT----------------------TGAA
TTCGAA----T-----AATT????????-?????--????------------????????--------????????????
-------???????????--??------???AAAAAAAAAAAAA-----GATTTAATCATTTAA--------GTATTCCA
AA-CTACATCA-------TATATAT------GTGGT-----------------ATATA----------------TATTGA
ATAGCATATTCAATAAATGGTAGAATCATTTTT----GATTGACCTAAACGTAGGTCT-CCTA-TAG-AAGGAA------
---GATCAAAGAATATAGCAAAGAAATTA-------AAGAAGAAA-----------------------------------
AACAA-CTTTTAG-------AG-AGAGGA-ATC-GGTATATAAT-------GAATTCAAC-GATTCCT-GTATAAACG-A
A----------AGAAAA????????????????????
>calcareophila_EO30159
??TAACAG-AATTTGACATGCATAGG-AATTT-CA-TAAATTATT-GAATAGT-CCCTATTAACTCTATTCTTTT-C-AT
TCTTAT-------CTACT------AT-TCA----------------------------------------ATTACG-AAT
T-AATA-TGA-----------ATAAAGAATAGAAAAG-----------AATAAAAAAAAA----TGTTA-TA--------
--------------------------------------GAACA-TA------------------AA-AATGAATATAAA-
--------T-AACCATACGAT-----------------------------------------------------------
----ATTATATATATA----------------------------------------------------------------
--------------------------------------------------------------------------------
--------------------------------------------------------------------------------
-------------------------TATTAG-------------------------------------------------
--------------------------------------------------------------------------------
-----------------------------------------------------------------------------AAA
-----AAAAT-----------ACTATTAAACA--TTTTCTA------TTTTTTA--------------------------
----AATTCT----------TTTAAA-----TTTTTTTTTTT----------ATTATAT------TTCGCTATTTTTTT-
-------------------GCATATTAGAAATGTCTAATTACTAAA----------TTATTTTTTT--------------
-----------------------------AATAAAAAAA----------TAAAAA-TTTTTTATCGAATATT--------
-------------------------ATATATAA-------------TTCAATCGATTTCTCT-------AGTTTATATA-
------------------------------------------------------------------------------AT
TTA-TAT-A-----------------------------------------------------------------------
----------------TAGAT----------------------TTTTTCCTATAAT----------------ATA-----
TTTTATATC----------------GATTTTTATATT------------CCGTGATGAT-------GATAAATATGATCT
AAAATCCGTTGAATCTAT--------------------------------------------------------------
--------------------------------------------------------------------------------
--------------------------------------------------------------------------------
-------------TTAATCTAAT-----TA-----ACAAG-T--------CATT----------------------CGAA
TTCGAA----T-----AATTCGAATGAA-TGGTC--CACT------------CCTCCGCT--------TGCATTCATAAA
-------GGTGTAAGTTT--AG------ACGAAAAAAAAAA--------GATTTAATCATTTAA--------GTATTCCA
AA-CTACATCA-------TATATAT------GTGGT-----------------ATATA----------------TATTGA
ATAGCATATTCAATAAATGGTAGAATCTTTTTT----GATTGACCTAAACGTAGGTCT-CCTA-TAG-AAGGAA------
---GATCAAAGAATATAGCAAAGAAATTA-------AAGAAGAAA-----------------------------------
AACAA-CTTTTAG-------AG-AGAGGA-ATC-AGTATATAAT-------GAATTCAAC-GATTCCA-GTATAAACG-A
A----------AGAAAAAA-GGA-ACGAC-ATCCAAA
>caledonica_JW103
???????????TTTGACATGCATAGG-AATTT-CA-TAAATTATT-GAATAGT-CCCTATTAACTCTATTCTATT-C-AT
TCTTAT---------------------------------------------------------------------G-AAT
A-AGAT-TAA-----------TATGAATAAAGAATAT-----------AATAAAAAAAAA----TGTTA-TA--------
--------------------------------------GAACA-TA------------------AA-AATGAATATAAA-
--------T-AACCATATGAT-----------------------------------------------------------
----ATTATATATAT--------------AAAAATAAAAA----------------------------------------
--------------------------------------------------------------------------------
--------------------------------------------------------------------------------
-------------------------TATTAT-------------------------------------------------
--------------------------------------------------------------------------------
--------------------------------------------------------------------------------
--------------------------TAAACA--TTTTCTA------TTTTT-A--------------------------
----AATTTT-------------------------TTTTTT-----------ATTATAT------TTCGCTATTTTTTT-
-------------------GCATATTAGAAATGTCTAATTACTAAA----------TTTTTTTTTT--------------
-----------------------------TATAAAAAAA----------TAATAA-TTTTTTATCGAATATT--------
-------------------------ATATATAA-------------TTCAATCGATTTCTCT-------AGTTTATATA-
------------------------------------------------------------------------------AT
TTA-TAT-A-----------------------------------------------------------------------
----------------TAGAT----------------------TTTTTCCTATAAT----------------ATA-----
TTTTATATC----------------GATTTTTATATT------------CCGGGATGAT-------GATAAATATGATCT
AAAATCCGTTGAATCTAT-AAATAAATATAAGTCACAAATATATGGATATATCCATTTCCTATCAAATTGAATCCCCCCC
CCC-TTTTTTTTATTTGGATATTGGGTCTTTTAGAAAGTTTCTTTTAGATTATCCCTGTCTTT-GTTTATGTCTGGGGKT
GGRACAAATTAGTCTAATTCGCCCCCGCCTCCGGATTATTCGACATTTTTCACAAATTTTACGAACAGAAGCTCTTATTT
TCATATTTGCCATTTAATCTAAW-----TA-----ACAAG-T--------CATT----------------------CGAA
TTCGAA----T-----AATTCGAATGAA-TGGTC--CCCT------------CCTCCGCT--------TGCATTCATAAA
-------GGTGTAAGTTT--AG------ACGAAAAAAAAAAAA------GATTTAATCATTTAA--------GTATTCCA
AA-CTACATCA-------TATATAT------GTGGT-----------------ATATA----------------TATTGA
ATAGCATATTCAATAAATGGTAGAATCATTTTT----GATTGACCTAAACGTAGGTCT-CCTA-TAG-AAGGAA------
---GATCAAAGAATATAGCAAAGAAATTA-------AAGAATAAA-----------------------------------
AACAA-TTTTTAG-------AG-AGAGGA-ATC-AGTATATAAT-------GAATTCAAC-GATTCCA-GTATAAACG-A
A----------AGAAAAAA-GGA-ACGAC-ATCCAAA
>calycina_EO12532
??????????ATTTGACATGCATAGG-AATTT-CA-TAAATTATT-GAATAGT-CCCTATTCACTCTATTCTTTT-C-AT
TCTTAT-------CTACT------AT-TCA----------------------------------------ATTACG-AAT
T-AATA-TGA-----------ATAAAGAATAGAAAAG-----------AATTAAAAAAAAA---TGTTA-TA--------
--------------------------------------GAACA-TA------------------AA-AATGAATATAAA-
--------T-AACCATACGAT-----------------------------------------------------------
----ATATTATATATATTTATATATATATATTATTATTTATATATATTA-------------------------------
--------------------------------------------------------------------------------
--------------------------------------------------------------------------------
-------------------------TATTAG-------------------------------------------------
--------------------------------------------------------------------------------
-----------------------------------------------------------------------------ATA
-----AAAAT-----------ATTATTAAACA--TTTTATA------TTTTTTA--------------------------
----AATTTT----------TTTAAA-----TTTTTTTTTTTT---------ATTATAT------TTCGCTATTTTTTT-
-------------------GCATATTAGAAATGTCTAATTACTAAA----------TTCTTTTTTT--------------
-----------------------------AATAAAAAAA----------TAAAAA-TTTTTTATCGAATATT--------
-------------------------ATATATAA-------------TTCAATCGATTTCTCT-------AGTTTATATA-
------------------------------------------------------------------------------AT
TTA-TAT-A-----------------------------------------------------------------------
----------------TAGAT----------------------TTTTTCCTATAAT----------------ATA-----
TTTTATATC----------------GATTTTTATATT------------CCGTGATGAT-------GATAAATATGATCT
AAAATCCGTTGAATCTAT--------------------------------------------------------------
--------------------------------------------------------------------------------
--------------------------------------------------------------------------------
-------------TTAATCTAAT-----TA-----ACAAG-T--------CATT----------------------CGAA
TTCGAA----T-----AATTCGAATGAA-TGGTC--CACT------------CCTCGGCT--------TGCATTCATAAG
-------GGTGTAAGTTT--AG------ACGAAAAAAAAAAA-------GATTTAATCATTTAA????????????????
????????????????????????????????????????????????????????????????????????????????
????????????????????????????????????????????????????????????????????????????????
????????????????????????????????????????????????????????????????????????????????
????????????????????????????????????????????????????????????????????????????????
?????????????????????????????????????
>cameronii_ANA
??????????ATTTGACATGCATAGG-AATTT-CA-TAAATTATG-GAATAGT-CCCTATTAACTCTATTCTTTT-C-AT
TCTTAT-------CTACT------AT-TCA----------------------------------------ATTACG-AAT
T-AATA-TGA-----------ATAAAGAATAGAAAAG-----------AATAAAAAAAAAA---TGTTA-TA--------
--------------------------------------GAACA-TA------------------AA-AATGAATATAAA-
--------T-AACCATACGAT-----------------------------------------------------------
----ATATTATATATTATTTATTATATATATTTAATATATTTATTTATATATATTA------------------------
--------------------------------------------------------------------------------
--------------------------------------------------------------------------------
-------------------------TATTAG-------------------------------------------------
--------------------------------------------------------------------------------
-----------------------------------------------------------------------------ATA
-----AAAAT-----------ATAATAAAACA--TTTTCTT------TTTTTTT--------------------------
----AATTCT----------TTTAAAAC---TTTTTTT--------------ATTATAT------TTCGCTATTTTTTT-
-------------------GCATATTAGAAATGTCTAATTACTAAA----------TTATTTTTTT--------------
-----------------------------AATAAAAAAA----------TAATAA-TTTTTTATCGAATATT--------
-------------------------ATATATAA-------------TTCAATCGATTTCTCT-------AGTTTATATA-
------------------------------------------------------------------------------AT
TTA-TAT-A-----------------------------------------------------------------------
----------------TAGAT----------------------TTTTTCCTATAAT----------------ATA-----
TTTTATATC----------------GATTTTTATATT------------CCGTGATGAT-------GATAAATATGATCT
AAAATCCGTTGAATCTAT--------------------------------------------------------------
--------------------------------------------------------------------------------
--------------------------------------------------------------------------------
-------------TTAATCTAAT-----TA-----ACAAG-T--------CATT----------------------CGAA
TTCGAA----T-----AATTCGAATGAA-TGGTC--CACT------------CCTCCGCT--------TGCATTCATAAA
-------GGTGTAAGTTT--AG------ACGAAAAAAAAA---------GATTTAATCATTTAA--------GTATTCCA
AA-CTACATCA-------TATATAT------GTGGT-----------------ATATA----------------TATTGA
ATAGCATATTCAATAAATGGTAGAATCTTTTTT----AATTGACCTAAACGTAGGTCC-CCTA-TAG-AAGGAA------
---GATCAAAGAATATAGCAAAGAAATTA-------AAGAAGAAA-----------------------------------
AACAA-CTTTTAG-------AG-AGAGGA-ATC-AGTATATAAT-------GAATTCAAC-GATTCCA-GTATAAACG-A
A----------AGAAAAAA-GGA-ACGAC-ATCCAAA
>canaliculata_BG590
???????G-AATTTGACATGCATAGG-AATTT-CA-TAAATTATT-GAATAGT-CCCTATTAACTCTATTCTTTT-C-AT
TCTTAT-------CTACT------AT-TCA----------------------------------------ATTACG-AAT
T-AATA-TGA-----------ATAAAGAATAGAAAAG-----------AATAAAAAAAAA----TGTTA-TA--------
--------------------------------------GAACA-TA------------------AA-AATGAATATAAA-
--------T-AACCATACGAT-----------------------------------------------------------
----ATATTATATATATTTATATTATATATA-------------------------------------------------
--------------------------------------------------------------------------------
--------------------------------------------------------------------------------
-------------------------TATTAT-------------------------------------------------
--------------------------------------------------------------------------------
-----------------------------------------------------------------------------ATA
-----AAAAT-----------ATTATTAAACA--TTTTCTA------TTTTTTA--------------------------
----AATTCT----------TTTAAAA----TTTTTTT--------------ATTATAT------TTCGCTATTTTTTT-
-------------------GCATATTAGAAATGTCTAATTACTAAA----------TTATTTTTTT--------------
-----------------------------AATAAAAAAA----------TAATAA-TTTTTTATCGAATATT--------
-------------------------ATATATAA-------------TTCAATCGATTTCTCT-------AGTTTATATA-
------------------------------------------------------------------------------AT
TTA-TAT-A-----------------------------------------------------------------------
----------------TAGAT----------------------TTTTTCCTATAAT--------------ATATA-----
TTTTATA---------------------TTTTATATT------------CCGTGATGAT-------GATAAATATGATCT
AAAATCCGTTGAATCTAT--------------------------------------------------------------
--------------------------------------------------------------------------------
--------------------------------------------------------------------------------
-------------TTAATCTAAT-----TA-----ACAAG-T--------CATT----------------------CGAA
TTCGAA----T-----AATTCGAATGAA-TGGTC--CACT------------CCTCCGCT--------TGCATTCATAAA
-------GGTGTAAGTTT--AG------ACGAAAAAAAAAAAAA-----GATTTAATCATTTAA--------GTATTCCA
AA-CTACATCA-------TACATAT------GTGGT-----------------ATATA----------------TATTGA
ATAGCATATTCAATAAATGGTAGAATCATTTTT----GATTGACCTAAACGTAGGTCT-CCTA-TAG-AAGGAA------
---GATCAAAGAATATAGCAAAGAAATTA-------AAGAAGAAA-----------------------------------
AACAA-CTTTTAG-------AG-AGAGGA-ATC-AGTATATAAG-------GAATTCAAC-GATTCCA-GTATAAACG-A
A----------AGAAAAAA-GGA-AGGAC-ATCCAAA
>canescens_ANA
??????????ATTTGACATGCATAGG-AATTT-CA-TAAATTATT-GAATAGT-CCCTATTAACTCTATTCTTTT-C-AT
TCTTAT-------CTACT------AT-TCA----------------------------------------ATTACG-AAT
T-AATA-TGA-----------ATAAAGAATAGAAAAG-----------AATAAAAAAAAA----TGTTA-TA--------
--------------------------------------GAACA-TA------------------AA-AATGAATATAAA-
--------T-AACCATACGAT-----------------------------------------------------------
----ATATTATATATATTTATATTATATTATTATA---------------------------------------------
--------------------------------------------------------------------------------
--------------------------------------------------------------------------------
--------------------------------------------------------------------------------
--------------------------------------------------------------------------------
------------------------------------------------------------------------------TA
-----AAAAT-----AAAAATATTATTAAACA--TTTTCTA------TTTTTTT--------------------------
----TTTATT---------------------TTTTTTTTTT--------------ATAT------TTCGCTATTTTTTT-
-------------------GCATATTAGAAATGTCTAATTACTAAA----------TTATTTTTTT--------------
-----------------------------AATAAAAAAA----------TAATAA-TTTTTTATCGAATATT--------
-------------------------ATATATAA-------------TTCAATCGATTTCTCT-------AGTTTATATA-
------------------------------------------------------------------------------AT
TTA-TAT-A-----------------------------------------------------------------------
----------------TAGAT----------------------TTTTTCCTATAAT----------------ATA-----
TTTTATATC----------------GATTTTTATATT------------CCGTGATGAT-------GATAAATATGATCT
AAAATCCGTTGAATCTAT--------------------------------------------------------------
--------------------------------------------------------------------------------
--------------------------------------------------------------------------------
-------------TTAATCTAAT-----TA-----ACAAG-T--------CATT----------------------CGAA
TTCGAA----T-----AATTCGAATGAA-TGGTC--CACT------------CCTCCGCT--------TGCATTCATAAA
-------GGTGTAAGTTT--AG------ACGAAAAAAAA----------GATTTAATCATTTAA--------GTATCCCA
AA-CTACATCA-------TATATAT------GTGGT-----------------ATATA----------------TATTGA
ATAGCATATTCAATAAATGGTAGAATCATTTTT----GATTGACCTAAACGTAGGTCT-CCTA-TAG-AAGGAA------
---GATCAAAGAATATAGCAAAGAAATTA-------AAGAAGAAA-----------------------------------
AACAA-CTTTTAG-------AG-AGAGGA-ATC-AGTATATAAT-------GAATTCAAC-GATTCCA-GTATAAACG-A
A----------AGAAAAAA-GGA-ACGAC-ATCCAAA
>capensis_MP1047
??????????ATTTGACATGCATAGG-AATTT-CA-TAAATTATT-GAATAGT-CCCTATTAACTCTATTCTTTT-C-AT
TCTTAT-------CTACT------AT-TCA----------------------------------------ATTACG-AAT
T-AATA-TGA-----------ATAAAGAATAGAAAAG-----------AATAAAAAAAA-----TGTTA-TA--------
--------------------------------------GAACA-TA------------------AA-AATGAATATAAA-
--------T-AACCATACGAT-----------------------------------------------------------
----ATATTATATATATTTATATATATTA---------------------------------------------------
--------------------------------------------------------------------------------
--------------------------------------------------------------------------------
-------------------------TATTAT-------------------------------------------------
--------------------------------------------------------------------------------
-----------------------------------------------------------------------------ATA
-----AAAAT-----------ATTATTAAACA--TTTTCTA------TTTTTTA--------------------------
----AATTCT----------TTTAAA-----TTTTTTTT-------------ATTATAT------TTCGCTATTTTTTT-
-------------------GCATATTAGAAATGTCTAATTACTAAA----------TTATTTTTTT--------------
-----------------------------AATAAAAAAA----------TAATAA-TTTTTTATCGAATATT--------
-------------------------ATATATAA-------------TTCAATCGATTTCTCT-------AGTTTATATA-
------------------------------------------------------------------------------AT
TTA-TAT-A-----------------------------------------------------------------------
----------------TAGAT----------------------TTTTTCCTATAAT----------------ATA-----
TTTTATATC----------------GATTTTTATATT------------CCGTGATGAT-------GATAAATATGATCT
AAAATCCGTTGAATCTAT--------------------------------------------------------------
--------------------------------------------------------------------------------
--------------------------------------------------------------------------------
-------------TTAATCTAAT-----TA-----ACAAG-T--------CATT----------------------CGAA
TTCGAA----T-----AATTCGAATGAA-TGGTC--CACT------------CCTCCGCT--------TGCATTCATAAA
-------GGTGTAAGTTT--AG------ACGAAAAAAAAAAA-------GATTTAATCATTTAA--------GTATTCCA
AA-CTACATCA-------TATATAT------GTGGT-----------------ATATA--------------TATATTGA
ATAGCATATTCAATAAATGGTAGAATCATTTTT----GATTGACCTAAACGTAGGTCT-CCTA-TAG-AAGGAA------
---GATCAAAGAATATAGCAAAGAAATTA-------AAGAAGAAA-----------------------------------
AACAA-CTTTTTG-------AG-AGAGGA-ATC-AGTATATAAT-------GAATTCAAC-GATTCCA-GTATAAACG-A
A----------AGAAAAAA-GGA-ACGAC-ATC????
>capillaris_MP1066
??????????????????????TAGG-AATTT-CA-TAAATTATT-GAATAGT-CCCTATTAACTCTATTCTTTT-C-AT
TCTTAT-------CTACT------AT-TCA----------------------------------------ATTACG-AAT
T-AATA-TGA-----------ATAAAGAATAGAAAAG-----------AATAAAAAAAA-----TGTTA-TA--------
--------------------------------------GAACA-TA------------------AA-AATGAATATAAA-
--------T-AACCATACGAT-----------------------------------------------------------
----ATATTATATATATTTATATATATTA---------------------------------------------------
--------------------------------------------------------------------------------
--------------------------------------------------------------------------------
-------------------------TATTAG-------------------------------------------------
--------------------------------------------------------------------------------
-----------------------------------------------------------------------------AAA
-----AAAAT-----------ATTATTAAACA--TTTTCTA-----TTTTTTTA--------------------------
----AATTCT----------TTTAAA-----TTTTTTTTTT-----------ATTATAT------TTCGCTATTTTTTT-
-------------------GCATATTAGAAATGTCTAATTACTAAA----------TTATTTTTTT--------------
-----------------------------AATAAAAAAA----------TAATAA-TTTTTTATCGAATATT--------
-------------------------ATATATAA-------------TTCAATCGATTTCTCT-------AGTTTATATA-
------------------------------------------------------------------------------AT
ATA-TAT-A-----------------------------------------------------------------------
----------------TAGAT----------------------TTTTTCCTATAAT----------------ATA-----
TTTTATATC----------------GATTTTTATATT------------CCGTGATGAT-------GATAAATATGATCT
AAAATCAGTTGAATCTAT--------------------------------------------------------------
--------------------------------------------------------------------------------
--------------------------------------------------------------------------------
-------------TTAATCTAAT-----TA-----ACAAG-T--------CATT----------------------CGAA
TTCGAA----T-----AATTCGAATGAA-TGGTC--CACT------------CCTCCGCT--------TGCATTCATAAA
-------GGTGTAAGTTT--AG------ACGAAAAAAAAA---------TATTTAATCATTTAA--------GTATTCCA
AA-CTACATCA-------TATATAT------GTGGT-----------------ATATA----------------TATTGA
ATAGCATATTCAATAAATGGTAGAATCATTTTT----GATTGACCTAAACGTAGGTCT-CCTA-TAG-AAGGAA------
---GATCAAAGAATATAGCAAAGAAATTA-------AAGAAGAAA-----------------------------------
AACAA-CTTTTAG-------AG-AGAGGA-ATC-AGTATATAAT-------GAATTCAAC-GATTCCA-GTATAAACG-A
A----------AGAAAAA--GGA-ACGAC-ATCCAA?
>capitata_MP1044
?????CAGAAATTTGACATGCATAGG-AATTT-CA-AAAATTATT-GAATAGT-CCCTATTAACTCTATTCTTTT-C-AT
TCTTAT-------CTACT------AT-TCA----------------------------------------ATTACG-AAT
T-AATA-TGA-----------ATAAAGAATAGAAAAG-----------AATAAAAAAAAAA---TGTTA-TA--------
--------------------------------------GAACA-TA------------------AA-AATGAATATAAA-
--------T-AACCATACGAT-----------------------------------------------------------
----ATATTATATTTATA--------------------------------------------------------------
--------------------------------------------------------------------------------
--------------------------------------------------------------------------------
-------------------------TATAAG-------------------------------------------------
--------------------------------------------------------------------------------
-----------------------------------------------------------------------------ATA
-----AAAAT-----------ATTATTAAACA--TTTTCTA------TTTTTTA--------------------------
----AATTCT----------TTTAAA-----TTTTTTTTT------------ATTATAT------TTCGCTATTTTTTT-
-------------------GCATATTAGAAATGTCTAATTACTAAA----------TTATTTTTTT--------------
-----------------------------AATAAAAAAA----------TAATAA-TTTTTTATCGAATATT--------
-------------------------ATATATAA-------------TTCAATGGATTTCTCT-------AGTTTATATA-
------------------------------------------------------------------------------AT
TTA-TAT-A-----------------------------------------------------------------------
----------------TACAT----------------------TTTTTCCTATAAT----------------ATA-----
TTTTATATC----------------GATTTTTATATT------------CCGTGATGAT-------GATAAATATGATCT
AAAATCCGTTGAATCTAT--------------------------------------------------------------
--------------------------------------------------------------------------------
--------------------------------------------------------------------------------
-------------TTAATCTAAT-----TA-----ACAAG-T--------CATT----------------------CGAA
TTCGAA----T-----AATTCGAATGAA-TGGTC--CACT------------CCTCCGCT--------TGCATTCATAAA
-------GGTGTAAGTTT--AG------ACGAAAAAAAA----------GATTTAATCATTTAA--------GTATTCCA
AA-CTACATCA-------TATAGAT------GTGGT-----------------ATATA----------------TATTGA
ATAGCATATTCAATAAATGGTAGAATCATTTTT----GATTGACCTAAACGTAGGTCT-CCTA-TAG-AAGGAA------
---GATCAAAGAATATAGCAAAGAAATTA-------AAGAAGAAA-----------------------------------
AACAA-CTTTTAG-------AG-AGAGGA-ATC-AGTATATAAT-------GAATTCAAC-GATTCCA-GTATAAACG-A
A----------AGAAAAAA-GGA-ACGA?????????
>caprina_EO12772
????????????????????????????????????????????????????????????????????????????????
????????????????????????????????????????????????????????????????????????????????
????????????????????????????????????????????????????????????????????????????????
????????????????????????????????????????????????????????????????????????????????
????????????????????????????????????????????????????????????????????????????????
????????????????????????????????????????????????????????????????????????????????
????????????????????????????????????????????????????????????????????????????????
????????????????????????????????????????????????????????????????????????????????
????????????????????????????????????????????????????????????????????????????????
????????????????????????????????????????????????????????????????????????????????
????????????????????????????????????????????????????????????????????????????????
????????????????????????????????????????????????????????????????????????????????
????????????????????????????????????????????????????????????????????????????????
????????????????????????????????????????????????????????????????????????????????
????????????????????????????????????????????????????????????????????????????????
????????????????????????????????????????????????????????????????????????????????
????????????????????????????????????????????????????????????????????????????????
????????????????????????????????????????????????????????????????????????????????
????????????????????????????????????????????????????????????????????????????????
?????????????????????????????????????????????????????GATGAT-------GATAAATATGATCT
AAAATCCGTTGAATCTAT--------------------------------------------------------------
--------------------------------------------------------------------------------
--------------------------------------------------------------------------------
-------------TTAATCTAAT-----TA-----ACAAG-T--------CATT----------------------CGAA
TTCGAA----T-----AATTCGAATGAA-TGGTC--CACT------------CCTCCGCT--------TGCATTCATAAA
-------GGGGTAAGGTT--AG------ACGAAAAAAAAAAAAAA----GATTTAATCATTTAA--------GTATTCCA
AA-CTACATCA-------TATATAT------GTGGT-----------------ATATA----------------TATTGA
ATAGCATATTCAATAAATGGTAGAATCATTTTT----GTTTGACCTAAACGTAGGTCT-CCTA-TAG-AAGGAA------
---GATCAAAGAATATAGCAAAGAAATTA-------AAGAAGAAA-----------------------------------
AACAA-CTTTTAG-------AG-AGAGGA-ATC-AGTATATAAT-------GAATTCAAC-GATTCCA-GTATAAACG-A
A----------AGAAAAAA-GGA-ACGAC-ATC????
>carnea_ATsn5
????ACAGAAATTTCACATGCATAGG-ATTTT-AA-TAAACTATTCGAATCGT-CCCTATTAACTCTATTCTTTT-C-AT
TATTAT-------CTACT------AT-TCA----------------------------------------ATTACA-AAT
T-AATA-TGA-----------ATAAAGAATAGAAAGG-----------AATAAAAAATAAA---TGTTA-TA--------
--------------------------------------GAACA-TA------------------AA-AATTAATATAAA-
--------T-AACCATACGAT-----------------------------------------------------------
----CTATTAACCATTATATATATATTATATAAA----------------------------------------------
--------------------------------------------------------------------------------
--------------------------------------------------------------------------------
-------------------------TATTAG-------------------------------------------------
--------------------------------------------------------------------------------
-----------------------------------------------------------------------------ATA
G----AAAAT-----------ATTATTAAACA--TTTTCTT------TTTTTTT--------------------------
----AATGAA----------TTTCAAA----TTCTTTTT-------------ATTATAT------TTCGCTATTTTTTT-
-------------------GCATATTAGAAATGTCTAATTACTAAA----------TTATTTTTTT--------------
-----------------------------AATAAAAAAA----------TAATAA-TTTTTTATCGAATATT--------
-------------------------ATATATAA-------------TTCAATCGATTTCTCT-------AGTTTATATA-
------------------------------------------------------------------------------AT
TTA-TAT-A-----------------------------------------------------------------------
----------------TAGAT-----------------------TTTTCCTATAAT----------------ATA-----
TTTTATATC----------------GATTTTTATATT-------ATATTCCATGATGAT-------CATAAATATGATCT
AAAATCCATTGAATCTAT--------------------------------------------------------------
--------------------------------------------------------------------------------
--------------------------------------------------------------------------------
-------------TTAATCTAAT-----TA-----ACAAC-T--------CATT----------------------CGAA
TTCGAA----T-----AATTCGAATGAA-TGGTC--CACC------------CCTCCGCT--------TGCATTCATAAA
-------GGTGTAAGTTA--AG------ACGAAAAAAAAA---------GCTTTAATCATTTAA--------GTATTCCA
AA-CTACATCA-------TATATAT------GTGGT-----------------ATATA----------------TATTGA
ATAGCATATTCAATAAATGGTAGAATCTTTTTT----GATTGACCTAACCGTAGGTCT-CCTA-TAG-AAGGAA------
---GATCAAAGAATATAGCAAAGAAATTA-------AAGAAGAAA-----------------------------------
AACAA-CTTTTAG-------AG-AGAGGA-ATC-GGTATATAAT-------GAATTCAAC-GATTCCA-GTATAAACG-A
A----------AGAAAAAA-GGA-ACGAC-ATCCAA?
>caterviflora_EO12785
??????????ATTTGASATGCATAGG-AATTT-CA-TAAATTATT-GAATAGT-CCCTATTAACTCTATTCTTTT-C-AT
TCTTAT-------CTACT------AT-TCA----------------------------------------ATTACG-AAT
T-AATA-TGA-----------ATAAAGAATAGAAAAG-----------AATAAAAAAAAA----TGTTA-TA--------
--------------------------------------GAACA-TA------------------AA-AATGAATATAAA-
--------T-AACCATACGAT-----------------------------------------------------------
----ATATTATATATATTTATATTATAT----------------------------------------------------
--------------------------------------------------------------------------------
--------------------------------------------------------------------------------
-------------------------TATTAT-------------------------------------------------
--------------------------------------------------------------------------------
-----------------------------------------------------------------------------ATA
-----AAAAT-----AAAAATATTATTAAACA--TTTTCTA---------------------------------------
----TTTTTT---------TTTTA-------TTTTTTTTT------------TTTATAT------TTCGCTATTTTTTT-
-------------------GCATATTAGAAATGTCTAATTACTAAA----------TTATTTTTTT--------------
-----------------------------AATAAAAAAA----------TAATAA-TTTTTTATCGAATATT--------
-------------------------ATATATAA-------------TTCAATCGATTTCTCT-------AGTTTATATA-
------------------------------------------------------------------------------AT
TTA-TAT-A-----------------------------------------------------------------------
----------------TAGAT----------------------TTTTTCCTATAAT----------------ATA-----
TTTTATATC----------------GATTTTTATATT------------CCGTGATGAT-------GATAAATATGATCT
AAAATCCGTTGAATCTAT--------------------------------------------------------------
--------------------------------------------------------------------------------
--------------------------------------------------------------------------------
-------------TTAATCTAAT-----TA-----ACAAG-T--------CATT----------------------CGAA
TTCGAA----T-----AATTCGAATGAA-TGGTC--CACT------------CCTCCGCT--------TGCATTCATAAA
-------GGTGTAAGTTT--AG------ACGAAAAAAAA----------GATTTAATCATTTAA--------GTATCCCA
AA-CTACATCA-------TATATAT------GTGGT-----------------ATATA----------------TATTGA
ATAGCATATTCAATAAATGGTAGAATCATTTTT----GATTGACCTAAACGTAGGTCT-CCTA-TAG-AAGGAA------
---GATCAAAGAATATAGCAAAGAAATTA-------AAGAAGAAA-----------------------------------
AACAA-CTTTTAG-------AG-AGAGGA-ATC-AGTATATAAT-------GAATTCAAC-GATTCCA-GTATAAACG-A
A----------AGAAAAAA-GGA-ACGAC-ATCCAAA
>cereris_MP863
???????????????????????????AATTT-CA-TAAATTATT-GAATAAG-CCCTATTAACTCTATTCTTTT-C-AT
TCTTAT-------CTACT------AT-TCA----------------------------------------ATTACG-AAT
T-AATA-TGA-----------ATAAAGAATAGAAAAG-----------AATAAAAAAAAA----TGTTA-TA--------
--------------------------------------GAACA-TA------------------AA-AATGAATATAAA-
--------T-AACCATAATAT-----------------------------------------------------------
----ATATTATATATATTTATATTAAATAACCATAATATATTATATATATATTTATATATAATATTATATATATTATATA
TTATATAATATATATTTTTTTTTATAAAAAAAAA----------------------------------------------
--------------------------------------------------------------------------------
--------------------------------------------------------------------------------
--------------------------------------------------------------------------------
--------------------------------------------------------------------------------
-----AAAAT-----------ATTATTAAACA--TTTTCTA------TTTTTTA--------------------------
----AATTCT----------TTTAAAA----TTTTTTTT-------------ATTATAT------TTCGCTATTTTTTT-
-------------------GCATATTAGAAATGTCTAATTACTCAA----------TT-TTTTTTT--------------
-----------------------------AATAAAAAAA----------TAATAA-TTTTTTATCGAATATT--------
-------------------------ATATATAA-------------TTAAATCGATTTCGCT-------AGTTTATATA-
------------------------------------------------------------------------------AT
TTA-TAT-A-----------------------------------------------------------------------
----------------TAGAT----------------------TTTTTCCTATAAT----------------ATA-----
TTTTATATC----------------GATTTTTATATT------------CCGTGATGAT-------GATAAATATGATCT
AAAATCCGTTGAATCTAT--------------------------------------------------------------
--------------------------------------------------------------------------------
--------------------------------------------------------------------------------
-------------TTAATCTAAT-----TA-----ACAAG-T--------CATT----------------------CGAA
TTCGAA----T-----AATTCGAATGAA-TGGTC--CACT------------CCTCCGCT--------TGCATTCATAAA
-------GGTGTAAGTTT--AG------ACGAAAAAAAA----------GATTTTATCATTTAA--------GTATTCCA
AA-CTACATCA-------TATATAT------GTGGT-----------------ATATA----------------TATTGA
ATAGCATATTCAATAAATGGTAGAATCATTTTT----GATTGACCTAAACGTAGGTCT-CCTA-TAG-AAGGAA------
---GATCAAAGAATATAGCAAAGAAATTA-------AAGAAGAAA-----------------------------------
AACAA-CTTTTAG-------AG-GGGGGA-ATC-AG????????????????????????????????????????????
?????????????????????????????????????
>cerinthoides_MP653
CATAACAGAAATTTGACATGCATATG-AATTT-CA-TAAATTATT-GAATAGT-CCCTATTAACTATATTCTTTT-C-AT
TCTTAT-------CTACT------AT-TCA----------------------------------------ATTACG-AAT
T-AATA-TGA-----------ATAAAGAAT--------------------------------------------------
--------------------------------------------------------------------------------
--------------------------------------------------------------------------------
--------------------------------------------------------------------------------
--------------------------------------------------------------------------------
--------------------------------------------------------------------------------
--------------------------------------------------------------------------------
--------------------------------------------------------------------------------
--------------------------------------------------------------------------------
--------------------------------------------------------------------------------
---------------------TTAAAA----TTTTTTTTTT-----------ATTATAT------TTCGCTATTTTTTT-
-------------------GCATATTAGAAATGTCTAATTACTAAA----------TTATTTTTTT--------------
-----------------------------AATAATAAAA----------TAATAA-TTTTTTATCGAATATT--------
-------------------------ATATATAA-------------TTCAATCGATTTCTCT-------AGTTTATATA-
------------------------------------------------------------------------------AT
TTA-TAT-A-----------------------------------------------------------------------
----------------TAGAT----------------------TTTTTCCTATAAT----------------ATA-----
TTTTATATC----------------TATTTTTATATT------------CCGTGATGAT-------GATAAATATGATCT
AAAATCCGTTGAATCTAT--------------------------------------------------------------
--------------------------------------------------------------------------------
--------------------------------------------------------------------------------
-------------TTAATCTAAT-----TA-----ACAAG-T--------CATT----------------------CGAA
TTCGAA----T-----AATTCGAATGAA-TGGTC--CACT------------CCTCCGCT--------TGCATTCATAAA
-------GGTGTAAGTTT--AG------ACGAAAAAAAAAAAA------GATTTAATCATTTAA--------GTATTCCA
AA-CTACATCA-------TATATAT------GTGGT-----------------ATATA----------------TATTGA
ATAGCATATTCAATAAATGGTAGAATCATTTTT----GATTGACCTAAACGTAGGTCC-CCTA-TAG-AAGGAA------
---GATCAAAGAATATAGCAAAGAAATTA-------AAGAAGAAA-----------------------------------
AACAA-CTTTTAG-------AG-AGAAGA-ATC-AGTATATAAT-------GAATTCAAC-GATTCCA-GTATAAACG-A
A----------AGAAAAAA-GGA-ACGAC-ATCCAA?
>cernua_EO12474
???????GAAATTTGACATGCATAGG-AATTT-CC-TAAATTATT-GAATAGT-CCCTATTAACTCTATTCTTTT-C-AT
TCTTAT-------CTACT------AT-TCA----------------------------------------ATTACG-AAT
T-AATA-TGA-----------ATAAAGAATAGAAAAG-----------AATAAAATAAAAA---TGTTA-TA--------
--------------------------------------GAACA-TA------------------AA-AATGAATATAAA-
--------T-AATAATACGAT-----------------------------------------------------------
----ATTATATATATATTTATTTATATACTA-------------------------------------------------
--------------------------------------------------------------------------------
--------------------------------------------------------------------------------
-------------------------TATTAG-------------------------------------------------
--------------------------------------------------------------------------------
-----------------------------------------------------------------------------ATA
-----AATAT-----------ATTATTAAACA--TTTTCTA------TTTTTTA--------------------------
----AATTCT----------TTTAAA-----TTTTTTTTT------------ATTATAT------TTCGCTATTTTTTT-
-------------------GCATATTAGAAATGTCTAATTACTAAA----------TTATTTTTTT--------------
-----------------------------AATAAAAAAA----------TAATAA-TTTTTTATCGAATATT--------
-------------------------ATATATAA-------------TTCAATCGATTTCTCT-------AGTTTATATA-
------------------------------------------------------------------------------AT
TTA-TAT-A-----------------------------------------------------------------------
----------------TAGAT----------------------TTTTTCCTATAAT----------------ATA-----
TTTTATATC----------------GATTTTTGTATT------------CCGTGATGAT-------GATAAATATGATCT
AAAATCCGTTGAATCTAT--------------------------------------------------------------
--------------------------------------------------------------------------------
--------------------------------------------------------------------------------
-------------TTAATCTAAT-----TA-----ACAAG-T--------CATT----------------------CGAA
TTCGAA----T-----AATTCGAATGAA-TGGTC--CACT------------CCTCCGCT--------TGCATTCATAAA
-------GGTGTAAGTTT--AG------ACGAAAAAAAAAAA-------GATTTAATCATTTAA--------GTATTCCA
AA-CTACATCA-------TATATAT------GTGGT-----------------ATATA----------------TATTGA
ATAGCATATTCAATAAATGGTAGAATCATTTTT----GATTGACCTAAACGTAGGTCT-CCTA-TAG-AAGGAA------
---GATCAAAGAATATAGCAAAGAAATTA-------AAGAAGAAA-----------------------------------
AACAA-CTTTTAG-------AG-AGAGGA-ATC-AGTATATAAT-------GAATTCAAC-GATTCCA-GTATAAACG-A
A----------AGAAAAAA-GGA-ACGAC-ATCCAAA
>cetrata_EO12064
??????????????????????TAGG-AATTT-CA-TAAATTATT-GAATAGT-CCCTATTAACTCTATTCTTTT-C-AT
TCTTAT-------CTACT------AT-TCA----------------------------ACTATTCA----ATTACG-AAT
T-AATA-TAA-----------ATAAAGAATAGAAAAG-----------AATAAAATAAA-----------TA--------
--------------------------------------GAACA-TA------------------AA-AATGAATATAAA-
--------T-AACCATACGAT-----------------------------------------------------------
----ATTATATATATATATAT-----------------------------------------------------------
--------------------------------------------------------------------------------
--------------------------------------------------------------------------------
--------------------------------------------------------------------------------
--------------------------------------------------------------------------------
-----------------------------------------------------------------------------ATA
-----AATAT-----------ATTATTAAATA--TTTTCTA------TTTTTTA--------------------------
----AATTAT----------TTTAAA-----TTTTTTTTT------------ATTATAT------TTCGCTATTTTTTT-
-------------------GCATATTAGAAATGTCTAATTACTAAA----------TTATTTTTTT--------------
-----------------------------AATAAAAAAA----------TAATAA-TTTTTTATCGAATATT--------
-------------------------ATATATAA-------------TTCAATCGATTTCTCT-------AGTTTATATA-
------------------------------------------------------------------------------AT
TTA-TAT-A-----------------------------------------------------------------------
----------------TATAT----------------------TTTTTCCTATAAT----------------ATA-----
TTTTATATC----------------GATTTTTGTATT------------CCGTGATGAT-------GATAAATATGATCT
AAAATCCGTTGAATCTAT--------------------------------------------------------------
--------------------------------------------------------------------------------
--------------------------------------------------------------------------------
-------------TTAATCTAAT-----TA-----ACAAG-T--------CATT----------------------CGAA
TTCGAA----T-----AATTCGAATGAA-TGGTC--CACT------------CCTCCGCT--------TGCATTCATAAA
-------GGTGTAAGTTT--AG------ACGAAAAAAAAAAA-------GATTTAATCATTTAA--------GTATTCCA
AA-CTACATCA-------TATATAT------GTGGT-----------------ATACA----------------TATTGA
ATAGCATATTCAATAAATGGTAGAATCATTTTT----GATTGACCTAAACGTAGGTCT-CCTA-TAG-AAGGAA------
---GATCAAAGAATATAGCAAAGAAATTA-------AAGAAGAAA-----------------------------------
AACAA-CTTTTAG-------AG-AGAGGA-ATC-AGTATATAAT-------GAATTCAAC-GATTCCA-GTATAAACG-A
A----------AGAAAAAA-GGA-ACGAC-ATCCAA?
>chamissonis_RT2188
???????????TTCGACATGCATAGG-AATTT-CA-TAAATTATT-GAATAGT-CCCTATTAACTCTATTCTTTT-C-AT
TCTTAT-------CTACT------AT-TCA----------------------------------------ATTACG-AAT
T-AATA-TGA-----------ATAAAGAATAGAAAAG-----------AATAAAAAAAAA----TGTTA-TA--------
--------------------------------------GAACA-TA------------------AA-AATGAATATAAA-
--------T-AACCATACGAT-----------------------------------------------------------
----ATATTATATATATTTATTTATATTATTTATATATATTA--------------------------------------
--------------------------------------------------------------------------------
--------------------------------------------------------------------------------
-------------------------TATTAG-------------------------------------------------
--------------------------------------------------------------------------------
-----------------------------------------------------------------------------ATA
-----AAAAT-----------ATTATTAAACA--TTTTCTA------TTTTTTA--------------------------
----AATTCT----------TTTAAAA----TTTTTTTT-------------ATTATAT------TTCGCTATTTTTT--
-------------------GCATATTAGAAATGTCTAATTACTAAA----------TTCTTTTTTT--------------
-----------------------------AATAAAAAAA----------TAATAA-TTTTTTATCGAATATT--------
-------------------------ATATATAA-------------TTCAATCTATTTCTCT-------AGTTTATATA-
------------------------------------------------------------------------------AT
TTA-TAT-A-----------------------------------------------------------------------
----------------TAGAT----------------------TTTTTCCTATAAT----------------ATA-----
TTTTATATC----------------GATTTTTATATT------------CCGTGATGAT-------GATAAATATGATCT
AAAACCCGTTGAATCTAT--------------------------------------------------------------
--------------------------------------------------------------------------------
--------------------------------------------------------------------------------
-------------TTAATCTAAT-----TA-----ACAAG-T--------CATT----------------------CGAA
TTCGAA----T-----AATTCGAATGAA-TGGTC--CACT------------CCTCCGCT--------TCCATTCATAAA
-------GGTGTAAGTTT--AG------ACGAAAAAAAAAA--------GATTTAATCATTTAA--------GTATTCCA
AA-CTACATCA-------TATAGAT------GTGGT-----------------ATATA----------------TATTGA
ATAGCATATTCAATAAATGGTAAAATCCTTTTT----GATTGACCTAAACGTAGGTCT-CCTA-TAG-AAGGAA------
---GATCAAAGAATATAGCAAAGAAATTA-------AAGAAGAAA-----------------------------------
AACAA-CTTTTAG-------AG-AGAGGA-ATC-AATATATAAT-------GAATTCAAC-GATTCCT-GTATAAACG-A
A----------AGAAAAAA-GGA-ACGAC-ATCCAA?
>chartacea_EO11408
CATAACAG-AATTTGACATGCATAGG-AATTT-CA-TAAATTATT-GAATAGT-CCCTATTAACTCTATTCTTTT-C-AT
TCTTAT-------CTACT------AT-TCA----------------------------------------ATTACG-AAT
T-AATA-TGA-----------ATAAAGAATAGAAAAG-----------AATAAAAAAAAA----TGTTA-TA--------
--------------------------------------GAACA-TA------------------AA-AATGAATATAAA-
--------T-AACCATACGAT-----------------------------------------------------------
----ATATTATATTTATA--------------------------------------------------------------
--------------------------------------------------------------------------------
--------------------------------------------------------------------------------
-------------------------TATTAG-------------------------------------------------
--------------------------------------------------------------------------------
-----------------------------------------------------------------------------ATA
-----AAAAT-----------ATTATTAAACA--TTTTATT------TTTTTT---------------------------
--------------------TTTA-------TTTTTTTTTT-----------ATTATAT------TTCGCTATTTTTTT-
-------------------GCATATTAGAAATGTCTAATTACTAAA----------TTATTTTTTT--------------
-----------------------------TATAAAAAAA----------TAATAA-TTTTTTATCGAATATT--------
-------------------------ATATATAA-------------TTCAATCGATTTCTCT-------AGTTTATATA-
------------------------------------------------------------------------------AT
TTA-TAT-A-----------------------------------------------------------------------
----------------TAGAT----------------------TTTTTCCTATAAT----------------ATA-----
TTTTATATC----------------GATTTTTATATT------------CCGTGATGAT-------GCTAAATATGATCT
AAAATCCGTTGAATCTAT--------------------------------------------------------------
--------------------------------------------------------------------------------
--------------------------------------------------------------------------------
-------------TTAATCTAAT-----TA-----ACAAG-T--------CATT----------------------CGAA
TTCGAA----T-----AATTCGAATGAA-TGGTC--CACT------------CCTCCGCT--------TGCATTCATAAA
-------GGTGTAAGTTT--AG------ACGAAAAAAAAAAAA------GATTTAATCATTTAA--------GTATTCCA
AA-CTACATCA-------TATATAT------GTGGT-----------------ATATA----------------TATTGA
ATACCATATTCAATAAATGGTAGAATCATTTTT----GATTGACCTAAACGTAGGTCT-CCTA-TAG-AAGGAA------
---GATCAAAGAATATAGCAAAGAAATTA-------AAGAAGAAA-----------------------------------
AACAA-CTTTTAG-------AG-AGAGGA-ATC-AGTCTATAAT-------GAATTCAAC-GATTCCA-GTATAAACG-A
A----------AGAAAAAA-GGA-ACGAC-ATCCAAA
>chionodes_EO11699
????????AAATTTGACATGCATAGG-AATTT-CC-TAAACTATTCGAATCGT-CCCTATTAACTCTATTCTTTT-C-AT
TCTTAT-------CTACT------AT-TCA----------------------------------------ATTACG-AAT
T-AATA-TGA-----------ATAAAGAATAGAAAAG-----------AATAAAAAAAAAA---TGTTT-TA--------
--------------------------------------GAACA-TA------------------AA-AATGAATATAAA-
--------T-AACCATACGAT-----------------------------------------------------------
----ATATTATATATATATATTTATATATATTA-----------------------------------------------
--------------------------------------------------------------------------------
--------------------------------------------------------------------------------
-------------------------TATTAG-------------------------------------------------
--------------------------------------------------------------------------------
-----------------------------------------------------------------------------ATA
-----AAAAT-----------ATTATTAAACA--TTTTCTA------TTTTTTA--------------------------
----AATTCT----------TTTAAAAA---TTTTTTT--------------ATTATAT------TTCGCTATTTTTTT-
-------------------GCATATTAGAAATGTCTAATTACTAAA----------TTATTTTTTT--------------
-----------------------------AATAAAAAAA----------TAATAA-TTTTTTTTCGAATATT--------
-------------------------ATATATAA-------------TTCAATCGATTTCTCT-------ACTTTATATA-
------------------------------------------------------------------------------AT
TTA-TAT-A-----------------------------------------------------------------------
----------------TAGAT----------------------TTTTTCCTATAAT----------------ATA-----
TTTTATATC----------------GATTTTTTTATT------------CCATGATGAT-------GATAAATATGATCT
AAAATCCGTTGAATCTAT--------------------------------------------------------------
--------------------------------------------------------------------------------
--------------------------------------------------------------------------------
-------------TTAATCTAAT-----TA-----ACAAG-T--------CATT----------------------CGAA
TTCGAA----T-----AATTCGAATGAA-TGGTC--CACT------------CCTCCCCT--------TGCATTCATAAA
-------GGTGTAAGTTT--AG------ACGAAAAAAAAAAAA------GATTTAATCATTTAA--------GTATTCCA
AA-CTACATCA-------TATATAT------GTGGT-----------------ATATA----------------TATTGA
ATAGCATATTCAATAAATGGTAGAATCATTTTT----GATTGACCTAAACGTAGGTCT-CCTA-TAG-AAGGAA------
---GATCAAAGAATATAGCAAAGAAATTA-------AAGAAGAAA-----------------------------------
AAAAAACTTTTAG-------AG-AGAGGA-AAC-AGTATATAAT-------GAATTCAAC-GATTCCA-GTATAAACG-A
A----------AGAAAAAA-GGA-AC???????????
>chionophila_MP790
??????????ATTTGACATGCATAGG-AATTT-CA-TAAATTATT-GAATAGT-CCCTATTAACTCTATTCTTTT-C-AT
TCTTAT-------CTACT------AT-TCA----------------------------------------ATTACG-AAT
T-AATA-TGA-----------ATAAAGAATAGAAAAG-----------AATAAAAAAAAA----TGTTA-TA--------
--------------------------------------GAACA-TA------------------AA-AATGAATATAAA-
--------T-AACCATACGAT-----------------------------------------------------------
----ATATTATATATATTTATATATATTA---------------------------------------------------
--------------------------------------------------------------------------------
--------------------------------------------------------------------------------
-------------------------TATTAG-------------------------------------------------
--------------------------------------------------------------------------------
-----------------------------------------------------------------------------ATA
-----AAAAT-----------ATTATTAAACA--TTTTCTA------TTTTTTA--------------------------
----AATTCT----------TTTAAA-----TTTTTTTTTT-----------ATTATAT------TTCGCTATTTTTTT-
-------------------GCATATTCGAAATGTCTAATTACTAAA----------TTCTTTTTTT--------------
-----------------------------AATAAAAAAA----------TAATAA-TTTTTTATCGAATATT--------
-------------------------ATATATAA-------------TTCAATCGATTTCTCT-------AGTTTATATA-
------------------------------------------------------------------------------AT
TTA-TAT-A-----------------------------------------------------------------------
----------------TAGAT----------------------TTTTTCCTATAAT----------------ATA-----
TTTTATATC----------------GATTTTTATATT------------CCGTGATGAT-------GATAAATATGATCT
AAAATCCGTTGAATCTAT--------------------------------------------------------------
--------------------------------------------------------------------------------
--------------------------------------------------------------------------------
-------------TTAATCTAAT-----TA-----ACAAG-C--------CATT----------------------CGAA
TTCGAA----T-----AATTCGAATGAA-TGGTC--CACG------------CCTCCGCT--------TGCATTCATAAA
-------GGTGTAAGTTT--AG------ACGAAAAAAAAAA--------GATTTAATCATTTAA--------GTATTCCA
AA-CTACATCA-------TATATAT------GTGGT-----------------ATATA------------------TTGA
ATAGCATATTCAATAAATGGTAGAATCATTTTT----GATTGACCTAAACGTAGGTCT-CCTA-TAG-AAGGAA------
---GATCAAAGAATATAGCAAAGAAATTA-------AAGAAGAAA-----------------------------------
AACAA-CTTTTTG-------AG-AGAGGA-ATC-AGTATATAAT-------GAATTCAAC-GATTCCA-GTATAAACG-A
A----------AGAAAAAA??????????????????
>chiroptera_MP814
??????????????????????TAGG-ATTTT-AA-TAAACTATTCGAATCGT-CCCTATTAACTCTATTCTTTT-C-AT
TCTTAT-------CTACT------AT-TCA----------------------------------------ATTACG-AAT
T-AATA-TGA-----------ATAAAGAATAGAAAAG-----------AATAAAAAAAA-----TGTTA-TA--------
--------------------------------------GAACA-TA------------------AA-AATGAATATAAA-
--------T-AACCATACGAT-----------------------------------------------------------
----ATATTATATATTTATTATTTATTTATATATATAT------------------------------------------
--------------------------------------------------------------------------------
--------------------------------------------------------------------------------
-------------------------TATTAG-------------------------------------------------
--------------------------------------------------------------------------------
-----------------------------------------------------------------------------ATA
-----AAAAT-----------ATTATTAAACA--TTTTCTA------TTTTTTA--------------------------
----AATTAT----------TTTAAAA----TATTTTT--------------ATTATAT------TTCGCTATTTTTTT-
-------------------GCATATTAGAAATGTCTAATTACTAAA----------TTATTTTTTT--------------
-----------------------------AATAAAAAAA----------TAAAAA-TTTTTTATCGAATATT--------
-------------------------ATATATAA-------------TTCAATCGATTTCTCT-------AGTTTATATA-
------------------------------------------------------------------------------AT
TTA-TAT-A-----------------------------------------------------------------------
----------------TAGAT----------------------TTTTTCCTATAAT----------------ATA-----
TTTTATATC----------------GATTTTTATATT------------CCGTGATGAT-------GATAAATATGATCT
AAAATCCGTTGAATCTAT--------------------------------------------------------------
--------------------------------------------------------------------------------
--------------------------------------------------------------------------------
-------------TTAATCTAAT-----TA-----ACAAG-T--------CATT----------------------CGAA
TTCGAA----T-----AATTCGAATGAA-TGGTC--CACT------------CCTCCGCT--------TGCATTCATAAA
-------GGTGTAAGTTT--AG------ACGAAAAAAAAAA--------GATTTAATCATTTAA--------GTATTCCA
AA-CTACATCA-------TATATAT------GTGGT-----------------ATATA----------------TATTGA
ATAGCATATTCAATAAATGGTAGAATCATTTTT----GATTGACCTAAACGTAGGTCT-CCTA-TAG-AAGGAA------
---GATCAAAGAATATAGCAAAGAAATTA-------AAGAAGAAA-----------------------------------
AACAA-CTTTTAG-------AG-AGAGGA-ATC-AGTATATAAT-------GAATTCAAC-GATTCCA-GTATAAACG-A
A----------AGAAAAAA-GGA-ACGAC-AT?????
>chrysocodon_ANA
????????????TTGACATGCATAGG-AATTT-CA-TAAATTATT-GAATAGT-CCCTATTAACTCTATTCTTTT-C-AT
TCTTAT-------CTACT------AT-TCA----------------------------------------ATTACG-AAT
T-AATA-TGA-----------ATAAAGAATAGAAAAG-----------AATAAAAAAAAA----TGTTA-TA--------
--------------------------------------GAACA-TA------------------AA-AATGAATATAAA-
--------T-AACCATACGAT-----------------------------------------------------------
----ATTATATATATATTTATATATATTA---------------------------------------------------
--------------------------------------------------------------------------------
--------------------------------------------------------------------------------
-------------------------TATTAG-------------------------------------------------
--------------------------------------------------------------------------------
-----------------------------------------------------------------------------ATA
-----AAAAT-----------ATTATTAAACA--TTTTCTT------TTTTTTT--------------------------
----TTATTC----------TTTTAAA----TTTTTTTTT------------ATTATAT------TTCGCTATTTTTTT-
-------------------GCATATTAGAAATGTCTAATTACTAAA----------TTATTTTTTT--------------
-----------------------------ATTAAAAAAA----------TAATAA-TTTTTTATCGAATATT--------
-------------------------ATATATAA-------------TTCAATCGATTTCTCT-------AGTTTATATA-
------------------------------------------------------------------------------AT
TTA-TAT-A-----------------------------------------------------------------------
----------------TAGAT----------------------TTTTTCCTATAAT----------------ATA-----
TTTTATATC----------------GATTTTTATATT------------CCGTGATGAT-------GATAAATATGATCT
AAAATCCGTTGAATCTAT--------------------------------------------------------------
--------------------------------------------------------------------------------
--------------------------------------------------------------------------------
-------------TTAATCTAAT-----TA-----ACAAG-T--------CATT----------------------CGAA
TTCGAA----T-----AATTCGAATGAA-TGGTC--CACT------------CCTCCGCT--------TGCATTCATAAA
-------GGTGTAAGTTT--AG------ACGAAAAAAAAAA--------GATTTAAGCATTTAA--------GTATTCCA
AA-CTACATCA-------TATATAT------GTGGT-----------------ATATA------------------TTGA
ATAGCATATTCAATAAATGGTAGAATCATTTTT----GATTGACCTAAACGTAGGTCT-CCTA-TAG-AAGGAA------
---GATCAAAGAATATAGCAAAGAAATTA-------AAGAAGAAA-----------------------------------
AACAA-CTTTTTG-------AG-AGAGGA-ATC-AGTATATAAT-------GAATTCAAC-GATTCCA-GTATAAACG-A
A----------AGAAAAAA-GGA-ACGAC-ATCCAAA
>ciliaris_EO12622
??????????????????????????????????????????????GAATAGT-CCCGATTCACTCTATTCTTTT-C-AT
TCTTAT-------CTAATATTCATAT-TCA----------------------------------------ATTACG-AAT
T-AATA-TGA-----------ATAAAGAATAGAAAGG-----------AATAAAAAAAA-----TGTTA-TA--------
--------------------------------------GAACA-TA------------------AA-ATTTAATATAAA-
--------T-AACCATA---------------------------------------------------------------
----CTATTATATATATAGTAATATGTTATTATTATATATAATAATATATATAAATAATATATAGAAAATG---------
--------------------------------------------------------------------------------
--------------------------------------------------------------------------------
--------------------------------------------------------------------------------
--------------------------------------------------------------------------------
--------------------------------------------------------------------------------
---------------------------AAACA--TTTTCTA------TTTTTTA--------------------------
----AATGAA----------TTTAAAA----TTCTTTTT-------------ATTATAT------TTCGCTATTTTTTT-
-------------------GCATATTAGAAATGTCTAATTACTAAA----------TTTT--------------------
--------------------------------AAAAAAAAAAAAAA---AAAGAA-TTTTTAATCGAATATT--------
-------------------------ATATATAA-------------TTCAATCGATTTCTCT-------AGTTTCTATA-
------------------------------------------------------------------------------AT
TTA-TAT-A-----------------------------------------------------------------------
----------------TATAT---------------------ATTTTTCCTATAAT----------------ATA-----
TTTTATATC----------------GATTTTTATATT------------CCATGATGAT-------GATAAATATGATCT
AAAATCCGTTGAATCTAT--------------------------------------------------------------
--------------------------------------------------------------------------------
--------------------------------------------------------------------------------
-------------TTAATCTAAT-----TA-----ACAAC-T--------CATT----------------------TGAA
TTCGAA----T-----AATTCGAATGAA-TGGTC--CACT------------CCTCCGCT--------TGCTTTCATAAA
-------GGTGTAAGTTA--AG------ACGAAAAAAAAAA--------GCTTTAATCATTTAA--------GTATTCCA
AA-CTACATCA-------TATATTT------GTGGT-----------------ATATA----------AATATATATTGA
ATAGCCTATTCAATAAATGCTAGAATCGTTTTT----GATCGACCTAAACGTAGGTCT-CCTA-TAG-AAGGAA------
---GATCAAAGAATATAGCAAAGAAATTA-------AAGAAGAAA-----------------------------------
AACAA-CTTTTAG-------AG-AGCGGA-ATC-GGTATATAAT-------GAATTCAAC-GATTCCA-GTATAAACG-A
A----------AGAAAA????????????????????
>ciliaris_KKN1
????????????????????C-TAGG-AATTT-CA-TAAATTATT-GAATAGT-CCCTATTAACTTTATTCTTTT-C-AT
TCTTAT-------CTAATATTCATAT-TCA----------------------------------------ATTACG-AAT
T-AATA-TGA-----------ATAAAGAATAGAAAGG-----------AATAAAAAAAA-----TGTTA-TA--------
--------------------------------------GAACACTA------------------AA-ATTTAATATAAA-
--------T-AACCATA---------------------------------------------------------------
----CTATTATATATATAGTAATATGTTATTATTATATATAATAATATATATAAATAATATATAGAAAATG---------
--------------------------------------------------------------------------------
--------------------------------------------------------------------------------
--------------------------------------------------------------------------------
--------------------------------------------------------------------------------
--------------------------------------------------------------------------------
---------------------------AAACA--TTTTCTA------TTTTTTA--------------------------
----AATGAA----------TTTAAAA----TTCTTTTT-------------ATTATAT------TTCGCTATTTTTTT-
-------------------GCATATTAGAAATGTCTAATTACTAAA----------TTCT--------------------
--------------------------------AAAAAAAAAAAAAAA--AAAGAA-TTTTTAATCGAATATT--------
-------------------------ATATATAA-------------TTCAATCGATTTCTCT-------AGTTTCTATA-
------------------------------------------------------------------------------AT
TTA-TAT-A-----------------------------------------------------------------------
----------------TATAT---------------------ATTTTTCCTATAAT----------------ATA-----
TTTTATATC----------------GATTTTTATATT------------CCATGATGAT-------GATAAATATGATCT
AAAATCCGTTGAATCTAT--------------------------------------------------------------
--------------------------------------------------------------------------------
--------------------------------------------------------------------------------
-------------TTAATCTAAT-----TA-----ACAAC-T--------CAGT----------------------TGAA
TTCGAA----T-----AATTCGAATGAA-TGGTC--CACT------------CCTCCGCT--------TGCATTCATAAA
-------GGTGTAAGTTA--AG------ACGAAAAAAAAAA--------GCTTTAATCATTTAA--------GTATTCCA
AA-CTACATCT-------TATATTT------GTGGT-----------------ATATA----------AATATATATTGA
ATAGCCTATTCAATAAATGCTAGAATCGTTTTT----GATGGACCTAAACGTAGGTCT-CCTA-TAG-AAGGAA------
---GATCAAAGAATATAGCAAAGAAATTA------AAAGAAGAAA-----------------------------------
AACAA-CTTTGAG-------AG-AGCGGA-ATC-GGTATATAAT-------GAATTCAAC-GATTCCA-GTATAAACG-A
A----------AGAAAAAA-AGA-ACGAC????????
>cinerea_MP967
??TAACAGAA-TTTGACATGCATAGG-AATTT-CA-TAAATTATT-GAATAGT-CCCTATTAACTCTATTCTTTT-C-AT
TCTTAT-------CTACT------AT-TCA----------------------------------------ATTACG-AAT
T-AATA-TGA-----------AGAAAGAATAGAAAGG-----------AATAAAAAAAAAA---TGTTA-TA--------
--------------------------------------GAACA-TA------------------AA-AATGAATATAAA-
--------T-AACCATAGGAT-----------------------------------------------------------
----CTATTATTATATATATATATAT------------------------------------------------------
--------------------------------------------------------------------------------
--------------------------------------------------------------------------------
-------------------------TATTAG-------------------------------------------------
--------------------------------------------------------------------------------
-----------------------------------------------------------------------------ATA
G----AAAAT-----------TTTTAATAAAA--TTTTCTA------TTTTTAA--------------------------
----AATTCA----------TTTAAAA----TTCTTTTT-------------ATTCTAT------TTCGCTATTTTTTT-
-------------------GCATATTAGAAATGTCCAATTACTAAA----------TT-TTTTTTT--------------
-----------------------------AATAAAAAAA----------AAAAAA-TTTTTTATCGAATATT--------
-------------------------ATATATAA-------------TTCAAGGGATTTCTCT-------AGTTTAAAAA-
--------------------------------------------------------------------------------
--A-AAA-A-----------------------------------------------------------------------
----------------AAAAT----------------------TTTTTCCTATAAT----------------ATA-----
TTTTATAYC----------------GATTTTTATATT------------CCATGAGGAT-------GATAAATATGATCT
AAAATCCGTTGAATCTTT--------------------------------------------------------------
--------------------------------------------------------------------------------
--------------------------------------------------------------------------------
-------------TTAATCTAAT-----TA-----ACAAG-T--------CTTT----------------------CGAA
TTCGAA----T-----ATTTCGAATGAA-TGGTC--CACT------------CCTCCGCT--------TGCATTCATAAA
-------GGTGTAAGTTA--AG------ACGAAAAAAAAAAAAA-----TATTTAATCATTTAA--------GTATTCCA
AA-CTACATCA-------TATATAT------GTGCT-----------------ATATA----------------TATTGA
ATAGCATATTCAATAAATGGTAGAATCATTTTT----GATTGACCTAAATGTAGGTCT-CCTA-TAG-AAGGAA------
---GATCAAAGAATATAGCAAAGAAATTA-------AAGAAGAAA-----------------------------------
AACAA-CTTTTAG-------AG-AGAGGA-ATC-AGTATATAAT-------GAATTCAAC-GATTCCA-GTATAAACGGA
A----------AGAAAAAA-GGA-ACGAC-ACCCCA?
>cinerea_Popp
???????GAAATTTGACATGCATAGG-AATTT-CA-TAAATTATT-GAATAGT-CCCTATTAACTCTATTCTTTT-C-AT
TCTTAT-------CTACT------AT-TCA----------------------------------------ATTACG-AAT
T-AATA-TGA-----------AGAAAGAATAGAAAGG-----------AATAAAAAAAAAA---TGTTA-TA--------
--------------------------------------GAACA-TA------------------AA-AATGAATATAAA-
--------T-AACCATAGGAT-----------------------------------------------------------
----CTATTATTATATATATATATAT------------------------------------------------------
--------------------------------------------------------------------------------
--------------------------------------------------------------------------------
-------------------------TATTAG-------------------------------------------------
--------------------------------------------------------------------------------
-----------------------------------------------------------------------------ATA
G----AAAAT-----------TTTTAATAAAA--TTTTCTA------TTTTTAA--------------------------
----AATTCA----------TTTAAAA----TTCTTTTT-------------ATTCTAT------TTCGCTATTTTTTT-
-------------------GCATATTAGAAATGTCCAATTACTAAA----------TT-TTTTTTT--------------
-----------------------------AATAAAAAAA----------AAAAAA-TTTTTTATCGAATATT--------
-------------------------ATATATAA-------------TTCAATGGATTTCTCT-------AGTTTATATA-
------------------------------------------------------------------------------AT
--A-TAT-A-----------------------------------------------------------------------
----------------AAATT----------------------TTTTTCCTATAAT----------------ATA-----
TTTTATATC----------------GATTTTTATATT------------CCATGATGAT-------GATAAATATGATTT
AAAATCCGTTGAATCTAT--------------------------------------------------------------
--------------------------------------------------------------------------------
--------------------------------------------------------------------------------
-------------TTAATCTAAT-----TA-----AAAAG-T--------CATT----------------------TGAA
TTCGAA----A-----AATTCGAAWGAA-TGGTC--CACT------------CCTCCGCT--------TGCATTCATAAA
-------GGTGTAAGTTA--AG------ACGAAAAAAAAAAAAA-----TATTTAATCATTTAA--------GTATTCCA
AA-CTACATCA-------TATATAT------GTGCT-----------------ATATA----------------TATTGA
ATAGCATATTCAATAAATGGTAGAATCATTTTT----GATTGACCTAAATGTAGGTCT-CCTA-TAG-AAGGAA------
---GATCAAAGAATATAGCAAAGAAATTA-------AAGAAGAAA-----------------------------------
AACAA-CTTTTAG-------AG-AGAGGA-ATC-AGTATATAAT-------GAATTCAAC-GATTCCA-GTATAAACG-A
A----------AGAAAAAA-GGA-ACGAC-ACCCA??
>clavisepala_MP1063
CATAACAGAA-TTTGACATGCATAGG-ATTTT-AA-TAAACTATTCGAATCGT-CCCTATTAACTCTATTCTTTT-C-AT
TCTTAT-------CTATT------AT-TCA----------------------------------------ATTACG-AAT
T-AATA-TGA-----------ATAAAGAATAGAAAAG-----------AATAAAAAAAAA----TGTTA-TA--------
--------------------------------------GAACA-AA------------------AA-AATGAATATAAA-
--------T-AACCATACGAT-----------------------------------------------------------
----ATATTATATATTTATATATATATATTA-------------------------------------------------
--------------------------------------------------------------------------------
--------------------------------------------------------------------------------
-------------------------TATTAG-------------------------------------------------
--------------------------------------------------------------------------------
-----------------------------------------------------------------------------ATA
-----AAAAT-----------ATTATTAAAAA--TTTTCTA------TTTTTAA--------------------------
----AATTCT----------TTTAAA-----TTTTTTTTT------------TTTATAT------TTCGCTATTTTTTT-
-------------------GCATATTAGAAATGTCTAATTACTAAA----------TTATTTTTTT--------------
-----------------------------AATAAAAAAA----------TAATAA-TTTTTTATCGAATATT--------
---------ATTATTATATT-----ATATATAA-------------TTCAATCGATTTCTCT-------AGTTTATATA-
------------------------------------------------------------------------------AT
TTA-TAT-A-----------------------------------------------------------------------
----------------TATAT----------------------TTTTTCCTATAAT----------------ATA-----
TTTTATATC----------------GATTTTTATATT------------CCGTGATGAT-------GATAAATATGATCT
AAAATCCGTTGAATCTAT--------------------------------------------------------------
--------------------------------------------------------------------------------
--------------------------------------------------------------------------------
-------------TTAATCTAAT-----TA-----ACAAG-T--------CATT----------------------CGAA
TTCGAA----T-----AATTCGAATGAA-TGGTC--CACT------------CCTCCGCT--------TGCATTCATAAA
-------GGTGTAAGTTT--AG------ACGAAAAAAAAA---------GATTTAATCATTTAA--------GTATTCCA
AA-ATACATCA-------TATATAT------GTGGT-----------------ACATA----------------TATTGA
ATAGCATATTCAATAAATGGTAGAATCTTTTTT----GATTGACCTAAACGTAGGTCT-CCTA-TAG-AAGGAA------
---GATCAAAGAATATAGCAAAGAAATTA-------AAGAAGAAA-----------------------------------
AACAA-CTTTTAG-------AG-AGAGGA-ATC-AGTATATAAT-------GAATTCAAC-GATTCCA-GTATAAACG-A
A----------AGAAAAAA-GGA-ACGAC-ATCCAA?
>coacervata_MP761
??TAACAGAAATTTGACATGCATAGG-AATTT-CA-TAAATTATT-GAATAGT-CCCTATTAACTCTATTCTTTT-C-AT
TCTTAT-------CTACT------AT-TCA----------------------------------------ATTACG-AAT
T-AATA-TGA-----------ATAAAGAATAGAAAAG-----------AATAAAATAAAAA---TGTTA-TA--------
--------------------------------------GAACA-TA------------------AA-AATGAATATAAA-
--------T-AACCATACGAT-----------------------------------------------------------
----ATATAATATA------------------------------------------------------------------
--------------------------------------------------------------------------------
--------------------------------------------------------------------------------
-------------------------TATTAT-------------------------------------------------
--------------------------------------------------------------------------------
-----------------------------------------------------------------------------AAT
------AAAT-----------ATTATTAAACA--TTTTATA------TTTTTTA--------------------------
----AATTC----------------------TTTTT----------------ATAATAT------TTCGCTATTTTTTT-
-------------------GCATATTAGAAATGTCTAATTACTAAA----------TTATTTTTTT--------------
-----------------------------AATAAAAAAA----------TAATAA-TTTTTTATCGAATATT--------
-------------------------ATATATAA-------------TTCAATCGATTTCTAT-------AGTATATATA-
------------------------------------------------------------------------------AT
TTA-TAT-A-----------------------------------------------------------------------
----------------TAGAT----------------------TTTTTCCTATAAT----------------ATA-----
TTTTATATC----------------GATTTTTGTATT------------CCGTGATGAT-------GATAAATATGATCT
AAAATCCGTTGAATCTAT--------------------------------------------------------------
--------------------------------------------------------------------------------
--------------------------------------------------------------------------------
-------------TTAATCTAAT-----TA-----ACAAG-T--------CATT----------------------CGAA
TTCGAA----T-----AATTCGAATGAA-TGGTC--CACT------------CCTCCGCT--------TGCATTCATAAA
-------GGTGTAAGTTT--AG------ACGAAAAAAAAAAA-------GATTTAATCATTTAA--------GTATTCCA
AA-CTACATCA-------TATATAT------GTGGT-----------------ATATA----------------TATTGA
ATAGCATATTCAATAAATGGTAGAATCATTTTT----GATTGACCTAAACGTAGGTCT-CCTA-TAG-AAGGAA------
---GATCAAAGAATATAGCAAAGAAATTA-------AAGAAGAAA-----------------------------------
AACAA-CTTTTAG-------AG-AGAGGA-ATC-AGTATATAAT-------GAATTCAAC-GATTCCA-GTATAAACG-A
A----------AGAAAAAA-GGA-ACGAC-ATCCAA?
>coccinea_coc_MP1020
???????????TTTGACATGCATAGG-A-TTT-CA-TAAATTATT-GAATAGT-CCCTATTAA------TCTTTT-C-AT
TCTTAT-------CTACT------AT-TCA----------------------------------------ATTACG-AAT
T-AATA-TGA-----------ATAAAGAATAGAAAAG-----------AATAAAAAAAAA----TGTTA-TA--------
--------------------------------------GAACA-TA------------------AA-AATGAATATAAA-
--------T-AACCCTACGAT-----------------------------------------------------------
----ATATTATATTTATA--------------------------------------------------------------
--------------------------------------------------------------------------------
--------------------------------------------------------------------------------
-------------------------TATTAG-------------------------------------------------
--------------------------------------------------------------------------------
-----------------------------------------------------------------------------ATA
-----AAAAT-----------ATTATTAAACA--TTTTCCT------TTTTTTT--------------------------
--------------------TAATTAA----TTTTTTTTTTTTTT-------AAAAAA-------TTCGCTATTTTTTT-
-------------------GCATATTAGAAATGTCTAATTACTAAA----------TTATTTTTTT--------------
-----------------------------AATAAAAAAA----------TAATAA-TTTTTTATCGAATATT--------
-------------------------ATATATAA-------------TTCAATCGATTTCTCT-------AGTTTATATA-
------------------------------------------------------------------------------AT
TTA-TAT-A-----------------------------------------------------------------------
----------------TAGAT----------------------TTTTTCCTATAAT----------------ATA-----
TTTTATATC----------------GATTTTTATATT------------CCGTGATGAT-------GCTAAATATGATCT
AAAATCCGTTGAATCTAT--------------------------------------------------------------
--------------------------------------------------------------------------------
--------------------------------------------------------------------------------
-------------TTAATCTAAT-----TA-----ACAAG-T--------CATT----------------------TGAA
TTCGAA----T-----AATTCGAATGAA-TGGTC--CACT------------CCTCCGCT--------TGCATTCATAAA
-------GGTGTAAGTTT--AG------ACGAAAAAAAAAAA-------GATTTAATCATTTAA--------GTATTCCA
AA-CTACATCA-------TATATAT------GTGGT-----------------ATATA----------------TATTGA
ATAGCATATTCAATAAATGGTAGAATCATTTTT----GATTGACCTAAACGTAGGTCT-CCTA-TAG-AAGGAA------
---GATCAAAGAATATAGCAAAGAAATTA-------AAGAAGAAA-----------------------------------
AACAA-CTTTTAG-------AG-AGAGGA-ATC-AGTCTATAAT-------GAATTCAAC-GATTCCA-GTATAAACG-A
A----------AGAAAAAA-GGA??????????????
>coccinea_coc_MP1053
???????????TTTGACATGCATAGG-AATTT-CA-TAAATTATT-GAATAGT-CCCTATTAACTCTATTCTTTT-C-AT
TCTTAT-------CTACT------AT-TCA----------------------------------------ATTACG-AAT
T-AATA-TGA-----------ATAAAGAATAGAAAAG-----------AATAAAAAAAAA----TGTTA-TA--------
--------------------------------------GAACA-TA------------------AA-AATGAATATAAA-
--------T-AACCATACGAT-----------------------------------------------------------
----ATATTATATTTATA--------------------------------------------------------------
--------------------------------------------------------------------------------
--------------------------------------------------------------------------------
-------------------------TATTAG-------------------------------------------------
--------------------------------------------------------------------------------
-----------------------------------------------------------------------------ATA
-----AAAAT-----------ATTATTAAACA--TTTTCTT------TTTTTTT--------------------------
--------------------TTATTTA----TTTTTTTTTTTTTTTT-----ATTATA-------TTCGCTATTTTTTT-
-------------------GCATATTAGAAATGTCTAATTACTAAA----------TTATTTTTTT--------------
-----------------------------AATAAAAAAA----------TAATAA-TTTTTTATCGAATATT--------
-------------------------ATATATAA-------------TTCAATCGATTTCTCT-------AGTTTATATA-
------------------------------------------------------------------------------AT
TTA-TAT-A-----------------------------------------------------------------------
----------------TAGAT----------------------TTTTTCCTATAAT----------------ATA-----
TTTTATATC----------------GATTTTTATATT------------CCGTGATGAT-------GCTAAATATGATCT
AAAATCCGTTGAATCTAT--------------------------------------------------------------
--------------------------------------------------------------------------------
--------------------------------------------------------------------------------
-------------TTAATCTAAT-----TA-----ACAAG-T--------CATT----------------------CGAA
TTCGAA----T-----AATTCGAATGAA-TGGTC--CACT------------CCTCCGCT--------TGCATTCATAAA
-------GGTGTAAGTTT--AG------ACGAAAAAAAAAAA-------GATTTAATCATTTAA--------GTATTCCA
AA-CTACATCA-------TATATAT------GTGGT-----------------ATATA----------------TATTGA
ATAGCATATTCAATAAATGGTAGAATCATTTTT----GATTGACCTAAACGTAGGTCT-CCTA-TAG-AAGGAA------
---GATCAAAGAATATAGCAAAGAAATTA-------AAGAAGAAA-----------------------------------
AACAA-CTTTTAG-------AG-AGAGGA-ATC-AGTCTATAAT-------GAATTCAAC-GATTCCA-GTATAAACG-A
A----------AGAAAAAA-GGA-ACGAC-CTCCAAA
>coccinea_coc_MP598
?????????????TGACATGCATAGG-AATTT-CA-TAAATTATT-GAATAGT-CCCTATTAA-TTAGGTCTTTT-C-AT
TCTTAT-------CTACT------AT-TCA----------------------------------------ATTACG-AAT
T-AATA-TGA-----------ATAAAGAATAGAAAAG-----------AATAAAAAAAAA----TGTTA-TA--------
--------------------------------------GAACA-TA------------------AA-AATGAATATAAA-
--------T-AACCATACGAT-----------------------------------------------------------
----ATATTATATTTATA--------------------------------------------------------------
--------------------------------------------------------------------------------
--------------------------------------------------------------------------------
-------------------------TATTAG-------------------------------------------------
--------------------------------------------------------------------------------
-----------------------------------------------------------------------------ATA
-----AAAAT-----------ATTATTAAACA--TTTTCTT------TTTTTTT--------------------------
------TTAT----------TT-A-------TTTTTTTTTTTTTTTT-----ATTATAT------TTCGCTATTTTTTT-
-------------------GCATATTAGAAATGTCTAATTACTAAA----------TTATTTTTTT--------------
-----------------------------AATAAAAAAA----------TAATAA-TTTTTTATCGAATATT--------
-------------------------ATATATAA-------------TTCAATCGATTTCTCT-------AGTTTATATA-
------------------------------------------------------------------------------AT
TTA-TAT-A-----------------------------------------------------------------------
----------------TAGAT----------------------TTTTTCCTATAAT----------------ATA-----
TTTTATATC----------------GATTTTTATATT------------CCGTGATGAT-------GCTAAATATGATCT
AAAATCCGTTGAATCTAT--------------------------------------------------------------
--------------------------------------------------------------------------------
--------------------------------------------------------------------------------
-------------TTAATCTAAT-----TA-----ACAAG-T--------CATT----------------------CGAA
TTCGAA----T-----AATTCGAATGAA-TGGTC--CACT------------CCTCCGCT--------TGCATTCATAAA
-------GGTGTAAGTTT--AG------ACGAAAAAAAAAAA-------GATTTAATCATTTAA--------GTATTCCA
AA-CTACATCA-------TATATAT------GTGGT-----------------ATATA----------------TATTGA
ATAGCATATTCAATAAATGGTAGAATCATTTTT----GATTGACCTAAACGTAGGTCT-CCTA-TAG-AAGGAA------
---GATCAAAGAATATAGCAAAGAAATTA-------AAGAAGAAA-----------------------------------
AACAA-CTTTTAG-------AG-AGAGGA-ATC-CGTCTATAAT-------GAACTCAAC-GATTCCA-GTATAAACG-A
A----------A?????????????????????????
>collina_EO12613_CP
???????????????????GCATAGG-AATTT-CA-TAAATTATT-GAATAGT-CCCTATTAACTCTATTCTTTT-C-AT
TCTTAT-------CTACT------AT-TCA----------------------------------------ATTACG-AAT
T-AATA-TGA-----------ATAAAGAATGGAAAAG-----------AATAAAAAAAAA----TGTTA-TA--------
--------------------------------------GAACA-TA------------------AA-AATGAATATAAA-
--------T-AACCATACGAT-----------------------------------------------------------
----ATATTATATATATTTATATATATTA---------------------------------------------------
--------------------------------------------------------------------------------
--------------------------------------------------------------------------------
-------------------------TATTAG-------------------------------------------------
--------------------------------------------------------------------------------
-----------------------------------------------------------------------------AAA
-----AAAAT-----------TTTATTAAACA--TTTTATT------TTTTTTT--------------------------
----AATTCT----------TTTAAA-----TTTTTTTT-------------ATTATAT------TTCGCTATTTTTTT-
-------------------GCATATTAGAAATGTCTAATTACTAAA----------TTATTTTTTT--------------
-----------------------------AATAAAAAAA----------TAATAA-TTTTTTATCGAATATT--------
-------------------------ATATATAA-------------TTCAATCGATTTCTCT-------AGTTTATATA-
------------------------------------------------------------------------------AT
TTA-TAT-A-----------------------------------------------------------------------
----------------TAGAT----------------------TTTTTCCTATAAT----------------ATA-----
TTTTATATC----------------GATTTTTATATT------------CCGTGATGAT-------GATAAATATGATCT
AAAATCCGTTGAATCTAT--------------------------------------------------------------
--------------------------------------------------------------------------------
--------------------------------------------------------------------------------
-------------TTAATCTAAT-----TA-----ACAAG-T--------CMTT----------------------CGAA
TTCGAA----T-----AATTCGAATGAA-TGGTC--CACT------------CCTCCGCT--------TGCATTCATAAA
-------GGTGTAAGTTT--AG------ACGAAAAAAAAAAAAA-----GATTTAATCATTTAA--------GTATTCCA
AA-CTACATCA-------TATATAT------GTGGT-----------------ATATA----------------TATTGA
ATAGCATATTCAATAAATGGTAGAATCATTTTT----GATTGACCTAAACGTAGGTCT-CCTA-TAG-AAGGAA------
---GATCAAAGAATATAGCAAAGAAATTA-------AAGAAGAAA-----------------------------------
AACAA-CTTTTAG-------AG-AGAGGA-ATC-AGTATATAAT-------GAATTCA??????????????????????
?????????????????????????????????????
>colorans_EO12717
??????????ATTTGACATGCATAGG-AATTT-CA-TAAATTATT-GAATAGT-CCCTATTAACTCTATTCTTTT-C-AT
TCTTAT-------CTACT------AT-TCA----------------------------------------ATTACG-AAT
T-AATA-TGA-----------ATAAAGAATAGAAAAG-----------AATAAAAAAAAAA---TGTTA-TA--------
--------------------------------------GAACA-TA------------------AA-AATGAATATAAA-
--------T-AACCATACGAT-----------------------------------------------------------
----ATTATATATATATTTATATATATTA---------------------------------------------------
--------------------------------------------------------------------------------
--------------------------------------------------------------------------------
-------------------------TATTAG-------------------------------------------------
--------------------------------------------------------------------------------
-----------------------------------------------------------------------------ATA
-----AAAAT-----------ATTATTAAACA--TTTTCTT-----TTTTTTTT--------------------------
----TATTCT----------TTTAAA-----TTTTTTTTT------------ATTATAT------TTCGCTATTTTTTT-
-------------------GCATATTAGAAATGTCTAATTACTAAA----------TTATTTTTTT--------------
-----------------------------ATTAAAAAAA----------TAATAA-TTTTTTATCGAATATT--------
-------------------------ATATATAA-------------TTCAATCGATTTCTCT-------AGTTTATATA-
------------------------------------------------------------------------------AT
TTA-TAT-A-----------------------------------------------------------------------
----------------TAGAT----------------------TTTTTCCTATAAT----------------ATA-----
TTTTATATC----------------GATTTTTATATT------------CCGTGATGAT-------GATAAATATGATCT
AAAATCCGTTGAATCTAT--------------------------------------------------------------
--------------------------------------------------------------------------------
--------------------------------------------------------------------------------
-------------TTAATCTAAT-----TA-----ACAAG-T--------CATT----------------------CGAA
TTCGAA----T-----AATTCGAATGAA-TGGTC--CACT------------CCTCCGCT--------TGCATTCATAAA
-------GGTGTAAGTTT--AG------ACGAAAAAAAAAAAA------GATTTAATCATTTAA--------GTATTCCA
AA-CTACATCA-------TATATAT------GTGGT-----------------ATATA------------------TTGA
ATAGCATATTCAATAAATGGTAGAATCATTTTT----GATTGACCTAAACGTAGGTCT-CCTA-TAG-AAGGAA------
---GATCAAAGAATATAGCAAAGAAATTA-------AAGAAGAAA-----------------------------------
AACAA-CTTTTTG-------AG-AGAGGA-ATC-AGTATATAAT-------GAATTCAAC-GATTCCA-GTATAAACG-A
A----------AGAAAAAA-GGA-ACGAC-ATCCAAA
>condensata_MP890
??????????????GACATGCATAGG-AATTT-CA-TAAATTATT-GAATAGT-CCCTATTAACTCTATTCTTTT-C-AT
TCTTAT-------CTACT------AT-TCA----------------------------------------ATTACG-AAT
T-AATA-TGA-----------ATAAAGAATAGAAAAG-----------AATAAAAAAAAA----TGTTA-TA--------
--------------------------------------GAACA-TA------------------AA-AATGAATATAAA-
--------T-AACCATACGAT-----------------------------------------------------------
----ATATTATATATATTTAATTATATAATATATATTA------------------------------------------
--------------------------------------------------------------------------------
--------------------------------------------------------------------------------
-------------------------AATTAG-------------------------------------------------
--------------------------------------------------------------------------------
-----------------------------------------------------------------------------ATA
-----AAAAT-----------TTTATTAAACA--TTTTCTA------TTTTTTA--------------------------
----AATTCT----------TTTAAA-----TTTTTTTTT------------ATTATAT------TTCGCTATTTTTTT-
-------------------GCATATTAGAAATGTCTAATTACTAAA----------TTATTTTTTT--------------
-----------------------------AATAAAAAAA----------TAATAA-TTTTTTATCGAATATT--------
-------------------------ATATATAA-------------TTCAATCGATTTCTCT-------AGTTTATATA-
------------------------------------------------------------------------------AT
TTA-TAT-A-----------------------------------------------------------------------
----------------TAGAT----------------------TTTTTCCTATAAT----------------ATA-----
TTTTATATC----------------GATTTTTATATT------------CCGTGATGAT-------GATAAATATGATCT
AAAATCCGTTGAATCTAT--------------------------------------------------------------
--------------------------------------------------------------------------------
--------------------------------------------------------------------------------
-------------TTAATCTAAT-----TA-----ACAAG-T--------CATT----------------------CGAA
TTCGAA----T-----AATTCGAATGAA-TGGTC--CACT------------CCTCCGCT--------TGCATTCATAAA
-------GGTGTAAGTTT--AG------ACGAAAAAAAAA---------GATTTAATCATTTAA--------GTATTCCA
AA-CTACATCA-------TATATAT------GTGGT-----------------ATATA----------------TATTGA
ATAGCATATTCAATAAATGGTAGAATCATTTTT----GATTGACCTAAACGTAGGTCT-CCTA-TAG-AAGGAA------
---GATCAAAGAATATAGCAAAGAAATTA-------AAGAAGAAA-----------------------------------
AACAA-CTTTTAG-------AG-AGAGGA-ATC-AGTATATAAT-------GAATTCAAC-GATTCCA-GTATAAACG-A
A----------AGAAAAAA-GGA??????????????
>conferta_MP887_CP
???????????????????????????AATTT-CA-TAAATTATT-GAATAGT-CCCTATTAACTCTATTCTTTT-C-AT
TCTTAT-------CTACT------AT-TCA----------------------------------------ATTACG-AAT
T-AATA-TGA-----------ATAAAGAATAGAAAAG-----------AATAAAAAAAAAA---TGTTA-TA--------
--------------------------------------GAACA-TA------------------AA-AATGAATATAAA-
--------T-AACCATACGAT-----------------------------------------------------------
----ATATTATATATATTTATATATATTA---------------------------------------------------
--------------------------------------------------------------------------------
--------------------------------------------------------------------------------
-------------------------TATTAG-------------------------------------------------
--------------------------------------------------------------------------------
-----------------------------------------------------------------------------ATA
-----AAAAT-ATTTAAAAATATTATTAAACA--TTTTCTA------TTTTTTA--------------------------
----AATTCT----------TTTAAA-----TTTTTTTTTT-----------ATTATAT------TTCGCTATTTTTTT-
-------------------GCATATTAGAAATGTCTAATTACTAAA----------TTATTTTTTT--------------
-----------------------------AATAAAAAAA----------TAATAA-TTTTTTATCGAATATT--------
-------------------------ATATATAA-------------TTCAATCGATTTCTCT-------AGTTTATATA-
------------------------------------------------------------------------------AT
TTA-TAT-A-----------------------------------------------------------------------
----------------TAGAT----------------------TTTTTCCTATAAT----------------ATA-----
TTTTATATC----------------GATTTTTATATT------------CCGTGATGAT-------GATAAATATGATCT
AAAATCCGTTGAATCTAT--------------------------------------------------------------
--------------------------------------------------------------------------------
--------------------------------------------------------------------------------
-------------TTAATCTAAT-----TA-----ACAAG-T--------CATT----------------------CGAA
TTCGAA----T-----AATTCGAATGAA-TGGTC--CACT------------CCTCCGCT--------TGCATTCATAAA
-------GGTGTAAGTTT--AG------ACGAAAAAAAAAAA-------GATTTAATCATTTAA--------GTATTCCA
AA-CTACATCA-------TATATAT------GTGGT-----------------ATATA----------------TATTGA
ATAGCATATTCAATAAATGGTAGAATCATTTTT----GATTGACCTAAACGTAGGTCT-CCTA-TAG-AAGGAA------
---GATCAAAGAATATAGCAAAGAAATTA-------AAGAAGAAA-----------------------------------
AACAA-CTTTTAG-------AG-AGAGGA-ATC-AGTATATAAT-------GAATTCAAC-GATTCC?????????????
?????????????????????????????????????
>conspicua_CS1
???????GAAATTTGACATGCATAGG-AATTT-CA-TAAATTATT-GAATAGT-CCCTATTAACTCTATTCTTTT-C-AT
TCTTAT-------CTACT------AT-TCA----------------------------------------ATTACG-AAT
T-AATA-TGA-----------ATAAAGAATAGAAAAG-----------AATAAAAAAAAAA---TGTTA-TA--------
--------------------------------------GAACA-TA------------------AA-AATGAATATAAA-
--------T-AACCATACGAT-----------------------------------------------------------
----ATTATATATATATTTATATATATTA---------------------------------------------------
--------------------------------------------------------------------------------
--------------------------------------------------------------------------------
-------------------------TATTAG-------------------------------------------------
--------------------------------------------------------------------------------
-----------------------------------------------------------------------------ATA
-----AAAAT-----------ATTATTAAACA--TTTTCTT-----TTTTTTTT--------------------------
----AATTCT----------TTTAAA-----TTTTTTTTTT-----------ATTATAT------TTCGCTATTTTTTT-
-------------------GCATATTAGAAATGTCTAATTACTAAA----------TTATTTTTTT--------------
-----------------------------ATTAAAAAAA----------TAATAA-TTTTTTATCGAATATT--------
-------------------------ATATATAA-------------TTCAATCGATTTCTCT-------AGTTTATATA-
------------------------------------------------------------------------------AT
TTA-TAT-A-----------------------------------------------------------------------
----------------TAGAT----------------------TTTTTCCTATAAT----------------ATA-----
TTTTATATC----------------GATTTTTATATT------------CCGTGATGAT-------GATAAATATGATCT
AAAATCCGTTGAATCTAT--------------------------------------------------------------
--------------------------------------------------------------------------------
--------------------------------------------------------------------------------
-------------TTAATCTAAT-----TA-----ACAAG-T--------CATT----------------------CGAA
TTCGAA----T-----AATTCGAATGAA-TGGTC--CACT------------CCTCCGCT--------TGCATTCATAAA
-------GGTGTAAGTTT--AG------ACGAAAAAAAAAA--------GATTTAATCATTTAA--------GTATTCCA
AA-CTACATCA-------TATATAT------GTGGT-----------------ATATA------------------TTGA
ATAGCATATTCCATAAATGGTAGAATCATTTTT----GATTGACCTAAACGTAGGTCT-CCTA-TAG-AAGGAA------
---GATCAAAGAATATAGCAAAGAAATTA-------AAGAAGAAA-----------------------------------
AACAA-CTTTTTG-------AG-AGAGGA-ATC-AGTATATAAT-------GAATTCAAC-GATTCCA-GTATAAACG-A
A----------AGAAAAAA-GGA-ACGAC-ATCCAAA
>cooperi_EO12588
????????????????????????????????????????????????????????????????????????????????
????????????????????????????????????????????????????????????????????????????????
????????????????????????????????????????????????????????????????????????????????
????????????????????????????????????????????????????????????????????????????????
????????????????????????????????????????????????????????????????????????????????
????????????????????????????????????????????????????????????????????????????????
????????????????????????????????????????????????????????????????????????????????
????????????????????????????????????????????????????????????????????????????????
????????????????????????????????????????????????????????????????????????????????
????????????????????????????????????????????????????????????????????????????????
????????????????????????????????????????????????????????????????????????????????
????????????????????????????????????????????????????????????????????????????????
????????????????????????????????????????????????????????????????????????????????
??????????????????????????????????????????TAAA----------TTATTTTTTT--------------
-----------------------------AATAAAAAAA----------TAATAA-TTTTTTATCGAATATT--------
-----------------------ATATATATAATAATA--------TTCMATCGATTTCTCT-------AGTTTATATA-
------------------------------------------------------------------------------AT
TTA-TAT-A-----------------------------------------------------------------------
----------------TAGAT----------------------TTTTTCCTATAAT----------------ATA-----
TTTTATATC----------------GATTTTTATATT------------CCGTGATGAT-------GATAAATATGATCT
AAAATCCGTTGAATCTAT--------------------------------------------------------------
--------------------------------------------------------------------------------
--------------------------------------------------------------------------------
-------------TTAATCTAAT-----TA-----ACAAG-T--------CATT----------------------TGAA
TTCGAA----T-----AATTCGAATGAA-TGGTC--CACT------------CCTCCGCT--------TGCATTCATAAA
-------GGTGTAAGTTT--AG------ACGAAAAAAAAAAAAA-----GATTTAATCATTTAA--------GTATTCCA
AA-CTACATCA-------TATATAT------GTGGT-----------------ATATA----------------TATTGA
ATAGCATATTCAATAAATGGTAGAATCATTTTT----GATTGACCTAAACGTAGGTCT-CCTA-TAG-AAGGAA------
---GATCAAAGAATATAGCAAAGAAATTA-------AAGAAGAAA-----------------------------------
AACAA-CTTTTAG-------AG-AGAGGA-ATC-GGTATATAAT-------GAATTCAAC-GATTC??????????????
?????????????????????????????????????
>copiosa_BG610
???????????????????????AGG-AATTT-CA-TAAATTATT-GAATAGT-CCCTATTAACTCTATTCTTTT-C-AT
TCTTAT-------CTACT------AT-TCA----------------------------------------ATTACG-AAT
T-AATA-TGA-----------ATAAAGAATAGAAAAG-----------AATAAAAAAAAAA---GGTTA-TA--------
--------------------------------------GAACA-TA------------------AA-AATGAATATAAA-
--------T-AACGATACGAT-----------------------------------------------------------
----ATATTATATATATTTATATATATTA---------------------------------------------------
--------------------------------------------------------------------------------
--------------------------------------------------------------------------------
-------------------------TATTAG-------------------------------------------------
--------------------------------------------------------------------------------
-----------------------------------------------------------------------------ATA
-----AAAAT-ATTTAAAAATATTATTAAACA--TTTTCTA------TTTTTTA--------------------------
----AATTCT----------TTTAAA-----TTTTTTTT-------------ATTATAT------TTCGCTATTTTTTG-
-------------------GCATATTAGAAATGTCTAATTACTAAA----------TTATTTTTTT--------------
-----------------------------AATAAAAAAA----------TAATAA-TTTTTTATCGAATATT--------
-------------------------ATATATAA-------------TTCAATCGATTTCTCT-------AGTTTATATA-
------------------------------------------------------------------------------AT
TTA-TAT-A-----------------------------------------------------------------------
----------------TAGAT----------------------TTTTTCCTATAAT----------------ATA-----
TTTTATATC----------------GATTTTTATATT------------CCGTGATGAT-------GATAAATATGATCT
AAAATCCGTTGAATCTAT--------------------------------------------------------------
--------------------------------------------------------------------------------
--------------------------------------------------------------------------------
-------------TTAATCTAAT-----TA-----ACAAG-T--------CATT----------------------CGAA
TTCGAA----T-----AATTCGAATGAA-TGGTC--CACT------------CCTCCGCT--------TGCATTCATAAA
-------GGTGTAAGTTT--AG------ACGAAAAAAAAAAAA------GATTTAATCATTTAA--------GTATTCCA
AA-CTACATCA-------TATATCT------GTGGT-----------------ATATA------------------TTGA
ATAGCATATTCAATAAATGGTAGAATCATTTTT----GATTGACCTAAACGTAGGTCT-CCTA-TAG-AAGGAA------
---GATCAAAGAATATAGCAACGAAATTA-------AAGAAGAAA-----------------------------------
AACAA-CTTTTAG-------AG-AGAGGA-ATC-CGTATATAAT-------GAATTCAAC-GACTCCA-GTATAAACG-A
A----------AGAAAAAA-G????????????????
>cordata_MP571
?????????AATTTGACATGCATAGG-AATTT-CA-TAAATTATT-GAATAGT-CCCTATTAACTCTATTCTTTT-C-AT
TCTTAT-------CTACT------AT-TCA----------------------------------------ATTACG-AAT
T-AATA-TGA-----------ATAAAGAATAGAAAAG-----------AATAAAAAAAAAA---TGTTA-TA--------
--------------------------------------GAACA-TA------------------AA-AATGAATATAAA-
--------T-AACCATACGAT-----------------------------------------------------------
----ATATTATATATATTTATATATATATTA-------------------------------------------------
--------------------------------------------------------------------------------
--------------------------------------------------------------------------------
-------------------------TATTAG-------------------------------------------------
--------------------------------------------------------------------------------
-----------------------------------------------------------------------------ATA
-----AAAAT-ATTTAAAAATATTATTAAACA--TTTTCTA------TTTTTTA--------------------------
----AATTCT----------TTTAAA-----TTTTTTTTT------------ATTATAT------TTCGCTATTTTTTT-
-------------------GCATATTAGAAATGTCTAATTACTAAA----------TTATTTTTTT--------------
-----------------------------AATAAAAAAA----------TAATAA-TTTTTTATCGAATATT--------
-------------------------ATATATAA-------------TTCAATCGATTTCTCT-------AGTTTATATA-
------------------------------------------------------------------------------AT
TTA-TAT-A-----------------------------------------------------------------------
----------------TAGAT----------------------TTTTTCCTATAAT----------------ATA-----
TTTTATATC----------------GATTTTTATATT------------CCGTGATGAT-------GATAAATATGATCT
AAAATCCGTTGAATCTAT--------------------------------------------------------------
--------------------------------------------------------------------------------
--------------------------------------------------------------------------------
-------------TTAATCTAAT-----TA-----ACAAG-T--------CATT----------------------CGAA
TTCGAA----T-----AATTCGAATGAA-TGGTC--CACT------------CCTCTGCT--------TGCATTCATAAA
-------GGTGTAAGTTT--AG------ACGAAAAAAAAAAAAAAAA--GATTTAATCATTTAA--------GTATTCCA
AA-CTACATCA-------TATATAT------GTGGT-----------------ATATA--------------TATATTGA
ATAGCATATTCAATAAATGGTAGAATCATTTTT----GATTGACCTAAACGTAGGTCT-CCTA-TAG-AAGGAA------
---GATCAAAGAATATAGCAAAGAAATTA-------AAGAAGAAA-----------------------------------
AACAA-CTTTTAG-------AG-AGAGGA-ATC-AGTATATAAT-------GAATTCAAC-GATTCCA-GTATAAACG-A
A----------AGAAAAAA-GGA-ACGAC-ATCCA??
>corifolia_MP823
??????????ATTTGACATGCATAGG-AATTT-CA-TAAATTATT-GAATAGT-CCCTATTAACTCTATTCTATT-C-AT
TCTTATGAATAAG-----------------------------------------------------------------AT
T-AATA-TGA-----------ATAAAGAATATAA----------------TAAAAAAAAAA---TGTTA-TA--------
--------------------------------------GAACA-TA------------------AA-AATGAATATAAA-
--------T-AACCATATGAT-----------------------------------------------------------
----ATTA------------------------------------------------------------------------
--------------------------------------------------------------------------------
--------------------------------------------------------------------------------
-------------------------TAT-AT-------------------------------------------------
--------------------------------------------------------------------------------
-----------------------------------------------------------------------------ATA
-----AAAAT-----AAAAATATTATTAAACA--TTTTCTA-------TTTTTA--------------------------
----AATTTT----------TTT--------TTTT-----------------ATTATAT------TTCGCTATTTTTTT-
-------------------GCATATTAGAAATGTCTAATTACTAAA----------TTTTTTTTTT--------------
-----------------------------TATAAAAAAA----------TAATAA-TTTTTTATCGAATATT--------
-------------------------ATATATAA-------------TTCAATCGATTTCTCT-------AGTTTATATA-
------------------------------------------------------------------------------AT
TTA-TAT-A-----------------------------------------------------------------------
----------------TAGAT----------------------TTTTTCCTATAAT----------------ATA-----
TTTTAAATC----------------GATTTTTATATT------------TCGGGATGAT-------GATAAATATGATCT
AAAATCCGGTGAATCTAT-AAATAAATATAAGTCACAAATATAGGGATATATCCATTTCCTATCAAATTGAATCCCCCCC
C----TTTTTTTTATTTGGATATTGGGTCTTTTAGAAAGTTTCTTTTAGATTATCCCTGTCTTTGTTTATGTCTGGGGTT
GGAACAAATTAGTCTAATTCGCCCCCGCCTCCGGATTATTCGACATTTTTCACAAATTTTACGAACAGAAGCTCTTATTT
TCATATTTGCCATTTAATCTAAT-----TA-----ACAAG-T--------CATT----------------------CGAA
TTCGAA----T-----AATTCGAATGAA-TGGTC--CACT------------CCTCCGCT--------TGCATTCATAAA
-------GGTGTAAGTTT--AG------ACGAAAAAAAAAAAA------GATTTAATCATTTAA--------GTATTCCA
AA-CTACATCA-------TATATAT------GTGGT-----------------ATATA----------------TATTGA
ATAGCATATTCAATAAATGGTAGAATCATTTTT----GATTGACCTAAACGTAGGTCT-CCTA-TAG-AAGGAA------
---GATCAAAGAATATAGCAAAGAAATTA-------AAGAATAAA-----------------------------------
AACAA-TTTTTAG-------AG-AGAGGA-ATC-AGTATATAAT-------GAATTCAAC-GATTCCA-GTATAAACG-A
A----------AGAAAAAA-GGA-ACGAC-ATCCAA?
>corydalis_MP1005
??????????ATTTGACATGCATAGG-AATTT-CA-TAAATTATT-GAATAGT-CCCTATTAACTCTATTCTTTT-C-AT
TCTTAT-------CTACT------AT-TCA----------------------------------------ATTACG-AAT
T-AATA-TGA-----------ATAAAGAATAGAAAAG-----------AATAAAAAAAAA----TGTTA-TA--------
--------------------------------------GAACA-TA------------------AA-AATGAATATAAA-
--------T-AACCATACGAT-----------------------------------------------------------
----ATATTATATATATTTATATATATTA---------------------------------------------------
--------------------------------------------------------------------------------
--------------------------------------------------------------------------------
-------------------------TATTAG-------------------------------------------------
--------------------------------------------------------------------------------
-----------------------------------------------------------------------------ATA
-----AAAAA-----AAAAATATTATTAAACA--TTTTCTA------TTTTTTA--------------------------
----AATTCT----------TTTAAAA----TTTTTTTT-------------ATTATAT------TTCGCTATTTTTTT-
-------------------GCATATTAGAAATGTCTAATTACTAAA----------TTATTTTTTT--------------
-----------------------------AATAAAAAAA----------TAATAA-TTTTTTATCGAATATT--------
-------------------------ATATATAA-------------TTCAATCTATTTCTCT-------AGTTTATATA-
------------------------------------------------------------------------------AT
TTA-TAT-A-----------------------------------------------------------------------
----------------TAGAT----------------------TTTTTCCTATAAT----------------ATA-----
TTTTATATC----------------GATTTTTATATT------------CCGTGATGAT-------CATAAATATGATCT
AAAATCCGCTGAATCTAT--------------------------------------------------------------
--------------------------------------------------------------------------------
--------------------------------------------------------------------------------
-------------TTAATCTAAT-----TA-----ACAAG-T--------CATT----------------------CGAA
TTCGAA----T-----AATTCGAATGAA-TGGTC--CACT------------CCTCCGCT--------TGCATTCATAAA
-------GGTGTAAGTTT--AG------ACGAAAAAAAAAA--------GATTTAATCTTTTAA--------GTATTCCA
AA-CTACATCA-------TATATAT------GTGGT-----------------ATATA----------------TATTGA
ATAGCATATTCCAGAAATGGTAGAATCATTTTT----GATTGACCTAAACGTAGGTCT-CCTA-TAG-AAGGAA------
---GATCAAAGAATATAGCAAAGAAATTA-------AAGAAGAAA-----------------------------------
AACAA-CTTTTCG-------AG-AGAGGA-ATC-CGTATATAAT-------GAATTCAAC-GATTCCA-GTATAAACG-A
A----------AGAAAAAA-GGA-A????????????
>cristata_MP820
???????????????ACATGCATAGG-AATTT-CA-TAAATTATT-GAATAGT-CCCTATTAACTCTATTCTTTT-C-AT
TCTTAT-------CTACT------AT-TCA----------------------------------------ATTACG-AAT
T-AATA-TGA-----------ATAAAGAATAGAAAAG-----------AATAAAAAAAAA----TGTTA-TA--------
--------------------------------------GAACA-TA------------------AA-AATGAATATAAA-
--------T-AACCATACGAT-----------------------------------------------------------
----ATATTATATATATTTATATATATTA---------------------------------------------------
--------------------------------------------------------------------------------
--------------------------------------------------------------------------------
-------------------------TATTAG-------------------------------------------------
--------------------------------------------------------------------------------
-----------------------------------------------------------------------------AAA
-----AAAAT-----------ATTATTAAACA--TTTTCTA------TTTTTTA--------------------------
----AATTCT----------TTTAAA-----TTTTTTTTTT-----------ATTATAT------TTCGCTATTTTTTT-
-------------------GCATATTAGAAATGTCTAATTACTAAA----------TTATTTTTTT--------------
-----------------------------AATAAAAAAA----------TAATAA-TTTTTTATCGAATATT--------
-------------------------ATATATAA-------------TTCAATCGATTTCTCT-------AGTTTATATA-
------------------------------------------------------------------------------AT
TTA-TAT-A-----------------------------------------------------------------------
----------------TAGAT----------------------TTTTTCCTATAAT----------------ATA-----
TTTTATATC----------------GATTTTTATATT------------CCGTGATGAT-------GATAAATATGATCT
AAAATCCGTTGAATCTAT--------------------------------------------------------------
--------------------------------------------------------------------------------
--------------------------------------------------------------------------------
-------------TTAATCTAAT-----TA-----ACAAG-T--------CATT----------------------CGAA
TTCGAA----T-----AATTCGAATGAA-TGGTC--CACT------------CCTCCGCT--------TGCATTCATAAA
-------GGTGTAAGTTT--AG------ACGAAAAAAAA----------GATTTAATCATTTAA--------GTATTCCA
AA-CTACATCA-------TATATAT------GTGGT-----------------ATATA----------------TATTGA
ATAGCATATTCAATAAATGGTAAAATCATTTTT----GATTGACCTAAACGTAGGTCT-CCTA-TAG-AAGGAA------
---GATCAAAGAATATAGCACAGAAATTA-------AAGAAGAAA-----------------------------------
AACAA-CTTTTAG-------AG-AGAGGA-ATC-AGTATATAAT-------GAATTCAAC-GATTCCA-GTATAAACG-A
A----------AGCAAAAA-GGA-ACGAC-ATCCAA?
>croceovirens_JP387
????????????????????????????????????????????????????????????????????????????????
????????????????????????????????????????????????????????????????????????????????
????????????????????????????ATAGAAAAG-----------AATAAAAAAAA-----TGTTA-TA--------
--------------------------------------GAACA-TA------------------AA-AATGAATATAAA-
--------T-AACCATACGAT-----------------------------------------------------------
----ATATTATATATATTTATATTATATATATTATATTAT----------------------------------------
--------------------------------------------------------------------------------
--------------------------------------------------------------------------------
--------------------------------------------------------------------------------
--------------------------------------------------------------------------------
-----------------------------------------------------------------------------ATA
-----AAAAT-----AAAAATATTATTAAACA--TTTTCTA------TTTTTTA--------------------------
----AATTCT----------TTTAAA-----TTTTTTTTTT-----------ATTATAT------TTCGCTATTTTTTT-
-------------------GCATATTAGAAATGTCTAATTACTAAA----------TTATTTTTTT--------------
-----------------------------AATAAAAAAA----------TAATAA-TTTTTTATCGAATATT--------
-------------------------ATATATAA-------------TTCAATCGATTTCTCT-------AGTTTATATA-
------------------------------------------------------------------------------AT
TTA-TAT-A-----------------------------------------------------------------------
----------------TAGAT----------------------TTTTTCCTATAAT--------------ATATA-----
T----------------------------TTTATATT------------CCGTGATGAT-------GATAAATATGATCT
AAAATCCGTTGAATCTAT--------------------------------------------------------------
--------------------------------------------------------------------------------
--------------------------------------------------------------------------------
-------------TTAATCTAAT-----TA-----ACAAG-T--------CATT----------------------CGAA
TTCGAA----T-----AATTCGAATGAA-TGGTC--CACT------------CCTCCGCT--------TGCATTCATAAA
-------GGTGTAAGTTT--AG------ACGAAAAAAAAAAA-------GATTTAATCATTTAA--------GTATTCCA
AA-CTACATCA-------TACATAT------GTGGT-----------------ATATA----------------TATTGA
ATAGCATATTCAATAAATGGTAGAATCATTTTT----GATTGACCTAAACGTAGGTCT-CCTA-TAG-AAGGAA------
---GATCAAAGAATATAGCAAAGAAATTA-------AAGAAGAAA-----------------------------------
AACAA-CTTTTAG-------AG-AGAGGA-ATC-AGTATATAAT-------GAATTCAAC-GATTCCA-GTATAAACG-A
A----------AGAAAAAA-GGA-A????????????
>cruenta_MP745_CP
???????G-AATTTGACATGCATAGG-AATTT-CA-TAAATTATT-GAATAGT-CCCTATTAACTCTATTCTTTT-C-AT
TCTTAT-------CTACT------AT-TCA----------------------------------------ATTACG-AAT
T-AATA-TGA-----------ATAAAGAATAGAAAAG-----------AATAAAAAAAAA----TGTTA-TA--------
--------------------------------------GAACA-TA------------------AA-AATGAATATAAA-
--------T-AACCATACGAT-----------------------------------------------------------
----ATATTATATTATTATATATATATATATTATATATATATATTTAATATAAATAATATATATATTTATACTGTTTATA
TATTTAATATAAATAATATATATATTTATACTGTTTATATATTTAATATAAATAATATATATATTTATACTATTTATATA
TTTAATATAAATAATATATATATTTATATTATTTATATATTTAATATATTTAATATATTTAATATAAATAATATAAATAT
ATATATATAATAATAATATATATTA-------------------------------------------------------
--------------------------------------------------------------------------------
--------------------------------------------------------------------------------
-------TAT-----------ATTATTAAACA--TTTTCTT------TTTTTTT--------------------------
-----ATTCT----------TTTCAA-----TTTTTTTT-------------ATTATAT------TTCGCTATTTTTTT-
-------------------GCATATTAGAAATGTCTAATTACTAAA----------TTATTTTTTT--------------
-----------------------------AATAAAAAAA----------TAATAA-TTTTTTATCGAATATT--------
-------------------------ATATATAA-------------TTCAATGGATTTCTCT-------AGTTTATATA-
------------------------------------------------------------------------------AT
TTA-TAT-A-----------------------------------------------------------------------
----------------TAGAT----------------------TTTTTCCTATAAT----------------ATA-----
TTTTATATC----------------GATTTTTATATT------------CCGTGATGAT-------GATAAATATGATCT
AAAATCCGTTGAATCTAT--------------------------------------------------------------
--------------------------------------------------------------------------------
--------------------------------------------------------------------------------
-------------TTAATCTAAT-----TA-----ACAAG-T--------CATT----------------------CGAA
TTCGAA----T-----AATTCGAATGAA-TGGTC--CACT------------CCTCCGCT--------TGCATTCATAAA
-------GGTGTAAGTTT--AG------ACGAAAAAAAAAAAA------GATTTAATCATTTAA--------GTATTCCA
AA-CTACATCA-------TATATAT------GTGGT-----------------ATATA----------------TATTGA
ATAGCATATTCAATAAATGGTAGAATCATTTTT----GATTGACCTAAACGTAGGTCT-CCTA-TAG-AAGGAA------
---GATCAAAGAATATAGCAAAGAAATTA-------AAGAAGAAA-----------------------------------
AACAA-CTTTTAG-------AG-AGAGGA-ATC-AGTATATAAT-------GAATTCAAC-GATTCCA-GTATAAACG-A
A----------AGAAAAAA-GGA-ACGAC-ATCC???
>cruenta_MP999_CP
????????????????????????????????????????????????????????????????????????????????
????????????????????????????????????????????????????????????????????????????????
????????????????????????????????????????????????????????????????????????????????
????????????????????????????????????????????????????????????????????????????????
????????????????????????????????????????????????????????????????????????????????
????????????????????????????????????????????????????????????????????????????????
????????????????????????????????????????????????????????????????????????????????
TTTAATATAAATAATATATATATTTATATTATAT------------------ATATATTTAATATAAATAATATATATAT
TTATATA-TATAATAATATATATTA-------------------------------------------------------
--------------------------------------------------------------------------------
--------------------------------------------------------------------------------
-------TAT-----------ATTATTAAACA--TTTTCTT------TTTTTTT--------------------------
----TATTCT----------TTTCAA-----TTTTTTTT-------------ATTATAT------TTCGCTATTTTTTT-
-------------------GCATATTAGAAATGTCTAATTACTAAA----------TTATTTTTTT--------------
-----------------------------AATAAAAAAA----------TAATAA-TTTTTTATCGAATATT--------
-------------------------ATATATAA-------------TTCAATCGATTTCTCT-------AGTTTATATA-
------------------------------------------------------------------------------AT
TTA-TAT-A-----------------------------------------------------------------------
----------------TAGAT----------------------TTTTTCCTATAAT----------------ATA-----
TTTTATATC----------------GATTTTTATATT------------CCGTGATGAT-------GATAAATATGATCT
AAAATCCGTTGAATCTAT--------------------------------------------------------------
--------------------------------------------------------------------------------
--------------------------------------------------------------------------------
-------------TTAATCTAAT-----TA-----AATAG-G--------CATT----------------------CGAA
TTCGAA----T-----AATTCGAATGAA-TGGTC--CACT------------CCTCCGCT--------TGCATTCATAAA
-------GGTGTAAGTTT--AG------ACGAAAAAAAAAAAAA-----GATTTAATCATTTAA--------GTATTCCA
AA-CTACATCA-------TATATAT------GTGGT-----------------ATATA----------------TATTGA
ATAGCATATTCAATAAATGGTAGAATCATTTTT----GATTGACCTAAACGTAGGTCT-CCTA-TAG-AAGGAA------
---GATCAAAGAATATAGCA????????????????????????????????????????????????????????????
????????????????????????????????????????????????????????????????????????????????
?????????????????????????????????????
>cryptoclada_EO12684
????????????????????CATAGG-AATTT-CA-TAAATTATT-GAATAGT-CCCTATTAACTCTATTCTTTT-C-AT
TCTTAT-------CTACT------AT-TCA----------------------------------------ATTACA-AAT
T-AATA-TGA-----------ATAAAGAATAGAAAAG-----------AATAAAAAAAA-----TGTTA-TA--------
--------------------------------------GAACA-TA------------------AA-AATGAATATAAA-
--------T-AACCATACGAT-----------------------------------------------------------
----ATATTATATATATATATTTAAAT-----------------------------------------------------
--------------------------------------------------------------------------------
--------------------------------------------------------------------------------
-------------------------TATTAG-------------------------------------------------
--------------------------------------------------------------------------------
-----------------------------------------------------------------------------ATA
-----AAAAT-----------ATTATTAAACA--TTTTCTA------TTTTTTA--------------------------
----AATTCT----------TTTAAAAA---TTTTTTT--------------ATTATAT------TTCGCTATTTTTTT-
-------------------GCATATTAGAAATGTCTAATTACTAAA----------TTATTTTTTT--------------
-----------------------------AATAAAAAAA----------TAATAA-TTTTTTATCGAATATT--------
-------------------------ATATATAA-------------TTCAATCGATTTCTCT-------AGTTTATATA-
------------------------------------------------------------------------------AT
TTA-TAT-A-----------------------------------------------------------------------
----------------TAGAT----------------------TTTTTCTTATAAT----------------ATA-----
TTTTATATC----------------GATTTTTWTATT------------CCGTGATGAT-------GATAAATATGATCT
AAAATCCGTTGAATCTAT--------------------------------------------------------------
--------------------------------------------------------------------------------
--------------------------------------------------------------------------------
-------------TTAATCTAAT-----TA-----ACAAG-T--------CATT----------------------CGAA
TTCGAA----T-----AATTCGAATGAA-TGGTC--CACT------------CCCCCGCT--------TGCATTCATAAA
-------GGTGTAAGTTT--AG------ACGAAAAAAAAAAAA------GATTTAATCATTTAA--------GTATTCCA
AA-CTACATCA-------TATATAT------GTGGT-----------------ATATA----------------TATTGA
ATAGCATATTCAATAAATGGTAGAATCATTTTT----GATTGACCTAAACGTAGGTCT-CCTA-TAG-AAGGAA------
---GATCAAAGAATATAGCAAAGAAATTA-------AAGAAGAAA-----------------------------------
AACAA-CTTTTAG-------AG-AGAGGA-ATC-GGTATATAAT-------GAATTCAAC-GATTCCCAGTATAAACG-A
A----------AGAAAAAA-GGA-ACG??????????
>cubica_MP623
?CTAACAGAAATTTGACATGCATAGG-AATTT-CA-TAAATTATT-GAATAGT-CCCTATTAACTCTATTCTTTT-C-AT
TCTTAT-------CTACT------AT-TCA----------------------------------------ATTACG-AAT
T-AATA-TGA-----------ATAAAGAATAGAAAAG-----------AATAAAAAAAAAA---TGTTA-TA--------
--------------------------------------GAACA-TA------------------AA-AATGAATATAAA-
--------T-AACCATACGAT-----------------------------------------------------------
----ATATTATATATATTTAATATATTTATTTATATATATTA--------------------------------------
--------------------------------------------------------------------------------
--------------------------------------------------------------------------------
-------------------------TATTAG-------------------------------------------------
--------------------------------------------------------------------------------
-----------------------------------------------------------------------------ATA
-----AAAAT-----------ATAATAAAACA--TTTTCTA------TTTTTTA--------------------------
----AATTCT----------TTTAAAA-----CTTTTTTT------------ATTATAT------TTCGCTATTTTTTT-
-------------------GCATATTAGAAATGTCTAATTACTAAA----------TTATTTTTTT--------------
-----------------------------AATAAAAAAA----------TAATAA-TTTTTTATCGAATATT--------
-------------------------ATATATAA-------------TTCAATCGATTTCTCT-------AGTTTATATA-
------------------------------------------------------------------------------AT
TTA-TAT-A-----------------------------------------------------------------------
----------------TAGAT-----------------------TTTTCCTATAAT----------------ATA-----
TTTTATATC----------------GATTTTTATATT------------CCGTGATGAT-------GATAAATATGATCT
AAAATCCGTTGAATCTAT--------------------------------------------------------------
--------------------------------------------------------------------------------
--------------------------------------------------------------------------------
-------------TTAATCTAAT-----TA-----ACAAG-T--------CATT----------------------CGAA
TTCGAA----T-----AATTCGAATGAA-TGGTC--CACT------------CCTCCGCT--------TGCATTCATAAA
-------GGTGTAAGTTT--AG------ACGAAAAAAAAA---------GATTTAATCATTTAA--------GTATTCCA
AA-CTGCATCA-------TATATAT------GTGGT-----------------ATATA----------------TATTGA
ATAGCATATTCAATATATGGTAGAATCTTTTTT----AATTGACCTAAACGTAGGTCC-CCTA-TAG-AAGGAA------
---GATCAAAGAATATAGCAAAGAAATTA-------AAGAAGAAA-----------------------------------
AACAA-CTTTTAG-------AG-AGAGGA-ATC-AGTATATAAT-------GAATTCAAC-GATTCCA-GTATAAACG-A
A----------AGAAAAAA-GGA-ACGAC-ATCCCA?
>cumuliflora_EO12699
???????????????????GCATAGG-AATTT-CA-TAAATTATT-GAATAGT-CCCTATTAACTCTATTCTTTT-C-AT
TCTTAT-------CTACT------AT-TCA----------------------------------------ATTACG-AAT
T-AATA-TGA-----------ATAAAGAATAGAAAAG-----------AATAAAAAAAAAA---TGTTA-TA--------
--------------------------------------GAACA-TA------------------AA-AATGAATATAAA-
--------T-AACCATACGAT-----------------------------------------------------------
----ATATTATATTTATA--------------------------------------------------------------
--------------------------------------------------------------------------------
--------------------------------------------------------------------------------
-------------------------TATTAG-------------------------------------------------
--------------------------------------------------------------------------------
-----------------------------------------------------------------------------ATA
-----AAAAT-----------ATTATTAAACA--TTTTCTA------TTTTTTA--------------------------
----AATTCT----------TTTAAAA----TCTTTTTTT------------ATTATAT------TTCGCTATTTTTTT-
-------------------GCATATTAGAAATGTCTAATTACTAAA----------TTATTTTTTT--------------
-----------------------------AATAAAAAAA----------TAAAAA-TTTTTTATCGAATATT--------
-------------------------ATATATAA-------------TTCAATCGATTTCTCT-------AGTTTATATA-
------------------------------------------------------------------------------AT
TTA-TAT-A-----------------------------------------------------------------------
----------------TAGAT----------------------TTTTTCCTATAAT----------------ATA-----
TTTTATATC----------------GATTTTTATATT------------CCGTGATGAT-------GATAAATATGATCT
AAAATCCGTTGAATCTAT--------------------------------------------------------------
--------------------------------------------------------------------------------
--------------------------------------------------------------------------------
-------------TTAATCTAAT-----TA-----ACAAG-T--------CATT----------------------CGAA
TTCGAC----T-----AATTCGAATGAA-TGGTC--CACT------------CCTCCGCT--------TGCATTCATAAA
-------GGTGTAAGTTT--AG------ACGAAAAAAAAAAAAA-----GATTTAATCATTTAA--------GTATTCCA
AA-CTACATCA-------TATATAT------GTGGT-----------------ATATA----------------TATTGA
ATAGCATATTCAATAAATGGTAGAATCATTTTT----GATTGACCTAAACGTAGGTCT-CCTA-TAG-AAGGAA------
---GATCAAAGAATATAGCAAAGAAATTA-------AAGAAGAAA-----------------------------------
AACAA-CTTTTAG-------AG-AGAGGA-ATC-AGTATATAAT-------GAATTCAAC-GATTCCA-GTATAAACG-A
A----------AGAAAAAA-GGA-ACGAC-ATCC???
>curtophylla_EO12750
??????????????????????TAGG-AATTT-CA-TAAATTATT-GAATAGT-CCCTATTAACTCTATTCTTTT-C-AT
TCTTAT-------CTACT------AT-TCA----------------------------------------ATTACG-AAT
T-AATA-TGA-----------ATAAAGAATAGAAAAG-----------AATAAAAAAAAAAA--TGTTA-TA--------
--------------------------------------GAACA-TA------------------AA-AATGAATATAAA-
--------T-AACCATACGAT-----------------------------------------------------------
----ATATTATATTTATA--------------------------------------------------------------
--------------------------------------------------------------------------------
--------------------------------------------------------------------------------
-------------------------TATTAG-------------------------------------------------
--------------------------------------------------------------------------------
-----------------------------------------------------------------------------ATA
-----AAAAT-----------ATTATTAAACA--TTTTCTA------AATTTTA--------------------------
----AATTAT-----------TTAAA-----TTTTTTTTTTT----------ATTATAT------TTCGCTATTTTTTT-
-------------------GCATATTAGAAATGTCTAATTAATAAA----------TTATTTTTTT--------------
-----------------------------AATAAAAAAA-----------AATAA-TTTTTTATCGAATATT--------
-------------------------ATATATAA-------------TTCAATCGATTTCTCT-------AGTTTATATA-
------------------------------------------------------------------------------AT
TTA-TAT-A-----------------------------------------------------------------------
----------------TAGAT----------------------TTTTTCCTATAAT----------------ATA-----
TTTTATATC----------------GATTTTTATATT------------CCGGGATGAT-------GATAAATATGATCT
AAAATCCGTTGAATCTAT--------------------------------------------------------------
--------------------------------------------------------------------------------
--------------------------------------------------------------------------------
-------------TTAATCTAAT-----TA-----ACAAG-T--------CATT----------------------CGAA
TTCGAA----T-----AATTCGAATGAA-TGGTC--CACT------------CCTCCGCT--------TGCATTCATAAA
-------GGTGTAAGTTT--AG------ACGAAAAAAAAAAAA------TATTTTATCATTTAA--------GTATTCCA
AA-CTACATCA-------TATATAT------GTGGT-----------------ATATA----------------TATTGA
ATAGCATATTCAATAAATCGTAGAATCATTTTT----GATTGACCTAAACGTAGGTCT-CCTA-TAG-AAGGAA------
---GATCAAAGAATATAGCAAAGAAATTA-------AAGAAGAAA-----------------------------------
AACAA-CTTTTAG-------AG-GGAGGA-ATC-AGTATATAAT-------GAATTCAAC-GATTCCA-GTATAAACG-A
A----------AGAAAAAA-GGA-ACGAC-ATC????
>curviflora_MP765
CATAACAGAA-TTTGACATGCATAGG-AATTT-CA-TAAATTATT-GAATAGT-CCCTATTAACTCTATTCTTTT-C-AT
TCTTAT-------CTACT------AT-TCA----------------------------------------ATTACG-AAT
T-AATA-TGA-----------ATAAAGAATAGAAAAG-----------AATAAAAAAAAAA---TGTTA-TA--------
--------------------------------------GAACA-TA------------------AA-AATGAATATAAA-
--------T-AACCATACGAT-----------------------------------------------------------
----ATTATATATATATATTTATATATATTA-------------------------------------------------
--------------------------------------------------------------------------------
--------------------------------------------------------------------------------
-------------------------TATTAG-------------------------------------------------
--------------------------------------------------------------------------------
-----------------------------------------------------------------------------ATA
-----AAAAT-----------ATTATTAAACA--TTTTCTT----TTTTTTTTT--------------------------
----AATTCT----------TTTAAA-----TTTTTTTTTT-----------ATTATAT------TTCGCTATTTTTTT-
-------------------GCATATTAGAAATGTCTAATTACTAAA----------TTATTTTTTT--------------
-----------------------------ATTAAAAAAA----------TAATAA-TTTTTTATCGAATATT--------
-------------------------ATATATAA-------------TTCAATCGATTTCTCT-------AGTTTATATA-
------------------------------------------------------------------------------AT
TTA-TAT-A-----------------------------------------------------------------------
----------------TAGAT----------------------TTTTTCCTATAAT----------------ATA-----
TTTTATATC----------------GATTTTTATATT------------CCGTGATGAT-------GATAAATATGATCT
AAAATCCGTTGAATCTAT--------------------------------------------------------------
--------------------------------------------------------------------------------
--------------------------------------------------------------------------------
-------------TTAATCTAAT-----TA-----ACAAG-T--------CATT----------------------CGAA
TTCGAA----T-----AATTCGAATGAA-TGGTC--CACT------------CCTCCGCT--------TGCATTCATAAA
-------GGTGTAAGTTT--AG------ACGAAAAAAAAAA--------GATTTAATCATTTAA--------GTATTCCA
AA-CTACATCA-------TATATAT------GTGGT-----------------ATATA------------------TTGA
ATAGCATATTCCATAAATGGTAGAATCATTTTT----GATTGACCTAAACGTAGGTCT-CCTA-TAG-AAGGAA------
---GATCAAAGAATATAGCAAAGAAATTA-------AAGAAGAAA-----------------------------------
AACAA-TTTTTTG-------AG-AGAGGA-ATC-AGTATATAAT-------GAATTCAAC-GATTCCA-GTATAAACG-A
A----------AGAAAAAA-GGA-ACGAC-ATCCAA?
>curviflora_dif_EO12742
??????????????????????????????????????????????????AGT-CCCTATTAACTCTATTCATTT-C-AT
TCTTAT-------CTACT------AT-TCA----------------------------------------ATTACG-AAT
T-AATA-TGA-----------ATAAAGAATAGAAAAG-----------AATAAAAAAAAAA---TGTTA-TA--------
--------------------------------------GAACA-TA------------------AA-AATGAATATAAA-
--------T-AACCATACGAT-----------------------------------------------------------
----TATATATATATATTTATATATATTA---------------------------------------------------
--------------------------------------------------------------------------------
--------------------------------------------------------------------------------
-------------------------TATTAG-------------------------------------------------
--------------------------------------------------------------------------------
-----------------------------------------------------------------------------ATA
-----AAAAT-----------ATTATTAAACA--TTTTCTT-----TTTTTTTT--------------------------
----TATTCT----------TTTAAA-----TTTTTTTTT------------ATTATAT------TTCGCTATTTTTTT-
-------------------GCATATTAGAAATGTCTAATTACTAAA----------TTATTTTTTT--------------
-----------------------------ATTAAAAAAA----------TAATAA-TTTTTTATCGAATATT--------
-------------------------ATATATAA-------------TTCAATCGATTTCTCT-------AGTTTATATA-
------------------------------------------------------------------------------AT
TTA-TAT-A-----------------------------------------------------------------------
----------------TAGAT----------------------TTTTTCCTATAAT----------------ATA-----
TTTTATATC----------------GATTTTTATATT------------CCGTGATGAT-------GATAAATATGATCT
AAAATCCGTTGAATCTAT--------------------------------------------------------------
--------------------------------------------------------------------------------
--------------------------------------------------------------------------------
-------------TTAATCTAAT-----TA-----ACAAG-T--------CATT----------------------CGAA
TTCGAA----T-----AATTCGAATGAA-TGGTC--CACT------------CCTCCGCT--------TGCATTCATAAA
-------GGTGTAAGTTT--AG------ACGAAAAAAAAAA--------GATTTAATCATTTAA--------GTATTCCA
AA-CTACATCA-------TATATA-------GTGGT-----------------ATATA------------------TTGA
ATAGCATATTCCATAAATGGTAGAATCATTTTT----GATTGACCTAAACGTAGGTCT-CCTA-TAG-AAGTAA------
---GATCAAAGAATATAGCAAAGAAATTA-------AAGAAGAAA-----------------------------------
AACAA-CTTTTTG-------AG-AGAGGA-ATC-AGTATATAAT-------GAATTCAAC-GATTCCA-GTATAAACG-A
A----------AGAAA?????????????????????
>curvifolia_MP700
????????AAATTTGACATGCATAGG-AATTT-CA-TAAATTATT-GAATAGT-CCCTATTAACTCTATTCTTTT-C-AT
TCTTAT-------CTACT------AT-TCA----------------------------------------ATTACG-AAT
T-AATA-TGA-----------ATAAAGAATAGAAAAG-----------AATAAAAAAAAA----TGTTA-TA--------
--------------------------------------GAACA-TA------------------AA-AATGAATATAAA-
--------T-AACCATACGAT-----------------------------------------------------------
----ATATTATATATATTTATATATATTATATTA----------------------------------------------
--------------------------------------------------------------------------------
--------------------------------------------------------------------------------
-------------------------TATTAG-------------------------------------------------
--------------------------------------------------------------------------------
-----------------------------------------------------------------------------AAA
-----AAAAT-----------ATTATTAAACA--TTTTCTA------TTTTTTA--------------------------
----AATTCT----------TTTAAA-----TTTTTTTTTT-----------ATTATAT------TTCGCTATTTTTTT-
-------------------GCATATTAGAAATGTCTAATTACTAAA----------TTATTTTTTT--------------
-----------------------------AATAAAAAAA----------TAATAA-TTTTTTATCGAATATT--------
-------------------------ATATATAA-------------TTCAATCGATTTCTCT-------AGTTTATATA-
------------------------------------------------------------------------------AT
TTA-TAT-A-----------------------------------------------------------------------
----------------TAGAT----------------------TTTTTCCTATAAT----------------ATA-----
TTTTATATC----------------GATTTTTATATT------------CCGTGATGAT-------GATAAATATGATCT
AAAATCCGTTGAATCTAT--------------------------------------------------------------
--------------------------------------------------------------------------------
--------------------------------------------------------------------------------
-------------TTAATCTAAT-----TA-----ACAAG-T--------CATT----------------------CGAA
TTCGAA----T-----AATTCGAATGAA-TGGTC--CACT------------CCTCCGCT--------TGCATTCATAAA
-------GGTGTAAGTTT--AG------ACGAAAAAAAA----------GATTTAATCATTTAA--------GTATTCCA
AA-CTACATCA-------TATATAT------GTGGT-----------------ATATA----------------TATTGA
ATAGCATATTCAATAAATGGTAAAATCATTTTT----GATTGACCTAAACGTAGGTCT-CCTA-TAG-AAGGAA------
---GATCAAAGAATATAGCAAAGAAATTA-------AAGAAGAAA-----------------------------------
AACAA-CTTTTAG-------AG-AGAGGA-ATC-AGTATATAAT-------GAATTCAAC-GATTCCA-GTATAAACG-A
A----------AGCAAAAA-GGA-ACGAC-ATCCA??
>curvirostris_MP817
???????????????????????????AATTT-CA-TAAATTATT-GAATAGT-CCCTATTAACTCTATTCTTTT-C-AT
TCTTAT-------CTACT------AT-TCA----------------------------------------ATTACG-AAT
T-AATA-TGA-----------ATAAAGAATAGAAAAA-----------AA--------------TGTTA-TA--------
--------------------------------------GAACA-TA------------------AA-AATGAATATAAA-
--------T-AACCATACGAT-----------------------------------------------------------
----ATATTATATATATTTATATATATTA---------------------------------------------------
--------------------------------------------------------------------------------
--------------------------------------------------------------------------------
-------------------------TATTAG-------------------------------------------------
--------------------------------------------------------------------------------
-----------------------------------------------------------------------------ATA
-----AAAAT-----------ATTATTAAACA--TTTTCTA------TTTTTTA--------------------------
----AATTCT----------TTTAAA-----TTTTTTTTT------------ATTATAT------TTCGCTATTTTTTT-
-------------------GCATATTAGAAATGTCTAATTACTAAA----------TTATTTTTTT--------------
-----------------------------AATAAAAAAA----------TAATAA-TTTTTTATCGAATATT--------
-------------------------ATATATAA-------------TTCAATCGATTTCTCT-------AGTTTATATA-
------------------------------------------------------------------------------AT
TTA-TAT-A-----------------------------------------------------------------------
----------------TAGAT----------------------TTTTTCCTATAAT----------------ATA-----
TTTTATATC----------------GATTTTTATATT------------CCGTGATGAT-------GATAAATATGATCT
AAAATCCGTTGAATCTAT--------------------------------------------------------------
--------------------------------------------------------------------------------
--------------------------------------------------------------------------------
-------------TTAATCTAAT-----TA-----ACAAG-C--------CATT----------------------CGAA
TT----ATTCT-----AATTCGAATGAA-TGGTC--CACG------------CCTCCGCT--------TGCATTCATAAA
-------GGTGTAAGTTT--AG------ACGAAAAAAAAAAAAA-----GATTTAATCATTTAA--------GTATTCCA
AA-CTACATCA-------TATATAT------GTGGT-----------------ATATA------------------TTGA
ATAGCATATTCAATAAATGGTAGAATCATTTTT----GATTGACCTAAACGTAGGTCT-CCTA-TAG-AAGGAA------
---AATCAAAGAATATAGCAAAGAAATTA-------AAGAAGAAA-----------------------------------
AACAA-CTTTTTG-------AG-AGAGGA-ATC-AGTATATAAT-------GAATTCAAC-GATTCCA-GTATAAACG-A
A----------AGAAAA????????????????????
>curvirostris_MP941
??????????????????????TAGG-AATTT-CA-TAAATTATT-GAATAGT-CCCTATTAACTCTATTCTTTT-C-AT
TCTTAT-------CTACT------AT-TCA----------------------------------------ATTACG-AAT
T-AATA-TGA-----------ATAAAGAATAGAAAAA-----------AA--------------TGTTA-TA--------
--------------------------------------GAACA-TA------------------AA-AATGAATATAAA-
--------T-AACCATACGAT-----------------------------------------------------------
----ATATTATATATATTTATATATATTA---------------------------------------------------
--------------------------------------------------------------------------------
--------------------------------------------------------------------------------
-------------------------TATTAG-------------------------------------------------
--------------------------------------------------------------------------------
-----------------------------------------------------------------------------ATA
-----AAAAT-----------ATTATTAAACA--TTTTCTA------TTTTTTA--------------------------
----AATTCT----------TTTAAA-----TTTTTTTTT------------ATTATAT------TTCGCTATTTTTTT-
-------------------GCATATTAGAAATGTCTAATTACTAAA----------TTATTTTTTT--------------
-----------------------------AATAAAAAAA----------TAATAA-TTTTTTATCGAATATT--------
-------------------------ATATATAA-------------TTCAATCGATTTCTCT-------AGTTTATATA-
------------------------------------------------------------------------------AT
TTA-TAT-A-----------------------------------------------------------------------
----------------TAGAT----------------------TTTTTCCTATAAT----------------ATA-----
TTTTATATC----------------GATTTTTATATT------------CCGTGATGAT-------GATAAATATGATCT
AAAATCCGTTGAATCTAT--------------------------------------------------------------
--------------------------------------------------------------------------------
--------------------------------------------------------------------------------
-------------TTAATCTAAT-----TA-----ACAAG-C--------CATT----------------------CGAA
TT----ATTCT-----AATTCGAATGAA-TGGTC--CACG------------CCTCCGCT--------TGCATTCATAAA
-------GGTGTAAGTTT--AG------ACGAAAAAAAAAAAAA-----GATTTAATCATTTAA--------GTATTCCA
AA-CTACATCA-------TATATAT------GTGGT-----------------ATATA------------------TTGA
ATAGCATATTCAATAAATGGTAGAATCATTTTT----GATTGACCTAAACGTAGGTCT-CCTA-TAG-AAGGAA------
---AATCAAAGAATATAGCAAAGAAATTA-------AAGAAGAAA-----------------------------------
AACAA-CTTTTTG-------AG-AGAGGA-ATC-AGTATATAAT-------GAATTCAAC-GATTCCA-GTATAAACG-A
A----------AGAAAAAA-GGA-ACGAC-ATC????
>cyathiformis_a_ANA
??TAACAGAAATTTGACATGCATAGG-AATTT-CA-TAAATTATT-GAATAGT-CCCTATTAACTCTATTCTTTT-C-AT
TCTTAT-------CTACT------AT-TCA----------------------------------------ATTACG-AAT
T-AATA-TGA-----------ATAAAGAATAGAAAAG-----------AATAAAAAAAA-----TGTTA-TA--------
--------------------------------------GAACA-TA------------------AA-AATGAATATAAA-
--------T-AACCATACGAT-----------------------------------------------------------
----ATATTATATATATTTATATATATATTTATATA--------------------------------------------
--------------------------------------------------------------------------------
--------------------------------------------------------------------------------
-------------------------TATTAT-------------------------------------------------
--------------------------------------------------------------------------------
-----------------------------------------------------------------------------ATA
-----AAAAT-----------ATTATTAAATA--TTTTCGA------TTTTTTA--------------------------
----AATTCT----------TTTAAA-----TTTTTTTTTTT----------TTTATAT------TTCGCTATTTTTTT-
-------------------GCATATTAAAAATGTCTAATTACTAAA----------TTATTTTTTT--------------
-----------------------------AATAAAAAAA----------TAATAA-TTTTTTATCGAATATT--------
-------------------------ATATATAA-------------TTCAATCGATTTCTCT-------AGTTTTTATA-
------------------------------------------------------------------------------AT
TTA-TAT-A-----------------------------------------------------------------------
----------------TAGAT----------------------TTTTTCCTATAAT----------------ATA-----
TTTTATATC----------------GATTTTTATATT------------CCGTGATGAT-------GATAAATATGATCT
AAAATCCGTTGAATCTAT--------------------------------------------------------------
--------------------------------------------------------------------------------
--------------------------------------------------------------------------------
-------------TTAATCTAAT-----TA-----ACAA----AACAAGTCATT----------------------CGAA
TTCGAA----T-----AATTCAAATGAA-TGGTC--CACT------------CCTCCGCT--------TGCATTCATAAA
-------GGTGTAAGTTT--AG------ACGAAAAAAAAAA--------GATTTAATCATTTAA--------GTATTCCA
AA-CTACATCA-------TATATAT------GTGGT-----------------ATATA--------------TATATTGA
ATAGCATATTCAATAAATGGTAGAATCATTTTT----GATTGACCTAAACGTAGGTCT-CCT??????????????????
????????????????????????????????????????????????????????????????????????????????
????????????????????????????????????????????????????????????????????????????????
?????????????????????????????????????
>cyathiformis_d_ANA
?ATAACAG-AATTTGACATGCATAGG-AATTT-CA-TAAATTATT-GAATAGT-CCCTATTAACTCTATTCTTTT-C-AT
TCTTAT-------CTACT------AT-TCA----------------------------------------ATTACG-AAT
T-AATA-TGA-----------ATAAAGAATAGAAAAG-----------AATAAAAAAAA-----TGTTA-TA--------
--------------------------------------GAACA-TA------------------AA-AATGAATATAAA-
--------T-AACCATACGAT-----------------------------------------------------------
----ATATTATATATATTTATATATATATTTATATA--------------------------------------------
--------------------------------------------------------------------------------
--------------------------------------------------------------------------------
-------------------------TATTAT-------------------------------------------------
--------------------------------------------------------------------------------
-----------------------------------------------------------------------------ATA
-----AAAAT-----------ATTATTAAATA--TTTTCGA------TTTTTTA--------------------------
----AATTCT----------TTTAAA-----TTTTTTTTTTT----------TTTATAT------TTCGCTATTTTTTT-
-------------------GCATATTAGAAATGTCTAATTACTAAA----------TTATTTTTTT--------------
-----------------------------AATAAAAAAA----------TAATAA-TTTTTTATCGAATATT--------
-------------------------ATATATAA-------------TTCAATCGATTTCTCT-------AGTTTTTATA-
------------------------------------------------------------------------------AT
TTA-TAT-A-----------------------------------------------------------------------
----------------TAGAT----------------------TTTTTCCTATAAT----------------ATA-----
TTTTATATC----------------GATTTTTATATT------------CCGTGATGAT-------GATAAATATGATCT
AAAATCCGTTGAATCTAT--------------------------------------------------------------
--------------------------------------------------------------------------------
--------------------------------------------------------------------------------
-------------TTAATCTAAT-----TA-----ACAA----AACAAGTCATT----------------------CGAA
TTCGAA----T-----AATTCGAATGAA-TGGTC--CACT------------CCTCCGCT--------TGCATTCATAAA
-------GGTGTAAGTTT--AG------ACGAAAAAAAAAA--------GATTTAATCATTTAA--------GTATTCCA
AA-CTACATCA-------TATATAT------GTGGT-----------------ATATA--------------TATATTGA
ATAGCATATTCAATAAATGGTAGAATCATTTTT----GATTGACCTAAACGTAGGTCT-CCTA-TAG-AAGGAA------
---GATCAAAGAATATAGCAAAGAAATTA-------AAGAAGAAA-----------------------------------
AACAA-CTTTTTG-------AG-AGAGGA-ATC-AGTATATAAT-------GAATTCAAC-GATTCCA-GTATAAACG-A
A----------AGAAAAAA-GGA-ACGAC-ATCCAAA
>cylindrica_MP1240
???????G-AATTTGACATGCATAGG-AATTT-CA-TAAATTATT-GAATAGT-CCCTATTAACTCTATTCTTTT-C-AT
TCTTAT-------CTACT------AT-TCA----------------------------------------ATTACG-AAT
T-AATA-TGA-----------ATAAAGAATAGAAAAG-----------AATAAAAAAAA-----TGTTA-TA--------
--------------------------------------GAACA-TA------------------AA-AATGAATATAAA-
--------T-AACCATACGAT-----------------------------------------------------------
----ATATTATATATATTATATATATTTATATATATTA------------------------------------------
--------------------------------------------------------------------------------
--------------------------------------------------------------------------------
-------------------------TATTAT-------------------------------------------------
--------------------------------------------------------------------------------
-----------------------------------------------------------------------------ATA
-----AAAAT-----------ATTATTAAACA--TTTTCTA------TTTTTTA--------------------------
----AATTCT----------TTTAAA-----TTTTTTT--------------ATTATAT------TTCGCTATTTTTTT-
-------------------GCATATTAGAAATGTCTAATTACTAAA----------TTATTTTTTT--------------
-----------------------------AATAAAAAAA----------TAATAA-TTTTTTATCGAATATT--------
-------------------------ATATATAA-------------TTCAATCGATTTCTCT-------AGTTTATATA-
------------------------------------------------------------------------------AT
TTA-TAT-A-----------------------------------------------------------------------
----------------TAGAT----------------------TTTTTCCTATAAT----------------ATA-----
TTTTATATC----------------GATTTTTATATT------------CCGTGATGAT-------GATAAATATGATCT
AAAATCCGTTGAATCTAT--------------------------------------------------------------
--------------------------------------------------------------------------------
--------------------------------------------------------------------------------
-------------TTAATCTAAT-----TA-----ACAAG-T--------CATT----------------------CGAA
TTCGAA----T-----AATTCGAATGAA-TGGTC--CACT------------CCTCCGCT--------TGCATTCATAAA
-------GGTGTAAGTTT--AG------ACGAAAAAAAAAAAAA-----GATTTAATCATTTAA--------GTATTCCA
AA-CTACATCA-------TATATAT------GTGGT-----------------ATATA--------------TATATTGA
ATAGCATATTCAATAAATGGTAGAATCATTTTT----GATTGACCTAAACGTAGGTCT-CCTA-TAG-AAGGAA------
---GATCAAAGAATATAGCAAAGAAATTA-------AAGAAGAAA-----------------------------------
AACAA-CTTTTTG-------AG-AGAGGA-ATC-AGTATATAAT-------GAATTCAAC-GATTCCA-GTATAAACG-A
A----------AGAAAAAA-GGA-AGGAC-ATCCAAA
>cyrilliflora_CM10
??????AG-AATTTGACATGCATAGG-AATTT-CA-TAAATTATT-GAATAGT-CCCTATTAACTCTATTCTTTT-C-AT
TCTTAT-------CTACT------AT-TCA----------------------------------------ATTACG-AAT
T-AATA-TGA-----------ATAAAGAATAGAAAAG-----------AATAAAAAAAAA----TGTTA-TA--------
--------------------------------------GAACA-TA------------------AA-AATGAATATAAA-
--------T-AACCATACGAT-----------------------------------------------------------
----ATTATATATATATATTTATATATATTA-------------------------------------------------
--------------------------------------------------------------------------------
--------------------------------------------------------------------------------
-------------------------TATTAG-------------------------------------------------
--------------------------------------------------------------------------------
-----------------------------------------------------------------------------ATA
-----AAAAT-----------ATTATTAAACA--TTTTCTT-----TTTTTTTT--------------------------
----TATTCT----------TTTAAA-----TTTTTTTTT------------ATTATAT------TTCGCTATTTTTTT-
-------------------GCATATTAGAAATGTCTAATTACTAAA----------TTATTTTTTT--------------
-----------------------------ATTAAAAAAA----------TAATAA-TTTTTTATCGAATATT--------
-------------------------ATATATAA-------------TTCAATCGATTTCTCT-------AGTTTATATA-
------------------------------------------------------------------------------AT
TTA-TAT-A-----------------------------------------------------------------------
----------------TAGAT----------------------TTTTTCCTATAAT----------------ATA-----
TTTTATATC----------------GATTTTTATATT------------CCGTGATGAT-------GATAAATATGATCT
AAAATCCGTTGAATCTAT--------------------------------------------------------------
--------------------------------------------------------------------------------
--------------------------------------------------------------------------------
-------------TTAATCTAAT-----TA-----ACAAG-T--------CATT----------------------CGAA
TTCGAA----T-----AATTCGAATGAA-TGGTC--CACT------------CCTCCGCT--------TGCATTCATAAA
-------GGTGTAAGTTT--CG------ACGAAAAAAAAAA--------GATTTAAGCATTTAA--------GTATTCCA
AA-CTACATCA-------TATATAT------GTGGT-----------------ATATA------------------TTGA
ATAGCATATTCAATAAATGGTAGAATCATTTTT----GATTGACCTAAACGTAGGTCT-CCTA-TAG-AAGGAA------
---GATCAAAGAATATAGCAAAGAAATTA-------AAGAAGAAA-----------------------------------
AACAA-CTTTTTG-------AG-AGAGGA-ATC-AGTATATAAT-------GAATTCAAC-GATTCCA-GTATAAACG-A
A----------AGAAAAAA-GGA-ACGAC-ATCCAAA
>daphniflora_MP567
??????????????GACATGCATAGG-AATTT-CA-TAAATTATT-GAATAGT-CCCTATTAACTCTATTCTTTT-C-AT
TCTTAT-------CTACT------AT-TCA----------------------------------------ATTACG-AAT
T-AATA-TGA-----------ATAAAGAATAGAAAAG-----------AATAAAAAAAA-----TGTTA-TA--------
--------------------------------------GAACA-TA------------------AA-AATGAATATAAA-
--------T-AACCATACGAT-----------------------------------------------------------
----ATATTATATATATTATATATATTTATATATATTA------------------------------------------
--------------------------------------------------------------------------------
--------------------------------------------------------------------------------
-------------------------TATTAT-------------------------------------------------
--------------------------------------------------------------------------------
-----------------------------------------------------------------------------ATA
-----AAAAT-----------ATTATTAAACA--TTTTCTA------TTTTTTA--------------------------
----AATTCT----------TTTAAA-----TTTTTTT--------------ATTATAT------TTCGCTATTTTTTT-
-------------------GCATATTAGAAATGTCTAATTACTAAA----------TTATTTTTTT--------------
-----------------------------AATAAAAAAA----------TAATAA-TTTTTTATCGAATATT--------
-------------------------ATATATAA-------------TTCAATCGATTTCTCT-------AGTTTATATA-
------------------------------------------------------------------------------AT
TTA-TAT-A-----------------------------------------------------------------------
----------------TAGAT----------------------TTTTTCCTATAAT----------------ATA-----
TTTTATATC----------------GATTTTTATATT------------CCGTGATGAT-------GATAAATATGATCT
AAAATCCGTTGAATCTAT--------------------------------------------------------------
--------------------------------------------------------------------------------
--------------------------------------------------------------------------------
-------------TTAATCTAAT-----TA-----ACAAG-T--------CATT----------------------CGAA
TTCGAA----T-----AATTCGAATGAA-TGGTC--CACT------------CCTCCGCT--------TGCATTCATAAA
-------GGTGTAAGTTT--AG------ACGAAAAAAAAAAAAA-----GATTTAATCATTTAA--------GTATTCCA
AA-CTACATCA-------TATATAT------GTGGT-----------------ATATA--------------TATATTGA
ATAGCATATTCAATAAATGGTAGAATCATTTTT----GATTGACCTAAACGTAGGTCT-CCTA-TAG-AAGGAA------
---GATCAAAGAATATAGCAAAGAAATTA-------AAGAAGAAA-----------------------------------
AACAA-CTTTTTG-------AG-AGAGGA-ATC-AGTATATAAT-------GAATTCAAC-GATTCCA-GTATAAACG-A
A----------AGAAAAAA-GGA-A????????????
>deflexa_MP1247
???????GAAATTTGACATGCATAGG-AATTT-CA-TAAATTATT-GAATAGT-CCCTATTAACTCTATTCTTTT-C-AT
TCTTAT-------CTACT------AT-TCA----------------------------------------ATTACG-AAT
T-AATA-TGA-----------ATAAAGAATAGAAAAG-----------AATAAAAAAAAA----TGTTA-TA--------
--------------------------------------GAACA-TA------------------AA-AATGAATATAAA-
--------T-AACCATACGAT-----------------------------------------------------------
----ATATTATATATATTTATATTATATATTATATATATATTA-------------------------------------
--------------------------------------------------------------------------------
--------------------------------------------------------------------------------
-------------------------TATTAG-------------------------------------------------
--------------------------------------------------------------------------------
-----------------------------------------------------------------------------ATA
-----AAAAT-----AAAAATATTATTAAACA--TTTTCTA------TTTTTTA--------------------------
----AATTCT----------TTTAAAA----TTTTTTTT-------------ATTATAT------TTCGCTATTTTTTT-
-------------------GCATATTAGAAATGTCTAATTACTAAA----------TTATTTTTTT--------------
-----------------------------AATAAAAAAA----------TAATAA-TTTTTTATCGAATATT--------
-------------------------ATATATAA-------------TTCAATCGATTTCTCT-------AGTTTATATA-
------------------------------------------------------------------------------AT
TTA-TAT-A-----------------------------------------------------------------------
----------------TAGAT----------------------TTTTTCCTATAAT----------------ATA-----
T--------------------------ATTTTATATT------------CCGTGATGAT-------GATAAATATGATCT
AAAATCCGTTGAATCTAT--------------------------------------------------------------
--------------------------------------------------------------------------------
--------------------------------------------------------------------------------
-------------TTAATCTAAT-----TA-----ACAAG-T--------CATT----------------------CGAA
TTCGAA----T-----AATTCGAATGAA-TGGTC--CACT------------CCTCCGCT--------TGCATTCATAAA
-------GGTGTATGTTT--AG------ACGAAAAAAAAAA--------GATTTAATCATTTAA--------GTATTCCA
AA-CTACATCA-------TACATAT------GTGGT-----------------ATATA----------------TATTGA
ATAGCATATTCAATAAATGGTAGAATCATTTTT----GATTGACCTAAACGTAGGTCT-CCTA-TAG-AAGGAA------
---GATCAAAGAATATAGCAAAGAAATTA-------AAGAAGAAA-----------------------------------
AACAA-CTTTTAG-------AG-AGAGGA-ATC-AGTATATAAT-------GAATTCAAC-GATTCCA-GTATAAACG-A
A----------AGAAAAAA-GGA-ACGAC-ATCCAAA
>demissa_EO12540
????????????????????CATAGGGAATTT-CC-TAAATTATT-GAATAGT-CCCTATTAAATCTATTCTTTT-C-AT
TCTTAT-------CTACT------AT-TCA----------------------------------------ATTACG-AAT
T-AATA-TGA-----------ATAAAGAATAGAAAAG-----------AATAAAAAAAAAA---TGTTA-TA--------
--------------------------------------GAACA-TA------------------AA-AATGAATATAAA-
--------T-AACCATACAAT-----------------------------------------------------------
----ATTATATATATATTTATATATATTA---------------------------------------------------
--------------------------------------------------------------------------------
--------------------------------------------------------------------------------
-------------------------TATAAA-------------------------------------------------
--------------------------------------------------------------------------------
-----------------------------------------------------------------------------ATA
-----AAAAT-----------ATTATTAAACA--TTTTCGA------TTTTTAA--------------------------
----AATTCT----------TTTAA------TTTTTTTTT------------ATTATAT------TTCCCTATTTTTTT-
-------------------GCATATTAGAAATGTCTAATTACTAAA----------TTATTTTTTG--------------
-----------------------------AATAAAAAAA----------TAATAA-TTTTTTATCGAATATT--------
-------------------------ATATATAA-------------TTCAATCGATTTCTCT-------AGTTTATATA-
------------------------------------------------------------------------------AT
TTA-TAT-A-----------------------------------------------------------------------
----------------TCGAT-----------------------TTTTCCTATAAT----------------ATA-----
TTTTATATC----------------GATTTTTATATT------------CCGTGATGAT-------GATAAATATGATCT
AAAATCCGTTGAATCTAT--------------------------------------------------------------
--------------------------------------------------------------------------------
--------------------------------------------------------------------------------
-------------TTAATCTAAT-----TA-----ACAAG-T--------CATT----------------------CGAA
TTCGAA----T-----AATTCGAAGGAA-TGGTC--CACT------------CCTCCGCT--------TGTATTCATAAA
-------GGTGTAAGTTT--AG------ACGAAAAAAAAAAA-------GATTTAATCATTTAA--------GTATTCCA
AA-CTACATCA-------TATATAT------GTGGT-----------------ATATA----------------TATGGA
ATAGCATATTCCATAAATGGTAGAATCATTTTT----GATTGACCTAAACGTAGGTCT-CCTA-TAG-AAGGAA------
---GATCAAAGAATATAGCAAAGAAATTA-------AAGAAGAAA-----------------------------------
AACAA-CTTTTAG-------AG-AGAGGA-ATC-AGTATATAAT-------GAATTCAAC-GATTCCA-GTATAAACG-A
A----------AGAAAAAA-GG???????????????
>densifolia_BG591
?ATAACAGAAATTTGACATGCATAGG-AATTT-CA-TAAATTATT-GAATAGT-CCCTATTAACTCTATTCTTTT-C-AT
TCTTAT-------CTACT------AT-TCA----------------------------------------ATTACG-AAT
T-AATA-TGA-----------ATAAAGAATAGAAAAG-----------AATAAAAAAAAA----TGTTA-TA--------
--------------------------------------GAACA-TA------------------AA-AATGAATATAAA-
--------T-AACCATACGAT-----------------------------------------------------------
----ATATTATATATATTTATATTATATATATATAT--------------------------------------------
--------------------------------------------------------------------------------
--------------------------------------------------------------------------------
-------------------------TATTAT-------------------------------------------------
--------------------------------------------------------------------------------
-----------------------------------------------------------------------------ATA
-----AAAAT-----AAAAATATTATTAAACA--TTTTCTA------TTTTTTA--------------------------
----AATTCT----------TTTAAAA----TTTTTTTT-------------ATTATAT------TTCGCTATTTTTTT-
-------------------GCATATTAGAAATGTCTAATTACTAAA----------TTATTTTTTT--------------
-----------------------------AATAAAAAAA----------TAAAAA-TTTTTTATCGAATATT--------
-------------------------ATATATAA-------------TTCAATCGATTTCTCT-------AGTTTATATA-
------------------------------------------------------------------------------AT
TTA-TAT-A-----------------------------------------------------------------------
----------------TAGAT----------------------TTTTTCCTATAAT----------------ATA-----
T--------------------------ATTTTATATT------------CCGTGATGAT-------GATAAATATGATCT
AAAATCCGTTGAATCTAT--------------------------------------------------------------
--------------------------------------------------------------------------------
--------------------------------------------------------------------------------
-------------TTAATCTAAT-----TA-----ACAAG-T--------CATT----------------------CGAA
TTCGAA----T-----AATTCGAATGAA-TGGTC--CACT------------CCTCCGCT--------TGCATTCATAAA
-------GGTGTATGTTT--AG------ACGAAAAAAAAAAAAAA----GATTTAATCATTTAA--------GTATTCCA
AA-CTACAACA-------TACATAT------GTGGT-----------------ATATA----------------TATTGA
ATAGCATATTCAATAAATGGTAGAATCATTTTT----GATTGACCTAAACGTAGGTCT-CCTA-TAG-AAGGAA------
---GATCAAAGAATATAGCAAAGAAATTA-------AAGAAGAAA-----------------------------------
AACAA-CTTTTAG-------AG-AGAGGA-ATC-AGTATATAAT-------GAATTCAAC-GATTCCA-GTATAAACG-A
A----------AGAAAAAA-GGA-ACGAC-ATCCAA?
>denticulata_MP799
????????????????????????????????????????????????????????????????TCTATTCTTTT-C-AT
TCTTAT-------CTACT------AT-TCA----------------------------------------ATTACG-AAT
T-AATA-TGA-----------ATAAAGAATAGAAAAG-----------AATAAAAAAAA-----TGTTA-TA--------
--------------------------------------GAACA-TA------------------AA-AATGAATATAAA-
--------T-AACCATACGAT-----------------------------------------------------------
----ATATTATATATATTTATATATATTA---------------------------------------------------
--------------------------------------------------------------------------------
--------------------------------------------------------------------------------
-------------------------TATTAT-------------------------------------------------
--------------------------------------------------------------------------------
-----------------------------------------------------------------------------ATA
-----AAAAT-----------ATAATTAAACA--TTTTCTA------TTTTTTA--------------------------
----AATTCT----------TTTAAA-----TTTTTTT--------------ATTATAT------TTCGCTATTTTTTT-
-------------------GCATATTAGAAATGTCTAATTACTAAA----------TTATTTTTTT--------------
-----------------------------AATAAAAAAA----------TAATAA-TTTTTTATCGAATATT--------
-------------------------ATATATAA-------------TTCAATCGATTTCTCT-------AGTTTATATA-
------------------------------------------------------------------------------AT
TTA-TAT-A-----------------------------------------------------------------------
----------------TAGAT----------------------TTTTTCCTATAAT----------------ATA-----
TTTTATATC----------------GATTTTTATATT------------CCGTGATGAT-------GATAAATATGATCT
AAAATCCGTTGAATCTAT--------------------------------------------------------------
--------------------------------------------------------------------------------
--------------------------------------------------------------------------------
-------------TTAATCTAAT-----TA-----ACAAG-T--------CATT----------------------CGAA
TTCGAA----T-----AATTCGAATGAA-TGGTC--CACT------------CCTCCGCT--------TGCATTCATAAA
-------GGTGTAAGTTT--AG------ACGAAAAAAAAAAAAAA----GATTTAATCATTTAA--------GTATTCCA
AA-CTACATCA-------TATATAT------GTGGT-----------------ATATA--------------TATATTGA
ATAGCATATTCAATAAATGGTAGAATCATTTTT----GATTGACCTAAACGTAGGTCT-CCTA-TAG-AAGGAA------
---GATCAAAGAATATAGCAAAGAAATTA-------AAGAAGAAA-----------------------------------
AACAA-CTTTTTG-------AG-AGAGGA-ATC-AGTATATAAT-------GAATTCAAC-GATTCCA-GTATAAACG-A
A----------AGAAAAAA-GGA-AGGAC-ATCCA??
>depressa_MP942
?????????AATTTGACATGCATAGG-AATTT-CA-TAAATTATT-GAATAGT-CCCTATTAACTCTATTCTTTT-C-AT
TCTTAT-------CTACT------AT-TCA----------------------------------------ATTACG-AAT
T-AATA-TGA-----------ATAAAGAATAGAAAAG-----------AATAAAAAAAAA----TGTTA-TA--------
--------------------------------------GAACA-TA------------------AA-AATGAATATAAA-
--------T-AACCATACGAT-----------------------------------------------------------
----ATATTATATATATTATATTTAATTTA--------------------------------------------------
--------------------------------------------------------------------------------
--------------------------------------------------------------------------------
-------------------------TATTAG-------------------------------------------------
--------------------------------------------------------------------------------
-----------------------------------------------------------------------------ATA
-----AAAAT-----------ATTATTAAAAA--TTTTCTA------TATTTTA--------------------------
----AATTAT----------TTAAAA-----TTCTTTTTT------------ATTATAT------TTCGCTATTTTTTT-
-------------------GCATATTCGAAATGTCTAATTACTAAA----------TTATTTTTTT--------------
-----------------------------AATAAAAAAA----------TAATAA-TTTTTTATCGAATATT--------
-------------------------ATATATAA-------------TTCAATCGATTTCTCT-------AGTTTATATA-
------------------------------------------------------------------------------AT
TTA-TAT-A-----------------------------------------------------------------------
----------------TCGAT----------------------TTTTTCCTATAAT----------------ATA-----
TTTTATATC----------------GATTTTTATATT------------CCGTGATGAT-------GATAAATATGATCT
AAAATCCGTTGAATCTAT--------------------------------------------------------------
--------------------------------------------------------------------------------
--------------------------------------------------------------------------------
-------------TTAATCTAAT-----TA-----ACAAG-T--------CGTT----------------------CGAA
TTCGAA----T-----AATTCGAATGAA-TGGTC--CACT------------CCTCCGCT--------TGCATTCATAAA
-------GGTGTAAGTTT--AG------ACGAAAAAAAAAA--------GATTTAATCATTTAA--------GTATTCCA
AA-CTACATCA-------TATATAT------GTGGT-----------------ATATA----------------TATTGA
ATAGCATATTCAATAAATGGTAGAATCATTTTT----GATTGACCTAAACGTAGGTCT-CCTA-TAG-AAGGAA------
---GATCAAAGAATATAGCAAAGAAATTA-------AAGAAGAAA-----------------------------------
AACAA-CTTTTAG-------AG-AGAGGA-ATC-AGTATATAAT-------GAATTCAAC-GATTCCA-ATATAAACG-A
A----------AGAAAAAA-GGA-ACGAC-ATCCAA?
>depressa_MP977
???????????????????????????AATTT-CA-TAAATTATT-GAATAGT-CCCTATTAACTCTATTCTTTT-C-AT
TCTTAT-------CTACT------AT-TCA----------------------------------------ATTACG-AAT
T-AATA-TGA-----------ATAAAGAATAGAAAAG-----------AATAAAAAAAAA----TGTTA-TA--------
--------------------------------------GAACA-TA------------------AA-AATGAATATAAA-
--------T-AACCATACGAT-----------------------------------------------------------
----ATATTATATATATTATATTTAATTTA--------------------------------------------------
--------------------------------------------------------------------------------
--------------------------------------------------------------------------------
-------------------------TATTAG-------------------------------------------------
--------------------------------------------------------------------------------
-----------------------------------------------------------------------------ATA
-----AAAAT-----------ATTATTAAAAA--TTTTCTA------TATTTTA--------------------------
----AATTAT----------TTAAAA-----TTCTTTTTT------------ATTATAT------TTCGCTATTTTTTT-
-------------------GCATATTCGAAATGTCTAATTACTAAA----------TTATTTTTTT--------------
-----------------------------AATAAAAAAA----------TAATAA-TTTTTTATCGAATATT--------
-------------------------ATATATAA-------------TTCAATCGATTTCTCT-------AGTTTATATA-
------------------------------------------------------------------------------AT
TTA-TAT-A-----------------------------------------------------------------------
----------------TCGAT----------------------TTTTTCCTATAAT----------------ATA-----
TTTTATATC----------------GATTTTTATATT------------CCGTGATGAT-------GATAAATATGATCT
AAAATCCGTTGAATCTAT--------------------------------------------------------------
--------------------------------------------------------------------------------
--------------------------------------------------------------------------------
-------------TTAATCTAAT-----TA-----ACAAG-T--------CGTT----------------------CGAA
TTCGAA----T-----AATTCGAATGAA-TGGTC--CACT------------CCTCCGCT--------TGCATTCATAAA
-------GGTGTAAGTTT--AG------ACGAAAAAAAAAA--------GATTTAATCATTTAA--------GTATTCCA
AA-CTACATCA-------TATATAT------GTGGT-----------------ATATA----------------TATTGA
ATAGCATATTCAATAAATGGTAGAATCATTTTT----GATTGACCTAAACGTAGGTCT-CCTA-TAG-AAGGAA------
---GATCAAAGAATATAGCAAAGAAATTA-------AAGAAGAAA-----------------------------------
AACAA-CTTTTAG-------AG-AGAGGA-ATC-AGTATATAAT-------GAATTCAAC-GATTCCA-ATATAAACG-A
A----------AGAAAAAA-GGA-A????????????
>desmantha_MP562
?????????A-TTTGACATGCATAGG-AATTT-CA-TAAATTATT-GAATAGT-CCCTATTAACTCTATTCTTTT-C-AT
TCTTAT-------CTACT------AT-TCA----------------------------------------ATTACG-AAT
T-AATA-TGA-----------ATAAAGAATAGAAAAG-----------AATAAAAAAAAA----TGTTA-TA--------
--------------------------------------GAACA-TA------------------AA-AATGAATATAAA-
--------T-AACCATACGAT-----------------------------------------------------------
----ATATTATATTTATA--------------------------------------------------------------
--------------------------------------------------------------------------------
--------------------------------------------------------------------------------
-------------------------TATTAG-------------------------------------------------
--------------------------------------------------------------------------------
-----------------------------------------------------------------------------ATA
-----AAAAT-----------ATTATTAAACA--TTTTCTA------TTTTTTA--------------------------
----AATTCT----------TTTAAA-----TTTTTTTTTT-----------ATTATAT------TTCGCTATTTTTTT-
-------------------GCATATTAGAAATGTCTAATTACTAAA----------TTATTTTTTT--------------
-----------------------------AATAAAAAAA----------TAATAA-TTTTTTATCGAATATT--------
-------------------------ATATATAA-------------TTCAATCGATTTCTCT-------AGTTTATATA-
------------------------------------------------------------------------------AT
TTA-TAT-A-----------------------------------------------------------------------
----------------TAGAT----------------------TTTTTCCTATAAT----------------ATA-----
TTTTATATC----------------GATTTTTATATT------------CCGTGATGAT-------GCTAAATATGATCT
AAAATCCGTTGAATCTAT--------------------------------------------------------------
--------------------------------------------------------------------------------
--------------------------------------------------------------------------------
-------------TTAATCTAAT-----TA-----ACAAG-T--------CATT----------------------CGAA
TTCGAA----T-----AATTCGAATGAA-TGGTC--CACT------------CCTCCGCT--------TGCATTCATAAA
-------GGTGTAAGTTT--AG------ACGAAAAAAAAAAA-------GATTTAATCATTTAA--------GTATTCCA
AA-CTACATCA-------TATATAT------GTGGT-----------------ATATA----------------TATTGA
ATAGCATATTCAATAAATGGTAGAATCATTTTT----GATTGACCTAAACGTAGGTCT-CCTA-TAG-AAGGAA------
---GATCAAAGAATATAGCAAAGAAATTA-------AAGAAGAAA-----------------------------------
AACAA-CTTTTAG-------AG-AGAGGA-ATC-AGTATATAAT-------GAATTCAAC-GATTCCA-GTATAAACG-A
A----------AGAAAAAA-GGA-ACGAC-ATCCAA?
>dianthifolia_MP583
CATAACAGAAATTTGACATGCATAGG-AATTT-CA-TAAATTATT-GAATAGT-CCCTATTAACTCTATTCTTTTTC-AT
TCTTAT-------CTACT------AT-TCA----------------------------------------ATTACG-AAT
T-AATA-TGA-----------ATAAAGAATAGAAAAG-----------AATAAAAAAAAA----TGTTA-TA--------
--------------------------------------GAACA-TA------------------AA-AATGAATATAAA-
--------T-AACCATACGAT-----------------------------------------------------------
----TATATATATAAATATATATATATATTGTTATTTATATATATTA---------------------------------
--------------------------------------------------------------------------------
--------------------------------------------------------------------------------
-------------------------TATTAG-------------------------------------------------
--------------------------------------------------------------------------------
-----------------------------------------------------------------------------ATA
-----AAAAT-----------ATTATTAAACA--TTTTCTA------TTTTTTA--------------------------
----AATTCT----------TTTAAA-----TTTTTTTTT------------ATTATAT------TTCGCTATTTTTTT-
-------------------GCATATTAGAAATGTCTAATTACTAAA----------TTATTTTTTT--------------
-----------------------------AATAAGAAAA----------TAATAA-TTTTTTATCGAATATT--------
-------------------------ATATATAA-------------TTCAATCGATTTCTCT-------AGTTTATATA-
------------------------------------------------------------------------------AT
TTA-TAT-A-----------------------------------------------------------------------
----------------TATAT----------------------TTTTTCCTATAAT----------------ATA-----
TTTTATAGC----------------GATTTTTATATT------------CCGTGATGAT-------GATAAATATGATCT
AAAATCCGTTGAATCTAT--------------------------------------------------------------
--------------------------------------------------------------------------------
--------------------------------------------------------------------------------
-------------TTAATCTAAT-----TA-----ACAAG-TTAACAAGTCATT----------------------CGAA
TTCGAA----T-----AATTCGAATGAA-TGGTC--CACT------------CCTCCGCT--------TGCATTCATAAA
-------GGTGTAAGTTT--AGACGTAGACGAAAAAAAAAA--------GATTTAATCATTTAA--------GTATTCCA
AA-CTACATCA-------TATATAT------GTGGT-----------------ATATA----------------TATTGA
ATAGCATATTCCATAAAAGGTAGAATCATTTTT----GATTGACCTAAACGTAGATCT-CCTATTAG-AAGGAA------
---GATCAAAGAATATAGCAAAGAAATTA-------AAGAAGAAA-----------------------------------
AACAA-CTTTTAG-------AG-AGAGGA-ATC-AGTATATAAT-------GAATTCAAC-GATTCCA-GTATAAACG-A
A----------AGAAAAAA-GGA-ACGAC-ATCCAA?
>diaphana_BG611
???????????TTTGACATGCATAGC-AATTT-CA-TAAACTATTCGAATCGT-CCCTATTAACTCTATTCTTTT-C-AT
TCTTAT-------CTACT------AT-TCA----------------------------------------ATTACG-AAT
T-AATA-TGA-----------ATAAAGAATAGAAAAG-----------AATAAAAAAAA-----TGTTA-TA--------
--------------------------------------GAACA-TA------------------AA-AATGAATATAAA-
--------T-AACCATACGAT-----------------------------------------------------------
----ATATTATATATATTTATATTATATATATTA----------------------------------------------
--------------------------------------------------------------------------------
--------------------------------------------------------------------------------
-------------------------TATTAT-------------------------------------------------
--------------------------------------------------------------------------------
-----------------------------------------------------------------------------ATA
-----AAAAT-----AAAAATATTATTAAACA--TTTTCTA------TTTTTTA--------------------------
----AATTAT----------TTTAAA-----TTTTTTTTT------------ATTATAT------TTCGCTATTTTTTT-
-------------------GCATATTAGAAATGTCTAATTACTAAA----------TTATTTTTTT--------------
-----------------------------AATAAAAAAA----------TAATAA-TTTTTTATCGAATATT--------
-------------------------ATATATAA-------------TTCAATCGATTTCTCT-------AGTTTATATA-
------------------------------------------------------------------------------AT
TTA-TAT-A-----------------------------------------------------------------------
----------------TAGAT----------------------TTTTTCCTATAAT----------------ATA-----
T--------------------------ATTTTATATT------------CCGTGATGAT-------GATAAATATGATCT
AAAATCCGTTGAATCTAT--------------------------------------------------------------
--------------------------------------------------------------------------------
--------------------------------------------------------------------------------
-------------TTAATCTAAT-----TA-----ACAAG-T--------CATT----------------------CGAA
TTCGAA----T-----AATTCGAATGAA-TGGTC--CACT------------CCTCCGCT--------TGCATTCATAAA
-------GGTGTAAGTTT--AG------ACGAAAAAAAAAA--------GATTTAATCATTTAA--------GTATTCCA
AA-CTACATCA-------TACATAT------GTG-T-----------------ATATA--------------TATATTGA
ATAGCATATTCAATAAATGGTAGAATCATTTTT----GATTGACCTAAACGTAGGTCT-CCTA-TAG-AAGGAA------
---GATCAAAGAATATAGCAAAGAAATTA-------AAGAAGAAA-----------------------------------
AACAA-CTTTTAG-------AG-AGAGGA-ATC-AGTATATAAT-------GAATTCAAC-GATTCCA-GTATAAACG-A
A----------AGAAAAAA-GGA-ACGAC-ATCC???
>discolor_heb_MP1214
????????????????????????GC-AATTT-CA-TAAACTATTCGAATCGT-CCCTATTAACTCTATTCTTTT-C-AT
TCTTAT-------CTACT------AT-TCA----------------------------------------ATTACG-AAT
T-AATA-TGA-----------ATAAAGAATAGAAAAG-----------AATAAAAAAAA-----TGTTA-TA--------
--------------------------------------GAACA-TA------------------AA-AATGAATATAAA-
--------T-AACCATACGAT-----------------------------------------------------------
----ATATTATATATATTTATATTATATATATTA----------------------------------------------
--------------------------------------------------------------------------------
--------------------------------------------------------------------------------
-------------------------TATTAT-------------------------------------------------
--------------------------------------------------------------------------------
-----------------------------------------------------------------------------ATA
-----AAAAT-----AAAAATATTATTAAACA--TTTTCTA------TTTTTTA--------------------------
----AATTCT----------TTTAAA-----TTTTTTTTT------------ATTATAT------TTCGCTATTTTTTT-
-------------------GCATATTAGAAATGTATAATTACTAAA----------TTATTTTTTT--------------
-----------------------------AATAAAAAAA----------TAATAA-TTTTTTATCGAATATT--------
-------------------------ATATATAA-------------TTCAATCGATTTCTCT-------AGTTTATATA-
------------------------------------------------------------------------------AT
TTA-TAT-A-----------------------------------------------------------------------
----------------TAGAT----------------------TTTTTCCTATAAT----------------ATA-----
T--------------------------ATTTTATATT------------CCGTGATGAT-------GATAAATATGATCT
AAAATCCGTTGAATCTAT--------------------------------------------------------------
--------------------------------------------------------------------------------
--------------------------------------------------------------------------------
-------------TTAATCTAAT-----TA-----ACAAG-T--------CATT----------------------CGAA
TTCGAA----T-----AATTCGAATGAA-TGGTC--CACT------------CCTCCGCT--------TGCATTCATAAA
-------GGTGTAAGTTT--AG------ACGAAAAAAAAAA--------GATTTAATCATTTAA--------GTATTCCA
AA-CTACATCA-------TACATAT------GTGGT-----------------ATATA----------------TATTGA
ATAGCATATTCAATAAATGGTAGAATCATTTTT----GATTGACCTAAACGTAGGTCT-CCTA-TAG-AAGGAA------
---GATCAAAGAATATAGCAAAGAAATTA-------AAGAAGAAA-----------------------------------
AACAA-CTTTTAG-------AG-AGAGGA-ATC-AGTATATAAT-------GAATTCAAC-GATTCCA-GTATAAACG-A
A----------AGAAAAAG-GGA??????????????
>discolor_spe_MP1217
??????????????????????TAGC-AATTT-CA-TAAACTATTCGAATCGT-CCCTATTAACTCTATTCTTTT-C-AT
TCTTAT-------CTACT------AT-TCA----------------------------------------ATTACG-AAT
T-AATA-TGA-----------ATAAAGAATAGAAAAG-----------AATAAAAAAAA-----TGTTA-TA--------
--------------------------------------GAACA-TA------------------AA-AATGAATATAAA-
--------T-AACCATACGAT-----------------------------------------------------------
----ATATTATATATATTTATATTATATATATTA----------------------------------------------
--------------------------------------------------------------------------------
--------------------------------------------------------------------------------
-------------------------TATTAT-------------------------------------------------
--------------------------------------------------------------------------------
-----------------------------------------------------------------------------TAA
-----AAAAT-----AAAAATATTATTAAACA--TTTTCTA------TTTTTTA--------------------------
----AATTCT----------TTTAAA-----TTTTTTTTT------------ATTATAT------TTCGCTATTTTTTT-
-------------------GCATATTAGAAATGTCTAATTACTAAA----------TTATTTTTTT--------------
-----------------------------AATAAAAAAA----------TAATAA-TTTTTTATCGAATATT--------
-------------------------ATATATAA-------------TTCAATCGATTTCTCT-------AGTTTATATA-
------------------------------------------------------------------------------AT
TTA-TAT-A-----------------------------------------------------------------------
----------------TAGAT----------------------TTTTTCCTATAAT----------------ATA-----
T--------------------------ATTTTATATT------------CCGTGATGAT-------GATAAATATGATCT
AAAATCCGTTGAATCTAT--------------------------------------------------------------
--------------------------------------------------------------------------------
--------------------------------------------------------------------------------
-------------TTAATCTAAT-----TA-----ACAAG-T--------CATT----------------------CGAA
TTCGAA----T-----AATTCGAATGAA-TGGTC--CACT------------CCTCCGCT--------TGCATTCATAAA
-------GGTGTAAGTTT--AG------ACGAAAAAAAAAAAA------GATTTAATCATTTAA--------GTATTCCA
AA-CTACATCA-------TACATAT------GTGGT-----------------ATATA----------------TATTGA
ATAGCATATTCAATAAATGGTAGAATCATTTTT----GATTGACCTAAACGTAGGTCT-CCTA-TAG-AAGGAA------
---GATCAAAGAATATAGCAAAGAAATTA-------AAGAAGAAA-----------------------------------
AACAA-CTTTTAG-------AG-AGAGGA-ATC-AGTATATAAT-------GAATTCAAC-GATTCCA-GTATAAACG-A
A----------AGAAAAAA-GGA-ACGAC????????
>dispar_EO12749
???????????TTTGACATGCATAGG-AATTT-CA-TAAATTATT-GAATAGT-CCCTATTAACTCTATTCTTTT-C-AT
TCTTAT-------CTACT------AT-TCA----------------------------------------ATTACG-AAT
T-AATA-TGA-----------ATAAAGAATAGAAAAG-----------AATAAAAAAAAAA---TGTTA-TA--------
--------------------------------------GAACA-TA------------------AA-AATGAATATAAA-
--------T-AACCATACGAT-----------------------------------------------------------
----ATATTATATATAATATATATATATAT--------------------------------------------------
--------------------------------------------------------------------------------
--------------------------------------------------------------------------------
-------------------------TATTAG-------------------------------------------------
--------------------------------------------------------------------------------
-----------------------------------------------------------------------------AAA
-----AAAAT-----------ATTATTAAACA--TTTTCTA------TTTTTTA--------------------------
----AATTCT----------TTTAAA-----TTTTTTTT-------------ATTATAT------TTCGCTATTTTTTT-
-------------------GCATATTAGAAATGTCTAATTACTAAA----------TTATTTTTTT--------------
-----------------------------AATAAAAAAA----------TAATAA-TTTTTTATCGAATATT--------
-------------------------ATATATAA-------------TTCAATCGATTTCTCT-------AGTTTATATA-
------------------------------------------------------------------------------AT
TTA-TAT-A-----------------------------------------------------------------------
----------------TAGAT----------------------TTTTTCCTATAAT----------------ATA-----
TTTTATATC----------------GATTTTTATATT------------CCGTGATGAT-------GATAAATATGATCT
AAAATCCGTTGAATCTAT--------------------------------------------------------------
--------------------------------------------------------------------------------
--------------------------------------------------------------------------------
-------------TTAATCTAAT-----TA-----ACAAG-T--------CATT----------------------CGAA
TTCGAA----T-----AATTCGAATGAA-TGGTC--CACT------------CCTCCGCT--------TGCATTCATAAA
-------GGTGTAAGTTT--AG------ACGAAAAAAAAA---------TATTTAATCATTTAA--------GTATTCCA
AA-CTACATCA-------TATATAT------GTGGT-----------------ATATA----------------TATTGA
ATAGCATATTCAATAAATGGTAGAATCATTTTT----GATTGACCTAAACGTAGGTCT-CCTA-TAG-AAGGAA------
---GATCAAAGAATATAGCAAAGAAATTT-------AAGAAGAAA-----------------------------------
AACAA-CTTTTAG-------AG-AGAGGA-ATC-AGTATATAAT-------GAATTCAAC-GATTCCA-GTATAAACG-A
A----------AGAAAAAA-GGA-ACGAC-ATCCAAA
>dissimulans_EO12596
??????????????????????????????????????????????????????????????????????CTTTT-C-AT
TCTTAT-------CGACT------AT-TCA----------------------------------------ATTACG-AAT
T-AATA-TGA-----------ATAAAGAATAGAAAAG-----------AATAAAAAAAAA----TGTTA-TA--------
--------------------------------------GAACA-TA------------------AA-AATGAATATAAA-
--------T-AACCATACGAT-----------------------------------------------------------
----ATATTATATATATTTATATAT-------------------------------------------------------
--------------------------------------------------------------------------------
--------------------------------------------------------------------------------
-------------------------TATTAG-------------------------------------------------
--------------------------------------------------------------------------------
-----------------------------------------------------------------------------ATA
-----AAAAT-----------ATTATAAAACA--TTTTCTA------TTTTTTA--------------------------
----AATTCT----------TTTAAAA----TTTTTTTT-------------ATTATAT------TTCGCTATTTTTTT-
-------------------GCATATTAGAAATGTCTAATTACTAAA----------TTATTTTTTT--------------
-----------------------------AATAAATAAA----------TAATAA-TTTTTTATCGAATATT--------
-------------------------ATATATAA-------------TTCAATCGATTTCTCT-------AGTTTATATA-
------------------------------------------------------------------------------AT
TTA-TAT-A-----------------------------------------------------------------------
----------------TAGAT----------------------TTTTTCCTATAAT----------------ATA-----
TTTTATATC----------------GATTTTTATATT------------CCGTGATGAT-------GATAAATATGATCT
AAAATCCGTTGAATCTAT--------------------------------------------------------------
--------------------------------------------------------------------------------
--------------------------------------------------------------------------------
-------------TTAATCTAAT-----TA-----ACAAG-T--------CATT----------------------CGAA
TTCGAA----T-----AATTCGAATGAA-TGGTC--CACT------------CCTCCGCT--------TGCATTCATAAA
-------GGTGTAAGTTT-AAG------ACGAAAAAAAAAAAAA-----GATTTA?????????????????????????
????????????????????????????????????????????????????????????????????????????????
[truncated: 1,141,461 more chars]
