# Supplementary material for: ﻿An integrative approach to alpha taxonomy in Erica L. (Ericaceae) with three new species from the Western Cape, South Africa
Source: PhytoKeys. 2025 Jun 4;257:95–117. doi: 10.3897/phytokeys.257.139457 (PMC12159662; doi:10.3897/phytokeys.257.139457)
Supplement: Supplementary material 3 — Full phylogenetic data and results [file phytokeys-257-095_article-139457__-s003.zip › SUPPLEMENTARY_MATERIALS_PHYLOGENETIC-May2025/Sequence alignments/plastid/Erica_complete_alignments_20240809_02_trnL_intron-out.fas]

>Calluna_vulgaris_ANA
TACTAAG-TGATAACTTTCAAATTCAGA-GAAACCCC-GGAAAAAAAAA--TGGG-CAATCCT-GAGCCAAA-TCCTTTT
TTT------------CGC-------------------------------------AAACAAACAAAGATTCCGAAAGGTA
AAAAAAAGGATAGGTGCAGAGACTCAATGGAAGCTGTTCTAAC-AAATCGATTTGG-CTACGTTGGTAGAAGG-AATAGA
AATCTTTCT-ATGGAAACTTACGAAAAAA-TGAAAGATAATTCTATATA-CAT----------A-C-GTATAAG------
-----TA------CTG---------------AAATACTATATCGTTATGATTAAT--------------AACG-A-CAAA
AA--T--ATGTATTCCTATATTTTTTTTTATA---TGAAAAATGG----ACC-AATTGTTGTGAATAGATTTCACATCGA
ATAA-AAAA--GCA------------------TATTTATTATTTATTGATCA------AATCATTTACTCCA-----TCG
TTTGCTAGATCTTTTGCAGATCTGATGAATCGGATGAGAATAAAGATAGAGTCCCATTCTACATGTCAAG--------AC
CGACAACAATGAAATTTATTGTAAGAGGA
>Calluna_vulgaris_BG643
??????????????????????????GA-GAAACCCC-GGAAAAAAAAA--TGGG-CAATCCT-GAGCCAAA-TCCTTTT
TTT------------CGC-------------------------------------AAACAAACAAAGATTCCGAAAGGTA
AAAAAAAGGATAGGTGCAGAGACTCAATGGAAGCTGTTCTAAC-AAATCGATTTGG-CTACGTTGGTAGAAGG-AATAGA
AATCTTTCT-ATGGAAACTTACGAAAAAA-TGAAAGATAATTCTATATA-CAT----------A-C-GTATAAG------
-----TA------CTG---------------AAATACTATATCGTTATGATTAAT--------------AACG-A-CAAA
AA--T--ATGTATTCCTATATTTTTTTTTATA---TGAAAAATGG----ACC-AATTGTTGTGAATAGATTTCACATCGA
ATAA-AAAA--GCA------------------TATTTATTATTTATTGATCA------AATCATTTACTCCA-----TCG
TTTGCTAGATCTTTTGCAGATCTGATGAATCGGATGAGAATAAAGATAGAGTCCCATTCTACATGTCAAG--------AC
CGACAACAATGAAATTTATTGTAAGAGGA
>Corema_album_ANA
?????????????????????????????????CCCC-GGAAAAAAAAA--TGGG-CAATCCT-GAGCCAAA-TCCTTTA
TTT------------CGC-------------------------------------AAACAAACAAAGATTCCAAAAGCTA
AAAAA--GGATAGGTGCAGAGACTCAATGGAAGCTGTTCTAAC-AATC--------------------------------
--------------------------AAA-TGAT----------------------------------------------
--------------------------------------------TAATGATTAAT--------------AACG-A-CCAA
AA--T--CTGTATCCCTATTTTTTT----ATA---GGAAAAATGG----ACC-AATTGTTGTGAATTGATTTCACAATGA
ATAA-AAAATTGCA------------------TATTTATT-------GATCA------AATCATTTACTCCA-----TCG
TCTGCTAGATCTTTTGAAGATCTGCTGAATCGGATGAGAATAAAGATAGAGTCCCATTCTACATGTCAAT--------AC
CGACAACAATGAAATTTATTGTAAGAGGA
>Daboecia_cantabrica_ANA
TACTAAG-TGATAACTTTCAAATTCAGA-GAAACCCC-GGAAAAAAAAAA-TGGG-CAATCCT-GAGCCAAA-TCCTTTT
TTTTTTTTTCGCTTTCGGAATCTTTCTTTGTTTG-------------------------------------CGAAA---A
AAAAAA-GGATAGGTGCAGAGACTCAATGGAAGCTGTTCTAAC-AAATGGAGTTAA-CTGCGTTGATAGA-GG-AATAGA
GATCATTCT-TTCGAAACTTACGAAAAAA-TGAAAGATAACTGTATATA-CAT----------A-C------AG-G----
-----TA------TTG---------------AAATATTATATC-AAATGATTAAT--------------AACG-A-TCAA
AA--T--CTGTATTCATATATTTT-----ATA---TGAAATATGGGAATACA-GATTGTTGTGAATTGATTTCACATTGA
ATAATAAAAAAGCA------------------TATTTATT-------GATCA------AATCATTTACTCCA-----TCG
TCTGCTAGATCTTTTGAAGATCTGATGAATCGGATGAGAATAAAGATAGAGTCCCATTCTACATGTCAAT--------AC
CGACAACAATGAAATTTATTGTAAGAGGA
>Empetrum_nig
TACTAAG-TGCTAACTTTCAAATTCAGA-GAAACCCC-GGAAAAAAAAA--TGGG-CAATCCT-GAGCCAAA-TCCTTTA
TTT------------GGC-------------------------------------AAACAAACAAAGATTCCGAAAGCTA
AAAAAA-GGATAGGTGCAGAGACTCAATGGAAGCTGTTCTAAC-AATC--------------------------------
--------------------------AAA-TGAT----------------------------------------------
--------------------------------------------TAATGATTAAT--------------AACG-A-CCAA
AA--T--CTGTATGCCTATTTTTTTG---ATA---GGAAAAATGG----ACC-AATTGTTGTGAATTGATTTCACAATGA
ATAA-AAAATTGCA------------------TATTTATT-------GATCA------AATCATTTACTCCA-----TCG
TCTGCTAGATCTTTTGAAGATCTGCTGAATCGGATGAGAATAAAGATAGAGTCCCATTCTACATGTCAAT--------AC
CGACAACAATGAAATTTATTGTAAGAGGA
>abietina_abi_ANA
TACTAAG-TGAGAACTTTCAAATTCAGA-GAAACCCC-GGAAAAAAAAA--TGGG-CAATCCT-GAGCCAAA-TCCTTTT
TTT------------GGC-------------------------------------AAACAAACAAAGATTCCGAAAGCTA
AAAAAA-GGATAGGTGCAGAGACTCAATGGAAGCTGTTCTAAC-AAATGGAGTTGA-CTGCGTTGGTAGA-GG-------
AATCCTTCT-ATCGAAACTTACGAAAAAA-TGAAAGATAACTCTATATA-CAT----------A-TAGTATTAC-A----
-----TA------CTG---------------AAATACTATATC-TTATGATTCAT--------------AA-G-AACAAA
AA--T--AGGTATTCCTATATTTTTT---ATA---TGAAAAATGG----ACC-AATTGTTGTGAATTGATTTCACATTTA
ATAA-AAAATATTC------------------TATTTTTT-------GATCA------AATCATTTACTCCA-----TTG
TCTACTAGATCTTTTGAAGATCTGATGAATCGGATGAGAATAAAGATAGAGTCCCATTCTACATGTCAAT--------GC
CGACAACAATGAAATTTATTGTAAGAGGA
>abietina_abi_MP1013
TACTAAG-TGAGAACTTTCAAATTCAGA-GAAACCCC-GGAAAAAAAAAA-TGGG-CAATCCT-GAGCCAAA-TCCTTTT
TTT------------GGC-------------------------------------AAACAAACAAAGATTCCGAAAGCTA
AAAAAAAGGATAGGTGCAGAGACTCAATGGAAGCTGTTCTAAC-AAATGGAGTTGA-CTGCGTTGGTAGA-GG-------
AATCCTTCT-ATCGAAACTTACGAAAAAA-TGAAAGATAACTCTATATA-CAT----------A-TAGTATTAC-A----
-----TA------CTG---------------AAATACTATATC-TTATGATTCAT--------------AA-G-AACAAA
AA--T--AGGTATTCCTATATTTTTT---ATA---TGAAAAATGG----ACC-AATTGTTGTGAATTGATTTCACATTTA
ATAA-AAAATATTC------------------TATTTTTT-------GATCA------AATCATTTACTCCA-----TTG
TCTACTAGATCTTTTGAAGATCTGATGAATCGGATGAGAATAAAGATAGAGTCCCATTCTACATGTCAAT--------GC
CGACAACAATGAAATTTATTGTAAGAGGA
>abietina_pet_EO
TACTAAG-TGAGAACTTTCAAATTCAGA-GAAACCCC-GGAAAAAAAAA--TGGG-CAATCCT-GAGCCAAA-TCCTTTT
TTT------------GGC-------------------------------------AAACAAACAAAGATTCCGAAAGCTA
AAAAAA-GGATAGGTGCAGAGACTCAATGGAAGCTGTTCTAAC-AAATGGAGTTGA-CTGCGTTGGTAGA-GG-------
AATCCTTCT-ATCGAAACTTACGAAAAAA-TGAAAGATAACTCTATATA-CAT----------A-TAGTATTAC-A----
-----TA------CTG---------------AAATACTATATC-TTATGATTAAT--------------AA-G-AACAAA
AA--T--AGGTATTCCTATATTTTTT---ATA---TGAAAAATGG----ACC-AATTGTTGTGAATTGATTTCACATTGA
ATAA-AAAATATTC------------------TATTTTTT-------GATCA------AATCATTTACTCCA-----TTG
TCTACTAGATCTTTTGAAGATCTGATGAATCGGATGAGAATAAAGATAGAGTCCCATTCTACATGTCAAT--------GC
CGACAACAATGAAATTTATTGTAAGAGGA
>agglutinans_EO7679
????????TGAGAACTTTCAAATTCAGA-GAAACCCC-GGAAAAAAAAA--TGGG-CAATCCT-GAGCCAAA-TCCTTTT
TTC------------GGC-------------------------------------AAACAAACAAAGATTCCGAAAGCTA
AAAAAA-GGATAGGTGCAGAGACTCAATGGAAGCTGTTCTAAC-AAATGGAGTTGA-CTGCGTTGGTAGA-GG-------
AATCCTTCT-ATCGAAACTTACGAAAAAA-TGAAAGAGAACTATATATA-CAT----------A-TAGTATTAG-G----
-----TA------CTG---------------AAATACTATATC-TTATGATTAAT-------------TAA-G-AACAAA
AA--T--AGGTATTCCTATATTTTTT---ATAATATGAAAAATGG----ACC-AATTGTTGTGAATTGATTTCACATTGA
ATAA-AAAATATTC------------------TATTTTTT-------GATCA------AATCATTTACTCCA-----TTG
TCATCTAGATCTTTTGAAGATCTGATGAATCGGATGARAATAAAGATAGAGTCCCATTCTASAGGTCAAT--------GC
CGACMACAATGAAATTTATTGTAAGAGGA
>albens_ANA
TACTAAG-TGAGAACTTTCAAATTCAGA-GAAACCCC-GGAAAAAAAAA--TGGG-CAATCCT-GAGCCAAA-TCCTTTT
TTT------------GGC-------------------------------------AAACAAACAAAGATTCCGAAAGCTA
AAAAAA-GGATAGGTGCAGAGACTCAATGGAAGCTGTTCTAAC-AAATGGAATTGA-CTGCGTTGGTAGA-GG-------
AATCCTTCT-ATCGAAACTTACGAAAAAA-TGAAAGATAACTATATATA-CAT----------A-TAGTATTAG-G----
-----TA------CTG---------------AAATACTATATC-TTATGATTAAT--------------AA-G-AACAAA
AA--T--AGGTATTCCTATATTTTTT---ATA---TGAAAAATGG----ACC-AATTGTTGTGAATTGATTTCACATTGA
ATAA-AAAATATTC------------------TATTTTTT-------GATCA------AATCATTTACTCCA-----TTG
TCTACTAGATCTTTTGAAGATCTGATGAATCGGATGAGAATAAAGATAGAGTCCCATTCTACATGTCAAT--------GC
CGACAACAATGAAATTTATTGTAAGAGGA
>albertyniae_MP927
TACTAAG-TGAGAACTTTCAAATTCAGA-GAAACCCC-GGAAAAAAAAA--TGGG-CAATCCT-GAGCCAAA-TCCTTTT
TTT------------GGC-------------------------------------AAACAAACAAAGATTCCGAAAGCTA
AAAAAA-GGATAGGTGCAGAGACTCAATGGAAGCTGTTCTAAC-AAATGGAGTTGA-CTGCGTTGGTAGA-GG-------
AATCCTTCT-ATCGAAACTTACGAAAAAA-TGAAAGATAACTCTATATA-CAT----------A-TAGTATTAG-G----
-----TA------CTG---------------AAATACTATATC-TTATGATTAAT--------------AA-G-AACAAA
AA--T--AGGTATTCCTATATTTTTT---ATAATATGAAAAATGG----ACC-AATTGTTGTGAATTGATTTCACATTGA
ATAA-AAAATATTC------------------TATTTTTT-------GATCA------AATCATTTACTCCA-----TTG
TCTACTAGATCTTTTGAAGATCTGATGAATCGGATGAGAATAAAGATAGAGTCCCATTCTACATGTCAAT--------GC
CGACAACAATGAAATTTATTGTAAGAGGA
>anguliger_MP597
???????????GAACTTTCAAATTCAGA-GAAACCCC-GGAAAAAAAAA--TGGG-CAATCCT-GAGCCAAA-TCCTTTT
TTT------------GGC-------------------------------------AAACAAACAAAGATTCCGAAAGCTA
AAAAAA-GGATAGGTGCAGAGACTCAATGGAAGCTGTTCTAAC-AAATGGAGTTGA-CTGCGTTGGTAGA-GG-------
AATCCTTCT-TTCGAAACTTACGAAAAAA-TGAAAGARAACTCTATATA-CAT----------A-TAGTATTAG-G----
-----TA------CKG---------------AAATACTATATC-TTATGATTAAT--------------AA-G-AACAAA
AA--T--AGGTATTCCTATATTTTT----ATA---TGAAAAATGG----ACC-AATTGTTGTGAATTGATTTCACATTGA
ATAA-AAAATATTC------------------TATTTTTT-------GATCA------AATCATTTACTCCA-----TTG
TCTACTARATCTTTTGAAGATCTGATGAATCGGATGARAATAAAGATAGAGTCCCATTCTAC??????????????????
?????????????????????????????
>annectens_ANA
TACTAAG-TGAGAACTTTCAAATTCAGA-GAAACCCC-GGAAAAAAAAA--TGGG-CAATCCT-GAGCCAAA-TCCTTTT
TTT------------GGC-------------------------------------AAACAAACAAAGATTCCGAAAGCTA
AAAAAA-GGATAGGTGCAGAGACTCAATGGAAGCTGTTCTAAC-AAATGGAGTTGA-CTGCGTTGGTAGA-GG-------
AATCCTTCT-ATCGAAACTTACGAAAAAA-TGAAAGATAACTCTATATA-CAT----------A-TAGTATTAG-G----
-----TA------CTG---------------AAATACTATATC-TTATGATTAAT--------------AA-G-AACAAA
AA--T--AGGTATTCCTATATTTTTT---ATA---TGAAAAATGG----ACC-AATTGTTGTGAATTGATTTCACATTGA
ATAA-AAAATATTC------------------TATTTTTT-------GATCA------AATCATTTACTCCA-----TTG
TCTACTAGATCTTTTGAAGATCTGATGAATCGGATGAGAATAAAGATAGAGTCCCATTCTACATGTCAAT--------GC
CGACAACAATGAAATTTATTGTAAGAGGA
>arborea_Miehe
??????????????CTTTCAAATTCAGA-GAAACCCC-GGAAAAAAAAA--TGGG-CAATCCT-GAGCCAAA-TCCTTTT
TTT------------CGC-------------------------------------AAACAAACAAAGATTCCGAAAGCTA
AAAAAA-GGATAGGTGCAGAGACTCAATGGAAGCTGTTCTAAC-AAATGGAGTTGA-CTGCGTTGGTAGA-GG-------
AATCCTTCT-ATCGAAACTTTCGAAAAAA-TGAAAGATAACTCTATATA-CAT----------A-TAGTATTAG-G----
-----TA------CTG---------------AAATACTATATC-TTATGATTAAT--------------AA-G-AACAAA
AA--T--AGGTATTCCTATATTTTTT---ATA---TGAAAAATGG----ACC-AATTGTTGTGAATTGATTTCACATTGA
ATAA-AAAATATTC------------------TATTTTTT-------GATCA------AATCATTTACTCCA-----TTG
TCTACTAGATCTTTTGAAGATCTGATGAATCGGATGAGAATAAAGATAGAGTCCCATTCTACATGTCAAT--------GC
CGACAACAATGAAATTTATTGTAAGAGGA
>arborea_l_ANA
?ACTA-G-TGAGAACTTTCAAATTCAGA-GAAACCCC-GGAAAAAAAAA--TGGG-CAATCCT-GAGCCAAA-TCCTTTT
TTT------------CGC-------------------------------------AAACAAACAAAGATTCCGAAAGCTA
AAAAAA-GGATAGGTGCAGAGACTCAATGGAAGCTGTTCTAAC-AAATGGAGTTGA-CTGCGTTGGTAGA-GG-------
AATCCTTCT-ATCGAAACTTTCGAAAAAA-TGAAAGATAACTCTATATA-CAT----------A-TAGTATTAG-G----
-----TA------CTG---------------AAATACTATATC-TTATGATTAAT--------------AA-G-AACAAA
AA--T--AGGTATTCCTATATTTTTT---ATA---TGAAAAATGG----ACC-AATTGTTGTGAATTGATTTCACATTGA
ATAA-AAAATATTC------------------TATTTTTT-------GATCA------AATCATTTACTCCA-----TTG
TCTACTAGATCTTTTGAAGATCTGATGAATCGGATGAGAATAAAGATAGAGTCCCATTCTACATGTCAAT--------GC
CGACAACAATGAAATTTATTGTAAGAGGA
>arborea_m_ANA
TACTAAGGTGAGAACTTTCAAATTCAGA-GAAACCCC-GGAAAAAAAAA--TGGG-CAATCCT-GAGCCAAA-TCCTTTT
TTT------------CGC-------------------------------------AAACAAACAAAGATTCCGAAAGCTA
AAAAAA-GGATAGGTGCAGAGACTCAATGGAAGCTGTTCTAAC-AAATGGAGTTGA-CTGCGTTGGTAGA-GG-------
AATCCTTCT-ATCGAAACTTACGAAAAAA-TGAAAGATAACTCTATATA-CAT----------A-TAGTATTAG-G----
-----TA------CTG---------------AAATACTATATC-TTATGATTAAT--------------AA-G-AAAAAA
AAA-T--AGGTATTCCTATATTTTTT---ATA---TGAAAAATGG----ACC-AATTGTTGTGAATTGATTTCACATTGA
ATAA-AAAATATTC------------------AATTTTTT-------GATCA------AATCATTTACTCCA-----TTG
TCTACTAGATCTTTTGAAGATCTGATGAATCGGATGAGAATAAAGATAGAGTCCCATTCTACATGTCAAT--------GC
CGACAACAATGAAATTTATTGTAAGAGGA
>atherstonei_EO12261
?ACTAAG-TGAGA-CTTTCAA-TTCAGA-GAAACCCC-GGAAAAAAAAA--TGGG-CAATCCT-GAGCCAAA-TCCTTTT
TTT------------GGC-------------------------------------ACCCATTCAAAGATTCCGAAAGC??
??????-???????-GCAGAGACTCAATGGAAGCTGTTCTAAC-AAATGGAGTTGA-CTGCGTTGGTAGA-GG-------
AATCCTTCT-ATCGAAACTTACGAAAAAA-TGAAAGATAACTATATATA-CAT----------A-TAGTATTAG-G----
-----TA------CTG---------------AAATACTATATC-TTATGATTAAT--------------AA-G-AACAAA
AA--T--AGGTATTCCTATATTTTTT---ATA---TGAAAAATGG----ACC-AATTGTTGTGAATTGATTTCACAGTGA
ATAA-AAAATATTC------------------TATTTTTT-------GATCA------AATCATTTACTCCA-----TTG
TCTACTAGATCTTTTGAAGATCTGATGAATCGGATGAGAATAAAGATAGAGTCCCATTCTACATGTCAAT--------GC
CGACAACAATGAAATTTATTGTAAGAGGA
>australis_PPF
TACTAAG-TGAGA-CTTTCAAATTCAGA-GAAACCCC-GGAAAAAAAAAA-TGGG-CAATCCT-GAGCCAAA-TCCTTTT
TTT------------CGC-------------------------------------AAACAAACAAAGATTCCGAAAGCGA
AAAAAA-GGATAGGTGCAGAGACTCAATGGAAGCTGTTCTAAC-AAATGGAGTTGA-CTGCGTTGGTAGA-GG-------
AATCCTTCT-ATCGAAACTTACGAAAAAA-TGAAAGATAACTCTATATA-CAT----------A-TAGTATTAG-G----
-----TA------CTG---------------AAATACTATATA-TTATGATTAAT--------------AA-G-AACAAA
AA--T--AGGTATTCCTATATTTTTT---ATA---TGAAAAATGG----ACC-AATTGTTGTGAATTGATTTCACATTGA
ATAA-AAAATATTC------------------CATTTTTT-------GATCA------AATCATTTACTCCA-----TTG
TATACTAGATCTTTTGAAGATCTGATGAATCGGATGAGAATAAAGATAGAGTCCCATTCTACATGTCAAT--------GC
CGACAACAATGAAATTTATTGTAAGAGGA
>australis_PPM
???????????????????????????????????????????????????????????????????CCAAA-TCCTTTT
TTT------------CGC-------------------------------------AAACAAACAAGGATTCCGAAAGCGA
AAAAAA-GGATAGGTGCAGAGACTCAATGGAAGCTGTTCTAAC-AAATGGAGTTGA-CTGCGTTGGTAGA-GG-------
AATCCTTCT-ATCGAAACTTACGAAAAAA-TGAAAGATAACTCTATATA-CAT----------A-TAGTATTAG-G----
-----TA------CTG---------------AAATACTATATA-TTATGATTAAT--------------AA-G-AACAAA
AA--T--AGGTATTCCTATATTTTTT---ATA---TGAAAAATGG----ACC-AATTGTTGTGAATTGATTTCACATTGA
ATAA-AAAATATTC------------------CATTTTTT-------GATCA------AATCATTTACTCCA-----TTG
TATACTAGATCTTTTGAAGATCTGATGAATCGGATGAGAATAAAGATAGAGTCCCATTCTACATGTCAAT--------GC
CGACAACAATGAAATTTATTGTAAGAGGA
>australis_b_ANA
TACTAAG-TGAGAACTTTCAAATTCAGA-GAAACCCC-GGAAAAAAAAAAATGGG-CAATCCT-GAGCCAAA-TCCTTTT
TTT------------CGC-------------------------------------AAACAAACAAAGATTCCGAAAGCGA
AAAAAA-GGATAGGTGCAGAGACTCAATGGAAGCTGTTCTAAC-AAATGGAGTTGA-CTGCGTTGGTAGA-GG-------
AATCCTTCT-ATCGAAACTTACGAAAAAA-TGAAAGATAACTCTATATA-CAT----------A-TAGTATTAG-G----
-----TA------CTG---------------AAATACTATATA-TTATGATTAAT--------------AA-G-AACAAA
AA--T--AGGTATTCCTATATTTTTT---ATA---TGAAAAATGG----ACC-AATTGTTGTGAATTGATTTCACATTGA
ATAA-AAAATATTC------------------CATTTTTT-------GATCA------AATCATTTACTCCA-----TTG
TATACTAGATCTTTTGAAGATCTGATGAATCGGATGAGAATAAAGATAGAGTCCCATTCTACATGTCAAT--------GC
CGACAACAATGAAATTTATTGTAAGAGGA
>axillaris_MP594
??????????????CTTTCAAATTCAGA-GAAACCCC-GGAAAAAAAAA--AGGG-CAAACCT-GAGCCAAA-TCCTTTT
TTT------------GGC-------------------------------------AAACAAACAAAGATTCCGAAAGCTA
AAAAAA-GGATAGGTGCAGAGACTCAATGGAAGCTGTTCTAAC-AAATGGAGTTGA-CTGCGTTGGTAGA-GG-------
AATCCTTCT-ATCGAAACTTACGAAAAAA-TGAAAGATAACTCTATATA-CAT----------A-TAGTATTAG-G----
-----TA------CTG---------------AAATACTATATC-TTATGATTAAT--------------AA-G-AACAAA
AA--T--AGGTATTCCTATATTTTTT---ATA---TGAAAAATGG----ACC-AATTGTTGTGAATTGATTTCACATTGA
ATAA-AAAATATTC------------------TATTTTTT-------GATCA------AATCATTTACTCCA-----TTG
TCTACTAGATCTTTTGAAGATCTGATGAATCGGATGAGAATAAAGATAGAGTCCCATTCTACATGTCAAT--------GC
CGACAACAATGAAATTTATTGTAAGAGGA
>azorica_b_ANA
TACTAAG-TGAGAACTTTCAAATTCAGA-GAAACCCC-GGAAAAAAAAA--TGGG-CAATCCT-GAGCCAAA-TCCTTTT
TTT------------CGC-------------------------------------AAACAAACAAAGATTCCGAAAGCTA
AAAAAA-GGATAGGTGCAGAGACTCAATGGAAGCTATTCTAAC-AAATGGAGTTGA-CTGCGTTGGTAGA-GG-------
AATCCTTCT-TTCGAAACTTTCGAAAAAA-TGAAAGATAACTCTATATA-CCT----------A-TAGTATTAG-G----
-----TA------CTG---------------AAATACTATATC-TTATGATTAAT--------------AA-G-AATCAA
AA--T--AGGTATTCCTATATTTTTT---ATA---TGAAAAACAG----ACC-CATTATTGTGAATTGATTTCACATTGA
ATAA-AAAATAGCA------------------TATTTTTT-------GATCA------AATCATTTACTCCA-----TTG
TCTACTAGATCTTTTGAAGATCTGATGAATCGGATGAGAATAAAGATAGAGTCCCATTCTACATGTCAAT--------GC
CGACAACAATGAAATTTATTGTAAGAGGA
>banksii_com_ANA
TACTAAG-TGAGAACTTTCAAATTCAGA-GAAACCCC-GGAAAAAAAAA--TGGG-CAATCCT-GAGCCAAA-TCCTTTT
TTT------------GGC-------------------------------------AAACAAACAAAGATTCCGAAAGCTA
AAAAAA-GGATAGGTGCAGAGACTCAATGGAAGCTGTTCTAAC-AAATGGAGTTGA-CTGCGTTGGTAGA-GG-------
AATCCTTCT-ATCGAAACTTACGAAAAAA-TGAAAGATAACTCTATATA-CAT----------A-TAGTATTAG-G----
-----TA------CTG---------------AAATACTATATC-TTATGATTAAT--------------AA-G-AACAAA
AA--T--AGGTATTCCTATATTTTTT---ATA---TGAAAAATGG----ACC-AATTGTTGTGAATTGATTTCACATTGA
ATAA-AAAATATTC------------------TATTTTTT-------GATCA------AATCATTTACTCCA-----TTG
TCTACTAGATCTTTTGAAGATCTGATGAATCGGATGAGAATAAAGATAGAGTCCCATTCTACATGTCAATATGTCAATGC
CGACAACAATGAAATTTATTGTAAGAGGA
>banksii_com_MP824
???TAAG-TGAGAACTTTCAAATTCAGA-GAAACCCC-GGAAAAAAAAA--TGGG-CAATCCT-GAGCCAAA-TCCTTTT
TTT------------GGC-------------------------------------AAACAAACAAAGATTCCGAAAGCTA
AAAAAA-GGATAGGTGCAGAGACTCAATGGAAGCTGTTCTAAC-AAATGGAGTTGA-CTGCGTTGGTAGA-GG-------
AATCCTTCT-ATCGAAACTTACGAAAAAA-TGAAAGATAACTCTATATA-CAT----------A-TAGTATTAG-G----
-----TA------CTG---------------AAATACTATATC-TTATGATTAAT--------------AA-G-AACAAA
AA--T--AGGTATTCCTATATTTTTT---ATA---TGAAAAATGG----ACC-AATTGTTGTGAATTGATTTCACATTGA
ATAA-AAAATATTC------------------TATTTTTT-------GATCA------AATCATTTACTCCA-----TTG
TCTACTAGATCTTTTGAAGATCTGATGAATCGGATGAGAATAAAGATAGAGTCCCATTCTACATGTCAATATGTCAATGC
CGACAACAATGAAATTTATTGTAAGAGGA
>baueri_bau_MP1233
TACTAAG-TGAGAACTTTCAAATTCAGA-GAAACCCC-GGAAAAAAAAA--TGGG-CAATCCT-GAGCCAAA-TCCTTTT
TTT------------GGC-------------------------------------AAACAAACAAAGATTCCGAAAGCTA
AAAAAA-GGATAGGTGCAGAGACTCAATGGAAGCTGTTCTAAC-AAATGGAGTTGA-CTGCGTTGGTAGA-GG-------
AATCCTTCT-ATCGAAACTTTCGAAAAAA-TGAAAGATAACTCTATATA-CAT----------A-TAGTATTAG-G----
-----TA------CTG---------------AAATACTATATC-TTATGATTAAT--------------AA-G-AACAAA
AA--T--AGGTATTCCTATATTTTTT---ATAATATGAAAAATGG----ACC-AATTGTTGTGAATTGATTTCACATTGA
ATAA-AAAATATTC------------------TATTTTTT-------GATCA------AATCATTTACTCCA-----TTG
TCTACTAGATCTTTTGAAGATCTGATGAATCGGATGAGAATAAAGATAGAGTCCCATTCTACATGTCAAT--------GC
CGACAACAATGAAATTTATTGTAAGAGGA
>benguelensis_ben_A1
??????G-TGAGAACTTTCAA-TTCAGA-GAAACCCC-GGAAAAAAAAA--TGGGGCAATCCT-GAGCCAAA-TCCTTTT
TTT------------GGC-------------------------------------AAACAAACAAAGATTCCGAAAGCTA
AAAAAA-GGATAGGTGCAGAGACTCAATGGAAGCTGTTCTAAC-AAATGGAGTTGA-CTGCGTTGGTAGA-GG-------
AATCCTTCT-AGCGAAACTTTCGAAAAAA-TGAAAGATAACTCTATATA-CAT----------A-TAGT-TTAG-G----
-----TA------CTG---------------AAATACTATATT-TTATGATTAAT--------------AA-G-AACAAA
AC--T--AGGTATTCCTATATTTTTT---ATA---TGACAAATGG----ACC-AATTGTTGTGAATTGATTTCACATTGA
ATAA-AAAATATTC------------------TATTTTTT-------GATCA------AATCATTTACTCCA-----TTG
TCTACTAGATCTTTTGAAGATCTGATGAATCGGATGAGAATAAAGATAGAGTCCCATTCTACATGTCAAT--------GC
CGACAACAATGAAATTTATTGTAAGAGGA
>bicolor_MP1098
TACTAAG-TGAGAACTTTCAAATTCAGA-GAAACCCC-GGAAAAAAAAA--TGGG-CAATCCT-GAGCCAAA-TCCTTTT
TTT------------GGC-------------------------------------AAACAAACAAAGATTCCGAAAGCTA
AAAAAA-GGATAGGTGCAGAGACTCAATGGAAGCTGTTCTAAC-AAATGGAGTTGA-CTGCGTTGGTAGA-GG-------
AATCCTTCT-ATCGAAACTTACGAAAAAA-TGAAAGATAACTCTATATA-CAT----------A-TAGTATTAT-G----
-----TA------CTG---------------AAATACTATATC-TTATGATTAAT--------------AA-G-AACAAA
AA--T--AGGTATTCATATATTTTTT---ATA---TGAAAAATGG----ACC-AATTGTTGTGAATTGATTTCACATTGA
ATAA-AAAATATTC------------------TATTTTTT-------GATCA------AATCATTTACTCCA-----TTG
TCTACTAGATCTTTTGAAGATCTGATGAATCGGATGAGAATAAAGATAGAGTCCCATTCTACATGTCAAT--------GC
CGACAACAATGAAATTTATTGTAAGAGGA
>blenna_ANA
TACTAAG-TGAGAACTTTCAAATTCAGA-GAAACCCC-GGAAAAAAAAA--TGGG-CAATCCT-GAGCCAAA-TCCTTTT
TTT------------GGC-------------------------------------AAACAAACAAAGATTCCGAAAGCTA
AAAAAA-GGATAGGTGCAGAGACTCAATGGAAGCTGTTCTAAC-AAATGGAGTTGA-CTGCGTTGGTAGA-GG-------
AATCCTTCT-ATCGAAACTTACGAAAAAA-TGAAAGATAACTCTATATA-CAT----------A-TAGTATTAG-G----
-----TA------CTA---------------AAATACTATATC-TTATGATTAAT--------------AA-G-AAAAAA
AA--T--AGGTATTCCTATATTTTTT---ATA---TGAAAAATGG----ACC-AATTGTTGTGAATTGATTTCACATTGA
ATAA-AAAATATTC------------------TATTTTTT-------GATCA------AATCATTTACTCCA-----TTG
TCTACTAGATCTTTTGAAGATCTGATGAATCGGATGAGAATAAAGATAGAGTCCCATTCTACATGTCAAT--------GC
CGACAACAATGAAATTTATTGTAAGAGGA
>blenna_MP883
?????AG-TGAGAACTTTCAAATTCAGA-GAAACCCC-GGAAAAAAAAA--TGGG-CAATCCT-GAGCCAAA-TCCTTTT
TTT------------GGC-------------------------------------AAACAAACAAAGATTCCGAAAGCTA
AAAAAA-GGATAGGTGCAGAGACTCAATGGAAGCTGTTCTAAC-AAATGGAGTTGA-CTGCGTTGGTAGA-AG-------
AATCCTTCT-ATCGAAACTTACGAAAAAA-TGAAAGATAACTCTATATA-CAT----------A-TAGTATTAG-G----
-----TA------CTA---------------AAATACTATATC-TTATGATTAAT--------------AA-G-AAAAAA
AA--T--AGGTATTCCTATATTTTTT---ATA---TGAAAAATGG----ACC-AATTGTTGTGAATTGATTTCACATAGA
ATAA-AAAATATTC------------------TATTTTTT-------GATCA------AATCATTTACTCCA-----TTG
TCTACTAGATCTTTTGAAGATCTGATGAATCGGATGAGAATAAAGATAGAGTCCCATTCTACATGTCAAT--------GC
CGACAACAATGAAATTTATTGTAAGAGGA
>bojeri_MP1087
?????AG-TGAGAACTTTCAAATTCAGA-GAAACCCC-GGAAAAAAAAA--TGGG-CAATCCT-GAGCCAAA-TCCTTTT
TTT------------GGC-------------------------------------AAACAAACAAAGATTCCGAAAGCTA
AAAAAA-GGATAGGTGCAGAGACTCAATGGAAGCTGTTCTAAC-AAATGGAGTTGA-CTGCGTTGGTAGA-GG-------
AATCCTTCT-ATCGAAACTTACGAAAAAA-TGAAAGATAACTCTATATA-CAT----------A-TAGTATTAG-G----
-----TA------CTG---------------AAATACTATATC-TTATGATTAAT--------------AA-G-AACAAA
AA--T--AGGTATTCCTATATTTTTT---ATA---TGAAAAATGG----ACC-AATTGTTGTGAATTGATTTCACATTGA
ATAA-AAAATATTC------------------TATTTTTT-------GATCA------AATCATTTACTCCA-----TTG
TCTACTAGATCTTTTGAAGATCTGATGAATCGGATGAGAATAAAGATAGAGTCCCATTCTACATGTCAAT--------GC
CGACAACAATGAAATTTATTGTAAGAGGA
>bolusiae_ANA
TACTAAG-TGAGAACTTTCAAATTCAGA-GAAACCCC-GGAAAAAAAAA--TGGG-CAATCCT-GAGCCAAA-TCCTTTT
TTT------------GGC-------------------------------------AAACAAACAAAGATTCCGAAAGCTA
AAAAAA-GGATAGGTGCAGAGACTCAATGGAAGCTGTTCTAAC-AAATGGAGTTGA-CTGCGTTGGTAGA-GG-------
AATCCTTCT-ATCGAAACTTACGAAAAAA-TGAAAGATAACTCTATATA-CAT----------A-TAGTATTAG-G----
-----TA------CTG---------------AAATACTATATC-TTATGATTAAT--------------AA-G-AACAAA
AA--T--AGGTATTCCTATATTTTTT---ATA---TGAAAAATGG----ACC-AATTGTTGTGAATTGATTTCACATTGA
ATAA-AAAATAGAA------------------TATTTTTT-------GATCA------AATCATTTACTCCA-----TTG
TCTACTAGATCTTTTGAAGATCTGATGAATCGGATGAGAATAAAGATAGAGTCCCATTCTACATGTCAAT--------GC
CGACAACAATGAAATTTATTGTAAGAGGA
>bruniifolia_EO12460
TACTAAG-TGAGAACTTTCAAATTCAGA-GAAACCCC-GGAAAAAAAAA--TGGG-CAATCCT-GAGCCAAA-TCCTTTT
TTT------------GGC-------------------------------------AAACAAAGAAAGATTCCGAAAGCTA
AAATAAAGGATAGGTGCAGAGACTCAATGGAAGCTGTTCTAAC-AAATGGAGTTGA-CTGCGTTGGTAGA-GG-------
AATCCTTCT-ATCGAAACTTACGAAAAAA-TGAAAGATAACTCTATATA-CAT----------A-TAGTATTAG-G----
-----TA------CTG---------------AAATACTATATC-TTATGATTAAT--------------AA-G-AACAAA
AA--T--AGGTATTCCTATATTTTTT---ATA---TGAAAAATGG----ACC-CATTGTTGTGAATTGATTTCACATTGA
ATAA-AAAATATTC------------------TATTTTTT-------GATCA------AATCATTTACTCCA-----TTG
TCTACTAGATCTTTTGAAGATCTGATGAATCGGATGAGAATAAAGATAGAGTCCCATTCTACATGTCAAT--------GC
CGACAACAATGAAATTTATTGTAAGAGGA
>caespitosa_MP642
TACTAAG-TGAGAACTTTCAAATTCAGA-GAAACCCC-GGAAAAAAAAA--TGGG-CAATCCT-GAGCCAAA-TCCTTTT
TTT------------GGC-------------------------------------AAACAAACAAAGATTCCGAAAGCTA
AAAAAA-GGATAGGTGCAGAGACTCAATGGAAGCTGTTCTAAC-AAATGGAGTTGA-CTGCGTTGGTAGA-GG-------
AATCCTTCT-ATCGAAACTTACGAAAAAA-TGAAAGATAACTCTATATA-CAT----------A-TAGTATTAG-G----
-----TA------CTG---------------AAATACTATATC-TTATGATTAAT--------------AA-G-AACAAA
AA--T--AGGTATTCCTATATTTTTT---ATA---TGAAAAATGG----ACC-AATTGTTGTGAATTGATTTCACATTGA
ATAA-AAAATATTC------------------CATTTTTT-------GATCA------AATCATTTACTCCA-----TTG
TCTACTAGATCTTTTGAAGATCTGATGAATCGGATGAGAATAAAGATAGAGTCCCATTCTACATGTCAAT--------GC
CGACAACAATGAAATTTATTGTAAGAGGA
>caffra_ANA
TACTAAG-TGAGAACTTTCAAATTCAGA-GAAACCCC-GGAAAAAAAAA--TGGG-CAATCCT-GAGCCAAA-TCCTTTT
TTT------------GGC-------------------------------------AAACAAACAAAGATTCCGAAAGCTA
AAAAAA-GGATAGGTGCAGAGACTCAATGGAAGCTGTTCTAAC-AAATGGAGTTGA-CTGCGTTGGTAGA-GG-------
AATCCTTCT-ATCGAAACTTACGAAAAAA-TGAAAGATAACTCTATATA-CAT----------A-TAGTATTAG-G----
-----TA------CTG---------------AAATACTATATC-TTATGATTAAT--------------AA-G-AAAAAA
AA--T--AGGTATTCCTATATTTTTT---ATA---TGAAAAATGG----ACC-AATTGTTGTGAATTGATTTCACATTGA
ATAA-AAAATATTC------------------TATTTTTT-------GATCA------AATCATTTACTCCA-----TTG
TCTACTAGATCTTTTGAAGATCTGATGAATCGGATGAGAATAAAGATAGAGTCCCATTCTACATGTCAAT--------GC
CGACAACAATGAAATTTATTGTAAGAGGA
>caffra_C_MP528
????????????????????????????????????????????????????????????????????????????????
????????????????????????????????????????????????????????????AACAAAGATTCCGAAAGCTA
AAAAAA-GGATAGGTGCAGAGACTCAATGGAAGCTGTTCTAAC-AAATGGAGTTGA-CTGCGTTGGTAGA-GG-------
AATCCTTCT-ATCGAAACTTACGAAAAAA-TGAAAGATAACTCTATATA-CAT----------A-TAGTATTAG-G----
-----TA------CTG---------------AAATACTATATC-TTATGATTAAT--------------AA-G-AAAAAA
AA--T--AGGTATTCCTATATTTTTT---ATA---TGAAAAATGG----ACC-AATTGTTGTGAATTGATTTCACATTGA
ATAA-AAAATATTC------------------TATTTTTT-------GATCA------AATCATTTACTCCA-----TTG
TCTACTAGATCTTTTGAAGATCTGATGAATCGGATGAGAATAAAGATAGAGTCCCATTCTACATGTCAAT--------GC
CGACAACAATGAAATTTATTGTAAGAGGA
>caffrorum_DB1445
????????????????????????????????????????????????????????????????????????????????
????????????????????????????????????????????????????????????????????????????????
???????????????GCAGAGACTCAATGAAAGCTGTTCTACC-AAATGGAGTTGA-CTGCGTTGGTAGA-GG-------
AATCCTTCT-ATCGAAACTTTCAAAAAAA-TGAAAGATAACTATATATA-CAT----------A-TAGTATTAG-G----
-----TA------CTG---------------AAATACTATATC-TTATGATTAAT--------------AA-G-AACAAA
AA--T--AGGTATTCCTATATTTTTT---ATA---TGAAAAATGG----ACC-AATTGTTGTGAATTGATTTCACATTGA
ATAA-AAAATATTC------------------TATTTTTT-------GATCA------AATMATTWACTCCA-----TTG
TCTACTASATCTTTTGAAGATCTGATGAATCGGATGAGAATAAAGATRGAGTCCCATTCTACATGTCAAT--------GC
CGACAACAATGAAATTTATKGTAAGAGGA
>caffrorum_MP644
????????????????TTCAAATTCAGA-GAAACCCC-GGAAAAAAAAA--TGGG-CCATCCT-GAGCCAAA-TCCTTTT
TTT------------GGC-------------------------------------AAACAAACAAAGATTCCGAAAGCTA
AAAAAA-GGATAGGTGCAGAGACTCAATGGAAGCTGTTCTAAC-AAATGGAGTTGA-CTGCGTTGGTAGA-GG-------
AATCCTTCT-ATCGAAACTTTCAAAAAAA-TGAAAGATAACTATATATA-CAT----------A-TAGTATTAG-G----
-----TA------CTG---------------AAATACTATATC-TTATGATTAAT--------------AA-G-AACAAA
AA--T--AGGTATTCCTATATTTTTT---ATA---TGAAAAATGG----ACC-AATTGTTGTGAATTGATTTCACATTGA
ATAA-AAAATATTC------------------TATTTTTT-------GATCA------AATCATTTACTCCA-----TTG
TCTACTAGATCTTTTGAAGATCTGATGAATCGGATGAGAATAAAGATAGAGTCCCATTCTACATGTCAAT--------GC
CGACAACAATGAAATTTATTGTAAGAGGA
>cameronii_ANA
TACTAAG-TGAGAACTTTCAAATTCAGA-GAAACCCC-GGAAAAAAAAA--TGGG-CAATCCT-GAGCCAAA-TCCTTTT
TTT------------GGC-------------------------------------AAACAAACAAAGATTCCGAAAGCTA
AAAAAA-GGATAGGTGCAGAGACTCAATGGAAGCTGTTCTAAC-AAATGGAGTTGA-CTGCGTTGGTAGA-GG-------
AATCCTTCT-TTCGAAACTTACGAAAAAA-TGAAAGATAACTCTATATA-CAT----------A-TAGTATTAG-G----
-----TA------CTG---------------AAATACTATATC-TTATGATTAAT--------------AA-G-AACAAA
AA--T--AGGTATTCCTATATTTTT----ATA---TGAAAAATGG----ACC-AATTGTTGTGAATTGATTTCACATTGA
ATAA-AAAATATTC------------------TATTTTTT-------GATCA------AATCATTTACTCCA-----TTG
TCTACTAGATCTTTTGAAGATCTGATGAATCGGATGAGAATAAAGATAGAGTCCCATTCTACATGTCAAT--------GC
CGACAACAATGAAATTTATTGTAAGAGGA
>campanularis_EO11352
????????TGAGAACTTTCAAATTCAGA-GAAACCCC-GGAAAAAAAAA--TGGG-CAATCCT-GAGCCAAA-TCCTTTT
TTT------------GGC-------------------------------------AAACAAACAAAGATTCCGAAAGCTA
AAAAAA-GGATAGGTGCAGAGACTCAATGGAAGCTGTTCTAAC-AAATGGAGTTGA-CTGCGTTGGTAGA-GG-------
AATCCTTCT-ATCGAAACTTAGGAAAAAA-TGAAAGATAACTCTATATA-CAT----------A-TAGTATTAG-G----
-----TA------CTG---------------AAATACTATATC-TTAKGATTAAT--------------AA-G-AACAAA
AA--T--AGGTATTCCTATATTTTTT---AWA---TGAAAAATGG----ACC-AATTGTTGTGAATTGATTTCACATAGA
ATAA-AAAATATTC------------------TATTTTTT-------GATCA------AATCATTTACTCCA-----TTG
TCTACTAGATCTTTT?????????????????????????????????????????????????????????????????
?????????????????????????????
>canescens_ANA
TACTAAG-TGAGAACTTTCAAATTCAGA-GAAACCCC-GGAAAAAAAAA--TGGG-CAATCCT-GAGCCAAA-TCCTTTT
TTT------------GGC-------------------------------------AAACAAACAAAGATTCCGAAAGCTA
AAAAAA-GGATAGGTGCAGAGACTCAATGGAAGCTGTTCTAAC-AAATGGAGTTGA-CTGCGTTGGTAGA-GG-------
AATCCTTCT-ATCGAAACTTTCGAAAAAA-TGAAAGATAACTCTATATA-CAT----------A-TAGTATTAG-G----
-----TA------CTG---------------AAATACTATATC-TTATGATTAAT--------------AA-G-AACAAA
AA--T--AGGTATTCCTATATTTTTT---ATA---TGAAAAATGG----ACC-AATTGTTGTGAATTGATTTCACATTGA
ATAA-AAAATAGAA------------------TATTTTTT-------GATCA------AATCATTTACTCCA-----TTG
TCTACTAGATCTTTTGAAGATCTGATGAATCGGATGAGAATAAAGATAGAGTCCCATTCTACATGTCAAT--------GC
CGACAACAATGAAATTTATTGTAAGAGGA
>capitata_ANA
TACTAAG-TGAGAACTTTCAAATTCAGA-GAAACCCC-GGAAAAAAAAA--TGGG-CAATCCT-GAGCCAAA-TCCTTTT
TTT------------GGC-------------------------------------AAACAAAGAAAGATTCCGAAAGCTA
AAAAAA-GGATAGGTGCAGAGACTCAATGGAAGCTGTTCTAAC-AAATGGAGTTGA-CTGCGTTGGTAGA-GG-------
AATCCTTCT-TTCGAAACTTACGAAAAAA-TGAAAGATAACTATATATA-CAT----------A-TAGTATTAG-G----
-----TA------CTG---------------AAATACTATATC-TTATGATTAAT--------------AA-G-AACAAA
AA--T--AGGTATTCCTATATTTTTT---ATA---TGAAAAATGG----ACC-CATTGTTGTGAATTGATTTCACATTGA
ATAA-AAAATATTC------------------TATTTTTT-------GATCA------AATCATTTACTCCA-----TTG
TCTACTAGATCTTTTGAAGATCTGATGAATCGGATGAGAATAAAGATAGAGTCCCATTCTACATGTCAAT--------GC
CGACAACAATGAAATTTATTGTAAGAGGA
>carnea_ATsn5
TACTAAG-TGAGAACTTTCAAATTCAGA-GAAACCCC-GGAAAAAAAAA--TGGG-CAATCCT-GAGCCAAA-TCCTTTT
TTT------------CGC-------------------------------------AAACAAACAAAGATTCCGAAAGCTA
AAAAAAAGGATAGGTGCAGAGACTCAATGGAAGCTGTTCTAAC-AAATGGAGTTGA-CTGCGTTGGTAGA-GG-------
AATCCTTCTTATCGAAACTTTCGAAAAAA-TGAAAGATAACTCTATATACCCT----------A-TAGTATTAG-G----
-----TA------CTG---------------AAATACTATATC-TTATGATTAAT--------------AA-G-AACAAA
AA--T--AGGTATTCCTATATTTTTT---ATA---TGAAAAATGG----ACC-AATTCTTGTGAATTGATTTCACATTGA
ATAA-AAAATAGAA------------------TATTTTTT-------GATCA------AATCATTTACTCCA-----TTG
TCTACTAGATCTTTTGAAGATCTGATAAATCGGATGAGAATAAAGATAGAGTCCCATTCTACATGTCAAT--------GC
CGACAACAATGAAATTTATTGTAAGAGGA
>carnea_b_ANA
TACTAAG-TGAGAACTTTCAAATTCAGA-GAAACCCC-GGAAAAAAAAA--TGGG-CAATCCT-GAGCCAAA-TCCTTTT
TTT------------CGC-------------------------------------AAACAAACAAAGATTCCGAAAGCTA
AAAAAAAGGATAGGTGCAGAGACTCAATGGAAGCTGTTCTAAC-AAATGGAGTTGA-CTGCGTTGGTAGA-GG-------
AATCCTTCT-ATCGAAACTTTCGAAAAAA-TGAAAGATAACTCTATATA-CCT----------A-TAGTATTAG-G----
-----TA------CTG---------------AAATACTATATC-TTATGATTAAT--------------AA-G-AACAAA
AA--T--AGGTATTCCTATATTTTTT---ATA---TGAAAAATGG----ACC-AATTCTTGTGAATTGATTTCACATTGA
ATAA-AAAATAGAA------------------TATTTTTT-------GATCA------AATCATTTACTCCA-----TTG
TCTACTAGATCTTTTGAAGATCTGATAAATCGGATGAGAATAAAGATAGAGTCCCATTCTACATGTCAAT--------GC
CGACAACAATGAAATTTATTGTAAGAGGA
>cerinthoides_ANA
TACTAAG-TGAGAACTTTCAAATTCAGA-GAAACCCC-GGAAAAAAAAAAATGGG-CAATCCT-GAGCCAAA-TCCTTTT
TTT------------GGC-------------------------------------AAACAAAGAAAGATTCCGAAAGCTA
AAAAAA-GGATAGGTGCAGAGACTCAATGGAAGCTGTTCTAAC-AAATGGAGTTGA-CTGCGTTGGTAGA-GG-------
AATCCTTCT-TTCGAAACTTACGAAAAAA-TGAAAGATAACTCTATATA-CAT----------A-TAGTATTAG-G----
-----TA------CTG---------------AAATACTATATA-TTATGATTAAT--------------AA-G-AACAAA
AA--T--AGGTATTCTTATATTTTT----ATA---TGAAAAATGG----ACC-AATTGTTGTGAATTGATTTCACATTGA
ATAA-AAAATATTC------------------TATTTTTT-------GGTCA------AATCATTTACTCCA-----TTG
TCTACTAGATCTTTTGAAGATCTGATGAATCGGATGAGAATAAAGATAGAGTCCCATTCTACATGTCAAT--------GC
CGACAACAATGAAATTTATTGTAAGAGGA
>cerinthoides_MP653
TACTAAG-TGAGAACTTTCAAATTCAGA-GAAACCCC-GGAAAAAAAAA--TGGG-CAATCCT-GAGCCAAA-TCCTTTT
TTT------------GGC-------------------------------------AAACAAAGAAAGATTCCGAAAGCTA
AAAAAA-GGATAGGTGCAGAGACTCAATGGAAGCTGTTCTAAC-AAATGGAGTTGA-CTGCGTTGGTAGA-GG-------
AATCCTTCT-TTCGAAACTTTCGAAAAAA-TGAAAGATAACTCTATATA-CAT----------A-TAGTATTAG-G----
-----TA------CTG---------------AAATACTATATC-TTATGATTAAT--------------AA-G-AACAAA
AA--T--AGGTATTCTTATATTTTT----ATA---TGAAAAATGG----ACC-AATTGTTGTGAATTGATTTCACATTGA
ATAA-AAAATATTC------------------TATTTTTT-------GGTCA------AATCATTTACTCCA-----TTG
TCTACTAGATCTTTTGAAGATCTGATGAATCGGATGAGAATAAAGATAGAGTCCCATTCTACATGTCAAT--------GC
CGACAACAATGAAATTTATTGTAAGAGGA
>cetrata_EO12064
??????????????????????????????????CCC-GGAAAAAAAAA--TGGG-CCATCCT-GAGCCAAA-TCCTTTT
TTT------------GGC-------------------------------------AAACAAACAAAGATTCCGAAAGCTA
AAAAAAAGGATAGGTGCAGAGACTCAATGGAAGCTGTTCTAAC-AAATGGAGTTGA-CTGCGTTGGTAGA-GG-------
AATCCTTCT-ATCGAAACTTACGAAAAAA-TGAAAGATAACTCTATATA-CAT----------A-TAGTATTAG-G----
-----TA------CTG---------------AAATACTATATC-TTATGATTAAG--------------AA-G-AACAAA
AA--T--AGGTATTCCTATATTTTTT---ATA---TGAAAAATGG----ACC-AATTGTTGTGAATTGATTTCACATTGA
ATAA-AAAATATTC------------------TCTTTTTT-------GATCA------AATCATTTACTCCA-----TTG
TCTACTAGATCTTTTGAAGATCTGATGAATCGGATGAGAATAAAGATAGAGTCCCATTCTACATGTCAAT--------GC
CGACAACAATGAAATTTATTGTAAGAGGA
>chionodes_EO11699
TACTAAG-TGAGAACTTTCAAATTCAGA-GAAACCCC-GGAAAAAAAAA--TGGG-CAATCCT-GAGCCAAA-TCCTTTT
TTT------------GGC-------------------------------------AAACAAACAAAGATTCCGAAAGCTA
AAAAAA-GGATAGGTGCAGAGACTCAATGGAAGCTGTTCTAAC-AAATGGAGTTGA-CTGCGTTGGTAGA-GG-------
AATCCTTCT-ATCGAAACTTACGAAAAAA-TGAAAGATAACTCTATATA-CAT----------A-TAGTATTAG-G----
-----TA------CTG---------------AAATACTATATC-TTATGATTAAT--------------AA-G-AACAAA
AA--T--GGGTATTCCTATATTTTTT---ATA---TGAAAAATGG----ACC-AATTGTTGTGAATTGATTTCACATTGA
ATAA-AAAATATTC------------------AATTTTTT-------GATCA------AATCATTTACTCCA-----TTG
TCTACTAGATCTTTTGAAGATCTGATGAATCGGATGAGAATAAAGATAGAGTCCCATTCTACATGTCAAT--------GC
CGACAACAATGAAATTTATTGTAAGAGGA
>chrysocodon_ANA
TACTAAG-TGAGAACTTTCAAATTCAGA-GAAACCCC-GGAAAAAAAAA--TGGG-CAATCCT-GAGCCAAA-TCCTTTT
TTT------------GGC-------------------------------------AAACAAACAAAGATTCCGAAAGCTA
AAAAAA-GGATAGGTGCAGAGACTCAATGGAAGCTGTTCTAAC-AAATGGAGTTGA-CTGCGTTGGTAGA-GG-------
AATCCTTCT-ATCGAAACTTACGAAAAAA-TGAAAGATAACTATATATA-CAT----------A-TAGTATTAG-G----
-----TA------CTG---------------AAATACTATATC-TTATGATTAAT--------------AA-G-AACAAA
AA--T--AGGTATTCCTATATTTTTT---ATA---TGAAAAATGG----ACC-AATTGTTGTGAATTGATTTCACATAGA
ATAA-AAAATATTC------------------TATTTTTT-------GATCA------AATCATTTACTCCA-----TTG
TCTACTAGATCTTTTGAAGATCTGATGAATCGGATGAGAATAAAGATAGAGTCCCATTCTACATGTCAAT--------GC
CGACAACAATGAAATTTATTGTAAGAGGA
>ciliaris_KKN1
????????????????????????????????????????????????????????????CCT-GAGCCAAA-TCCTTTT
TTT------------CGC-------------------------------------AAACAAACAAAGATTCCGAAAGCTA
AAAAAA-GGATAGGTGCAGAGACTCAATGGAAGCTGTTCTAAC-AAATGGAGTTGA-CTGCGTTGGTAGA-GG-------
AATCCTTCT-ATCAAAACTTAAAAAAAAA-TGAAAGATAACTCTATATA-CCT----------A-TAGTATTAG-G----
-----TA------CTG---------------AAATACTATATC-TTATGATTAAT--------------AA-G-AACAAA
AA--G--AGGTATTC-TATATTTTTT---ATA---TGAAAAATGG----ACC-AATTGTTGTGAATTTATTTCACATTGA
ATAA-AAAATAGCA------------------TATTTTTT-------GATCA------AATCATTTACTCCA-----TTG
TCTACTAGATCTTTTGAAGATCTGATGAATCGGATGAGAATAAAGATAGAGTCCCATTCTACATGTCAAT--------GC
CGACAACAATGAAATTTATTGTAAGAGGA
>ciliaris_c_ANA
TACGAAG-TGAGAACTTTCAAATTCAGA-GAAACCCC-GGAAAAAAAAA--TGGG-CAATCCT-GAGCCAAA-TCCTTTT
TTT------------CGC-------------------------------------AAACAAACAAAGATTCCGAAAGCTA
AAAAAA-GGATAGGTGCAGAGACTCAATGGAAGCTGTTCTAAC-AAATGGAGTTGA-CTGCGTTGGTAGA-GG-------
AATCCTTCT-ATCAAAACTTAAAAAAAAAATGAAAGATAACTCTATATA-CCT----------A-TAGTATTAG-G----
-----TA------CTG---------------AAATACTATATC-TTATGATTAAT--------------AA-G-AACAAA
AA--G--AGGTATTC-TATATTTTTT---ATA---TGAAAAATGG----ACC-AATTGTTGTGAATTTATTTCACATTGA
ATAA-AAAATAGCA------------------TATTTTTT-------GATCA------AATCATTTACTCCA-----TTG
TCTACTAGATCTTTTGAAGATCTGATGAATCGGATGAGAATAAAGATAGAGTCCCATTCTACATGTCAAT--------GC
CGACAACAATGAAATTTATTGTAAGAGGA
>cinerea_MP967
TACTAAG-TGAGAACTTTCAAATTCAGA-GAAACCCC-GGAAAAAAAAA--TGGG-CAATCCT-GAGCCAAA-TCCTTTT
TTT------------CGC----------------TTTCGGAATCTTTGTTTGTTT---------------------GCGA
AAAAAA-GGATAGGTGCAGAGACTCAATGGAAGCTGTTCTAAC-AAATGGAGTTGA-CTGCGTTCGTAGA-GG-------
AATCCTTCT-ATCGAAACTTACAAAAAAA-TGAAAGATAACTCTATATA-CAT----------A-TAGTATTAG-G----
-----TA------CTG---------------AAATACTATATC-TTATGATTAAT---------ATAATAA-G-AACAAA
AA--T--AGGTATTCCTATATTTTTT---ATA---TGAAAAATGG----ACC-AATTGTTGTGAATTGATTTCACATTGA
ATAT-AAAATATCA------------------TATTTTTT-------GATCA------AATCATTTACTCCA-----TTG
TCTACTAGATCTTTTGAAGATCTGATGAATCGGATGAGAATAAAGATAGAGTCCCATTCTACATGTCAAT--------GA
CGACAACAATGAAATTTATTGTAAGAGGA
>cinerea_a_ANA
TACTAAG-TGAGAACTTTCAAATTCAGA-GAAACCCC-GGAAAAAAAAA--TGGG-CAATCCT-GAGCCAAA-TCCTTTT
TTT------------CGC----------------TTTCGGAATCTTTGTTTGTTT---------------------GCGA
AAAAAA-GGATAGGTGCAGAGACTCAATGGAAGCTGTTCTAAC-AAATGGAGTTGA-CTGCGTTCGTAGA-GG-------
AATCCTTCT-ATCGAAACTTACAAAAAAA-TGAAAGATAACTCTATATA-CAT----------A-TAGTATTAG-G----
-----TA------CTG---------------AAATACTATATC-TTATGATTAAT---------ATAATAA-G-AACAAA
AA--T--AGGTATTCCTATATTTTTT---ATA---TGAAAAATGG----ACC-AATTGTTGTGAATTGATTTCACATTGA
ATAT-AAAATATCA------------------TATTTTTT-------GATCA------AATCATTTACTCCA-----TTG
TCTACTAGATCTTTTGAAGATCTGATGAATCGGATGAGAATAAAGATAGAGTCCCATTCTACATGTCAAT--------GA
CGACAACAATGAAATTTATTGTAAGAGGA
>clavisepala_ANA
TACTAAG-TGAGAACTTTCAAATTCAGA-GAAACCCC-GGAAAAAAAAA--TGGG-CAATCCT-GAGCCAAA-TCCTTTT
TTT------------GGC-------------------------------------AAACAAACAAAGATTCCGAAAGCTA
AAAAAA-GGATAGGTGCAGAGACTCAATGGAAGCTGTTCTAAC-AAATGGAGTTGA-CTGCGTTGGTAGA-GG-------
AATCCTTCT-ATCGAAACTTACGAAAAAA-TGAAAGATAACTATATATA-CAT----------A-TAGTATTAG-G----
-----TA------CTG---------------AAATACTATATC-TTATGATTAAT--------------AA-G-AACAAA
AA--T--AGGTATTCCTATATTTTTT---ATA---TGAAAAATGG----ACC-AATTGTTGTGAATTGATTTCACATTGA
ATAA-AAAATAGAA------------------TATTTTTT-------GATCA------AATCATTTACTCCA-----TTG
TCTACTAGATCTTTTGAAGATCTGATGAATCGGACGAGAATAAAGATAGAGTCCCATTCTACATGTCAAT--------GC
CGACAACAATGAAATTTATTGTAAGAGGA
>coarctata_ANA
TACTAAG-TGAGAACTTTCAAATTCAGA-GAAACCCC-GGAAAAAAAAA--TGGG-CAATCCT-GAGCCAAA-TCCTTTT
TTT------------GGC-------------------------------------AAACAAAGAAAGATTCCGAAAGCTA
AAAAA--GGATAGGTGCAGAGACTCAATGGAAGCTGTTCTAAC-AAATGGAGTTGA-CTGCGTTGGTAGA-GG-------
AATCCTTCT-ATCGAAACTTACGAAAAAA-TGAAAGATAACTATATATA-CAT----------A-TAGTATTAG-G----
-----TA------CTG---------------AAATACTATATC-TTATGATTAAT--------------AA-G-AACAAA
AA--T--AGGTATTCCTATATTTTTT---ATA---TGAAAAATGG----ACC-CATTGTTGTGAATTGATTTCACATTGA
ATAA-AAAATATTC------------------TATTTTTT-------GATCA------AATCATTTACTCCA-----TTG
TCTACTAGATCTTTTGAAGATCTGATGAATCGGATGAGAATAAAGATAGAGTCCCATTCTACATGTCAAT--------GC
CGACAACAATGAAATTTATTGTAAGAGGA
>coarctata_MP590
????????????????????????????????????????????????????????????????????????????????
????????????????????????????????????????????????????????????????????????????????
???????????????????????????????????????????????????????A-CTGCGTTGGTAGA-GG-------
AATCCTTCT-ATCGAAACTTACGAAAAAA-TGAAAGATAACTCTATATA-CAT----------A-TAGTATTAG-G----
-----TA------CTG---------------AAATACTATATC-TTATGATTAAT--------------AA-G-AACAAA
AA--T--AGGTATTCCTATATTTTTT---ATA---TGAAAAATGG----ACC-CATTGTTGTGAATTGATTTCACATTGA
ATAA-AAAATATTC------------------TATTTTTT-------GATCA------AATCATTTACTCCA-----TTG
TCTACTAGATCTTTTGAAGATCTGATGAATCGGATGAGAATAAAGATAGAGTCCCATTCTACATGTCAAT--------GC
CGACAACAATGAAATTTATTGTAAGAGGA
>coccinea_coc_MP1020
?????????????????????????????????????????????????????????????????????AAA-TCCTTTT
TTT-------------GC-------------------------------------AAACAAAGAAAGATTCCGAAAGCTA
AAAAAA-GGATAGGTGCAGAGACTCAATGGAAGCTGTTCTAAC-AAATGGAGTTGA-CTGCGTTGGTAGA-GG-------
AATCCTTCT-ATCGAAACTTACGAAAAAA-TGAAAGATAACTCTATATA-CAT----------A-TAGTATTAG-G----
-----TA------CTG---------------AAATACTATATC-TTATGATTAAT--------------AA-G-AACAAA
AA--T--AGGTATTCCTATATTTTTT---ATA---TGAAAAATGG----ACC-CATTGTTGTGAATTGATTTCACATTGA
ATAA-AAAATATTC------------------TATTTTTT-------GATCA------AATCATTTACTCCA-----TTG
TCTACTAGATCTTTTGAAGATCTGATGAATCGGATGAGAATAAAGATAGAGTCCCATTCTACATGTCAAT--------GC
CGACAACAATGAAATTTATTGTAAGAGGA
>coccinea_coc_MP1053
??????????AGAACTTTCAAATTCAGA-GAAACCCC-GGAAAAAAAAA--TGGG-CAATCCT-GAGCCAAA-TCCTTTT
TTT------------GGC-------------------------------------AAACAAAGAAAGATTCCGAAAGCTA
AAAAAA-GGATAGGTGCAGAGACTCAATGGAAGCTGTTCTAAC-AAATGGAGTTGA-CTGCGTTGGTAGA-GG-------
AATCCTTCT-ATCGAAACTTACGAAAAAA-TGAAAGATAACTCTATATA-CAT----------A-TAGTATTAG-G----
-----TA------CTG---------------AAATACTATATC-TTATGATTAAT--------------AA-G-AACAAA
AA--T--AGGTATTCCTATATTTTTT---ATA---TGAAAAATGG----ACC-CATTGTTGTGAATTGATTTCACATTGA
ATAA-AAAATATTC------------------TATTTTTT-------GATCA------AATCATTTACTCCA-----TTG
TCTACTAGATCTTTTGAAGATCTGATGAATCGGATGAGAATAAAGATAGAGTCCCATTCTACATGTCAAT--------GC
CGACAACAATGAAATTTATTGTAAGAGGA
>condensata_MP890
TACTAAG-TGAGAACTTTCAAATTCAGA-GAAACCCC-GGAAAAAAAAA--TGGG-CAATCCT-GAGCCAAA-TCCTTTT
TTT------------GGC-------------------------------------AAACAAACAAAGATTCCGAAAGCTA
AAAAAA-GGATAGGTGCAGAGACTCAATGGAAGCTGTTCTAAC-AAATGGAGTTGA-CTGCGTTGGTAGA-GG-------
AATCCTTCT-ATCGAAACTTACGAAAAAA-TGAAAGATAACTCTATATA-CAT----------A-TAGTATTATAG----
-----TA------CTG---------------AAATACTATATC-TTATGATTAAT--------------AA-G-AACAAA
AA--T--AGGTATTCCTATATTTTTT---ATA---TGAAAAATGG----ACC-AATTGTTGTGAATTGATTTCACATTGA
ATAA-AAAATATTC------------------TATTTTTT-------GATCA------GATCATTTACTCCA-----TTG
TCTACTAGATCTTTTGAAGATCTGATGAATCGGATGAGAATAAAGATAGAGTCCCATTCTACATGTCAAT--------GC
CGACAACAATGAAATTTATTGTAAGAGGA
>corifolia_ANA
TACTAAG-TGACAACTTTCAAATTCAGA-GAAACCCC-GGAAAAAAAAA--TGGG-CAATCCT-GAGCCAAA-TCCTTTT
TTT------------GGC-------------------------------------AAACAAACAAAGATTCCGAAAGCTA
AAAAAA-GGATAGGTGCAGAGACTCAATGGAAGCTGTTCTAAC-AAATGGAGTTGA-CTGCGTTGGTAGA-GG-------
AATCCTTCT-ATCGAAACTTACGAAAAAA-TGAAAGATAACTCTATATA-CAT----------A-TAGTATTAC-A----
-----TA------CTG---------------AAATACTATATA-TTATGATTAAT--------------AA-G-AACAAA
AA--T--AGGTATTCCTATATTTTTT---ATA---TGAAAAATGG----ACC-AATTGTTGTGAATTGATTTCACATTGA
ATAA-AAAATATTC------------------TATTTTTT-------GATCA------AATCATTTACTCCA-----TTG
TCTACTAGATCTTTTGAAGATCTGATGAATCGGATGAGAATAAAGATAGAGTCCCATTCTACATGTCAAT--------GC
CGACAACAATGAAATTTATTGTAAGAGGA
>corifolia_MP823
????????????????TTCAA-TTCAGA-GAAACCCC-GGAAAAAAAAA--TGGG-CAATCTT-GAGCCAAA-TCCTTTT
TTT------------GGC-------------------------------------AAACAAACAAAGATTCCGAAAGCTA
AAAAAA-GGATAGGTGCAGAGACTCAATGGAAGCTGTTCTAACCAAATGGAGTTGA-CTGCGTTGGTAGA-GG-------
AATCCTTCT-ATCGAAACTTACGAAAAAA-TGAAAGATAACTCTATATA-CAT----------A-TAGTATTAC-A----
-----TA------CTG---------------AAATACTATATA-TTATGATTAAT--------------AA-G-AACAAA
AA--T--AGGTATTCCTATATTTTTT---ATA---TGAAAAAGGG----ACC-AATTGTTGTGAATTGATTTCACATTGA
ATAA-AAAATATTC------------------TATTTTTT-------GATCA------AATCATTTACTCCA-----TTG
TCTACTAGATCTTTTGAAGATCTGATGAATCGGATGAGAATAAAGATAGAGTCCCATTCTACATGTCAAT--------GC
CGACAACAATGAAATTTATTGTAAGAGGA
>cristata_MP820
TACTAAG-TGAGAACTTTCAAATTCAGA-GAAACCCC-GGAAAAAAAAA--TGGG-CAATCCT-GAGCCAAA-TCCTTTT
TTT------------GGC-------------------------------------AAACAAACAAAGATTCCGAAAGCTA
AAAAAA-GGATAGGTGCAGAGACTCAATGGAAGCTGTTCTAAC-AAATGGAGTTGA-CTGCGTTGGTAGA-GG-------
AATCCTTCT-ATCGAAACTTACGAAAAAA-TGAAAGATAACTCTATATA-CCT----------A-TAGTATTAG-G----
-----TA------CTG---------------AAATACCATATC-TTATGATTAAT--------------AA-G-AACAAA
AA--T--AGGTATTCCTATATTTTTT---ATAATATGAAAAATGG----ACC-AATTGTTGTGAATTGATTTCACATTGA
ATAA-AAAATATTC------------------TATTTTTT-------GATCA------AATCATTTACTCCA-----TTG
TCTACTAGATCTTTTGAAGATCTGATGAATCGGATGAGAATAAAGATAGAGTCCCATTCTACATGTCAAT--------GC
CGACAACAATGAAATTTATTGTAAGAGGA
>curviflora_MP765
TACTAAG-TGAGAACTTTCAAATTCAGA-GAAACCCC-GGAAAAAAAAA--TGGG-CAATCCT-GAGCCAAA-TCCTTTT
TTT------------GGC-------------------------------------AAACAAACAAAGATTCCGAAAGCTA
AAAAAA-GGATAGGTGCAGAGACTCAATGGAAGCTGTTCTAAC-AAATGGAGTTGA-CTGCGTTGGTAGA-GG-------
AATCCTTCT-ATCGAAACTTACGAAAAAA-TGAAAGATAACTCTATATA-CAT----------A-TAGTATTAG-G----
-----TA------CTG---------------AAATACTATATC-TTATGATTAAT--------------AA-G-AACAAA
AA--T--AGGTATTCCTATATTTTTT---ATA---TGAAAAATGG----ACC-AATTGTTGTGAATTGATTTCACATTGA
ATAA-AAAATATTC------------------TATTTTTT-------GATCA------AATCATTTACTCCA-----TTG
TCTACTAGATCTTTTGAAGATCTGATGAATCGGATGAGAATAAAGATAGAGTCCCATTCTACATGTCAAT--------GC
CGACAACAATGAAATTTATTGTAAGAGGA
>cyathiformis_a_ANA
TACTAAG-TGAGAACTTTCAAATTCAGA-GAAACCCC-GGAAAAAAAAA--TGGG-CAATCCT-GAGCCAAA-TCCTTTT
TTT------------GGC-------------------------------------AAACAAACAAAGATTCCGAAAGCTA
AAAAAA-GGATAGGTGCAGAGACTCAATGGAAGCTGTTCTAAC-AAATGGAGTTGA-CTGCGTTGGTAGA-GG-------
AATCCTTCT-ATCGAAACTTACGAAAAAA-TGAAAGATAACTCTATATA-CAT----------A-TAGTATTAG-G----
-----TA------CTG---------------AAATACTATATC-TTATGATTAAT--------------AA-G-AACAAA
AA--T--AGGTATTCCTATATTTTTT---ATA---TGAAAAATGG----ACC-AATTGTTGTGAATTGATTTCACATTGA
ATAA-AAAATATTC------------------TATTTTTT-------GATCA------AATCATTTACTCCA-----TTG
TCTACTAGATCTTTTGAAGATCTGATGAATCGGATGAGAATAAAGATAGAGTCCCATTCTACATGTCAAT--------GC
CGACAACAATGAAATTTATTGTAAGAGGA
>cyathiformis_d_ANA
TACTAAG-TGAGAACTTTCAAATTCAGA-GAAACCCC-GGAAAAAAAAA--TGGG-CAATCCT-GAGCCAAA-TCCTTTT
TTT------------GGC-------------------------------------AAACAAACAAAGATTCCGAAAGCTA
AAAAAA-GGATAGGTGCAGAGACTCAATGGAAGCTGTTCTAAC-AAATGGAGTTGA-CTGCGTTGGTAGA-GG-------
AATCCTTCT-ATCGAAACTTACGAAAAAA-TGAAAGATAACTCTATATA-CAT----------A-TAGTATTAG-G----
-----TA------CTG---------------AAATACTATATC-TTATGATTAAT--------------AA-G-AACAAA
AA--T--AGGTATTCCTATATTTTTT---ATA---TGAAAAATGG----ACC-AATTGTTGTGAATTGATTTCACATTGA
ATAA-AAAATATTC------------------TATTTTTT-------GATCA------AATCATTTACTCCA-----TTG
TCTACTAGATCTTTTGAAGATCTGATGAATCGGATGAGAATAAAGATAGAGTCCCATTCTACATGTCAAT--------GC
CGACAACAATGAAATTTATTGTAAGAGGA
>densifolia_BG591
????????????????????????????????????????????????????????????????????????????????
???????????????????????????????????????????????????????????????????????????????A
ATAAAA-GGATAGGTGCAGAGACTCAATGGAAGCTGTTCWAAC-AAATGGAGTTGA-CTGCGTTGGTAGA-AG-------
AATCCTTCT-ATCGAAACTTACGAAAAAA-TGAAAGATAACTCTATATA-GAT----------A-TAGTATTAG-G----
-----TA------CTGTASTATTASGTACTGAAATACTATATC-TTTTGATTAAT--------------AA-GAAAAAAA
AA--T--AGGTATTCCTATATTTTTT---ATA---TGAAAAATGG----ACC-AATTGTTGTGAATTGATTTCACATTGA
ATAA-AAAATATTC------------------TATTTTTT-------GATCA------AATCATTTACTCCA-----TTG
TCTACTAGATCTTTTGAAGATCTGATGAATCGGATGAGAATAAAGATAGAGTCCCGTTCTACATGTCAAT--------GC
CGACAACAATGAAATTTATTGTAAGAGGA
>dracomontana_EO12130
?ACTAAG-TGAGA-CTTTCAA-TTCAGA-GAAACCCC-GGAAAAAAAAA--TGGG-CAATCCT-GAGCCAAA-TCCTTTT
TTT------------GGC-------------------------------------ACCCATTCAAAGATTCCGAAAGC??
??????-???????TGCAGAGACTCAATGGAAGCTGTTCTAAC-AAATGGAGTTGA-CTGCGTTGGTAGA-GG-------
AATCTTTCT-ATCGAAACTTACGAAAAAA-TGAAAGATAACTATATATA-CAT----------A-TAGTATTAG-G----
-----TA------CTG---------------AAATACTATATC-TTATGATTAAT--------------AA-G-AACAAA
AA--T--AGGTATTCCTATATTTTTT---ATA---TGAAAAATGG----ACC-AATTGTTGTGAATTGATTTCACAGTGA
ATAA-AAAATATTC------------------TATTTTTT-------GATCA------AATCATTTACTCCA-----TTG
TCTACTAGATCTTTTGAAGATCTGATGAATCGGATGAGAATAAAGATAGAGTCCCATTCTACATGTCAAT--------GC
CGACAACAATGAAATTTATTGTAAGAGGA
>drakensbergensis_DB1443
?????????????????????????????????CCCC-GGAAAAAAAAA--TGGG-CAATCCT-GAGCCAAA-TCCTTTT
TTT------------GGC-------------------------------------AAACAAACAAAGATTCCGAAAGCTA
AAAAAA-GGATAGGTGCAGAGACTCAATGGAAGCTGTTCTAAC-AAATGGAGTTGA-CTGGGTTGGTAGA-GG-------
AATCCTTCT-ATCGAAACTTACGAAAAAA-TGAAAGATAACTATATATA-CAT----------A-TAGTATTAG-G----
-----TA------CTG---------------AAATACTATATC-TTATGATTAAT--------------AA-G-AACAAA
AA--T--AGGTATTCCTATATTTTTT---ATA---TGAAAAATGG----ACC-AATTGTTGTGAATTGATTTCACATTGA
ATAA-AAAATATTC------------------TATTTTTT-------GATCA------AATCATTTACTCCA-----TTG
TCTACTAGATCTTTTGAAGATCTGATGAATCGGATGAGAATAAAGATAGAGTCCCATTCTACATGTCAAT--------GC
CGACAACAATGAAATTTATTGTAAGAGGA
>duthieae_ANA
TACTAAG-TGAGAACTTTCAAATTCAGA-GAAACCCC-GGAAAAAAAAA--TGGG-CAATCCT-GAGCCAAA-TCCTTTT
TTT------------GGC-------------------------------------AAACAAACAAAGATTCCGAAAGCTA
AAAAAA-GGATAGGTGCAGAGACTCAATGGAAGCTGTTCTAAC-AAATGGAGTTGA-CTGCGTTGGTAGA-GG-------
AATCCTTCT-ATCGAAACTTACGAAAAAA-TGAAAGATAACTCTATATA-CAT----------A-TAGTATTAG-G----
-----TA------CTG---------------AAATACTATATC-TTATGATTAAT--------------AA-G-AACAAA
AA--T--AGGTATTCCTATATTTTTT---ATA---TGAAAAATGG----ACC-AATTGTTGTGAATTGATTTCACATTGA
ATAA-AAAATATTC------------------TATTTTTT-------GATCA------AATCATTTACTCCA-----TTG
TCTACTAGATCTTTTGAAGATCTGATGAATCGGATGAGAATAAAGATAGAGTCCCATTCTACATGTCAAT--------GC
CGACAACAATGAAATTTATTGTAAGAGGA
>equisetifolia_ANA_CP
TACTAAG-TGAGAACTTTCAAATTCAGA-GAAACCCC-GGAAAAAAAAA--TGGG-CAATCCT-GAGCCAAA-TCCTTTT
TTT------------GGC-------------------------------------AAACAAACAAAGATTCCGAAAGCTA
AAAAAA-GGATAGGTGCAGAGACTCAATGGAAGCTGTTCTAAC-AAATGGAGTTGA-CTGCGTTGGTAGA-GG-------
AATCCTTCT-ATCGAAACTTACGAAAAAA-TGAAAGATAACTCTATATA-CAT----------A-TAGTATTAG-G----
-----TA------CTG---------------AAATACTATATC-TTATGATTAAT--------------AA-G-AACAAA
AA--T--AGGTATTCCTATATTTTTT---ATA---TGAAAAATGG----ACC-AATTGTTGTGAATTGATTTCACATGGA
ATAA-AAAATATTC------------------TATTTTTT-------GATCA------AATCATTTACTCCA-----TTG
TCTACTAGATCTTTTGAAGATCTGATGAATCGGATGAGAATAAAGATAGAGTCCCATTCTACATGTCAAT--------GC
CGACAACAATGAAATTTATTGTAAGAGGA
>equisetifolia_MP829
?????AG-TGAGAACTTTCAAATTCAGA-GAAACCCC-GGAAAAAAAAA--TGGG-CAATCCT-GAGCCAAA-TCCTTTT
TTT------------GGC-------------------------------------AAACAAACAAAGATTCCGAAAGCTA
AAAAAA-GGATAGGTGCAGAGACTCAATGGAAGCTGTTCTAAC-AAATGGAGTTGA-CTGCGTTGGTAGA-GG-------
AATCCTTCT-ATCGAAACTTACGAAAAAA-TGAAAGATAACTCTATATA-CAT----------A-TAGTATTAG-G----
-----TA------CTG---------------AAATACTATATC-TTATGATTAAT--------------AA-G-AACAAA
AA--T--AGGTATTCCTATATTTTTT---ATA---TGAAAAATGG----ACC-AATTGTTGTGAATTGATTTCACATGGA
ATAA-AAAATATTC------------------TATTTTTT-------GATCA------AATCATTTACTCCA-----TTG
TCTACTAGATCTTTTGAAGATCTGATGAATCGGATGAGAATAAAGATAGAGTCCCATTCTACATGTCAAT--------GC
CGACAACAATGAAATTTATTGTAAGAGGA
>erigena_EO12623
???????????????TTTCAAATTCAGA-GAAACCCA-GGAAAAAAAAA--TGGG-CAATCCT-GAGCCAAA-TCCTTTT
TTT------------CGC-------------------------------------AAACAAACAAAAATTCCGAAAGCTA
AAAAAAAGGATAGGTGCAGAGACTCAATGGAAGCTGTTCTAAC-AAACGGAGTTGA-CTGCGTTGGTAGA-GG-------
AATCCTTCT-ATCGAACCATTCGAAAAAA-TGAAAGATAACTCTATATA-CCT----------A-TAGTATTAG-G----
-----TA------CTG---------------AAATACTATATC-TTATGATTAAT--------------AA-G-AACAAA
AC--T--AGGTATTCCTATATTTTTT---ATA---TGAAAAATGG----ACC-AATTGTTGTGAATTGATTTCACATTGA
ATAA-AAAATAGCA------------------TATTTTTT-------GATCA------AATCATTTACTCCA-----GTG
TCTACTAGATCTTTTGAAGATCTGATGAATCGGATGAGAATAAAGATAGAGTCCCATTCTACATGTCAAT--------GC
CGACAACAATGAAATTTATTGTAAGAGGA
>erigena_a_ANA
TACTAAG-TGAGAACTTTCAAATTCAGA-GAAACCCA-GGAAAAAAAAA--TGGG-CAATCCT-GAGCCAAA-TCCTTTT
TTT------------CGC-------------------------------------AAACAAACAAAAATTCCGAAAGCTA
AAAAAAAGGATAGGTGCAGAGACTCAATGGAAGCTGTTCTAAC-AAATGGAGTTGA-CTGCGTTGGTAGA-GG-------
AATCCTTCT-ATCGAACCATTCGAAAAAA-TGAAAGATAACTCTATATA-CCT----------A-TAGTATTAG-G----
-----TA------CTG---------------AAATACTATATC-TTATGATTAAT--------------AA-G-AACAAA
AC--T--AGGTATTCCTATATTTTTT---ATA---TGAAAAATGG----ACC-AATTGTTGTGAATTGATTTCACATTGA
ATAA-AAAATAGCA------------------TATTTTTT-------GATCA------AATCATTTACTCCA-----GTG
TCTACTAGATCTTTTGAAGATCTGATGAATCGGATGAGAATAAAGATAGAGTCCCATTCTACATGTCAAT--------GC
CGACAACAATGAAATTTATTGTAAGAGGA
>esterhuyseniae_EO11831
TACTAAG-TGAGAACTTTCAAATTCAGA-GAAACCCC-GGAAAAAAAAAA-TGGG-CAATCCT-GAGCCAAA-TCCTTTT
TTT------------GGC-------------------------------------AAACAAACAAAGATTCCGAAAGCTA
AAAAAA-GGATAGGTGCAGAGACTCAATGGAAGCTGTTCTAAC-AAATGGAGTTGA-CTGCGTTGGTAGA-GG-------
AATCCTTCT-ATCGAAACTTACGAAAAAA-TGAAAGATAACTCTATATA-CAT----------A-TAGTATTAG-G----
-----TA------CTG---------------AAATACTATATC-TTATGATTAAT--------------AA-G-AACAAA
AA--T--GGGTATTCCTATATTTTTT---ATA---TGAAAAATGG----ACC-AATTGTTGTGAATTGATTTCACATTGA
ATAA-AAAATATTC------------------AATTTTTT-------GATCA------AATCATTTACTCCA-----TTG
TCTACTAGATCTTTTGAAGATCTGATGAATCGGATGAGAATAAAGATAGAGTCCCATTCTACATGTCAAT--------GC
CGACAACAATGAAATTTATTGTAAGAGGA
>esteriana_EO12545
TACTAAG-TGAGAACTTTCAAATTCAGA-GAAACCCC-GGAAAAAAAAA--TGGG-CAATCCT-GAGCCAAA-TCCTTTT
TTT------------GGC-------------------------------------AAACAAACAAAGATTCCGAAAGCTA
AAAAAA-GGATAGGTGCAGAGACTCAATGGAAGCTGTTCTAAC-AAATGGAGTTGA-CTGCGTTGGTAGA-GG-------
AATCCTTCT-ATCGAAACTTACGAAAAAA-TGAAAGATAACTCTATATA-CAT----------A-TAGTATTAG-G----
-----TA------CTG---------------AAATACTATATC-TTATGATTAAT--------------AA-G-AACAAA
AA--T--AGGTATTCCTATATTTTTT---ATA---TGAAAAATGG----ACC-AATTGTTGTGAATTGATTTCACATTGA
ATAA-AAAATATTC------------------TATTTTTT-------GATCA------AATCATTTACTCCA-----TTG
TCTACTAGATCTTTTGAAGATCTGATGAATCGGATGAGAATAAAGATAGAGTCCCATTCTACATGTCAAT--------GC
CGACAACAATGAAATTTATTGTAAGAGGA
>fausta_MP663
TACTAAG-TGAGAACTTTCAAATTCAGA-GAAACCCC-GGAAAAAAAAA--TGGG-CAATCCT-GAGCCAAA-TCCTTTT
TTT------------GGC-------------------------------------AAACAAACAAAGATTCCGAAAGCTA
AAAAAA-GGATAGGTGCAGAGACTCAATGGAAGCTGTTCTAAC-AAATGGAGTTGA-CTGCGTTGGTAGA-GG-------
AATCCTTCT-ATCGAAACTTACGAAAAAA-TGAAAGATAACTCTATATA-CAT----------A-TAGTATTAG-G----
-----TA------CTG---------------AAATATTATATC-TTATGATTAAT--------------AA-G-AACAAA
AA--T--AGGTATTCCTATATTTTTT---ATA---TGAAAAATGG----ACC-AATTGTTGTGAATTGATTTCACATTGA
ATAA-AAAATATTC------------------TATTTTTT-------GATCA------AATCATTTACTCCA-----TTG
TCTACTAGATCTTTTGAAGATCTGATGAATCGGATGAGAATAAAGATAGAGTCCCATTCTACATGTCAAT--------GC
CGACAACAATGAAATTTATTGTAAGAGGA
>fillipendula_min_MP926
TACTAAG-TGAGAACTTTCAAATTCAGA-GAAACCCC-GGAAAAAAAAA--TGGG-CAATCCT-GAGCCAAA-TCCTTTT
TTT------------GGC-------------------------------------AAACAAACAAAGATTCCGAAAGCTA
AAAAAA-GGATAGGTGCAGAGACTCAATGGAAGCTGTTCTAAC-AAATGGAGTTGA-CTGCGTTGGTAGA-GG-------
AATCCTTCT-ATCGAAACTTACGAAAAAA-TGAAAGATAACTCTATATA-CAT----------A-TAGTATTAG-G----
-----TA------CTG---------------AAATACTATATC-TTATGATTAAT--------------AA-G-AACAAA
AA--T--AGGTATTCCTGTATTTTTT---ATAATATGAAAAATGG----ACC-AATTGTTGTGAATTGATTTCACATTGA
ATAA-AAAATATTC------------------TATTTTTT-------GATCA------AATCATTTACTCCA-----TTG
TCTACTAGATCTTTTGAAGATCTGATGAATCGGATGAGAATAAAGATAGAGTCCCATTCTACATGTCAAT--------GC
CGACAACAATGAAATTTATTGTAAGAGGA
>frigida_MP658
TACTAAG-TGAGAACTTTCAAATTCAGA-GAAACCCC-GGAAAAAAAAA--TGGG-CAATCCT-GAGCCAAA-TCCTTTT
TTT------------GGC-------------------------------------AAACAAACAAAGATTCCGAAAGCTA
AAAAAA-GGATAGGTGCAGAGACT??ATGGAAGCTGTTCTAAC-AAATGGAGTTGA-CTGCGTTGGTAGA-GG-------
AATCCTTCT-ATCGAAACTTACGAAAAAA-TGAAAGATAACTATATATA-CAT----------A-TAGTATTAG-G----
-----TA------CTG---------------AAATACTATATC-TTATGATTAAT--------------AA-G-AACAAA
AA--T--AGGTATTCCTATATTTTTT---ATA---TGAAAAATGG----ACC-AATTGTTGTGAATTGATTTCACATTGA
ATAA-AAAATATTC------------------TATTTTTT-------GATCA------AATCATTTACTCCA-----TTG
TCTACTAGATCTTTTGAAGATCTGATGAATCGGATGAGAATAAAGATAGAGTCCCATTCTACATGTCAAT--------GC
CGACAACAATGAAATTTATTGTAAGAGGA
>garciae_MP1253
TACTAAG-TGAGAACTTTCAAATTCAGA-GAAACCCC-GGAAAAAAAAA--TGGG-CAATCCT-GAGCCAAA-TCCTTTT
TTT------------GGC-------------------------------------AAACAAACAAAGATTCCGAAAGCTA
AAAAAA-GGATAGGTGCAGAGACTCAATGGAAGCTGTTCTAAC-AAATGGAGTTGA-CTGCGTTGGTAGA-GG-------
AATCCTTCT-ATCGAAACTTACGAAAAAA-TGAAAGATAACTCTATATA-CAT----------A-TAGTATTAG-G----
-----TA------CTG---------------AAATACTATATC-TTATGATTAAT--------------AA-G-AACAAA
AA--T--AGGTATTCCTATATTTTTT---ATA---TGAAAAATGG----ACC-AATTGTTGTGAATTGATTTCACATTGA
ATAA-AAAATATTC------------------TATTTTTT-------GATCA------AATCATTTACTCCA-----TTG
TCTACTAGATCTTTTGAAGATCTGATGAATCGGATGAGAATAAAGATAGAGTCCCATTCTACATGTCAAT--------GC
CGACAACAATGAAATTTATTGTAARAGGA
>georgica_ANA
TACTAAG-TGAGAACTTTCAAATTCAGA-GAAACCCC-GGAAAAAAAAA--TGGG-CAATCCT-GAGCCAAA-TCCTTTT
TTT------------GGC-------------------------------------AAACAAACAAAGATTCCGAAAGCTA
AAAAAA-GGATAGGTGCAGAGACTCAATGGAAGCTGTTCTAAC-AAATGGAATTGA-CTGCGTTGGTAGA-GG-------
AATCCTTCT-ATCGAAACTTACGAAAAAA-TGAAAGATAACTATATATA-CAT----------A-TAGTATTAG-G----
-----TA------CTG---------------AAATACTATATC-TTATGATTAAT--------------AA-G-AACAAA
AA--T--AGGTATTCCTATATTTTTT---ATA---TGAAAAATGG----ACC-AATTGTTGTGAATTGATTTCACATTGA
ATAA-AAAATATTC------------------TATTTTTT-------GATCA------AATCATTTACTCCA-----TTG
TCTACTAGATCTTTTGAAGATCTGATGAATCGGATGAGAATAAAGATAGAGTCCCATTCTACATGTCAAT--------GC
CGACAACAATGAAATTTATTGTAAGAGGA
>gibbosa_ANA
TACTAAG-TGAGAACTTTCAAATTCAGA-GAAACCCC-GGAAAAAAAAA--TGGG-CAATCCT-GAGCCAAA-TCCTTTT
TTT------------GGC-------------------------------------AAACAAACAAAGATTCCGAAAGCTA
AAAAAA-GGATAGGTGCAGAGACTCAATGGAAGCTATTCTAAC-AAATGGAGTTGA-CTGTGTTGGTAGA-GG-------
AATCCTTCT-ATCGAAACTTACGAAAAAA-TGAAAGATAACTCTATATA-CAT----------A-TAGTATTAG-G----
-----TA------CTG---------------AAATACTATATC-TTATGATTAAT--------------AA-G-AACAAA
AA--T--AGGTATTCCTATATTTTTT---ATA---TGAAAAATGG----ACC-AATTGTTGTGAATTGATTTCACCTTGA
ATAA-AAAATATTC------------------TATTTTTT-------GATCA------AATCATTTACTCCA-----TTG
TCTACTAGATCTTTTGAAGATCTGATGAATCGGATGAGAATAAAGATAGAGTCCCATTTTACATGTCAAT--------GC
CGACAACAATGAAATTTATTGTAAGAGGA
>gibbosa_ANA_b
TACTAAG-TGAGAACTTTCAAATTCAGA-GAAACCCC-GGAAAAAAAAA--TGGG-CAATCCT-GAGCCAAA-TCCTTTT
TTT------------GGC-------------------------------------AAACAAACAAAGATTCCGAAAGCTA
AAAAAA-GGATAGGTGCAGAGACTCAATGGAAGCTATTCTAAC-AAATGGAGTTGA-CTGTGTTGGTAGA-GG-------
AATCCTTCT-ATCGAAACTTACGAAAAAA-TGAAAGATAACTCTATATA-CAT----------A-TAGTATTAG-G----
-----TA------CTG---------------AAATACTATATC-TTATGATTAAT--------------AA-G-AACAAA
AA--T--AGGTATTCCTATATTTTTT---ATA---TGAAAAATGG----ACC-AATTGTTGTGAATTGATTTCACATTGA
ATAA-AAAATATTC------------------TATTTTTT-------GATCA------AATCATTTACTCCA-----TTG
TCTACTAGATCTTTTGAAGATCTGATGAATCGGATGAGAATAAAGATAGAGTCCCATTCTACATGTCAAT--------GC
CGACAACAATGAAATTTATTGTAAGAGGA
>glomiflora_EO12548
TACTAAG-TGAGAACTTTCAAATTCAGA-GAAACCCC-GGAAAAAAAAA--TGGG-CAATCCT-GAGCCAAA-TCCTTTT
TTT------------GGC-------------------------------------AAACAAACAAAGATTCCGAAAGCTA
AAAAAA-GGATAGGTGCAGAGACTCAATGGAAGCTGTTCTAAC-AAATGGAGTTGA-CTGCGTTGGTAGA-GG-------
AATCCTTCT-ATCGAAACTTACGAAAAAA-TGAAAGATAACTCTATATA-CAT----------AATAGTATTAG-G----
-----TA------CTG---------------AAATACTATATC-TTATGATTAAT--------------AA-G-AAAAAA
AA--T--AGGTATTCCTATATTTTTT---ATA---TGAAAAATGG----ACC-AATTGTTGTGAATTGATTTCACATTGA
ATAA-AAAATATTC------------------TATTTTTT-------GATCA------AATCATTTACTCCA-----TTG
TCTACTAGATCTTTTGAAGATCTGATGAATCGGATGAGAATAAAGATAGAGTCCCATTCTACATGTCAAT--------GC
CGACAACAATGAAATTTATTGTAAGAGGA
>goudotiana_cf_EO12659
TACTAAG-TGAGAACTTTCAAATTCAGA-GAAACCCC-GGAAAAAAAAA--TGGG-CAATCCT-GAGCCAAA-TCCTTTT
TTT------------GGC-------------------------------------AAACAAACAAAGATTCCGAAAGCTA
AAAAAA-GGATAGGTGCAGAGACTCAATGGAAGCTGTTCTAAC-AAATGGAGTTGA-CTGCGTTGGTAGA-GG-------
AATCCTTCT-ATCGAAACTTACGAAAAAA-TGAAAGATAACTCTATATA-CAT----------A-TAGTATTAG-G----
-----TA------CTG---------------AAATACTATATC-TTATGATTAAT--------------AA-G-AACAAA
AA--T--AGGTATTCCTATATTTTTT---ATA---TGAAAAATGG----ACC-AATTGTTGTGAATTGATTTCACATTGA
ATAA-AAAATATTC------------------TATTTTTT-------GATCA------AATCATTTACTCCA-----TTG
TCTACTAGATCTTTTGAAGATCTGATGAATCGGATGAGAATAAAGATAGAGTCCCATTCTACATGTCAAT--------GC
CGACAACAATGAAATTTATTGTAAGAGGA
>halicacaba_ANA
TACTAAG-TGAGAACTTTCAAATTCAGA-GAAACCCC-GGAAAA-GAAA--TGGG-CAATCCT-GAGCCAAA-TCCTTTT
TTT------------GGC-------------------------------------AAACAAACAAAGATTCCGAAAGCTA
AAAAAA-GGATAGGTGCAGAGACTCAATGGAAGCTGTTCTAAC-AAATGGAGTTGA-CTGCGTTGGTAGA-GG-------
AATCCTTCT-ATCGAAACTTACGAAAAAA-TGAAAGATAACTCTATATA-CAT----------A-TAGTATTAG-G----
-----TA------CTG---------------AAATACTATATC-TTATGATTAAT--------------AA-G-AACAAA
AA--T--AGGTATTCCTATATTTTTT---ATA---TGAAAAATGG----ACC-AATTGTTGTGAATTGATTTCACATTGA
ATAA-AAAATATTC------------------TATTTTTT-------GATCA------AATCATTTACTCCA-----TTG
TCTACTAGATCTTTTGAAGATCTGATGAATCGGATGAGAATAAAGATAGAGTCCCATTCTACATGTCAAT--------GC
CGACAACAATGAAATTTATTGTAAGAGGA
>heleophila_ANA
TACTAAG-TGAGAACTTTCAAATTCAGA-GAAACCCC-GGAAAAAAAAA--TGGG-CAATCCT-GAGCCAAA-TCCTTTT
TTT------------GGC-------------------------------------AAACAAACAAAGATTCCGAAAGCTA
AAAAAA-GGATAGGTGCAGAGACTCAATGGAAGCTGTTCTAAC-AAATGGAATTGA-CTGCGTTGGTAGA-GG-------
AATCCTTCT-ATCGAAACTTACGAAAAAA-TGAAAGATAACTATATATA-CAT----------A-TAGTATTAG-G----
-----TA------CTG---------------AAATACTATATC-TTATGATTAAT--------------AA-G-AACAAA
AA--T--AGGTATTCCTATATTTTTT---ATA---TGAAAAATGG----ACC-AATTGTTGTGAATTGATTTCACATTGA
ATAA-AAAATATTC------------------TATTTTTT-------GATCA------AATCATTTACTCCA-----TTG
TCTACTAGATCTTTTGAAGATCTGATGAATCGGATGAGAATAAAGATAGAGTCCCATTCTACATGTCAAT--------GC
CGACAACAATGAAATTTATTGTAAGAGGA
>hermani_EO12498
??????????????????????????GA-GAAACCCC-GGAAAAAAAAA--TGGG-CAATCCT-GAGCCAAA-TCCTTTT
TTT------------GGC-------------------------------------AAACAAACAAAGATTCCGAAAGCTA
AAAAAA-GGATAGGTGCAGAGACTCAATGGAAGCTGTTCTAAC-AAATGGAGTTGA-CTGCGTTGGTAGA-GG-------
AATCCTTCT-ATCGAAACTTACGAAAAAA-TGAAAGATAACTCTATATA-CAT----------A-TAGTATTAG-G----
-----TA------CTG---------------AAATACTATATC-TTATGATTAAT--------------AA-G-AACAAA
AA--T--AGGTATTCCTATATTTTTT---ATA---TGAAAAATGG----ACC-AATTGTTGTGAATTGATTTCACATAGA
ATAA-AAAATATTC------------------TATTTTTT-------GATCA------AATCATTTACTCCA-----TTG
TCTACTAGATCTTTTGAAGATCTGATGAATCGGATGAGAATAAAGATAGAGTCCCATTCTACATGTCAAT--------GC
CGACAACAATGAAATTTATTGTAAGAGGA
>hillburtii_EO12593
????????????AACTTTCAAATTCAGA-GAAACCCC-GGAAAAAAAAA--TGGG-CAATCCT-GAGCCAAA-TCCTTTT
TTT------------TGC-------------------------------------AAACAAACAAAGATTCCGAAAGCTA
AAAAAA-GGATAGGTGCAGAGACTCAATGGAAGCTGTTCTAAC-AAATGGAGTTGA-CTGGGTTGGTAGA-GG-------
AATCCTTCT-ATCGAAACTTACGAAAAAA-TGAAAGATAACTATATATA-CAT----------A-TAGTATTAG-G----
-----TA------CTG---------------AAATACTATATC-TTATGATTAAT--------------AA-G-AACAAA
AA--T--AGGTATTCCTATATTTTTT---ATA---TGAAAAATGG----ACC-AATTGTTGTGAATTGATTTCACATTGA
ATAA-AAAATATTC------------------TATTTTTT-------GATCA------AATCATTTACTCCA-----TTG
TCTACTAGATCTTTTGAAGATCTGATGAATCGGATGAGAATAAAGATAGAGTCCCATTCTACATGTCAAT--------GC
CGACAACAATGAAATTTATTGTAAGAGGA
>holosericea_MP1004
?????AG-TGAGAACTTTCAAATTCAGA-GAAACCCC-GGAAAAAAAAA--TGGG-CAATCCT-GAGCCAAA-TCCTTTT
TTT------------GGC-------------------------------------AAACAAACAAAGATTCCGAAAGCTA
AAAAAA-GGATAGGTGCAGAGACTCAATGGAAGCTGTTCTAAC-AAATGGAGTTGA-CTGCGTTGGTAGA-GG-------
AATCCTTCT-ATCGAAACTTACGAAAAAA-TGAAAGATAACTCTATATA-TAT----------A-TAGTATTTG-G----
-----TA------CTG---------------AAATACTATATC-TTATGATTAAT--------------AA-G-AACAAA
AA--T--AGGTATTCCTATATTTTTT---ATAATATGAAAAATGG----ACC-AATTGTTGTGAATTGATTTCACATTGA
ATAA-AAAATATTCTATGAATAAAAAATATTCTATTTTTT-------GATCA------AATCATTTACTCCA-----TTG
TCTACTAGATCTTTTGAAGATCTGATGAATCGGATGAGAATAAAGATAGAGTCCCATTCTACATGTCAAT--------GC
CGACAACAATGAAATTTATTGTAAGAGGA
>humifusa_MP846
??????????AGAACTTTCAAATTCAGA-GAAACCCC-GGAAAAAAAAA--TGGG-CAATCCT-GAGCCAAA-TCCTTTT
TTT------------GGC-------------------------------------AAACAAACAAAGATTCCGAAAGCTA
AAAAAA-GGATAGGTGCAGAGACTCAATGGAAGCTGTTCTAAC-AAATGGAGTTGA-CTGCGTTGGTAGA-GG-------
AATCCTTCT-ATCGAAACTTACGAAAAAA-TGAAAGATAACTCTATATA-CAT----------A-TAGTATTAG-G----
-----TA------CTG---------------AAATACTATATC-TTATGATTAAG--------------AA-G-AACAAA
AA--T--AGGTATTCCTATATTTTTT---ATA---TGAAAAATGG----ACC-AATTGTTGTGAATTGATTTCACATTGA
ATAA-AAAATATTC------------------TATTTTTT-------GATCA------AATCATTTACTCCA-----TTG
TCTACTAGATCTTTTGAAGATCTGATGAATCGGATGAGAATAAAGATAGAGTCCCATTCTACATGTCAAT--------GC
CGACAACAATGAAATTTATTGTAAGAGGA
>imbricata_EO12834
KACTAAG-TGAGA-CTTTCAA-TTCAGA-GAAACCCC-GGAAAAAAAAA--TGGG-CAATCCT-GAGCCAAA-TC-TTTT
TT-------------GGC-------------------------------------AAACAAAGAAAGATTCCGAAAGCTA
AAAAAA-GGATAGGTGCAGAGACTCAATGGAAGCTGTTCTAAC-AAATGGAGTTGA-CTGCGTTGGTAGA-GG-------
AATCCTTCT-ATCGAAACTTACGAAAAAA-TGAAAGATAACTCTATATA-CAT----------A-TAGTATTAG-G----
-----TA------CTG---------------AAATACTATATC-TTATGATTAAT--------------AA-G-AACAAA
AA--T--AGGTATTCCTATATTTTTT---ATA---TGAAAAATGG----ACC-CATTGTTGTGAATTGATTTCACATTGA
ATAA-AAAATATTC------------------TATTTTTT-------GATCA------AATCATTTACTCCA-----TTG
TCTACTAGATCTTTTGAAGATCTGATGAATCGGATGAGAATAAAGATAGAGTCCCATTCTACATGTCAAT--------GC
CGACAACAATGAAATTTATTGTAAGAGGA
>imbricata_MP1276
????????????????????????????????????????????????????????????????????????????????
????????????????????????????????????????????????????????????????????????GAAAGCTA
AAAAAA-GGATAGGTGCAGAGACTCAATGGAAGCTGTTCTAAC-AAATGGAGTTGA-CTGCGTTGGTAGA-GG-------
AATCCTTCT-ATCGAAACTTACGAAAAAA-TGAAAGATAACTCTATATA-CAT----------A-TAGTATTAG-G----
-----TA------CTG---------------AAATACTATATC-TTATGATTAAT--------------AA-G-AACAAA
AA--T--AGGTATTCCTATATTTTTT---ATA---TGAAAAATGG----ACC-CATTGTTGTGAATTGATTTCACATTGA
ATAA-AAAATATTC------------------TATTTTTT-------GATCA------AATCATTTACTCCA-----TTG
TCTACTAGATCTTTTGAAGATCTGATGAATCGGATGAGAATAAAGATAGAGTCCCATTCTACATGTCAAT--------GC
CGACAACAATGAAATTTATTGTAAGAGGA
>imbricata_MP1279
TACTAAG-TGAGAACTTTCAAATTCAGA-GAAACCCC-GGAAAAAAAAA--TGGG-CAATCCT-GAGCCAAA-TCCTTTT
TTT------------GGC-------------------------------------AAACAAAGAAAGATTCCGAAAGCTA
AAAAAA-GGATAGGTGCAGAGACTCAATGGAAGCTGTTCTAAC-AAATGGAGTTGA-CTGCGTTGGTAGA-GG-------
AATCCTTCT-ATCGAAACTTACGAAAAAA-TGAAAGATAACTCTATATA-CAT----------A-TAGTATTAG-G----
-----TA------CTG---------------AAATACTATATC-TTATGATTAAT--------------AA-G-AACAAA
AA--T--AGGTATTCCTATATTTTTT---ATA---TGAAAAATGG----ACC-CATTGTTGTGAATTGATTTCACATTGA
ATAA-AAAATATTC------------------TATTTTTT-------GATCA------AATCATTTACTCCA-----TTG
TCTACTAGATCTTTTGAAGATCTGATGAATCGGATGAGAATAAAGATAGAGTCCCATTCTACATGTCAAT--------GC
CGACAACAATGAAATTTATTGTAAGAGGA
>imbricata_MP1295
TACTAAG-TGAGAACTTTCAAATTCAGA-GAAACCCC-GGAAAAAAAAA--TGGG-CAATCCT-GAGCCAAA-TCCTTTT
TTT------------GGC-------------------------------------AAACAAAGAAAGATTCCGAAAGCTA
AAAAAA-GGATAGGTGCAGAGACTCAATGGAAGCTGTTCTAAC-AAATGGAGTTGA-CTGCGTTGGTAGA-GG-------
AATCCTTCT-ATCGAAACTTACGAAAAAA-TGAAAGATAACTCTATATA-CAT----------A-TAGTATTAG-G----
-----TA------CTG---------------AAATACTATATC-TTATGATTAAT--------------AA-G-AACAAA
AA--T--AGGTATTCCTATATTTTTT---ATA---TGAAAAATGG----ACC-CATTGTTGTGAATTGATTTCACATTGA
ATAA-AAAATATTC------------------TATTTTTT-------GATCA------AATCATTTACTCCA-----TTG
TCTACTAGATCTTTTGAAGATCTGATGAATCGGATGAGAATAAAGATAGAGTCCCATTCTACATGTCAAT--------GC
CGACAACAATGAAATTTATTGTAAGAGGA
>imbricata_MP508
TACTA-G-TGAGA-C-TTCAAAT-CAGA-GAA-CCC--G-AAAAAAAAA--TGGG-CAATC-T-GAGCCAAA-TCCTTTT
TT--------------GC-------------------------------------AAACAAAGAAAGATTCCGAAAGCTA
AAAAAA-GGATAGGTGCAGAGACTCAATGGAAGCTGTTCTAAC-AAATGGAGTTGA-CTGCGTTGGTAGA-GG-------
AATCCTTCT-ATCGAAACTTACGAAAAAA-TGAAAGATAACTCTATATA-CAT----------A-TAGTATTAG-G----
-----TA------CTG---------------AAATACTATATT-TTATGATTAAT--------------AA-G-AACAAA
AA--T--AGGTATTCCTATATTTTTT---ATA---TGAAAAATGG----ACC-CATTGTTGTGAATTGATTTCACATTGA
ATAA-AAAATATTC------------------TATTTTTT-------GATCA------AATCATTTACTCCA-----TTG
TCTACTAGATCTTTTGAAGATCTGATGAATCGGATGAGAATAAAGATAGAGTCCCATTCTACATGTCAAT--------GC
CGACAACAATGAAATTTATTGTAAGAGGA
>imbricata_MP512
TACTAAG-TGAGAACTTTCAAATTCAGA-GAAACCCC-GGAAAAAAAAA--TGGG-CAATCCT-GAGCCAAA-TCCTTTT
TT-------------GGC-------------------------------------AAACAAAGAAAGATTCCGAAAGCTA
AAAAAA-GGATAGGTGCAGAGACTCAATGGAAGCTGTTCTAAC-AAATGGAGTTGA-CTGCGTTGGTAGA-GG-------
AATCCTTCT-ATCGAAACTTACGAAAAAA-TGAAAGATAACTCTATATA-CAT----------A-TAGTATTAG-G----
-----TA------CTG---------------AAATACTATATC-TTATGATTAAT--------------AA-G-AACAAA
AA--T--AGGTATTCCTATATTTTTT---ATA---TGAAAAATGG----ACC-CATTGTTGTGAATTGATTTCACATTGA
ATAA-AAAATATTC------------------TATTTTTT-------GATCA------AATCATTTACTCCA-----TTG
TCTACTAGATCTTTTGAAGATCTGATGAATCGGATGAGAATAAAGATAGAGTCCCATTCTACATGTCAAT--------GC
CGACAACAATGAAATTTATTGTAAGAGGA
>inflata_ANA
TACTAAG-TGAGAACTTTCAAATTCAGA-GAAACCCC-GGAAAAAAAAA--TGGG-CAATCCT-GAGCCAAA-TCCTTTT
TTT------------GGC-------------------------------------AAACAAACAAAGATTCCGAAAGCTA
AAAAAA-GGATAGGTGCAGAGACTCAATGGAAGCTGTTCTAAC-AAATGGAGTTGA-CTGCGTTGGTAGA-GG-------
AATCCTTCT-ATCGAAACTTACGAAAAAA-TGAAAGATAACTCTATATA-CAT----------A-TAGTATTAG-G----
-----TA------CTG---------------AAATACTATATC-TTATGATTAAG--------------AA-G-AACAAA
AA--T--AGGTATTCCTATATTTTTT---ATA---TGAAAAATGG----ACC-AATTGTTGTGAATTGATTTCACATTGA
ATAA-AAAATATTC------------------TATTTTTT-------GATCA------AATCATTTACTCCA-----TTG
TCTACTAGATCTTTTGAAGATCTGATGAATCGGATGAGAATAAAGATAGAGTCCCATTCTACATGTCAAT--------GC
CGACAACAATGAAATTTATTGTAAGAGGA
>inflata_MP784
?????????GAGAACTTTCAAATTCAGA-GAAACCCC-GGAAAAAAAAA--TGGG-CAATCCT-GAGCCAAA-TCCTTTT
TTT------------GGC-------------------------------------AAACAAACAAAGATTCCGAAAGCTA
AAAAAA-GGATAGGTGCAGAGACTCAATGGAAGCTGTTCTAAC-AAATGGAGTTGA-CTGCGTTGGTAGA-GG-------
AATCCTTCT-ATCGAAACTTACGAAAAAA-TGAAAGATAACTCTATATA-CAT----------A-TAGTATTAG-G----
-----TA------CTG---------------AAATACTATATC-TTATGATTAAG--------------AA-G-AACAAA
AA--T--AGGTATTCCTATATTTTTT---ATA---TGAAAAATGG----ACC-AATTGTTGTGAATTGATTTCACATTGA
ATAA-AAAATATTC------------------TATTTTTT-------GATCA------AATCATTTACTCCA-----TTG
TCTACTAGATCTTTTGAAGATCTGATGAATCGGATGAGAATAAAGATAGAGTCCCATTCTACATGTCAAT--------GC
CGACAACAATGAAATTTATTGTAAGAGGA
>infundibuliformis_ANA
TACTAAG-TGAGAACTTTCAAATTCAGA-GAAACCCC-GGAAAAAAAAA--TGGG-CAATCCT-GAGCCAAA-TCCTTTT
TTT------------GGC-------------------------------------AAACAAACAAAGATTCCGAAAGCTA
AAAAAA-GGATAGGTGCAGAGACTCAATGGAAGCTGTTCTAAC-AAATGGAGTTGA-CTGCGTTGGTAGA-GG-------
AATCCTTCT-ATCGAAACTTACGAAAAAA-TGAAAGATAACTCTATATA-CAT----------A-TAGTATTAG-G----
-----TA------CTG---------------AAATACTATATC-TTATGATTAAT--------------AA-G-AACAAA
AA--T--AGGTATTCCTATATTTTTT---ATA---TGAAAAATGG----ACC-AATTGTTGTGAATTGATTTCACATTGA
ATAA-AAAATATTC------------------TATTTTTT-------GATCA------AATCATTTACTCCA-----TTG
TCTACTAGATCTTTTGAAGATCTGATGAATCGGATGAGAATAAAGATAGAGTCCCATTCTACATGTCAAT--------GC
CGACAACAATGAAATTTATTGTAAGAGGA
>ingeana_EO11805
TACTAAG-TGAGAACTTTCAAATTCAGA-GAAACCCC-GGAAAAAAAAA--TGGG-CAATCCT-GAGCCAAA-TCCTTTT
TTT------------GGC-------------------------------------AAACAAACAAAGATTCCGAAAGCTA
AAAAAA-GGATAGGTGCAGAGACTCAATGGAAGCTGTTCTAAC-AAATGGAGTTGA-CTGCGTTGGTAGA-GG-------
AATCCTTCT-TTCGAAACTTACGAAAAAA-AGAAAGATAACTCTATATA-CAT----------A-TAGTATTAG-G----
-----TA------CTG---------------AAATACTATATC-TTATGATTAAT--------------AA-G-AACAAA
AA--T--AGGTATTCCTATATTTTT----ATA---TGAAAAATGG----ACC-AATTGTTGTGAATTGATTTCACATTGA
ATAA-AAAATATTC------------------TATTTTTT-------GATCA------AATCATTTACTCCA-----TTG
TCTACTAGATCTTTTGAAGATCTGATGAATCGGATGAGAATAAAGATAGAGTCCCATTCTACATGTCAAT--------GC
CGACAACAATGAAATTTATTGTAAGAGGA
>inordinata_EO11823
TACTAAG-TGAG-ACTTTCAA-TTCAGA-GAAACCCC-GGAAAAAAAAA--TGGG-CAATCCT-GAGCCAAA-TCCTTTT
TTT------------GGC-------------------------------------AAACAAACAAAGATTCCGAAAGCTA
AAAAAA-GGATAGGTGCAGAGACTCAATGGAAGCTGTTCTAAC-AAATGGAGTTGA-CTGCGTTGGTAGA-GG-------
AATCCTTCT-ATCGAAACTTACGAAAAAAATGAAAGATAACTCTATATA-CAT----------A-TAGTATTAG-G----
-----TA------CTG---------------AAATACTATATC-TTATGATTAAT--------------AA-G-AACAAA
AA--A--AGGTATTCCTATATTTTTTT--ATA---TGAAAAATGG----ACC-AATTGTTGTGAATTGATTTCACATTGA
ATAA-AAAATATTC------------------TATTTTTT-------GATCA------AATCATTTACTCCA-----TTG
TCTACTAGATCTTTTGAAGATCTGATGAATCGGATGAGAATAAAGATAGAGTCCCATTCTACATGTCAAT--------GC
CGACAACAATGAAATTTATTGTAAGAGGA
>jasminiflora_EO12612
TACTAAG-TGAGAACTTTCAAATTCAGA-GAAACCCC-GGAAAAAAAAA--TGGG-CAATCCT-GAGCCAAA-TCCTTTT
TTT------------GGC-------------------------------------AAACAAACAAAGATTCCGAAAGCTA
AAAAAA-GGATAGGTGCAGAGACTCAATGGAAGCTGTTCTAAC-AAATGGAGTTGA-CTGCGTTGGTAGA-GG-------
AATCCTTCT-ATCGAAACTTACGAAAAAA-TGAAAGATAACTCTATATA-CAT----------A-TAGTATTAG-G----
-----TA------CTG---------------AAATACTATATC-TTATGATTAAT--------------AA-G-AACAAA
AA--T--AGGTATTCCTATATTTTTT---ATA---TGAAAAATGG----ACC-AATTGTTGTGAATTGATTTCACATAGA
ATAA-AAAATATTC------------------TATTTTTT-------GATCA------AATCATTTACTCCA-----TTG
TCTACTAGATCTTTTGAAGATCTGATGAATCAGATGAGAATAAAGATAGAGTCCCATTCTACATGTCAAT--------GC
CGACAACAATGAAATTTATTGTAAGAGGA
>junonia_min_MP866
??????G-TGAGAACTTTCAAATTCAGA-GAAACCCC-GGAAAAAAAAA--TGGG-CAATCCT-GAGCCAAA-TCCTTTT
TTT------------GGC-------------------------------------AAACAAACAAAGATTCCGAAAGCTA
AAAAAA-GGATAGGTGCAGAGACTCAATGGAAGCTGTTCTAAC-AAATGGAGTTGA-CTGCGTTGGTAGA-GG-------
AATCCTTCT-ATCGAAACTTACGAAAAAA-TGAAAGATAACTCTATATA-CAT----------A-TAGTATTAG-G----
-----TA------CTG---------------AAATACTTTATC-TTATGATTAAG--------------AA-G-AACAAA
AA--T--AGGTATTCCTATATTTTTT---ATA---TGAAAAATGG----ACC-AATTGTTGTGAATTGATTTCACATTGA
ATAA-AAAATATTC------------------TATTTTTT-------GATCA------AATCATTTACTCCA-----TTG
TCTACTAGATCTTTTGAAGATCTGATGAATCGGATGAGAATAAAGATAGAGTCCCATTCTACATGTCAAT--------GC
CGACAACAATGAAATTTATTGTAAGAGGA
>karwyderi_EO12718
??????G-TGAGAACTTTCAAATTCAGA-GAAACCCC-GGAAAAAAAAA--TGGG-CAAACCT-GAGCCAAA-TCCTTTT
TTT------------GGC-------------------------------------AAACAAACAAAGATTCCGAAAGCTA
AAAAAA-GGATAGGTGCAGAGACTCAATGGAAGCTGTTCTAAC-AAATGGAGTTGA-CTGCGTTGGTAGA-GG-------
AATCCTTCT-ATCGAAACTTACGAAAAAA-TGAAAGATAACTCTATATA-CAT----------A-TAGTATTAG-G----
-----TA------CTG---------------AAATACTATATA-TTATGATTAAT--------------AA-G-AACAAA
AA--T--AGGTATTCCTATATTTTTT---ATA---TGAAAAATGG----ACC-AATTGTTGTGAATTGATTTCACATTGA
ATAA-AAAATATTC------------------TATTTTTT-------GATCA------AATCATTTACTCCA-----TTG
TCTACTAGATCTTTTGAAGATCTGATGAATCGGATGAGAATAAAGATAGAGTCCCATTCTACATGTCAAT--------GC
CGACAACAATGAAATTTATTGTAAGAGGA
>kingaensis_kin_BB2521
???????????????????????????????????????????????????TGGG-CAATCCT-GAGCCAAA-TCCTTTT
TTT------------GGC-------------------------------------AAACAAACAAAGATTCCGAAAGCTA
AAAAAA-GGATAGGTGCARAGACTCAATGGAAGCTGTTCTAAC-AAATGGAGTTAA-CTGCGTTGGTAGA-GG-------
WTYHTCTCA-AACGAAACTTACGAAAAAA-TGAAAGATAACTATATATA-CAT----------A-TAGTATTAG-G----
-----TA------CTG---------------AAATACTATATC-TTATGATTCAT--------------AA-G-AACAAA
AA-TT--AGGTATTCCTATATTTTTW---AWA---TGAAAAATGG----ACC-AATTGTTGTGAATTGATTTCACATTGA
ATAA-AAAATATTC------------------TATTTTTT-------GATCA------AATCATTTACTCCA-----TTG
TCTACTAGATCTTTTGAAGATCTGATGAATCGGATGAGAATAAAGATAGAGTCCCATTCTACATGTCAAT--------GC
CGACAACAATGAAWTTTATTGTAAGAGGA
>kingaensis_rug_BB2981
????????????????TTCAA-TTCAGA-GAAACCCC-GGAAAAAAAAAA-TGGG-CAATCCT-GAGCCAAAATCCTTTT
TTT------------GGC-------------------------------------AAACAAACAAAGATTCCGAAAGCTA
AAAAAA-GGATAGGTGCAGAGACTCAATGGAAGCTGTTCTAAC-AAATGGAGTTAAACTGCGTTGGTAGA-GG-------
AATCCTTCT-ATCGAAACTTACGAAAAAA-TGAAAGATAACTATATATA-CAT----------A-TAGTATTAG-G----
-----TA------CTG---------------AAATACTATATC-TTATGATTCAT--------------AA-G-AACAAA
AA--TTTAGGTATTCCTATATTTTTT---ATA---TGAAAAATGG----ACC-AATTGTTGTGAATTGATTTCACATTGA
ATAA-AAAATATTC------------------TATTTTTT-------GATCA------AATCATTTACTCCA-----TTG
TCTACTAGATCTTTTGAAGATCTGATGAATCGGATGAGAATAAAGATAGAGTCCCATTCTACATGTCAAT--------GC
CGACAACAATGAAATTTATTGTAAGAGGA
>lachnaeifolia_MP994
TACTAAG-TGAGAACTTTCAAATTCAGA-GAAACCCC-GGAAAAAAAAA--TGGG-CAATCCT-GAGCCAAA-TCCTTTT
TTT------------GGC-------------------------------------AAACAAACAAAGATTCCGAAAGCTA
AAAAAA-GGATAGGTGCAGAGACTCAATGGAAGCTGTTCTAAC-AAATGGAGTTGA-CTGCGTTGGTAGA-GG-------
AATCCTTCT-ATCGAAACTTACGAAAAAA-TGAAAGATAACTCTATATA-CAT----------A-TAGTATTAG-G----
-----TA------CTG---------------AAATACTATATC-TTATGATTAAT--------------AA-G-AACAAA
AA--T--AGGTATTCCTATATTTTTT---ATA---TGAAAAATGG----ACC-AATTGTTGTGAATTGATTTCACATTGA
ATAA-AAAATATTC------------------TATTTTTT-------GATCA------AATCATTTACTCCA-----TTG
TCTACTAGATCTTTTGAAGATCTGATGAATCGGATGAGAATAAAGATAGAGTCCCATTCTACATGTCAAT--------GC
CGACAACAATGAAATTTATTGTAAGAGGA
>lambertii_ANA
TACTAAG-TGAGAACTTTCAAATTCAGA-GAAACCCC-GGAAAAAAAAA--TGGG-CAATCCT-GAGCCAAA-TCCTTTT
TTT------------GGC-------------------------------------AAACAAACAAAGATTCCGAAAGCTA
AAAAAA-GGATAGGTGCAGAGACTCAATGGAAGCTGTTCTAAC-AAATGGAGTTGA-CTGCGTTGGTAGA-GG-------
AATCCTTCT-ATCGAAACTTACGAAAAAA-TGAAAGATAACTCTATATA-CAT----------A-TAGTATTAG-G----
-----TA------CTGTAGTATTAGGTACTGAAATACTATATC-TTATGATTAAT--------------AA-G-AAAAAA
AA--T--AGGTATTCCTATATTTTTT---ATA---TGAAAAATGG----ACC-AATTGTTGTGAATTGATTTCACATTGA
ATAA-AAAATATTC------------------TATTTTTT-------GATCA------AATCATTTACTCCA-----TTG
TCTACTAGATCTTTTGAAGATCTGATGAATCGGATGAGAATAAAGATAGAGTCCCATTCTACATGTCAAT--------GC
CGACAACAATGAAATTTATTGTAAGAGGA
>lasciva_EO12837
TACTAAG-TGAGAACTTTCAAATTCAGA-GAAACCCC-GGAAAAAAAAA--TGGG-CAATCCT-GAGCCAAA-TCCTTTT
TT-------------GGC-------------------------------------AAACAAAGAAAGATTCCGAAAGCTA
AAAAAA-GGATAGGTGCAGAGACTCAATGGAAGCTGTTCTAAC-AAATGGAGTTGA-CTGCGTTGGTAGA-GG-------
AATCCTTCT-ATCGAAACTTACGAAAAAA-TGAAAGATAACTCTATATA-CAT----------A-TAGTATTAG-G----
-----TA------CTG---------------AAATACTATATC-TTATGATTAAT--------------AA-G-AACAAA
AA--T--AGGTATTCCTATATTTTTT---ATA---TGAAAAATGG----ACC-CATTGTTGTGAATTGATTTCACATTGA
ATAA-AAAATATTC------------------TATTTTTT-------GATCA------AATCATTTACTCCA-----TTG
TCTACTAGATCTTTTGAAGATCTGATGAATCGGATGAGAATAAAGATAGAGTCCCATTCTACATGTCAAT--------GC
CGACAACAATGAAATTTATTGTAAGAGGA
>lasciva_MP906
TACTAAG-TGAGAACTTTCAAATTCAGA-GAAACCCC-GGAAAAAAAAA--TGGG-CAATCCT-GAGCCAAA-TCCTTTT
TTT------------GGC-------------------------------------AAACAAAGAAAGATTCCGAAAGCTA
AAAAAA-GGATAGGTGCAGAGACTCAATGGAAGCTGTTCTAAC-AAATGGAGTTGA-CTGCGTTGGTAGA-GG-------
AATCCTTCT-ATCGAAACTTACGAAAAAA-TGAAAGATAACTCTATATA-CAT----------A-TAGTATTAG-G----
-----TA------CTG---------------AAATACTATATC-TTATGATTAAT--------------AA-G-AACAAA
AA--T--AGGTATTCCTATATTTTTT---ATA---TGAAAAATGG----ACC-CATTGTTGTGAATTGATTTCACATTGA
ATAA-AAAATATTC------------------TATTTTTT-------GATCA------AATCATTTACTCCA-----TTG
TCTACTAGATCTTTTGAAGATCTGATGAATCGGATGAGAATAAAGATAGAGTCCCATTCTACATGTCAAT--------GC
CGACAACAATGAAATTTATTGTAAGAGGA
>leptopus_ANA
TACCAAG-TGAGAACTTTCAAATTCAGA-GAAACCCC-GGAAAAAAAAA--TGGG-CAATCCT-GAGCCAAA-TCCTTTT
TTT------------GGC-------------------------------------AAACAAACAAAGATTCCGAAAGCTA
AAAAAA-GGATAGGTGCAGAGACTCAATGGAAGCTGTTCTAAC-AAATGGAGTTGA-CTGCGTTGGTAGA-GG-------
AATCCTTCT-ATCGAAACTTACGAAAAAA-TGAAAGATAACTATATATA-CAT----------A-TAGTATTAG-G----
-----TA------CTG---------------AAATACTATATC-TTATGATTAAT--------------AA-G-AACAAA
AA--T--AGGTATTCCTATATTTTTT---ATA---TGAAAAATGG----ACC-AATTGTTGTGAATTGATTTCACATTGA
ATAA-AAAATATTC------------------TATTTTTT-------GATCA------AATCATTTACTCCA-----TTG
TCTACTAGATCTTTTGAAGATCTGATGAATCGGATGAGAATAAAGATAGAGTCCCATTCTACATGTCAAT--------GC
CGACAACAATGAAATTTATTGTAAGAGGA
>leucopelta_SB9309
TACTAAG-TGAGAACTTTCAAATTCAGA-GAAACCCC-GGAAAAAAAAA--TGGG-CAATCCT-GAGCCAAA-TCCTTTT
TTT------------GGC-------------------------------------AAACAAACAAAGATTCCGAAAGCTA
AAAAAA-GGATAGGTGCAGAGACTCAATGGAAGCTGTTCTAAC-AAATGGAGTTGA-CTGCGTTGGTAGA-GG-------
AATCCTTCT-ATCGAAACTTACGAAAAAA-TGAAAGATAACTCTCTATA-CAT----------A-TAGTATTAG-G----
-----TA------CTC---------------AAATACTATATC-TTATGATTAAT--------------AA-G-AACAAA
AA--T--AGGTATTCCTATATTTTTT---ATA---TGAAAAATGG----ACC-AATTGTTGTGAATTGATTTCACATTGA
ATAA-AAAATATTC------------------TATTTTTT-------GATCA------AATCATTTACTCCA-----TTG
TCTACTAGATCTTTTGAAGATCTGATGAATCGGATGAGAATAAAGATAGAGTCCCATTCTACATGTCAAT--------GC
CGACAACAATGAAATTTATTGTAAGAGGA
>leucotrachela_ANA
TACTAAG-TGAGAACTTTCAAATTCAGA-GAAACCCC-GGAAAAAAAAA--TGGG-CAATCCT-GAGCCAAA-TCCTTTT
TTT------------GGC-------------------------------------AAACAAACAAAGATTCCGAAAGCTA
AAAAAA-GGATAGGTGCAGAGACTCAATGGAAGCTGTTCTAAC-AAATGGAGTTGA-CTGCGTTGGTAGA-GG-------
AATCCTTCT-ATCGAAACTTAGGAAAAAA-TGAAAGATAACTCTATATA-CAT----------A-TAGTATTAG-G----
-----TA------CTG---------------AAATACTATATC-TTATGATTAAT--------------AA-G-AACAAA
AA--T--AGGTATTCCTATATTTTTT---ATA---TGAAAAATGG----ACC-AATTGTTGTGAATTGATTTCACATAGA
ATAA-AAAATATTC------------------TATTTTTT-------GATCA------AATCATTTACTCCA-----TTG
TCTACTAGATCTTTTGAAGATCTGATGAATCGGATGAGAATAAAGATAGAGTCCCATTCTACATGTCAAT--------GC
CGACAACAATGAAATTTATTGTAAGAGGA
>lowryensis_ANA
TACTAAG-TGAGAACTTTCAAATTCAGA-GAAACCCC-GGAAAAAAAAA--TGGG-CAATCCT-GAGCCAAA-TCCTTTT
TTT------------GGC-------------------------------------AAACAAACAAAGATTCCGAAAGCTA
AAAAAA-GGATAGGTGCAGAGACTCAATGGAAGCTGTTCTAAC-AAATGGAGTTGA-CTGCGTTGGTAGA-GG-------
AATCCTTCT-ATCGAAACTTACGAAAAAA-TGAAAGATAACTCTATATA-CAT----------A-TAGTATTAG-G----
-----TA------CTC---------------AAATACTATATC-TTATGATTAAT--------------AA-G-AACAAA
AA--T--AGGTATTCCTATATTTTTT---ATA---TGAAAAATGG----ACC-AATTGTTGTGAATTGATTTCACATTGA
ATAA-AAAATATTC------------------TATTTTTT-------GATCA------AATCATTTACTCCA-----TTG
TCTACTAGATCTTTTGAAGATCTGATGAATCGGATGAGAATAAAGATAGAGTCCCATTCTACATGTCAAT--------GC
CGACAACAATGAAATTTATTGTAAGAGGA
>lusitanica_PJ_CP
????????????????????????????????????????????????????????????????????????????????
????????????????????????????????????????????????????????????????????????????????
????????????????????????????????????????????????????????????????????????????????
????????????????????????????????????????????????????????????????????????????????
????????????????????????????????????CTATATC-TTATGATTAAT--------------AA-G-AACAAA
AA--T--AGGTCTTCCTATATTTTTT---ATA---TGAAAAATGG----ACC-AATTGTTGTGAATTGATTTCACATTGA
ATAA-AAAATAGCA------------------TTTTTTTT-------GATCA------AATCATTTACTCCA-----TTG
TCTACTAGATCTTTTGAAGATCTGATGAATCGGATGAGAATAAAGATAGAGTCCCATTCTACATGTCAAT--------GC
CGACAACAATGAAATTTATTGTAAGAGGA
>lusitanica_f_ANA_CP
TACTAAG-TGAGAACTTTCAAATTCAGA-GAAACCCC-GGAAAAAAAAA--TGGG-CAATCCT-GAGCCAAA-TCTTTTT
TTT------------CGC-------------------------------------AAACAAACAAAGATTCCGAAAGCTA
AAAAAA-GGATAGGTGCAGAGACTCAATGGAAGCTGTTCTAAG-AAATGGAGTTGA-CTGCGTTGGTAGA-GG-------
AATCCTTCT-ATCGAAACTTACGAAAAAA-TGAAAGATAACTATAAATA-CAT----------A-TAGTATTAG-G----
-----TA------CTG---------------AAATACTATATC-TTATGATTAAT--------------AA-G-AACAAA
AA--T--AGGTCTTCCTATATTTTTT---ATA---TGAAAAATGG----ACC-AATTGTTGTGAATTGATTTCACATTGA
ATAA-AAAATAGCA------------------TTTTTTTT-------GATCA------AATCATTTACTCCA-----TTG
TCTACTAGATCTTTTGAAGATCTGATGAATCGGATGAGAATAAAGATAGAGTCCCATTCTACATGTCAAT--------GC
CGACAACAATGAAATTTATTGTAAGAGGA
>mackayana_PPK
????????????????TTCAA-TTCAGA-GAA-CCCC-GGAAAAAAAAA--TGGG-CAATCCT-GAGCCAAA-TCCTTTT
TTT------------CGC-------------------------------------AAACAAACAAAGATTCCGAAAGCTA
AAAAAA-GGATAGGTGCAGAGACTCAATGGAAGCTGTTCTAAC-AAATGGAGTTGA-CTGCGTTGGTAGA-GG-------
AATCCTTCT-ATCGAAACTTACGAAAAAA-TGAAAGATAACTCTATATA-CCT----------A-TAGTATTAG-G----
-----TA------CTG---------------AAATACTATATC-TTATGATTAAT--------------AA-G-AACAAA
TA--G--AGGTATTC-TATATTTTTT---ATA---TGAAAAATGG----ACC-AATTGTTGTGAATTGATTTCACATTGA
ATAA-AAAATAGGA------------------TATTTTTT-------GATCA------AATCATTTACTCCA-----TTG
TCTACTAGATCTTTTGAAGATCTGATGAATCGGATGAGAATAAAGATAGAGTCCCATTCTACATGTCAAT--------GC
CGACAACAATGAAATTTATTGTAAGAGGA
>mackayana_b_ANA
TACGAAG-TGAGAACTTTCAAATTCAGA-GAAACCCC-GGAAAAAAAAA--TGGG-CAATCCT-GAGCCAAA-TCCTTTT
TTT------------CGC-------------------------------------AAACAAACAAAGATTCCGAAAGCTA
AAAAAA-GGATAGGTGCAGAGACTCAATGGAAGCTGTTCTAAC-AAATGGAGTTGA-CTGCGTTGGTAGA-GG-------
AATCCTTCT-ATCGAAACTTACGAAAAAA-TGAAAGATAACTCTATATA-CCT----------A-TAGTATTAG-G----
-----TA------CTG---------------AAATACTATATC-TTATGATTAAT--------------AA-G-AACAAA
TA--G--AGGTATTC-TATATTTTTT---ATA---TGAAAAATGG----ACC-AATTGTTGTGAATTGATTTCACATTGA
ATAA-AAAATAGGA------------------TATTTTTT-------GATCA------AATCATTTACTCCA-----TTG
TCTACTAGATCTTTTGAAGATCTGATGAATCGGATGAGAATAAAGATAGAGTCCCATTCTACATGTCAAT--------GC
CGACAACAATGAAATTTATTGTAAGAGGA
>maderensis_b_ANA
?????????????????????????????????CCCC-GGAAAAAAAAA--TGGG-CAATCCT-GAGCCAAA-TCCTTTT
TT-------------CGC-------------------------------------AAACAAACAAAGATTCCGAAAGCGA
AAAAAC-GGATAGGTGCAGAGACTCAATGGAAGCTGTTCTAAC-AAATGGAGTTGA-CTGCGTTGGTAGA-GG-------
AATCCTTCT-ATCGAAGCTTACGAAAAAA-TGAAAGATAACTCTATATA-CCT----------A-TAGTATTAG-G----
-----TA------CTG---------------AAATACTATATC-TTATGATTAAT--------------AA-G-AACAAA
AA--T--GGGTATTCCTATATTTTTT---ATA---TGAAAAATGG----ACC-AATTGTTGTGAATTGATTTCACATTGA
ATAA-AAAATAGCA------------------TATTTTTT-------GATCA------AATCATTTACTCCATTGCATTG
TCTACTAGATCTTTTGAAGATCTGATGAATCGGATGAGAATAAAGATAGAGTCCCATTCTACATGTCAAT--------GA
CGACAACAATGAAATTTATTGTAAGAGGA
>madida_MP573
????????????????????????CAGA-GAAACCCC-GGAAAAAAAAA--TGGG-CAATCCT-GAGCCAAA-TCCTTTT
TTT------------GGC-------------------------------------AAACAAACAAAGATTCCGAAAGCTA
AAAAAA-GGATAGGTGCAGAGACTCAATGGAAGCTGTTCTAAC-AAATGGAGTTGA-CTGCGTTGGTAGA-GG-------
AATCCTTCT-ATCGAAACTTACTAAAAAA-TGAAAGATAACTCTATATA-CAT----------A-TAGTATTAG-G----
-----TA------CTG---------------AAATACTATATC-TTATGATTAAT--------------AA-G-AACAAA
AA--T--AGGTATTCCTATATTTTTT---ATA---TGAAAAATGG----ACC-AATTGTTGTGAATTGATTTCACATTGA
ATAA-AAAATATTC------------------TATTTTTT-------GATCA------AATCATTTACTCCA-----TTG
TCTACTAGATCTTTTGAAGATCTGATGAATCGAATGAGAATAAAGATAGAGTCCCATTCTACATGTCAAT--------GC
CGACAACAATGAAATTTATTGTAAGAGGA
>malmesburiensis_EO12575
TACTAAG-TGAGAACTTTCAAATTCAGA-GAAACCCC-GGAAAAAAAAA--TGGG-CAATCCT-GAGCCAAA-TCTTTTT
TTT------------GGC-------------------------------------AAACAAACAAAGATTCCGAAAGCTA
AAAAAA-GGATAGGTGCAGAGACTCAATGGAAGCTGTTCTAAC-AAATGGAGTTGA-CTGCGTTGGTAGA-GG-------
AATCCTTCT-ATCGAAACTTACGAAAAAA-TGAAAGATAACTCTATATA-CATCTATATACATA-TAGTATTAG-G----
-----TA------CTG---------------AAATACTATATC-TTATGATTAAT--------------AA-G-AACAAA
AA--T--AGGTATTCCTATATTTTTT---ATAATATGAAAAATGG----ACC-AATTGTTGTGAATTGATTTCACATTGA
ATAA-AAAATATTC------------------TATTTTTT-------GATCA------AATCATTTACTCCA-----TTG
TCTACTAGATCTTTTGAAGATCTGATGAATCGGATGAGAATAAAGATAGAGTCCCATTCTACATGTCAAT--------GC
CGACAACAATGAAATTTATTGTAAGAGGA
>manipuliflora_AJH
????????????????????????????????????????????????????????????CCT-GAGCCAAA-TCCTTTT
TTT------------CGC-------------------------------------AAACAAACAAAGATTCCGAAAGCTA
AAAAAA-GGATAGGTGCAGAGACTCAATGGAAGCTGTTCTAAC-AAATGGAGTTGA-CTGCGTTGGTAGA-GG-------
AATCCTTCT-TTCGAAACTTTCGAAAAAA-TGAAAGATAACTCTATATA-CCT----------A-TAGTATTAG-G----
-----TA------CTG---------------AAATACTATATC-TTATGATTAAT--------------AA-G-AACAAA
AA--T--AGGTATTCCTATATTTTTT---ATA---TGAAAAACGG----ACC-AATTATTGTCAATTGATTTCACATTGA
ATAA-AAAATAGCA------------------TATTTTTT-------GATCA------AATCATTTACTCCA-----TTG
TCTACTAGATCTTTTGAAGATCTGATGAATCGGATGAGAATAAAGATAGAGTCCCATTCTACATGTCAAT--------GC
CGACAACAATGAAATTTATTGTAAGAGGA
>manipuliflora_a_ANA
TACTAAG-TGAGAACTTTCAAATTCAGA-GAAACCCC-GGAAAAAAAAA--TGGG-CAATCCT-GAGCCAAA-TCCTTTT
TTT------------CGC-------------------------------------AAACAAACAAAGATTCCGAAAGCTA
AAAAAA-GGATAGGTGCAGAGACTCAATGGAAGCTGTTCTAAC-AAATGGAGTTGA-CTGCGTTGGTAGA-GG-------
AATCCTTCT-TTCGAAACTTTCGAAAAAA-TGAAAGATAACTCTATATA-CCT----------A-TAGTATTAG-G----
-----TA------CTG---------------AAATACTATATC-TTATGATTAAT--------------AA-G-AACAAA
AA--T--AGGTATTCCTATATTTTTT---ATA---TGAAAAACGG----ACC-AATTATTGTCAATTGATTTCACATTGA
ATAA-AAAATAGCA------------------TATTTTTT-------GATCA------AATCATTTACTCCA-----TTG
TCTACTAGATCTTTTGAAGATCTGATGAATCGGATGAGAATAAAGATAGAGTCCCATTCTACATGTCAAT--------GC
CGACAACAATGAAATTTATTGTAAGAGGA
>mannii_usa_BB2331
TACTAAG-TGAGAACTTTCACATTCAGA-GAAACCCC-GGAAAAAAAA---TGGG-CAATCCT-GAGCCAAA-TCCTTTT
TTT------------GGC-------------------------------------AAACAAACAAAGATTCCGAAAGCTA
AAAAAA-GGATAGGTGCAGAGACTCAATGGAAGCTGTTCTAAC-AAATGGAGTTAA-CTGCGTTGGTAGA-GG-------
AWTCCTTCT-ATCGAAACTTACGAAAAAA-TGAAAGATAACTCTATATA-CAT----------A-TAGTATTAG-G----
-----TA------CTG---------------AAATACTATATC-TTATGATTAAT--------------AA-G-AACAAA
AA--T--GGGTATTCCTATATTTTTT---ATA---TGAAAAATGG----ACC-AATTGTTGTGAATTGATTTCACATTGA
ATAA-AAAATATTC------------------TATTTTTT-------GATCA------AATCATTTACTCCA-----TTG
TCTACTAGATCTTTTGAAGATCTGATGAATCGGATGAGAATAAAGATAGAGTCCCATTCTACATGTCAAT--------GC
CGACAACAATGAAATTTATTGTAAGAGGA
>margaritacea_ANA
TACTAAG-TGAGAACTTTCAAATTCAGA-GAAACCCC-GGAAAAAAAAA--TGGG-CAATCCT-GAGCCAAA-TCCTTTT
TTT------------GGC-------------------------------------AAACAAACAAAGATTCCGAAAGCTA
AAAAAA-GGATAGGTGCAGAGACTCAATGGAAGCTGTTCTAAC-AAATGGAGTTGA-CTGCGTTGGTAGA-GG-------
AATCCTTCT-ATCGAAACTTACGAAAAAA-TGAAAGATAACTCTATATA-CAT----------A-TAGTATTAG-G----
-----TA------CTG---------------AAATACTATATC-TTATGATTAATATCTTATGATTAATAA-G-AACAAA
AA--T--AGGTATTCCTATATTTTTT---ATA---TGAAAAATGG----ACC-AATTGTTGTGAATTGATTTCACATTGA
ATAA-AAAATATTC------------------TATTTTTT-------GATCA------AATCATTTACTCCA-----TTG
TCTACTAGATCTTTTGAAGATCTGATGAATCGGATGAGAATAAAGATAGAGTCCCATTCTACATGTCAAT--------GC
CGACAACAATGAAATTTATTGTAAGAGGA
>melastoma_min_EO12820
TACTAAG-TGAGAACTTTCAA-TTCAGA-GAAACCCC-GGAAAAAAAAA--TGGG-C-ATCCT-GAGCCAAA-TC-TTTT
TTT-------------GC-------------------------------------AA-CCAAGAA-GATTCCGAAAGCTA
AAAAAA-GGATAGGTGCAGAGACTCAATGGAAGCTGTTCTAAC-AAATGGAGTTGA-CTGCGTTGGTAGA-GG-------
AATCCTTCT-ATCGAAACTTACGAAAAAA-TGAAAGATAACTCTATATA-CAT----------A-TAGTATTAG-G----
-----TA------CTG---------------AAATACTATATC-TTATGATTAAT--------------AA-G-AACAAA
AA--T--AGGTATTCCTATATTTTTT---ATA---TGAAAAATGG----ACC-CATTGTTGTGAATTGATTTCACATTGA
ATAA-AAAATATTC------------------TATTTTTT-------GATCA------AATCATTTACTCCA-----TTG
TCTACTAGATCTTTTGAAGATCTGATGAATCGGATGAGAATAAAGATAGAGTCCCATTCTACATGTCAAT--------GC
CGACAACAATGAAATTTATTGTAAGAGGA
>modesta_ANA
TACTAAG-TGAGAACTTTCAAATTCAGA-GAAACCCC-GGAAAAAAAGA--TGGG-CAATCCT-GAGCCAAA-TCCTTTT
TTT------------GGC-------------------------------------AAACAAACAAAGATTCCGAAAGCTA
AAAAAA-GGATAGGTGCAGAGACTCAATGGAAGCTGTTCTAAC-AAATGGAGTTGA-CTGCGTTGGTAGA-GG-------
AATCCTTCT-ATCGAAACTTACGAAAAAA-TGAAAGATAACTCTATATA-CAT----------A-TAGTATTAG-G----
-----TA------CTC---------------AAATACTATATC-TTATGATTAAT--------------AA-G-AACAAA
AA--T--AGGTATTCCTATATTTTTT---ATA---TGAAAAATGG----ACC-AATTGTTGTGAATTGATTTCACATTGA
ATAA-AAAATATTC------------------TATTTTTT-------GATCA------AATCATTTACTCCA-----TTG
TCTACTAGATCTTTTGAAGATCTGATGAATCGGATGAGAATAAAGATAGAGTCCCATTCTACATGTCAAT--------GC
CGACAACAATGAAATTTATTGTAAGAGGA
>monadelphia_FO
???????????????TTTCAATTTCAGA-GAAACCCC-GGAAAAAAAAA--TGGG-CAATCCT-GAGCCAAA-TC-TTTT
TTT------------GGC-------------------------------------AAACAAAGAAAGATTCCGAAAGCTA
AAAAAA-GGATAGGTGCAGAGACTCAATGGAAGCTGTTCTAAC-AAATGGAGTTGA-CTGCGTTGGTAGA-GG-------
AATCCTTCT-ATCGAAACTTACGAAAAAA-TGAAAGATAACTCTATATA-CAT----------A-TAGTATTAG-G----
-----TA------CTG---------------AAATACTATATC-TTATGATTAAT--------------AA-G-AACAAA
AA--T--AGGTATTCCTATATTTTTT---ATA---TGAAAAATGG----ACC-CATTGTTGTGAATTGATTTCACATTGA
ATAA-AAAATATTC------------------TATTTTTT-------GATCA------AATCATTTACTCCA-----TTG
TCTACTAGATCTTTTGAAGATCTGATGAATCGGATGAGAATAAAGATAGAGTCCCATTCTACATGTCAAT--------GC
CGACAACAATGAAATTTATTGTAAGAGGA
>monsoniana_MP986
TACTAAG-TGAGAACTTTCAAATTCAGA-GAAACCCC-GGAAAAAAAAA--TGGG-CAATCCT-GAGCCAAA-TCCTTTT
TTT------------GGC-------------------------------------AAACAAACAAAGATTCCGAAAGCTA
AAAAAA-GGATAGGTGCAGAGACTCAATGGAAGCTGTTCTAAC-AAATGGAGTTGA-CTGCGTTGGTAGA-GG-------
AATCCTTCT-ATCGAAACTTACGAAAAAA-TGAAAGATAACTCTATATA-CAT----------A-TAGTATTAG-G----
-----TA------CTG---------------AAATACTATATC-TTATGATTAAT--------------AA-G-AACAAA
AA--T-TAGGTATTCCTATATTTTTT---ATA---TGAAAAATGG----ACC-AATTGTTGTGAATTGATTTCACATTGA
ATAA-AAAATATTC------------------TATTTTTT-------GATCA------AATCATTTACTCCA-----TTG
TCTACTAGATCTTTTGAAGATCTGATGAATCGGATGAGAATAAAGATAGAGTCCCATTCTACATGTCAAT--------GC
CGACAACAATGAAATTTATTGTAAGAGGA
>multiflora_a_ANA
TACTAAG-TGAGAACTTTCAAATTCAGA-GAAACCCC-GGAAAAAAAAA--TGGG-CAATCCT-GAGCCAAA-TCCTTTT
TTT------------CGC-------------------------------------AAACAAACAAAGATTCCGAAAGCTA
AAAAAA-GGATAGGTGCAGAGACTCAATGGAAGCTGTTCTAAC-AAATGGAGTTGA-CTGCGTTGGTAGA-GG-------
AATCCTTCT-ATCGAAACTTTC-AAAAAA-TGAAAGATAACTCTATATA-CTT----------A-TAGTATTAG-G----
-----TA------TTG---------------AAATACTATATC-TTATGATTAAT--------------AA-G-AACAAA
AA--T--AGGTATTCCTATATTTTTT---ATA---TGAAAAATGG----ACC-AATTATTTTGAATTGATTTCACATTGA
ATAA-AAAATAGCA------------------TATTTTTT-------GATCA------AATCATTTACTCCA-----TTG
TCTACTAGATCTTTTGAAGATCTGATGAATCGGATGAGAATAAAGATAGAGTCCCATTCTACATGTCAAT--------GC
CGACAACAATGAAATTTATTGTAAGAGGA
>multumbellifera_MP822
TACTAAG-TGAGAACTTTCAAATTCAGA-GAAACCCC-GGAAAAAAAAA--TGGG-CAATCCT-GAGCCAAA-TCCTTTT
TTT------------GGC-------------------------------------AAACAAACAAAGATTCCGAAAGCTA
AAAAAA-GGATAGGTGCAGAGACTCAATGGAAGCTGTTCTAAC-AAATGGAGTTGA-CTGCGTTGGTAGA-GG-------
AATCCTTCT-ATCGAAACTTACGAAAAAA-TGAAAGATAACTCTATATA-CAT----------A-TAGTATTAG-G----
-----TA------CTG---------------AAATACTATATC-TTATGATTAAT--------------AA-G-AACAAA
AA--T--AGGTATTCCTATATTTTTT---ATA---TGAAAAATGG----ACC-AATTGTTGTGAATTGATTTCACATTGA
ATAA-AAAATATTC------------------TATTTTTT-------GATCA------AATCATTTACTCCA-----TTG
TCTACTAGATCTTTTGAAGATCTGATGAATCGGATGAGAATAAAGATAGAGTCCCATTCTACATGTCAAT--------GC
CGACAACAATGAAATTTATTGTAAGAGGA
>muscosa_MP775
?????????????????????????????????????????????????????????????????????????TCCTTTT
TTT------------GGC-------------------------------------AAACAAACAAAGATTCCCAAAGCTA
AAAAAA-GGATAGGTGCAGAGACTCAATGGAAGCTGTTCTAAC-AAATGGAGTTGA-CTGCGTTGGTAGA-GG-------
AATCCTTCT-ATCGAAACTTACGAAAAAA-TGAAAGATAACTCTATATA-CAT----------A-TGGTATTAG-G----
-----TA------CTG---------------AAATACTATATC-TTATGATTAAT--------------AA-G-AACAAA
AA--T--GGGTATTCCTATATTTTTT---ATA---TGAAAAATGG----ACC-AATTGTTGTGAATTGATTTCACATAGA
ATAA-AAAATATTC------------------TATTTTTT-------GATCA------AATCATTTACTCCA-----TTG
TCGACTAGATCTTTTGAAGATCTGATGAATCGGATGAGAATAAAGATAGAGTCCCATTCTACATGTCAAT--------GC
CGACAAAAATGAAATTTATTGTAAGAGGA
>myriadenia_EO12679
?????AG-TGAGAACTTTCAAATTCAGA-GAAACCCC-GGAAAAAAAAA--TGGG-CAATCCT-GAGCCAAA-TCCTTTT
TTT------------GGC-------------------------------------AAACAAACAAAGATTCCGAAAGCTA
AAAAAA-GGATAGGTGCAGAGACTCAATGGAAGCTGTTCTAAC-AAATGGAGTTGA-CTGCGTTGGTAGA-GG-------
AATCCTTCT-ATCGAAACTTACGAAAAAA-TGAAAGATAACTCTATATA-CAT----------A-TAGTATTAG-G----
-----TA------CTG---------------AAATACTATATC-TTATGATTAAT--------------AA-G-AACAAA
AA--T--AGGTATTCCTATATTTTTT---ATA---TGAAAAATGG----ACC-AATTGTTGTGAATTGATTTCACATAGA
ATAA-AAAATATTC------------------TATTTTTT-------GATCA------AATCATTTACTCCA-----TTG
TCTACTAGATCTTTTGAAGATCTGATGAATCGGATGAGAATAAAGATAGAGTCCCATTCTACATGTCAAT--------GC
CGACAACAATGAAATTTATTGTAAGAGGA
>nabea_ANA
TACTAAG-TGAGAACTTTCAAATTCAGA-GAAACCCC-GGAAAAAAAAA--TGGG-CAATCCT-GAGCCAAA-TCCTTTT
TTT------------GGC-------------------------------------AAACAAACAAAGATTCCGAAAGCTA
AAAAAA-GGATAGGTGCAGAGACTCAATGGAAGCTGTTCTAAC-AAATGGAGTTGA-CTGCGTTGGTAGA-GG-------
AATCCTTCT-ATCGAAACTTACGAAAAAA-TGAAAGATAACTCTATATA-CAT----------A-TAGTATTAG-G----
-----TA------CTG---------------AAATACTATATC-TTATGATTAAT--------------AA-G-AACAAA
AA--T--AGGTATTCCTATATTTTTT---ATA---TGAAAAATGG----ACC-AATTGTTGTGAATTGATTTCACATTGA
ATAA-AAAATATTC------------------TATTTTTT-------GATCA------AATCATTTACTCCA-----TTG
TCTACTAGATCTTTTGAAGATCTGATGAATCGGATGAGAATAAAGATAGAGTCCCATTCTACATGTCAAT--------GC
CGACAACAATGAAATTTATTGTAAGAGGA
>nabea_BG609
TACTAAG-TGAGAACTTTCAAATTCAGA-GAAACCCC-GGAAAAAAAAA--TGGG-CAATCCT-GAGCCAAA-TCCTTTT
TTT------------GGC-------------------------------------AAACAAACAAAGATTCCGAAAGCTA
AAAAAA-GGATAGGTGCAGAGACTCAATGGAAGCTGTTCTAAC-AAATGGAGTTGA-CTGCGTTGGTAGA-GG-------
AATCCTTCT-ATCGAAACTTACGAAAAAA-TGAAAGATAACTCTATATA-CAT----------A-TAGTATTAG-G----
-----TA------CTG---------------AAATACTATATC-TTATGATTAAT--------------AA-G-AACAAA
AA--T--AGGTATTCCTATATTTTTT---ATA---TGAAAAATGG----ACC-AATTGTTGTGAATTGATTTCACATTGA
ATAA-AAAATATTC------------------TATTTTTT-------GATCA------AATCATTTACTCCA-----TTG
TCTACTAGATCTTTTGAAGATCTGATGAATCGGATGAGAATAAAGATAGAGTCCCATTCTACATGTCAAT--------GC
CGACAACAATGAAATTTATTGTAAGAGGA
>nana_ANA
TACTAAG-TGAGAACTTTCAAATTCAGA-GAAACCCC-GGAAAAAAAAA--TGGG-CAATCCT-GAGCCAAA-TCCTTTT
TTT------------GGC-------------------------------------AAACAAACAAAGATTCCGAAAGCTA
AAAAAA-GGATAGGTGCAGAGACTCAATGGAAGCTGTTCTAAC-AAATGGAGTTGA-CTGCGTTGGTAGA-GG-------
AATCCTTCT-ATCGAAACTTACGAAAAAA-TGAAAGATAACTCTATATA-CAT----------A-TAGTATTAG-G----
-----TA------CTG---------------AAATACTATATC-TTATGATTAAT--------------AA-G-AACAAA
AA--T--AGGTATTCCTATATTTTTT---ATA---TGAAAAATGG----ACC-AATTGTTGTGAATTGATTTCACATTGA
ATAA-AAAATATTC------------------TATTTTTT-------GATCA------AATCATTTACTCCA-----TTG
TCTACTAGATCTTTTGAAGATCTGATGAATCGGATGAGAATAAAGATAGAGTCCCATTCTACATGTCAAT--------GC
CGACAACAATGAAATTTATTGTAAGAGGA
>nevillei_ANA
TACTAAG-TGAGAACTTTCAAATTCAGA-GAAACCCC-GGAAAAAAAAA--TGGG-CAATCCT-GAGCCAAA-TCCTTTT
TTT------------GGC-------------------------------------AAACAAACAAAGATTCCGAAAGCTA
AAAAAA-GGATAGGTGCAGAGACTCAATGGAAGCTGTTCTAAC-AAATGGAGTTGA-CTGCGTTGGTAGA-GG-------
AATCCTTCT-ATCGAAACTTACGAAAAAA-TGAAAGATAACTCTATATA-CAT----------A-TAGTATTAC-A----
-----TA------CTG---------------AAATACTATATC-TTATGATTCAT--------------AA-G-AACAAA
AA--T--AGGTATTCCTATATTTTTT---ATA---TGAAAAATGG----ACC-AATTGTTGTGAATTGATTTCACATTTA
ATAA-AAAATATTC------------------TATTTTTT-------GATCA------AATCATTTACTCCA-----TTG
TCTACTAGATCTTTTGAAGATCTGATGAATCGGATGAGAATAAAGATAGAGTCCCATTCTACATGTCAAT--------GC
CGACAACAATGAAATTTATTGTAAGAGGA
>oatesii_ANA
TACTAAG-TGAGAACTTTCAAATTCAGA-GAAACCCC-GGAAAAAAAAA--TGGG-CAATCCT-GAGCCAAA-TCCTTTT
TTTT-----------GGC-------------------------------------AAACAAACAAAGATTCCGAAAGCTA
AAAAAA-GGATAGGTGCAGAGACTCAATGGAAGCTGTTCTAAC-AAATGGAGTTGA-CTGCGTTGGTAGA-GG-------
AATCCTTCT-ATCGAAACGTACGAAAAAA-TGAAAGATAACTATATATA-CAT----------A-TAGTATTAG-G----
-----TA------CTG---------------AAATACTATATC-TTATGATTAAT--------------AA-G-AACAAA
AA--T--AGCTATTCCTATATTTTTT---ATA---TGAAAAATGG----ACC-AATTGTTGTGAATTGATTTCACAGTGA
ATAA-AAAATATTC------------------TATTTTTT-------GATCA------AATCATTTACTCCA-----TTG
TCTACTAGATCTTTTGAAGATCTGATGAATCGGATGAGAATAAAGATAGAGTCCCATTCTACATGTCAAT--------GC
CGACAACAATGAAATTTATTGTAAGAGGA
>oblongiflora_ANA
TACTAAG-TGAGAACTTTCAAATTCAGA-GAAACCCC-GGAAAAAAAAA--TGGG-CAATCCT-GAGCCAAA-TCCTTTT
TTT------------GGC-------------------------------------AAACAAACAAAGATTCCGAAAGCTA
AAAAAA-GGATAGGTGCAGAGACTCAATGGAAGCTGTTCTAAC-AAATGGAGTTGA-CTGCGTTGGTAGA-GG-------
AATCCTTCT-ATCGAAACTTACGAAAAAA-TGAAAGATAACTCTATATA-CAT----------A-TAGTATTAG-G----
-----TA------CTG---------------AAATACTATATC-TTATGATTAAT--------------AA-G-AAAAAA
AA--T--AGGTATTCCTATATTTTTT---ATA---TGAAAAATGG----ACC-AATTGTTGTGAATTGATTTCACATTGA
ATAA-AAAATATTC------------------TATTTTTT-------GATCA------AATCATTTACTCCA-----TTG
TCTACTAGATCTTTTGAAGATCTGATGAATCGGATGAGAATAAAGATAGAGTCCCATTCTACATGTCAAT--------GC
CGACAACAATGAAATTTATTGTAAGAGGA
>oreotragus_ANA
TACTAAG-TGAGAACTTTCAAATTCAGA-GAAACCCC-GGAAAAAAAAA--TGGG-CAATCCT-GAGCCAAA-TCCTTTT
TTTT-----------GGC-------------------------------------AAACAAACAAAGATTCCGAAAGCTA
AAAAAA-GGATAGGTGCAGAGACTCAATGGAAGCTGTTCTAAC-AAATGGAGTTGA-CTGCGTTGGTAGA-GG-------
AATCCTTCT-ATCGAAACTTACGAAAAAA-TGAAAGATAACTCTATATA-CAT----------A-TAGTATTAG-G----
-----TA------CTG---------------AAATACTATATC-TTATGATTAAT--------------AA-G-AACAAA
AA--T--AGGTATTCCTATATTTTTT---ATA---TGAAAAATGG----ACC-AATTGTTGTGAATTGATTTCACATTGA
ATAA-AAAATATTC------------------TATTTTTT-------GATCA------AATCATTTACTCCA-----TTG
TCTACTAGATCTTTTGAAGATCTGATGAATCGGATGAGAATAAAGATAGAGTCCCATTCTACATGTCAAT--------GC
CGACAACAATGAAATTTATTGTAAGAGGA
>pageana_ANA
TACTAAG-TGAGAACTTTCAAATTCAGA-GAAACCCC-GGAAAAAAAAA--TGGG-CAATCCT-GAGCCAAA-TCCTTTT
TTT------------GGC-------------------------------------AAACAAACAAAGATTCCGAAAGCTA
AAAAAA-GGATAGGTGCAGAGACTCAATGGAAGCTGTTCTAAC-AAATGGAGTTGA-CTGCGTTGGTAGA-GG-------
AATCCTTCT-ATCGAAACTTAGGAAAAAA-TGAAAGATAACTCTATATA-CAT----------A-TAGTATTAG-G----
-----TA------CTG---------------AAATACTATATC-TTATGATTAAT--------------AA-G-AACAAA
AA--T--AGGTATTCCTATATTTTTT---ATA---TGAAAAATGG----ACC-AATTGTTGTGAATTGATTTCACATAGA
ATAA-AAAATATTC------------------TATTTTTT-------GATCA------AATCATTTACTCCA-----TTG
TCTACTAGATCTTTTGAAGATCTGATGAATCGGATGAGAATAAAGATAGAGTCCCATTCTACATGTCAAT--------GC
CGACAACAATGAAATTTATTGTAAGAGGA
>paludicola_AH2680
TACTAAG-TGAGAACTTTCAAATTCAGA-GAAACCCC-GGAAAAAAAAA--TGGG-CAATCCT-GAGCCAAA-TCCTTTT
TTT------------GGC-------------------------------------AAACAAACAAAGATTCCGAAAGCTA
AAAAAA-GGATAGGTGCAGAGACTCAATGGAAGCTGTTCTAAC-AAATGGAGTTGA-CTGCGTTGGTAGA-GG-------
AATCCTTCT-ATCGAAACTTACGAAAAAA-TGAAAGATAACTCTATATA-CAT----------A-TAGTATTAG-G----
-----TA------CTG---------------AAATACTATATC-TTATGATTAAT--------------AA-G-AACAAA
AA--T--AGGTATTCCTATATTTTTT---ATA---TGAAAAATGG----ACC-AATTGTTGTGAATTGATTTCACATTGA
ATAA-AAAATATTC------------------TATTTTTT-------GATCA------AATCATTTACTCCA-----TTG
TCTACTAGATCTTTTGAAGATCTGATGAATCGGATGAGAATAAAGATAGAGTCCCATTCTACATGTCAAT--------GC
CGACAACAATGAAATTTATTGTAAGAGGA
>parilis_ANA
TACTAAG-TGAGAACTTTCAAATTCAGA-GAAACCCC-GGAAAAAAAAA--TGGG-CAATCCT-GAGCCAAA-TCCTTTT
TTT------------GGC-------------------------------------AAACAAACAAAGATTCCGAAAGCTA
AAAAAA-GGATAGGTGCAGAGACTCAATGGAAGCTGTTCTAAC-AAATGGAGTTGA-CTGCGTTGGTAGA-GG-------
AATCCTTCT-ATCGAAACTTACGAAAAAA-TGAAAGATAACTCTATATA-CAT----------A-TAGTATTAC-A----
-----TA------CTG---------------AAATACTATATC-TTATGATTAAT--------------AA-G-AACAAA
AA--T--AGGTATTCCTATATTTTTT---ATA---TGAAAAATGG----ACC-AATTGTTGTGAATTGATTTCACATTGA
ATAA-AAAATATTC------------------TATTTTTT-------GATCA------AATCATTTACTCCA-----TTG
TCTACTAGATCTTTTGAAGATCTGATGAATCGGATGAGAATAAAGATAGAGTCCCATTCTACATGTCAAT--------GC
CGACAACAATGAAATTTATTGTAAGAGGA
>parviporandra_MP877
?????AG-TGAGAACTTTCAAATTCAGA-GAAACCCC-GGAAAAAAAAA--TGGG-CAATCCT-GAGCCAAA-TCCTTTT
TTT------------GGC-------------------------------------AAACAAACAAAGATTCCGAAAGCTA
AAAAAA-GGATAGGTGCAGAGACTCAATGGAAGCTGTTCTAAC-AAATGGAGTTGA-CTGCGTTGGTAGA-GG-------
AATCCTTCT-ATCGAAACTTACGAAAAAA-TGAAAGATAACTCTATATA-CAT----------A-TAGTATTAG-G----
-----TA------CTG---------------AAATACTATATC-TTATGATTAAT--------------AA-G-AACAAA
AA--T--AGGTATTCCTATATTTTTT---ATA---TGAAAAATGG----ACC-AATTGTTGTGAATTGATTTCACATTGA
ATAA-AAAATATTC------------------TATTTTTT-------GATCA------AATCATTTACTCCA-----TTG
TCTACTAGATCTTTTGAAGATCTGATGAATCGGATGAGAATAAAGATAGAGTCCCATTCTACATGTCAAT--------GC
CGACAACAATGAAATTTATTGTAAGAGGA
>patersonii_a_ANA
TACTAAG-TGAGAACTTTCAAATTCAGA-GAAACCCC-GGAAAAAAAAA--TGGG-CAATCCT-GAGCCAAA-TCCTTTT
TTTT-----------GGC-------------------------------------AAACAAACAAAGATTCCGAAAGCTA
AAAAAA-GGATAGGTGCAGAGACTCAATGGAAGCTGTTCTAAC-AAATGGAGTTGA-CTGCGTTGGTAGA-GG-------
AATCCTTCT-ATCGAAACTTACGAAAAAA-TGAAAGATAACTCTATATA-CAT----------A-TAGTATTAG-G----
-----TA------CTG---------------AAATACTATATC-TTATGATTAAT--------------AA-G-AACAAA
AA--T--AGGTATTCCTATATTTTTT---ATA---TGAAAAATGG----ACC-AATTGTTGTGAATTGATTTCACATTGA
ATAA-AAAATATTC------------------TATTTTTT-------GATCA------AATCATTTACTCCA-----TTG
TCTACTAGATCTTTTGAAGATCTGATGAATCGGATGAGAATAAAGATAGAGTCCCATTCTACATGTCAAT--------GC
CGACAACAATGAAATTTATTGTAAGAGGA
>pauciovulata_TdV258b
??????G-TGAGAACTTTCAAATTCAGA-GAAACCCC-GGAAAAAAAAA--TGGG-CAATCCT-GAGCCAAA-TCCTTTT
TTT------------GGC-------------------------------------AAACAAACAAAGATTCCGAAAGCTA
AAAAAA-GGATAGGTGCAGAGACTCAATGGAAGCTGTTCTAAC-AAATGGAGTTGA-CTGCGTTGGTAGA-GG-------
AATCCTTCT-ATCGAAACTTACGAAAAAA-TGAAAGATAACTCTATATA-CAT----------A-TAGTATTAG-G----
-----TA------CTG---------------AAATACTATATC-TTATGATTTAT--------------AA-G-AACAAA
AA--T--AGGTATTCCTATATTTTTT---ATA---TGAAAAATGG----ACC-AATTGTTGTGAATTGATTTCACATTSR
ATAA-AAAATATTS------------------TATTTTTT-------GATCA------AATCATTTACTCCA-----TTG
TCTACTAGATCTTTTGAAGATCTGAKGAATCGGATGAGAATAAAGATAGAGTCCCRTTCYACATGTCAAT--------GC
CBACVACAATGAAATTTATTGT???????
>pectinifolia_BG601
????????????????TTCA--TTCAGA-GAAACCCC-GGAAAAAAAAA--TGGG-CAATCAT-GAGCCAAA-TCCTTTT
TTT------------GGC-------------------------------------AAACAAACAAAGATTCCGAAAGCTA
AAAAAA-GGATAGGTGCAGAGACTCAATGGAAGCTGTTCTAAC-AAATGGAGTTGA-CTGCGTTGGTAGA-GG-------
AATCCTTCT-TTCGAAACTTACGAAAAAA-TGAAAGATAACTCTATATA-CAT----------A-TAGTATTAG-G----
-----TATAGGTACTG---------------AAATACTATATC-TTATGATTAAT--------------AA-G-AACAAA
AA--T--AGGTATTCCTATATTTTT----ATA---TGAAAAATGG----ACCCAATTGTTGTGAATTGATTTCACATTGA
ATAA-AAAATATTC------------------TATTTTTT-------GATCA------AATCATTTACTCCA-----TTG
TCTACTAGATCTTTTGAAGATCTGATGAATCGGATGAGAATAAAGATAGAGTCCCATTCTACATGTCAAT--------GC
CGACAACAATGAAATTTATTGTAAGAGGA
>penicilliformis_MP1078
TACTA?G-TGAGAACTTTCAAATTCAGA-GAA-CCCC-GGAAAAAAAAA--TGGG-C-ATCCT-GAGCCAAA-TCCTTTT
TT-------------GGC-------------------------------------AAACAAAGAAAGATTCCGAAAGCTA
AAAAAA-GGATAGGTGCAGAGACTCAATGGAAGCTGTTCTAAC-AAATGGAGTTGA-CTGCGTTGGTAGA-GG-------
AATCCTTCT-ATCGAAACTTACGAAAAAA-TGAAAGATAACTCTATATA-CAT----------A-TAGTATTAG-G----
-----TA------CTG---------------AAATACTATATC-TTATGATTAAT--------------AA-G-AACAAA
AA--T--AGGTATTCCTATATTTTTT---ATA---TGAAAAATGG----ACC-CATTGTTGTGAATTGATTTCACATTGA
ATAA-AAAATATTC------------------TATTTTTT-------GATCA------AATCATTTACTCCA-----TTG
TCTACTAGATCTTTTGAAGATCTGATGAATCGGATGAGAATAAAGATAGAGTCCCATTCTACATGTCAAT--------GC
CGACAACAATGAAATTTATTGTAAGAGGA
>perlata_MP960
TACTAAG-TGAGAACTTTCAAATTCAGA-GAAACCCC-GGAAAAAAAAA--TGGG-CAATCCT-GAGCCAAA-TCCTTTT
TTT------------GGC-------------------------------------AAACAAACAAAGATTCCGAAAGCTA
AAAAAR-GGATAGGTGCAGAGACTCAATGGAAGCTGTTCTAAC-AAATGGAGTTGA-CTGCGTTGGTAGA-GG-------
AATCCTTCT-ATCGAAACTTACGAAAAAA-TGAAAGATAACTCTATCTA-CAT----------A-TAGTATTAG-G----
-----TA------CTG---------------AAATACTATATC-TTATGATTAAT--------------AA-G-AACAAA
AA--T--AGGTATTCCTATATTTTTT---ATA---TGAAAAATGG----ACC-AATTGTTGTGAATTGATTTCACATTGA
ATAA-AAAATATTC------------------TATTTTTT-------GATCA------AATCATTTACTCCA-----TTG
TCTACTAGATCTTTTGAAGATCTGATGAATCGGATGAGAATAAAGATAGAGTCCCATTCTACATGTCAAT--------GC
CGACAACAATGAAATTTATTGTAAGAGGA
>petricola_MP996
TACTAAG-TGAGAACTT-CAAATTCAGA-GAAACCCC-GGAAAAAAAAA--TGGG-CAATCCT-GAGCCAAA-TCCTTTT
TTT------------GGC-------------------------------------AAACAAACAAAGATTCCGAAAGCTA
AAAAAA-GGATAGGTGCAGAGACTCAATGGAAGCTGTTCTAAC-AAATGGAGTTGA-CTGCGTTGGTAGA-GG-------
AATCCTTCT-ATCGAAACTTACGAAAAAA-TGAAAGATAACTCTATATA-CAT----------A-TAGTATTAG-G----
-----TA------CTG---------------AAATACTATATC-TTATGATTAAT--------------AA-G-AACAAA
AA--T--AGGTATTCCTATATTTTTT---ATA---TGAAAAATGG----ACC-AATTGTTGTGAATTGATTTCACATTGA
ATAA-AAAATATTC------------------TATTTTTT-------GATCA------AATCATTTACTCCA-----TTG
TCTACTAGATCTTTTGAAGATCTGATGAATCGGATGAGAATAAAGATAGAGTCCCATTCTACATGTCAAT--------GC
CGACAACAATGAAATTTATTGTAAGAGGA
>physodes_ANA
TACTAAG-TGAGAACTTTCAAATTCAGA-GAAACCCC-GGAAAAAGAAA--TGGG-CAATCCT-GAGCCAAA-TCCTTTT
TTT------------GGC-------------------------------------AAACAAACAAAGATTCCGAAAGCTA
AAAAAA-GGATAGGTGCAGAGACTCAATGGAAGCTGTTCTAAC-AAATGGAGTTGA-CTGCGTTGGTAGA-GG-------
AATCCTTCT-ATCGAAACTTACGAAAAAAATGAAAGATAACTCTATATA-CAT----------A-TAGTATTAG-G----
-----TA------CTG---------------AAATACTATATC-TTATGATTAAT--------------AA-G-AACAAA
AA--T--AGGTATTCCTATATTTTTT---ATA---TGAAAAATGG----ACC-AATTGTTGTGAATTGATTTCACATTGA
ATAA-AAAATATTC------------------TATTTTTT-------GATCA------AATCATTTACTCCA-----TCG
TCTACTAGATCTTTTGAAGATCTGATGAATCGGATGAGAATAAAGATAGAGTCCCATTCTACATGTCAAT--------GC
CGACAACAATGAAATTTATTGTAAGAGGA
>physophylla_EO11418
TACTAAG-TGAGAACTTTCAAATTCAGA-GAAACCCC-GGAAAAAAAAA--TGGG-CAATCCT-GAGCCAAA-TCCTTTT
TTT------------GGC-------------------------------------AAACAAACAAAGATTCCGAAAGCTA
AAAAAA-GGATAGGTGCAGAGACTCAATGGAAGCTGTTCTAAC-AAATGGAGTTGA-CTGCGTTGGTAGA-GG-------
AATCCTTCT-ATCGAAACTTACGAAAAAA-TGAAAGATAACTCTATATA-CAT----------A-TAGTATTAG-G----
-----TA------CTG---------------AAATACTATATC-TTATGATTAAT--------------AA-G-AACAAA
AA--T--AGGTATTCCTATATTTTTT---ATA---TGAAAAATGG----ACC-AATTGTTGTGAATTGATTTCACATTGA
ATAA-AAAATATTC------------------TATTTTTT-------GATCA------AATCATTTACTCCA-----TTG
TCTACTAGATCTTTTGAAGATCTGATGAATCGGATGAGAATAAAGATAGAGTCCCATTCTACATGTCAAT--------GC
CGACAACAATGAAATTTATTGTAAGAGGA
>placentiflora_EO12833
KACTAAG-TGAGAACTTTCAAATTCAGA-GAAACCCC-GGAAAAAAAAA--TGGG-CAATCCT-GAGCCAAA-TCCTTTT
TT-------------GGC-------------------------------------AAACAAAGAAAGATTCCGAAAGCTA
AAAAAA-GGATAGGTGCAGAGACTCAATGGAAGCTGTTCTAAC-AAATGGAGTTGA-CTGCGTTGGTAGA-GG-------
AATCCTTCT-ATCGAAACTTACGAAAAAA-TGAAAGATAACTCTATATA-CAT----------A-TAGTATTAG-G----
-----TA------CTG---------------AAATACTATATC-TTATGATTAAT--------------AA-G-AACAAA
AA--T--AGGTATTCCTATATTTTTT---ATA---TGAAAAATGG----ACC-CATTGTTGTGAATTGATTTCACATTGA
ATAA-AAAATATTC------------------TATTTTTT-------GATCA------AATCATTTACTCCA-----TTG
TCTACTAGATCTTTTGAAGATCTGATGAATCGGATGAGAATAAAGATAGAGTCCCATTCTACATGTCAAT--------GC
CGACAACAATGAAATTTATTGTAAGAGGA
>placentiflora_MP1241
??????????????CTTTCAAATTCAGA-GAAAC--C-G-AAAAAAAA---T-GG-C-ATC-T-GAGC-AA--TC-TTTT
T---------------GC-------------------------------------AAACAAAGAAAGATTCCGAAAGCTA
AAAAA--G-ATAG-TGCAGAGACTCAATGGAAGCTGTTCTAAC-AAATGGAGTTGA-CTGCGTTGGTAGA-GG-------
AATCCTTCT-ATCGAAACTTACGAAAAAA-TGAAA------TCTATATA-CAT----------A-TAGTATTAG-G----
-----TA------CTG---------------AAATACTATATC-TTATGATTAAT--------------AA-G-AACAAA
AA--T--AGGTATTCCTATATTTTTT---ATA---TGAAAAATGG----ACC-CATTGTTGTGAATTGATTTCACATTGA
ATAA-AAAATATTC------------------TATTTTTT-------GATCA------AATCATTTACTCCA-----TTG
TCTACTAGATCTTTTGAAGATCTGATGAATCGGATGAGAATAAAGATAGAGTCCCATTCTACATGTCAAT--------GC
CGACAACAATGAAATTTATTGTAAGAGGA
>platycodon_mad_EO12695
????????????????????????????????????????????????????????????????????????????????
??????????????????????????????????????????????????????????????????????????AAGCTA
AAAAAA-GGATAGGTGCAGAGACTCAATGGAAGCTATTCTAAC-AAATGGAGTTGA-CTGCGTTGGTAGA-GG-------
AATCCTTCT-TTCGAAACTTTCGAAAAAA-TGAAAGATAACTCTATATA-CCT----------A-TAGTATTAG-G----
-----TA------CTG---------------AAATACTATATC-TTATGATTAAT--------------AA-G-AATCAA
AA--T--AGGTATTCCTATATTTTTT---ATA---TGAAAAACAG----ACC-CATTATTGTGAATTGATTTCACATTGA
ATAA-AAAATAGCA------------------TATTTTTT-------GATCA------AATCATTTACTCCA-----TTG
TCTACTAGATCTTTTGAAGATCTGATGAATCGGATGAGAATAAAGATAGAGTCCCATTCTACATGTCAAT--------GC
CGACAACAATGAAATTTATTGTAAGAGGA
>platycodon_pla_c_ANA
?????????????????????????????????CCCC-GGAAAAAAAAAA-TGGG-CAATCCT-GAGCCAAA-TCCTTTT
TTT------------CGC-------------------------------------AAACAAACAAAGATTCCGAAAGCTA
AAAAAA-GGATAGGTGCAGAGACTCAATGGAAGCTATTCTAAC-AAATGGAGTTGA-CTGCGTTGGTAGA-GG-------
AATCCTTCT-TTCGAAACTTTCGAAAAAA-TGAAAGATAACTCTATATA-CCT----------A-TAGTATTAG-G----
-----TA------CTG---------------AAATACTATATC-TTATGATTAAT--------------AA-G-AATCAA
AA--T--AGGTATTCCTATATTTTTT---ATA---TGAAAAACAG----ACC-CATTATTGTGAATTGATTTCACATTGA
ATAA-AAAATAGCA------------------TATTTTTT-------GATCA------AATCATTTACTCCA-----TTG
TCTACTAGATCTTTTGAAGATCTGATGAATCGGATGAGAATAAAGATAGAGTCCCATTCTACATGTCAAT--------GC
CGACAACAATGAAATTTATTGTAAGAGGA
>plukenetii_lin_MP912
????????????????????????????????????????????????????????????????????????????????
????????????????????????????????????????????????????????????????????????????????
???????????????????????????????????????????????????????A-CTGCGTTGGTAGA-GG-------
AATCCTTCT-ATCGAAACTTTCGAAAAAA-TGAAAGATAACTCTATATA-CAT----------A-TAGTATTAG-G----
-----TA------CTG---------------AAATACTATATC-TTATGATTAAT--------------AA-G-AACAAA
AA--T--AGGTATTCCTATATTTTTT---ATA---TGAAAAATGG----ACC-CATTGTTGTGAATTGATTTCACATTGA
ATAA-AAAATATTC------------------TATTTTTT-------GATCA------AATCATTTACTCCA-----TTG
TCTACTAGATCTTTTGAAGATCTGATGAATCGGATGAGAATAAAGATAGAGTCCCATTCTACATGTCAAT--------GC
CGACAACAATGAAATTTATTGTAAGAGGA
>plukenetii_pen_MP915
????????????????????????????????????????????????????????????????????????????????
????????????????????????????????????????????????????????????????????????????????
???????????????????????????????????????????????????????A-CTGCGTTGGTAGA-GG-------
AATCCTTCT-ATCGAAACTTTCGAAAAAA-TGAAAGATAACTCTATATA-CAT----------A-TAGTATTAG-G----
-----TA------CTG---------------AAATACTATATC-TTATGATTAAT--------------AA-G-AACAAA
AA--T--AGGTATTCCTATATTTTTT---ATA---TGAAAAATGG----ACC-CATTGTTGTGAATTGATTTCACATTGA
ATAA-AAAATATTC------------------TATTTTTT-------GATCA------AATCATTTACTCCA-----TTG
TCTACTAGATCTTTTGAAGATCTGATGAATCGGATGAGAATAAAGATAGAGTCCCATTCTACATGTCAAT--------GC
CGACAACAATGAAATTTATTGTAAGAGGA
>plukenetii_plu_EO
TACTAAG-TGAGAACTTTCAAATTCAGA-GAAACCCC-GGAAAAAAAAA--TGGG-CAATCCT-GAGCCAAA-TCCTTTT
TTT------------GGC-------------------------------------AAACAAAGAAAGATTCCGAAAGCTA
AAAAAA-GGATAGGTGCAGAGACTCAATGGAAGCTGTTCTAAC-AAATGGAGTTGA-CTGCGTTGGTAGA-GG-------
AATCCTTCT-ATCGAAACTTTCGAAAAAA-TGAAAGATAACTCTATATA-CAT----------A-TAGTATTAG-G----
-----TA------CTG---------------AAATACTATATC-TTATGATTAAT--------------AA-G-AACAAA
AA--T--AGGTATTCCTATATTTTTT---ATA---TGAAAAATGG----ACC-CATTGTTGTGAATTGATTTCACATTGA
ATAA-AAAATATTC------------------TATTTTTT-------GATCA------AATCATTTACTCCA-----TTG
TCTACTAGATCTTTTGAAGATCTGATGAATCGGATGAGAATAAAGATAGAGTCCCATTCTACATGTCAAT--------GC
CGACAACAATGAAATTTATTGTAAGAGGA
>pogonanthera_EO12835
TACTAAG-TGAGAACTTTCAAATTCAGA-GAAACCCC-GGAAAAAAAAA--TGGG-CAATCCT-GAGCCAAA-TCCTTTT
TT-------------GGC-------------------------------------AAACAAAGAAAGATTCCGAAAGCTA
AAAAAA-GGATAGGTGCAGAGACTCAATGGAAGCTGTTCTAAC-AAATGGAGTTGA-CTGCGTTGGTAGA-GG-------
AATCCTTCT-ATCGAAACTTACGAAAAAA-TGAAAGATAACTCTATATA-CAT----------A-TAGTATTAG-G----
-----TA------CTG---------------AAATACTATATC-TTATGATTAAT--------------AA-G-AACAAA
AA--T--AGGTATTCCTATATTTTTT---ATA---TGAAAAATGG----ACC-CATTGTTGTGAATTGATTTCACATTGA
ATAA-AAAATATTC------------------TATTTTTT-------GATCA------AATCATTTACTCCA-----TTG
TCTACTAGATCTTTTGAAGATCTGATGAATCGGATGAGAATAAAGATAGAGTCCCATTCTACATGTCAAT--------GC
CGACAACAATGAAATTTATTGTAAGAGGA
>psittacina_IJ1237
TACTAAG-TGAGAACTTTCAAATTCAGA-GAAACCCC-GGAAAAAAAAA--TGGG-CAATCCT-GAGCCAAA-TCCTTTT
TTT------------GGC-------------------------------------AAACAAACAAAGATTCCGAAAGCTA
AAAAAA-GGATAGGTGCAGAGACTCAATGGAAGCTGTTCTAAC-AAATGGAGTTGA-CTGCGTTGGTAGA-GG-------
AATCCTTCT-ATCGAAACTTTCGAAAAAA-TGAAAGATAACTATATATA-CAT----------A-TAGTATTAG-G----
-----TA------CTG---------------AAATACTATATC-TTATGATTAAT--------------AA-G-AACAAA
AA--T--AGGTATTCCTATATTTTTT---ATA---TGAAAAATGG----ACC-AATTGTTGTGAATTGATTTCACATTGA
ATAA-AAAATATTC------------------TATTTTTT-------GATCA------AATCATTTACTCCA-----TTG
TCTACTAGATCTTTTGAAGATCTGATGAATCGGATGAGAATAAAGATAGAGTCCCATTCTACATGTCAAT--------GC
CGACAACAATGAAATTTATTGTAAGAGGA
>pubescens_EO12503
????????????????????????????????????????????????????????????????????????????????
????????????????????????????????????????????????????????????????????????????????
????????????????????????????????????????????????????????????????????????????????
????????????????????????????????????????????????????????????????????????????????
????????????????????????????????????????????????????????????????????????????????
????????????????????????????????????????????????????????????????????????????????
????????????????????????????????????????????????????????????????????????????????
?????????????????????????????????????????????????????????????????????T--------GC
CGACAACAGTGAAATTTATTGTAAGAGGA
>pycnantha_MP1011
TACTAAG-TGACAACTTTCAAATTCAGA-GAAACCCC-GGAAAAAAAAA--TGGG-CAATCCT-GAGCCAAA-TCCTTTT
TTT------------GGG-------------------------------------AAACAAACAAAGATTCCGAAAGCTA
AAAAAA-GGATAGGTGCAGAGACTCAATGGAAGCTGTTCTAAC-AAATGGAGTTGA-CTGCGTTGGTAGA-GG-------
AATCCTTCT-ATCGAAACTTACGAAAAAA-TGAAAGATAACTCTATATA-CAT----------A-TAGTATTAC-A----
-----TA------CTG---------------AAATACTATATA-TTATGATTAAT--------------AA-G-AACAAA
AA--A--AGGTATTCCTATATTTTTT---ATA---TGAAAAATGG----ACC-AATTGTTGTGAATTGATTTCACATTCA
ATAA-AAAATATTC------------------TATTTTTT-------GATCA------AATCATTTACTCCA-----TTG
TCTACTAGATCTTTTGAAGATCTGATGAATCGGATGAGAATAAAGATAGAGTCCCATTCTACATGTCAAT--------GC
CGACAACAATGAAATTTATTGTAAGAGGA
>pyxidiflora_ANA
TACTAAG-TGAGAACTTTCAAATTCAGA-GAAACCCC-GGAAAAAAAAA--TGGG-CAATCCT-GAGCCAAA-TCCTTTT
TTT------------GGC-------------------------------------AAACAAACAAAGATTCCGAAAGCTA
AAAAAA-GGATAGGTGCAGAGACTCAATGGAAGCTGTTCTAAC-AAATGGAGTTGA-CTGCGTTGGTAGA-GG-------
AATCCTTCT-ATCGAAACTTACGAAAAAA-TGAAAGATAACTCTATATA-CAT----------A-TAGTATTAG-G----
-----TA------CTG---------------AAATACTATATC-TTATGATTAAT--------------AA-G-AACAAA
AA--T--AGGTATTCCTATATTTTTT---ATA---TGAAAAATGG----ACC-AATTGTTGTGAATTGATTTCACATTGA
ATAA-AAAATAGAA------------------TATTTTTT-------GATCA------AATCATTTACTCCA-----TTG
TCTACTAGATCTTTTGAAGATCTGATGAATCGGATGAGAATAAAGATAGAGTCCCATTCTACATGTCAAT--------GC
CGACAACAATGAAATTTATTGTAAGAGGA
>quadrisulcata_ANA
TACTAAG-TGAGAACTTTCAAATTCAGAAGAAACCCC-GGAAAAAAAAA--TGGG-CAATCCT-GAGCCAAA-TCCTTTT
TTT------------GGC-------------------------------------AAACAAACAAAGATTCCGAAAGCTA
AAAAAA-GGATAGGTGCAGAGACTCAATGGAAGCTGTTCTAAC-AAATGGAGTTGA-CTGCGTTGGTAGA-GG-------
AATCCTTCT-ATCGAAACTTACGAAAAAAATGAAAGATAACTCTATATA-CAT----------A-TAGTATTAC-A----
-----TA------CTG---------------AAATACTATATC-TTATGATTCAT--------------AA-G-AACAAA
AA--T--AGGTATTCCTATATTTTTT---ATA---TGAAAAATGG----ACC-AATTGTTGTGAATTGATTTCACATTTA
ATAA-AAAATATTC------------------TATTTTTT-------GATCA------AATCATTTACTCCA-----TTG
TCTACTAGATCTTTTGAAGATCTGATGAATCGGATGAGAATAAAGATAGAGTCCCATTCTACATGTCAAT--------GC
CGACAACAATGAAATTTATTGTAAGAGGA
>recta_ANA
TACTAAG-TGAGAACTTTCAAATTCAGA-GAAACCCC-GGAAAAAAAAA--TGGG-CAATCCT-GAGCCAAA-TCCTTTT
TTT------------GGC-------------------------------------AAACAAACAAAGATTCCGAAAGCTA
AAAAAA-GGATAGGTGCAGAGACTCAATGGAAGCTGTTCTAAC-AAATGGAGTTGA-CTGCGTTGGTAGA-GG-------
AATCCTTCT-ATCGAAACTTACGAAAAAA-TGAAAGATAACTATATATA-CAT----------A-TAGTATTAG-G----
-----TA------CTG---------------AAATACTATATC-TTATGATTAAT--------------AA-G-AAAAAA
AA--T--AGGTATTCCTATATTTTTT---ATA---TGAAAAATGG----ACC-AATTGTTGTGAATTGATTTCACATTGA
ATAA-AAAATATTC------------------TATTTTTT-------GATCA------AATCATTTACTCCA-----TTG
TCTACTAGATCTTTTGAAGATCTGATGAATCGGATGAGAATAAAGATAGAGTCCCATTCTACATGTCAAT--------GC
CGACAACAATGAAATTTATTGTAAGAGGA
>regia_reg_ANA
TACTAAG-TGAGAACTTTCAAATTCAGA-GAAACCCC-GGAAAAAAAAA--TGGG-CAATCCT-GAGCCAAA-TCCTTTT
TTT------------GGC-------------------------------------AAACAAACAAAGATTCCGAAAGCTA
AAAAAA-GGATAGGTGCAGAGACTCAATGGAAGCTGTTCTAAC-AAATGGAGTTGA-CTGCGTTGGTAGA-GG-------
AATCCTTCT-ATCGAAACTTACGAAAAAAATGAAAGATAACTCTATATA-CAT----------A-TAGTATTAC-A----
-----TA------CTG---------------AAATACTATATC-TTATGATTAAT--------------AA-G-AACAAA
AA--T--AGGTATTCCTATATTTTTT---ATA---TGAAAAATGG----ACC-AATTGTTGTGAATTGATTTCACATTGA
ATAA-AAAATATTC------------------TATTTTTT-------GATCA------AATCATTTACTCCA-----TTG
TCTACTAGATCTTTTGAAGATCTGATGAATCGGATGAGAATAAAGATAGAGTCCCATTCTACATGTCAAT--------GC
CGACAACAATGAAATTTATTGTAAGAGGA
>retorta_ANA
TACTAAG-TGAGAACTTTCAAATTCAGA-GAAACCCC-GGAAAAAAAAA--TGGG-CAATCCT-GAGCCAAA-TCCTTTT
TTT------------GGC-------------------------------------AAACAAACAAAGATTCCGAAAGCTA
AAAAAA-GGATAGGTGCAGAGACTCAATGGAAGCTGTTCTAAC-AAATGGAGTTGA-CTGCGTTGGTAGA-GG-------
AATCCTTCT-ATCGAAACTTACGAAAAAA-TGAAAGATAACTCTATATA-CAT----------A-TAGTATTAG-G----
-----TA------CTG---------------AAATACTATATC-TTATGATTAAT--------------AA-G-AAGAAA
AA--T--AGGTATTCCTATATTTTTT---ATA---TGAAAAATGG----ACC-AATTGTTGTGAATTGATTTCACATTGT
ATAA-AAAATATTC------------------TATTTTTT-------GATCA------AATCATTTACTCCA-----TTG
TCTACTAGATCTTTTGAAGATCTGATGAATCGGATGAGAATAAAGATAGAGTCCCATTCTACATGTCAAT--------GC
CGACAACAATGAAATTTATTGTAAGAGGA
>revoluta_BT13679
?ACTAAG-TGAGA-CTTTCAAATTCAGA-GAAACCCC-GGAAAAAAAAA--TGGG-CAATCCT-GAGCCAAA-TCCTTTT
TTT------------GGC-------------------------------------ACCCATTCAAAGATTCCGAAAGC-?
??????-????????GCAGAGACTCAATGGAAGCTGTTCTAAC-AAATGGAGTTGA-CTGCGTTGGTAGA-GG-------
AATCCTTCT-ATCGAAACTTACGAAAAAA-TGAAAGATAACTATATATA-CAT----------A-TAGTATTAG-G----
-----TA------CTG---------------AAATACTATATC-TTATGATTAAT--------------AA-G-AACAAA
AA--T--AGGTATTCCTATATTTTTT---ATA---TGAAAAATGG----ACC-AATTGTTGTGAATTGATTTCACAGTGA
ATAA-AAAATATTC------------------TATTTTTT-------GATCA------AATCATTTACTCCA-----TTG
TCTACTAGATCTTTTGAAGATCTGATGAATCGGATGAGAATAAAGATAGAGTCCCATTCTACATGTCAAT--------GC
CGACAACAATGAAATTTATTGTAAGAGGA
>rhopalantha_MP909_CP
TACTAAG-TGACAACTTTCAAATTCAGA-GAAACCCC-GGAAAAAAAAA--TGGG-CAATCCT-GAGCCAAA-TCCTTTT
TTT------------GGC-------------------------------------AAACAAACAAAGATTCCGAAAGCTA
AAAAAA-GGATAGGTGCAGAGACTCAATGGAAGCTGTTCTAAC-AAATGGAGTTGA-CTGCGTTGGTAGA-GG-------
AATCCTTCT-ATCGAAACTTACGAAAAAA-TGAAAGATAACTATATATA-CAT----------A-TAGTATTAC-A----
-----TA------CTG---------------AAATATTATATA-TTATGATTAAT--------------AA-G-AACAAA
AA--T--AGGTATTCCTATATTTTTT---ATA---TGAAAAATGG----ACC-AATTGTTGTGAATTGATTTCACATTGA
ATAA-AAAATATTC------------------TATTTTTT-------GATCA------AATCATTTACTCCA-----TTG
TCTACTAGATCTTTTGAAGATCTGATGAATCGGATGAGAATAAAGATAGAGTCCCATTCTACATGTCAAT--------GC
CGACAACAATGAAATTTATTGTAAGAGGA
>rigidula_MP534
????????TGAGAACTTTCAAATTCAGA-GAAACCCC-GGAAAAAAAAA--TGGG-CAATCCT-GAGCCAAA-TCCTTTT
TTT------------GGC-------------------------------------AAACAAACAAAGATTCCGAAAGCTA
AAAAAA-GGATAGGTGCAGAGACTCAATGGAAGCTGTTCTAAC-AAATGGAGTTGA-CTGCGTTGGTAGA-GG-------
AATCCTTCT-ATCGAAACTTTCGAAAAAA-TGAAAGATAACTCTATATA-CAT----------A-TAGTATTAG-G----
-----TA------CTG---------------AAATACTATATC-TTATGATTAAT--------------AA-G-AACAAA
AA--T--AGGTATTCCTATATTTTTT---ATA---TGAAAAATGG----ACC-AATTGTTGTGAATTGATTTCACATTGA
ATAA-AAAATATTC------------------TATTTTTT-------GATCA------AATCATTTACTCCA-----TTG
TCTACTAGATCTTTTGAAGATCTGATGAATCGGATGAGAATAAAGATAGAGTCCCATTCTACATGTCAAT--------GC
CGACAACAATGAAATTTATTGTAAGAGGA
>rivularis_BB13936
?ACTAAG-TGAGAACTTTCAAATTCAGA-GAAACCCC-GGAAAAAAAAA--TGGG-CAATCCT-GAGCCAAA-TCCTTTT
TTT------------GGC-------------------------------------ACCCATTCAAAGATTCCGAAAGC-?
??????-????????GCAGAGACTCAATGGAAGCTGTTCTAAC-AAATGGAGTTGA-CTGCGTTGGTAGA-GG-------
AATCCTTCT-ATCGAAACTTACGAAAAAA-TGAAAGATAACTATATATA-CAT----------A-TAGTATTAG-G----
-----TA------CTG---------------AAATACTATATC-TTATGATTAAT--------------AA-G-AACAAA
AA--T--AGCTATTCCTATATTTTTT---ATA---TGAAAAATGG----ACC-AATTGTTGTGAATTGATTTCACAGTGA
ATAA-AAAATATTC------------------TATTTTTT-------GATCA------AATCATTTACTCCA-----TTG
TCTACTAGATCTTTTGAAGATCTGATGAATCGGATGAGAATAAAGATAGAGTCCCATTCTACATGTCAAT--------GC
CGACAACAATGAAATTTATTGTAAGAGGA
>sagittata_EO12737
??CTAAG-TGGAAACTTTCAA-TTCAGA-GAAACCCC-GGAAAAAAAAA--TGGG-CAATCCG-GAGCCAAA-TCCTTTT
TTT------------GGC-------------------------------------AAACAAACAAAGATTCCSAAAGCTA
AAAAAA-GGATAGGTGCAGAGACTCAATGGAAGCTGTTCTAAC-AAATGGAGTTGA-CTGCGTTGGTAGA-GG-------
AATCCTTCT-ATCGAAACTTACGAAAAAA-TGAAAGATAACTCTATATA-CAT----------A-TAGTATTAG-G----
-----TA------CTG---------------AAATACTATATC-TTATGATTAAT--------------AA-G-AACAAA
AA--T--GGGTATTCCTATATTTTTT---ATA---TGAAAAATGG----ACC-AATTGTTGTGAATTGATTTCACATTGA
ATAA-AAAATATTC------------------TATTTTTT-------GATCA------AATCATTTACTCCA-----TTG
TCTACTARATCTTTTGAAGATCTGATGAATCGGATGAGAATAAAGATAGAGTCCCATTCYACATGTCAAT--------GC
CGACAACAATGAAATTTATTGTAASAGGA
>scoparia_AH
TACTAAG-TGAGAACTTTCAAATTCAGA-GAAACCCC-GGAAAAAAAAA--TGGG-CAATCCT-GAGCCAAA-TCCTTTT
TTT------------CGC-------------------------------------AAACAAACAAAGATTCCGAAAGCTA
AAAAAA-GGATAGGTGCAGAGACTCAATGGAAGCTATTCTAAC-AAATGGAGTTGA-CTGCGTTGGTAGA-GG-------
AATCCTTCT-TTCGAAACTTTCGAAAAAA-TGAAAGATAACTCTATATA-CCT----------A-TAGTATTAG-G----
-----TA------CTG---------------AAATACTATATC-TTATGATTAAT--------------AA-G-AATCAA
AA--T--AGGTATTCCTATATTTTTT---ATA---TGAAAAACAG----ACC-CATTATTGTGAATTGATTTCACATTGA
ATAA-AAAATAGCA------------------TATTTTTT-------GATCA------AATCATTTACTCCA-----TTG
TCTACTAGATCTTTTGAAGATCTGATGAATCGGATGAGAATAAAGATAGAGTCCCATTCTACATGTCAAT--------GC
CGACAACAATGAAATTTATTGTAAGAGGA
>scytophylla_MP1021
????????????????????????????????????????????????????????????????????????????????
????????????????????????????????????????????????????????????????????????????????
???????????????????????????????????????????????????????A-CTGCGTTGGTAGA-GG-------
AATCCTTCT-ATCGAAACTTACGAAAAAA-TGAAAGATAACTATATATA-CAT----------A-TAGTATTAG-G----
-----TA------CTG---------------AAATACTATATC-TTATGATTAAT--------------AA-G-AACAAA
AA--T--AGGTATTCCTATATTTTTT---ATA---TGAAAAATGG----ACC-CATTGTTGTGAATTGATTTCACATTGA
ATAA-AAAATATTC------------------TATTTTTT-------GATCA------AATCATTTACTCCA-----TTG
TCTACTAGATCTTTTGAAGATCTGATGAATCGGATGAGAATAAAGATAGAGTCCCATTCTACATGTCAAT--------GC
CGACAACAATGAAATTTATTGTAAGAGGA
>serrata_MP818
?????????????????????ATTCAGA-GAAACCCC-GGAAAAAAAAA--TGGG-CAATCGT-GAGCCAAA-TCCTTTT
TTT------------GGC-------------------------------------AAACAAACAAAGATTCCGAAAGCTA
AAAAAA-GGATAGGTGCAGAGACTCAATGGAAGCTGTTCTAAC-AAATGGAGTTGA-CTGCGTTGGTAGA-GG-------
AATCCTTCT-ATCGAAACTTTCGAAAAAA-TGAAAGATAACTCTATATA-CAT----------A-TAGTATTAG-G----
-----TA------CTG---------------AAATACTATATC-TTATGATTAAT--------------AA-G-AACAAA
AA--T--AGGTATTCCTATATTTTTT---ATA---TGAAAAATGG----ACC-AATTGTTGTGAATTTATTTCACATTGA
ATAA-AAAATATTC------------------TATTTTTT-------GATCA------AATCATTTACTCCA-----TTG
TCTACTAGATCTTTTGAAGATCTGATGAATCGGATGAGAATAAAGATAGAGTCCCATTCTACATGTCAAT--------GC
CGACAACAATGAAATTTATTGTAAGAGGA
>sicula_boc_DM
????????????????????????????????????????????????????????????CCT-GAGCCAAA-TCCTTTT
TTT------------CGC-------------------------------------AAACAAA----GATTCCGAAAGCTA
AAAAAA-GGATAGGTGCAGAGACTCAATGGAAGCTGTTCTAAC-AAATGGAGTTGA-CTGCGTTGGTAGA-GG-------
AATCCTTCT-ATCGAAACTTACGAAAAAA-TGAAAGATAACTATTTTTA-CAT-------------AGTATTAG-G----
-----TA------CTG---------------AAATACTATATC-TTATGATTAAT--------------AA-G-AAAAAA
AA--T--AGGTATTCCTATATTTTTT---ATA---TGAAAAATGG----ACC-AATTGTTGTGAATTGATTTCACATTGA
ATAA-AAAATAGCA------------------TATTTTTT-------GATCA------AATCATTTACTCCA-----TTG
TCTACTAGATCTTTTGAAGATCTGATGAATCGGATGAGAATAAAGATAGAGTCCCATTCTACATGTCAAT--------GC
CGACAACAATGAAATTTATTGTAAGAGGA
>sicula_sic_c_ANA
TACTAAG-TGAGAACTTTCAAATTCAGA-GAAACCCC-GGAAAAAAAAA--TGGG-CAATCCT-GAGCCAAA-TCCTTTT
TTT------------CGC-------------------------------------AAACAAA----GATTCCGAAAGCTA
AAAAAA-GGATAGGTGCAGAGACTCAATGGAAGCTGTTCTAAC-AAATGGAGTTGA-CTGCGTTGGTAGA-GG-------
AATCCTTCT-ATCGAAACTTACGAAAAAA-TGAAAGATAACTATTTTTA-CAT-------------AGTATTAG-G----
-----TA------CTG---------------AAATACTATATC-TTATGATTAAT--------------AA-G-AAAAAA
AA--T--AGGTATTCCTATATTTTTT---ATA---TGAAAAATGG----ACC-AATTGTTGTGAATTGATTTCACATTGA
ATAA-AAAATAGCA------------------TATTTTTT-------GATCA------AATCATTTACTCCA-----TTG
TCTACTAGATCTTTTGAAGATCTGATGAATCGGATGAGAATAAAGATAGAGTCCCATTCTACATGTCAAT--------GC
CGACAACAATGAAATTTATTGTAAGAGGA
>silvatica_A2
TACTAAG-TGAGAACTTTCAAATTCAGA-GAAACCCCCGGAAAAAAAAA--TGGG-CAATCCT-GAGCCAAA-TCCTTTT
TTT------------GGC-------------------------------------AAACAAACAAAGATTCCGAAAGCTA
AAAAAA-GGATAGGTGCAGAGACTCAATGGAAGCTGTTCTAAC-AAATGGAGTTGA-CTGCGTTGGTAGA-GG-------
AATCCTTCT-ATCGAAACTTACGAAAAAA-TGAAAGATAACTATATATA-CAT----------A-TAGTATTAG-G----
-----TA------CTG---------------AAATACTATATC-TTATGATTAAT--------------AA-G-AACAAA
AA--T--AGGTATTCCTATATTTTTT---ATA---TGAAAAATGG----ACC-AATTGTTGTGAATTGATTTCACATTGA
ATAA-AAAATATTC------------------TATTTTTT-------GATCA------AATCATTTACTCCA-----TTG
TCTACTAGATCTTTTGAAGATCTGATGAATCGGATGAGAATAAAGATAGAGTCCCATTCTACATGTCAAT--------GC
CGACAACAATGAAATTTATTGTAAGAGGA
>simulans_ANA
TACTAAG-TGAGAACTTTCAAATTCAGA-GAAACCCC-GGAAAAAAAAA--TGGG-CAATCCT-GAGCCAAA-TCCTTTT
TTTT-----------GGC-------------------------------------AAACAAACAAAGATTCCGAAAGCTA
AAAAAA-GGATAGGTGCAGAGACTCAATGGAAGCTGTTCTAAC-AAATGGAGTTGA-CTGCGTTGGTAGA-GG-------
AATCCTTCT-TTCGAAACTTACGAAAAAA-TGAAAGATAACTCTATATA-CAT----------A-TAGTATTAG-G----
-----TA------CTG---------------AAATACTATATC-TTATGATTAAT--------------AA-G-AACAAA
AA--T--AGGTATTCCTATATTTTT----ATA---TGAAAAATGG----ACC-AATTGTTGTGAATTGATTTCACATTGA
ATAA-AAAATATTC------------------TATTTTTT-------GATCA------AATCATTTACTCCA-----TTG
TCTACTAGATCTTTTGAAGATCTGATGAATCGGATGAGAATAAAGATAGAGTCCCATTCTACATGTCAAT--------GC
CGACAACAATGAAATTTATTGTAAGAGGA
>sonderiana_MP997
??CTAAG-TGAGAACTTTCAAATTCAGA-GAAACCCC-GGAAAAAAAAA--TGGG-CAATCCT-GAGCCAAA-TCCTTTT
TT-------------GGC-------------------------------------AAACAAAGAAAGATTCCGAAAGCTA
AAAAAA-GGATAGGTGCAGAGACTCAATGGAAGCTGTTCTAAC-AAATGGAGTTGA-CTGCGTTGGTAGA-GG-------
AATCCTTCT-ATCGACGCTTACGAAAAAA-TGAAAGATAACTCTATATA-CAT----------A-TAGTATTAG-G----
-----TA------CTG---------------AAATACTATATC-TTATGATTAAT--------------AA-G-AACAAA
AA--T--AGGTATTCCTATATTTTTT---ATA---TGAAAAATGG----ACC-CATTGTTGTGAATTGATTTCACATTGA
ATAA-AAAATATTC------------------TATTTTTT-------GATCA------AATCATTTACTCCA-----TTG
TCTACTAGATCTTTTGAAGATCTGATGAATCGGATGAGAATAAAGATAGAGTCCCATTCTACATGTCAAT--------GC
CGACAACAATGAAATTTATTGTAAGAGGA
>sparrmanii_ANA
TACTAAG-TGAGAACTTTCAAATTCAGA-GAAACCCC-GGAAAAAAAAA--TGGG-CAATCCT-GAGCCAAA-TCCTTTT
TTT------------GGC-------------------------------------AAACAAAGAAAGATTCCGAAAGCTA
AAAAAA-GGATAGGTGCAGAGACTCAATGGAAGCTGTTCTAAC-AAATGGAGTTGA-CTGCGTTGGTAGA-GG-------
AATCCTTCT-TTCGAAACTTACGAAAAAA-TGAAAGATAACTCTATATA-CAT----------A-TAGTATTAG-G----
-----TA------CTG---------------AAATACTATATA-TTATGATTAAT--------------AA-G-AACAAA
AA--T--AGGTATTCTTATATTTTT----ATA---TGAAAAATGG----ACC-AATTGTTGTGAATTGATTTCACATTGA
ATAA-AAAATATTC------------------TATTTTTT-------GGTCA------AATCATTTACTCCA-----TTG
TCTACTAGATCTTTTGAAGATCTGATGAATCGGATGAGAATAAAGATAGAGTCCCATTCTACATGTCAAT--------GC
CGACAACAATGAAATTTATTGTAAGAGGA
>sparsa_BG602
TACTAAG-TGAGAACTTTCAAATTCAGA-GAAACCCC-GGAAAAAAAAA--TGGG-CAATCCT-GAGCCAAA-TCCTTTT
TTT------------GGC-------------------------------------AAACAAACAAAGATTCCGAAAGCTA
AAAAAA-GGATAGGTGCAGAGACTCAATGGAAGCTGTTCTAAC-AAATGGAGTTGA-CTGCGTTGGTAGA-GG-------
AATCCTTCT-ATCGAAACTTACGAAAAAA-TGAAAGATAACTCTATATA-CAT----------A-TAGTATTAG-G----
-----TA------CTG---------------AAATACTATATC-TTATGATTAAT--------------AA-G-AACAAA
AA--T--AGGTATTCCTATATTTTTT---ATA---TGAAAAATGG----ACC-AATTGTTGTGAATTGATTTCACATTGA
ATAA-AAAATATTC------------------TATTTTTT-------GATCA------AATCATTTACTCCA-----TTG
TCTACTAGATCTTTTGAAGATCTGATGAATCGGATGAGAATAAAGATAGAGTCCCATTCTACATGTCAAT--------GC
CGACAACAATGAAATTTATTGTAAGAGGA
>spiculifolia_AS57234
TACTAAG-TGAGAACTTTCAAATTCAGA-GAAACCCC-GGAAAAAAAAA--TGGG-CAATCCT-GAGCCAAA-TCCTTTT
TTT------------CGC-------------------------------------AAACAAACAAAGATTCCGAAAGCTA
AAAAAA-GGATAGGTGCAGAGACTCAATGGAAGCTGTTCTAAC-AAATGGAGTTGA-CTGCGTTGGTAGA-GG-------
AATCCTTCT-ATCGAAACTTACGAAAAAA-TGAAAGAAAACTCTATATA-CCT----------A-TAGTATTAG-G----
-----TA------ATG---------------AAATACTATATC-TTATGATCAAT-------------TAA-G-AACAAA
AA--T--AGGTATTCCTATATTTTTT---ATA---TGAAAAATGG----ACC-AATTGTTGTGAATTGATTTCACATTGA
ATAA-AAAATAGCA------------------TATTTTTT-------GATCA------AATCATTTACTCCA-----TTG
TCCACTAGATCTTTTGAAGATCTGATGATTCGGATGAGAATAAAGATAGAGTCCCATTCTACATGTCAAT--------GC
TGACAACAATGAAATTTATTGTAAGAGGA
>spiculifolia_b_ANA
?????????????????????????????????CCCC-GGAAAAAAAAA--TGGG-CAATCCT-GAGCCAAA-TCCTTTT
TTT------------CGC-------------------------------------AAACAAACAAAGATTCCGAAAGCTA
AAAAAA-GGATAGGTGCAGAGACTCAATGGAAGCTGTTCTAAC-AAATGGAGTTGA-CTGCGTTGGTAGA-GG-------
AATCCTTCT-ATCGAAACTTACGAAAAAA-TGAAAGAAAACTCTATATA-CCT----------A-TAGTATTAG-G----
-----TA------ATG---------------AAATACTATATC-TTATGATCAAT-------------TAA-G-AACAAA
AA--T--AGGTATTCCTATATTTTTT---ATA---TGAAAAATGG----ACC-AATTGTTGTGAATTGATTTCACATTGA
ATAA-AAAATAGCA------------------TATTTTTT-------GATCA------AATCATTTACTCCA-----TTG
TCTACTAGATCTTTTGAAGATCTGATGATTCGGATGAGAATAAAGATAGAGTCCCATTCTACATGTCAAT--------GC
TGACAACAATGAAATTTATTGTAAGAGGA
>spinifera_EO12640
??????G-TGAGA-CTTTCAAATTCAGA-GAAACACCCGGAAAAAAAAA--TGGG-CAATCCT-GAGCCAAA-TCCTTTT
TTT------------GGC-------------------------------------AAACAAACAAAGATTCCGAAAGCTA
AAAAAA-GGATAGGTGCAGAGACTCAATGGAAGCTGTTCTAAC-AAATGGAGTTGA-CTGCGTTGGTAGA-GG-------
AATCCTTCT-ATCGAAACTTACGAAAAAA-TGAAAGATAACTCTATATA-CAT----------A-TAGTATTAG-G----
-----TA------CTG---------------AAATACTATATC-TTATGATTAAT--------------AA-G-AACAAA
AA--T--AGGTATTCCTATATTTTTT---ATA---TGAAAAATGG----ACC-AATTGTTGTGAATTTATTTCACATAGA
ATAA-AAAATATTC------------------TATTTTTT-------GATCA------AATCATTTACTCCA-----TTG
TCTACTAGATCTTTTGAAGATCTGATGAATCGGATGAGAATAAAGATAGAGTCCCATTCTACATGTCAAT--------GC
CGACAACAATGAAATTTATTGTAAGAGGA
>strigilifolia_ANA
TACCAAG-TGAGAACTTTCAAATTCAGA-GAAACCCC-GGAAAAAAAAA--TGGG-CAATCCT-GAGCCAAA-TCCTTTT
TTT------------GGC-------------------------------------AAACAAACAAAGATTCCGAAAGCTA
AAAAAA-GGATAGGTGCAGAGACTCAATGGAAGCTGTTCTAAC-AAATGGAGTTGA-CTGCGTTGGTAGA-GG-------
AATCCTTCT-TTCGAAACTTACGAAAAAA-TGAAAGATAACTCTATATA-CAT----------A-TAGTATTAG-G----
-----TATAGGTACTG---------------AAATACTATATC-TTATGATTAAT--------------AA-G-AACAAA
AA--T--AGGTATTCCTATATTTTT----ATA---TGAAAAATGG----ACC-AATTGTTGTGAATTGATTTCACATTGA
ATAA-AAAATATTC------------------TATTTTTT-------GATCA------AATCATTTACTCCA-----TTG
TCTACTAGATCTTTTGAAGATCTGATGAATCGGATGAGAATAAAGATAGAGTCCCATTCTACATGTCAAT--------GC
CGACAACAATGAAATTTATTGTAAGAGGA
>strigosa_MP673
????????????????TTCAAATTCAGA-GAAACCCC-GGAAAAAAAAA--TGGG-CAATCCT-GAGCCAAA-TCCTTTT
TTT------------GGC-------------------------------------AAACAAACAAAGATTCCTAAAGCTA
AAAAAA-GGATAGGTGCAGAGACTCAATGGAAGCTGTTCTAAC-AAATGGAGTTGA-CTGCGTTGGTAGA-GG-------
AATCCTTCT-ATCGAAACTTACGAAAAAA-TGAAAGATAACTCTATATA-CAT----------A-TAGTATTAG-G----
-----TA------CTG---------------AAATACTATATC-TTATGATTAAT--------------AA-G-AACAAA
AA--T--AGGTATTCCTATATTTTTT---ATA---TGAAAAATGG----ACC-AATTGTTGTGAATTGATTTCACATTGA
ATAA-AAAATATTC------------------TATTTTTT-------GATCA------AATCATTTACTCCA-----TTG
TCTACTAGATCTTTTGAAGATCTGATGAATCGGATGAGAATAAAGATAGAGTCCCATTCTACATGTCAAT--------GC
CGACAACAATGAAATTTATTGTAAGAGGA
>stylaris_ANA
TACTAAG-TGAGAACTTTCAAATTCAGA-GAAACCCC-GGAAAAAAAAA--TGGG-CAATCCT-GAGCCAAA-TCCTTTT
TTT------------GGC-------------------------------------AAACAAACAAAGATTCCGAAAGCTA
AAAAAA-GGATAGGTGCAGAGACTCAATGGAAGCTGTTCTAAC-AAATGGAGTTGA-CTGCGTTGGTAGA-GG-------
AATCCTTCT-TTCGAAACTTACGAAAAAA-TGAAAGATAACTCTATATA-CAT----------A-TAGTATTAG-G----
-----TA------CTG---------------AAATACTATATC-TTATGATTAAT--------------AA-G-AACAAA
AA--T--AGGTATTCCTATATTTTT----ATA---TGAAAAATGG----ACC-AATTGTTGTGAATTGATTTCACATTGA
ATAA-AAAATATTC------------------TATTTTTT-------GATCA------AATCATTTACTCCA-----TTG
TCTACTAGATCTTTTGAAGATCTGATGAATCGGATGAGAATAAAGATAGAGTCCCATTCTACATGTCAAT--------GC
CGACAACAATGAAATTTATTGTAAGAGGA
>tenuis_ANA
TACCAAG-TGAGAACTTTCAAATTCAGA-GAAACCCC-GGAAAAAAAAA--TGGG-CAATCCT-GAGCCAAA-TCCTTTT
TTT------------GGC-------------------------------------AAACAAACAAAGATTCCGAAAGCTA
AAAAAA-GGATAGGTGCAGAGACTCAATGGAAGCTGTTCTAAC-AAATGGAGTTGA-CTGCGTTGGTAGA-GG-------
AATCCTTCT-ATCGAAACTTACGAAAAAA-TGAAAGATAACTATATATA-CAT----------A-TAGTATTAG-G----
-----TA------CTG---------------AAATACTATATC-TTATGATTAAT--------------AA-G-AACAAA
AA--T--AGGTATTCCTATATTTTTT---ATA---TGAAAAATGG----ACC-AATTGTTGTGAATTGATTTCACATTGA
ATAA-AAAATATTC------------------TATTTTTT-------GATCA------AATCATTTACTCCA-----TTG
TCTACTAGATCTTTTGAAGATCTGATGAATCGGATGAGAATAAAGATAGAGTCCCATTCTACATGTCAAT--------GC
CGACAACAATGAAATTTATTGTAAGAGGA
>tenuis_EO12491
????????????AACTTTCAAATTCAGA-GAAACCCC-GGAAAAAAAAA--TGGG-CAATCCT-GAGCCAAA-TCCTTTT
TTT------------GGC-------------------------------------AAACAAACAAAGATTCCGAAAGCTA
AAAAAA-GGATAGGTGCAGAGACTCAATGGAAGCTGTTCTAAC-AAATGGAGTTGA-CTGCGTTGGTAGA-GG-------
AATCCTTCT-ATCGAAACTTACGAAAAAA-TGAAAGATAACTATATATA-CAT----------A-TAGTATTAG-G----
-----TA------CTG---------------AAATACTATATC-TTATGATTAAT--------------AA-G-AACAAA
AA--T--AGGTATTCCTATATTTTTT---ATA---TGAAAAATGG----ACC-AATTGTTGTGAATTGATTTCACATTGA
ATAA-AAAATATTC------------------TATTTTTT-------GATCA------AATCATTTACTCCA-----TTG
TCTACTAGATCTTTTGAAGATCTGATGAATCGGATGAGAATAAAGATAGAGTCCCATTCTACATGTCAAT--------GC
CGACAACAATGAAATTTATTGTAAGAGGA
>terminalis_a_ANA
TACTAAG-TGAGAACTTTCAAATTCAGA-GAAACCCC-GGAAAAAAAAA--TGGG-CAATCCT-GAGCCAAA-TCCTTTT
TTT------------CGC-------------------------------------AAACAAACAAAGATTCCTAAAGCTA
AAAAAA-GGATAGGTGCAGAGACTCAATGGAAGCTGTTCTAAC-AAATGGAGTTGA-CTGCGTTGGTAGA-GG-------
AATCCTTCT-ATCGAAACTTTCGAAAAAA-TGAAAGATAACTCTATATA-CCT----------A-TAGTATTAG-G----
-----TA------CTG---------------AAATACTATATC-TTATGATTAAT--------------AA-G-AACAAA
AA--T--AGGTATTCCTATATTTTTT---ATA---TGAAAAATGG----ACC-AATTGTTGTGAATTGATTTCACATTGA
ATAA-AAAATAGCA------------------TATTTTTT-------GATCAATGTGAAATCATTTACTCCA-----TTG
TCTACTAGATCTTTTGAAGATCTGATGAATCGGATGAGAATAAAGATAGAGTCCCATTCTACATGTCAAT--------GC
CGACAACAATGAAATTTATTGTAAGAGGA
>tetralix_MP966
TACGAAG-TGAGAACTTTCAAATTCAGA-GAAACCCC-GGAAAAAAAAA--TGGG-CAATCCT-GAGCCAAA-TCCTTTT
TTT------------CGC-------------------------------------AAACAAACAAAGATTCCGAAAGCCA
AAAAAA-GGATAGGTGCAGAGACTCAATGGAAGCTGTTCTAAC-AAATGGAGTTGA-CTGCGTTGGTAGA-GG-------
AATCCTTCT-ATCGAAACTTACGAAAAAA-TGAAAGATAACTCTATATA-CCT----------A-TAGTATTAG-C----
-----TA------CTG---------------AAATACTATATC-TTATGATTAAT--------------AA-G-AACAAA
TA--T--AGGTATTC-TATATTTTTT---ATA---TGAAAAATGG----ATC-AATTGTTGTGAATTGATTTCACATTGA
ATAA-AAAATAGCA------------------TATTTTTT-------GATCA------AATCATTTACTCCA-----TTG
TCTACTAGATCTTTTGAAGATCTGATGAATCGGATGAGAATAAAGATAGAGTCCCATTCTACATGTCAAT--------GC
CGACAACAATGAAATTTATTGTAAAAGGA
>tetralix_c_ANA
TACGAAG-TGAGAACTTTCAAATTCAGA-GAAACCCC-GGAAAAAAAAA--TGGG-CAATCCT-GAGCCAAA-TCCTTTT
TTT------------CGC-------------------------------------AAACAAACAAAGATTCCGAAAGCCA
AAAAAA-GGATAGGTGCAGAGACTCAATGGAAGCTGTTCTAAC-AAATGGAGTTGA-CTGCGTTGGTAGA-GG-------
AATCCTTCT-ATCGAAACTTACGAAAAAA-TGAAAGATAACTCTATATA-CCT----------A-TAGTATTAG-C----
-----TA------CTG---------------AAATACTATATC-TTATGATTAAT--------------AA-G-AACAAA
TA--T--AGGTATTC-TATATTTTTT---ATA---TGAAAAATGG----ATC-AATTGTTGTGAATTGATTTCACATTGA
ATAA-AAAATAGCA------------------TATTTTTT-------GATCA------AATCATTTACTCCA-----TTG
TCTACTAGATCTTTTGAAGATCTGATGAATCGGATGAGAATAAAGATAGAGTCCCATTCTACATGTCAAT--------GC
CGACAACAATGAAATTTATTGTAAAAGGA
>thunbergii_AH2612
TACTAAG-TGAGAACTTTCAAATTCAGA-GAAACCCC-GGAAAAAAAAA--TGGG-CAATCCT-GAGCCAAA-TCCTTTT
TTT------------GGC-------------------------------------AAACAAACAAAGATTCCGAAAGCTA
AAAAAA-GGATAGGTGCAGAGACTCAATGGAAGCTGTTCTAAC-AAATGGAGTTGA-CTGCGTTGGTAGA-GG-------
AATCCTTCT-ACCGAAACTTACGAAAAAA-TGAAAGATAACTCTATATA-CAT----------A-TAGTATTAG-G----
-----TA------CTG---------------AAATACTATATC-TTATGATTAAG--------------AA-G-AACAAA
AA--T--AGGTATTCCTATATTTTTT---ATA---TGAAAAATGG----ACC-AATTGTTGTGAATTGATTTCACATTGA
ATAA-AAAATATTC------------------TATTTTTT-------GATCA------AATCATTTACTCCA-----TTG
TCTACTAGATCTTTTGAAGATCTGATGAATCGGATGAGAATAAAGATAGAGTCCCATTCTACATGTCAAT--------GC
CGACAACAATGAAATTTATTGTAAGAGGA
>toringbergensis_ANA
TACTAAG-TGAGAACTTTCAAATTCAGA-GAAACCCC-GGAAAAAAAAA--TGGG-CAATCCT-GAGCCAAA-TCCTTTT
TTT------------GGC-------------------------------------AAACAAACAAAGATTCCGAAAGCTA
AAAAAA-GGATAGGTGCAGAGACTCAATGGAAGCTGTTCTAAC-AAATGGAGTTGA-CTGCGTTGGTAGA-GG-------
AATCCTTCT-ATCGAAACTTACGAAAAAA-TGAAAGATAACTCTATATA-CAT----------A-TAGTATTAG-G----
-----TA------CTG---------------AAATACTATATC-TTATGATTAAG--------------AA-G-AACAAA
AA--T--AGGTATTCCTATATTTTTT---ATA---TGAAAAATGG----ACC-AATTGTTGTGAATTGATTTCACATTGA
ATAA-AAAATATTC------------------TATTTTTT-------GATCA------AATCATTTACTCCA-----TTG
TCTACTAGATCTTTTGAAGATCTGATGAATCGGATGAGAATAAAGATAGAGTCCCATTCTACATGTCAAT--------GC
CGACAACAATGAAATTTATTGTAAGAGGA
>trimera_MsnA
??????????AGAACTTTCAAATTCAGA-GAAACCCC-GGAAAAAAAAA--TGG--CAATC-T-GAGCCAAA-TCCTTTT
TTT------------CGC-------------------------------------AAACAAACAAAGATTCCGAAAGCTA
AAAAAA-GGATAGGTGCAGAGACTCAATGGAAGCTGTTCTAAC-AAATGGAGTTGA-CTGCGTTGGTAGA-GG-------
AATCCTTCT-ATCGAAACTTACGAAAAAA-TGAAAGATAACTCTATATA-CAT----------A-TAGTATTAG-G----
-----TA------CTG---------------AAATACTATATC-TTATGATTAAT--------------AA-G-AACAAA
AA--T--AGGTATTCATATATTTTTT---ATA---TGAAAAATGG----ACC-AATTGTTGTGAATTGATTTCACATTGA
ATAA-AAAATATTC------------------TATTTTTT-------GATCA------AATCATTTACTCCA-----TTG
TCTACTAGATCTTTTGAAGATCTGATGAATCGGATGAGAATAAAGATAGAGTCCCATTCTACATGTCAAT--------GC
CGACAACAATGAAATTTATTGTAAGAGGA
>tristis_MP932
?????AG-TGAGAACTTTCAAATTCAGA-GAAACCCC-GGAAAAAAAAA--TGGG-CAATCCT-GAGCCAAA-TCCTTTT
TTT------------GGC-------------------------------------AAACAAACAAAGATTCCGAAAGCTA
AAAAAA-GGATAGGTGCAGAGACTCAATGGAAGCTGTTCTAAC-AAATGGAGTTGA-CTGCGTTGGTAGA-GG-------
AATCCTTCT-ATCGAAACTTACGAAAAAA-TGAAAGATAACTCTATATA-CCT----------A-TAGTATTAG-G----
-----TA------CTG---------------AAATACTATATC-TTATGATTAAT--------------AA-G-AACAAA
AA--T--AGGTATTCCTATATTTTTT---ATA---TGAAAAATGG----ACC-AATTGTTGTGAATTGATTTCACATTGA
ATAA-AAAATATTC------------------TATTTTTT-------GATCA------AATCATTTACTCCA-----TTG
TCTACTAGATCTTTTGAAGATCTGATGAATCGGATGAGAATAAAGATAGAGTCCCATTCTACATGTCAAT--------GC
CGACAACAATGAAATTTATTGTAAGAGGA
>tysonii_EO12583
????????????????TTCAAATTCAGA-GAAACCCC-GGAAAAAAAAA--TGGG-CAATCCGGGAGCCAAA-TCCTTTT
TTT------------GGC-------------------------------------AAACAAACAAAGATTCCGAAAGCTA
AAAAAA-GGATAGGTGCAGAGACTCAATGGAAGCTGTTCTAAC-AAATGGAGTTGA-CTGCGTTGGTAGA-GG-------
AATCCTTCT-ATCGAAACTTACGAAAAAA-TGAAAGATAACTATATATA-CAT----------A-TAGTATTAG-G----
-----TA------CTG---------------AAATACTATATC-TTATGATTAAT--------------AA-G-AACAAA
AA--T--AGCTATTCCTATATTTTTT---ATA---TGAAAAATGG----ACC-AATTGTTGTGAATTGATTTCACAGTGA
ATAA-AAAATATTC------------------TCTTTTTT-------GATCA------AATCATTTACTCCA-----TTG
TCTACTAGATCTTTTGAAGATCTGATGAATCGGATGAGAATAAAGATAGAGTCCCATTCTACATGTCAAT--------GC
CGACAACAATGAAATTTATTGTAAGAGGA
>umbellata_DS
???????????GAACTTTCAAATTCAGA-GAAACCCC-GGAAAAAAAAA--TGGG-CAATCCT-GAGCCAAA-TCTTTTT
TTT------------CGC-------------------------------------AAACAAACAAAGATTCCGAAAGCTA
AAAAAA-GGATAGGTGCAGAGACTCAATGGAAGCTGTTCTAAC-AAATGGAGTTG----------GTAGA-GG-------
AATCCTTCT-ATCGAAACTTACGAAAAAA-TGAAAGATAACTCTATATA-CAT----------A-TAGTATTAG-G----
-----TA------CTG---------------AAATACTATATC-TTATGATTAAT--------------AA-G-AACAAA
AA--T--AGGTATTCCTATATTTTT----ATA---TGAAAAATGG----ACC-AATTGTTGTGAATTGATTTCACATTGA
ATAA-AAAATAGCA------------------TATTTTTT-------GATCA------AATCATTTACTCCA-----TTG
TCTACTAGATCTTTTGAAGATCTGATGAATCGGATGAGAATAAAGATAGAGTCCCATTCTACATGTCAAT--------GC
CGACAACAATGAAATTTATTGTAAGAGGA
>umbellata_a_ANA
TACTAAG-TGAGAACTTTCAAATTCAGA-GAAACCCC-GGAAAAAAAAA--TGGG-CAATCCT-GAGCCAAA-TCTTTTT
TTT------------CGC-------------------------------------AAACAAACAAAGATTCCGAAAGCTA
AAAAAA-GGATAGGTGCAGAGACTCAATGGAAGCTGTTCTAAC-AAATGGAGTTG----------GTAGA-GG-------
AATCCTTCT-ATCGAAACTTACGAAAAAA-TGAAAGATAACTCTATATA-CAT----------A-TAGTATTAG-G----
-----TA------CTG---------------AAATACTATATC-TTATGATTAAT--------------AA-G-AACAAA
AA--T--AGGTATTCCTATATTTTT----ATA---TGAAAAATGG----ACC-AATTGTTGTGAATTGATTTCACATTGA
ATAA-AAAATAGCA------------------TATTTTTT-------GATCA------AATCATTTACTCCA-----TTG
TCTACTAGATCTTTTGAAGATCTGATGAATCGGATGAGAATAAAGATAGAGTCCCATTCTACATGTCAAT--------GC
CGACAACAATGAAATTTATTGTAAGAGGA
>umbellata_b_ANA
?????????????????????????????????ACCC-GGAAAAAAAAA--TGGG-CAATCCT-GAGCCAAA-TCTTTTT
TTT------------CGC-------------------------------------AAACAAACAAAGATTCCGAAAGCTA
AAAAAA-GGATAGGTGCAGAGACTCAATGGAAGCTGTTCTAAC-AAATGGAGTTG----------GTAGA-GG-------
AATCCTTCT-ATCGAAACTTACGAAAAAA-TGAAAGATAACTCTATATA-CAT----------A-TAGTATTAG-G----
-----TA------CTG---------------AAATACTATATC-TTATGATTAAT--------------AA-G-AACAAA
AA--T--AGGTATTCCTATATTTTT----ATA---TGAAAAATGG----ACC-AATTGTTGTGAATTGATTTCACATTGA
ATAA-AAAATAGCA------------------TATTTTTT-------GATCA------AATCATTTACTCCA-----TTG
TCTACTAGATCTTTTGAAGATCTGATGAATCGGATGAGAATAAAGATAGAGTCCCATTCTACATGTCAAT--------GC
CGACAACAATGAAATTTATTGTAAGAGGA
>urceolata_MP955
?????????????????????????????GAAACCCC-GGAAAAAAAAA--TGGG-CAATCCT-GAGCCAAA-TCCTTTT
TTT------------GGC-------------------------------------AAACAAACAAAGATTCCGAAAGCTA
AAAAAA-GGATAGGTGCAGAGACTCAATGGAAGCTGTTCTAAC-AAATGGAGTTGA-CTGCGTTGGTAGA-GG-------
AATCCTTCT-ATCGAAACTTACGAAAAAA-TGAAAGATAACTCTATATA-CAT----------A-TAGTATTAG-G----
-----TA------CTG---------------AAATACTATATC-TTATGATTAAT--------------AA-G-AACAAA
AA--T--AGATATTCCTATATTTTTT---ATA---TGAAAAATGG----ACC-AATTGTTGTGAATTGATTTCACATTGA
ATAA-AAAATATTC------------------TATTTTTT-------GATCA------AATCATTTACTCCA-----TTG
TCTACTAGATCTTTTGAAGATCTGATGAATCGGATGAGAATAAAGATAGAGTCCCATTCTACATGTCAAT--------GC
CGACAACAATGAAATTTATTGTAAGAGGA
>urna_viridis_ANA
TACTAAG-TGAGAACTTTCAAATTCAGA-GAAACCCC-GGAAAAAGAAA--TGGG-CAATCCT-GAGCCAAA-TCCTTTT
TTT------------GGC-------------------------------------AAACAAACAAAGATTCCGAAAGCTA
AAAAAA-GGATAGGTGCAGAGACTCAATGGAAGCTGTTCTAAC-AAATGGAGTTGA-CTGCGTTGGTAGA-GG-------
AATCCTTCT-ATCGAAACTTACGAAAAAA-TGAAAGATAACTCTATATA-CAT----------A-TAGTATTAG-G----
-----TA------CTG---------------AAATACTATATC-TTATGATTAAT--------------AA-G-AACAAA
AA--T--AGGTATTCCTATATTTTTT---ATA---TGAAAAATGG----ACC-AATTGTTGTGAATTGATTTCACATTGA
ATAA-AAAATATTC------------------TATTTTTT-------GATCA------AATCATTTACTCCA-----TCG
TCTACTAGATCTTTTGAAGATCTGATGAATCGGATGAGAATAAAGATAGAGTCCCATTCTACATGTCAAT--------GC
CGACAACAATGAAATTTATTGTAAGAGGA
>uysii_ANA
TACTAAG-TGAGAACTTTCAAATTCAGA-GAAACCCC-GGAAAAAAAAA--TGGG-CAATCCT-GAGCCAAA-TCCTTTT
TTT------------GGC-------------------------------------AAACAAACAAAGATTCCGAAAGCTA
AAAAAA-GGATAGGTGCAGAGACTCAATGGAAGCTGTTCTAAC-AAATGGAGTTGA-CTGCGTTGGTAGA-GG-------
AATCCTTCT-ATCGAAACTTACGAAAAAA-TGAAAGATAACTCTATATA-CAT----------A-TAGTATTAG-G----
-----TA------CTG---------------AAATACTATATC-TTATGATTAAT--------------AA-G-AACAAA
AA--T--AGGTATTCCTATATTTTTT---ATA---TGAAAAATGG----ACC-AATTGTTGTGAATTGATTTCACATTGA
ATAA-AAAATATTC------------------TATTTTTT-------GATCA------AATCATTTACTCCA-----TTG
TCTACTAGATCTTTTGAAGATCTGATGAATCGGATGAGAATAAAGATAGAGTCCCATTCTACATGTCAAT--------GC
CGACAACAATGAAATTTATTGTAAGAGGA
>vagans_PPJ
TACTAAG-TGAGAACTTTCAAATTCAGA-GAAACCCC-GGAAAAAAAAA--TGGG-CAATCCT-GAGCCAAA-TCCTTTT
TTT------------CGC-------------------------------------AAACAAACAAAGATTCCGAAAGCTA
AAAAAA-GGATAGGTGCAGAGACTCAATGGAAGCTGTTCTAAC-AAATGGAGTTGA-CTGCGTTGGTAGA-GGG------
AATCCTTCT-TTCGAAACTTTCGAAAAAA-TGAAAGATAACTCTATATA-CCT----------A-TAGTATTAG-G----
-----TA------CTG---------------AAATACTATATC-TTATGATTAAT--------------AA-G-AACAAA
AA--T--AGGTATTCCTATATTTTTT---ATA---TGAAAAACGG----ACC-AATTATTGTCAATTGATTTCACATTGA
ATAA-AAAATAGCA------------------TATTTTTT-------GATCA------AATCATTTACTCCA-----TTG
TCTACTAGATCTTTTGAAGATCTGATGAATCGGATGAGAATAAAGATAGAGTCCCATTCTACATGTCAAT--------GC
CGACAACAATGAAATTTATTGTAAGAGGA
>vagans_a_ANA
TACTAAG-TGAGAACTTTCAAATTCAGA-GAAACCCC-GGAAAAAAAAA--TGGG-CAATCCT-GAGCCAAA-TCCTTTT
TTT------------CGC-------------------------------------AAACAAACAAAGATTCCGAAAGCTA
AAAAAA-GGATAGGTGCAGAGACTCAATGGAAGCTGTTCTAAC-AAATGGAGTTGA-CTGCGTTGGTAGA-GG-------
AATCCTTCT-TTCGAAACTTTCGAAAAAA-TGAAAGATAACTCTATATA-CCT----------A-TAGTATTAG-G----
-----TA------CTG---------------AAATACTATATC-TTATGATTAAT--------------AA-G-AACAAA
AA--T--AGGTATTCCTATATTTTTT---ATA---TGAAAAACGG----ACC-AATTATTGTCAATTGATTTCACATTGA
ATAA-AAAATAGCA------------------TATTTTTT-------GATCA------AATCATTTACTCCA-----TTG
TCTACTAGATCTTTTGAAGATCTGATGAATCGGATGAGAATAAAGATAGAGTCCCATTCTACATGTCAAT--------GC
CGACAACAATGAAATTTATTGTAAGAGGA
>vallis_aranearum_ANA
TACTAAG-TGAGAACTTTCAAATTCAGA-GAAACCCC-GGAAAAAAAAA--TGGG-CAATCCT-GAGCCAAA-TCCTTTT
TTT------------GGC-------------------------------------AAACAAACAAAGATTCCGAAAGCTA
AAAAAA-GGATAGGTGCAGAGACTCAATGGAAGCTGTTCTAAC-AAATGGAGTTGA-CTGCGTTGGTAGA-GG-------
AATCCTTCT-ATCGAAACTTACGAAAAAA-TGAAAGATAACTCTATATA-CAT----------A-TAGTATTAG-G----
-----TA------CTG---------------AAATACTATATC-TTATGATTAAT--------------AA-G-AACAAA
AA--T--AGGTATTCCTATATTTTTT---ATA---TGAAAAATGG----ACC-AATTGTTGTGAATTGATTTCACATTGA
ATAA-AAAATATTC------------------TATTTTTT-------GATCA------AATCATTTACTCCA-----TTG
TCTACTAGATCTTTTGAAGATCTGATGAATCGGATGAGAATAAAGATAGAGTCCCATTCTACATGTCAAT--------GC
CGACAACAATGAAATTTATTGTAAGAGGA
>velatiflora_EO12547
????????????????TTCAAATTCAGA-GAAACCCC-GGAAAAAAAAA--TGGG-CAATCCT-GAGCCAAA-TCCTTTT
TTT------------GGC-------------------------------------AAACAAACAAAGATTCCGAAAGCTA
AAAAAA-GGATAGGTGCAGAGACTCAATGGAAGCTGTTCTAAC-AAATGGAGTTGA-CTGCGTTGGTAGA-GG-------
AATCCTTCT-ATCGAAACTTACGAAAAAA-TGAAAGATAACTCTATATA-CAT---------AA-TAGTATTAG-G----
-----TA------CTG---------------AAATACTATATC-TTATGATTAAT--------------AA-G-AAAAAA
AA--T--AGGTATTCCTATATTTTTT---ATA---TGAAAAATGG----ACC-AATTGTTGTGAATTGATTTCACATTGA
ATAA-AAAATATTC------------------TATTTTTT-------GATCA------AATCATTTACTCCA-----TTG
TCTACTAGATCTTTTGAAGATCTGATGAATCGGATGAGAATAAAGATAGAGTCCCATTCTACATGTCAAT--------GC
CGACAACAATGAAATTTATTGTAAGAGGA
>venustiflora_gla_MP1284
??????????AGAACTTTCAA-TTCAGA-GAAACCCC-GGAAAAAAAAAA-TGGG-CAATCCT-GAGCCAAA-TCCTTTT
TTT------------GGC-------------------------------------AAACAAACAAAGATTCCGAAAGCTA
AAAAAA-GGATAGGTGCAGAGACTCAATGGAAGCTGTTCTAAC-AAATGGAGTTGA-CTGCGTTGGTAGA-GG-------
AATCCTTCT-ATCGAAACTTACGAAAAAA-TGAAAGATAACTCTATATA-CAT----------A-TAGTATTAG-G----
-----TA------CTG---------------AAATACTATATC-TTATGATTAAT--------------AA-G-AACAAA
AA--T--AGGTATTCCTATATTTTTT---ATAATATGAAAAATGG----ACC-AATTGTTGTGAATTGATTTCACATTGA
ATAA-AAAATATTC------------------TATTTTTT-------GATCA------AATCATTTACTCCA-----TTG
TCTACTAGATCTTTTGAAGATCTGATGAATCGGATGAGAATAAAGATAGAGTCCCATTCTACATGTCAAT--------GC
CGACAACAATGAAATTTATTGTAAGAGGA
>verecunda_ANA
TACTAAG-TGAGAACTTTCAAATTCAGA-GAAACCCC-GGAAAAAAAAA--TGGG-CAATCCT-GAGCCAAA-TCCTTTT
TTT------------GGC-------------------------------------AAACAAACAAAGATTCCGAAAGCTA
AAAAAA-GGATAGGTGCAGAGACTCAATGGAAGCTGTTCTAAC-AAATGGAGTTGA-CTGCGTTGGTAGA-GG-------
AATCCTTCT-ATCGAAACTTACGAAAAAA-TGAAAGATAACTCTATATA-CAT----------A-TAGTATTAG-G----
-----TA------CTG---------------AAATACTATATC-TTATGATTAAG--------------AA-G-AACAAA
AA--T--AGGTATTCCTATATTTTTT---ATA---TGAAAAATGG----ACC-AATTGTTGTGAATTGATTTCACATTGA
ATAA-AAAATATTC------------------TATTTTTT-------GATCA------AATCATTTACTCCA-----TTG
TCTACTAGATCTTTTGAAGATCTGATGAATCGGATGAGAATAAAGATAGAGTCCCATTCTACATGTCAAT--------GC
CGACAACAATGAAATTTATTGTAAGAGGA
>verticillata_ANA
TACTAAG-TGAGAACTTTCAAATTCAGA-GAAACCCC-GGAAAAAAAAA--TGGG-CAATCCT-GAGCCAAA-TCCTTTT
TTT------------GGC-------------------------------------AAACAAACAAAGATTCCGAAAGCTA
AAAAAA-GGATAGGTGCAGAGACTCAATGGAAGCTGTTCTAAC-AAATGGAGTTGA-CTGCGTTGGTAGA-GG-------
AATCCTTCT-ATCGAAACTTACGAAAAAA-TGAAAGATAACTCTATATA-CAT----------A-TAGTATTAG-G----
-----TA------CTG---------------AAATACTATATC-TTATGATTAAT--------------AA-G-AACAAA
AA--T--AGGTATTCATATATTTTTT---ATA---TGAAAAATGG----ACC-AATTGTTGTGAATTGATTTCACATTGA
ATAA-AAAATATTC------------------TATTTTTT-------GATCA------AATCATTTACTCCA-----TTG
TCTACTAGATCTTTTGAAGATCTGATGAATCGGATGAGAATAAAGATAGAGTCCCATTCTACATGTCAAT--------GC
CGACAACAATGAAATTTATTGTAAGAGGA
>vestita_ANA
TACTAAG-TGAGAACTTTCAAATTCAGA-GAAACCCC-GGAAAAAAAAA--TGGG-CAATCCT-GAGCCAAA-TCCTTTT
TTT------------GGC-------------------------------------AAACAAACAAAGATTCCGAAAGCTA
AAAAAA-GGATAGGTGCAGAGACTCAATGGAAGCTGTTCTAAC-AAATGGAGTTGA-CTGCGTTGGTAGA-GG-------
AATCCTTCT-ATCGAAACTTACGAAAAAA-TGAAAGATAACTCTATATA-CAT----------A-TAGTATTAC-A----
-----TA------CTG---------------AAATACTATATC-TTATGATTAAT--------------AA-G-AACAAA
AA--T--AGGTATTCCTATATTTTTT---ATA---TGAAAAATGG----ACC-AATTGTTGTGAATTGATTTCACATTGA
ATAA-AAAATATTC------------------TATTTTTT-------GATCA------AATCATTTACTCCA-----TTG
TCTACTAGATCTTTTGAAGATCTGATGAATCGGATGAGAATAAAGATAGAGTCCCATTCTACATGTCAAT--------GC
CGACAACAATGAAATTTATTGTAAGAGGA
>vestita_EO12702
TACTAAG-TGAGAACTTTCAA-TTCAGA-GAAACCCC-GGAAAAAAAAA--TGGG-CAATCCT-GAGCCAAA-TCCTTTT
TTT------------GGC-------------------------------------AAACAAACAAAGATTCCGAAAGCTA
AAAAAA-GGATAGGTGCAGAGACTCAATGGAAGCTGTTCTAAC-AAATGGAGTTGA-CTGCGTTGGTAGA-GG-------
AATCCTTCT-ATCGAAACTTACGAAAAAA-TGAAAGATAACTCTATATA-CAT----------A-TAGTATTAC-A----
-----TA------CTG---------------AAATACTATATC-TTATGATTAAT--------------AA-G-AACAAA
AA--T--AGGTATTCCTATATTTTTT---ATA---TGAAAAATGG----ACC-AATTGTTGTGAATTGATTTCACATTTA
ATAA-AAAATATTC------------------TATTTTTT-------GATCA------AATCATTTACTCCA-----TTG
TCTACTAGATCTTTTGAAGATCTGATGAATCGGATGAGAATAAAGATAGAGTCCCATTCTACATGTCAAT--------GC
CGACAACAATGAAATTTATTGTAAGAGGA
>villosa_EO11394
??????G-TGAGAACTTTCAAATTCAGA-GAAACCCC-GGAAAAAAAAA--TGGG-CAATCCT-GAGCCAAA-TCCTTTT
TTT------------GGC-------------------------------------AAACAAAGAAAGATTCCGAAAGCTA
AAAAAA-GGATAGGTGCAGAGACTCAATGGAAGCTGTTCTAAC-AAATGGAGTTGA-CTGCGTTGGTAGA-GG-------
AATCCTTCT-ATCGAAACTTACGAAAAAA-TGAAAGATAACTATATATA-CAT----------A-TAGTATTAG-G----
-----TA------CTG---------------AAATACTATATC-TTATGATTAAT--------------AA-G-AACAAA
AA--T--AGGTATTCCTATATTTTTT---ATA---TGAAAAATGG----ACC-CATTGTTGTGAATTGATTTCACATTGA
ATAA-AAAATATTC------------------TATTTTTT-------GATCA------AATCATTTACTCCA-----TTG
TCTACTAGATCTTTTGAAGATCTGATGAATCGGATGAGAATAAAGATAGAGTCCCATTCTACATGTCAAT--------GC
CGACAACAATGAAATTTATTGTAAGAGGA
>viscaria_lon_ANA
TACTAAG-----AACTTTCAAATTCAGA-GAAACCCC-GGAAAAAAAAA--TGGG-CAATCCT-GAGCCAAA-TCCTTTT
TTT------------GGC-------------------------------------AAACAAACAAAGATTCCGAAAGCTA
AAAAAA-GGATAGGTGCAGAGACTCAATGGAAGCTGTTCTAAC-AAATGGAGTTGA-CTGCGTTGGTAGA-GG-------
AATCCTTCT-ATCGAAACTTACGAAAAAA-TGAAAGATAACTCTATATA-CAT----------A-TAGTATTAC-A----
-----TA------CTG---------------AAATACTATATC-TTATGATTAAT--------------AA-G-AACAAA
AA--T--AGGTATTCCTATATTTTTT---ATA---TGAAAAATGG----ACC-AATTGTTGTGAATTGATTTCACATTTA
ATAA-AAAATATTC------------------TATTTTTT-------GATCA------AATCATTTACTCCA-----TTG
TCTACTAGATCTTTTGAAGATCTGATGAATCGGATGAGAATAAAGATAGAGTCCCATTCTACATGTCAAT--------GC
CGACAACAATGAAATTTATTGTAAGAGGA
>viscaria_lon_MP678
????????????????????????????????????????????????????????????????????????????TTTT
TTT------------GGC-------------------------------------AAACAAACAAAGATTCCGAAAGGTA
AAAAAA-GGATAGGTGCAGAGACTCAATGGAAGCTGTTCTAAC-AAATGGAGTTGA-CTGCGTTGGTAGA-GG-------
AATCCTTCT-ATCGAAACTTACGAAAAAA-TGAAAGATAACTCTATATA-CAT----------A-TAGTATTAC-A----
-----TA------CTG---------------AAATACTATATC-TTATGATTAAT--------------AA-G-AACAAA
AA--T--AGGTATTCCTATATTTTTT---ATA---TGAAAAATGG----ACC-AATTGTTGTGAATTGATTTCACATTTA
ATAA-AAAATATTC------------------TATTTTTT-------GATCA------AATCATTTACTCCA-----TTG
TCTACTAGATCTTTTGAAGATCTGATGAATCGGATGAGAATAAAGATAGAGTCCCATTCTACATGTCAAT--------GC
CGACAACAATGAAATTTATTGTAAGAGGA
>walkeri_ANA
TACTAAG-TGAGAACTTTCAAATTCAGA-GAAACCCC-GGAAAAAAAAA--TGGG-CAATCCT-GAGCCAAA-TCCTTTT
TTT------------GGC-------------------------------------AAACAAACAAAGATTCCGAAAGCTA
AAAAAA-GGATAGGTGCAGAGACTCAATGGAAGCTGTTCTAAC-AAATGGAGTTGA-CTGCGTTGGTAGA-GG-------
AATCCTTCT-ATCGAAACTTACGAAAAAA-TGAAAGATAACTCTATATA-CAT----------A-TAGTATTAG-G----
-----TA------CTG---------------AAATACTATATC-TTATGATTAAT--------------AA-G-AACAAA
AA--T--AGGTATTCCTATATTTTTT---ATA---TGAAAAATGG----ACC-AATTGTTGTGAATTGATTTCACATTGA
ATAA-AAAATATTC------------------TATTTTTT-------GATCA------AATCATTTACTCCA-----TTG
TCTACTAGATCTTTTGAAGATCTGATGAATCGGATGAGAATAAAGATAGAGTCCCATTCTACATGTCAAT--------GC
CGACAACAATGAAATTTATTGTAAGAGGA
>whyteana_A4
?ACTAAG-TGAGAACTTTCAAATTCAGA-GAAACCCC-GGAAAAAAAAA--TGGG-CAATCCT-GAGCCAAA-TCCTTTT
TTT------------GGC-------------------------------------AAACAAACAAAGATTCCGAAAGCTA
AAAAAA-GGATAGGTGCAGAGACTCAATGGAAGCTGTTCTAAC-AAATGGAGTTGA-CTGCGTTGGTAGA-GG-------
AATCCTTCT-ATCGAAACTTACGAAAAAA-TGAAAGATAACTATATATA-CAT----------A-TAGTATTAG-G----
-----TA------CTG---------------AAATACTATATC-TTATGATTAAT--------------AA-G-AACAAA
AA--T--AGGTATTCCTATATTTTTT---ATA---TGAAAAATGG----ACC-AATTGTTGTGAATTGATTTCACATTGA
ATAA-AAAATAGAA------------------TCTTTTTT-------GATCA------AATCATTTACTCCA-----TTG
TCTACTAGATCTTTTGAAGATCTGATGAATCGGATGAGAATAAAGATAGAGTCCCATTCTACATGTCAAT--------GC
CGACAAGAATGAAATTTATTGTAAGAGGA
>woodii_DB1444
??CTA-G-TGAGA-CTTTCAA-TTCAGA-GAAACCCC-GGAAAAAAAAA--TGGG-CAATCCT-GAGCCAAA-TCCTTTT
TTT------------GGC-------------------------------------AAACAAACAAAGATTCCGAAAGCTA
AAAAAA-GGATAGGTGCAGAGACTCAATGGAAGCTGTTCTAAC-AAATGGAGTTGA-CTGCGTTGGTAGA-GG-------
AATCCTTCT-ATCGAAACTTACGAAAAAA-TGAAAGATAACTATATATA-CAT----------A-TAGTATTAG-G----
-----TA------CTG---------------AAATACTATATC-TTATGATTAAT--------------AA-G-AACAAA
AA--T--AGGTATTCCTATATTTTTT---ATA---TGAAAAATGG----ACC-AATTGTTGTGAATTGATTTCACATTGA
ATAA-AAAATATTC------------------AATTTTTT-------GATCA------AATCATTTACTCCA-----TTG
TCTACTAGATCTTTTGAAGATCTGATGAATCGGATGAGAATAAAGATAGAGTCCCATTCTACATGTCAAT--------GC
CGACAACAATGAAATTTATTGTAAGAGGA
