# Supplementary material for: ﻿An integrative approach to alpha taxonomy in Erica L. (Ericaceae) with three new species from the Western Cape, South Africa
Source: PhytoKeys. 2025 Jun 4;257:95–117. doi: 10.3897/phytokeys.257.139457 (PMC12159662; doi:10.3897/phytokeys.257.139457)
Supplement: Supplementary material 3 — Full phylogenetic data and results [file phytokeys-257-095_article-139457__-s003.zip › SUPPLEMENTARY_MATERIALS_PHYLOGENETIC-May2025/Sequence alignments/plastid/Erica_complete_alignments_20240809_03_trnL_gene-out.fas]

>Calluna_vulgaris_ANA
AAATCCGTCGACTTTAGAAATCGTGAGGGTTCAAGTCCCTCTATCCCCA
>Calluna_vulgaris_BG643
AAATCCGTCGACTTTAGAAATCGTGAGGGTTCAAGTCCCTCTATCCCCA
>Corema_album_ANA
AAATCCGTCGACTTTAGAAATCGTGAGGGTTCAAGTCCCTCTATCCCCA
>Daboecia_cantabrica_ANA
AAATCCGTCGACTTTAGAAATCGTGAGGGTTCAAGTCCCTCTATCCCCA
>Empetrum_nig
AAATCCGTCGACTTTAGAAATCGTGAGGGTTCAAGTCCCTCTATCCCCA
>abietina_abi_ANA
AAATCCGTCGACTTTAGAAATCGTGAGGGTTCAAGTCCCTCTATCCCCA
>abietina_abi_MP1013
AAATCCGTCGACTTTAGAAATCGTGAGGGTTCAAGTCCCTCTATCCCCA
>abietina_pet_EO
AAATCCGTCGACTTTAGAAATCGTGAGGGTTCAAGTCCCTCTATCCCCA
>agglutinans_EO7679
AAATCCSTCGACTTTAGAAATCGTGAGGGTTCAAGTCCCTCTATCGGCA
>albens_ANA
AAATCCGTCGACTTTAGAAATCGTGAGGGTTCAAGTCCCTCTATCCCCA
>albertyniae_MP927
AAATCCGTCGACTTTAGAAATCGTGAGGGTTCAAGTCCCTCTATCCCCA
>ampullacea_MP1277
????????????????????????????GTTCAAGTCCCTCTATCCCCA
>annectens_ANA
AAATCCGTCGACTTTAGAAATCGTGAGGGTTCAAGTCCCTCTATCCCCA
>arborea_Miehe
AAATCCGTCGACTTTAGAAATCGTGAGGGTTCAAGTCCCTCTATCCCCA
>arborea_l_ANA
AAATCCGTCGACTTTAGAAATCGTGAGGGTTCAAGTCCCTCTATCCCCA
>arborea_m_ANA
AAATCCGTCGACTTTAGAAATCGTGAGGGTTCAAGTCCCTCTATCCCCA
>atherstonei_EO12261
AAATCCGTCGACTTTAGAAATCGTGAGGGTTCAAGTCCCTCTATCCCCA
>australis_PPF
AAATCCGTCGACTTTAGAAATCGTGAGGGTTCAAGTCCCTCTATCCCCA
>australis_PPM
AAATCCGTCGACTTTAGAAATCGTGAGGGTTCAAGTCCCTCTATCCCCA
>australis_b_ANA
AAATCCGTCGACTTTAGAAATCGTGAGGGTTCAAGTCCCTCTATCCCCA
>axillaris_MP1052
????????????????????????????GTTCAAGTCCCTCTATCCCCA
>axillaris_MP594
AAATCCGTCGACTTTAGAAATCGTGAGGGTTCAAGTCCCTCTATCCCCA
>azorica_b_ANA
AAATCCGTCGACTTTAGAAATCGTGAGGGTTCAAGTCCCTCTATCCCCA
>banksii_com_ANA
AAATCCGTCGACTTTAGAAATCGTGAGGGTTCAAGTCCCTCTATCCCCA
>banksii_com_MP824
AAATCCGTCGACTTTAGAAATCGTGAGGGTTCAAGTCCCTCTATCCCCA
>baueri_bau_MP1233
AAATCCGTCGACTTTAGAAATCGTGAGGGTTCAAGTCCCTCTATCCCCA
>benguelensis_ben_A1
AAATCCGTCGACTTTAGAAATCGTGAGGGTTCAAGTCCCTCTATCCCCA
>bicolor_MP1098
AAATCCGTCGACTTTAGAAATCGTGAGGGTTCAAGTCCCTCTATCCCCA
>blenna_ANA
AAATCCGTCGACTTTAGAAATCGTGAGGGTTCAAGTCCCTCTATCCCCA
>blenna_MP883
AAATCCGTCGACTTTAGAAATCGTGAGGGTTCAAGTCCCTCTATCCCCA
>bodkinii_MP1281
??????????????????????????????TCAAGTCCCTCTATCCCCA
>bojeri_MP1087
AAATCCGTCGACTTTAGAAATCGTGAGGGTTCAAGTCCCTCTATCCCCA
>bolusiae_ANA
AAATCCGTCGACTTTAGAAATCGTGAGGGTTCAAGTCCCTCTATCCCCA
>bruniifolia_EO12460
AAATCCGTCGACTTTAGAAATCGTGAGGGTTCAAGTCCCTCTATCCCCA
>caespitosa_MP642
AAATCCGTCGACTTTAGAAATCGTGAGGGTTCAAGTCCCTCTATCCCCA
>caffra_ANA
AAATCCGTCGACTTTAGAAATCGTGAGGGTTCAAGTCCCTCTATCCCCA
>caffra_C_MP528
AAATCCGTCGACTTTAGAAATCGTGAGGGTTCAAGTCCCTCTATCCCCA
>caffrorum_DB1445
AAATCCGTCGACTTTAGAAATCGTGAGGGTTCAAGTCCCTCTATCCCCA
>caffrorum_MP644
AAATCCGTCGACTTTAGAAATCGTGAGGGTTCAAGTCCCTCTATCCCCA
>calcicola_EO12814
??????????????????????????????TCAAGTCCCTCTATCCCCA
>caledonica_JW103
????????????????????????????GTTCAAGTCCCTCTATCCCCA
>cameronii_ANA
AAATCCGTCGACTTTAGAAATCGTGAGGGTTCAAGTCCCTCTATCCCCA
>canescens_ANA
AAATCCGTCGACTTTAGAAATCGTGAGGGTTCAAGTCCCTCTATCCCCA
>capitata_ANA
AAATCCGTCGACTTTAGAAATCGTGAGGGTTCAAGTCCCTCTATCCCCA
>carnea_ATsn5
AAATCCGTCGACTTTAGAAATCGTGAGGGTTCAAGTCCCTCTATCCCCA
>carnea_b_ANA
AAATCCGTCGACTTTAGAAATCGTGAGGGTTCAAGTCCCTCTATCCCCA
>cerinthoides_ANA
AAATCCGTCGACTTTAGAAATCGTGAGGGTTCAAGTCCCTCTATCCCCA
>cerinthoides_MP653
AAATCCGTCGACTTTAGAAATCGTGAGGGTTCAAGTCCCTCTATCCCCA
>cetrata_EO12064
AAATCCGTCGACTTTAGAAATCGTGAGGGTTCAAGTCCCTCTATCCCCA
>chionodes_EO11699
AAATCCGTCGACTTTAGAAATCGTGAGGGTTCAAGTCCCTCTATCCCCA
>chrysocodon_ANA
AAATCCGTCGACTTTAGAAATCGTGAGGGTTCAAGTCCCTCTATCCCCA
>ciliaris_KKN1
AAATCCGTCGACTTTAGAAATCGTGAGGGTTCAAGTCCCTCTATCCCCA
>ciliaris_c_ANA
AAATCCGTCGACTTTAGAAATCGTGAGGGTTCAAGTCCCTCTATCCCCA
>cinerea_MP967
AAATCCGTCGACTTTAGAAATCGTGAGGGTTCAAGTCCCTCTATCCCCA
>cinerea_a_ANA
AAATCCGTCGACTTTAGAAATCGTGAGGGTTCAAGTCCCTCTATCCCCA
>clavisepala_ANA
AAATCCGTCGACTTTAGAAATCGTGAGGGTTCAAGTCCCTCTATCCCCA
>coarctata_ANA
AAATCCGTCGACTTTAGAAATCGTGAGGGTTCAAGTCCCTCTATCCCCA
>coarctata_MP590
AAATCCGTCGACTTTAGAAATCGTGAGGGTTCAAGTCCCTCTATCCCCA
>coccinea_coc_MP1020
AAATCCGTCGACTTTAGAAATCGTGAGGGTTCAAGTCCCTCTATCCCCA
>coccinea_coc_MP1053
AAATCCGTCGACTTTAGAAATCGTGAGGGTTCAAGTCCCTCTATCCCCA
>coccinea_uni_EO12849
??????????????????????????????TCAAGTCCCTCTATCCCCA
>condensata_MP890
AAATCCGTCGACTTTAGAAATCGTGAGGGTTCAAGTCCCTCTATCCCCA
>corifolia_ANA
AAATCCGTCGACTTTAGAAATCGTGAGGGTTCAAGTCCCTCTATCCCCA
>corifolia_MP823
AAATCCGTCGACTTTAGAAATCGTGAGGGTTCAAGTCCCTCTATCCCCA
>corydalis_AH2536
??????????????????????????????TCAAGTCCCTCTATCCCCA
>cristata_MP820
AAATCCGTCGACTTTAGAAATCGTGAGGGTTCAAGTCCCTCTATCCCCA
>curviflora_MP765
AAATCCGTCGACTTTAGAAATCGTGAGGGTTCAAGTCCCTCTATCCCCA
>cyathiformis_a_ANA
AAATCCGTCGACTTTAGAAATCGTGAGGGTTCAAGTCCCTCTATCCCCA
>cyathiformis_d_ANA
AAATCCGTCGACTTTAGAAATCGTGAGGGTTCAAGTCCCTCTATCCCCA
>densifolia_BG591
AAATCCGTCGACTTTAGAAATCGTGAGGGTTCAAGTCCC??TATCCCCA
>dolfiana_MP1297
??????????????????????????????TCAAGTCCCTCTATCCCCA
>dracomontana_EO12130
AAATCCGTCGACTTTAGAAATCGTGAGGGTTCAAGTCCCTCTATCCCCA
>drakensbergensis_DB1443
AAATCCGTCGACTTTAGAAATCGTGAGGGTTCAAGTCCCTCTATCCCCA
>duthieae_ANA
AAATCCGTCGACTTTAGAAATCGTGAGGGTTCAAGTCCCTCTATCCCCA
>elimensis_EO12843_CP
???????????????????????????GGTTCAAGTCCCTCTATCCCCA
>equisetifolia_ANA_CP
AAATCCGTCGACTTTAGAAATCGTGAGGGTTCAAGTCCCTCTATCCCCA
>equisetifolia_MP829
AAATCCGTCGACTTTAGAAATCGTGAGGGTTCAAGTCCCTCTATCCCCA
>erigena_EO12623
AAATCCGTCGACTTTAGAAATCGTGAGGGTTCAAGTCCCTCTATCCCCA
>erigena_a_ANA
AAATCCGTCGACTTTAGAAATCGTGAGGGTTCAAGTCCCTCTATCCCCA
>esterhuyseniae_EO11831
AAATCCGTCGACTTTAGAAATCGTGAGGGTTCAAGTCCCTCTATCCCCA
>esteriana_EO12545
AAATCCGTCGACTTTAGAAATCGTGAGGGTTCAAGTCCCTCTATCCCCA
>fausta_MP663
AAATCCGTCGACTTTAGAAATCGTGAGGGTTCAAGTCCCTCTATCCCCA
>fillipendula_min_MP926
AAATCCGTCGACTTTAGAAATCGTGAGGGTTCAAGTCCCTCTATCCCCA
>frigida_MP658
AAATCCGTCGACTTTAGAAATCGTGAGGGTTCAAGTCCCTCTATCCCCA
>garciae_MP1253
AAATCCGTCGACTTTAGAAATCGTGAGGGTTCAAGTCCCTCTATCCCCA
>georgica_ANA
AAATCCGTCGACTTTAGAAATCGTGAGGGTTCAAGTCCCTCTATCCCCA
>gibbosa_ANA
AAATCCGTCGACTTTAGAAATCGTGAGGGTTCAAGTCCCTCTATCCCCA
>gibbosa_ANA_b
AAATCCGTCGACTTTAGAAATCGTGAGGGTTCAAGTCCCTCTATCCCCA
>gibbosa_GS23
??????????????????????????????TCAAGTCCCTCTATCCCCA
>glomiflora_EO12548
AAATCCGTCGACTTTAGAAATCGTGAGGGTTCAAGTCCCTCTATCCCCA
>goudotiana_cf_EO12659
AAATCCGTCGACTTTAGAAATCGTGAGGGTTCAAGTCCCTCTATCCCCA
>halicacaba_ANA
AAATCCGTCGACTTTAGAAATCGTGAGGGTTCAAGTCCCTCTATCCCCA
>heleophila_ANA
AAATCCGTCGACTTTAGAAATCGTGAGGGTTCAAGTCCCTCTATCCCCA
>hermani_EO12498
AAATCCGTCGACTTTAGAAATCGTGAGGGTTCAAGTCCCTCTATCCCCA
>hillburtii_EO12593
AAATCCGTCGACTTTAGAAATCGTGAGGGTTCAAGTCCCTCTATCCCCA
>holosericea_MP1004
AAATCCGTCGACTTTAGAAATCGTGAGGGTTCAAGTCCCTCTATCCCCA
>humifusa_MP846
AAATCCGTCGACTTTAGAAATCGTGAGGGTTCAAGTCCCTCTATCCCCA
>imbricata_EO12834
AAATCCGTCGACTTTAGAAATCGTGAGGGTTCAAGTCCCTCTATCCCCA
>imbricata_MP1276
AAATCCGTCGACTTTAGAAATCGTGAGGGTTCAAGTCCCTCTATCCCCA
>imbricata_MP1279
AAATCCGTCGACTTTAGAAATCGTGAGGGTTCAAGTCCCTCTATCCCCA
>imbricata_MP1295
AAATCCGTCGACTTTAGAAATCGTGAGGGTTCAAGTCCCTCTATCCCCA
>imbricata_MP508
AAATCCGTCGACTTTAGAAATCGTGAGGGTTCAAGTCCCTCTATCCCCA
>imbricata_MP512
AAATCCGTCGACTTTAGAAATCGTGAGGGTTCAAGTCCCTCTATCCCCA
>inflata_ANA
AAATCCGTCGACTTTAGAAATCGTGAGGGTTCAAGTCCCTCTATCCCCA
>inflata_MP784
AAATCCGTCGACTTTAGAAATCGTGAGGGTTCAAGTCCCTCTATCCCCA
>infundibuliformis_ANA
AAATCCGTCGACTTTAGAAATCGTGAGGGTTCAAGTCCCTCTATCCCCA
>ingeana_EO11805
AAATCCGTCGACTTTAGAAATCGTGAGGGTTCAAGTCCCTCTATCCCCA
>inordinata_EO11823
AAATCCGTCGACTTTAGAAATCGTGAGGGTTCAAGTCCCTCTATCCCCA
>jacksoniana_EO12791
???????????????????????????GGTTCAAGTCCCTCTATCCCCA
>jasminiflora_EO12612
AAATCCGTCGACTTTAGAAATCGTGAGGGTTCAAGTCCCTCTATCCCCA
>junonia_min_MP866
AAATCCGTCGACTTTAGAAATCGTGAGGGTTCAAGTCCCTCTATCCCCA
>karooica_MP1285
??????????????????????????????TCAAGTCCCTCTATCCCCA
>karwyderi_EO12718
AAATCCGTCGACTTTAGAAATCGTGAGGGTTCAAGTCCCTCTATCCCCA
>kingaensis_kin_BB2521
AAATCCGTCGACTTTAGAAATCGTGAGG?????????????????????
>kingaensis_rug_BB2981
AAATCCGTCGACTTTAGAAATCGTGAGGGTTCAAGTCCCTCTATCCCCA
>lachnaeifolia_MP994
AAATCCGTCGACTTTAGAAATCGTGAGGGTTCAAGTCCCTCTATCCCCA
>lambertii_ANA
AAATCCGTCGACTTTAGAAATCGTGAGGGTTCAAGTCCCTCTATCCCCA
>lasciva_EO12837
AAATCCGTCGACTTTAGAAATCGTGAGGGTTCAAGTCCCTCTATCCCCA
>lasciva_MP906
AAATCCGTCGACTTTAGAAATCGTGAGGGTTCAAGTCCCTCTATCCCCA
>leptopus_ANA
AAATCCGTCGACTTTAGAAATCGTGAGGGTTCAAGTCCCTCTATCCCCA
>leucopelta_SB9309
AAATCCGTCGACTTTAGAAATCGTGAGGGTTCAAGTCCCTCTATCCCCA
>leucotrachela_ANA
AAATCCGTCGACTTTAGAAATCGTGAGGGTTCAAGTCCCTCTATCCCCA
>lithophila_MP1301
??????????????????????????????TCAAGTCCCTCTATCCCCA
>lowryensis_ANA
AAATCCGTCGACTTTATAAATCGTGAGGGTTCAAGTCCCTCTATCCCCA
>lusitanica_PJ_CP
AAATCCGTCGACTTTAGAAATCGTGAGGGTTCAAGTCCCTCTATCCCCA
>lusitanica_f_ANA_CP
AAATCCGTCGACTTTAGAAATCGTGAGGGTTCAAGTCCCTCTATCCCCA
>mackayana_PPK
AAATCCGTCGACTTTAGAAATCGTGAGGGTTCAAGTCCCTCTATCCCCA
>mackayana_b_ANA
AAATCCGTCGACTTTAGAAATCGTGAGGGTTCAAGTCCCTCTATCCCCA
>maderensis_b_ANA
AAATCCGTCGACTTTAGAAATCGTGAGGGTTCAAGTCCCTCTATCCCCA
>madida_MP573
AAATCCGTCGACTTTAGAAATCGTGAGGGTTCAAGTCCCTCTATCCCCA
>malmesburiensis_EO12575
AAATCCGTCGACTTTAGAAATCGTGAGGGTTCAAGTCCCTCTATCCCCA
>manipuliflora_AJH
AAATCCGTCGACTTTAGAAATCGTGAGGGTTCAAGTCCCTCTATCCCCA
>manipuliflora_a_ANA
AAATCCGTCGACTTTAGAAATCGTGAGGGTTCAAGTCCCTCTATCCCCA
>mannii_usa_BB2331
ACATCCGTCGACTTTAGAAATCGTGAGGGTTCA????????????????
>margaritacea_ANA
AAATCCGTCGACTTTAGAAATCGTGAGGGTTCAAGTCCCTCTATCCCCA
>melastoma_min_EO12820
AAATCCGTCGACTTTAGAAATCGTGAGGGTTCAAGTCCCTCTATCCCCA
>modesta_ANA
AAATCCGTCGACTTTAGAAATCGTGAGGGTTCAAGTCCCTCTATCCCCA
>monadelphia_FO
AAATCCGTCGACTTTAGAAATCGTGAGGGTTCAAGTCCCTCTATCCCCA
>monsoniana_MP986
AAATCCGTCGACTTTAGAAATCGTGAGGGTTCAAGTCCCTCTATCCCCA
>multiflora_a_ANA
AAATCCGTCGACTTTAGAAATCGTGAGGGTTCAAGTCCCTCTATCCCCA
>multumbellifera_MP822
AAATCCGTCGACTTTAGAAATCGTGAGGGTTCAAGTCCCTCTATCCCCA
>muscosa_MP775
AAATCCGTCGACTTTAGAAATCGTGAGGGTTCAAGTCCCTCTATCCCCA
>myriadenia_EO12679
AAATCCGTCGACTTTAGAAATCGTGAGGGTTCAAGTCCCTTTATCCCCA
>nabea_ANA
AAATCCGTCGACTTTAGAAATCGTGAGGGTTCAAGTCCCTCTATCCCCA
>nabea_BG609
AAATCCGTCGACTTTAGAAATCGTGAGGGTTCAAGTCCCTCTATCCCCA
>nana_ANA
AAATCCGTCGACTTTAGAAATCGTGAGGGTTCAAGTCCCTCTATCCCCA
>nevillei_ANA
AAATCCGTCGACTTTAGAAATCGTGAGGGTTCAAGTCCCTCTATCCCCA
>niveniana_MP1267
?????????????????????????????????????????CATCCCCA
>oatesii_ANA
AAATCCGTCGACTTTAGAAATCGTGAGGGTTCAAGTCCCTCTATCCCCA
>oblongiflora_ANA
AAATCCGTCGACTTTAGAAATCGTGAGGGTTCAAGTCCCTCTATCCCCA
>oblongiflora_EO12813
????????????????????????????????AAGTCCCTCTATCCCCA
>oreotragus_ANA
AAATCCGTCGACTTTAGAAATCGTGAGGGTTCAAGTCCCTCTATCCCCA
>oxycoccifolia_MP1275
??????????????????????????????TCAAGTCCCTCTATCCCCA
>pageana_ANA
AAATCCGTCGACTTTAGAAATCGTGAGGGTTCAAGTCCCTCTATCCCCA
>paludicola_AH2680
AAATCCGTCGACTTTAGAAATCGTGAGGGTTCAAGTCCCTCTATCCCCA
>paniculata_MP1274
??????????????????????????TGGTTCAAGTCCCTCTATCCCCA
>parilis_ANA
AAATCCGTCGACTTTAGAAATCGTGAGGGTTCAAGTCCCTCTATCCCCA
>parviporandra_MP877
AAATCCGTCGACTTTAGAAATCGTGAGGGTTCAAGTCCCTCTATCCCCA
>passerinae_MP1302
????????????????????????????GTTCAAGTCCCTCTATCCCCA
>patersonii_a_ANA
AAATCCGTCGACTTTAGAAATCGTGAGGGTTCAAGTCCCTCTATCCCCA
>pectinifolia_BG601
AAATCCGTCGACTTTAGAAATCGTGAGGGTTCAAGTCCCTCTATCCCCA
>penicilliformis_MP1078
AAATCCGTCGACTTTAGAAATCGTGAGGGTTCAAGTCCCTCTATCCCCA
>perlata_MP960
AAATCCGTCGACTTTAGAAATCGTGAGGGTTCAAGTCCCTCTATCCCCA
>petricola_MP996
AAATCCGTCGACTTTAGAAATCGTGAGGGTTCAAGTCCCTCTATCCCCA
>physodes_ANA
AAATCCGTCGACTTTAGAAATCGTGAGGGTTCAAGTCCCTCTATCCCCA
>physophylla_EO11418
AAATCCGTCGACTTTAGAAATCGTGAGGGTTCAAGTCCCTCTATCCCCA
>placentiflora_EO12833
AAATCCGTCGACTTTAGAAATCGTGAGGGTTCAAGTCCCTCTATCCCCA
>placentiflora_MP1241
AAATCCGTCGACTTTAGAAATCGTGAGGGTTCAAGTCCCTCTATCCCCA
>platycodon_mad_EO12695
AAATCCGTCGACTTTAGAAATCGTGAGGGTTCAAGTCCCTCTATCCCCA
>platycodon_pla_c_ANA
AAATCCGTCGACTTTAGAAATCGTGAGGGTTCAAGTCCCTCTATCCCCA
>plukenetii_lin_MP912
AAATCCGTCGACTTTAGAAATCGTGAGGGTTCAAGTCCCTCTATCCCCA
>plukenetii_pen_MP915
AAATCCGTCGACTTTAGAAATCGTGAGGGTTCAAGTCCCTCTATCCCCA
>plukenetii_plu_EO
AAATCCGTCGACTTTAGAAATCGTGAGGGTTCAAGTCCCTCTATCCCCA
>pogonanthera_EO12835
AAATCCGTCGACTTTAGAAATCGTGAGGGTTCAAGTCCCTCTATCCCCA
>psittacina_IJ1237
AAATCCGTCGACTTTAGAAATCGTGAGGGTTCAAGTCCCTCTATCCCCA
>pubescens_EO12503
AAATCCGTCGACTTTAGAAATCGTGAGGGTTCAAGTCCCTCTATCCCCA
>pulvinata_MP1304
??????????????????????????????TCAAGTCCCTCTATCCCCA
>purgatoriensis_EO12846
??????????????????????????????TCAAGTCCCTCTATCCCCA
>pycnantha_MP1011
AAATCCGTCGACTTTAGAAATCGTGAGGGTTCAAGTCCCTCTATCCCCA
>pyxidiflora_ANA
AAATCCGTCGACTTTAGAAATCGTGAGGGTTCAAGTCCCTCTATCCCCA
>quadrisulcata_ANA
AAATCCGTCGACTTTAGAAATCGTGAGGGTTCAAGTCCCTCTATCCCCA
>recta_ANA
AAATCCGTCGACTTTAGAAATCGTGAGGGTTCAAGTCCCTCTATCCCCA
>regia_reg_ANA
AAATCCGTCGACTTTAGAAATCGTGAGGGTTCAAGTCCCTCTATCCCCA
>retorta_ANA
AAATCCGTCGACTTTAGAAATCGTGAGGGTTCAAGTCCCTCTATCCCCA
>revoluta_BT13679
AAATCCGTCGACTTTAGAAATCGTGAGGGTTCAAGTCCCTCTATCCCCA
>rhopalantha_MP909_CP
AAATCCGTCGACTTTAGAAATCGTGAGGGTTCAAGTCCCTCTATCCCCA
>rigidula_MP534
AAATCCGTCGACTTTAGAAATCGTGAGGGTTCAAGTCCCTCTATCCCCA
>rivularis_BB13936
AAATCCGTCGACTTTAGAAATCGTGAGGGTTCAAGTCCCTCTATCCCCA
>sagittata_EO12737
AAATCCKTCGACTTTRGAAATSGTGAGGGTTCAAGTCCCTCTATCCCCA
>scoparia_AH
AAATCCGTCGACTTTAGAAATCGTGAGGGTTCAAGTCCCTCTATCCCCA
>scytophylla_MP1021
AAATCCGTCGACTTTAGAAATCGTGAGGGTTCAAGTCCCTCTATCCCCA
>serrata_MP818
AAATCCGTCGACTTTAGAAATCGTGAGGGTTCAAGTCCCTCTATCCCCA
>sicula_boc_DM
AAATCCGTCGACTTTAGGAATCGTGAGGGTTCAAGTCCCTCTATCCCCA
>sicula_sic_c_ANA
AAATCCGTCGACTTTAGAAATCGTGAGGGTTCAAGTCCCTCTATCCCCA
>silvatica_A2
AAATCCGTCGACTTTAGAAATCGTGAGGGTTCAAGTCCCTCTATCCCCA
>simulans_ANA
AAATCCGTCGACTTTAGAAATCGTGAGGGTTCAAGTCCCTCTATCCCCA
>sonderiana_MP997
AAATCCGTCGACTTTAGAAATCGTGAGGGTTCAAGTCCCTCTATCCCCA
>sp_nov_MP1291
??????????????????????????TGGTTCAAGTCCCTCTATCCCCA
>sparrmanii_ANA
AAATCCGTCGACTTTAGAAATCGTGAGGGTTCAAGTCCCTCTATCCCCA
>sparsa_BG602
AAATCCGTCGACTTTAGAAATCGTGAGGGTTCAAGTCCCTCTATCCCCA
>spiculifolia_AS57234
AAATCCGTCGACTTTAGAAATCGTGAGGGTTCAAGTCCCTCTATCCCCA
>spiculifolia_b_ANA
AAATCCGTCGACTTTAGAAATCGTGAGGGTTCAAGTCCCTCTATCCCCA
>spinifera_EO12640
AAATCCGTCGACTTTAGAAATCGTGAGGGTTCAAGTCCCTCTAT?????
>strigilifolia_ANA
AAATCCGTCGACTTTAGAAATCGTGAGGGTTCAAGTCCCTCTATCCCCA
>strigosa_MP673
AAATCCGTCGACTTTAGAAATCGTGAGGGTTCAAGTCCCTCTATCCCCA
>stylaris_ANA
AAATCCGTCGACTTTAGAAATCGTGAGGGTTCAAGTCCCTCTATCCCCA
>tenuis_ANA
AAATCCGTCGACTTTAGAAATCGTGAGGGTTCAAGTCCCTCTATCCCCA
>tenuis_EO12491
AAATCCGTCGACTTTAGAAATCGTGAGGGTTCAAGTCCCTCTATCCCCA
>terminalis_a_ANA
AAATCCGTCGACTTTAGAAATCGTGAGGGTTCAAGTCCCTCTATCCCCA
>tetralix_MP966
AAATCCGTCGACTTTAGAAATCGTGAGGGTTCAAGTCCCTCTATCCCCA
>tetralix_c_ANA
AAATCCGTCGACTTTAGAAATCGTGAGGGTTCAAGTCCCTCTATCCCCA
>thunbergii_AH2612
AAATCCGTCGACTTTAGAAATCGTGAGGGTTCAAGTCCCTCTATCCCCA
>toringbergensis_ANA
AAATCCGTCGACTTTAGAAATCGTGAGGGTTCAAGTCCCTCTATCCCCA
>trimera_MsnA
AAATCCGTCGACTTTAGAAATCGTGAGGGTTCAAGTCCCTCTATCCCCA
>tristis_MP932
AAATCCGTCGACTTTAGAAATCGTGAGGGTTCAAGTCCCTCTATCCCCA
>tysonii_EO12583
AAATCCGTCGACTTTAGAAATCGTGAGGGTTCAAGTCCCTCTATCCCCA
>umbellata_DS
AAATCCGTCGACTTTAGAAATCGTGAGGGTTCAAGTCCCTCTATCCCCA
>umbellata_a_ANA
AAATCCGTCGACTTTAGAAATCGTGAGGGTTCAAGTCCCTCTATCCCCA
>umbellata_b_ANA
AAATCCGTCGACTTTAGAAATCGTGAGGGTTCAAGTCCCTCTATCCCCA
>unicolor_geo_JP273
???????????????????????????GGTTCAAGTCCCTCTATCCCCA
>urceolata_MP955
AAATCCGTCGACTTTAGAAATCGTGAGGGTTCAAGTCCCTCTATCCCCA
>urna_viridis_ANA
AAATCCGTCGACTTTAGAAATCGTGAGGGTTCAAGTCCCTCTATCCCCA
>uysii_ANA
AAATCCGTCGACTTTAGAAATCGTGAGGGTTCAAGTCCCTCTATCCCCA
>vagans_PPJ
AAATCCGTCGACTTTATAAATCGTGAGGGTTCAAGTCCCTCTATCCCCA
>vagans_a_ANA
AAATCCGTCGACTTTATAAATCGTGAGGGTTCAAGTCCCTCTATCCCCA
>vallis_aranearum_ANA
AAATCCGTCGACTTTAGAAATCGTGAGGGTTCAAGTCCCTCTATCCCCA
>vallis_fluminis_EO12761
????????????????????????????????AAGTCCCTCTATCCCCA
>velatiflora_EO12547
AAATCCGTCGACTTTAGAAATCGTGAGGGTTCAAGTCCCTCTATCCCCA
>venustiflora_gla_MP1284
AAATCCGTCGACTTTAGAAATCGTGAGGGTTCAAGTCCCTCTATCCCCA
>verecunda_ANA
AAATCCGTCGACTTTAGAAATCGTGAGGGTTCAAGTCCCTCTATCCCCA
>verticillata_ANA
AAATCCGTCGACTTTAGAAATCGTGAGGGTTCAAGTCCCTCTATCCCCA
>vestita_ANA
AAATCCGTCGACTTTAGAAATCGTGAGGGTTCAAGTCCCTCTATCCCCA
>vestita_EO12702
AAATCCGTCGACTTTAGAAATCGTGAGGGTTCAAGTCCCTCTATCCCCA
>villosa_EO11394
AAATCCGTCGACTTTAGAAATCGTGAGGGTTCAAGTCCCTCTATCCCCA
>viscaria_lon_ANA
AAATCCGTCGACTTTAGAAATCGTGAGGGTTCAAGTCCCTCTATCCCCA
>viscaria_lon_MP678
AAATCCGTCGACTTTAGAAATCGTGAGGGTTCAAGTCCCTCTATCCCCA
>vogelpoelii_cf_EO12815
????????????????????????????????AAGTCCCTCTATCCCCA
>walkeri_ANA
AAATCCGTCGACTTTAGAAATCGTGAGGGTTCAAGTCCCTCTATCCCCA
>whyteana_A4
AAATCCGTCGACTTTAGAAATCGTGAGGGTTCAAGTCCCTCTATCCCCA
>woodii_DB1444
AAATCCGTCRACTTTAGAAATCGTGAGGGTTCAAGTCC???????????
