# Supplementary material for: ﻿An integrative approach to alpha taxonomy in Erica L. (Ericaceae) with three new species from the Western Cape, South Africa
Source: PhytoKeys. 2025 Jun 4;257:95–117. doi: 10.3897/phytokeys.257.139457 (PMC12159662; doi:10.3897/phytokeys.257.139457)
Supplement: Supplementary material 3 — Full phylogenetic data and results [file phytokeys-257-095_article-139457__-s003.zip › SUPPLEMENTARY_MATERIALS_PHYLOGENETIC-May2025/Sequence alignments/plastid/Erica_complete_alignments_20240809_08_trnK_matK-out.fas]

>Calluna_vulgaris_ANA
????????A-GGAAGTCTTAGGATTATGGGAGATATATGCGGGGCATAGCTTATCTTCCGGGTAGTAACTCTCTTATCCT
TCAGGAGT------------------------------------------------------------------------
ATCCTGG-GAGGAATGAATGGAAAAA------ACAGCATGGCGTTTCCATGGAGCATTCTGCTACTATTTTTTTCTTACC
GTATCCTTTCAAAAAAA--CTTCCG--CA-AACCCCTTAAACG-CAACCAAAAAAATTCCATTCTAGG---------TCG
GTGTGAAT-GAATAAATGGATAGAGCCATACCGCTTCAATTTTTT-CTAGG-CAAAGAAAACACAAAGAAACAAGCTTTA
GTTTTTAATGGGAATGCTTCCCCGCTCTAATTATATGCAAAAAATAGATTAGTGCCTGTTGC---------GGGAAAGGC
TAATCCCAT-GTGTGGATTATCGATTTTTTAATGAATCCTAACTATTGTGACTC-------------------TCCATTA
TGGAATGGAGATCTAGGTGTAAAAGAAGCAGTATGTTGATAAAGAATTTTTTTTT--CCAAAATCACAAGAGCTACTGGT
TTTGAAAAAATAAAGGATTTCGAATCGTCCTC-TT-ATCCTAGAACGAACATAAACCAATTAAATGGAAAGGGAGAGGCT
CGAGAATCTCTTGATAAGTTTCCCGAGGTACCTATTCTTTTCTT-----ACAAACAATACCTTGTTTTTGAACTGTATCG
C-ACTATGTATCATTTGATAACCCCAAAAATCCT-CTACCTTTGTCTCAATTAAAAT-----------TGAAA-------
--------
>Corema_album_ANA
GTGCGGCTA-GGA-------------------------------------------------------------------
--------TCT-TTTACACATTTGGATGAAGCAA-GGTATTCGTCCATACCATCGGTAAAGTTTGG-AAGACCACGACTG
ATCCTGAAGAGGAATGAATGGAAAAA------ACAGCATGTCGTATCAATGGAGCATTCTAAGAATGTTTAATTCTTACC
GTATCAGTACAAAAAA---CTTTTTTTTTTAATTTTTGAAACG-GAACAAAAGAAATTCCATTTTAAG---------TTG
GCTTGAAT-GAATAAATGGATAGA-CCCTATGGCTTCAATTTT---CTAGGG-AAAG-----AAAAAGAAACGAGCTTTA
GTTCTTAATTTGAATGATTTCCCGCTCTAATTATAGGTTAAAAATAGATTAGTGCCTGTTGC---------GGGAAAGGC
TTTTCCCAT-GTGTGGATTATCCATTTTTTAATGAATCCTAACTATTGTGACTC-------------------TCCATTA
TGGAATGGAGATGGATGTGTAGAAGAAGCAGCATATTGA-AAAGAATTTTTTTTT--CCAAAATCAAAAGAGCGATTGGG
-TTGAAAAAATAAAAGATTT-TAATCGTCTTC-TT-ATCCTATAACGAGCATAAACTAATTAAATGGAAAGGGAGAGTCT
AGAGAATCTGTTGATAAGTTTATCGTACCGAGGTAGCTATTCTTTTCTTACTACCAATACCTTGTT---G--CTGTATCG
C-ACTATGTATCATTTGATAACTCTAAAAATCCT-CTACCCTTGCCTCAATTAAAAT-----------TGAAA-------
--------
>Daboecia_cantabrica_ANA
GTGCGGCTA-GAA-------------------------------------------------------------------
--------TAT-TTTACACATTTGGATGAAGCAA-GGGATTCGTCCATACCATCGGTAAAGTTTGA-AAGACCACGACTG
ATCCTGAAGAGGAATGAATGGAAAAA------ACAGCATGTCGTATCAATGGAGCATTCTAAGAATATT-----------
------------------------------------TGAAACG-GAACAAAAGAAATTCCATTTTAAG---------CTG
GGTTGAAT-GAATAAATGGATAGAGCCTTATGGCTTCAATTTTTTTCTAGGG-AAAGAAAATAAAAAGAAACGAGCTTTA
GTTCTTAATTTGAATTATTCCCCGCTTTAATTATAGGTTAAAAATAGATTAGTGCCTGTTGC---------GGGAAAGGT
TTTTCCTAT-CCGTGGATTATCCATTTTTTAATGAATCCTAACTATTGTTACTCTCCAGTAATATTGTTACTTTCCAGTA
TGGAATGGAGATGAATGTGTAGAAGAAGCAGCATATTGATAAAGAATTTTTT-----CCGAAATCAAAAGAGCGATTGGG
-TTGAAAAAATAAAGGATTTGTAATCGTCTTC-TT-ATCCTATAACAAACATAAACCAATTAAATGGAAAGGGAGAAGCT
AGAGAATCTCTTGATAAGTTTACCGAGGTAGCTATTGTTTCACT-----ACAAACAATACCTTGTTTT-G-ACTGTATCG
C-ACTATGTATCATTTGATAACCCCAAAAATCCT-AAACCTTTACCTCATTGAAAATAAACGGTTTTGGGAAAAATACAA
GGGAACAC
>abietina_abi_ANA
GTGCGGCTA-GGA-------------------------------------------------------------------
--------TCT-TTTACACATTTGGATGAAGCAA-GGGATTCGTCCATACCATCGGTAAAGTTTTG-AAGACCACGACTG
ATCCTGAAGAGGAATGAATGGAAAAA------ACAGCATGTCGTATCAATGGAGCACTTTAAGAATCTTTTTTTATTACC
GGATCGGTACAAAAAAA--CCTTTT--TG-CATTTTTGAAACG-AAACAAAA-AGATTCCATTTTTAG---------TTG
GGTTGAAT-GAATAAATGGATAGAGCCTTATGGCTTCAATTTTTT-CTAGGG-AAAGAAAAGAAAAAGAAACGAGCTTTA
GTTCTGAATTTGAATGATTCCCCGCTCTAATTATAGGTTAAAAATAGATTAGTGCCTGTTGC---------GGGAAAGGC
TTTTCCCTT-GTGTGGATTATCGATTTTTTAAGAAATCCTAACTATTGTGACTC-------------------TCCATTA
TGGAATGGAGATGTATGTGTAGAAGAAGCAGCATGTTGATAAAGAATTTTTTTT---CCAAAATCAAAAGAGCGGTTGGG
-TTGAAAAAATAAATGATTTCTAAGCGTCTTC-TT-ATCCTATAAGGAACATAAACTTATTAAATGGAAAGGGAGAGGCT
AGAGAATCTCTTGATAAGTTTACCGAGGTAGCTATTCTTTTCTT-----ACAAACAATACCTTGTTTT-G-ACTGTATCG
C-ACTATGTATCATTTGATGATCCCAAAAATCAT-CTACCTTTGCCTCAATTAAAAT-----------TGAAA-------
--------
>abietina_pet_EO
GTGCGGCTA-GGA-------------------------------------------------------------------
--------TCT-TTTACACATTTGGATGAAGCAA-GGGATTCGTCCATACCATCGGTAAAGTTTTG-AAGACCACGACTG
ATCCTGAAGAGGAATGAATGGAAAAA------ACAGCATGTCGTATCAATGGAGCACTTTAAGAATCTTTTTTTATTACC
GGATCGGTACAAAAAAA--CCTTTT--TG-CATTTTTGAAACG-AAACAAAA-AGATTCCGTTTTTAG---------TTG
GGTTGAAT-GAATAAATGGATAGAGCCTTATGGCTTCAATTTTTT-CTAAGG-AAAGAAAAGAAAAAGAAACGAGCTTTA
GTTCTGAATTTGAATGATTCCCCGCTCTAATTATAGGTTAAAAATAGATTAGTGCCTGTTGC---------GGGAAAGGC
TTTTCCCTT-GTGTGGATTATCGATTTTTTAAGAAATCCTAACTATTGTGACTC-------------------TCCATTA
TGGAATGGAGATGTATGTGTAGAAGAAGCAGCATGTTGATAAAGAATTTTTTTT---CCAAAATCAAAAGAGCGGTTGGG
-TTGAAAAAATAAATGATTTCTAAGCGTCTTC-TT-ATCCTATAAGGAACATAAACTTATTAAATGGAAAGGGAGAGGCT
AGAGAATCTCTTGATAAGTTTACCGAGGTAGCTATTCTTTTCTT-----ACAAACAATACCTTGTTTT-G-ACTGTATCG
C-ACTATGTATCATTTGATGATCCCAAAAATCAT-CTACCTTTGCCTCAATTAAAAT-----------TGAAA-------
--------
>albens_ANA
????????????????????????????????????????????????????????????????????????????????
????????????????????????????????????????????????????????????????????????????????
????????????????????????????????????????????????????????????????????????????????
????????????????????????????????????????????????????????????????????????????????
????????????????????????????????????????????????????????????????????????????????
????????????????????????????????????????????????????????????????????????????????
????????????????????????????????????????????????????????????????????????????????
????????????????????????????????????????????????????????????????????????????????
????????????????????????????????????????????????????????????????????????????????
????????????????????????????????????????????????????????????????????????????????
????????????????????????????????????????????????????????????????????TGAAA-------
--------
>alopecurus_MP630
????????????????????????????????????????????????????????????????????????????????
????????????TTTACACATTTGGATG-AGCAA-GGGATTCGTCCATACCATCGGTAAAGTTTTG-AAGACCACGACTG
ATCCTGAAGAGGAATGAATGGAAAAA------ACAGCATGTCGTATCAATGGAGCACTTTACGAATCTTTTTTTCTTACC
GGATCGGTACAAAAAAA--C-TTTT--TG-AATTTTTGAAACG-AAACAAAA-AGATTCCGTTTTTAG---------TTG
GGTTGAAT-GAATAAATGGATAAAGTCTTATGGCTTCAATTTTTT-CTAGGG-AAAGAAAAGAAAAAGAAACGAGCTTTA
GTTCTGAATTTGAATGATTCCCCGCTCTAATTATAGGTTAAAAATAGATTAGTGCCTGTTGC---------GGGAAAGGC
TTTTCCCTT-GTGTGGATTATCGATTTTTTAACGAATCCTAACTATTGTGACTC-------------------TCCATTA
TGGAATGGAGATGTATGTGTAGAAGAAGCAGCATGTTGATAAAGAATTTTTTTTT--CCAAAATCAAAAGAGCGGTTGGG
-TTGAAAAAATAAAGGATTTCTAAGCGTCTTC-TT-ATCCTATAAGGAACATAAACTTATTAAATGGAAAGGGAGAGGCT
AGAGAATCTCTTGATAAGTTTACCGAGGTAGCTATTCTTTTCTT-----AGAAACAATACCTTGTTTT-G-ACTGTATCG
C-ACTATGTATCATTTGATGATCCCAAAAATCAT-CTACCTTTGCCTCAATTAAAAT-----------TGAAA-------
--------
>annectens_ANA
????????????????????????????????????????????????????????????????????????????????
????????????????????????????????????????????????????????????????????????????????
????????????????????????????????????????????????????????????????????????????????
????????????????????????????????????????????????????????????????????????????????
????????????????????????????????????????????????????????????????????????????????
????????????????????????????????????????????????????????????????????????????????
????????????????????????????????????????????????????????????????????????????????
????????????????????????????????????????????????????????????????????????????????
????????????????????????????????????????????????????????????????????????????????
????????????????????????????????????????????????????????????????????????????????
????????????????????????????????????????????????????????????????????TGAAA-------
--------
>arborea_l_ANA
GTGCGGCTA-GGA-------------------------------------------------------------------
--------TCT-TTTACACATTTGGATGAAGCAA-GGGATTCGTCCATACCATCGGTAAAGTTTTG-AAGACCACGACTG
ATCCTGAAGAGGAATGAATGGAAAAA------ACAGCATGTCGTATCAATGGAGCACTTTAAGAATCTTTTTTTCTTACC
GGATCGGTACAAAAAAA--CCTTTT--TG-AATTTTTGAAACG-AAACAAAA-AGATTCCGTTTTTAG---------TTG
GGTTGAAT-GAATAAATGGATAGAGCCTTATGGCTTCAATTTTTT-CTAGGG-AAAG-----AAAAAGAAACGAGCTTTA
GTTCTGAATTTGAATGATTCCCCGCTCTAATTATAGGTTAAAAATAGATTAGTGCCTGTTGC---------GGGAAAGGC
TTTTCCCTT-GTGTGGATTATCGATTTTTTAACGAATCCTAACTATTGTGACTC-------------------TCCATTA
TGGAATGGAGATGTATGTGTAGAAGAAGCAGCATGTTGATAAAGAATTTTTTTTT--CCAAAATCAAAAGAGCGGTTGGG
-TTGAAAAAATAAAGGATTTCTAAGCGTCTTC-TT-ATCCTATAAGGAACATAAACTTATTAAATGGAAAGGGAGAGGCT
AGAGAATCTCTTGATAAGTTTACCGAGGTAGCTATTCTTTTCTT-----ACAAACAATACCTTGTTTT-G-ACTGTATCG
C-ACTATGTATCATTTGATGATCCCAAAAATCAT-CTACCTTTGCCTCAATTAAAAT-----------TGAAA-------
--------
>arborea_m_ANA
GTGCGGCTA-GGA-------------------------------------------------------------------
--------TCT-TTTACACATTTGGATGAAGCAA-GGGATTCGTCCATACCATCGGTAAAGTTTTG-AAGACCACGACTG
ATCCTGAAGAGGAATGAATGGAAAAA------ACAGCATGTCGTATCAATGGAGCACTTTAAGAATCTTTTTTTCTTACC
GGATCGGTACAAAAAAA--CCTTTT--TG-CATTTTTGAAACG-AAACAAAA-AGATTCCGTTTTTAG---------TTG
GGTTGAAT-GAATAAATGGATAGAGCCTTATGGCTTCAATTTTTT-CTAGGG-AAAGAAAAGAAAAAGAAACGAGCTTTA
GTTCTGAATTTGAATGATTCCCCGCTCTAATTATAGGTTAAAAATAGATTAGTGCCTGTTGC---------GGGAAAGGC
TTTTCCCTT-GTGTGGATTATCGATTTTTTAACGAATCCTAACTATTGTGACTC-------------------TCCATTA
TGGAATGGAGATGTATGTGTAGAAGAAGCAGCATGTTGATAAAGAATTTTTTTTTT-CCAAAATCAAAAGAGCGGTTGGG
-TTGAAAAAATAAAGGATTTATAAGCGTCTTC-TT-ATCCTATAAGGAACATAAACTTATTAAATGGAAAGGGAGAGGCT
AGAGAATCTCTTGATAAGTTTACCGAGGTAGCTATTCTTTTCTT-----ACAAACAATACCTTGTTTT-G-ACTGTATCG
C-ACTATGTATCATTTGATGATCCCAAAAATCAT-CTACCTTTGCCTCAATTAAAAT-----------TGAAA-------
--------
>arborescens_FM747
????????????????????????????????????????????????????????????????????????????????
????????????????????????????????????????????????????????????????????????CACGACTG
ATCCTGAAGAGGAATGAATGGAAAAA------ACAGCATGTCGTATCAATGGAGCACTTTAAGAATCTTTTTTTCTTACC
GGATCGGTACAAAAAAA--CCGTTT--TG-AATTTTTGAAACG-AAACAAAA-AGATTCCGTTTTTAG---------TTG
GGTTGAAT-GAATAAATGGATAGAGCCTTATGGCTTCAATTTTTT-CTAGGG-AAAGAAAAGAAAAAGAAACGAGCTTTA
GTTCTGAATTTGAATGATTCCCCGCTCTAATTATGGGTTAAAAATAGATTAGTGCCTGTTGC---------GGGAAAGGC
TTTTCCCTT-GTGTGGATTATCGATTTTTTAACGAATCCTAACTATTGTGACTC-------------------TCCATTA
TGGAATGGAGATGTATGTGTAGAAGAAGCAGCATGTTGATAAAGAATTTTTTTTTT-CCAAAATCAAAAGAGCGGTTGGG
-TTGAAAAAATAAAGGATTTCTAAGCGTCTTC-TT-ATCCTATAAGGAACATAAACTTATTAAATGGAAAGGTAGAGGCT
AGAGAATCTCTTGATAAGTTTACCGAGGTAGCTATTCTTTTCTT-----ACAAACGATACCTTGTTTT-G-ACTGTATCG
C-ACTATGTATCATTTGATGATCCCAAAAATCAT-CTACCTTTGCCTCAATTAAAAT-----------GGAAA-------
--------
>atherstonei_EO12261
????????????????????????????????????????????????????????????????????????????????
??????????????????CATTTGGATG-AGCAAGGGGATTCGTCCATACCATCGGTAAAGTTTTG-AAGACCACGACTG
ATCCTGAAGAGGAATGAATGGAAAAA------ACAGCATGTCGTATCAATGGAGCACTTTACGAATCTTTTTTTCTTACC
GGATCGGTACAAAAAAA--CCTTTT--TG-AATTTTTGAAACG-AAACAAAA-AGATTCCGTTTTTAG---------TTG
GGTTGAAT-GAATAAATGGATAAAGTCTTATGGCTTCAATTTTTT-CTAGGG-AAAGAAAAGAAAAAGAAACGAGCTTTA
GTTCTGAATTTGAATGATTCCCCGCTCTAATTATAGGTTAAAAATAGATTAGTGCCTGTTGC---------GGGAAAGGC
TTTTCCCTT-GTGTGGATTATCGATTTTTTAACGAATCCTAACTATTGTGACTC-------------------TCCATTA
TGGAATGGAGATGTATGTGTAGAAGAAGCAGCATGTTGATAAAGAATTTTTTTTT--CCAAAATCAAAAGAGCGGTTGGG
-TTGAAAAAATAAAGGATTTCTAAGCGTCTTC-TT-ATCCTATAAGGAACATAAACTTATTAAATGGAAAGGGAGAGGCT
AGAGAATCTCTTGATAAGTTTACCGAGGTAGCTATTCTTTTCTT-----AGAAACAATACCTTGTTTT-G-ACTGTATCG
C-ACTATGTATCATTTGATGATCCCAAAAAT?????????????????????????????????????????????????
????????
>banksii_com_ANA
GTGCGGCTA-GGA-------------------------------------------------------------------
--------TCT-TTTACACATTTGGATGAAGCAA-GGGATTCGTCCATACCATCGGTAAAGTTTTG-AAGACCACGACTG
ATCCTGAAGAGGAATGAATGGAAAAA------ACAGCATGTCGTATCAATGGAGCACTTTAAGAATCTTTTTTTCTTACC
GGATCGGTACAAAAAAA--CCTTTT--TG-AATTTTTGAAACG-AAACAAAA-AGATTCCGTTTTTAG---------TTG
GGTTGAAT-GAATAAATGGATAGAGCCTTATGGCTTCAATTTTTT-CTAGGG-AAAGAAAAGAAAAAGAAACGAGCTTTA
GTTCTGAATTTGAATGATTCCCCGCTCTAATTATAGGTTAAAAATAGATTAGTGCCTGTTGC---------GGGAAAGGC
TTTTCCCTT-GTGTGGATTATCGATTTTTTAACGAATCCTAACTATTGTGACTC-------------------TCCATTA
TGGAATGGAGATGTATGTGTAGAAGAAGCAGCATGTTGATAAAGAATTTTTTTTT--CCAAAATCAAAAGAGCGGTTGGG
-TTGAAAAAATAAAGGATTTCTAAGCGTCTTC-TT-ATCCTATAAGGAACATAAACTTATTAAATGGAAAGGGAGAGGCT
AGAGAATCTCTTGATAAGTTTACCGAGGTAGCTATTCTTTTCTT-----ACAAACAATACCTTGTTTT-G-ACTGTATCG
C-ACTATGTATCATTTGATGATCCCAAAAATCAT-CTACCTTTGCCTCAATTAAAAT-----------TGAAA-------
--------
>blenna_ANA
GTGCGGCTA-GGA-------------------------------------------------------------------
--------TCT-TTTACACATTTGGATGAAGCAA-GGGATTCGTCCATACCATCGGTAAAGTTTTG-AAGACCACGACTG
ATCCTGAAGAGGAATGAATGGAAAAA------ACAGCATGTCGTATCAATGGAGCACTTTAAGAATCTTTTTTTCTTACC
GGATCGGTACAAAAAAA--CCTTTT--TG-AATTTTTGAAACG-AAACAAAA-AGATTCCGTTTTTAG---------TTG
GGTTGAAT-GAATAAATGGATAGAGCCTTATGGCTTCAATTTTTT-CTAGGG-AAAGAAAAGAAAAAGAAACGAGCTTTA
GTTCTGAATTTGAATGATTCCCCGCTCTAATTATAGGTTAAAAATAGATTAGTGCCTGTTGC---------GGGAAAGGC
TTTTCCCTT-GTGTGGATTATCGATTTTTTAACGAATCCTAACTATTGTGACTC-------------------TCCATTA
TGGAATGGAGATGTATGTGTAGAAGAAGCAGCATGTTGATAAAGAATTTTTTTTT--CCAAAATCAAAAGAGCGGTTGGG
-TTGAAAAAATAAAGGATTTCTAAGCGTCTTC-TT-ATCTTATAAGGAACATAAACTTATTAAATGGAAAGGGAGAGGCT
AGAGAATCTCTTGATAAGTTTACCGAGGTAGCTATTATTTTCTT-----ACAAAGAATACCTTGTTTT-G-ACTGTATCG
C-ACTATGTATCATTTGATGATCCCAAAAATCAT-CTACCTTTGCCTCAATTAAAAT-----------TGAAA-------
--------
>bolusiae_ANA
GTGCGGCTA-GGA-------------------------------------------------------------------
--------TCT-TTTACACATTTGGATGAAGCAA-GGGATTCGTCCATACCATCGGTAAAGTTTTG-AAGACCACGACTG
ATCCTGAAGAGGAATGAATGGAAAAA------ACAGCATGTCGTATCAATGGAGCACTTTAAGAATCTTTTTTTCTTACC
GGATCGGTACAAAAAAA--CCTTTT--TG-AATTTTTGAAACG-AAACAAAA-AGATTCCGTTTTTAG---------TTG
GGTTGAAT-GAATAAATGGATAGAGCCTTATGGCTTCAATTTTTT-CTAGGG-AAAGAAAAGAAAAAGAAACGAGCTTTA
GTTCTGAATTTGAATGATTCCCCGCTCTAATTATAGGTTAAAAATAGATTAGTGCCTGTTGC---------GGGAAAGGC
TTTTCCCTT-GTGTGGATTATCGATTTTTTAACAAATCCTAACTATTGTGACCC-------------------TCCATTA
TGGAATGGAGATGTATGTGTAGAAGAAGCAGCATGTTGATAAAGAATTTTTTTTT--CCAAAATCAAAAGAGCGGTTGGG
-TTGAAAAAATAAAGGATTTCTAAGCGTCTTC-TT-ATCCTATAAGGAACATAAACTTATTAAATGGAAAGGGAGAAGCT
AGAGAATCTCTTGATAAGTTTACCGAGGTATCTATTCTTTTCTT-----ACAAACAATACCTTGTTTT-G-ACTGTATCG
C-ACTATGTATCATTTGATGATCCCAAAAATCAT-CTACCTTTGCCTCAATTAAAAT-----------TGAAA-------
--------
>boutonii_EO12666
????????????????????????????????????????????????????????????????????????????????
????????????????????????????????????????????????????????????????????????????????
????????????????????GAAAAA------ACAGCATGTCGTATCAATGGAGCACTTTAAGAATCTTTTTTTCTTACC
GGATCGGTACAAAAAAA--CCGTTT--TG-AATTTTTGAAACG-AAACAAAA-AGATTCCGTTTTTAG---------TTG
GGTTGAAT-GAATAAATGGATAGAGCCTTATGGCTTCAATTTTTT-CTAGGG-AAAGAAAAGAAAAAGAAACGAGCTTTA
GTTCTGAATTTGAATGATTCCCCGCTCTAATTATGGGTTAAAAATAGATTAGTGCCTGTTGC---------GGGAAAGGC
TTTTCCCTT-GTGTGGATTATCGATTTTTTAACGAATCCTAACTATTGTGACTC-------------------TCCATTA
TGGAATGGAGATGTATGTGTAGAAGAAGCAGCATGTTGATAAAGAATTTTTTTTT--CCAAAATCAAAAGAGCGGTTGGG
-TTGAAAAAATAAAGGATTTCTAAGCGTCTTC-TT-ATCCTATAAGGAACATAAACTTATTAAATGGAAAGGGAGAGGCT
AGAGAATCTCTTGATAAGTTTACCGAGGTAGCTATTCTTTTCTT-----ACAAACAATACCTTGTTTT-G-ACTGTATCG
C-ACTATGTATCATTTGATGATCCCAAAAATCAT-CTACCTTTGCCTCAATTAAAAT-----------TGAAA-------
--------
>caffra_ANA
GTGCGGCTA-GGA-------------------------------------------------------------------
--------TCT-TTTACACATTTGGATGAAGCAA-GGGATTCGTCCATACCATCAGTAAAGTTTGG-AAGACCACGACTG
ATCCTGAAGAGGAATGAATGGAAAAA------ACAGCATGTCGTATCAATGGAGCACTTTAAGAATCTTTTTTTCTTACC
GGATCGGTACAAAAAAA--CCTTTT--TG-AATTTTTGAAACG-AAACAAAA-AGATTCCGTTTTTAG---------TTG
GGTTGAAT-GAATAAATGGATAGAGCCTTATGGCTTCAATTTTTT-CTAAGG-AAAGAAAAG------AAACGAGCTTTA
GTTCTGAATTTGAATGATTCCCCGCTCTAATTATAGGTTAAAAATAGATTAGTGCCTGTTGC---------GGGAAAGGC
TTTTCCCTT-GTGTGGATTATCGATTTTTTAACGAATCCTAACTATTGTGACTC-------------------TCCATTA
TGGAATGGAAATGTATGTGTAGAAGAAGCAGCATGTTGATAAAGAATTTTTTTTT--CCAAAATCAAAAGAGCGGTTGGG
-TTGAAAAAATAAAGGATTTCTAAGCGTCTTC-TT-ATCCTATAAGGAACATAAACTTATTAAATAGAAAGCGAGAGGCT
AGAGAATCTCTTGATAAGTTTACCGAGGTAGCTATTCTTTTCTT-----ACAAACAATACCTTGTTTT-G-ACTGTATCG
C-ACTATGTATCATTTGATGATCCCAAAAATCAT-CTACCTTTGCCTCAATTAAAAT-----------GGAAA-------
--------
>caffrorum_DB1445
GTGCGGCTA-GGA-------------------------------------------------------------------
--------TCT-TTTACACATTTGGATGAAGCAA-GGGATTCGTCCATACCATCGGTAAAGTTTTG-AAGACCACGACTG
ATCCTGAAGAGGAATGAATGGAAAAA------ACAGCATGTCGTATCAATGGAGCACTTTACGAATCTTTTTTTCTTACC
GGATCGGTACAAAAAAA--CCTTTT--TG-AATTTTTGAAACG-AAACAAAA-AGATTCCGTTTTTAG---------TTG
GGTTGAAT-GAATAAATGGATAAAGCCTTATGGCTTCAATTTTTT-CTAGGG-AAAGAAAAGAAAAAGAAACGAGCTTTA
GTTYTGAATTTGAATGATTCCCCGCTCTAATTATAGGTTAAAAATAGATTAGTGCCTGTTGC---------GGGAAAGGC
TTTTCCCTT-GTGTGGATTATCGATTTTTTAACGAATCCTAACTATTGTGACTC-------------------TCCATTA
TGGAATGGAGATGTATGTGTAGAAGAAGCAGCATGTTGATAAAGAATTTTTTTTTT-CCAAAATCAAAAGAGCGGTTGGG
-TTGAAAAAATAAAGGATTTCTAAGCGTCTTC-TT-ATCCTATAAGGAACATAAACTTATTAAATGGAAAGGGAGAGGCT
AGAGAATCTCTTGATAAGTTTACCGAGGTAGCTATTCTTTTCTT-----ACAAACAATACCTTGTTTT-G-ACTGTATCG
C-ACTATGTATCATTTGATGATCCCAAAAATCAT-CTACCTTTGCCTCAATTAAAAT-----------TGAAA-------
--------
>cameronii_ANA
GTGCGGCTA-GGA-------------------------------------------------------------------
--------TCT-TTTACACATTTGGATGAAGCAA-GGGATTCGTCCATACCATCGGTAAAGTTTTG-AAGACCACGACTG
ATCCTGAAGAGGAATGAATGGAAAAA------ACAGCATGTCGTATCAATGGAGCACTTTAAGAATCTTTTTTTCTTACC
GGATCGGTACAAAAAAA--CCTTTT--TG-AATTTTTGAAACG-AAACAAAA-AGATTCCGTTTTTAG---------TTG
GGTTGAAT-GAATAAATGGATAGAGCCTTATGGCTTCAATTTTTT-CTAGGG-AAAGAAAAGAAAAAGAAACGAGCTTTA
GTTCTGAATTTGAATGATTCCCCGCTCTAATTATAGGTTAAAAATAGATTAGTGCCTGTTGC---------GGGAAAGGC
TTTTCCCTT-GTGTGGATTATCGATTTTTTAACGAATCCTAACTATTGTGACTC-------------------TCCATTA
TGGAATGGAGATGTATGTGTAGAAGAAGCAGCATGTTGATAAAGAATTTTTTTT---CCAAAATCAAAAGAGCGGTTGGG
-TTGAAAAAATAAAGGATTTCTAAGCGTCTTC-TT-ATCCTATAAGGAACATAAACTTATTAAATGGAAAGGGAGAGGCT
AGAGAATCTCTTGATAAGTTTACCGAGGTAGCTATTCTTTTCTT-----ACAAACAATACCTTGTTTT-G-ACTGTATCG
C-ACTATGTATCATTTGATGATCCCAAAAATCAT-CTACCTTTGCCTCAATTAAAAT-----------TGAAA-------
--------
>canescens_ANA
GTGCGGCTA-GGA-------------------------------------------------------------------
--------TCT-TTTACACATTTGGATGAAGCAA-GGGATTCGTCCATACCATCGGTAAAGTTTTG-AAGACCACGACTG
ATCCTGAAGAGGAATGAATGGAAAAA------ACAGCATGTCGTATCAATGGAGCACTTTAAGAATCTTTTTTTCTTACC
GGATCGGTACAAAAAAA--CCTTTT--TG-AATTTTTGAAACG-AAACAAAA-AGATTCCGTTTTTAG---------TTG
GGTTGAAT-GAATAAATGGATAGAGCCTTATGGCTTCAATTTTTT-CTAGGG-AAAGAAAAGAAAAAGAAACGAGCTTTC
GTTCTGAATTTGAATGATTCCCCGCTCTAATTATAGGTTAAAAATAGATTAGTGCCTGTTGC---------GGGAAAGGC
TTTTCCCTT-GTGTGGATTATCGATTTTTTAACAAATCCTAACTATTGTGACTC-------------------TCCATTA
TGGAATGGAGATGTATGTGTAGAAGAAGCAGCATGTTGATAAAGCATTTTTTTTT--CCAAAATCAAAAGAGCGGTTGGG
-TTGAAAAAATAAAGGATTTCTAAGCGTCTTC-TT-ATCCTATAAGGAACATAAATTTATTAAATGGAAAGGGAGAGGCT
AGAGAATCTCTTGATAAGTTTACCGAGGTAGCTATTCTTTTCTT-----ACAAACAATACCTTGTTTT-G-ACTGTATCG
C-ACTATGTATCATTTGATGATCCCAAAAATCAT-CTACCTTTGCCTCAATTAAAAT-----------TGAAA-------
--------
>capitata_ANA
???????????GA-------------------------------------------------------------------
--------TCT-TTTACACATTTGGATGAAGCAA-GGGATTCGTCCATACCATCGGTAAAGTTTTG-AAGACCACGACTG
ATCCTGAAGAGGAATGAATGGAAAAA------ACAGCATGTCGTATCAATGGAGCACTTTAAGAATCTTTTTTTCTTACC
GGATCGGTACAAAAAAA--CCTTTT--TG-AATTTTTGAAACG-AAACAAAA-AGATTCCGTTTTTAG---------TTG
GGTTGAAT-GAATAAATGGATAGAGCCTTATGGCTTCAATTTTTT-CTAGGG-AAAGAAAAGAAAAAGAAACGAGCTTTA
GTTCTGAATTTGAATGATTCCCCGCTCTAATTATAGGTTAAAAATAGATTAGTGCCTGTTGC---------GGGAAAGGC
TTTTCCCTT-GTGTGGATTATCGATTTTTTAACGAATCCTAACTATTGTGACAT-------------------TCCATTA
TGGAATGGAGATGTATGTGTAGAAGAAGCAGCATGTTGATAAAGAATTTTTTTTT--CCAAAATCAAAAGAGCGGTTGGG
-TTGAAAAAATAAAGGATTTCTAAGCGTCTTC-TT-ATCCTATAAGGAACATAAACTTATTAAATGGAAAGGGAGAGGCT
AGAGAATCTCTTGATAAGTTTACCGAGGTAGCTATTCTTTTCTT-----ACAAACAATACCTTGTTTT-G-ACTGTATCG
C-ACTATGTATCATTTGATGATCCCAAAAATCAT-CTACCTTTGCCTCAATTAAAAT-----------TGAAA-------
--------
>carnea_b_ANA
GTGCGGCTA-GGA-------------------------------------------------------------------
--------TCT-TTTACACATTTGGATGAAGCAA-GGGATTCGTCCATACCATCGGTAAAGTTTGG-AAGACCACGACTG
ATCCTGAAGAGGAATGAATGGAAAAA------ACAGCATGTCGTATCAATGAAGCACTTTAAGAATCTTTTTTTCTTACC
GGATCGGTACAAAAAAA--CCTTT---TG-CATTTTTGAAACG-GAACAAAA-AGATTCTGTTTTTAG---------TTG
GGTTGAAT-GAATAAATGGATAGAGCCTTATGGCTTCAATTTTTT-CTAGGG-AAAGAAAAGAAAAAGAAACGAGCTTTA
GTTCTGAATTTGAATGATTCCCCGCTCTAATTATAGGTTAAAA-TAGATTAGTGCCTGTTGC---------GGGAAAGGC
TTTTCCCTT-GTGTGGATTATCGATTTTTTAACGAATCCTAACTATTGTGACTC-------------------TCCATTA
TGAAATGGAGATGTATGTGTAGAAGAAGCAGCATGTTGATAAAGAATTTTTTTTTT-CCAAAATCAAAAGAGCGGTTGGG
-TTGAAAAAATAAAGGATTTCTAAGCGTCTTC-TT-ATCCTATAAGGAACATAAACTTATTAAATGGAAGGGGGGAGGTT
AGAGAATCTCTTGATAAGTTTACCGAGGTAGCTATTCTTCTCTT-----ACAAAGAATACCTTGTTTT-G-ACTGTATCG
C-ACTATGTATCATTTGATGATCCCAAAAATCAT-CTACCTTTGCCTCAATTAAAAT-----------TGAAA-------
--------
>cerinthoides_ANA
????????????????????????????????????????????????????????????????????????????????
???????????????????????GCATGAAGCAA-GGGACTCGTCCATACCATCGGTAAAGTTTTG-AAGACCACGACTG
ATCCTGAAGAGGAATGAATGGAAAAA------ACAGCATGTCGTATCAATGGAGCACTTTAAGAATCTTTTTTTCTTACC
GGATCGGTACAAAAAAA--CCTTTT--TG-AATTTTTGAAAGG-AAACAAAA-AGATTCCGTTTTTTG---------TTG
GGTTGAAT-GAATAAATGGATAGAGCCTTATGGCTTCAATTTTTT-CTAGGG-AAAGAAAAGAAAAAGAAACGAGCTTTA
GTTCTGAATTTGAATGATTCCCCGCTCTAATTATAGGTTAAAAATAGATTAGTGCCTGTTGC---------GGGAAAGGC
TTTTCCCTT-GTGTGGATTATCGATTTTTTAACGAATCCTAACTATTGTGACTC-------------------TCCATTA
TGGAATGGAGATGTATGTGTAGAAGAAGCAGCATGTTGATAAAGAATTTTTTTT---CCAAAATCAAAAGAGCGGTTGGG
-TTGAAAAAATAAAGGATTTCTAAGCGTCTTC-TT-ATCCTATAAGGAACATAAACTTATTAAATGGAAAGGGAGAGGCT
AGAGAATCTCTTGATAAGTTTACCGAGGTAGCTATTCTTTTCTT-----ACAAACAATACCTTGTTTT-G-ACTGTATCG
C-ACTATGTATCATTTGATGATCCCAAAAATCAT-CTACCTTTGCCTCAATTAAAAT-----------TGAAA-------
--------
>chrysocodon_ANA
GTGCGGCTA-GGA-------------------------------------------------------------------
--------TCT-TTTACACATTTGGATGAAGCAA-GGGATTCGTCCATACCATCGGTAAAGTTTTG-ACGACCACGACTG
ATCCTGAAGAGGAATGAATGGAAAAA------ACAGCATGTCGTATCAATGGAGCACTTTAAGAATCTTTTTTTCTTACC
GGATCGGTACAAAAAAA--CCTTTT--TG-AGTTTTTGAAACG-AAACAAAA-AGATTCCGTTTTTAG---------TTG
GGTTGAAT-GAATAAATGGATAGAGCCTTATGGCTTCAATTTTTT-CTAGGG-AAAGAAAAGAAAAAGAAACGAGCTTTA
GTTCTGAATTTGAATGATTCCCCGCTCTAATTATAGGTTAAAAATAGATTAGTGCCTGTTGC---------GGGAAAGGC
TTTTCCCTT-GTGTGGATTATCGATTTTTTAACAAATCCTAACTATTGTGACTC-------------------TCCATTA
TGGAATGGAGATGTATGTGTAGAAGAAGCAGCATGTTGATAAAGAATTTTTTTTTT-CCAAAATCAAAAGAGCGGTTGGG
-TTGAAAAAATAAAGGATTTCTAAGCGTCTTC-TT-ATCCTATAAGGAACATAAACTTATTAAATGGAAAGGGAGAGGCT
AGAGAATCTCTTGATAAGTTTACCGAGGTAGCTATTCTTTTCTT-----ACAAACAATACCTTGTTTT-G-ACTGTATCG
C-ACTATGTATCATTTGATGATCCCAAAAATCAT-CTACCTTTGCCTCAATTAAAAT-----------TGAAA-------
--------
>ciliaris_c_ANA
GTGCGGCTA-GGA-------------------------------------------------------------------
--------TCT-TTTACACATTTGGATGAAGCAA-GGGATTCGTCCATACCATCGGTAAAGTTTGG-AAGACCACGACTG
ATCCTGAAGAGGAATGAATGGAAAAA------ACAGCATGTCGTATCAATGGAGCACTTTAAGAATCTTTTTTTCTTACC
GGATCGGCACAAAAAA---CCTTTT--TG-AATTGTTGAAACG-GAACAAAA-AGATTCTGTTTTTAG---------TTG
GGTTGAAT-GAATAAATGGATAGAGCCTTATGGCTTCAATTTTTT-CTAGGG-AAAGAAAAGAAAAAGAAACGAGCTTTA
GTTCTAAATTTGAATGATTCCCCGCTCTAATTATAGGTTAAAAATAGATTAGTGCCTGTTGC---------GGGAAAGGC
TTTTCCCTT-GTGTGGATTATCGATTTTTTAAGGAATCCTAACTATTGTGACTC-------------------TCCCTTA
TGGAAGGGAGATGTATGTGTAGAAGAAGCAGCATGTTGATAAAGAATTTTTTTTT--CCAAAATCAAAAGAGCGGTTGGG
-TTGAAAAAATAAAGGATTTCTAAGCGTCTTC-TT-ATCCTATAAGGAACATAAACTTATTAAATGGAAAGGGAGAGGTT
AGAGAATCTCTTGATAAGTTTACCGAGGTAGCTATTCTTTTCTT-----ACAAACAATACCTTGTTTT-G-ACTGTATCG
C-ACTATGTATCATTTGATGATCCCAAAAATCAT-CTACCTTTGCCTCAATTAAAAT-----------TGAAA-------
--------
>cinerea_a_ANA
GTGCGGCTA-GGA-------------------------------------------------------------------
--------TCT-TTTACACATTTGGATGAAGCAA-GGGATTCGTCCATACCATCGGTAAAGTTTGG-AAGACCACGACTG
ATCCTGAAGAGGAATGAATGGAAAAA------ACAGCATGTCGTATCAATGGAGCACTTTAAGAATATTTTTTTCTTACC
GGATCGGTACAAAAAAA--CCTTTT--TG-AGTTTTTGAAACG-GAACAAAA-AGATTCCGCTTTTAG---------TTG
GGTTGAAT-GAATAAATGGATAGAGCCTTATGGCTTCAATTTTTT-CTAGGT-AAAGAAAAGAAAAAGAAACGAGCTTTA
GTTCTGAATTTGAATGATTCCCCGCTCTAATTATAGGTTAAAAATAGATTAGTGCCTGTTGC---------GGGAAAGGC
TTTTCCCTT-GTGTGGATTATCGATTTTTTAACGAATCCTAACTATTGTCATTC-------------------TCCATTA
TGGAATGGAGATGTATGTGTAGAAGAAGCAGCATATTGATAAATAATTTTTTTTTTTCCAAAATCAAAAGAGCGGTTGGG
-TTGAAAAAATAAAGGATTTCTAAGCGTCTTC-TT-ATCCTATAAGGAACATAAACTTATTAAAAGGAAAGGGAGAGGTT
AGAGAATCTCTTGATAAGTTTACCGAGGTAGCTATTCTTTTCTT-----ACAAAGAATACCTTGTTTT-G-ACTGTATCG
C-ACTATGTATCATTTGATGATCCCAAAAATCAT-CTACCTTTGCCTCAATTAAAAT-----------TGAAA-------
--------
>clavisepala_ANA
GTGCGGCTA-GGA-------------------------------------------------------------------
--------TCT-TTTACACATTTGGATGAAGCAA-GGGATTCGTCCATACCATCGGTAAAGTTTTG-AAGACCACGACTG
ATCCTGAAGAGGAATGAATGGAAAAA------ACAGCATGTCGTATCAATGGAGCACTTTAAGAATCTTTTTTTCTTACC
GGATCGGTACAAAAAAA--CCTTTT--TG-AATTTTTGAAACG-AAACAAAA-AGATTCCGTTTTTAG---------TTG
GGTTGAAT-GAATAAATGGATAGAGCCTTATGGCTTCAATTTTTT-CTAGGG-AAAGAAAAGAAAAAGAAACGAGCTTTA
GTTCTGAATTTGAATGATTACCCGCTCTAATTATCGGTTAAAAATAGATTAGTGCCTGTTGC---------GGGAAAGGC
TTTTCCCTT-GTGTGGATTATCGATTTTTTAATGAATCCTAACTATTGTGACTC-------------------TCCATTA
TGGAATGGAGATGTATGTGTAGAAGAAGCAGCATGTTGATAAAGAATTTTTTTT---CCAAAATCAAAAGAGCGGTTGGG
-TTGAAAAAATAAAGGATTTCTAAGCGTCTTC-TT-ATCCTATAAGGAACATAAACTTATTAAATGGAAAGGGAGAGGCT
AGAGAATCTCTTGATAAGTTTACCGAGGTAGCTATTCTTTTCTT-----ACAAACAATACCTTGTTTT-G-ACTGTATCG
C-ACTATGTATCATTTGATGATCCCAAAAATCAT-CTACCTTTGCCTCAATTAAAAT-----------TGAAA-------
--------
>coarctata_ANA
GTGCGGCTA-GGA-------------------------------------------------------------------
--------TCT-TTTACACATTTGGATGAAGCAA-GGGATTCGTCCATACCATCGGTAAAGTTTTG-AAGACCACGACTG
ATCCTGAAGAGGAATGAATGGAAAAA------ACAGCATGTCGTATCAATGGAGCACTTTAAGAATCTTTTTTTCTTACC
GGATCGGTACAAAAAAA--CCTTTT--TG-AATTTTTGAAACG-AAACAAAA-AGATTCCGTTTTTAG---------TTG
GGTTGAAT-GAATAAATGGATAGAGCCTTATGGCTTCAATTTTTT-ATAGGG-AAAGAAAAGAAAAAGAAACGAGCTTTA
GTTCTGAATTTGAATGATTCCCCGCTCTAATTATAGGTTAAAAATATATTAGTGCCTGTTGC---------GGGAAAGGC
TTTTCCCTT-GTGTGGATTATCGATTTTTTAACGAATCCTAACTATTGTGACTC-------------------TCCATTA
TGGAATGGAGATGTATGTGTAGAAGAAGCAGCATGTTGATAAAGAATTTTTTTTT--CCAAAATCAAAAGAGCGGTTGGG
-TTGAAAAAATAAAGGATTTCTAAGCGTCTTC-TT-ATCCTATAAGGAACATAAACTTATTAAATGGAAAGGGAGAGGCT
AGAGAATCTCTTGATAAGTTTACCGAGGTAGCTATTCTTTTCTT-----ACAAACAATACCTTGTTTT-G-ACTGTATCG
C-ACTATGTATCATTTGATGATCCCAAAAATCAT-CTACCTTTGCCTCAATTAAAAT-----------TGAAA-------
--------
>corifolia_ANA
GTGCGGCTA-GGA-------------------------------------------------------------------
--------TCT-TTTACACATTTGGATGAAGCAA-GGGATTCGTCCATACCATCGGTAAAGTTTTG-AAGACCACGACTG
ATCCTGAAGAGGAATGAATGGAAAAA------ACAGCATGTCGTATCAATGGAGCACTTTAAGAATCTTTTTTTATTACC
GGATCGGTACAAAAAAA--CCTTTT--TG-AATTTTTGAAACG-AAACAAAA-AGATTCCGTTTTTAG---------TTG
GGTTGAAT-GAATAAATGGATAGAGCCTTATGGCTTCAATTTTTT-CTAGGG-AAAGAAAAGAAAAAGAAACGAGCTTTA
GTTCTGAATTTGAATGATTCCCCGCTCTAATTATAGGTTAAAAATAGATTAGTGCCTGTTGC---------GGGAAAGGC
TTTTCCCTT-GTGTGGATTATCGATTTTTTAACAAATCCTAACTATTGTGACTC-------------------TCCATTA
TGGAATGGAGATGTATGTGTAGAAGAAGCAGCATGTTGATAAAGAATTTTTTTTT--CCAAAATCAAAAGAGCGGTTGGG
-TTGAAAAAATAAATGATTTCTAAGCGGCTTC-TT-ATCCTATAAGGAACATAAACTTATTAAATGGAAAGGGAGAGGCT
AGAGAATCTCTTGATAAGTTTACCGAGGTAGCTATTCTTTTCTT-----ACAAACAATACCTTGTTTT-G-ACTGTATCG
C-ACTATGTATCATTTGATGATCCCAAAAATCAT-CTACCTTTGCCTCAATTAAAAT-----------TGAAA-------
--------
>cryptoclada_EO12684
????????????????????????????????????????????????????????????????????????????????
????????????????????????????????????????????????????????????????????????????????
???????????????????????????????????????????????????????????????????TTTTTTTCTTACC
GGATCGGTACAAAAAAA--CCGTTT--TG-CATTTTTGAAACG-AAACAAAA-AGATTCCGTTTTTAG---------TTG
GGTTGAAT-GAATAAATGGATAGAGCCTTATGGCTTCAATTTTTT-CTAGGG-AAAGAAAAGAAAAAGAAACGAGCTTTA
GTTCTGAATTTGAATGATTCCCCGCTCTAATTATGGGTTAAAAATAGATTAGTGCCTGTTGC---------GGGAAAGGC
TTTTCCCTT-GTGTGGATTATCGATTTTTTAACGAATCCTAACTATTGTGACTC-------------------TCCATTA
TGGAATGGAGATGTATGTGTAGAAGAAGCAGCATGTTGATAAAGAATTTTTTTTT--CCAAAATCAAAAGAGCGGTTGGG
-TTGAAAAAATAAAGGATTTCTAAGCGTCTTC-TT-ATCCTATAAGGAACATAAACTTTTTAAATGGAAAGGGAGAGGCA
AGAGAATCTCTTGATAAGTTTACCGAGGTAGCTATTCTTTTCTT-----ACAAAGAATACCTTGTTTT-G-ACTGTATCG
C-ACTATGTATCATTTGATGATCCCAAAAATCAT-CTACCTTTGCCTCAATTAAAAT-----------GGAAA-------
--------
>cyathiformis_a_ANA
????????????????????????????????????????????????????????????????????????????????
????????????????????????????????????????????????????????????????????????????????
????????????????????????????????????????????????????????????????????????????????
????????????????????????????????????????????????????????????????????????????????
????????????????????????????????????????????????????????????????????????????????
????????????????????????????????????????????????????????????????????????????????
????????????????????????????????????????????????????????????????????????????????
????????????????????????????????????????????????????????????????????????????????
????????????????????????????????????????????????????????????????????????????????
????????????????????????????????????????????????????????????????????????????????
????????????????????????????????????????????????????????????????????TGAAA-------
--------
>cyathiformis_d_ANA
????????????????????????????????????????????????????????????????????????????????
????????????????????????????????????????????????????????????????????????????????
????????????????????????????????????????????????????????????????????????????????
????????????????????????????????????????????????????????????????????????????????
????????????????????????????????????????????????????????????????????????????????
????????????????????????????????????????????????????????????????????????????????
????????????????????????????????????????????????????????????????????????????????
????????????????????????????????????????????????????????????????????????????????
????????????????????????????????????????????????????????????????????????????????
????????????????????????????????????????????????????????????????????????????????
????????????????????????????????????????????????????????????????????TGAAA-------
--------
>dominans_MP648
????????????????????????????????????????????????????????????????????????????????
???????????????????????????????????????????????????ATCGGTAAAGTTTTG-AAGACCACGACTG
ATCCTGAAGAGGAATGAATGGAAAAA------ACAGCATGTCGTATCAATGGAGCACTTTACGAATCTTTTTTTCTTCCC
GGATCGGTACAAAAAAA--CCTTTT--TG-AATTTTTGAAACG-AAACAAAA-AGATTCCGTTTTTAG---------TTG
GGTTGAAT-GAATAAATGGATAAAGTCTTATGGCTTCAATTTTTT-CTAGGGGAAAGAAAAGAAAAAGAAACGAGCTTTA
GTTCTGAATTTGAATGATTCCCCGCTCTAATTATAGGTTAAAAATAGATTAGTGCCTGTTGC---------GGGAAAGGC
TTTTCCCTT-GTGTGGATTATCGATTTTTTAACGAATCCTAACTATTGTGACTC-------------------TCCATTA
TGGAATGGAGATGTATGTGTAGAAGAAGCAGCATGTTGATAAAGAATTTTTTTTT--CCAAAATCAAAAGAGCGGTTGGG
-TTGAAAAAATAAAGGATTTCTAAGCGTCTTC-TT-ATCCTATAAGGAACATAAACTTATTAAATGGAAAGGGAGAGGCT
AGAGAATCTCTTGATAAGTTTACCGAGGTAGCTATTCTTTTCTT-----AGAAACAATACCTTGTTTT-G-ACTGTATCG
C-ACTATGTATCATTTGATGATCCCAAAAATCAT-CTACCTTTGCCTCAATTAAAAT-----------TGAAA-------
--------
>dracomontana_EO12130
????????????????????????????????????????????????????????????????????????????????
????????????????????????????????????????????????????????????????????????????????
????????????????????????????????????????????????????????????????????????????TACC
GGATCGGTACAAAAAAC--CCTTTT--TG-AATTTTTGAAACG-AAACAAAA-AGATTCCGTTTTTAG---------TTG
GGTTGAAT-GAATAAATGGATAAAGTCTTATGGCTTCAATTTTTT-CTAGGG-AAAGAAAAGAAAAAGAAACGAGCTTTA
GTTCTGAATTTGAATGATTCCCCGCTCTAATTATAGGTTAAAAATAGATTAGTGCCTGTTGC---------GGGAAAGGC
TTTTCCCTT-GTGTGGATTATCGATTTTTTAACGAATCCTAACTATTGTGACTC-------------------TCCATTA
TGGAATGGAGATGTATGTGTAGAAGAAGCAGCATGTTGATAAAGAATTTTTTTT---CCAAAATCAAAAGAGCGGTTGGG
-TTGAAAAAATAAAGGATTTCTAAGCGTCTTC-TT-ATCCTATAAGGAACATAAACTTATTAAATGGAAAGGGAGAGGCT
AGAGAATCTCTTGATAAGTTTACCGAGGTAGCTATTCTTTTCTT-----AGAAACAATACCTTGTTTT-G-ACTGTATCG
C-ACTATGTATCATTTGATGATCCCAAAAATCAT-CTACCTTTGCCTCAATTAAAAT-----------TGAAA-------
--------
>drakensbergensis_DB1443
????????????????????????????????????????????????????????????????????????????????
????????????????????????????????????????????????????????????????????????????????
????????????????????????????????????????????????????????????????????????????????
????????????????????????????????????????????????????????????????????????????????
????????????????????????????????????????????????????????????????????????????????
????????????????????????????????????????AAAATAGATTAGTGCCTGTTGC---------GGGAAAGGC
TTTTCCCTT-GTGTGGATTATCGATTTTTTAACGAATCCTAACTATTGTGACTC-------------------TCCATTA
TGGAATGGAGATGTATGTGTAGAAGAAGCAGCATGTTGATAAAGAATTTTTTTTT--CCAAAATCAAAAGAGCGGTTGGG
-TTGAAAAAATAAAGGATTTCTAAGCGTCTTC-TT-ATCCTATAAGGAACATAAACTTATTAAATGGAAAGGGAGAGGCT
AGAGAATCTCTTGATAAGTTTACCGAGGTAGCTATTCTTTTCTT-----ACAAACAATACCTTGTTTT-G-ACTGTATCG
C-ACTATGTATCATTTGATGATCCCAAAAA??????????????????????????????????????????????????
????????
>duthieae_ANA
GTGCGGCTA-GGA-------------------------------------------------------------------
--------TCT-TTTACACATTTGGATGAAGCAA-GGGATTCGTCCATACCATCGGTAAAGTTTTG-ACGACCACGACTG
ATCCTGAAGAGGAATGAATGGAAAAA------ACAGCATGTCGTATCAATGGAGCACTTTAAGAATCTTTTTTTCTTACC
GGATCCGTACAAAAAAA--CCTTTT--TG-AATTTTTGAAACG-AAACAAAA-AGATTCCGTTTTTAG---------TTG
GGTTGAAT-GAATAAATGGATAGAGCCTTATGGCTTCAATTTTTT-CTAGGG-AAAGAAAAGAAAAAGAAACGAGCTTTA
GTTCTGAATTTGAATGATTCCCCGCTCTAATTATAGGTTAAAAATAGATTAGTGCCTGTTGC---------GGGAAAGGC
TTTTCCCTT-GTGTGGATTATCGATTTTTTAACAAATCCTAACTATTGTGACTC-------------------TCCATTA
TGGAATGGAGATGTATGTGTAGAAGAAGCAGCATGTTGATAAAGAATTTTTTTTTT-CCAAAATCAAAAGAGCGGTTGGG
-TTGAAAAAATAAAGGATTTCTAAGCGTCTTC-TT-ATCCTATAAGGAACATAAACTTATTAAATGGAAAGGGAGAGGCT
AGAGAATCTCTTGATAAGTTTACCGAGGTAGCTATTCTTTTCTT-----ACAAACAATACCTTGTTTT-G-ACTGTATCG
C-ACTATGTATCATTTGATGATCCCAAAAATCAT-CTACCTTTGCCTCAATTAAAAT-----------TGAAA-------
--------
>elimensis_ANA
????????????????????????????????????????????????????????????????????????????????
????????????????????????????????????????????????????????????????????????????????
????????????????????????????????????????????????????????????????????????????????
????????????????????????????????????????????????????????????????????????????????
????????????????????????????????????????????????????????????????????????????????
????????????????????????????????????????????????????????????????????????????????
????????????????????????????????????????????????????????????????????????????????
????????????????????????????????????????????????????????????????????????????????
????????????????????????????????????????????????????????????????????????????????
????????????????????????????????????????????????????????????????????????????????
????????????????????????????????????????????????????????????????????TGAAA-------
--------
>equisetifolia_ANA_CP
GTGCGGCTA-GGA-------------------------------------------------------------------
--------TCT-TTTACACATTTGGATGAAGCAA-GGGATTCGTCCATACCATCGGTAAAGTTTTG-AAGACCACGACTG
ATCCTGAAGAGGAATGAATGGAAAAA------ACAGCATGTCGTATCAATGGAGCACTTTAAGAATCTTTTTTTCTTACC
GGATCGGTACAAAAA---CCCTTTT--TG-CATTTTTGAAACG-AAACAAAA-AGATTCCGTTTTTAG---------TTG
GGTTGAAT-GAATAAATGGATAGAGCCTTATGGCTTCAATTTTTT-CTAGGG-AAAGAAAAGAAAAAGAAACGAGCTTTA
GTTCTGAATTTGAATGATTCCCCGCTCTAATTATAGGTTAAAAATAGATTAGTGCCTGTTGC---------GGGAAAGGC
TTTTCCCTT-GTGTGGATTATCGATTTTTTAACGAATCCTAACTATTGTGACTC-------------------TCCATTA
TGGAATGGAGATGTATGTGTAGAAGAAGCAGCATGTTGATAAAGAATTTTTTTTT--CCAAAATCAAAAGAGCGGTTGGG
-TTGAAAAAATAAAGGATTTCTAAGCGTCTTC-TT-ATCCTATAAGGAACATAAACTTATTAAATGGAAAGGGAGAGGCA
AGAGAATCTCTTGATAAGTTTACCGAGGTAGCTATTCTTTTCTT-----ACAAACAATACCTTGTTTT-G-ACTGTATCG
C-ACTATGTATCATTTGATGATCCCAAAAATCAT-CTACCTTTGCCTCAATTTAAAT-----------TGAAA-------
--------
>erigena_a_ANA
GTGCGGCTA-GGA-------------------------------------------------------------------
--------TCT-TTTACACATTTGGATGAAGCAA-GGGATTCGTCCATACCATCGGTAAAGTTTGG-AAGACCACGACTG
ATCCCGAAGAGGAATGAATGGAAAAA------ACAGCATGTCGTATCAATGGAGCACTTTAAGAATCTTTTTTTCTTACC
GGATCGGTACAAAAAAA--CCGTTT--TG-AATTTTTGAAACG-GAACAAAA-AGATTCTGTTTTTAG---------TTG
GGTTGAAT-GAATAAATGGATAGAGCCTTATGGCTTCAATTTTTT-CTAGGG-AAAGAAAAGAAAAAGAAACGAGCTTTA
GTTCTGAATTTGAATGATTCCCCGCTCTAATTATAGGTTAAAAATAGATTAGTGCCTGTTGC---------GGGAAAGGC
TTTTCCCTT-GTGTGGATTATCGATTTTTTAACGAATCCTAACTATTGTGACTT-------------------TCCATTA
TGAAATGGAGATGTATGTGTAGAAGAAGCAGCATGTTGATAAAGAATTTTTTT----CCAAAATCAAAAGAGCGGTTGGG
-TTGAAGAAATAAAGGATTTCTAAGCGTCT-CCTT-ATCCTATAAGGAACATAAACTTATTAAATGGAAAGGGAGAGGTT
AGAGAATCTCTTGATAAGTTTACCGAGGTAGCTAGTCTTTTCTT-----ACAAACAATACCTTGTTTT-G-ACTGTATCG
C-ACTATGTATCATTTGATGATCCCAAAAATCAT-CTACCTTTGCCTCAATTAAAAT-----------TGAAA-------
--------
>evansii_MP641
????????????????????????????????????????????????????????????????????????????????
????????????????????????????????????????????????????????????????????????????????
?????????????????????????????????????????????????????????????????TCTTTTTTTCTTCCC
GGATCGGTACAAAAAAA--CCTTTT--TG-CATTTTTGAAACG-AAACAAAA-AGATTCTGTTTTTTA---------TTG
GGTTGAATAGAATAAATGGATAAAGTCTTATGGCTTCAATTTTTT-CTAGGG-AAAGAAAAGAAAAAGAAACGAGCTTTA
GTTCTGAATTTGAATGATTCCCCGCTCTAATTATAGGTTAAAAATAGATTAGTGCCTGTTGC---------GGGAAAGGC
TTTTCCCTT-GTGTGGATTATCGATTTTTTAACGAATCCTAACTATTGTGACTC-------------------TCCATTA
TGGAATGGAGATGTATGTGTAGAAGAAGCAGCATGTTGATAAATAATTTTTTTTT--CCAAAATCAAAAGAGCGGTTGGG
-TTGAAAAAATAAAGGATTTCTAAGCGTCTTC-TT-ATCCTATAAGGAACATAAACTTATTAAATGGAAAGGGAGAGGCT
AGAGAATCTCTTGATAAGTTTACCGAGGTAGCTATTCTTTTCTT-----AGAAACAATACCTTGTTTT-G-ACTGTATCG
C-ACTATGTATCATTTGATGATCCCAAAAATCAT-CTACCTTTGCCTCAATTAAAAT-----------TGAAA-------
--------
>flanaganii_MP631_CP
????????????????????????????????????????????????????????????????????????????????
?????????CT-TTTACACATTTGGATGA-GCA--GGGATTCGTCCATACCATCGGTAAAGTTTTG-AAGACCACGACTG
ATCCTGAAGAGGAATGAATGGAAAAA------ACAGCATGTCGTATCAATGGAGCACTTTACGAATCTTTTTTTCTTACC
GGATCGGTACAAAAAAA--CCTTTT--TG-AATTTTTGAAACG-AAACAAAA-AGATTCCGTTTTTAG---------TTG
GGTTGAAT-GAATAAATGGATAAAGCCTTATGGCTTCAATTTTTT-CTAGGG-AAAGAAAAGAAAAAGAAACGAGCTTTA
GTTCTGAATTTGAATGATTCCCCGCTCTAATTATAGGTTAAAAATAGATTAGTGCCTGTTGC---------GGGAAAGGC
TTTTCCCTT-GTGTGGATTATCGATTTTTTAACGAATCCTAACTATTGTGACTC-------------------TCCATTA
ATGAAT??????????????????????????????????????????????????????????????????????????
????????????????????????????????????????????????????????????????????????????????
????????????????????????????????????????????????????????????????????????????????
????????????????????????????????????????????????????????????????????????????????
????????
>galioides_FN745
????????????????????????????????????????????????????????????????????????????????
????????????????????????????????????????????????????????????????????????????????
????????????????????????????????????????????????????????????????????????????????
????????????????????????????????????????????????????????????????????????????????
?????????????????????????????????????????????????????????????????????AACGAGCTTTA
GTTCTGAATTTGAATGATTCCCCGCTCTAATTATGGGTTAAAAATAGATTAGTGCCTGTTGC---------GGGAAAGGC
TTTTCCCTT-GTGTGGATTATCGATTTTTTAACGAATCCTAACTATTGTGACTC-------------------TCCATTA
TGGAATGGAGATGTATGTGTAGAAGAAGCAGCATGTTGATAAAGAATTTTTTTTT--CCAAAATCAAAAGAGCGGTTGGG
-TTGAAAAAATAAAGGATTTCTAAGCGTCTTC-TT-ATCCTATAAGGAACATAAACTTATTAAATGGAAAGGGAGAGGCT
AGAGAATCTCTTGATAAGTTTACCGAGGTAGCTATTCTTTTCTT-----ACAAACAATACCTTGTTTT-G-ACTGTATCG
C-ACTATGTATCATTTGATGATCCCAAAAATCAT-CTACCTTTGCCTCAATTAAAAT-----------GGAAA-------
--------
>georgica_ANA
GTGCGGGTA-GGA-------------------------------------------------------------------
--------TTT-TTTACACAATTGGATGAAGCAAGGGGATTCGTCCATACCATCGGT-AAGTTTTG-AAGACCACGAATG
ATCCTGAAGAGGAATGAATAGAAAAA------ACAGCATGTCGTATCAATGGAGCACTTTAAGAATCTTTTTTTTTTTCC
GGATCGGTACAAAAAAA--CCTTTT--TG-AATTTTTGAAACG-AAACAAAA-AGATTCCGTTTTTAG---------TTG
GGGTGAAT-GAATAAATGGATAGAGCCTTATGGCTTCAATTTTTT-TTAGGG-AAAGAAAAGAAAAAGAAACGAGCCTTA
GTTTTGAATTTGAATGATTCCCCCCTCTAATTATAGGTTAAAAATAGATTAGTTCCTGTTGC---------GGGAAAGGC
TTTTCCCTT-GTGTGGATTATCGATTTTTTAACGAATCCTAACTATTGTGACTC-------------------TCCCTTA
TGGAATGGAGATGTATGTGTAGAAGAAGCAGCATGTTGATAAAGAATTTTTTTTT--CCAAAATCAAAAGAGCGGTTGGG
-TTGAAAAAATAAAGGATTTCTAAGCGTCTTC-TT-ATCCTATAAGGAACATAAACTTATTAAATGGAAAGGGAGAGGCT
AGAGAATCTCTTGATAAGTTTACCGAGGTAGCTATTCTTTTCTT-----ACAAACAATACCTTGTTTT-G-ACTGTATCG
C-ACTATGTATCATTTGATGATCCCAAAAATCATACTACCTTTGCCTCAATTAAAAT-----------TGAAA-------
--------
>gibbosa_ANA
GTGCGGCTA-GGA-------------------------------------------------------------------
--------TCT-TTTACACATTTGGATGAAGCAA-GGGATTCGTCCATACCATCGGTAAAGTTTTG-AAGACCACGACTG
ATCCTGAAGAGGAATGAATGGAAAAA------ACAGCATGTCGTATCAATGGAGCACTTTAAGAATCTTTTTTTCTTACC
GGATCGGTACAAAAAAA--CCTTTT--TG-CATTTTTGAAACG-AAACAAAA-AGATTCCGTTTTTAG---------TTG
GGTTGAAT-GAATAAATGGATAGAGCCTTATGGCTTCAATTTTTT-CTAGGG-AAAGAAAAGAAAAAGAAACGAGCTTTA
GTTCTGAATTCGAATTATTCCCCGCTCTAATTATAGGTTAAAAATAGATTAGTGCCTGTTGC---------GGGAAAGGC
TTTTCCCTT-GTGTGGATTATCGATTTTTTAACGAATCCTAACTATTGTGACTC-------------------TCCATTA
TGGAATGGAGATGTATGTGTAGAAGAAGCAGCATGTTGATAAAGAATTTTTTTTT--CCAAAATCAAAAGAGCGGTTGGG
-TTGAAAAAATAAAGGATTTCTAAGCCTCTTC-TT-ATCCTATAAGGAACATAAACTTATTAAATGGAAAGGGAGAGGCT
AGAGAATCTCTTGATAAGTTTACCGAGGTAGCTATTCTTTTCTT-----ACAAAGAATACCTTGTTTT-G-ACTGTATCG
C-ACTATGTATCATTTGATGATCCCAAAAATCAT-CTACCTTTGCCTCAATTAAAAT-----------GGAAA-------
--------
>gibbosa_ANA_b
GTGCGGCTA-GGA-------------------------------------------------------------------
--------TCT-TTTACACATTTGGATGAAGCAA-GGGATTCGTCCATACCATCGGTAAAGTTTTG-AAGACCACGACTG
ATCCTGAAGAGGAATGAATGGAAAAA------ACAGCATGTCGTATCAATGGAGCACTTTAAGAATCTTTTTTTCTTACC
GGATCGGTACAAAAAAA--CCTTTT--TG-CATTTTTGAAACG-AAACAAAA-AGATTCCGTTTTTAG---------TTG
GGTTGAAT-GAATAAATGGATAGAGCCTTATGGCTTCAATTTTTT-CTAGGG-AAAGAAAAGAAAAAGAAACGAGCTTTA
GTTCTGAATTCGAATTATTCCCCGCTCTAATTATAGGTTAAAAATAGATTAGTGCCTGTTGC---------GGGAAAGGC
TTTTCCCTT-GTGTGGATTATCGATTTTTTAACGAATCCTAACTATTGTGACTC-------------------TCCATTA
TGGAATGGAGATGTATGTGTAGAAGAAGCAGCATGTTGATAAAGAATTTTTTTTT--CCAAAATCAAAAGAGCGGTTGGG
-TTGAAAAAATAAAGGATTTCTAAGCCTCTTC-TT-ATCCTATAAGGAACATAAACTTATTAAATGGAAAGGGAGAGGCT
AGAGAATCTCTTGATAAGTTTACCGAGGTAGCTATTCTTTTCTT-----ACAAAGAATACCTTGTTTT-G-ACTGTATCG
C-ACTATGTATCATTTGATGATCCCAAAAATCAT-CTACCTTTGCCTCAATTAAAAT-----------TGAAA-------
--------
>glandulosa_fou_ANA
GTGCGGCTA-GGA-------------------------------------------------------------------
--------TCT-TTTACACATTTGGATGAAGCAA-GGGATTCGTCCATACCATCGGTAAAGTTTTG-AAGACCACGACTG
ATCCTGAAGAGGAATGAATGGAAAAA------ACAGCATGTCGTATCAATGGAGCACTTTAAGAATCTTTTTTTCTTACC
GGATCGGTACAAAAAAG--CCTTTT--TG-CATTTTTGAAACG-AAACAAAA-AGATTCCGTTTTTAG---------TTG
GGTTGAAT-GAATAAATGGATAGAGCCTTATGGCTTCAATTTTTT-CTAGGG-AAAGAAAAGAAAAAGAAACGAGCTTTA
GTTCTGAATTCGAATTATTCCCCGCTCTAATTATAGGTTAAAAATAGATTAGTGCCTGTTGC---------GGGAAAGGC
TTTTCCCTT-GTGTGGATTATCGATTTTTTAACGAATCCTAACTATTGTGACTC-------------------TCCATTA
TGGAATGGAGATGTATGTGTAGAAGAAGCAGCATGTTGATAAAGAATTTTTTTTT--CCAAAATCAAAAGAGCGGTTGGG
-TTGAAAAAATAAAGGATTTCTAAGCGTCTTC-TT-ATCCTATAAGGAACATAAACTTATTAAATGGAAAGGGAGAGGCA
AGAGAATCTCTTGATAAGTTTACCGAGGTAGCTATTCTTTTCTT-----ACAAACAATACCTTGTTTT-G-ACTGTATCG
C-ACTATGTATCATTTGATGATCCCAAAAATCAT-CTACCTTTGCCTCAATTAAAAT-----------TGAAA-------
--------
>goudotiana_EO12636
????????????????????????????????????????????????????????????????????????????????
????????TCT-TTTACACATTTGGATGAAGCAA-GGGATTCGTCCATACCATCGGTAAAGTTTTG-AAGACCACGACTG
ATCCTGAAGAGGAATGAATGGAAAAA------ACAGCATGTCGTATCAATGGAGCACTTTAAGAATCTTTTTTTCTTACC
GGATCGGTACAAAAAAA--CCGTTT--TG-AATTTTTGAAACG-AAACAAAA-AGATTCCGTTTTTAG---------TTG
GGTTGAAT-GAATAAATGGATAGAGCCTTATGGCTTCAATTTTTT-CTAGGG-AAAGAAAAGAAAAAGAAACGAGCTTTA
GTTCTGAATTTGAATGATTCCCCGCTCTAATTATGGGTTAAAAATAGATTAGTGCCTGTTGC---------GGGAAAGGC
TTTTCCCTT-GTGTGGATTATCGATTTTTTAACGAATCCTAACTATTGTGACTC-------------------TCCATTA
TGGAATGGAGATGTATGTGTAGAAGAAGCAGCATGTTGATAAAGAATTTTTTTTT--CCAAAATCAAAAGAGCGGTTGGG
-TTGAAAAAATAAAGGATTTCTAAGCGTCTTC-TT-ATCCTATAAGGAACATAAACTTATTAAATGGAAAGGGAGAGGCT
AGAGAATCTCTTGATAAGTTTACCGAGGTAGCTATTCTTTTCTT-----ACAAACAATACCTTGTTTT-G-ACTGTATCG
C-ACTATGTATCATTTTTTGATCCCAAAAATCAT-CTACCTTTGCCTCAATTAAAAT-----------GGAAA-------
--------
>halicacaba_ANA
GTGCGGCTA-GGA-------------------------------------------------------------------
--------TCT-TTTACACATTTGGATGAAGCAA-GGGATTCGTCCATACCATCGGTAAAGTTTTG-AAGACCACGACTG
ATCCTGAAGAGGAATGAATGGAAAAA------ACAGCATGTCGTATCAATGGAGCACTTTAAGAATCTTTTTTTCTTACC
GGATCGGTACAAAAAAA--CCTTTT--TG-AATTTTTGAAACG-AAACAAAA-AGATTCCGTTTTTAG---------TTG
GGTTGAAT-GAATAAATGGATAGAGCCTTATGGCTTCAATTTTTT-CTAGGG-AAAGAAAAGAAAAAGAAACGAGCTTTA
GTTCTGAATTTGAATGATTCCCCGCTCTAATTATAGGTTAAAAATAGATTAGTGCCTGTTGC---------GGGAAAGGC
TTTTCCCTT-GTGTGGATTATCGATTTTTTAACGAATCCTAACTATTGTGACTC-------------------TCCATTA
TGGAATGGAGATGTATGTGTAGAAGAAGCAGCATGTTGATAAAGAATTTTTTTTT--CCAAAATCAAAAGAGCGGTTGGG
-TTGAAAAAATAAAGGATTTCTAAGCGTCTTC-TT-ATCCTATAAGGAACATAAACTTATTAAATGGAAAGGGAGAGGCT
AGAGAATCTCTTGATAAGTTTACCGAGGTAGCTATTCTTTTCTT-----ACAAACAATACCTTGTTTT-G-ACTGTATCG
C-ACTATGTATCATTTGATGATCCCAAAAATCAT-CTACCTTTGCCTCAATTAAAAT-----------TGAAA-------
--------
>hebeclada_EO12686
????????????????????????????????????????????????????????????????????????????????
????????????????????????????????????????????????????????????????????????????????
????????????????????????????????????????????????????????????????????????????TACC
GGATCGGTACAAAAAAA--CCGTTT--TG-AATTTTTGAAACG-AAACAAAA-AGATTCCGTTTTTAG---------TTG
GGTTGAAT-GAATAAATGGATAGAGCCTTATGGCTTCAATTTTTT-CTAGGG-AAAGAAAAGAAAAAGAAACGAGCTTTA
GTTCTGAATTTGAATGATTCCCCGCTCTAATTATGGGTTAAAAATAGATTAGTGCCTGTTGC---------GGGAAAGGC
TTTTCCCTT-GTGTGGATTATCGATTTTTTAACGAATCCTAACTATTGTGACTC-------------------TCCATTA
TGGAATGGAGATGTATGTGTAGAAGAAGCAGCATGTTGATAAAGAATTTTTTTTT--CCAAAATCAAAAGAGCGGTTGGG
-TTGAAAAAATAAAGGATTTCTAAGCGTCTTC-TT-ATCCTATAAGGAACATAAACTTATTAAATGGAAAGGGAGAGGCT
AGAGAATCTCTTGATAAGTTTACCGAGGTAGCTATTCTTTTCTT-----ACAAACAATACCTTGTTTT-G-ACTGTATCG
C-ACTATGTATCATTTTTTGATCCCAAAAATCAT-CTACCTTTGCCTCAATTAAAAT-----------GGAAA-------
--------
>heleophila_ANA
GTGCGGCTA-GGA-------------------------------------------------------------------
--------TCT-TTTACACATTTGGATGAAGCAA-GGGATTCGTCCATACCATCGGTAAAGTTTTG-AAGACCACGACTG
ATCCTGAAGAGGAATGAATGGAAAAA------ACAGCATGTCGTATCAATGGAGCACTTTAAGAATCTTTTTTTCTTACC
GGATCGGTACAAAAAAA--CCTTTT--TG-AATTTTTGAAACG-AAACAAAA-AGATTCCGTTTTTAG---------TTG
GGTTGAAT-GAATAAATGGATAGAGCCTTATGGCTTCAATTTTTT-CTAGGG-AAAGAAAAGAAAAAGAAACGAGCTTTA
GTTCTGAATTTGAATGATTCCCCGCTCTAATTATAGGTTAAAAATAGATTAGTGCCTGTTGC---------GGGAAAGGC
TTTTCCCTT-GTGTGGATTATCGATTTTTTAACGAATCCTAACTATTGTGACTC-------------------TCCATTA
TGGAATGGAGATGTATGTGTAGAAGAAGCAGCATGTTGATAAAGAATTTTTTTTT--CCAAAATCAAAAGAGCGGTTGGG
-TTGAAAAAATAAAGGATTTCTAAGCGTCTTC-TT-ATCCTATAAGGAACATAAACTTATTAAATGGAAAGGGAGAGGCT
AGAGAATCTCTTGATAAGTTTACCGAGGTAGCTATTCTTTTCTT-----ACAAACAATACCTTGTTTT-G-ACTGTATCG
C-ACTATGTATCATTTGATGATCCCAAAAATCAT-CTACCTTTGCCTCAATTAAAAT-----------TGAAA-------
--------
>humbertii_EO12638
????????????????????????????????????????????????????????????????????????????????
????????????????????????????????????????????????????TCGGTAAAGTTTTG-AAGACCACGACTG
ATCCTGAAGAGGAATGAATGGAAAAA------ACAGCATGTCGTATCAATGGAGCACTTTAAGAATCTTTTTTTCTTACC
GGATCGGTACAAAAAAA--CCGTTT--TG-AATTTTTGAAACG-AAACAAAA-AGATTCCGTTTTTAG---------TTG
GGTTGAAT-GAATAAATGGATAGAGCCTTATGGCTTCAATTTTTT-CTAGGG-AAAGAAAAGAAAAAGAAACGAGCTTTA
GTTCTGAATTTGAATGATTCCCCGCTCTAATTATGGGTTAAAAATAGATTAGTGCCTGTTGC---------GGGAAAGGC
TTTTCCCTT-GTGTGGATTATCGATTTTTTAACGAATCCTAACTATTGTGACTC-------------------TCCAATA
TGGAATGGAGATGTATGTGTAGAAGAAGCAGCATGTTGATAAAGAATTTTTTTTT--CCAAAATCAAAAGAGCGGTTGGG
-TTGAAAAAATAAAGGATTTCTAAGCGTCTTC-TT-ATCCTATAAGGAACATAAACTTATTAAATGGAAAGGGAGAGGCT
AGAGAATCTCTTGATAAGTTTACCGAGGTAGCTATTCTTTTCTT-----ACAAACAATACCTTGTTTT-G-ACTGTATCG
C-ACTATGTATCATTTGATGATCCCAAAAATCAT-CTACCTTTGCCTCAATTAAAAT-----------GGAAA-------
--------
>inflata_ANA
GTGCGGCTA-GGA-------------------------------------------------------------------
--------TCT-TTTACACATTTGGATGAAGCAA-GGGATTCGTCCATACCATCGGTAAAGTTTTG-AAGACCACGACTG
ATCCTGAAGAGGAATGAATGGAAAAA------ACAGCATGTCGTATCAATGGAGCACTTTAAGAATCTTTTTTTCTTACC
GGATTGGTACAAAAAAA--CCTTTT--TG-AATTTTTGAAACG-AAACAAAA-AGATTCCGTTTTTAG---------TTG
GGTTGAAT-GAATAAATGGATAGAGCCTTATGGCTTCAATTTTTT-CTAGGG-AAAGAAAAGAAAAAGAAACGAGCTTTA
GTTCTGAATTTGAATGATTCCCCGCTCTAATTATAGGTTAAAAATAGATTAGTGCCTGTTGC---------GGGAAAGGC
TTTTCCCTT-GTGTGGATTATCGATTTTTTAACGAATCCTAACTATTGTGACTC-------------------TCCATTA
TGGAATGGAGATGTATGTGTAGAAGAAGCAGCATGTTGATAAAGAATTTTGTTT---CCAAAATCAAAAGAGCGGTTGGG
-TTGAAAAAATAAAGGATTTCTAAGCGTCTTC-TT-ATCCTATAAGGAACATAAACTTATTAAATGGAAAGGGAGAGGCT
AGAGAATCTCTTGATAAGTTTACCGAGGTAGCTATTCTTTTCTT-----ACAAACAATACCTTGTTTT-G-ACTGTATCG
C-ACTATGTATCATTTGATGATCCCAAAAATCAT-CTACCTTTGCCTCAATTAAAAT-----------TGAAA-------
--------
>infundibuliformis_ANA
GTGCGGCTA-GGA-------------------------------------------------------------------
--------TCT-TTTACACATTTGGATGAAGCAA-GGGATTCGTCCATACCATCGGTAAAGTTTTG-AAGACCACGACTG
ATCCTGAAGAGGAATGAATGGAAAAA------ACAGCATGTCGTATCAATGGAGCACTTTAAGAATCTTTTTTTCTTACC
GGATCGGTACAAAAAAA--CCTGTT--TG-AATTTTTGAAACG-AAACAAAA-AGATTCCGTTTTTAG---------TTG
GGTTGAAT-GAATAAATGGATAGAGCCTTATGGCTTCAATTTTTT-CTAGGG-AAAGAAAAGAAAAAGAAACGAGCTTTA
GTTCTGAATTTGAATGATTCCCCGCTCTAATTATAGGTTAAAAATAGATTAGTGCCTGTTGC---------GGGAAAGGC
TTTTCCCTT-GTGTGGATTATCGATTTTTTAACAAATCCTAACTATTGTGACTC-------------------TCCATTA
TGGAATGGAGATGTATGTGTAGAAGAAGCAGCATGTTGATAAAGAATTTTTTTTTT-CCAAAATCAAAAGAGCGGTTGGG
-TTGAAAAAATAAAGGATTTCTAAGCGTCTTC-TT-ATCCTATAAGGAACATAAACTTATTAAATGGAAAGGGAGAGGCT
AGAGAATCTCTTGATAAGTTTACCGAGGTAGCTATTCTTTTCTT-----ACAAACAATACCTTGTTTT-G-ACTGTATCG
C-ACTATGTATCATTTGATGATCCCAAAAATCAT-CTACCTTTGCCTCAATTAAAAT-----------TGAAA-------
--------
>lambertii_ANA
GTGCGGCTA-GGA-------------------------------------------------------------------
--------TCT-TTTACACATTTGGATGAAGCAA-GGGATTCGTCCATACCATCGGTAAAGTTTTG-AAGACCACGACTG
ATCCTGAAGAGGAATGAATGGAAAAA------ACAGCATGTCGTATCAATGGAGCACTTTAAGAATCTTTTTTTCTTACC
GGATCGGTACAAAAAAA--CCTTTT--TG-AATTTTTGAAACG-AAACAAAA-AGATTCCGTTTTTAG---------TTT
GGTTGAAT-GAATAAATGGATAGAGCCTTATGGCTTCAATTTTTT-CTAGGG-AAAGAAAAGAAAAAGAAACGAGCTTTA
GTTCTGAATTTGAATGATTCCCCGCTCTAATTATAGGTTAAAAATAGATTAGTGCCTGTTGC---------GGGAAAGGC
TTTTCCCTT-GTGTGGATTATCGATTTTTTAACGAATCCTAACTATTGTGACTC-------------------TCCATTA
TGGAATGGAGATGTATGTGTAGAAGAAGCAGCATGTTGATAAAGAATTTTTTTTT--CCAAAATCAAAAGAGCGGTTGGG
-TTGAAAAAATAAAGGATTTCTAAGCGTCTTC-TT-ATCCTATAAGGAACATAAACTTATTAAATGGAAAGGGAGAGGCT
AGAGAATCTCTTGATAAGTTTACCGAGGTAGCTATTCTTTTCTT-----ACAAAGAATACCTTGTTTT-G-ACTGTATCG
C-ACTATGTATCATTTGATGATCCCAAAAATCAT-CTACCTTTGCCTCAATTAAAAT-----------TGAAA-------
--------
>leptopus_ANA
GTGCGGCTA-GGA-------------------------------------------------------------------
--------TCT-TTTACACATTTGGATGAAGCAA-GGGATTCGTCCATACCATCGGTAAAGTTTTG-AAGACCACGACTG
ATCCTGAAGAGGAATGAATGGAAAAA------ACAGCATGTCGTATCAATGGAGCACTTTAAGAATCTTTTTTTCTTACC
GGATCGGTACAAAAAAA--CCTTTT--TG-AATTTTTGAAACG-AAACAAAA-AGATTCCGTTTTTAG---------TTG
GGTTGAAT-GAATAAATGGATAGAGCCTTATGGCTTCAATTTTTT-CTAGGG-AAAGAAAAGAAAAAGAAACGAGCTTTA
GTTCGGAATTTGAATGATTCCCCGCTCTAATTATAGGTTAAAAATAGATTAGTGCCTGTTGC---------GGGAAAGGC
TTTTCCCTT-GTGTGGATTATCGATTTTTTAACGAATCCTAACTATTGTGACTC-------------------TCCATTA
TGGAATGGAGATGTATGTGTAGAAGAAGCAGCATGTTGATAAAGAATTTTTTTTT--CCAAAATCAAAAGAGCGGTTGGG
-TTGAAAAAATAAAGGATTTCTAAGCGTCTTC-TT-ATCCTATAAGGAACATAAACTTATTAAATGGAAAGGGAGAGGCT
AGAGAATCTCTTGATAAGTTTACCGAGGTAGCTATTCTTTTCTT-----ACAAACGATACCTTGTTTT-G-ACTGTATCG
C-ACTATGTATCATTTGATGATCCCAAAAATCAT-CTACCTTTGCCTCAATTAAAAT-----------TGAAA-------
--------
>leucotrachela_ANA
GTGCGGCTA-GGA-------------------------------------------------------------------
--------TCT-TTTACACATTTGGATGAAGCAA-GGGATTCGTCCATACCATCGGTAAAGTTTTG-ACGACCACGACTG
ATCCTGAAGAGGAATGAATGGAAAAA------ACAGCATGTCGTATCAATGGAGCACTTTAAGAATCTTTTTTTCTTACC
GGATCGGTACAAAAAAA--CCTTTT--TG-AGTTTTTGAAACG-AAACAAAA-AGATTCCGTTTTTAG---------TTG
GGTTGAAT-GAATAAATGGATAGAGCCTTATGGCTTCAATTTTTT-CTAGGG-AAAGAAAAGAAAAAGAAACGAGCTTTA
GTTCTGAATTTGAATGATTCCCCGCTCTAATTATAGGTTAAAAATAGATTAGTGCCTGTTGC---------GGGAAAGGC
TTTTCCCTT-GTGTGGATTATCGATTTTTTAACAAATCCTAACTATTGTGACTC-------------------TCCATTA
TGGAATGGAGATGTATGTGTAGAAGAAGCAGCATGTTGATAAAGAATTTTTTTTT--CCAAAATCAAAAGAGCGGTTGGG
-TTGAAAAAATAAAGGATTTCTAAGCGTCTTC-TT-ATCCTATAAGGAACATAAACTTATTAAATGGAAAGGGAGAGGCT
AGAGAATCTCTTGATAAGTTTACCGAGGTAGCTATTCTTTTCTT-----ACAAACAATACCTTGTTTT-G-ACTGTATCG
C-ACTATGTATCATTTGATGATCCCAAAAATCAT-CTACCTTTGCCTCAATTAAAAT-----------GGAAA-------
--------
>lowryensis_ANA
GTGCGGCTA-GGA-------------------------------------------------------------------
--------TCT-TTTACACATTTGGATGAAGCAA-GGGATTCGTCCATACCATCGGTAAAGTTTTG-AAGACCACGACTG
ATCCTGAAGAGGAATGAATGGAAAAA------ACAGCATGTCGTATCAATGGAGCACTTTAAGAATCTTTTTTTCTTACC
GGATCGGTACAAAAAAA--CCTTTT--TG-AATTTTTGAAACG-AAACAAAA-AGATTCCGTTTTTAG---------TTG
GGTTGAAT-GAATAAATGGATAGAGCCTTATGGCTTCAATTTTTT-CTAGGG-AAAGAAAAGAAAAAGAAACGAGCTTTA
GTTCTGAATTTGAATGATTCCCCGTTCTAATTATAGGTTAAAAATAGATTAGTGCCTGCTGC---------GGGAAAGGC
TTTTCCCTT-GTGTGGATTATCGATTTTTTAACGAATCCTAACTATTGTGACTC-------------------TCCATTA
TGGAATGGAGATGTATGTGTAGAAGAAGCAGCATGTTGATAAAGAATTTTTTTTT--CCAAAATCAAAAGAGCGGTTGGG
-TTGAAAAAATAAAGGATTTCTAAGCGTCTTC-TT-ATCCTATAAGGAACATAAACTTATTAAATGGAAAGGGAGAGGCT
AGAGAATCTCTTGATAAGTTTACCGAGGTAGCTATTCTTTTCTT-----ACAAACAATACCTTGTTTT-G-ACTGTATCG
C-ACTATGTATCATTTGATGATCCCAAAAATCAT-CTACCTTTGCCTCAATTAAAAT-----------TGAAA-------
--------
>lusitanica_f_ANA_CP
???????TA-GGA-------------------------------------------------------------------
--------TCT-TTTACACATTTGGATGAAGCAA-GGGATTCGTCCATACCATCGGTAAAGTTTGG-AAGACCACGACTG
ATCCTGAAGAGGAATGAATGGAAAAA------ACAGCATGTCGTATCAATGGAGCACTTTAATAATCTTTTTTTCTTACC
GGATCCGTACAAAAAAA--CCTTTT--T---------GAAACG-GAACAAAA-AGATTCCGTTTTTAG---------TTG
GGTTGAAT-GAATAAATGGATAGAGCCTTATGGCTTCAATTTTTT-CTAGGG-AAAGAAAAGAAAAAGAAACGAGCTTTA
GTTCTGAATTTGAATGATTCCCCGCTCTAATTTTAGGTTAAAAATAGATTAGTGCCTGTTGC---------GGGAAAGGC
TTTTCCCTT-GTGTGGATTATCGATTTTTTAACGAATCCTAACTATTGTGACTC-------------------TCCATTA
TGGAATGGAGATGTATGTGTAGAAGAAGCAGCATGTTGATAAATAATTTTTTTTTTTCCAAAATCAAAAGAGCGGTTGGG
-TTGAAAAAATAAAGGATTTCTAAGCGTCT-CCTT-ATCCTATAAGGAACATAAACTTATTAAATGGAAAGGGAGAGGCT
AGAGAATCGCTTGATAAGTTTACCGAGGTAGCTATTCTTTTCTT-----ACAAACAATACCTTGTTTT-G-ACTGTATCG
C-ACTATGTATCATTTGATGATCCCAAAAATCAT-CTACCTTTGCCTCAATTAAAAT-----------TGAAA-------
--------
>mackayana_b_ANA
GTGCGGCTA-GGA-------------------------------------------------------------------
--------TCT-TTTACACATTTGGATGAAGTAA-GGGATTCGTCCATACCATCGGTAAAATTTGG-AAGACCACGACTG
ATCCTGAAGAGGAATGAATGGAAAAA------ACAGCATGTCGTATCAATGGAGCACTTTAAGAATCTTTTTTTCTTACC
GGATCGGTACAAAAAAA--CCTTTTGTTG-AATTTTGGAAACG-GAACAAAA-AGATTCTGTTTTTAG---------TTG
GGTTGAAT-GAATAAATGGATAGAGTCTTATGGCTTCAATTTTTT-CTAGGG-AAAGAAAAGAAAAAGAAACGAGCTTTA
GTTCTGAATTTGAATGATTCCCCGCTCTAATTATAGGTTAAAAATAGATTAGTGCCTGTTGC---------GGGAAAGGC
TTTTCCCTT-GTGTGGATTATCGATTTTTTAAGGAATCCTAACTATTGTGACTC-------------------TCCATTA
TGGAATGGAGATGTATGTGTAGAAGAAGCAGCATGTTGATAAAGAATTTTATTTT--CCAAAATCAAAAGAGCGGTTGGG
-TTGAAAAAATAAAGGATTTCTAAGCGTCT-CCTT-ATCCTATAAGGAACATAAACTTATTAAATGGAAAGGGAGAGGTT
AGAGAATCTCTTGATAAGTTTGCCGAGGTAGCTATTCTTTTCTT-----ACAAACAATACCTTGTTTT-G-ACTGTATCG
C-ACTATGTATCATTTGATGATCCCAAAAATGAT-CTACCTTTGCCTCAATTAAAAT-----------TGAAA-------
--------
>maderensis_b_ANA
GTGCGGCTA-GGA-------------------------------------------------------------------
--------TCT-TTTACACATTTGGATGAAGCAA-GGGATTCGTCCATACCATCGGTAAAGTTTGG-AAGACCACGACTG
ATCCTGAAGAGGAATGAATGGAAAAA------ACAGCATGTCGTATCAATGGAGCACTTTAAGAATCTTTTTT-CTTACC
GGATCGGTACAAAAAAA--CCTTTTT-TG-AATTTTTGAAACG-GAACAAAA-AGATTCCGTTTTTAG---------TTG
GGTTGAAT-GAATAAATGGATAGAGCCTTATGGCTTCAATTTTTT-CTAGGT-AAAGAAAAGAAAAAGAAACGAGCTTTA
GTTCTGAATTTGAATGATTCCCCGCTCTAATTATAGGTTAAAAATAGATTAGTGTCTGTTGC---------GGGAAAGGC
TTTTCCCTT-GTGTGGATTATCGATTTTTTAACGAATCCTAACTATTGTGACTC-------------------TCCATTA
TGGAATGGAGATGTATGTGTAGAAGAAGCAGCATATTGATAAAGAATTTTTTTTT--CCAAAATCAAAAGAGCGGTTGGG
-TTGAAAAAATAAAGGATTTCTAAGCGTCTTC-TT-ATCCTATAAGGAACATAAACTTATTAAATGGAAAGGGAGAGGCT
AGAGAATCTCTTGATAAGTTTACCGAGGTAGCTATTCTTTTCTT-----ACAAACAATACCTTGTTTT-G-ACTGTATCG
C-ACTATGTATCATTTGATGATCCCAAAAATCAT-CTACCTTTGTCTCAATTCAAAT-----------TGAAA-------
--------
>manipuliflora_a_ANA
GTGCGGCTA-GGA-------------------------------------------------------------------
--------TCT-TTTACACATTTGGATGACGCAA-GGGATTCGTCCATACCATCGGTAAAGTTTGG-AAGACCACGACTG
ATCCTGAAGAGGAATGAATGGAAAAA------ACAGCATGTCGTATCAATGGAGCACTTTAAGAATCTTTTTTTCTTACC
GGATCGGTACAAAAAA---CCTTTT--TG-AATTTTGGAAACG-GAACTAAA-AGATTCTGTTTTTAG---------TTG
GGTTGAAT-GAATAAATGGATAGAGCCTTACGGCTTCAATTTTTT-CTAGGG-AAAGAAAAGAAAAAGAAACGAGCTTTA
GTTCTTAATTTGAATGATTCCCCGCTCTAATTATAGGTTAAAAATAGATTAGTGCCTGTTGC---------GGGAAAGGC
TTTTCCCTT-GTGTGGATTATCGATTTTTTAACGAATCCTAACTATTGTGACTC-------------------TCCATTA
TGAAATGGAGATGTATGTGTAGAAGAAGCAGCATGTTGATAAAGAATTTTTTTTT--CCAAAATCAAAAGAGCGGTTGGG
-TTGAAAAAATAAAGGATTTCTAAGCGTCT-CCTT-ATCCTATAAGGAACATAAACTTATTAAATGGAAAGGCAGAGGTT
AGAGAATCTCTTGATAAGTTTACCGAGGTAGCTATTGTTTTCTT-----ACAAACAATACCTTGTTTT-G-ACTGTATCG
C-ACTATGTATCATTTGATGATCCCAAAAATCAT-CTACCTTTGCCTCAATTAAAAT-----------TGAAA-------
--------
>mauritiensis_EO12811
????????????????????????????????????????????????????????????????????????????????
??????????????????????????????????????ATTCGTCCATACCATCGGTAAAGTTTTG-AAGACCACGACTG
ATCCTGAAGAGGAATGAATGGAAAAA------ACAGCATGTCGTATCAATGGAGCACTTTAAGAATCTTTTTTTCTTACC
GGATCGGTACAAAAAAA--CCGTTT--TG-AATTTTTGAAACG-AAACAAAA-AGATTCCGTTTTTAG---------TTG
GGTTGAAT-GAATAAATGGATAGAGCCTTATGGCTTCAATTTTTT-CTAGGG-AAAGAAAAGAAAAAGAAACGAGCTTTA
GTTCTGAATTTGAATGATTCCCCGCTCTAATTATGGGTTAAAAATAGATTAGTGCCTGTTGC---------GGGAAAGGC
TTTTCCCTT-GTGTGGATTATCGATTTTTTAACGAATCCTAACTATTGTGACTC-------------------TCCATTA
TGGAATGGAGATGTATGTGTAGAAGAAGCAGCATGTTGATAAAGAATTTTTTTTT--CCAAAATCAAAAGAGCGGTTGGG
-TTGAAAAAATAAAGGATTTCTAAGCGTCTTC-TT-ATCCTATAAGGAACATAAACTTATTAAATGGAAAGGGAGAGGCT
AGAGAATCTCTTGATAAGTTTACCGAGGTAGCTATTCTTTTCTT-----ACAAACAATACCTTGTTTT-G-ACTGTATCG
C-ACTATGTATCATTTGATGATCCCAAAAATCAT-CTACCTTTGCCTCAATTAAAAT-----------TGAAA-------
--------
>modesta_ANA
GTGCGGCTAA-GA-------------------------------------------------------------------
--------TCT-TTTACACATTTGGATGAAGCAA-GGGATTCGTCCATACCATCGGTAAAGTTTTG-AAGACCACGACTG
ATCCTGAAGAGGAATGAATGGAAAAA------ACAGCATGTCGTATCAATGGAGCACTTTAAGAATCTTTTTTTCTTACC
GGATCGGTACAAAAAAA--CCTTTT--TG-AATTTTTGAAACG-AAACAAAA-AGATTCCGTTTTTAG---------TTG
GGTTGAAT-GAATAAATGGATAGAGCCTTATGGCTTCAATTTTTT-CTAGGG-AAAGAAAAGAAAAAGAAACGAGCTTTA
GTTCTGAATTTGAATGATTCCCCGTTCTAATTATAGGTTAAAAATAGATTAGTGCCTGTTGC---------GGGAAAGGC
TTTTCCCTT-GTGTGGATTATCGATTTTTTAACGAATCCTAACTATTGTGACTC-------------------TCCATTA
TGGAATGGAGATGTATGTGTAGAAGAAGCAGCATGTTGATAAAGAATTTTTTTTTT-CCAAAATCAAAAGAGCGGTTGGG
-TTGAAAAAATAAAGGATTTCTAAGCGTCTTC-TT-ATCCTATAAGGAACATAAACTTATTAAATGGAAAGGGAGAGGCT
AGAGAATCTCTTGATAAGTTTACCGAGGTAGCTATTCTTTTCTT-----ACAAACAATACCTTGTTTT-G-ACTGTATCG
C-ACTATGTATCATTTGATGATCCCAAAAATCAT-CTACCCTTGCCTCAATTAAAAT-----------TGAAA-------
--------
>multiflora_a_ANA
GTGCGGCTA-GGA-------------------------------------------------------------------
--------TCT-TTTACACATTTAGATGAAGCAA-GGTATTCGTCCATACCATCGGTAAAGTTTGG-AAGACCACGACTG
ATCCTGAAGAGGAATGAATGGAAAAA------ACAGCATGTCGTATCAATGGAGCACTTTAAGAATCTTTTTTTCTTACC
GGATCGGGACAAAAAAA--CCTTTT--TG-CATTTTTGAAACG-GAACAAAA-AGATTCTGCTTTTAG---------TTG
GGTTGAAT-GAATAAATGGATAGAGCCTTACGGCTTCAATTTTTT-CTAGGG-AAAGAAAAGAAAAAGAAACGAGCTTTA
GTTCTTAATTTGAATGATTCCCCGCTCTAATTATAGGTTAAAAATAGATTAGTGCCTGTTGC---------GGGAAAGGC
TTTTCCCTT-GTGTGGATTATCGATTTTTTAACGAATCCTAACTATTGTGACTC-------------------TCCATTA
TGAAATGGAGATGTATGTGTAGAAGAAGCAGCATGTTGATAAAGAATTTTTTTTTTTCCAAAATCAAAAGAGCGGTTGGG
-TTGAAAAAATAAAGGATTTATAAGCGTCTTC-TT-ATCCTATAAGGAACATAAACTTATTAAATGGAAAGGGAGAGGTT
AGAGAATCTCTTGATAAGTTTACCGAGGTAGCTATTCTTTTCTT-----ACAAACAATACCTTGTTTT-G-ACTGTATCG
C-ACTATGTATCATTCGATGATCCCAAAAATCAT-CTACTTTTGCCTCAATTAAAAT-----------TGAAA-------
--------
>nabea_ANA
GTGCGGCTA-GGA-------------------------------------------------------------------
--------TCT-TTTACACATTTGGATGAAGCAA-GGGATTCGTCCATACCATCGGTAAAGTTTTG-AAGACCACGACTG
ATCCTGAAGAGGAATGAATGGAAAAA------ACAGCATGTCGTATCAATGGAGCACTTTAAGAATCTTTTTTTCTTACC
GGATCGGTACAAAAAAA--CCTTTT--TG-AATTTTTGAAACG-AAAGAAAA-AGATTCCGTTTTTAG---------TTG
GGTTGAAT-GAATAAATGGATAGAGCCTTATGGCTTCAATTTTTT-CTAGGG-AAAGAAAAGAAAAAGAAACGAGCTTTA
GTTCTGAATTTGAACGATTCCCCGCTCTAATTATAGGTTAAAAATAGATTAGTGCCTGTTGC---------GGGAAAGGC
TTTTCCCTT-GTGTGGATTATCGATTTTTTAACGAATCCTAACTATTGTGATTC-------------------TCCATTA
TGGAATGGAGATGTATGTGTAGAAGAAGCAGCATGTTGATAAAGAATTTTTTTTT--CCAAAATCAAAAGAGCGGTTGGG
-TTGAAAAAATAAAGGATTTCTAAGCGTCTTC-TTAATCCTATAAGGAACATAAACTTATTAAATGGAAAGGGAGAGGCT
AGAGAATCTCTTGATAAGTTTACCGGGGTAGCTATTCTTTTCTT-----ACAAAGAATACCTTGTTTT-G-ACTGTATCG
C-ACTATGTATCATTTGATGATCCCAAAAATCAT-CTACCTTTGCCTCAATTAAAAT-----------TGAAA-------
--------
>nana_ANA
GTGCGGCTA-GGA-------------------------------------------------------------------
--------TCT-TTTACACATTTGGATGAAGCAA-GGGATTCGTCCATACCATCGGTAAAGTTTTG-AAGACCACGACTG
ATCCTGAAGAGGAATGAATGGAAAAA------ACAGCATGTCGTATCAATGGAGCACTTTAAGAATCTTTTTTTTTTACC
GGATCGGTACAAAAAAA--CCTGTT--TG-AATTTTTGAAACG-AAACAAAA-AGATTCCGTTTTTAG---------TTG
GGTTGAAT-GAATAAATGGATAGAGCCTTATGGCTTCAATTTTTT-TTAGGG-AAAGAAAAGAAAAAGAAACGAGCTTTA
GTTCTGAATTTGAATGATTCCCCGCTCTAATTATAGGTTAAAAATAGATTAGTGCCTGTTGC---------GGGAAAGGC
TTTTCCCTT-GTGTGGATTATCGATTTTTTAACAAATCCTAACTATTGTGACTC-------------------TCCATTA
TGGAATGGAGATGTATGTGTAGAAGAAGCAGCATGTTGATAAAGAATTTTTTTTT--CCAAAATCAAAAGAGCGGTTGGG
-TTGAAAAAATAAAGGATTTCTAAGCGTCTTC-TT-ATCCTATAAGGAACATAAACTTATTAAATGGAAAGGGAGAGGCT
AGAGAATCTCTTGATAAGTTTACCGAGGTAGCTATTCTTTTCTT-----ACAAACAATACCTTGTTTT-G-ACTGTATCG
C-ACTATGTATCATTTGATGATCCCAAAAATCAT-CTACCTTTGCCTCAATTAAAAT-----------TGAAA-------
--------
>nevillei_ANA
GTGCGGCTA-GGA-------------------------------------------------------------------
--------TCT-TTTACACATTTGGATGAAGCAA-GGGATTCGTCCATACCATCGGTAAAGTTTTG-AAGACCACGACTG
ATCCTGAAGAGGAATGAATGGAAAAA------ACAGCATGTCGTATCAATGGAGCACTTTAAGAATCTTTTTTTATTACC
GGATCGGTACAAAAAAA--CCTTTT--TG-CATTTTTGAAACG-AAACAAAA-AGATTCCGTTTTTAG---------TTG
GGTTGAAT-GAATAAATGGATAGAGCCTTATGGCTTCAATTTTTT-CTAGGG-AAAGAAAAGAAAAAGAAACGAGCTTTA
GTTCTGAATTTGAATGATTCCCCGCTCTAATTATAGGTTAAAAATAGATTAGTGCCTGTTGC---------GGGAAAGGC
TTTTCCCTT-GTGTGGATTATCGATTTTTTAAGAAATCCTAACTATTGTGACTC-------------------TCCATTA
TGGAATGGAGATGTATGTGTAGAAGAAGCAGCATGTTGATAAAGAATTTTTTTT---CCAAAATCAAAAGAGCGGTTGGG
-TTGAAAAAATAAATGATTTCTAAGCGTCTTC-TT-ATCCTATAAGGAACATAAACTTATTAAATGGAAAGGGAGAGGCT
AGAGAATCTCTTGATAAGTTTACCGAGGTAGCTATTCTTTTCTT-----ACAAACAATACCTTGTTTT-G-ACTGTATCG
C-ACTATGTATCATTTGATGATCCCAAAAATCAT-CTACCTTTGCCTCAATTAAAAT-----------TGAAA-------
--------
>oatesii_ANA
GTGCGGCTA-GGA-------------------------------------------------------------------
--------TCT-TTTACACATTTGGATGAAGCAA-GGGATTCGTCCATACCATCGGTAAAGTTTTG-AAGACCACGACTG
ATCCTGAAGAGGAATGAATGGAAAAA------ACAGCATGTCGTATCAATGGAGCACTTTACGAATCTTTTTTTCTTACC
GGATCGGTACAAAAAAA--CCTTTT--TG-AATTTTTGAAACG-AAACAAAA-AGATTCCGTTTTTAG---------TTG
GGTTGAAT-GAATAAATGGATAAAGTCTTATGGCTTCAATTTTTT-CTAGGGGAAAGAAAAGAAAAAGAAACGAGCTTTA
GTTCTGAATTTGAATGATTCCCCGCTCTAATTATAGGTTAAAAATAGATTAGTGCCTGTTGC---------GGGAAAGGC
TTTTCCCTT-GTGTGGATTATCGATTTTTTAACGAATCCTAACTATTGTGACTC-------------------TCCATTA
TGGAATGGAGATGTATGTGTAGAAGAAGCAGCATGTTGATAAAGAATTTTTTTTTT-CCAAAATCAAAAGAGCGGTTGGG
-TTGAAAAAATAAAGGATTTCTAAGCGTCTTC-TT-ATCCTATAAGGAACATAAACTTATTAAATGGAAAGGGAGAGGCT
AGAGAATCTCTTGATAAGTTTACCGAGGTAGCTATTCTTTTCTT-----AGAAACAATACCTTGTTTT-G-ACTGTATCG
C-ACTATGTATCATTTGATGATCCCAAAAATCAT-CTACCTTTGCCTCAATTAAAAT-----------TGAAA-------
--------
>oblongiflora_ANA
GTGCGGCTA-GGA-------------------------------------------------------------------
--------TCT-TTTACACATTTGGATGAAGCAA-GGGATTCGTCCATACCATCGGTAAAGTTTTG-AAGACCACGACTG
ATCCTGAAGAGGAATGAATGGAAAAA------ACAGCATGTCGTATCAATGGAGCACTTTAAGAATCTTTTTTTCTTACC
GGATCGGTACAAAAAAA--CCTTTT--TG-AATTTTTGAAACG-AAACAAAA-AGATTCCGTTTTTAG---------TTG
GGTTGAAT-GAATAAATGGATAGAGCCTTATGGCTTCAATTTTTT-CTAGGG-AAAGAAAAGAAAAAGAAACGAGCTTTA
GTTCTGAATTTGAATGATTCCTCGCTCTAATTATAGGTTAAAAATAGATTAGTGCCTGTTGC---------GGGAAAGGC
TTTTTCCTT-GTGTGGATTATCGATTTTTTAACGAATCCTAACTATTGTGACTC-------------------TCCATTA
TGGAATGGAGATGTATGTGTAGAAGAAGCAGCATGTTGATAAAGAATTTTTTTTT--CCAAAATCAAAAGAGCGGTTGGG
-TTGAAAAAATAAAGGATTTCTAAGCGTCTTC-TT-ATCCTATAAGGAACATAAACTTATTAAATGGAAAGGGAGAGGCT
AGAGAATCTCTTGATAAGTTTACCGAGGTAGCTATTCTTTTCTT-----ACAAACAATACCTTGTTTT-G-ACTGTATCG
C-ACTATGTATCATTTGATGATCCCAAAAATCAT-CTACCTTTTACTCAATTAAAAT-----------TGAAA-------
--------
>oreotragus_ANA
GTGCGGCTA-GGA-------------------------------------------------------------------
--------TCT-TTTACACATTTGGATGAAGCAA-GGGATTCGTCCATACCATCGGTAAAGTTTTG-ACGACCACGACTG
ATCCTGAAGAGGAATGAATGGAAAAA------ACAGCATGTCGTATCAATGGAGCACTTTAAGAATCTTTTTTTCTTACC
GGATCGGTACAAAAAAA--CCTTTT--TG-AGTTTTTGAAACG-AAACAAAA-AGATTCCGTTTTTAG---------TTG
GGTTGAAT-GAATAAATGGATAGAGCCTTATGGCTTCAATTTTTT-CTAGGG-AAAGAAAAGAAAAAGAAACGAGCTTTA
GTTCTGAATTTGAATGATTCCCCGCTCTAATTATAGGTTAAAAATAGATTAGTGCCTGTTGC---------GGGAAAGGC
TTTTCCCTT-GTGTGGATTATCGATTTTTTAACAAATCCTAACTATTGTGACTC-------------------TCCATTA
TGGAATGGAGATGTATGTGTAGAAGAAGCAGCATGTTGATAAAGAATTTTTTTTTT-CCAAAATCAAAAGAGCGGTTGGG
-TTGAAAAAATAAAGGATTTCTAAGCGTCTTC-TT-ATCCTATAAGGAACATAAACTTATTAAATGGAAAGGGAGAGGCT
AGAGAATCTCTTGATAAGTTTACCGAGGTAGCTATTCTTTTCTT-----ACAAACAATACCTTGTTTT-G-ACTGTATCG
C-ACTATGTATCATTTGATGATCCCAAAAATCAT-CTACCCTTGCCTCAATTAAAAT-----------TGAAA-------
--------
>pageana_ANA
GTGCGGCTA-GGA-------------------------------------------------------------------
--------TCT-TTTACACATTTGGATGAAGCAA-GGGATTCGTCCATACCATCGGTAAAGTTTTG-ACGACCACGACTG
ATCCTGAAGAGGAATGAATGGAAAAA------ACAGCATGTCGTATCAATGGAGCACTTTAAGAATCTTTTTTTCTTACC
GGATCGGTACAAAAAAA--CCTTTT--TG-AGTTTTTGAAACG-AAACAAAA-AGATTCCGTTTTTAG---------TTG
GGTTGAAT-GAATAAATGGATAGAGCCTTATGGCTTCAATTTTTT-CTAGGG-AAAGAAAAGAAAAAGAAACGAGCTTTA
GTTCTGAATTTGAATGATTCCCCGCTCTAATTATAGGTTAAAAATAGATTAGTGCCTGTTGC---------GGGAAAGGC
TTTTCCCTT-GTGTGGATTATCGATTTTTTAACAAATCCTAACTATTGTGACTC-------------------TCCATTA
TGGAATGGAGATGTATGTGTAGAAGAAGCAGCATGTTGATAAAGAATTTTTTTTT--CCAAAATCAAAAGAGCGGTTGGG
-TTGAAAAAATAAAGGATTTCTAAGCGTCTTC-TT-ATCCTATAAGGAACATAAACTTATTAAATGGAAAGGGAGAGGCT
AGAGAATCTCTTGATAAGTTTACCGAGGTAGCTATTCTTTTCTT-----ACAAACAATACCTTGTTTT-G-ACTGTATCG
C-ACTATGTATCATTTGATGATCCCAAAAATCAT-CTACCTTTGCCTCAATTAAAAT-----------TGAAA-------
--------
>parilis_ANA
GTGCGGCTA-GGA-------------------------------------------------------------------
--------TCT-TTTACACATTTGGATGAAGCAA-GGGATTCGTCCATACCATCGGTAAAGTTTTG-AAGACCACGACTG
ATCCTGAAGAGGAATGAATGGAAAAA------ACAGCATGTCGTATCAATGGAGCACTTTAAGAATCTTTTTTTATTACC
GGATCGGTACAAAAAAA--CCTTTT--TG-AATTTTTGAAACG-AAACAAAA-AGATTCCGTTTTTAG---------TTG
GGTTGAAT-GAATAAATGGATAGAGCCTTATGGCTTCAATTTTTT-CTAGGG-AAAGAAAAGAAAAAGAAACGAGCTTTA
GTTCTGAATTTGAATGATTCCCCGCTCTAATTATAGGTTAAAAATAGATTAGTGCCTGTTGC---------GGGAAAGGC
TTTTCCCTT-GTGTGGATTATCGATTTTTTAACAAATCCTAACTATTGTGACTC-------------------TCCATTA
TGGAATGGAGATGTATGTGTAGAAGAAGCAGCATGTTGATAAAGAATTTTTTTT---CCAAAATCAAAAGAGCGGTTGGG
-TTGAAAAAATAAATGATTTCTAAGCGTCTTC-TT-ATCCTATAAGGAACATAAACTTATTAAATGGAAAGAGAGAGGCT
AGAGAATCTCTTGATAAGTTTACCGAGGTAGCTATTCTTTTCTT-----ACAAACAATACCTTGTTTT-G-ACTGTATCG
C-ACTATGTATCATTTGATGATCCCAAAAATCAT-CTACCTTTGCCTCAATTAAAAT-----------TGAAA-------
--------
>parkeri_EO12682
??????CTA-GGA-------------------------------------------------------------------
--------TCT-TTTACACATTTGGATGAAGCAA-GGGATTCGTCCATACCATCGGTAAAGTTTTG-AAGACCACGACTG
ATCCTGAAGAGGAATGAATGGAAAAA------ACAGCATGTCGTATCAATGGAGCACTTTAAGAATCTTTTTTTCTTACC
GGATCGGTACAAAAAAA--CCGTTT--TG-AATTTTTGAAACG-AAACAAAA-AGATTCCGTTTTTAG---------TTG
GGTTGAAT-GAATAAATGGATAGAGCCTTATGGCTTCAATTTTTT-CTAGGG-AAAGAAAAGAAAAAGAAACGAGCTTTA
GTTCTGAATTTGAATGATTCCCCGCTCTAATTATGGGTTAAAAATAGATTAGTGCCTGTTGC---------GGGAAAGGC
TTTTCCCTT-GTGTGGATTATCGATTTTTTAACGAATCCTAACTATTGTGACTC-------------------TCCATTA
TGGAATGGAGATGTATGTGTAGAAGAAGCAGCATGTTGATAAAGAATTTTTTTTTT-CCAAAATCAAAAGAGCGGTTGGG
-TTGAAAAAATAAAGGATTTCTAAGCGTCTTC-TT-ATCCTATAAGGAACATAAACTTATTAAATGGAAAGGGAGAGGCT
AGAGAATCTCTTGATAAGTTTACCGAGGTAGCTATTCTTTTCTT-----ACAAACAATACCTTGTTTT-G-ACTGTATCG
C-ACTATGTATCATTTGATGATCCCAAAAATCAT-CTACCTTTGCCTCAATTAAAAT-----------TGAAA-------
--------
>patersonii_a_ANA
GTGCGGCTA-GGA-------------------------------------------------------------------
--------TCT-TTTACACATTTGGATGAAGCAA-GGGATTCGTCCATACCATCGGTAAAGTTTTG-ACGACCACGACTG
ATCCTGAAGAGGAATGAATGGAAAAA------ACAGCATGTCGTATCAATGGAGCACTTTAAGAATCTTTTTTTCTTACC
GGATCGGTACAAAAAAA--CCTTTT--TG-AATTTTTGAAACG-AAACAAAA-AGATTCCGTTTTTAG---------TTG
GGTTGAAT-GAATAAATGGATAGAGCCTTATGGCTTCAATTTTTT-CTAGGG-AAAGAAAAGAAAAAGAAACGAGCTTTA
GTTCTGAATTTGAATGATTCCCCGCTCTAATTATAGGTTAAAAATAGATTAGTGCCTGTTGC---------GGGAAAGGC
TTTTCCCTT-GTGTGGATTATCGATTTTTTAACAAATCCTAACTATTGTGACTC-------------------TCCATTA
TGGAATGGAGATGTATGTGTAGAAGAAGCAGCATGTTGATAAAGAATTTTTTTTT--CCAAAATCAAAAGAGCGGTTGGG
-TTGAAAAAATAAAGGATTTCTAAGCGTCTTC-TT-ATCCTATAAGGGACATAAACTTATTAAATGGAAAGGGAGAGGCT
AGAGAATCTCTTGATAAGTTTACCGAGGTAGCTATTCTTTTCTT-----ACAAACAATACCTTGTTTT-G-ACTGTATCG
C-ACTATGTATCATTTGATGATCCCAAAAATCAT-CTACCTTTGCCTCAATTAAAAT-----------TGAAA-------
--------
>phillipsii_MP794
GTGCGGCTA-GGA-------------------------------------------------------------------
--------TCT-TTTACACATTTGGATGAAGCAA-GGGATTCGTCCATACCATCGGTAAAGTTTTG-AAGACCACGACTG
ATCCTGAAGAGGAATGAATGGAAAAA------ACAGCATGTCGTATCAATGGAGCACTTTAAGAATCTTTTTTTATTACC
GGATCGGTACAAAAAAA--CCTTTT--TG-CATTTTTGAAACG-AAACAAAA-AGATTCCGTTTTTAG---------TTG
GGTTGAAT-GAATAAATGGATAGAGCCTTATGGCTTCAATTTTTT-CTAGGG-AAAGAAAAGAAAAAGAAACGAGCTTTA
GTTCTGAATTTGAATGATTCCCCGCTCTAATTATAGGTTAAAAATAGATTAGTGCCTGTTGC---------GGGAAAGGC
TTTTCCCTT-GTGTGGATTATCGATTTTTTAAGAAATCCTAACTATTGTGACTC-------------------TCCATTA
TGGAATGGAGATGTATGTGTAGAAGAAGCAGCATGTTGATAAAGAATTTTTTTT---CCAAAATCAAAAGAGCGGTTGGG
-TTGAAAAAATAAATGATTTCTAAGCGTCTTC-TT-ATCCTATAAGGAACATAAACTTATTAAATGGAAAGGGAGAGGCT
AGAGAATCTCTTGATAAGTTTACCGAGGTAGCTATTCTTTTCTT-----ACAAACAATACCTTGTTTT-G-ACTGTATCG
C-ACTATGTATCATTTGATGATCCCAAAAATCAT-CTACCTTTGCCTCAATTAAAAT-----------TGAAA-------
--------
>physodes_ANA
GTGCGGCTA-GGA-------------------------------------------------------------------
--------TCT-TTTACACATTTGGATGAAGCAA-GGGATTCGTCCATACCATCGGTAAAGTTTTG-AAGACCACGACTG
ATCCTGAAGAGGAATGAATGGAAAAA------ACAGCATGTCGTATCAATGGAGCACTTTAAGAATCTTTTTTTCTTACC
GGATCGGTACAAAAAAA--CCTTTT--TG-CATTTTTGAAACG-AAACAAAA-AGATTCCGTTTTTAG---------TTG
GGTTGAAT-GAATAAATGGATAGAGCCTTATGGCTTCAATTTTTT-CTAGGG-AAAGAAAAGAAAAAGAAACGAGCTTTA
GTTCTGAATTTGAATGATTCCCCGCTCTAATTATAGGTTAAAAATAGATTAGTGCCTGTTGC---------GGGAAAGGC
TTTTCCCTT-GTGTGGATTATCGATTTTTTAACGAATCCTAACTATTGTGACTC-------------------TCCATTA
TGGAATGGAGATGTATGTGTAGAAGAAGCAGCATGTTGATAAAGAATTTTTTTTT--CCAAAATCAAAAGAGCGGTTGGG
-TTGAAAAAATAAAGGATTTCTAAGCGTCTTC-TT-ATCCTATAAGGAACATAAACTTATTAAATGGAAAGGGAGAGGCT
AGAGAATCTCTTGATAAGTTTACCGAGGTAGCTATTCTTTTCTT-----ACAAACAATACCTTGTTTT-G-ACTGTATCG
C-ACTATGTATCATTTGATGATCCCAAAAATCAT-CTACCTTTGCCTCAATTAAAAT-----------TGAAA-------
--------
>platycodon_pla_c_ANA
????????????????????????????????????????????????????????????????????????????????
????????????????????????????????????????????????????????????????????????????????
????????????????????????????????????????????????????????????????????????????????
????????????????????????????????????????????????????????????????????????????????
????????????????????????????????????????????????????????????????????????????????
????????????????????????????????????????????????????????????????????????????????
????????????????????????????????????????????????????????????????????????????????
????????????????????????????????????????????????????????????????????????????????
????????????????????????????????????????????????????????????????????????????????
????????????????????????????????????????????????????????????????????????????????
????????????????????????????????????????????????????????????????????TGAAA-------
--------
>psittacina_IJ1237
GTGCGGCTA-GGA-------------------------------------------------------------------
--------TCT-TTTACACATTTGGATGAAGCAA-GGGATTCGTCCATACCATCGGTAAAGTTTTG-AAGACCACGACTG
ATCCTGAAGAGGAATGAATGGAAAAA------ACAGCATGTCGTATCAATGGAGCACTTTACGAATCTTTTTTTCTTACC
GGATCGGTACAAAAAAA--CCTTTT--TG-AATTTTTGAAACG-AAACAAAA-AGATTCCGTTTTTAG---------TTG
GGTTGAAT-GAATAAATGGATAAAGCCTTATGGCTTCAATTTTTT-CTAGGGGAAAGAAAAGAAAAAGAAACGAGCTTTA
GTTCTGAATTTGAATGATTCCCCGCTCTAATTATAGGTTAAAAATAGATTAGTGCCTGTTGC---------GGGAAAGGC
TTTTCCCTT-GTGTGGATTATCGATTTTTTAACGAATCCTAACTATTGTGACTC-------------------TCCATTA
TGGAATGGAGATGTATGTGTAGAAGAAGCAGCATGTTGATAAAGAATTTTTTTTT--CCAAAATCAAAAGAGCGGTTGGG
-TTGAAAAAATAAAGGATTTCTAAGCGTCTTC-TT-ATCCTATAAGGAACATAAACTTATTAAATGGAAAGGGAGAGGCT
AGAGAATCTCTTGATAAGTTTACCGAGGTAGCTATTCTTTTCTT-----AGAAACAATACCTTGTTTT-G-ACTGTATCG
C-ACTATGTATCATTTGATGATCCCAAAAATCAT-CTACCTTTGCCTCAATTAAAAT-----------TGAAA-------
--------
>pyxidiflora_ANA
GTGCGGCTA-GGA-------------------------------------------------------------------
--------TCT-TTTACACATTTGGATGAAGCAA-GGGATTCGTCCATACCATCGGTAAAGTTTTG-AAGACCACGACTG
ATCCTGAAGAGGAATGAATGGAAAAA------ACAGCATGTCGTATCAATGGAGCACTTTAAGAATCTTTTTTTCTTACC
GGATCGGTACAAAAAAA--CCTTTT--TG-AATTTTTGAAACGGAAACAAAA-AGATTCCGTTTTTAG---------TTG
GGTTGAAT-GAATAAATGGATAGAGCCTTATGGCTTCAATTTTTT-CTAGGG-AAAGAAAAGAAAAAGAAACGAGCTTTA
GTTCTGAATTTGAATGATTCCCCGCTCTAATTATAGGTTAAAAATAGATTAGTGCCTGTTGC---------GGGAAAGGC
TTTTCCCTT-GTGTGGATTATCGATTTTTTAACAAATCCTAACTATTGTGACTC-------------------TCCATTA
TGGAATGGAGATGTATGTGTAGAAGAAGCAGCATGTTGATAAAGAATTTTTTTTT--CCAAAATCAAAAGAGCGGTTGGG
-TTGAAAAAATAAAGGATTTCTAAGCGTCTTC-TT-ATCCTATAAGGAACATAAACTTATTAAATGGAAAGGGAGAGGCT
AGAGAATCTCTTGATAAGTTTACCGAGGTAGCTATTCTTTTCTT-----ACAAACAATACCTTGTTTT-G-ACTGTATCG
C-ACTATGTATCATTTGATGATCCCAAAAATCAT-CTACCTTTGCCTCAATTAAAAT-----------TGAAA-------
--------
>rakotozafyana_EO12661
GTGCGGCTA-GGA-------------------------------------------------------------------
--------TCT-TTTACACATTTGGATGAAGCAA-GGGATTCGTCCATACCATCGGTAAAGTTTTG-AAGACCACGACTG
ATCCTGAAGAGGAATGAATGGAAAAA------ACAGCATGTCGTATCAATGGAGCACTTTAAGAATCTTTTTTTCTTACC
GGATCGGTACAAAAAAA--CCGTTT--TG-CATTTTTGAAACG-AAACAAAA-AGATTCCGTTTTTAG---------TTG
GGTTGAAT-GAATAAATGGATAGAGCCTTATGGCTTCAATTTTTT-CTAGGG-AAAGAAAAGAAAAAGAAACGAGCTTTA
GTTCTGAATTTGAATGATTCCCCGCTCTAATTATGGGTTAAAAATAGATTAGTGCCTGTTGC---------GGGAAAGGC
TTTTCCCTT-GTGTGGATTATCGATTTTTTAACGAATCCTAACTATTGTGACTC-------------------TCCATTA
TGGAATGGAGATGTATGTGTAGAAGAAGCAGCATGTTGATAAAGAATTTTTTTTT--CCAAAATCAAAAGAGCGGTTGGG
-TTGAAAAAATAAAGGATTTCTAAGCGTCTTC-TT-ATCCTATAAGGAACATAAACTTATTAAATGGAAAGGGAGAGGCT
AGAGAATCTCTTGATAAGTTTACCGAGGTAGCTATTCTTTTCTT-----ACAAACAATACCTTGTTTT-G-ACTGTATCG
C-ACTATGTATCATTTGATGATCCCAAAAATCAT-CTACCTTTGCCTCAATTAAAAT-----------GGAAA-------
--------
>recta_ANA
????????????????????????????????????????????????????????????????????????????????
????????????????????????????????????????????????????????????????????????????????
????????????????????????????????????????????????????????????????????????????????
????????????????????????????????????????????????????????????????????????????????
????????????????????????????????????????????????????????????????????????????????
????????????????????????????????????????????????????????????????????????????????
????????????????????????????????????????????????????????????????????????????????
????????????????????????????????????????????????????????????????????????????????
????????????????????????????????????????????????????????????????????????????????
????????????????????????????????????????????????????????????????????????????????
????????????????????????????????????????????????????????????????????TGAAA-------
--------
>regia_reg_ANA
GTGCGGCTA-GGA-------------------------------------------------------------------
--------TCT-TTTACACATTTGGATGAAGCAA-GGGATTCGTCCATACCATCGGTAAAGTTTTG-AAGACCACGACTG
ATCCTGAAGAGGAATGAATGGAAAAA------ACAGCATGTCGTATCAATGGAGCACTTTAAGAATCTTTTTTTATTACC
GGATCGGTACAAAAAAA--CCTTTT--TG-CATTTTTGAAACG-AAACAAAA-AGATTCCGTTTTTAG---------TTG
GGTTGAAT-GAATAAATGGATAGAGCCTTATGGCTTCAATTTTTT-CTAGGG-AAAGAAAAGAAAAAGAAACGAGCTTTA
GTTCTGAATTTGAATGATTCCCCGCTCTAATTATAGGTTAAAAATAGATTAGTGCCTGTTGC---------GGGAAAGGC
TTTTCCCTT-GTGTGGATTATCGATTTTTTAAGAAATCCTAACTATTGTGACTC-------------------TCCATTA
TGGAATGGAGATGTATGTGTAGAAGAAGCAGCATGTTGATAAAGAATTTTTTTT---CCAAAATCAAAAGAGCGGTTGGG
-TTGAAAAAATAAATGATTTCTAAGCGTCTTC-TT-ATCCTATAAGGAACATAAACTTATTAAATGGAAAGGGAGAGGCT
AGAGAATCTCTTGATAAGTTTACCGAGGTAGCTATTCTTTTCTT-----ACAAACAATACCTTGTTTT-G-ACTGTATCG
C-ACTATGTATCATTTGATGATCCCAAAAATCAT-CTACCTTTGCCTCAATTAAAAT-----------TGAAA-------
--------
>retorta_ANA
GTGCGGCTA-GGA-------------------------------------------------------------------
--------TCT-TTTACACATTTGGATGAAGCAA-GGGATTCGTCCATACCATCGGTAAAGTTTTG-AAGACCACGACTG
ATCCTGAAGAGGAATGAATGGAAAAA------ACAGCATGTCGTATCAATGGAGCACTTTAAGAATCTTTTTTTCTTACC
GGATCGGTACAAAAAAA--CCCTTT--TT-AATTTTTGAAAGG-AAACAAAA-AGATTCCGTTTTTAG---------TTG
GGTTGAAT-GAATAAATGGATAGAGCCTTATGGCTTCAATTTTTT-CTAGGG-AAAGAAAAGAAAAAGAAACGAGCTTTA
GTTCTGAATTTGAATGATTCCCCGCTCTAATTATAGGTTAAAAATAGATTAGTGCCTGTTGC---------GGGAAAGGC
TTTTCCCTT-GTGTGGATTATCGATTTTTTAACAAATCCTAACTATTGTGACTC-------------------TCCATTA
TGGAATGGAGATGTATGTGTAGAAGAAGCAGCATGTTGATAAAGAATTTTTTTT---CCAAAATCAAAAGAGCGGTTGGG
-TTGAAAAAATAAAGGATTTCTAAGCGTCTTC-TT-ATCCTATAAGGAACATAAACTTATTAAATGGAAAGGGAGAGGCT
AGAGAATCTCTTGATAAGTTTACCGAGGTAGCTATTCTTTTCTT-----ACAAACAATACCTTGTTTT-G-ACTGTATCG
C-ACTATGTATCATTTGATGATCCCAAAAATCAT-CTACCTTTGCCTCAATTAAAAT-----------TGAAA-------
--------
>reunionensis_FN744
????????????????????????????????????????????????????????????????????????????????
????????????????????????????????????????????????????????????????????????????????
??????????????????????AAAA------ACAGCATGTCGTATCAATGGAGCACTTTAAGAATCTTTTTTTCTTACC
GGATCGGTACAAAAAAA--CCGTTT--TG-AATTTTTGAAACG-AAACAAAA-AGATTCCGTTTTTAG---------TTG
GGTTGAAT-GAATAAATGGATAGAGCCTTATGGCTTCAATTTTTT-CTAGGG-AAAGAAAAGAAAAAGAAACGAGCTTTA
GTTCTGAATTTGAATGATTCCCCGCTCTAATTATGGGTTAAAAATAGATTAGTGCCTGTTGC---------GGGAAAGGC
TTTTCCCTT-GTGTGGATTATCGATTTTTTAACGAATCCTAACTATTGTGACTC-------------------TCCATTA
TGGAATGGAGATGTATGTGTAGAAGAAGCAGCATGTTGATAAAGAATTTTTTTTT--CCAAAATCAAAAGAGCGGTTGGG
-TTGAAAAAATAAAGGATTTCTAAGCGTCTTC-TT-ATCCTATAAGGAACATAAACTTATTAAATGGAAAGGGAGAGGCT
AGAGAATCTCTTGATAAGTTTACCGAGGTAGCTATTCTTTTCTT-----ACAAACAATACCTTGTTTT-G-ACTGTATCG
C-ACTATGTATCATTTTTTGATCCCAAAAATCAT-CTACCTTTGCCTCAATTAAAAT-----------GGAAA-------
--------
>sicula_sic_c_ANA
GTGCGGCTA-GGA-------------------------------------------------------------------
--------TCT-TTTACACATTTGGATGAAGCAA-GGGATTCGTCCATACCATCGGTAAAGTTTGG-AAGACCACGACTG
ATCCTGAAGAGGAATGAATGGAAAAA------ACAGCATGTCGTATCAATGGAGCACTTTAAGAATCTTTTTTTCTTACC
GGATCGGTACAAAAAAA--CCTTTT--TG-AATTTTTGAAACGGAA-CAAAA-AGATTCCGTTTTTAG---------TTG
GGTTGAAT-GAATAAATGGATAGAGCCTTATGGCTTCAATTTTTT-CTAGGG-AAAGAAAAGAAAAAGAAACGAGCTTTA
GTTCTGAATTTGAATGATTCCCCGCTCTAATTATAGGTTAAAAATAGATTAGTGCCTGTTGG---------GGGAAAGGC
TTTTCCCTT-GTGTGGATTATCGATTTTTTAACGAATCCTAACTATTGTGACTC-------------------TCCATTA
TGGAATGGAGATGTATGTGTAGAAGAAGCAGCATGTTGATAAAGAATTTTTTTTT--CCAAAATCAAAAGAGCGGTTGGG
-TTGAAAAAATAAAGGATTTCTAAGCGTCTTCCTT-ATCCTATAAGGAACATAAACTTATTAAATGGAAAGGGAGAGGCT
AGAGAATCTCTTGATAAGTTTACCGAGGTAGCTATTCTTTTCTT-----ACAAATAATACCTTGTTTT-G-ACTGTATCG
C-ACTATGTATCATTTGATGATCCTAAAAATCAT-CTACCTTTGCCTCAATTAAAAT-----------TGAAA-------
--------
>simulans_ANA
GTGCGGCTA-GGA-------------------------------------------------------------------
--------TCT-TTTACACATTTGGATGAAGCAA-GGGATTCGTCCATACCATCGGTAAAGTTTTG-AAGACCACGACTG
ATCCTGAAGAGGAATGAATGGAAAAA------ACAGCATGTCGTATCAATGGAGCACTTTAAGAATCTTTTTTTCTTACC
GGATCGGTACAAAAAAA--CCTTTT--TG-AATTTTTGAAACG-AAACAAAA-AGATTCCGTTTTTAG---------TTG
GGTTGAAT-GAATAAATGGATAGAGCCTTATGGCTTCAATTTTTT-CTAGGG-AAAGAAAAGAAAAAGAAACGAGCTTTA
GTTCTGAATTTGAATGATTCCCCGCTCTAATTATAGGTTAAAAATAGATTAGTGCCTGTTGC---------GGGAAAGGC
TTTTCCCTT-GTGTGGATTATCGATTTTTTAACGAATCCTAACTATTGTGACTC-------------------TCCATTA
TGGAATGGAGATGTATGTGTAGAAGAAGCAGCATGTTGATAAAGAATTTTTTTTTT-CCAAAATCAAAAGAGCGGTTGGG
-TTGAAAAAATAAAGGATTTCTAAGCGTCTTC-TT-ATCCTATAAGGAACATAAACTTATTAAATGGAAAGGGAGAGGCT
AGAGAATCTCTTGATAAGTTTACCGAGGTAGCTATTCTTTTCTT-----ACAAACAATACCTTGTTTT-G-ACTGTATCG
C-ACTATGTATCATTTGATGATCCCAAAAATCAT-CTACCTTTGCCTCAATTAAAAT-----------TGAAA-------
--------
>sp_mad3_EO12632
GTGCGGCTA-GGA-------------------------------------------------------------------
--------TCT-TTTACACATTTGGATGAAGCAA-GGGATTCGTCCATACCATCGGTAAAGTTTTG-AAGACCACGACTG
ATCCTGAAGAGGAATGAATGGAAAAA------ACAGCATGTCGTATCAATGGAGCACTTTAAGAATCTTTTTTTCTTACC
GGATCGGTACAAAAAAA--CCGTTT--TG-AATTTTTGAAACG-AAACAAAA-AGATTCCGTTTTTAG---------TTG
GGTTGAAT-GAATAAATGGATAGAGCCTTATGGCTTCAATTTTTT-CTAGGG-AAAGAAAAGAAAAAGAAACGAGCTTTA
GTTCTGAATTTGAATGATTCCCCGCTCTAATTATGGGTTAAAAATAGATTAGTGCCTGTTGC---------GTGAAAGGC
TTTTCCCTT-GTGTGGATTATCGATTTTTTAACGAATCCTAACTATTGTGACTC-------------------TCCATTA
TGGAATGGAGATGTATGTGTAGAAGAAGCAGCATGTTGATAAAGAATTTTTTTTT--CCAAAATCAAAAGAGCGGTTGGG
-TTGAAAAAATAAAGGATTTCTAAGCGTCTTC-TT-ATCCTATAAGGAACATAAACTTATTAAATGGAAAGGGAGAGGCT
AGAGAATCTCTTGATAAGTTTACCGAGGTAGCTATTCTTTTATT-----ACAAACAATACCTTGTTTT-G-ACTGTATCG
C-ACTATGTATCATTTGATGATCCCAAAAATCAT-CTACCTTTGCCTCAATTAAAAT-----------GGAAA-------
--------
>sp_mad5_EO12641
GTGCGGCTA-GGA-------------------------------------------------------------------
--------TCT--TTACACATT-GGATGAAGCAA-GGGAT-CGTCCATACCATCGGTAAAGTTTTG-AAGAC-ACGACTG
ATCCTGAAGAGGAATGAATGGAAAAA------ACAGCATGTCGTATCAATGGAGCACTTTAAGAATCTTTTTTTCTTACC
GGATCGGTACAAAAAAA--CCGTTT--TG-AATTTTTGAAACG-AAACAAAA-AGATTCCGTTTTTAG---------TTG
GGTTGAAT-GAATAAATGGATAGAGCCTTATGGCTTCAATTTTTT-CTAGGG-AAAGAAAAGAAAAAGAAACGAGCTTTA
GTTCTGAATTTGAATGATTCCCCGCTCTAATTATGGGTTAAAAATAGATTAGTGCCTGTTGC---------GGGAAAGGC
TTTTCCCTT-GTGTGGATTATCGATTTTTTAACGAATCCTAACTATTGTGACTC-------------------TCCATTA
TGGAATGGAGATGTATGTGTAGAAGAAGCAGCATGTTGATAAAGAATTTTTTTTT--CCAAAATCAAAAGAGCGGTTGGG
-TTGAAAAAATAAAGGATTTCTAAGCGTCTTC-TT-ATCCTATAAGGAACATAAACTTATTAAATGGAAAGGGAGAGGCT
AGAGAATCTCTTGATAAGTTTACCGAGGTAGCTATTCTTTTCTT-----ACAAACAATACCTTGTTTT-G-ACTGTATCG
C-ACTATGTATCATTTGATGATCCCAAAAATCAT-CTACCTTTGCCTCAATTAAAAT-----------GGAAA-------
--------
>sp_mitrastylus2_EO12691
????????????????????????????????????????????????????????????????????????????????
?????????????????????????????????????????????????????????????????????????????CTG
ATCCTGAAGAGGAATGAATGGAAAAA------ACAGCATGTCGTATCAATGGAGCACTTTAAGAATCTTTTTTTCTTACC
GGATCGGTACAAAAAAA--CCGTTT--TG-CATTTTTGAAACG-AAACAAAA-AGATTCCGTTTTTAG---------TTG
GGTTGAAT-GAATAAATGGATAGAGCCTTATGGCTTCAATTTTTT-CTAGGG-AAAGAAAAGAAAAAGAAACGAGCTTTA
GTTCTGAATTTGAATGATTCCCCGCTCTAATTATGGGTTAAAAATAGATTAGTGCCTGTTGC---------GGGAAAGGC
TTTTCCCTT-GTGTGGATTATCGATTTTTTAACGAATCCTAACTATTGTGACTC-------------------TCCATTA
TGGAATGGAGATGTATGTGTAGAAGAAGCAGCATGTTGATAAAGAATTTTTTTTT--CCAAAATCAAAAGAGCGGTTGGG
-TTGAAAAAATAAAGGATTTCTAAGCGTCTTC-TT-ATCCTATAAGGAACATAAACTTATTAAATGGAAAGGGAGAGGCT
AGAGAATCTCTTGATAAGTTTACCGAGGTAGCTATTCTTTTCTT-----ACAAACAATACCTTGTTTT-G-ACTGTATCG
C-ACTATGTATCATTTGATGATCCCAAAAATCAT-CTACCTTTGCCTCAATTAAAAT-----------TGAAA-------
--------
>sparrmanii_ANA
GTGCGGCTA-GGA-------------------------------------------------------------------
--------TCT-TTTACACATTTGGATGAAGCAA-GGGATTCGTCCATACCATCGGTAAAGTTTTG-AAGACCACGACTG
ATCCTGAAGAGGAATGAATGGAAAAA------ACAGCATGTCGTATCAATGGAGCACTTTAAGAATCTTTTTTTCTTACC
GGATCGGTACAAAAAAA--CCTTTT--TG-AATTTTTGAAAGG-AAACAAAA-AGATTCCGTTTTTTG---------TTG
GGTTGAAT-GAATAAATGGATAGAGCCTTATGGCTTCAATTTTTT-CTAGGG-AAAGAAAAGAAAAAGAAACGAGCTTTA
GTTCTGAATTTGAATGATTCCCCGCTCTAATTATAGGTTAAAAATAGATTAGTGCCTGTTGC---------GGGAAAGGC
TTTTCCCTT-GTGTGGATTATCGATTTTTTAACGAATCCTAACTATTGTGACTC-------------------TCCATTA
TGGAATGGAGATGTATGTGTAGAAGAAGCAGCATGTTGATAAAGAATTTTTTTT---CCAAAATCAAAAGAGCGGTTGGG
-TTGAAAAAATAAAGGATTTCTAAGCGTCTTC-TT-ATCCTATAAGGAACATAAACTTATTAAATGGAAAGGGAGAGGCT
AGAGAATCTCTTGATAAGTTTACCGAGGTAGCTATTCTTTTCTT-----ACAAACAATACCTTGTTTT-G-ACTGTATCG
C-ACTATGTATCATTTGATGATCCCAAAAATCAT-CTACCTTTGCCTCAATTAAAAT-----------TGAAA-------
--------
>spiculifolia_b_ANA
GTGCGGCTA-GGA-------------------------------------------------------------------
--------TCT-TTTACACATTTGGATGAAGCAA-GGGATTCGTCCATACCATCGGTAAAGTTTGG-AAGACCACGACTG
ATCCTGAAGAGGAATGAATGGAAAAA------ACAGCATGTCGTATCAATGGAGCACTTTAAGAATCTTTTTTTCTTACC
GGATCGGTACAAAAAAA--CCTTTT--TG-AATTTTTGAAACG-GAACAAAA-AGATTCTGTTTTTAG---------TTG
GGTTGAAT-GAATAAATGGATAGAGCCTTATGGCTTCAATTTTTT-CTAGGG-AAAGAAAAGAAAAAGAAACGAGCTTTA
GTTCTGAATTTGAATGATTCCCCGCTCTAATTATAGGTTAAAAATAGATTAGTGCCTGTTGC---------GGGAAAGGC
TTTTCCCTT-GTGTGGATTATCGATTTTTTAAGGAATCCTAACTATTGTGACTC-------------------TCCATTA
TGGAATGGAGATGTATGTGTAGAAGAAGCAGCATGTTGATAAAGAATTTTATTTT--CCAAAATCAAAAGAGCGGTTGGG
-TTGAAAAAATAAAGGATTTCTAAGCGTCTTC-TT-ATCCTATAAGGAACATAAACTTATTAAATGGAAAGGGAGAGGTT
AGAGAATCTCTTGATAAGTTTACCGAGGTAGCTATTCTTTTCTT-----ACAAACAATACCTTGTTTT-G-ACTGTATCG
C-ACTATGTATCATTTGATGATCCCAAAAATCAT-CTACCTTTGCCTCAATTAAAAT-----------TGAAA-------
--------
>spinifera_EO12640
????????????????????????????????????????????????????????????????????????????????
????????????????????????????????????????????????????????????????????????????????
???????????????????????????????????????????????????????????????????????????????C
GGATCGGTACAAAAAAA--CCGTTT--TG-AATTTTTGAAACG-AAACAAAA-AGATTCCGTTTTTAG---------TTG
GGTTGAAT-GAATAAATGGATAGAGCCTTATGGCTTCAATTTTTT-CTAGGG-AAAGAAAAGAAAAAGAAACGAGCTTTA
GTTCTGAATTTGAATGATTCCCCGCTCTAATTATGGGTTAAAAATAGATTAGTGCCTGTTGC---------GGGAAAGGC
TTTTCCCTT-GTGTGGATTATCGATTTTTTAACGAATCCTAACTATTGTGACTC-------------------TCCATTA
TGGAATGGAGATGTATGTGTAGAAGAAGCAGCATGTTGATAAAGAATTTTTTTTT--CCAAAATCAAAAGAGCGGTTGGG
-TTGAAAAAATAAAGGATTTCTAAGCGTCTTC-TT-ATCCTATAAGGAACATAAACTTATTAAATGGAAAGGGAGAGGCT
AGAGAATCTCTTGATAAGTTTACCGAGGTAGCTATTCTTTTCTT-----ACAAACAATACCTTGTTTT-G-ACTGTATCG
C-ACTATGTATCATTTGATGATCCCAAAAATCAT-CTACCTTTG????????????????????????????????????
????????
>strigilifolia_ANA
GTGCGGCTA-GGA-------------------------------------------------------------------
--------TCT-TTTACACATTTGGATGAAGCAA-GGGATTCGTCCATACCATCGGTAAAGTTTTG-AAGACCACGACTG
ATCCTGAAGAGGAATGAATGGAAAAA------ACAGCATGTCGTATCAATGGAGCACTTTAAGAATCTTTTTTTCTTACC
GGATCGGTACAAAAAAA--CCTTTT--TG-AATTTTTGAAACG-AAAGAAAA-AGATTCCGTTTTTAG---------TTG
GGTTGAAT-GAATAAATGGATAGAGCCTTATGGCTTCAATTTTTT-CTAGGG-AAAGAAAAGAAAAAGAAACGAGCTTTA
GTTCTGAATTTGAATGATTCCCCGCTCTAATTATAGGTTAAAAATGGATTAGTGCCTGTTGC---------GGGAAAGGC
TTTTCCCTT-GTGTGGATTATCGATTTTTTAACGAATCCTAACTATTGTGACTC-------------------TCCATTA
TGGAATGGAGATGTATGTGTAGAAGAAGCAGCATGTTGATAAAGAATTTTTTTTT--CCAAAATCAAAAGAGCGGTTGGG
-TTGAAAAAATAAAGGATTTCTAAGCGTCT-CCTT-ATCCTATAAGGAACATAAACTTATTAAATGGAAAGGGAGAGGCT
AGAGAATCTCTTGATAAGTTTACCGAGGTAGCTATTCTTTTCTT-----ACAAACAATACCTTGTTTT-G-ACTGTATCG
C-ACTATGTATCATTTGATGATCCCAAAAATCAT-CTACCTTTGCCTCAATTAAAAT-----------TGAAA-------
--------
>stylaris_ANA
GTGCGGCTA-GGA-------------------------------------------------------------------
--------TCT-TTTACACATTTGGATGAAGCAA-GGGATTCGTCCATACCATCGGTAAAGTTTTG-AAGACCACGACTG
ATCCTGAAGAGGAATGAATGGAAAAA------ACAGCATGTCGTATCAATGGAGCACTTTAAGAATCTTTTTTTCTTACC
GGATCGGTACAAAAAAA--CCTTTT--TG-AATTTTTGAAACG-AAACAAAA-AGATTCCGTTTTTAG---------TTG
GGTTGAAT-GAATAAATGGATAGAGCCTTATGGCTTCAATTTTTT-CTAGGG-AAAGAAAAGAAAAAGAAACGAGCTTTA
GTTCTGAATTTGAATGATTCCCCGCTCTAATTATAGGTTAAAAATAGATTAGTGCCTGTTGC---------GGGAAAGGC
TTTTCCCTT-GTGTGGATTATCGATTTTTTAACGAATCCTAACTATTGTGACTC-------------------TCCATTA
TGGAATGGAGATGTATGTGTAGAAGAAGCAGCATGTTGATAAAGAATTTTTTTTT--CCAAAATCAAAAGAGCGGTTGGG
-TTGAAAAAATAAAGGATTTCTAAGCGTCTTC-TT-ATCCTATAAGGAACATAAACTTATTAAATGGAAAGGGAGAGGCT
AGAGAATCTCTTGATAAGTTTACCGAGGTAGCTATTCTTTTCTT-----ACAAACAATACCTTGTTTT-G-ACTGTATCG
C-ACTATGTATCATTTGATGATCCCAAAAATCAT-CTACCTTTGCCTCAATTAAAAT-----------TGAAA-------
--------
>subverticillaris_EO12625
????????????????????????????????????????????????????????????????????????????????
????????????????????TTTGGATGA-GCAA-GGGATTCGTCCATACCATCGGTAAAGTTTTG-AAGACCACGACTG
ATCCTGAAGAGGAATGAATGGAAAAA------ACAGCATGTCGTATCAATGGAGCACTTTACGAATCTTTTTTTCTTACC
GGATCGGTACAAAAAA---CCTGTT--TG-AATTTTTGAAACG-AAACAAAA-AGATTCCATTTTTAG---------TTG
GGTTGAAT-GAATAAATGGATAAAGTCTTATGGCTTCAATTTTTT-CTAGGG-AAAGAAAAGAAAAAGAAACGAGCTTTA
GTTCTGAATTTGAATGATTCCCCGCTCTAATTATAGGTTAAAAATAGATTAGTGCCTGTTGC---------GGGAAAGGC
TTTTCCCTT-GTGTGGATTATCGATTTTTTAACGAATCCTAACTATTGTGACTC-------------------TCCATTA
TGGAATGGAGATGTATGTGTAGAAGAAGCAGCATGTTGATAAAGAATTTTTTTT---CCAAAATCAAAAGAGCGGTTGGG
-TTGAAAAAATAAAGGATTTCTAAGCGTCTTC-TT-ATCCTATAAGGAACATAAACTTATTAAATGGAAAGGGAGAGGCT
AGAGAATCTCTTGATAAGTTTACCGAGGTAGCTATTCTTTTCTT-----AGAAACAATACCTTGTTTT-G-ACTGTATCG
C-ACTATGTATCATTTGATGATCCCAAAAATCAT-CTACCTTTGCCTCAATTAAAAT-----------TGAAA-------
--------
>swaziensis_LL1181
????????????????????????????????????????????????????????????????????????????????
????????????????????????????????????????????????????????????????????????????????
????????????????????????????????????????????????????????????????????????????????
????????ACAAAAAAA--CCTTTT--TG-AATTTTTGAAACG-AAACAAAA-AGATTCCGTTTTTAG---------TTG
GGTTGAAT-GAATAAATGGATAAAGCCTTATGGCTTCAATTTTTT-CTAGGG-AAAGAAAAGAAAAAGAAACGAGCTTTA
GTTCTGAATTTGAATGATTCCCCGCTCTAATTATAGGTTAAAAATAGATTAGTGCCTGTTGC---------GGGAAAGGC
TTTTCCCTT-GTGTGGATTATCGATTTTTTAACGAATCCTAACTATTGTGACTC-------------------TCCATTA
TGGAATGGAGATGTATGTGTAGAAGAAGCAGCATGTTGATAAAGAATTTTTTTTTTTCCAAAATCAAAAGAGCGGTTGGG
-TTGAAAAAATAAAGGATTTCTAAGCGTCTTC-TT-ATCCTATAAGGAACATAAACTTATTAAATGGAAAGGGAGAGGCT
AGAGAATCTCTTGATAAGTTTACCGAGGTAGCTATTCTTTTCTT-----ACAAACAATACCTTGTTTT-G-ACTGTATCG
C-ACTATGTATCATTTGATGATCCCAAAAATCAT-CTACCTTTGCATCAATTAAAAT-----------TGAAA-------
--------
>tenuis_ANA
GTGCGGCTA-GGA-------------------------------------------------------------------
--------TCT-TTTACACATTTGGATGAAGCAA-GGGATTCGTCCATACCATCGGTAAAGTTTTG-AAGACCACGACTG
ATCCTGAAGAGGAATGAATGGAAAAA------ACAGCATGTCGTATCAATGGAGCACTTTAAGAATCTTTTTTTCTTACC
GGATCGGTACAAAAAAA--CCTTTT--TG-AATTTTTGAAACG-AAACAAAA-AGATTCCGTTTTTAG---------TTG
GGTTGAAT-GAATAAATGGATAGAGCCTTATGGCTTCAATTTTTT-CTAGGG-AAAGAAAAGAAAAAGAAACGAGCTTTA
GTTCGGAATTTGAATGATTCCCCGCTCTAATTATAGGTTAAAAATAGATTAGTGCCTGTTGC---------GGGAAAGGC
TTTTCCCTT-GTGTGGATTATCGATTTTTTAACGAATCCTAACTATTGTGACTC-------------------TCCATTA
TGGAATGGAGATGTATGTGTAGAAGAAGCAGCATGTTGATAAAGAATTTTTTTTT--CCAAAATCAAAAGAGCGGTTGGG
-TTGAAAAAATAAAGGATTTCTAAGCGTCTTC-TT-ATCCTATAAGGAACATAAACTTATTAAATGGAAAGGGAGAGGCT
AGAGAATCTCTTGATAAGTTTACCGAGGTAGCTATTCTTTTCTT-----ACAAACGATACCTTGTTTT-G-ACTGTATCG
C-ACTATGTATCATTTGATGATCCCAAAAATCAT-CTACCTTTGCCTCAATTAAAAT-----------TGAAA-------
--------
>terminalis_a_ANA
????????????????????????????????????????????????????????????????????????????????
????????????????????????????????????????????????????????????????????????????????
????????????????????????????????????????????????????????????????????????????????
????????????????????????????????????????????????????????????????????????????????
????????????????????????????????????????????????????????????????????????????????
????????????????????????????????????????????????????????????????????????????????
????????????????????????????????????????????????????????????????????????????????
????????????????????????????????????????????????????????????????????????????????
????????????????????????????????????????????????????????????????????????????????
????????????????????????????????????????????????????????????????????????????????
????????????????????????????????????????????????????????????????????TGAAA-------
--------
>tetralix_c_ANA
GTGCGGCTA-GGA-------------------------------------------------------------------
--------TCT-TTTACACATTTGGATGAAGTAA-GGGATTCGTCCATACCATCGGTAAAGTTTGG-AAGACCACGACTG
ATCCTGAAGAGGAATGAATGGAAAAA------ACAGCATGTCGTATCAATGGAGCACTTTAAGAATCTTTTTTTCTTACC
GGATCGGTACAAAAAAA--CCTTTT--TG-AATTTTTGAAACG-GAACAAAA-AGATTCTGTTTTTAG---------TTG
GGTTGAAT-GAATAAATGGATAGAGCCTTATGGCTTCAATTTTTT-CTAGGG-AAAGAAAAGAAAAAGAAACGAGCTTTA
GTTCTGAATTTGAATGATTCCCCGCTCTAATTATAGGTTAAAAATAGATTAGTGCCCGTTGC---------GGGAAAGGC
TTTTCCCTT-GTGTGGATTATCGATTTTTTAAGGAATCCTAACTATTGTGACTC-------------------TCCATTA
TGGAATGGAGATGTATGTGTAGAAGAAGCAGTATGTTGATAAAGAATTTTATTTT--CCAAAATCAAAAGAGCGGTCGGG
-TTGAAAAAATAAAGGATTTCTAAGCGTCTTC-TT-ATCCTATAAGGAACATAAACTTTTTAAATGGAAAGGGAGAGGTT
AGAGAATCTCTTGATAAGTTTACCGAGGTAGCTATTCTTTTCTT-----ACAAACAATACCTTGTTTT-G-ACTGTATCG
C-ACTATGTATCATTTGATGATCCCAAAAATCAT-CTACCTTCGCCTCAATTAAAAT-----------TGAAA-------
--------
>thomae_MP807
GTGCGGCTA-GGA-------------------------------------------------------------------
--------TCT-TTTACACATTTGGATGAAGCAA-GGGATTCGTCCATACCATCGGTAAAGTTTTG-AAGACCACGACTG
ATCCTGAAGAGGAATGAATGGAAAAA------ACAGCATGTCGTATCAATGGAGCACTTTAAGAATCTTTTTTTATTACC
GGATCGGTACAAAAAAA--CCTTTT--TG-CATTTTTGAAACG-AAACAAAA-AGATTCCGTTTTTAG---------TTG
GGTTGAAT-GAATAAATGGATAGAGCCTTATGGCTTCAATTTTTT-CTAGGG-AAAGAAAAGAAAAAGAAACGAGCTTTA
GTTCTGAATTTGAATGATTCCCCGCTCTAATTATAGGTTAAAAATAGATTAGTGCCTGTTGC---------GGGAAAGGC
TTTTCCCTT-GTGTGGATTATCGATTTTTTAAGAAATCCTAACTATTGTGACTC-------------------TCCATTA
TGGAATGGAGATGTATGTGTAGAAGAAGCAGCATGTTGATAAAGAATTTTTTTT---CCAAAATCAAAAGAGCGGTTGGG
-TTGAAAAAATAAATGATTTCTAAGCGTCTTC-TT-ATCCTATAAGGAACATAAACTTATTAAATGGAAAGGGAGAGGCT
AGAGAATCTCTTGATAAGTTTACCGAGGTAGCTATTCTTTTCTT-----ACAAACAATACCTTGTTTT-G-ACTGTATCG
C-ACTATGTATCATTTGATGATCCCAAAAATCAT-CTACCTTTGCCTCAATTAAAAT-----------TGAAA-------
--------
>toringbergensis_ANA
GTGCGGCTA-GGA-------------------------------------------------------------------
--------TCT-TTTACACATTTGGATGAAGCAA-GGGATTCGTCCATACCATCGGTAAAGTTTTG-AAGACCACGACTG
ATCCTGAAGAGGAATGAATGGAAAAA------ACAGCATGTCGTATCAATGGAGCACTTTAAGAATCTTTTTTTCTTACC
GGATCGGTACAAAAAAA--CCTTTT--TG-AATTTTTGAAACG-AAACAAAA-AGATTCCGTTTTTAG---------TTG
GGTTGAAT-GAATAAATGGATAGAGCCTTATGGCTTCAATTTCTT-CTAGGG-AAAG-----AAAAAGAAACGAGCTTTA
GTTCTGAATTTGAATGATTCCCCGCTCTAATTATAGGTTAAAAATAGATTAGTGCCTGTTGC---------GGGAAAGGC
TTTTCCCTT-GTGTGGATTATCGATTTTTTAACGAATCCTAACTATTGTGACTC-------------------TCCATTA
TGGAATGGAGATGTATGTGTAGAAGAAGCGGCATGTTGATAAAGAATTTTGTTT---CCAAAATCAAAAGAGCGGTTGGG
-TTGAAAAAATAAAGGATTTCTAAGCGTCTTC-TT-ATCCTATAAGGAACATAAACTTATTAAATGGAAAGGGAGAGGCT
AGAGAATCTCTTGATAAGTTTACCGAGGTAGCTATTCTTTTCTT-----ACAAACAATACCTTGTTTT-G-ACTGTATCG
C-ACTATGTATCATTTGATGATCCCAAAAATCAT-CTACCTTTGCCTCAATAAAAAT-----------TGAAA-------
--------
>umbellata_a_ANA
GTGCGGCTA-GGA-------------------------------------------------------------------
--------TCT-TTTACACATTTGGATGAAGCAA-GGGATTCGTCCATACCATCGGTAAAGTTTGG-AAGACCACGACTG
ATCCTGACGAGGAATGAATGGAAAAA------ACAGCATGTCGTATCAATGGAGCACTTTAAGAATCTTTTTTTCTTACC
GGATCGGTACAAAAAAA--CCTTT---TG-CATTTTTGAAACG-GAACAAAA-GGATTCCCTTTTTAG---------TTG
GGTTGAAT-GAATAAATGGATAGAGCCTTATGGCTTCAATTTTTT-CTAGGT-AAAGAAAAGAAAAAGAAACGAGCTTTA
GTTCTGAATTTGAATGATTCCCCGCTCTAATTATAGGTTAAAAATAGATTAGTGCCTGTTGT---------GGGAAAGGC
TTT-CCCTT-GTGTGGATTATCGATTTTTTAACGAATCCTAACTATTGTGACTC-------------------TCCGTTA
TGGAATGGAGATGTATGTGTAGAAGAAGCAGCATGTTGATAAAGAATTTTTTTTTT-CCAAAATCAAAAGAGCGGTTGGG
-TTGAAAAAATAAAGGATTTCTAAGCGTCT-CCTT-ATCCTATAAGGAACATAAACTTTTTAAATGGAAAGGGAGAGGCT
AGAGAATCTCTTGATAAGTTTACCGAGGTAGCTATTTTTTTCTT-----ACAAAAAATACCTTGTTTT-G-ACTGTATCG
C-ACTATGTATCATTTGATGATCCCAAAAATCAT-CTACCTTTGCCTCAATTAAAAT-----------TGAAA-------
--------
>umbellata_b_ANA
GTGCGGCTA-GGA-------------------------------------------------------------------
--------TCT-TTTACACATTTGGATGAAGCAA-GGGATTCGTCCATACCATCGGTAAAGTTTGG-AAGACCACGACTG
ATCCTGAAGAGGAATGAATGGAAACA------ACAGCCTGTCGTATCAATGGAGCACTTTAAGAATCTTTTTTTCTTACC
GGATCGGTACAAAAAAA--CCTTTT---G-C-TTTTTGAAACG-GAACAAAA-GGATTCCCTTTTTAG---------TTG
GGTTGAAT-GAATAAATGGATAGAGCCTTATGGCTTCAATTTTTT-CTAGGT-AAAGAAAAGAAAAAGAAACGAGCTTTA
GTTCTGAATTTGAATGATTCCCCGCTCTAATTATAGGTTAAAAATAGATTAGTGCCTGTTGT---------GGGAAAGGC
TTT-CCCTT-GTGTGGATTATCGATTTTTTAACGAATCCTAACTATTGTGACTC-------------------TCCGTTA
TGGAATGGAGATGTATGTGTAGAAGAAGCAGCATGTTGATAAAGAATTTTTTTTTT-CCAAAATCAAAAGAGCGGTTGGG
-TTGAAAAAATAAAGGATTTCTAAGCGTC--CCTT-ATCCTATAAGGAAC-TAAACTTTTTAAATGGAAAGGGAGAGGCT
A-AGAATCTCTTGATAAGTTTACCGAGGTAGCTATTTTTTTCTT-----ACAAAAAATACCTTGTTTT-G-ACTGTATCG
C-ACTATGTATCATTTGATGATCCCAAAAATCAT-CTACCTTTGCCTCAATTAAA-T-----------TGAAA-------
--------
>urna_viridis_ANA
GTGCGGCTA-GGA-------------------------------------------------------------------
--------TCT-TTTACACATTTGGATGAAGCAA-GGGATTCGTCCATACCATCGGTAAAGTTTTG-AAGACCACGACTG
ATCCTGAAGAGGAATGAATGGAAAAA------ACAGCATGTCGTATCAATGGAGCACTTTAAGAATCTTTTTTTCTTACC
GGATCGGTACAAAAAAA--CCTTTT--TG-CATTTTTGAAACG-AAACAAAA-AGATTCCGTTTTTAG---------TTG
GGTTGAAT-GAATAAATGGATAGAGCCTTATGGCTTCAATTTTTT-CTAGGG-AAAGAAAAGAAAAAGAAACGAGCTTTA
GTTCTGAATTTGAATGATTCCCCGCTCTAATTATAGGTTAAAAATAGATTAGTGCCTGTTGC---------GGGAAAGGC
TTTTCCCTT-GTGTGGATTATCGATTTTTTAACGAATCCTAACTATTGTGACTC-------------------TCCATTA
TGGAATGGAGATGTATGTGTAGAAGAAGCAGCATGTTGATAAAGAATTTTTTTT---CCAAAATCAAAAGAGCGGTTGGG
-TTGAAAAAATAAAGGATTTCTAAGCCTCTTC-TT-ATCCTATAAGGAACATAAACTTATTAAATGGAAAGGGAGAGGCT
AGAGAATCTCTTGATAAGTTTACCGAGGTAGCTATTCTTTTCTT-----ACAAAGAATACCTTGTTTT-G-ACTGTATCG
C-ACTATGTATCATTTGATGATCCCAAAAATCAT-CTACCTTTGCCTCAATTAAAAT-----------TGAAA-------
--------
>uysii_ANA
GTGCGGCTA-GGA-------------------------------------------------------------------
--------TCT-TTTACACATTTGGATGAAGCAA-GGGATTCGTCCATACCATCGGTAAAGTTTTG-AAGACCACGACTG
ATCCTGAAGAGGAATGAATGGAAAAA------ACAGCATGTCGTATCAATGGAGCACTTTAAGAATCTTTTTTTCTTACC
GGATCGGTACAAAAAAAA-CCTTTT--TC-AATTTTTGAAACG-AAACAAAA-AGATTCCGTTTTTAG---------TTG
GGTTGAAT-GAATAAATGGATAGAGCCTTATGGCTTCAATTTTTT-CTAGGG-AAAGAAAAGAAAAAGAAACGAGCTTTA
GTTCTGAATTTGAATGATTCCCCGCTCTAATTATAGGTTAAAAATAGATTAGTGCCTGTTGC---------GGGAAAGGC
TTTTCCCTT-GTGTGGATTATCGATTTTTTAACAAATCCTAACTATTGTGACTC-------------------TCCATTA
TGGAATGGAGATGTATGTGTAGAAGAAGCAGCATGTTGATAAAGAATTTTTTTT---CCAAAATCAAAAGAGCGGTTGGG
-TTGAAAAAATAAAGGATTTCTAAGCGTCTTC-TT-ATCCTATAAGGAACATAAACTTATTAAATGGAAAGGGAGAGGCT
AGAGAATCTCTTGCTAAGTTTACCGAGGTAGCTATTCTTTTCTT-----ACAAACAATACCTTGTTTT-G-ACTGTATCG
C-ACTATGTATCATTTGATGATCCCAAAAATCAT-CTACCTTTGCCTCAATTAAAAT-----------TGAAA-------
--------
>vagans_a_ANA
GTGCGGCTA-GGA-------------------------------------------------------------------
--------TCT-TTTACACATTTGGATGACGCAA-GGGATTCGTCCATACCATCGGTAAAGTTTGG-AAGACCACGACTG
ATCCTGAAGAGGAATGAATGGAAAAA------ACAGCATGTCGTATCAATGGAGCACTTTAAGAATCTTTTTTTCTTACC
GGATCGGTACAAAAAA---CCTTTT--TT-AATTTTGGAAACG-GAACAAAA-AGATTCTGTTTTTAG---------TTG
GGTTGAAT-GAATAAATGGATAGAGCCTTACGGCTTCAATTTTTT-CTAGGG-AAAGAAAAGAAAAAGAAACGAGCTTTA
GTTCTTAATTTGAATGATTCCCCACTCTAATTATAGGTTAAAAATAGATTAGTGCCTGTTGC---------GGGAAAGGC
TTTTCCCTT-GTGTGGATTATCGATTTTTTAACGAATCCTAACTATTGTGACTC-------------------TCCATTA
TGAAATGGAGATGTATGTGTAGAAGAAGCAGCATGTTGATAAAGAATTTTTTTT---CCAAAATCAAAAGAGCGGTTGGG
-TTGAAAAAATAAAGGATTTCTAAGCGTCTTC-TT-ATCCTATAAGGAACATAAACTTATTAAATGGAAAGGGAGAGGTT
AGAGAATCTCTTGATAAGTTTACCGAGGTAGCTATTCTTTTCTT-----ACAAACAATACCTTGTTTT-G-ACTGTATCG
C-ACTATGTATCATTTGATGATCCCAAAAATCAT-CTACCTTTGCCTCAATTAAAAT-----------TGAAA-------
--------
>vallis_aranearum_ANA
GTGCGGCTA-GGA-------------------------------------------------------------------
--------TCT-TTTACACATTTGGATGAAGCAA-GGGATTCGTCCATACCATCGGTAAAGTTTTG-ACGACCACGACTG
ATCCTGAAGAGGAATGAATGGAAAAA------ACAGCATGTCGTATCAATGGAGCACTTTAAGAATCTTTTTTTCTTACC
GGATCGGTACAAAAAAA--CCTTTT--TG-AATTTTTGAAACG-AAACAAAA-AGATTCCGTTTTTAG---------TTG
GGTTGAAT-GAATAAATGGATAGAGCCTTATGGCTTCAATTTTTT-CTAGGG-AAAGAAAAGAAAAAGAAACGAGCTTTA
GTTCTGAATTTGAATGATTCCCCGCTCTAATTATAGGTTAAAAATAGATTAGTGCCTGTTGC---------GGGAAAGGC
TTTTCCCTT-GTGTGGATTATCGATTTTTTAACAAATCCTAACTATTGTGACTC-------------------TCCATTA
TGGAATGGAGATGTATGTGTAGAAGAAGCAGCATGTTGATAAAGAATTTTTTTTT--CCAAAATCAAAAGAGCGGTTGGG
-TTGAAAAAATAAAGGATTTCTAAGCGTCTTC-TT-ATCCTATAAGGAACATAAACTTATTAAATGGAAAGGGAGAGGCT
AGAGAATCTCTTGATAAGTTTACCGAGGTAGCTATTCTTTTCTT-----ACAAACAATACCTTGTTTT-G-ACTGTATCG
C-ACTATGTATCATTTGATGATCCCAAAAATCAT-CTACCTTTGCCTCAATTAAAAT-----------TGAAA-------
--------
>verecunda_ANA
GTGCGGCTA-GGA-------------------------------------------------------------------
--------TCT-TTTACACATTTGGATGAAGCAA-GGGATTCGTCCATACCATCGGTAAAGTTTTG-AAGACCACGACTG
ATCCTGAAGAGGAATGAATGGAAAAA------ACAGCATGTCGTATCAATGGAGCACTTTAAGAATCTTTTTTTCTTACC
GGATCGGTACAAAAAAA--CCTTTT--TG-AATTTTTGAAACG-AAACAAAA-AGATTCCGTTTTTAG---------TTG
GGTTGAAT-GAATAAATGGATAGAGCCTTATGGCTTCAATTTCTT-CTAGGG-AAAG-----AAAAAGAAACGAGCTTTA
GTTCTGAATTTGAATGATTCCCCGCTCTAATTATAGGTTAAAAATAGATTAGTGCCTGTTGC---------GGGAAAGGC
TTTTCCCTT-GTGTGGATTATCGATTTTTTAACGAATCCTAACTATTGTGACTC-------------------TCCATTA
TGGAATGGAGATGTATGTGTAGAAGAAGCAGCATGTTGATAAAGAATTTTGTTT---CCAAAATCAAAAGAGCGGTTGGG
-TTGAAAAAATAAAGGATTTCTAAGCGTCTTC-TT-ATCCTATAAGGAACATAAACTTATTAAATGGAAAGGGAGAGGCT
AGAGAATCTCTTGATAAGTTTACCGAGGTAGCTATTCTTTTCTT-----ACAAACAATACCTTGTTTT-G-ACTGTATCG
C-ACTATGTATCATTTGATGATCCCAAAAATCAT-CTACCTTTGCCTCAATAAAAAT-----------TGAAA-------
--------
>verticillata_ANA
GTGCGGCTA-GGA-------------------------------------------------------------------
--------TCT-TTTACACATTTGGATGAAGCAA-GGGATTCGTCCATACCATCGGTAAAGTTTTG-ACGACCACGACTG
ATCCTGAAGAGGAATGAATGGAAAAA------ACAGCATGTCGTATCAATGGAGCACTTTAAGAATCTTTTTTTCTTACC
GGATCGGTACAAAAAAA--CCTTTT--TG-AGTTTTTGAAACG-AAACAAAA-AGATTCCGTTTTTAG---------TTG
GGTTGAAT-GAATAAATGGATAGAGCCTTATGGCTTCAATTTTTT-CTAGGG-AAAGAAAAGAAAAAGAAACGAGCTTTA
GTTCTGAATTTGAATGATTCCCCGCTCTAATTATAGGTTAAAAATAGATTAGTGCCTGTTGC---------GGGAAAGGC
TTTTCCCTT-GTGTGGATTATCGATTTTTTAACAAATCCTAACTATTGTGACTC-------------------TACATTA
TGGAATGGAGATGTATGTGTAGAAGAAGCAGCATGTTGATAAAGAATTTTTTTTTT-CCAAAATCAAAAGAGCGGTTGGG
-TTGAAAAAATAAAGGATTTCTAAGCGTCTTC-TT-ATCCTATAAGGAACATAAACTTATTAAATGGAAAGGGAGAGGCT
AGAGAATCTCTTGATAAGTTTACCGAGGTAGCTATTCTTTTCTT-----ACAAACAATACCTTGTTTT-G-ACTGTATCG
C-ACTATGTATCATTTGATGATCCCAAAAATCAT-CTACCTTTGCCTCAATTAAAAT-----------TGAAA-------
--------
>vestita_ANA
GTGCGGCTA-GGA-------------------------------------------------------------------
--------TCT-TTTACACATTTGGATGAAGCAA-GGGATTCGTCCATACCATCGGTAAAGTTTTG-AAGACCACGACTG
ATCCTGAAGAGGAATGAATGGAAAAA------ACAGCATGTCGTATCAATGGAGCACTTTAAGAATCTTTTTTTATTACC
GGATCGGTACAAAAAAA--CCTTTT--TG-CATTTTTGAAACG-AAACAAAA-AGATTCCGTTTTTAG---------TTG
GGTTGAAT-GAATAAATGGATAGAGCCTTATGGCTTCAATTTTTT-CTAGGG-AAAGAAAAGAAAAAGAAACGAGCTTTA
GTTCTGAATTTGAATGATTCCCCGCTCTAATTATAGGTTAAAAATAGATTAGTGCCTGTTGC---------GGGAAAGGC
TTTTCCCTT-GTGTGGATTATCGATTTTTTAAGAAATCCTAACTATTGTGACTC-------------------TCCATTA
TGGAATGGAGATGTATGTGTAGAAGAAGCAGCATGTTGATAAAGAATTTTTTTT---CCAAAATCAAAAGAGCGGTTGGG
-TTGAAAAAATAAATGATTTCTAAGCGTCTTC-TT-ATCCTATAAGGAACATAAACTTATTAAATGGAAAGGGAGAGGCT
AGAGAATCTCTTGATAAGTTTACCGAGGTAGCTATTCTTTTCTT-----ACAAACAATACCTTGTTTT-G-ACTGTATCG
C-ACTATGTATCATTTGATGATCCCAAAAATCAT-CTACCTTTGCCTCAATTAAAAT-----------TGAAA-------
--------
>viscaria_lon_ANA
GTGCGGCTA-GGA-------------------------------------------------------------------
--------TCT-TTTACACATTTGGATGAAGCAA-GGGATTCGTCCATACCATCGGTAAAGTTTTG-AAGACCACGACTG
ATCCTGAAGAGGAATGAATGGAAAAA------ACAGCATGTCGTATCAATGGAGCACTTTAAGAATCTTTTTTTATTACC
GGATCGGTACAAAAAAA--CCTTTT--TG-CATTTTTGAAACG-AAACAAAA-AGATTCCGTTTTTAG---------TTG
GGTTGAAT-GAATAAATGGATAGAGCCTTATGGCTTCAATTTTTT-CTAGGG-AAAGAAAAGAAAAAGAAACGAGCTTTA
GTTCTGAATTTGAATGATTCCCCGCTCTAATTATAGGTTAAAAATAGATTAGTGCCTGTTGC---------GGGAAAGGC
TTTTCCCTT-GTGTGGATTATCGATTTTTTAAGAAATCCTAACTATTGTGACTC-------------------TCCATTA
TGGAATGGAGATGTATGTGTAGAAGAAGCAGCATGTTGATAAAGAATTTTTTTT---CCAAAATCAAAAGAGCGGTTGGG
-TTGAAAAAATAAATGATTTCTAAGCGTCTTC-TT-ATCCTATAAGGAACATAAACTTATTAAATGGAAAGGGAGAGGCT
AGAGAATCTCTTGATAAGTTTACCGAGGTAGCTATTCTTTTCTT-----ACAAACAATACCTTGTTTT-G-ACTGTATCG
C-ACTATGTATCATTTGATGATCCCAAAAATCAT-CTACCTTTGCCTCAATTAAAAT-----------TGAAA-------
--------
>walkeri_ANA
????????????????????????????????????????????????????????????????????????????????
????????????????????????????????????????????????????????????????????????????????
????????????????????????????????????????????????????????????????????????????????
????????????????????????????????????????????????????????????????????????????????
????????????????????????????????????????????????????????????????????????????????
????????????????????????????????????????????????????????????????????????????????
????????????????????????????????????????????????????????????????????????????????
????????????????????????????????????????????????????????????????????????????????
????????????????????????????????????????????????????????????????????????????????
????????????????????????????????????????????????????????????????????????????????
????????????????????????????????????????????????????????????????????TGAAA-------
--------
>woodii_DB1444
????????????????????????????????????????????????????????????????????????????????
????????????????????????????????????????????????????????????????????????????????
?????????????????????????????????CAGCATGTCGTATCAATGGAGCACTTTAC-AATCTTTTTTTCTTCCC
GGATCGGTACAAAAAAA--CCTTTT--TG-AATTTTTGAAACG-AAACAAAA-AGATTCCGTTTTTAG---------TTG
GGTTGAAT-GAATAAATGGATAAAGTCTTATGGCTTCAATTTTTT-CTAGGG-AAAGAAAAGAAAAAGAAACGAGCTTTA
GTTCTGAATTTGAATGATTCCCCGCTCTAATTATAGGTTAAAAATAGATTAGTGCCTGTTGC---------GGGAAAGGC
TTTTCCCTT-GTGTGGATTATCGATTTTTTAACGAATCCTAACTATTGTGACTC-------------------TCCATTA
TGGAATGGAGATGTATGTGTAGAAGAAGCAGCATGTTGATAAAGAATTTTTTTT---CCAAAATCAAAAGAGCGGTTGGG
-TTGAAAAAATAAAGGATTTCTAAGCGTCTTC-TT-ATCCTATAAGGAACATAAACTTATTAAATGGAAAGGGAGAGGCT
AGAGAATCTCTTGATAAGTTTACCGAGGTAGCTATTCTTTTCTT-----AGAAACAATACCTTGTTTT-G-ACTGTATCG
C-ACTATGTATCATTTGATGATCCCAAAAATCAT-CTACCTTTGCCTCAATTAAAAT-----------TGAAA-------
--------
