# Supplementary material for: ﻿An integrative approach to alpha taxonomy in Erica L. (Ericaceae) with three new species from the Western Cape, South Africa
Source: PhytoKeys. 2025 Jun 4;257:95–117. doi: 10.3897/phytokeys.257.139457 (PMC12159662; doi:10.3897/phytokeys.257.139457)
Supplement: Supplementary material 3 — Full phylogenetic data and results [file phytokeys-257-095_article-139457__-s003.zip › SUPPLEMENTARY_MATERIALS_PHYLOGENETIC-May2025/Sequence alignments/plastid/Erica_complete_alignments_20240809_09_matK_gene-out.fas]

>Calluna_vulgaris_ANA
ATGGAGGAATTCAAA---------AGAAATTTAGAACGAGATAGATCTCAGCAACATGATTTCATATATCCGCTTATTTT
TCAGGAGTATATTTATGCATTTGCTCATGATCGTGGTTTAAAGAGATCGATTTTTTTGGAAAATGCGGGTTATGACAATA
AATCTAGCTTACTCATTGTGAAACGTTTAATCACTCATTTAATTACTCAAATCTATCAACAGAATCATTTTCTTTTTTCT
GTTAAT---------GATTCTAAG---------CAAAATAAAATTTTTGGATACAATACCCATTTTTATTCTCAAAGGAT
ATTCGAAGGATTTGCAATAGTTGTGGAGATTCCATTTTATCTAAGATTACTATCTTTCCTAGAAGATAAAGAAAGAGTTA
AATCTCAGAATTTAGGATCAATTCATTCAATATTTCCGTTTTTAGAAGACCAATTTTCACATCTAAATTATGTATTAGAT
ATATTAATACCCCACCCCATCCATCTGGAAATCTTGGTTCAAACTCTTCGGTATTGGGTAAAAGATGCTTCTTCTTTGCA
TTTATTACGATTTTTTCTCTACGACTATCCTATTTTGAATAGTCTTATTA---TTCCAAAGAAATCGAGTTTTTCGATTT
CAAAAATAAATCAAAGATTCTTCTTGTTCCTATATAATTTTCATGTATGGGAATACGAATCTATCTTTGTTTTTCTCCGT
ACCCAATCTTCTCATTTACGCTTAATATCTTCTGAAACTTTTCTAGAACGAATCTCTTTCTATC---AAAAAATCGAACT
AGAAGTCTTTACTAAGAATTTTAAGGCCATTCTATGGGTATTTAAAGAGCCTTTCATGCATTATGTTAGGTATCGAGG
>Calluna_vulgaris_BG643
???????????CAAA---------AGAAATTTAGAACGAGATAGATCTCAGCAACATGATTTCATATATCCGCTTATTTT
TCAGGAGTATATTTATGCATTTGCTCATGATCGTGGTTTAAAGAGATCGATTTTTTTGGAAAATGCGGGTTATGACAATA
AATCTAGCTTACTCATTGTGAAACGTTTAATCACTCATTTAATTACTCAAATCTATCAACAGAATCATTTTCTTTTTTCT
GTTAAT---------GATTCTAAG---------CAAAATAAAATTTTTGGATACAATACCCATTTTTATTCTCAAAGGAT
ATTCGAAGGATTTGCAATAGTTGTGGAGATTCCATTTTATCTAAGATTACTATCTTTCCTAGAAGATAAAGAAAGAGTTA
AATCTCAGAATTTAGGATCAATTCATTCAATATTTCCGTTTTTAGAAGACCAATTTTCACATCTAAATTATGTATTAGAT
ATATTAATACCCCACCCCATCCATCTGGAAATCTTGGTTCAAACTCTTCGGTATTGGGTAAAAGATGCTTCTTCTTTGCA
TTTATTACGATTTTTTCTCTACGACTATCCTATTTTGAATAGTCTTATTA---TTCCAAAGAAATCGAGTTTTTCGATTT
CAAAAATAAATCAAAGATTCTTCTTGTTCCTATATAATTTTCATGTATGGGAATACGAATCTATCTTTGTTTTTCTCCGT
ACCCAATCTTCTCATTTACGCTTAATATCTTCTGAAACTTTTCTAGAACGAATCTCTTTCTATC---AAAAAATCGAACT
AGAAGTCTTTACTAAGAAT???????????????????????????????????????????????????????????
>Corema_album_ANA
ATGGAGGAATTCAAA---------AGAAATTTAGAACTAGATAGATCTCAGCAACATGACTTCATATATCCGCTTATCTT
TCAGGAGTATATTTATGCACTTGCTCATGATCGTGGTTTAAATAGATCAATTTTTTTGGAAAATATGGGTTATGACAATA
AATTTAGCTTATTAATTGTGAAACGTTTAATCACTCATTTAATTACTCAAATGTATCAACAGAATCATTTTCTTTTTTCT
GGTAAT---------GATTCTAAC---------CAAAATAAATTTTTGGGGTACAATACAAAATTGTATTCTCAAACGAT
ATTCGAAGGATTTGCGTTCGTTGTCGAAATTCCATTTTATCTACGATTACTATCTTTCCTAGAAGGTAAAGAAAGAGTGA
AATCTCATAATTTACGATCAATTCATTCAATATTTCCGTTTTTCGAGGACAAATTTGCACATCTAAATTATGTATTAGAT
ATACTAATACCTCACCCCATCCATCTTGAAATCTTGGTTCAAACTCTTCGCTACTGGGTAAAAGATGCCTCTTCTTTGCA
TTTATTACGATTTTTTCTCCACGATTATCCCATTTGGAATAGTCTTATTA---CTCAAAAGAAATCTAGTTTTTCTTTTT
CGAAAAGAAATCAAAGATTCTTCTTGTTCCTATATAATTTTCATGTATGTGAATACGAATCTATCTTTGTTTTTCTCCGC
AACCAATCTTATCATTTACGCTCAATATCTTCTGAAACCTTTCTAGAACGAATCTCTTTCTATA---AAAAAATAGAACT
AGAAGTCTTTACTAAGGATTTTAAGGCCAT????????????????????????????????????????????????
>Daboecia_cantabrica_ANA
ATGGAGGAATTCAAA---------AGAAATTTAGAATTAGATAGATCTCAACAACATGACTTCATATATCCGCTTATCTT
TCAGGAGTATATTTATGCACTTGCTCATGATCGTGGTTTAAAGAGATCGATTTTTTTAGAAAATGCGGATTATGACAATA
AATCTAGCTTAGTAATTGTGAAACGTTTAATCACTAATTTAATTACTCAAATGTATCAACAGAATCATTTTCTTTTTTCT
GTTAAT---------GATTCTAAC---------CAAAATAAAATTTTTGGGTACAATACAAATTTTTATTCTCAAATGAT
ATTCGAAGGATTTGCGGTCGTTGTGGAAATTCCATTTTATCTACGATTATTATCTTTTCTAGAAGGTAAAGAAAGAGTCA
AATCTCAGAATTTACGATCAATTCATTCAATATTTCCGTTTTTAGAGGACAAATTTTCTAATCTAAAGTATATATTAGAT
ATACTAATACCCCACCCCATCCATCTGGAAATCTTGGTTCAGACTCTTCGCTACTGGGTAAAAGATGCCTCTTCTTTGCA
TTTATTACGGTTTTTTCTCCATGAGTATACTATTTGGAATAGTATTATTA---CTCCAAAGAAATCGAATTTTTCTTTTT
TAAAAAGAAATCAAAGATTCTTCTTGTTCCTATATAATTTTCATGTATGTGAATACGAATCTATTTTTGTTTTTCTACGT
ACCCAATCTTCTCATTTACGCTCAATATCTTATGAAACCTTTCTAGAACGAATCTCTTTCTATA---GAAAAATAGAACT
AGAAGTCTTTACTAAGAATTCGAAAGCCGTTCTATGGGTGTTTAAAGAGCCTTTACTGCATTATGTTAGGTATCGAGG
>Daboecia_cantabrica_PPA
???????????CAAA---------AGAAATTTAGAATTAGATAGATCTCAACAACATGACTTCATATATCCGCTTATCTT
TCAGGAGTATATTTATGCACTTGCTCATGATCGTGGTTTAAAGAGATCGATTTTTTTAGAAAATGCGGATTATGACAATA
AATCTAGCTTAGTAATTGTGAAACGTTTAATCACTAATTTAATTACTCAAATGTATCAACAGAATCATTTTCTTTTTTCT
GTTAAT---------GATTCTAAC---------CAAAATAAAATTTTTGGGTACAATACAAATTTTTATTCTCAAATGAT
ATTCGAAGGATTTGCGGTCGTTGTGGAAATTCCATTTTATCTACGATTATTATCTTTTCTAGAAGGTAAAGAAAGAGTCA
AATCTCAGAATTTACGATCAATTCATTCAATATTTCCGTTTTTAGAGGACAAATTTTCTAATCTAAAGTATATATTAGAT
ATACTAATACCCCACCCCATCCATCTGGAAATCTTGGTTCAGACTCTTCGCTACTGGGTAAAAGATGCCTCTTCTTTGCA
TTTATTACGGTTTTTTCTCCATGAGTATACTATTTGGAATAGTATTATTA---CTCCAAAGAAATCGAATTTTTCTTTTT
TAAAAAGAAATCAAAGATTCTTCTTGTTCCTATATAATTTTCATGTATGTGAATACGAATCTATTTTTGTTTTTCTACGT
ACCCAATCTTCTCATTTACGCTCAATATCTTATGAAACCTTTCTAGAACGAATCTCTTTCTATA---GAAAAATAGAACT
AGAAGTCTTTACTAAGAAT???????????????????????????????????????????????????????????
>Empetrum_nig
???????????CAAA---------AGAAATTTAGAACTAGAGAGATCTCAGCAACATAACTTCATATATCCGCTTATCTT
TCAGGAGTATATTTATGCACTTGCTCATGATCGTGGTTTAAATAGATCAATTTTTTTGGAAAATATGGGTTATGACAATA
AATCTAGCTTACTAATTGTGAAACGTTTAATCACTTATTTAATTACTCAAATGTATCAACAGAATCATTTTATTTTTTCT
GGTAAT---------GATTCTAAC---------CAAAATAAATTTTTGGGGTACAATACAAAATTGTATTCTCAAATGAT
ATTCGAAGGATTTGCGGTCGTTGTCGAAATTCCATTTTATCTACGATTACTATCTTTCCTAGAAGGTAAAGAAAGAGTGA
AATCTCATAATTTACGATCAATTCATTCAATATTTCCGTTTTTCGAGGACAAATTTTCACATCTAAATTATGTATTAGAT
ATACTAATACCTCACCCCATCCATCTGGAAATCTTGGTTCAAACTCTTCGCTACTGGGTAAAAGATGCCTCTTCTTTGCA
TTTATTACGATTTTTTCTCCACGAGTATCCTATTTGGAATAGTCTTATTA---CTCAAAAGAAATCTAGTTTTTCTTTTT
CGAAAAGAAATCAAAGATTCTTCTTGTTCCTATATAATTTTCATGTATGTGAATATGAATCTATCTTTGTTTTTCTCCGC
AACCAATCTTATCATTTACGCTCAATATCTTCTGAAACCTTTCTAGAACGAATCTCTTTCTATA---AAAAAATAGAACT
AGAACTCTTTACTAAAGAT???????????????????????????????????????????????????????????
>abietina_abi_ANA
ATGGAGGAATTCMAA---------AGAAATTTAGAACTAGATAGATCTCAGCAATATGACTTCATATATYCGCTTATCTT
TCAGGAGTATATTTATGCACTTGCTCATGATCGTGTTTTAAAGAGATCTTTTTTTTTGGAAAATGCGGGTTATGACAATA
AATTTAGCTTATTAATTGTGAAACGTTTAATCACTCATTTAATTACTCAAATGTATCAACAGAATCATTTTCTTTTTTCT
GCTAAT---------GATTCTAAG---------AAAAATAAAATTTTTGGGTACAATAGAAATTTCTATTCTCAAATGAT
ATTCGAAGGATTTTCGGTCGTTGTGGAAATTCCATTTTATTTACGATTACTATCTTTCTTAGAAGGTAAAGAAAGAGTGA
AATCTCATAATTTACGATCAATTCATTCAATATTTCCGTTTTTAGAGGACAAATTTTCCTATATAAATAATATATTAGAT
ATATTAATACCCCACCCCATCCATCTGGAAATCTTGGTTCAAACTCTTCGCTACTGGGTAAAAGATGCCTCTTCTTTGCA
TTTTTTACGATTTTTTCTCTACAAGTATCCTATTTGGAATAGTCTTATTA---CTCCAACGAAATATAGTTTTTCTTTTT
CAAAAAGAAATCAAAGATTCTTCTTGTTCCTATATAATTTTCATGTATCTGAATACGAATCTATCTTTGTTTTTCTCCGT
ACCCAATCTTCTCATTTACGCTCAATATCTTTTGAAACCTTTCTAGAACGAATTTCTTTCTATA---AAAAAATCGAACT
AGAAGTCTTTACTAAAAGTTTTAAGGCCATTCTATGGGTATTTAAAGAGCCTTTCCTGCATTATGTTAGGTATCGAGG
>abietina_pet_EO
ATGGAGGAATTCCAA---------AGAAATTTAGAACTAGATAGATCTCAGCAATATGACTTCATATA????????????
????????????????????????????????????????????????????????????????????????????????
????????????????????????????????????????????????????????????????????????????????
????????????????????????????????????????????????????????????????????????????????
????????????????????????????????????????????????????????????????????????????????
????????????????????????????????????????????????????????????????????????????????
????????????????????????????????????????????????????????????????????????????????
????????????????????????????????????????????????????????????????????????????????
????????????????????????????????????????????????????????????????????????????????
????????????????????????????????????????????????????????????????????????????????
??????????????????????????????????????????????????????????????????????????????
>albens_ANA
ATGGAGGAATTCAAA---------AGAAATTTAGAACTAGATAGATCTCAGCAATATGACTTCATATATCCGCTTATCTT
TCAGGAGTATATTTATGCACTTGCTCATGATCGTGTTTTAAAGAGATCTTTTTTTTTGGAAAATGCGGGTTATGACAATA
AATCTAGCTTATTAATTGTGAAACGTTTAATCACTCATTTAATTACTCAAATGTATCAACAGAATCATTTTCTTTTTTCT
GCTAAT---------GATTCTAAG---------CAAAATAAAATTTTTGGGTACAATAGAAATTTCTATTCTCAAATGAT
ATTCGAAGGATTTTCGGTCGTTGTGGAAATTCCATTTTATTTACGATTACTATCTTTCTTAGAAGGTAAAGAAAGAGTGA
AATCTCATAATTTACGATCAATTCATTCAATATTTCCGTTTTTAGAGGACAAATTTTCCTATTTAAATAATATATTAGAT
ATATTAATACCCCACCCCATCCATCTGGAAATCGTGGTTCAAACTCTTCGCTACTGGGTAAAAGATGCCTCTTCTTTGCA
TTTTTTACGATTTTTTCTCTACAAGTATCCTATTTGGAATAGTTTTATTA---CTCCAAAGAAATCTAGTTTTTCTTTTT
CAAAAAGAAATCAAAGATTCTTCTTGTTCCTATATAATTTTCATGTATCTGAATGCGAATCTATCTTTGTTTTTCTCCGT
ACCCAATCTTCTCATTTACGCTCAATATCTTTTGAAACCTTTCTAGAACGAATTTCTTTCTATA---AAAAAATCGAACT
AGAAGTCTTTACTAAAAGTTTTAAGGCCATTCTATGGGTATTTAAAGAGCCTTTCCTGCATTATGTTAGGTATCGAGG
>alopecurus_MP630
ATGGAGGAATTTCAA----------G-AATTTAGAACTAGATAGATCTCAGCAATATGACTTCATATATTCGCT??????
????????????????????????????????????????????????????????????????????????????????
????????????????????????????????????????????????????????????????????????????????
????????????????????????????????????????????????????????????????????????????????
????????????????????????????????????????????????????????????????????????????????
????????????????????????????????????????????????????????????????????????????????
????????????????????????????????????????????????????????????????????????????????
????????????????????????????????????????????????????????????????????????????????
????????????????????????????????????????????????????????????????????????????????
????????????????????????????????????????????????????????????????????????????????
??????????????????????????????????????????????????????????????????????????????
>annectens_ANA
ATGGAGGAATTCAAA---------AGAAATTTAGAACTAGATAGATCTCAGCAATATGACTTCATATATCCGCTTATCTT
TCAGGAGTATATTTATGCACTTGCTCATGATCGTGTTTTAAAGAGATCTTTTTTTTTGGAAAATGCGGGTTATGACAATA
AATTTAGCTTATTAATTGTGAAACGTTTAATCACTCATTTAATTACTCAAATGTATCAACAGAATCATTTTATTTTTTAT
GCTAAT---------GATTCTAAG---------CAAAATAAAATTTTTGGGTACAATAGAAATTTCTATTCTCAAATGAT
ATTCGAAGGATTTTCGGTCGTTGTGGAAATTCCATTTTATTTACGATTACTATCTTTCTTAGAAGGTAAAGAAAGAGTGA
AATCTCATAATTTACGATCAATTCATTCAATATTTCCGTTTTTAGAGGACAAATTTTCCTATTTAAATAATATATTAGAT
ATATTAATACCCCACCCCATCCATCTGGAAATCTTGGTTCAAACTCTTCGCTACTGGGTAAAAGATGCCTCTTCTTTGCA
TTTTTTACGATTTTTTCTCTACAAGTATCCTATTTGGAATAGTCTTATTA---CTCCAAAGAAATCTAGTTTTTCTTTTT
CAAAAAGAAATCAAAGATTCTTCTTGTTCCTATATAATTTTCATGTATCTGAATGCGAATCTATCTTTGTTTTTCTCCGT
ACCCAATCTTCTCATTTACGCTCAATATCTTTTGAAACCTTTCTAGAACGAATTTCTTTCTATA---AAAAAATCGAACT
AGAAGTCTTTACTAAAAGTTTTAAGGCCATTCTATGGGTATTTAAAGAGCCTTTCCTGCATTATGTTAGGTATCGAGG
>arborea_Miehe
???????????CAAA---------AGAAATTTAGAACTAGATAGATCTCAGCAATATGACTTCATATATCCGCTTATCTT
TCAGGAGTATATTTATGCACTTGCTCATGATCGTGTTTTAAAGAGATCTTTTTTTTTGGAAAATGCGGGTTATGACAATA
AATCTAGCTTATTAATTGTGAAACGTTTAATCACTCATTTAATTACTCAAATGTATCAACAGAATCATTTTCTTTTTTCT
GCTAAT---------GATTCTAAG---------CAAAATCAAATTTTTGGGTACAATAGAAATTTCTATTCTCAAATGAT
ATTCGAAGGATTTTCGGTCGTTGTGGAAATTCCATTTTATTTACGATTACGATCTTTCTTAGAAGGTAAAGAAAGAGTGA
AATCTCATAATTTACGATCAATTCATTCAATATTTCCGTTTTTAGAGGACAAATTTTCCTATTTAAATAATATATTAGAT
ATATTAATACCCCACCCCATCCATCTGGAAATCTTGGTTCAAACTCTTCGCTACTGGGTAAAAGATGCCTCTTCTTTGCA
TTTTTTACGATTTTTTCTCTACAAGTATCCTATTTGGAATAGTCTTATTA---CTCCAAAGAAATCTAGTTTTTCTTTTT
CAAAAAGAAATCAAAGATTCTTCTTGTTCCTATATAATTTTCATGTATCTGAATGCGAATCTATCTTTGTTTTTCTCCGT
ACCCAATCTTCTCATTTACGCTCAATATCTTTTGAAACCTTTCTAGAACGAATTTCTTTCTATA---AAAAAATCGAACT
AGAAGTCTTTACTAAAAGT???????????????????????????????????????????????????????????
>arborea_l_ANA
ATGGAGGAATTCAAA---------AGAAATTTAGAACTAGATAGATCTCAGCAATATGACTTCATATATCCGCTTATCTT
TCAGGAGTATATTTATGCACTTGCTCATGATCGTGTTTTAAAGAGATCTTTTTTTTTGGAAAATGCGGGTTATGACAATA
AATCTAGCTTATTAATTGTGAAACGTTTAATCACTCATTTAATTACTCAAATGTATCAACAGAATCATTTTCTTTTTTCT
GCTAAT---------GATTCTAAG---------CAAAATCAAATTTTTGGGTACAATAGAAATTTCTATTCTCAAATGAT
ATTCGAAGGATTTTCGGTCGTTGTGGAAATTCCATTTTATTTACGATTACTATCTTTCTTAGAAGGTAAAGAAAGAGTGA
AATCTCATAATTTACGATCAATTCATTCAATATTTCCGTTTTTAGAGGACAAATTTTCCTATTTAAATAATATATTAGAT
ATATTAATACCCCACCCCATCCATCTGGAAATCTTGGTTCAAACTCTTCGCTACTGGGTAAAAGATGCCTCTTCTTTGCA
TTTTTTACGATTTTTTCTCTACAAGTATCCTATTTGGAATAGTCTTATTA---CTCCAAAGAAATCTAGTTTTTCTTTTT
CAAAAAGAAATCAAAGATTCTTCTTGTTCCTATATAATTTTCATGTATCTGAATGCGAATCTATCTTTGTTTTTCTCCGT
ACCCAATCTTCTCATTTACGCTCAATATCTTTTGAAACCTTTCTAGAACGAATTTCTTTCTATA---AAAAAATCGAACT
AGAAGTCTTTACTAAAAGTTTTAAGGCCATTCTATGGGTATTTAAAGATCCTTTCCTGCATTATGTTAGGTATCGAGG
>arborea_m_ANA
ATGGAGGAATTCAAA---------AGAAATTTAGAACTAGATAGATCTCAGCAATATGACTTCATATATCCGCTTATCTT
TCAGGAGTATATTTATGCACTTGCTCATGATCGTGTTTTAAAGAGATCTTTTTTTTTGGAAAATGCGGGTTATGACAATA
AATCTAGCTTATTAATTGTGAAACGTTTAATCACTCATTTAATTACTCAAATGTATCAACAGAATCATTTTCTTTTTTCT
GCTAAT---------GATTCTAAG---------CAAAATACAATTTTTGGGTACAATAGAAATTTCTATTCTCAAATGAT
ATTCGAAGGATTTTCGGTCGTTGTGGAAATTCCATTTTATTTACGATTACTATCTTTCTTAGAAGGTAAAGAAAGAGTGA
AATCTCATAATTTACGATCAATTCATTCAATATTTCCGTTTTTAGAGGACAAATTTTCCTATATAAATAATATATTAGAT
ATATTAATACCCCACCCCATCCATCTGGAAATCTTGGTTCAAACTCTTCGCTACTGGGTAAAAGATGCCTCTTCTTTGCA
TTTTTTACGATTTTTTCTCTACAAGTATCCTATTTGGAATAGTCTTATTA---CTCCAAAGAAATCTAGTTTTTCTTTTT
CAAAAAGAAATCAAAGATTCTTCTTATTCCTATATAATTTTCATGTATCTGAATGCGAATCTATCTTTGTTTTTCTCCGT
ACCCAATCTTCTCATTTACGCTCAATATCTTTTGAAACCTTTCTAGAACGAATTTCTTTCTATA---AAAAAATCGAACT
AGAAGTCTTTACTAAAAGTTTTAAGGCCATTCTATGGGTATTTAAAGAGCCTTTCCTGCATTATGTTAGGTATCGAGG
>arborescens_FM747
ATGGAGGAA???????????????????????????????????????????????????????????????????????
????????????????????????????????????????????????????????????????????????????????
???????????????????GAAACGTTTAATCACTCATTTAATTACTCAAATGTATCAACAGAATCATTTTCTTTTTTCT
GCTAAT---------GATTCTAAG---------CAAAATAAAATTTTTGGGTACAATAGAAATTTCGATTCTCAAATGAT
ATTCGAAGGATTTTCGGTCGTTGTGGAAATTCCATTTTATTTACGATTACTATCTTTCTTAGAAGGTAAAGAAAGAGTGA
AATCTCATAATTTACGATCAATTCATTCAATATTTCCGTTTTTAGAGGACAAATTTTCCTATTCTAATAATATATTAGAT
ATATTAATACCCCACCCCATCCATCTTGAAATCTTGGTTCAAACTCTTCGCTACTGGGTAAAAGATGCCTCTTCTTTGCA
TTTTTTACGATTTTTTCTCTACAAGTATCCTATTTGGAATAGTCTTATTA---CTCCAAAGAAATCTAGTTTTTCTTTTT
CAAAAAGAAATCAAAGATTCTTCTTGTTCCTATATAATTTTCATGTATCTGAATGCGAATCTATCTTTGTTTTTCTCCGT
ACCCAATCTTCTCATTTACGCTCAATATCTT?????????????????????????????????????????????????
??????????????????????????????????????????????????????????????????????????????
>banksii_com_ANA
ATGGAGGAATTCMAA---------AGAAATTTAGAACTAGATAGATCTCAGCAATATGACTTCATATATYCGCTTATCTT
TCAGGAGTATATTTATGCACTTGCTCATGATCGTGTTTTAAAGAGATCTTTTTTTTTGGAAAATGCGGGTTATGACAATA
AATCTAGCTTATTAATTGTGAAACGTTTAATCACTCATTTAATTACTCAAATGTATCAACAGAATCATTTTCTTTTTTCT
GCTAAT---------GATTCTAAG---------CAAAATAAAATTTTTGGGTACAATAGAAATTTCTATTCTCAAATGAT
ATTCGAAGGATTTTCGGTCGTTGTGGAAATTCCATTTTATTTACGATTACTATCTTTCTTAGAAGGTAAAGAAAGAGTGA
AATCTCATAATTTACGATCAATTCATTCAATATTTCCATTTTTAGAGGACAAATTTTCCTATTTAAATAATATATTAGAT
ATATTAATACCCCACCCCATCCATCTGGAAATCTTGGTTCAAACTCTTCGCTACTGGGTAAAAGATGCCTCTTCTTTGCA
TTTTTTACGATTTTTTCTCTACAAGTATCCTATTTGGAATAGTCTTATTA---CTCCAAAGAAATCTAGTTTTTCTTTTT
CAAAAAGAAATCAAAGATTCTTCTTGTTCCTATATAATTTTCGTGTATCTGAATGCGAATCTATCTTTGTTTTTCTCCGT
ACCCAATCTTCTCATTTACGCTCAATATCTTTTGAAACCTTTCTAGAACGAATTTCTTTCTATA---AAAAAATCGAACT
AGAAGTCTTTACTAAAAGTTTTAAGGCCATTCTATGGGTATTTAAAGAGCCTTTCCTGCATTATGTTAGGTATCGAGG
>benguelensis_ben_A1
???????????CAAA---------AGAAATTTAGAACTAGATAGATCTCAGCAATATGACTTCATATATCCGCTTATCTT
TCAGGAGTATATTTATGCACTTGCTCATGATCGTGTTTTAAAGAGATCTTTTTTTTTGGAAAATGCGGGTTATGACAATA
AATTTAGCTTATTAATTGTGAAACGTTTAATCACTCATTTAATTACTCAAATGTATCAACAGAATCATTTTCTTTTTTCT
GCTAAT---------GATTCTAAG---------CAAAATAAAATTTTTGGGTACAATAGAAATTTCTATTCTCAAATGAT
ATTTGAAGGATTTTCGGTCGTTGTGGAAATTCCATTTTATTTACGATTACTATCTTTCTTAGAAGGTAAAGAAAGAGTGA
AATCTCATAATTTACGATCAATTCATTCAATATTTCCGTTTTTAGAGGACAAATTTTCCTATTTAAATAATATATTAGAT
ATATTAATACCCCACCCCATCCATCTTGAAATCTTGGTTCAAACTCTTCGCTACTGGGTAAAAGATGCCTCTTCTTTGCA
TTTTTTACGATTTTTTCTCTACAAGTATCCTATTTGGAATAGTCTTATTA---CTCCAAAGAAATCTAGTTTTTCTTTTT
CAAAAAGAAATCAAAGATTCTTCTTGTTCCTATATAATTTTCATGTATCTGAATGCGAATCTATCTTTGTTTTTCTCCGT
ACCCAATCTTCTCATTTACGCTCAATATCTTTTGAAACCTTTCTAGAACGAATCTCTTTCTATA---AAAAAATCGAACT
AGAAGTTTTTACTAAAAGT???????????????????????????????????????????????????????????
>blenna_ANA
ATGGAGGAATTCAAA---------AGAAATTTAGAACTAGATAGATCTCAGCAATATGACTTCATATATCCGCTTATCTT
TCAGGAGTATATTTATGCACTTGCTCATGATCGTGTTTTAAAGAGATCTTTTTTTTTGGAAAATGCGGGTTATGACAATA
AATCTAGCTTATTAATTGTGAAACGTTTAATCACTCATTTAATTACTCAAATGTATCAACAGAATCATTTTCTTTTTTCT
GCTAAT---------GATTCTAAG---------CAAAATAAAATTTTTGGGTACAATAGAAATTTCTATTCTCAAATGAT
ATTCGAAGGATTTTCGGTCGTTGTGGAAATTCCATTTTATTTACGATTACTATCTTTCTTAGAAGGTAAAGAAAGAGTGA
AATCTCAAAATTTACGATCAATTCATTCAATATTTCCGTTTTTAGAGGACAAATTTTCCTATCTTAATAATATATTAGAT
ATATTAATACCCCACCCCATCCATCTTGAAATCTTGGTTCAAACTCTTCGCTACTGGGTAAAAGATGCCTCTTCTTTGCA
TTTTTTACGATTTTTTCTCTACAAGTATCCTATTTGGAATAGTCTTATTA---CTCCAAAGAAATCTAGTTTTTCTTTTT
CAAAAAGAAATCAAAGATTCTTCTTGTTCCTATATAATTTTCATGTATCTGAATGCGAATCTATCTTTGTTTTTCTCCGT
ACCCAATCTTCTCATTTACGCTCTATATCTTTTGAAACCTTTCTAGAACGAATTTCTTTCTATA---AAAAAATCGAACT
AGAAGTCTTTACTAAAAGTTTTAAGGCCATTCTATGGGTATTTAAAGAGCCTTTCCTGCATTATGTTAGGTATCGAGG
>bojeri_MP1087
??????????????????????????????????????????????????????????ACTTCATATATCCGCTTATCTT
TCAGGAGTATATTTATGCACTTGCTCATGATCGTGTTTTAAAGAGATCTTTTTTTTTGGAAAATGCGGGTTATGACAATA
AATCTAGCTTATTAATTGTGAAACGTTTAATCACTCATTTAATTACTCAAATGTATCAACAGAATCATTTTCGTTTTTCT
GCTAAT---------GATTCTAAG---------CAAAATAAAATTTTTGGGTACAATAGAAATTTCGATTCTCAAATGAT
ATTCGAAGGATTTTCGGTCGTTGTGGAAATTCCATTTTATTTACGATTACTATCTTTCTTAGAAGGTAAAGAAAGAGTGA
AATCTCATAATTTACGATCAATTCATTCAATATTTCCGTTTTTAGAGGACAAATTTTCCTATTTAAATAATATATTAGAT
ATATTAATACCCCACCCCATCCATCTTGAAATCTTGGTTCAAACTCTTCGCTACTGGGTAAAAGATGCCTCTTCTTTGCA
TTTTTTACGATTTTTTCTCTACAAGTATCCTATTTGGAATAGTTTTATTA---CTCCAAAGAAATCTAGTTTTTCTTTTT
CAAAAAGAAATCAAAGATTCTTCTTGTTCCTATATAATTTTCATGTATCTGAATGCGAATCTATCTTTGTTTTTCTCCGT
ACCCAATCTTCTCATTTACGCTCAATATCTTTTGAAACCTTTCTAGAACGAATTTCTTTCTATA---AAAAAATCGAACT
AGAAGTCTTTACTAAAAGT???????????????????????????????????????????????????????????
>bolusiae_ANA
ATGGAGGAATTCAAA---------AGAAATTTAGAACTAGATAGATCTCAGCAATATGACTTCATATATCCGCTTATCTT
TCAGGAGTATATTTATGCACTTGCTCATGATCGTGTTTTAAAGAGATCTTTTTTTTTGGAAAATGCGGGTTATGACAATA
AATTTAGCTTATTAATTGTGAAACGTTTAATCACTCATTTAATTACTCAAATGTATCAACAGAATCATTTTCTTTTTTCT
GCTAAT---------GATTCTAAG---------CAAAATAAAATTTTTGGGTACAATAGAAATTTCTATTCTCAAATGAT
ATTCGAAGGATTTTCGGTCGTTGTGGAAATTCCATTTTATTTACGATTACTATCTTTCTTAGAAGGTAAAGAAAGAGTGA
AATCTCATAATTTACGATCAATTCATTCAATATTTCCGTTTTTAGAGGACAAATTTTCCTATTTAAATAATATATTAGAT
ATATTAATACCCCACCCCATCCATCTGGAAATCTTGGTTCAAACTCTTCGCTATTGGGTAAAAGATGCCTCTTCTTTGCA
TTTTTTACGATTTTTTCTCTACAAGTATCCTATTTGGAATAGTCTTATTA---CTCCAAAGAAATCTAGTTTTTCTTTTT
CAAAAAGAAATCAAAGATTCTTCTTGTTCCTATATAATTTTCATGTATCTGAATGCGAATCTATCTTTGTTTTTCTCCGT
ACCCAATCTTCTCATTTACGCTCAATATCTTTTGAAACCTTTCTAGAACGAATTTCTTTCTATA---AAAAAATCGAACT
AGAAGTCTTTACTAAAAGTTTTAAGGCCATTCTATGGGTATTTAAAGAGCCTTTCCTGCATTATGTTAGGTATCGAGG
>boutonii_EO12666
ATGGAGGAA???????????????????????????????????????????????????????????????????????
????????????????????????????????????????????????????????????????????????????????
???????????????????GAAACGTTTAATCACTCATTTAATTACTCAAATGTATCAACAGAATCATTTTCTTTTTTCT
GCTAAT---------GATTCTAAG---------CAAAATAAAATTTTTGGGTACAATAGAAATTTCTATTCTCAAATGAT
ATTCGAAGGATTTTCGGTCGTTGTGGAAATTCCATTTTATTTACGATTACTATCTTTCTTAGAAGGTAAAGAAAGAGTGA
AATCTCATAATTTACGATCAATTCATTCAATATTTCCGTTTTTAGAGGACAAATTTTCCTATTCTAATAATATATTAGAT
ATATTAATACCCCACCCCATCCATCTTGAAATCTTGGTTCAAACTCTTCGCTACTGGGTAAAAGATGCCTCTTCTTTGCA
TTTTTTACGATTTTTTCTCTACAAGTATCCTATTTGGAATAGTCTTATTT---CTCCAAAGAAATCTAGTTTTTCTTTTT
CAAAAAGAAATCAAAGATTCTTCTTGTTCCTATATAATTTTCATGTATCTGAATGCGAATCTATCTTTGTTTTTCTCCGT
ACCCAATCTTCTCATTTACGCTCAATATCTTTTGAAACCTTTCTAGAACGAATTTCTTTCTATA---AAAAAATCGAACT
AGAAGT????????????????????????????????????????????????????????????????????????
>caffra_ANA
ATGGAGGAATTCAAA---------AGAAATTTAGAACTAGATAGATCTCAGCAATATGACTTCATATATCCGCTTATCTT
TCAGGAGTATATTTATGCACTTGCTCATGATCGTGTTTTAAATAGATCTTTTTTTTTGGAAAATGCGGGTTATGACAATA
AATCTAGCTTATTAATTGTGAAACGTTTAATCACTCATTTAATTACTCAAATGTATCAACAGAATCATTTTCTTTTTTCT
GCTAAT---------GATTCTAAG---------CAAAATAAAATTTTTGGGTACAATAGAAATTTCTATTCTCAAATGAT
ATTCGAAGCATTTTCGGTCGTTGTGGAAATTCCATTTTATTTACGATTACTATCTTTCTTAGAAGGTAAAGAAAGAGTGA
AATCTCATAATTTACGATCAATTCATTCAATATTTCCGTTTTTAGAGGACAAATTTTCCTATTTAAATAATATATTAGAT
ATATTAATACCCCACCCCATCCATCTTGAAATCTTGGTTCAAACTCTTCGCTACTGGGTAAAAGATGCCTCTTCTTTGCA
TTTTTTACGATTTTTTCTCTACAAGTATCCTATTTGGAATAGTCTTATTA---CTCCAAAGAAATCTAGTTTTTCTTTTT
CAAAAAGAAATCAAAGATTCTTCTTGTTCCTATATAATTTTCATGTATCTGAATGCGAATCTATCTTTGTTTTTCTCCGT
ACCCAATCTTCTCATTTACGCTCAATATCTTTTGAAACCTTTCTAGAACGAATTTCTTTCTATA---AAAAAATCGAACT
AGAAGTCTTTACTAAAAGTTTTAAGGCCATTCTATGGGTATTTAAAGAGCCTTTCCTGCATTATGTTAGGTATCGAGG
>caffra_C_MP528
???????????CAAA---------AGAAATTTAGAACTAGATAGATCTCAGCAATATGACTTCATATATCCGCTTATCTT
TCAGGAGTATATTTATGCACTTGCTCATGATCGTGTTTTAAATAGATCTTTTTTTTTGGAAAATGCGGGTTATGACAATA
AATCTAGCTTATTAATTGTGAAACGTTTAATCACTCATTTAATTACTCAAATGTATCAACAGAATCATTTTCTTTTTTCT
GCTAAT---------GATTCTAAG---------CAAAATAAAATTTTTGGGTACAATAGAAATTTCTATTCTCAAATGAT
ATTCGAAGCATTTTCGGTCGTTGTGGAAATTCCATTTTATTTACGATTACTATCTTTCTTAGAAGGTAAAGAAAGAGTGA
AATCTCATAATTTACGATCAATTCATTCAATATTTCCGTTTTTAGAGGACAAATTTTCCTATTTAAATAATATATTAGAT
ATATTAATACCCCACCCCATCCATCTTGAAATCTTGGTTCAAACTCTTCGCTACTGGGTAAAAGATGCCTCTTCTTTGCA
TTTTTTACGATTTTTTCTCTACAAGTATCCTATTTGGAATAGTCTTATTA---CTCCAAAGAAATCTAGTTTTTCTTTTT
CAAAAAGAAATCAAAGATTCTTCTTGTTCCTATATAATTTTCATGTATCTGAATGCGAATCTATCTTTGTTTTTCTCCGT
ACCCAATCTTCTCATTTACGCTCAATATCTTTTGAAACCTTTCTAGAACGAATTTCTTTCTATA---AAAAAATCGAACT
AGAAGTCTTTACTAAAAGT???????????????????????????????????????????????????????????
>caffrorum_DB1445
ATGGAGGAATTCCAA---------AGAAATTTAGAACTAGATAGATCTCAGCAATATGACTTCATATATTCGCT??????
????????????????????????????????????????????????????????????????????????????????
????????????????????????????????????????????????????????????????????????????????
????????????????????????????????????????????????????????????????????????????????
????????????????????????????????????????????????????????????????????????????????
????????????????????????????????????????????????????????????????????????????????
????????????????????????????????????????????????????????????????????????????????
????????????????????????????????????????????????????????????????????????????????
????????????????????????????????????????????????????????????????????????????????
????????????????????????????????????????????????????????????????????????????????
??????????????????????????????????????????????????????????????????????????????
>caffrorum_MP644
????????????????????????????????????????????????????????????????TATATCCGCTTATCTT
TCAGGAGTATATTTATGCACTTGCTCATGATCGTGTTTTAAATAGATCTTTTTTTTTGGAAAATGCGGGTTATGACAATA
AATCTAGCTTATTAATTGTGAAACGTTTAATCACTCATTTAATTACTCAAATGTATCAACAGAATCATTTTCTTTTTTCT
GCTAAT---------GATTCTAAG---------CAAAATAAAATTTTTGGGTACAATAGAAATTTCTATTCTCAAATGAT
ATTCGAAGGATTTTCGGTCGTTGTGGAAATTCCATTTTATTTACGATTACTATCTTTCTTAGAAGGTAAAGAAAGAGTGA
AATCTCATAATTTACGATCAATTCATTCAATATTTCCGTTTTTAGAGGACAAATTTTCCTATTTAAATAATATATTAGAT
ATATTAATACCCCACCCCATCCATCTTGAAATCTTGGTTCAAACTCTTCGCTACTGGGTAAAAGATGCCTCTTCTTTGCA
TTTTTTACGATTTTTTCTCTACAAGTATCCTATTTGGAATAGTCTTATTA---CTCCAAAGAAATCTAGTTTTTCTTTTT
CAAAAAGAAATCAAAGATTCTTCTTGTTCCTATATAATTTTCATGTATCTGAATGCGAATCTATCTTTGTTTTTCTCCGT
ACCCAATCTTCTCATTTACGCTCAATATCTTTTGAAACCTTTCTAGAACGAATTTCTTTCTATA---AAAAAATCGAACT
AGAAGTCTTTACTAAAAG????????????????????????????????????????????????????????????
>caledonica_JW103
???GAGGAAATCAAA---------AGAAATTTAGAACTAGATAGATCTCAGCAATATGACTTCATATATCCGCTTATCTT
TCAGGAGTATATTTATGCACTTGCTCATGATCGTGTTTTAAAGAGATCTTTTTTTTTGGAAAATGCGGGTTATGACAATA
AATTTAGCTTATTAATTGTGAAACGTTTAATCACTCATTTAATTACTCAAATGTATCAACAGAATCATTTTCTTTTTTCT
GCTAAT---------GATTCTAAG---------CAAAATAAAATTTTTGGGTACAATAGAAATTTCTATTCTCAAATGAT
ATTCGAAGGATTTTCGGTCGTTGTGGAAATTCCATTTTATTTACGATTACTATCTTTCTTAGAAGGTAAAGAAAGAGTGA
AATCTCATAATTTACGATCAATTCATTCAATATTTCCGTTTTTAGAGGACAAATTTTCCTATTTAAATAATATATTAGAT
ATATTAATACCCCACCCCATCCATCTGGAAATCTTGGTTCAAACTCTTCGCTACTGGGTAAAAGATGCCTCTTCTTTGCA
TTTTTTACGATTTTTTCTCTACAAGTATCCTATTTGGAATAGTCTTATTA---CTCCAAAGAAATATAGTTTTTCTTTTT
CAAAAAGAAATCAAAGATTCTTCTTGTTCCTATATAATTTTCATGTATCTGAATGCGAATCTATCTTTGTTTTTCTCCGT
ACCCAATCTTCTCATTTACGCTCAATATCTTTTGAAACCTTTCTAGAACGAATTTCTTTCTATA---AAAAAATCGAACT
AGAAGTCTTTACTAAAAGTTTTAAGGCCAT-CTATGGGTATTTAAAGAGCCTTTCCT?????????????????????
>cameronii_ANA
ATGGAGGAATTCAAA---------AGAAATTTAGAACTAGATAGATCTCAGCAATATGACTTCATATATCCGCTTATCTT
TCAGGAGTATATTTATGCACTTGCTCACGATCGTGTTTTAAAGAGGTCTTTTTTTTTGGAAAATGCGGGTTATGACAATA
AATCTAGCTTATTAATTGTGAAACGTTTAATCACTCATTTAATTACTCAAATCTATCAACAGAATCATTTTCTTTTTTCT
GCTAAT---------GATTCTAAG---------CAAAATAAAATTTTTGGGTACAATAGAAATTTCTATTCTCAAATGAT
ATTCGAAGGATTTTCGGTCGTTGTGGAAATTCCATTTTATTTACGATTACTATCTTTCTTAGAAGGTAAAGAAAGAGTGA
AATCTCATAATTTACGATCAATTCATTCAATATTTCCGTTTTTAGAGGACAAATTTTCCTATCTAAATAATATTATAGAT
ATATTAATACCCCACCCCATCCATCTGGAAATCTTGGTTCAAACTCTTCGCTACTGGGTAAAAGATGCCTCTTCTTTGCA
TTTTTTACGATTTTTTCTCTACAAGTATCCTATTTGGAATAGTCTTATTA---CTCCAAAGAAATCTAGTTTTTCTTTTT
CAAAAAGAAATCAAAGATTCTTCTTGTTCCTATATAATTTTCATGTATCTGAATGCGAATCTATCTTTGTTTTTCTCCGT
ACCCAATCTTCTCATTTACGCTCAATATCTTTTGAAACCTTTCTAGAACGAATTTCTTTCTATA---AAAAAATCGAACT
AGAAGTCTTTACTAAAAGTTTTAAGGCCATTCTATGGGTATTTAAAGAGCCTTTCCTGCATTATGTTAGGTATCGAGG
>canescens_ANA
ATGGAGGAATTCAAA---------AGAAATTTAGAACTAGATAGATCTCAGCAATATGACTTCATATATCCGCTTATCTT
TCAGGAGTATATTTATGCACTTGCTCATGATCGTGTTTTAAAGAGATCTTTTTTTTTGGAAAATGCGGGTTATGACAATA
AATTTAGCTTATTAATTGTGAAACGTTTAATCACTCATTTAATTACTCAAATGTATCAACAGAATCATTTTCTTTTTTCT
GCTAAT---------GATTCTAAG---------CAAAATAAAATTTTTGGGTACAATAGAAATTTCTATTCTCAAATGAT
ATTCGAAGGATTTTCGGTCGTTGTGGAAATTCCATTTTATTTACGATTACTATCTTTCTTAGAAGGTAAAGAAAGAGTGA
AATCTCATAATTTACGATCAATTCATTCAATATTTCCGTTTTTAGAGGACAAATTTTCCTATTCTAATAATATATTAGAT
ATATTAATACCCCACCCCATCCATCTGGAAATCTTGGTTCAAACTCTTCGCTACTGGGTAAAAGATGCCTCTTCTTTGCA
TTTTTTACGATTTTTTCTCTACAAGTATCCTATTTGGAATAGTCTTATTA---CTCCAAAGAAATCTAGTTTTTCTTTTT
CAAAAAGAAATCAAAGATTCTTCTTGTTCCTATATAATTTTCATGTATCTGAATGCGAATCTATCTTTGTTTTTCTCCGT
ACCCAATCTTCTCATTTACGCTCAATATCTTTTGAAACCTTTCTAGAACGAATTTCTTTCTATA---AAAAAATCGAACT
AGAAGTCTTTACTAAAAGTTTTAAGGCCATTCTATGGGTATTTAAAGAGCCTTTCCTGCATTATGTTAGGTATCGAGG
>capitata_ANA
ATGGAGGAATTCAAA---------AGAAATTTAGAACTAGATAGATCTCAGCAATACGACTTCATATATCCGCTTATCTT
TCAGGAGTATATTTATGCACTTGCTCATGATCGTGTTTTAAAGAGATCTTTTTTTTTGGAAAATGCGGGTTATGACAATA
AATCTAGCTTGTTAATTGTGAAACGTTTAATCACTCATTTAATTACTCAAATGTATCAACAGAATCATTTTCTTTTTTCT
GCTAAT---------GATTCTAAG---------CAAAATAAAATTTTTTGGTACAATAGAAATTTCTATTCTCAAATGAT
ATTCGAAGGATTTTCGGTCGTTGTGGAAATTCCATTTTATTTACGATTACTATCTTTCTTAGAAGGTAAAGAAAGAGTGA
AATCTCATAATTTACGATCAATTCATTCAATATTTCCGTTTTTAGAGGACAAATTTTCCTATTTAAATAATATATTAGAT
ATATTAATACCCCACCCCATCCATCTGGAAATCTTGGTTCAAACTCTTCGCTACTGGGTAAAAGATGCCTCTTCTTTGCA
TTTTTTACGATTTTTTCTCTACAAGTATCCTATTTGGAATAGTCTTATTA---CTCCAAAGAAATCTAGTTTTTCTTTTT
CAAAAAGAAATCAAAGATTCTTCTTGTTCCTATATAATTTTCGTGTATCTGAATGCGAATCTATCTTTGTTTTTCTCCGT
ACCCAATCTTCTCATTTACGCTCAATATCTTTTGAAACCTTTCTAGAACGAATTTCTTTCTATA---AAAAAATCGAACT
AGAAGTCTTTACTAAAAGTTTTAAGGCCATTCTATGGGTATTTAAAGAGCCTTTCCTGCATTATGTTAGGTATCGAGG
>carnea_ATsn5
???????????CAAA---------AGAAATTTAGAACTAGATAGATCTCAGCAATATGATTTCATATATCCGCTTATCTT
TCAGGAGTATATTTATGCACTTGCTCACGATCGTGTTTTAAAGAGATCTTTTTTTTTGGAAAATGCGGGTTATAACAATA
AATCTAGCTTATTAATTGTGAAACGTTTAATCACTCATTTAATTACTCAAATGTATCAACAGAATCATTTTCTTTTTTCT
GTTAAT---------GATTCTAAG---------CAAAATCAAATTTTTGGGTACAATAGAAATTTCTATTCTCAAATGAT
ATTCGAAGGATTTGCGGTCGTTGTGGAAATTCCATTTTATTTACGATTACTATCTTTCCTAGAAGGTAAAGAAAGAGTGA
AATCTCATAATTTACGATCAATTCATTCAATATTTCCGTTTTTAGAGGACAAATTTTCTTATTTAAATAATATATTAGAT
ATATTAATACCCCACCCCATCCATCTGGAAATCTTGGTTCAAACTCTTCGCTACTGGGTAAAAGATGCCTCTTCTTTGCA
TTTTTTACGATTTTTTCTCTACAAGTATCCTATTTGGAATATTCTTATTA---CTCCAAAGAAATCTAGTTTTTCTTTTT
CAAAAAGAAATCAAAGATTCTTCTTGTTCCTATATAATTTTCATGTATCTGAATACGAATCTATCTTTGTTTTTCTCCGT
ACCCAATCTTCTCATTTACGCTCAATATCTTTTGAAACCTTTCTAGAACGAATTTCTTTCTATA---AAAAAATCGAACT
AGAAGTCTTTACTAAAAGT???????????????????????????????????????????????????????????
>carnea_b_ANA
ATGGAGGAATTCAAA---------AGAAATTTAGAACTAGATAGATCTCAGCAATATGATTTCATATATCCGCTTATCTT
TCAGGAGTATATTTATGCACTTGCTCACGATCGTGTTTTAAAGAGATCTTTTTTTTTGGAAAATGCGGGTTATAACAATA
AATCTAGCTTATTAATTGTGAAACGTTTAATCACTCATTTAATTACTCAAATGTATCAACAGAATCATTTTCTTTTTTCT
GTTAAT---------GATTCTAAG---------CAAAATAAAATTTTTGGGTACAATAGAAATTTCTATTCTCAAATGAT
ATTCGAAGGATTTGCGGTCGTTGTGGAAATTCCATTTTATTTACGATTACTATCTTTCCTAGAAGGTAAAGAAAGAGTGA
AATCTCATAATTTACGATCAATTCATTCAATATTTCCGTTTTTAGAGGACAAATTTTCTTATTTAAATAATATATTAGAT
ATATTAATACCCCACCCCATCCATCTGGAAATCTTGGTTCAAACTCTTCGCTACTGGGTAAAAGATGCCTCTTCTTTGCA
TTTTTTACGATTTTTTCTCTACAAGTATCCTATTTGGAATATTCTTATTA---CTCCAAAGAAATCTAGTTTTTCTTTTT
CAAAAAGAAATCAAAGATTCTTCTTGTTCCTATATAATTTTCATGTATCTGAATACGAATCTATCTTTGTTTTTCTCCGT
ACCCAATCTTCTCATTTACGCTCAATATCTTTTGAAACCTTTCTAGAACGAATTTCTTTCTATA---AAAAAATCGAACT
AGAAGTCTTTACTAAAAGTTTTAAGGCCATTCTATGGGTATTTAAAGAGCCTCTCCTGCATTATGTTAGGTATCGAGG
>cerinthoides_ANA
ATGGAGGAATTCAAA---------AGAAATTTAGAACTAGATAGATCTCAGCAATATGACTTCATATATCCGCTTATCTT
TCAGGAGTATATTTATGCACTTGCTCATGATCGTGTTTTAAAGAGGTCTTTTTTTTTGGAAAATGCGGGTTATGACAATA
AATCTAGCTTATTAATTGTGAAACGTTTAATCACTCATTTAATTACTCAAATGTATCAACAGAATCATTTTCTTTTTTCT
GCTAAT---------GATTCTAAG---------AAAAATAAAATTTTTGGGTACAATAGAAATTTCTATTCTCAAATGAT
ATTCGAAGGATTTTCGGTCGTTGTGGAAATTCCATTTTATTTACGATTACTATCTTTCTTAGAAGGTAAAGAAAGAGTGA
AATCTCATAATTTACAATCAATTCATTCAATATTTCCGTTTTTAGAGGACAAATTTTCCTATTTAAATAATATATTAGAT
ATATTAATACCCCACCCCATCCATCTGGAAATCTTGGTTCAAACTCTTCGCTACTGGGTAAAAGATGCCTCTTCTTTGCA
TTTTTTACGATTTTTTCTCTACAAGTATCCTATTTGGAATAGTCTTATTA---CTCCAAAGAAATCTAGTTTTTCTTTTT
CAAAAAGAAATCAAAGATTCTTCTTGTTCCTATATAATTTTCATGTATCTGAATGCGAATCTATCTTTGTTTTTCTCCGT
ACCCAATCTTCTCATTTACGCTCAATATCTTTTGAAACCTTTCTAGAACGAATTTCTTTCTATA---AAAAAATCGAACT
AGAAGTCTTTACTAAAAGTTTTAAGGCTATTCTATGGGTATTTAAAGAGCCTTTCCTGCATTATGTTAGGTATCGAGG
>cerinthoides_MP653
???????????CAAA---------AGAAATTTAGAACTAGATAGATCTCAGCAATATGACTTCATATATCCGCTTATCTT
TCAGGAGTATATTTATGCAGTTGCTCATGATCGTGTTTTAAAGATGTCTTTTTTTTTGGAAAATGCGGGTTATGACAATA
AATCTAGCTTATTAATTGTGAAACGTTTAATCACTCATTTAATTACTCAAATGTATCAGCAGAATCATTTTCTTTTTTCT
GCTAAT---------GATTCTAAG---------CAAAATAAAATTTTTGGGTACAATAGAAATTTCTATTCTCAAATGAT
ATTCGAAGGATTTTCGGTCGTTGTGGAAATTCCATTTTATTTACGATTACTATCTTTCTTAGAAGGTAAAGAAAGAGTGA
AATCTCATAATTTACGATCAATTCATTCAATATTTCCGTTTTTAGAGGACAAATTTTCCTATTTAAATAATATATTAGAT
ATATTAATACCCCACCCCATCCATCTGGAAATCTTGGTTCAAACTCTTCGCTACTGGGTAAAAGATGCCTCTTCTTTGCA
TTTTTTACGATTTTTTCTCTACAAGTATCCTATTTGGAATAGTCTTATTA---CTCCAAAGAAATCTAGTTTTTCTTTTT
CAAAAAGAAATCAAAGATTCTTCTTGTTCCTATATAATTTTCATGTATCTGAATGCGAATCTATCTTTGTTTTTCTCCGT
ACCCAATCTTCTCATTTACGCTCAATATCTTTTGAAACCTTTCTAGAACGAATTTCTTTCTATA---AAAAAATCGAACT
AGAAGTCTTTACTAAAAGT???????????????????????????????????????????????????????????
>chrysocodon_ANA
ATGGAGGAATTCAAA---------AGAAATTTAGAACTAGATAGATCTCAGCAATATGACTTCATATATCCGCTTATCTT
TCAGGAGTATATTTATGCACTTGCTCATGATCGTGTTTTAAAGAGATCTTTTTTTTTGGAAAATGCGGGTTATGACAATA
AATTTAGCTTATTAATTGTGAAACGTTTAATCACTCATTTAATTACTCAAATGTATCAACAGAATCATTTTATTTTTTCT
GCTAAT---------GATTCTAAG---------CAAAATAAAATTTTTGGGTACAATAGAAATTTCTATTCTCAAATGAT
ATTCGAAGGATTTTCGGTCGTTGTGGAAATTCCATTTTATTTACGATTACTATCTTTCTTAGAAGGTAAAGAAAGAGTGA
AATCTCATAATTTACGATCAATCCATTCAATATTTCCGTTTTTAGAGGACAAATTTTCCTATTTAAATAATATATTAGAT
ATATTAATACCCCACCCCATCCATCTGGAAATCTTGGTTCAAACTCTTCGCTACTGGGTAAAAGATGCCTCTTCTTTGCA
TTTTTTACGATTTTTTCTCTACAAGTATCCTATTTGGAATAGTGTTATTA---CTCCAAAGAAATCTAGTTTTTCTTTTT
CAAAAAGAAATCAAAGATTCTTCTTGTTCCTATATAATTTTCATGTATCTGAATGCGAATCTATCTTTGTTTTTCTCCGT
ACCCAATCTTCTCATTTACGCTCAATATCTTTTGAAACCTTTCTAGAACGAATTTCTTTCTATA---AAAAAATCGAACT
AGAAGTCTTTACTAAAAGTTTTAAGGCCATTCTATGGGTATTTAAAGAGCCTTTCCTGCATTATGTTAGGTATCGAGG
>ciliaris_c_ANA
ATGGAGGAATTCAAA---------AGAAATTTAGAACTAGATAGATCTCAGCAATATGATTTCATATATCCGCTTATCTT
TCAGGAGTATATTTATGCACTTGCTCATGATCGTGTTTTAAAGAGATCTTTTTTTTTGGAAAATGCGGGTTATAACAATA
AATCTAGCTTATTAATTGTGAAACGTTTAATCACTCATTTAATTACTGAAATGTATCAACAGAATCATTTGCTTTTTTCT
GTTAAT---------GATTCTAAG---------CAAAATCCTATTTTTGGGTACAATAGAAATTTCTATTCTCAAATGAT
ATTTGAAGGATTTGCGGTCGTTGTGGAAATTCCATTTTATTTACGATTACTATCTTTACTAGACGGTAAAGAAAGAGTGA
AATCTTATAATTTACGATCAATTCATTCAATATTTCCTTTTTTAGAGGACAAATTTTCCTATTTAAATAATATATTAGAT
ATATTAATACCCCACCCCATCCATCTGGAAATCTTGGTTCAAACTCTTCGCTACTGGATAAAAGATGCCTCTTCTTTGCA
TTTTTTACGATTTTTTCTCTACAAGTATCCTATTTGGAATAGTCTTATTA---CTCCAAAGAAATCTAGTTTGTCTTTTT
CAAAAAGAAATCAAAGATTCTTCTTGTTCCTATATAATTTTCATGTATCTGAATACGAATCTATCTTTGTTTTTCTCCGT
ACCCAATCTTCTCATTTACGCTCAATATCTTTTGAAACCTTTCTAGAACGAATTTCTTTCTATA---AAAAAATCGAACT
AGAAGTCTTTACTAAAAGTTTTAAGGCCACTCTGTGGGTATTTAAAGAGCCTTTCCTGCATTATGTTAGGTATCGAGG
>cinerea_MP967
???????????CAAA---------AGAAATTTAGAACTAGATAGATCTCAGCAATATGACTTCATATATCCGCTTATCTT
TCAGGAGTATATTTATGCACTTGCTCATGATCGTGTTTTAAAGAAATCTTTTTTTTTGGAAAATGCGGGTTATGACAATA
AATCTAGCTTATTAATTGTGAAACGTTTAATCACTCATTTAATTACTCAAATGTATCAACAGAATCATTTTCTTTTTTCT
GCTAAT---------GATTCTAAG---------CAAAATAAAATTTTTGGGTACAATAGAAATTTCTATTCTCAAATGAT
ATTCGAAGGATTTGCGGTCGTTGTGGAAATTCCATTTTATTTACGATTACTATCTTTCCTAGAAGGTAAAGAAAGAGTGA
AATCTCATAATTTACGATCAATTCATTCAATATTTCCGTTTTTAGAGGACAAATTTTCCTATTTAAATAATATATTAGAT
ATATTAATACCCCACCCCATCCATCTGGAAATCTTGGTTCAAACCCTTCGCTACTGGGTAAAAGATGCCTCTTCTTTGCA
TTTCTTACGATTTTTTCTCTACAAGAATCCTATTTGGAATAGTCTTATTA---TTCCAAAGAAATCGAGTTTTTCTTTTT
CAAAAAGAAATCAAAGATTCTTCTTGTTCCTATATAATTTTCATGTATCTGAATACGAATCTATCTTTGTTTTTCTCCGT
ACCCAATCTTCTCATTTACGTTCAATATCTTTTGAAACCTTTCTAGAACGAATTTCTTTCTATA---AAAAAATCGAACT
AGAAGTCTTTACTAAAAGT???????????????????????????????????????????????????????????
>cinerea_a_ANA
ATGGAGGAATTCAAA---------AGAAATTTAGAACTAGATAGATCTCAGCAATATGACTTCATATATCCGCTTATCTT
TCAGGAGTATATTTATGCACTTGCTCATGATCGTGTTTTAAAGAAATCTTTTTTTTTGGAAAATGCGGGTTATGACAATA
AATCTAGCTTATTAATTGTGAAACGTTTAATCACTCATTTAATTACTCAAATGTATCAACAGAATCATTTTCTTTTTTCT
GCTAAT---------GATTCTAAG---------CAAAATAAAATTTTTGGGTACAATAGAAATTTCTATTCTCAAATGAT
ATTCGAAGGATTTGCGGTCGTTGTGGAAATTCCATTTTATTTACGATTACTATCTTTCCTAGAAGGTAAAGAAAGAGTGA
AATCTCATAATTTACGATCAATTCATTCAATATTTCCGTTTTTAGAGGACAAATTTTCCTATTTAAATAATATATTAGAT
ATATTAATACCCCACCCCATCCATCTGGAAATCTTGGTTCAAACCCTTCGCTACTGGGTAAAAGATGCCTCTTCTTTGCA
TTTCTTACGATTTTTTCTCTACAAGAATCCTATTTGGAATAGTCTTATTA---TTCCAAAGAAATCGAGTTTTTCTTTTT
CAAAAAGAAATCAAAGATTCTTCTTGTTCCTATATAATTTTCATGTATCTGAATACGAATCTATCTTTGTTTTTCTCCGT
ACCCAATCTTCTCATTTACGTTCAATATCTTTTGAAACCTTTCTAGAACGAATTTCTTTCTATA---AAAAAATCGAACT
AGAAGTCTTTACTAAAAGTTTTAAGGCCATTCTATGGGTATTTAAAGAACCTTTCCTGCATTATGTTAGGTATCGAGG
>clavisepala_ANA
ATGGAGGAATTCAAA---------AGAAATTTAGACCTAGATAGATCTCAGCAATATGACTTCATATATCCGCTTATCTT
TCAGGAGTATATTTATGCACTTGCTCATGATCGTGTTTTAAAGAGATCTTTTTTTTTGGAAAATGCGGGTTATGACAATA
AATCTAGCTTATTAATTGTGAAACGTTTAATCACTCATTTAATTACTCAAATGTATCAACAGAATCATTTTCTTTTTTCT
GCTAAT---------GATTCTAAG---------CAAAATAAAATTTTTGGGTACAATAGAAATTTCTATTCTCAAATGAT
ATTCGAAGGATTTTCGGTCGTTGTGGAAATTCCATTTTATTTACGATTACTATCTTTCTTAGAAGGTAAAGAAAGAATGA
AATCTCATAATTTACGATCAATTCATTCAATATTTCCGTTTTTAGAGGACAAATTTTCCTATTTAAATAATATATTAGAT
ATATTAATACCCCACCCCATCCATCTTGAAATCTTGGTTCAAACTCTTCGCTACTGGGTAAAAGATGCCTCTTCTTTGCA
TTTTTTACGATTTTTTCTCTACAAGTATCCTATTTGGAATAGTCTTATTA---CTACAAAGAAATCTAGTTTTTATTTTT
CAAAAAGAAATCAAAGATTCTTCTTGTTCCTATATAATTTTCATGTATCTGAATGCGAATCTATCTTTGTTTTTCTCCGT
ACCCAATCTTCTCATTTACGCTCAATATCTTTTGAAACCCTTCTAGAACGAATTTCTTTCTATA---AAAAAATCGAACT
AGAAGTCTTTACTAAAAGTTTTAAGGCCATTCTATGGGTATTTAAAGAGCCTTTCCTGCATTATGTTAGGTATCGAGG
>coarctata_ANA
ATGGAGGAATTCAAA---------AGAAATTTAGAACTAGATAGATCTCAGCAATATGACTTCATATATCCGCTTATCTT
TCAGGAGTATATTTATGCACTTGCTCATGATCGTGTTTTAAAGAGATCTTTTTTTTTGGAAAATGCGGGTTATGACAATA
AATCTAGTTTATTAATTGTGAAACGTTTAATCACTCATTTAATTACTCAAATGTATCAACAGAATCATTTTCTTTTTTCT
GCTAAT---------GATTCTAAG---------CAAAATAAAATTTTTGGGTACAATAGAAATTTCTATTCTCAAATGAT
ATTCGAAGGATTTTCGGTCGTTGTGGAAATTCCATTTTATTTACGATTACTATCTTTCTTAGAAGGTAAAGAAAGAGTGA
AATCTCATAATTTACGATCAATTCATTCAATATTTCCGTTTTTAGAGGACAAATTTTCCTATTTAAATAATATATTAGAT
ATATTAATACCCCACCCCATCCATCTGGAAATCTTGGTTCAAACTCTTCGCTACTGGGTAAAAGATGCCTCTTCTTTGCA
TTTTTTACGATTTTTTCTCTACAAGTATCCTATTTGGAATAGTCTTATTA---CTCCAAAGAAATCTAGTTTTTCTTTTT
CAAAAAGAAATCAAAGATTCTTCTTGTTCCTATATAATTTTCATGTATCTGAATGCGAATCTATCTTTGTTTTTCTCCGT
ACCCAATCTTCTCATTTACGCTCAATATCTTTTGAAACCTTTCTAGAACGAATTTCTTTCTATA---AAAAAATCGAACG
AGAAGTCTTTACTAAAAGTTTTAAGGCCATTCTATGGGTATTTAAAGAGCCTTTCCTGCATTATGTTAGGTATCGAGG
>coccinea_coc_MP1020
????????????????????????????????AGAACTAGATAGATCTCAGCAATATGACTTCATATATCCGCTTATCTT
TCAGGAGTATATTTATGCACTTGCTCATGATCGTGTTTTAAAGAGATCTTTTTTTTTGGAAAATGCGGGTTATGACAATA
AATCTAGCTTATTAATTGTGAAACGTTTAATCACTCATTTAATTACTCAAATGTATCAACAGAATCATTTTCTTTTTTCT
GCTAAT---------GATTCTAAG---------CAAAATAAAATTTTTGGGTACAATAGAAATTTCTATTCTCAAATGAT
ATTCGAAGGATTTTCGGTCGTTGTGGAAATTCCATTTTATTTACGATTACTATCTTTCTTAGAAGGTAAAGAAAGAGTGA
AATCTCATAATTTACGATCAATTCATTCAATATTTCCGTTTTTAGAGGACAAATTTTCCTATTTAAATAATATATTAGAT
ATATTAATACCCCACCCCATCCATCTGGAAATCTTGGTTCAAACTCTTCGCTACTGGGTAAAAGATGCCTCTTCTTTGCA
TTTTTTACGATTTTTTCTCTACAAGTATCCTATTTGGAATAGTCTTATTA---CTCCAAAGAAATCTAGTTTTTCTTTTT
CAAAAAGAAATCAAAGATTCTTCTTGTTCCTATATAATTTTCATGTATCTGAATGCGAATCTATCTTTGTTTTTCTCCGT
ACCCAATCTTCTCATTTACGCTCAATATCTTTTGAAACCTTTCTAGAACGAATTTCTTTCTATA---AAAAAATAGAACG
AGAAGTCTT?????????????????????????????????????????????????????????????????????
>coccinea_coc_MP1053
????????????????????????????????????CTAGATAGATCTCAGCAATATGACTTCATATATCCGCTTATCTT
TCAGGAGTATATTTATGCACTTGCTCATGATCGTGTTTTAAAGAGATCTTTTTTTTTGGAAAATGCGGGTTATGACAATA
AATCTAGCTTATTAATTGTGAAACGTTTAATCACTCATTTAATTACTCAAATGTATCAACAGAATCATTTTCTTTTTTCT
GCTAAT---------GATTCTAAG---------CAAAATAAAATTTTTGGGTACAATAGAAATTTCTATTCTCAAATGAT
ATTCGAAGGATTTTCGGTCGTTGTGGAAATTCCATTTTATTTACGATTACTATCTTTCTTAGAAGGTAAAGAAAGAGTGA
AATCTCATAATTTACGATCAATTCATTCAATATTTCCGTTTTTAGAGGACAAATTTTCCTATTTAAATAATATATTAGAT
ATATTAATACCCCACCCCATCCATCTGGAAATCTTGGTTCAAACTCTTCGCTACTGGGTAAAAGATGCCTCTTCTTTGCA
TTTTTTACGATTTTTTCTCTACAAGTATCCTATTTGGAATAGTCTTATTA---CTCCAAAGAAATCTAGTTTTTCTTTTT
CAAAAAGAAATCAAAGATTCTTCTTGTTCCTATATAATTTTCATGTATCTGAATGCGAATCTATCTTTGTTTTTCTCCGT
ACCCAATCTTCTCATTTACGCTCAATATCTTTTGAAACCTTTCTAGAACGAATTTCTTTCTATA---AAAAAATAGAACG
AGAAGTCTT?????????????????????????????????????????????????????????????????????
>corifolia_ANA
ATGGAGGAATTCAAA---------AGAAATTTAGAACTAGATAGATCTCAGCAATATGACTTCATATATCCGCTTATCTT
TCAGGAGTATATTTATGCACTTGCTCATGATCGTGTTTTAAAGAGATCTTTTTTTTTGGAAAATGCGGGTTATGACAATA
AATTTAGCTTATTAATTGTGAAACGTTTAATCACTCATTTAATTACTCAAATGTATCAACAGAATCATTTTCTTTTTTCT
GCTAAT---------GATTCTAAG---------CAAAATAAAATTTTTGGGTACAATAGAAATTTCTATTCTCAAATGAT
ATTCGAAGGATTTTCGGTCGTTGTGGAAATTCCATTTTATTTACGATTACTATCTTTCTTAGAAGGTAAAGAAAGAGTGA
AATCTCATAATTTACGATCAATTCATTCAATATTTCCGTTTTTAGAGGACAAATTTTCCTATTTAAATAATATATTAGAT
ATATTAATACCCCACCCCATCCATCTGGAAATCTTGGTTCAAACTCTTCGCTACTGGGTAAAAGATGCCTCTTCTTTGCA
TTTTTTACGATTTTTTCTCTACAAGTATCCTATTTGGAATAGTCTTATTA---CTCCAAAGAAATATAGTTTTTCTTTTT
CAAAAAGAAATCAAAGATTCTTCTTGTTCCTATATAATTTTCATGTATCTGAATGCGAATCTATCTTTGTTTTTCTCCGT
ACCCAATCTTCTCATTTACGCTCAATATCTTTTGAAACCTTTCTAGAACGAATTTCTTTCTATA---AAAAAATCGAACT
AGAAGTCTTTACTAAAAGTTTTAAGGCCATTCTATGGGTATTTAAAGAGCCTTTCCTGCATTATGTTAGGTATCGAGG
>corifolia_MP823
???????????CAAA---------AGAAATTTAGAACTAGATAGATCTCAGCAATATGACTTCATATATCCGCTTATCTT
TCAGGAGTATATTTATGCACTTGCTCATGATCGTGTTTTAAAGAGATCTTTTTTTTTGGAAAATGCGGGTTATGACAATA
AATTTAGCTTATTAATTGTGAAACGTTTAATCACTCATTTAATTACTCAAATGTATCAACAGAATCATTTTCTTTTTTCT
GCTAAT---------GATTCTAAG---------CAAAATAAAATTTTTGGGTACAATAGAAATTTCTATTCTCAAATGAT
ATTCGAAGGATTTTCGGTCGTTGTGGAAATTCCATTTTATTTACGATTACTATCTTTCTTAGAAGGTAAAGAAAGAGTGA
AATCTCATAATTTACGATCAATTCATTCAATATTTCCGTTTTTAGAGGACAAATTTTCCTATTTAAATAATATATTAGAT
ATATTAATACCCCACCCCATCCATCTGGAAATCTTGGTTCAAACTCTTCGCTACTGGGTAAAAGATGCCTCTTCTTTGCA
TTTTTTACGATTTTTTCTCTACAAGTATCCTATTTGGAATAGTCTTATTA---CTCCAAAGAAATATAGTTTTTCTTTTT
CAAAAAGAAATCAAAGATTCTTCTTGTTCCTATATAATTTTCATGTATCTGAATGCGAATCTATCTTTGTTTTTCTCCGT
ACCCAATCTTCTCATTTACGCTCAATATCTTTTGAAACCTTTCTAGAACGAATTTCTTTCTATA---AAAAAATCGAACT
AGAAGTCTTTACTAAAAGT???????????????????????????????????????????????????????????
>cristata_MP820
???????????CAAA---------AGAAATTTAGAACTAGATAGATCTCAGCAATATGACTTCATATATCCGCTTATCTT
TCAGGAGTATATTTATGCACTTGCTCATGATCGTGTTTTAAAGAGATCTTTTTTTTTGGAAAATGCGGGTTATGACAATA
AATYTAGCTTATTAATTGTGAAACGTTTAATCACTCATTTAATTACTCAAATGTATCAACAGAATCATTTTCKTTTTTCT
GCTAAT---------GATTCTAAG---------CAAAATAAAATTTTTGGGTACAATAGAAATTTCKATTCTCAAATGAT
ATTCGAAGGATTTTCGGTCGTTGTGGAAATTCCATTTTATTTACGATTACTATCTTTCTTAGAAGGTAAAGAAAGAGTGA
AATCTCATAATTTACGATCAATTCATTCAATATTTCCGTTTTTAGAGGACAAATTTTCCTATTTAAATAATATATTAGAT
ATATTAATACCCCACCCCATCCATCTKGAAATCTTGGTTCAAACTCTTCGCTACTGGGTAAAAGATGCCTCTTCTTTGCA
TTTTTTACGATTTTTTCTCTACAAGTATCCTATTTGGAATAGTYTTATTA---CTCCAAAGAAATCTAGTTTTTCTTTTT
CAAAAAGAAATCAAAGATTCTTCTTGTTCCTATATAATTTTCATGTATCTGAATGCGAATCTATCTTTGTTTTTCTCCGT
ACCCAATCTTCTCATTTACGCTCAATATCTTTTGAAACCTTTCTAGAACGAATTTCTTTCTATA---AAAAAATCGAACT
AGAAGTCTTTACTAAAAGT???????????????????????????????????????????????????????????
>cryptoclada_EO12684
ATGGAGGAA???????????????????????????????????????????????????????????????????????
????????????????????????????????????????????????????????????????????????????????
??????????????????TGAAACGTTTAATCACTCATTTAATTACTCAAATGTATCAACAGAATCATTTTCTTTTTTCT
GCTAAT---------GATTCTAAG---------CAAAATAAAATTTTTGGGTACAATAGAAATTTCGATTCTCAAATGAT
ATTCGAAGGATTTTCGGTCGTTGTGGAAATTCCATTTTATTTACGATTACTATCTTTCTTAGAAGGTAAAGAAAGAGTGA
AATCTCATAATTTACGATCAATTCATTCAATATTTCCGTTTTTAGAGGACAAATTTTCCTATTCTAATAATATATTAGAT
ATATTAATACCCCACCCCATCCATCTTGAAATCTTGGTTCAAACTCTTCGCTACTGGGTAAAAGATGCCTCTTCTTTGCA
TTTTTTACGATTTTTTCTCTACAAGTATCCTATTTGGAATAGTCTTATTA---CTCCAAATAAATCTAGTTTTTCTTTTT
CAAAAAGAAATCAAAGATTCTTCTTGTTCTTATATAATTTTCATGTATCTGAATGCGAATCTATCTTTGTTTTTCTCCGT
ACCCAATCTTCTCATTTACGCTCAATATCTTTTGAAACCTTTCTAGAACGAATTTCTTTCTATA---AAAAAATCGAACT
AGAAGT????????????????????????????????????????????????????????????????????????
>cyathiformis_a_ANA
ATGGAGGAATTCAAA---------AGAAATTTAGAACTAGATAGATCTCAGCAATATGACTTCATATATCCGCTTATCTT
TCAGGAGTATATTTATCCACTTGCTCATGATCGTGTTTTAAAGAGATCTTTTTTTTTGGAAAATGCGGGTTATGACAATA
AATTTAGCTTATTAATTGTGAAACGTTTAATCACTCATTTAATTACTCAAATGTATCAACAGAATCATTTTATTTTTTCT
GCTAAT---------GATTCTAAG---------CAAAATAAAATTTTTGGGTACAATAGAAATTTCTATTCTCAAATGAT
ATTCGAAGGATTTTCGGTCGTTGTGGAAATTCCATTTTATTTACGATTACTATCTTTCTTAGAAGGTAAAGAAAGAGTGA
AATCTCATAATTTACGATCAATTCATTCAGTATTTCCGTTTTTAGAGGACAAATTTTCCTATTTAAATAATATATTAGAT
ATATTAATACCCCACCCCATCCATCTGGAAATCTTGGTTCAAACTCTTCGCTACTGGGTAAAAGATGCCTCTTCTTTGCA
TTTTTTACGATTTTTTCTCTACAAGTATCCTATTTGGAATAGTCTTATTA---CTCCAAAGAAAGATAGTTTTTCTTTTT
CAAAAAGAAATCAAAGATTCTTCTTGTTCCTATATAATTTTCATGTATCTGAATGCGAATCTATCTTTGTTTTTCTCCGT
ACCCAATCTTCTCATTTACGCTCAATATCTTTTGAAACCTTTCTAGAACGAATTTCTTTCTATA---AAAAAATCGAACT
AGAAGTCTTTACTAAAAGTTTTAAGGCCATTCTATGGGTATTTAAAGAGCCTTTCCTGCATTATGT????????????
>cyathiformis_d_ANA
ATGGAGGAATTCAAA---------AGAAATTTAGAACTAGATAGATCTCAGCAATATGACTTCATATATCCGCTTATCTT
TCAGGAGTATATTTATCCACTTGCTCATGATCGTGTTTTAAAGAGATCTTTTTTTTTGGAAAATGCGGGTTATGACAATA
AATTTAGCTTATTAATTGTGAAACGTTTAATCACTCATTTAATTACTCAAATGTATCAACAGAATCATTTTATTTTTTCT
GCTAAT---------GATTCTAAG---------CAAAATAAAATTTTTGGGTACAATAGAAATTTCTATTCTCAAATGAT
ATTCGAAGGATTTTCGGTCGTTGTGGAAATTCCATTTTATTTACGATTACTATCTTTCTTAGAAGGTAAAGAAAGAGTGA
AATCTCATAATTTACGATCAATTCATTCAGTATTTCCGTTTTTAGAGGACAAATTTTCCTATTTAAATAATATATTAGAT
ATATTAATACCCCACCCCATCCATCTGGAAATCTTGGTTCAAACTCTTCGCTACTGGGTAAAAGATGCCTCTTCTTTGCA
TTTTTTACGATTTTTTCTCTACAAGTATCCTATTTGGAATAGTCTTATTA---CTCCAAAGAAAGATAGTTTTTCTTTTT
CAAAAAGAAATCAAAGATTCTTCTTGTTCCTATATAATTTTCATGTATCTGAATGCGAATCTATCTTTGTTTTTCTCCGT
ACCCAATCTTCTCATTTACGCTCAATATCTTTTGAAACCTTTCTAGAACGAATTTCTTTCTATA---AAAAAATCGAACT
AGAAGTCTTTACTAAAAGTTTTAAGGCCATTCTATGGGTATTTAAAGAGCCTTTCCTGCATTATGT????????????
>dissimulans_EO12596
???GAGGAAATCAAA---------AGAAATTTAGAACTAGATAGATCTCAGCAATATGACTTCATATATCCGCTTATCTT
TCAGGAGTATATTTATGCACTTGCTCATGATCGTGTTTTAAATATATCTTTTTTTTTGGAAAATGCGGGTTATGACAATA
AATCTAGCTTATTAATTGTGAAACGTTTAATCATTCATTTAATTACTCAAATGTATCAACAGAATCATTTTCTTTTTTCT
GCTAAT---------GATTCTAAG---------CAAAATAAAATTTTTGGGTACAATAGAAATTTCTATTCTCAAATGAT
ATTCGAAGGATTTTCGGTCGTTGTGGAAATTCCATTTTATTTACGATTACTATCTTTCTTAGAAGGTAAAGAAAGAGTGA
AATCTCATAATTTACGATCAATTCATTCAATATTTCCGTTTTTAGAGGACAAATTTTCCTATTTAAATAATATATTAGAT
ATATTAATACCCCACCCCATCCATCTTGAAATCTTGGTTCAAACTCTTCGCTACTGGGTAAAAGATGCCTCTTCTTTGCA
TTTTTTACGATTTTTTCTCTACAAGTATCCTATTTGGAATAGTCTTATTA---CTCCAAAGAAATCTAGTTTTTCTTTTT
CAAAAAGAAATCAAAGATTCTTCTTGTTCCTATATAATTTTCATGTATCTGAATGCGAATCTATCTTTGTTTTTCTCCGT
ACCCAATCTTCTCATTTACGCTCAATATCTTTTGAAACCTTTCTAGAACGAATTTCTTTCTATA---AAAAAATCGAACT
AGAAGTCTTTACTAAAAGT???????????????????????????????????????????????????????????
>dominans_MP648
ATGCAGGAA???????????????????????????????????????????????????????????????????????
????????????????????????????????????????????????????????????????????????????????
??????????????????TGAAACGTTTAATCATTCATTTAATTACTCAAATGTATCAACAGAATCATTTTCTTTTTTCT
GCTAAT---------GATTCTAAG---------CAAAATAAAATTTTTGGGTACAATAGAAATTTCTATTCTCAAATGAT
ATTCGAAGGATTTTCGGTCGTTGTGGAAATTCCATTTTATTTACGATTACTATCTTTCTTAGAAGGTAAAGAAAGAGTGA
AATCTCATAATTTACGATCAATTCATTCAATATTTCCGTTTTTAGAGGACAAATTTTCCTATTTAAATAATATATTAGAT
ATATTAATACCCCACCCCATCCATCTTGAAATCTTGGTTCAAACTCTTCGCTACTGGGTAAAAGATGCCTCTTCTTTGCA
TTTTTTACGATTTTTTCTCTACAAGTATCCTATTTGGAATAGTCTTATTA---CTCCAAAGAAATCTAGTTTTTCTTTTT
CAAAAAGAAATCAAAGATTCTTCTTGTTCCTATATAATTTTCATGTATCTGAATGCGAATCTATCTTTGTTTTTCTCCGT
ACCCAATCTTCTCATTTACGCTCAATATCTTTCGAAACCTTTCTAGAACGAATTTCTTTCTATA---AAAAAATCGAACT
AGAAGT????????????????????????????????????????????????????????????????????????
>dracomontana_EO12130
ATGGAGGAA???????????????????????????????????????????????????????????????????????
????????????????????????????????????????????????????????????????????????????????
????????????????????????????????????????????????????????????????????????????????
????????????????????????????????????????????????????????????????????????????????
????????????????????????????????????????????????????????????????????????????????
????????????????????????????????????????????????????????????????????????????????
????????????????????????????????????????????????????????????????????????????????
????????????????????????????????????????????????????????????????????????????????
????????????????????????????????????????????????????????????????????????????????
????????????????????????????????????????????????????????????????????????????????
??????????????????????????????????????????????????????????????????????????????
>drakensbergensis_DB1443
????????????????????????????????????????????????????????????????????????????????
????????????????????????????????????????????????????????????????????????????????
??????????????????TGAAACGTTTAATCACTCATTTAATTACTCAAATGTATCAACAGAATCATTTTCTTTTTTCG
GCTAAT---------GATTCTAAG---------CAAAATAAAATTTTTGGGTACAATAGAAATTTCTATTCTCAAATGAT
ATTCGAAGGATTTTCGGTCGTTGTGGAAATTCCATTTTATTTACGATTTCTATCTTTCTTAGAAGGTAAAGAAAGAGTGA
AATCTCATAATTTACGATCAATTCATTCAATATTTCCGTTTTTAGAGGACAAATTTTCCTATTTAAATAATATATTAGAT
ATATTAATACCCCACCCCATCCATCTTGAAATCTTGGTTCAAACTCTTCGCTACTGGGTAAAAGATGCCTCTTCTTTGCA
TTTTTTACGATTTTTTCTCTACAAGTATCCTATTTGGAATAGTCTTATTA---CTCCAAAGAAATCTAGTTTTTCTTTTT
CAAAAAGAAATCAAAGATTCTTCTTGTTCCTATATAATTTTCATGTATCTGAATGCGAATCTATCTTTGTTTTTCTCCGT
ACCCAATTTTCTCATTTACGCTCAATATCTTTTGAAACCTTTCTAGAACGAATTTCTTTCTATA---AAAAAATCGAACT
AGAAGT????????????????????????????????????????????????????????????????????????
>duthieae_ANA
ATGGAGGAATTCAAA---------AGAAATTTAGAACTAGATAGATCTCAGCAATATGACTTCATATATCCGCTTATCTT
TCAGGAGTATATTTATCCACTTGCTCATGATCGTGTTTTAAAGAGATCTTTTTTTTTGGAAAATGCGGGTTATGACAATA
AATTTAGCTTATTAATTGTGAAACGTTTAATCACTCATTTAATTACTCAAATGTATCAACAGAATCATTTTTTTTTTTAT
GCTAAT---------GATTCTAAG---------CAAAATAAAATTTTTGGGTACAATAGAAATTTCTATTCTCAAATGAT
ATTCGAAGGATTTTCGGTCGTTGTGGAAATTCCATTTTATTTACGATTACTATCTTTCTTAGAAGGTAAAGAAAGAGTGA
AATCTCATAATTTACGATCAATTCATTCAATATTTCCGTTTTTAGAGGACAAATTTTCCTATTTAAATAATATATTAGAT
ATATTAATACCCCACCCCATCCATCTGGAAATCTTGGTTCAAACTCTTCGCTACTGGGTAAAAGATGCCTCTTCTTTGCA
TTTTTTACGATTTTTTCTCTACAAGTATCCTATTTGGAATAGTCTTATTA---CTCCAAAGAAATCTAGTTTTTCTTTTT
CAAAAAGAAATCAAAGATTCTTCTTGTTCCTATATAATTTTCATGTATCTGAATGCGAATCTATCTTTGTTTTTCTCCGT
ACCCAATCTTCTCATTTACGCTCAATATCTTTTGAAACCTTTCTAGAACGAATTTCTTTCTATA---AAAAAATCGAACT
AGAAGTCTTTACTAAAAGTTTTAAGGCCATTCTATGGGTATTTAAAGAGCCTTTCCTGCATTATGTTAGGTATCGAGG
>elimensis_ANA
ATGGAGGAATTCAAA---------AGAAATTTAGAACTAGATAGATCTCAGCAATATGACTTCATATATCCGCTTATCTT
TCAGGAGTATATTTATCCACTTGCTCATGATCGTGTTTTAAAGAGATCTTTTTTTTTGGAAAATGCGGGTTATGACAATA
AATTTAGCTTATTAATTGTGAAACGTTTAATCACTCATTTAATTACTCAAATGTATCAACAGAATCATTTTATTTTTTCT
GCTAAT---------GATTCTAAG---------CAAAATAAAATTTTTGGGTACAATAGAAATTTCTATTCTCAAATGAT
ATTCGAAGGATTTTCGGTCGTTGTGGAAATTCCATTTTATTTACGATTACTATCTTTCTTAGAAGGTAAAGAAAGAGTGA
AATCTCATAATTTACGATCAATTCATTCAATATTTCCGTTTTTAGAGGACAAATTTTCCTATTTAAATAATATATTAGAT
ATATTAATACCCCACCCCATCCATCTGGAAATCTTGGTTCAAACTCTTCGCTACTGGGTAAAAGATGCCTCTTCTTTGCA
TTTTTTACGATTTTTTCTCTACAAGTATCCTATTTGGAATAGTCTTATTA---CTCCAAAGAAATCTAGTTTTTCTTTTT
CAAAAAGAAATCAAAGATTCTTCTTGTTCCTATATAATTTTCATGTATCTGAATGCGAATCTATCTTTGTTTTTCTCCGT
ACCCAATCTTCTCATTTACGCTCAATATCTTTTGAAACCTTTCTAGAACGAATTTCTTTCTATA---AAAAAATCGAACT
AGAAGTCTTTACTAAAAGTTTTAAGGCCATTCTATGGGTATTTAAAGAGCCTTTCCTGCATTATGT????????????
>equisetifolia_ANA_CP
ATGGAGGAATTCAAA---------AGAAATTTAGAACTAGATAGATCTCAGCAATATGACTTCATATATCCGCTTATCTT
TCAGGAGTATATTTATGCACTTGCTCATGATCGTGTTTTAAAGAGATCTTTTTTTTTGGAAAATGCGGGTTATGACAATA
AATCTAGCTTATTAATTGTGAAACGTTTAATCACTCATTTAATTACTCAAATGTATCAACAGAATCATTTTCTTTTTTCT
GCTAAT---------GATTCTAAG---------CAAAATAAAATTTTTGGGTACAATAGAAATTTCTATTCTCAAATGAT
ATTCGAAGGATTTTCGGTCGTTGTGGAAATTCCATTTTATTTACGATTACTATCTTTCTTAGAAGGTAAAGAAAGAGTGA
AATCTCATAATTTACAATCAATTCATTCAATATTTCCGTTTTTAGAGGACAAATTTTCCTATTTAAATAATATATTAGAT
ATATTAATACCCCACCCCATCCATCTGGAAATCTTGGTTCAAACTCTTCGCTACTGGGTAAAAGATGCCTCTTCTTTGCA
TTTTTTACGATTTTTTCTCTACAAGTATCCTATTTGGAATAGTCTTATTA---CTCCAAAGAAATCTCGTTTTTCTTTTT
CAAAAAGAAATAAAAGATTCTTCTTGTTCCTATATAATTTTCATGTATCTGAATGCGAATCTATCTTTGTTTTTCTCCGT
ACCCAATCTTCTCATTTACGCTCAATATCTTTTGAAACCTTTCTAGAACGAATTTCTTTCTATA---AAAAAATCGAACT
AGAAGTCTTTACTAAAAGTTTTAAGGCCATTCTATGGGTATTTAAAGAGCCTTTCCTGCATTATGTTAGGTATCGAGG
>erigena_a_ANA
ATGGAGGAATTCAAA---------AGAAATTTAGAACTAGATAGATCTCAGCAATATGATTTCATATATCCGCTTATCTT
TCAGGAGTATATTTATGCACTTGCTCATGATCGTGTTTTAAAGAGATCTTTTTTTTTGGAAAATGCGGGTTATAACAATA
AATCTAGCTTATTAATTGTGAAACGTTTAATCACTCATTTAATTACTCAAATGTATCAACAAAATCATTTTCTTTTTTCT
GTTAAT---------GATTCTAAG---------CAAAATCCAATTTTTGGGTACAATAGAAATTTCTATTCTCAAATGAT
ATTTGAAGGATTTGCGGTCGTTGTGGAAATTCCATTTTATTTACGATTACTATCTTTCCTAGAAGGTAAAGAAAGAGTGA
AATCTCATAATTTACGATCAATTCATTCAATATTTCCGTTTTTAGAGGACAAATTTTACTATTTAAATAATATATTAGAT
ATATTAATACCCCACCCCATCCATCTGGAAATCTTGGTTCAAACCCTTCGCTACTGGGTAAAAGATGCCTCTTCTTTGCA
TTTTTTACGATTTTTTCTCTACAAGTATCCTATTTGGAATATTCTTATTA---CTCCAAAGAAATCTAGTCTTTCTTTTT
CAAAAAGAAATCAAAGATTCTTCTTGTTCCTATATAATTTTCATGTATCTGAATACGAATCTATCTTTGTTTTTCTCCGT
ACCCAATCTTCTCATTTACGCTCAATATCTTTTGAAACCTTTCTAGAACGAATTTCTTTCTATA---AAAAAATCGAACT
AGAAGTCTTTACTAAAAGTTTTAAAGCCATTCTATGGGTATTTAAAGAGCCTTTCCTGCATTATGTTAGGTATCGAGG
>evansii_MP641
ATGGAGGAA???????????????????????????????????????????????????????????????????????
????????????????????????????????????????????????????????????????????????????????
??????????????????TGAAACGTTTAATCACTCATTTAATTACTCAAATGTATCAACAGAATCATTTTCTTTTTTCT
GCTAAT---------GATTCTAAG---------CAAAATAAAATTTTTGGGTACAATAGAAATTTCTATTCTCAAATGAT
ATTCGAAGGATTTTCGGTCGTTGTGGAAATTCCATTTTATTTACGATTACTATCTTTCTTAGAAGGTAAAGAAAGAGTGA
AATCTCATAATTTACGATCAATTCATTCAATATTTCCGTTTTTAGAGGACAAATTTTCCTATTTAAATAATATATTAGAT
ATATTAATACCCCACCCCATCCATCTTGAAATCTTGGTTCAAACTCTTCGCTACTGGGTAAAAGATGCCTCTTCTTTGCA
TTTTTTACGATTTTTTCTCTACAAGTATCCTATTTGGAATAGTCTTATTA---CTCCAAAGAAATCTAGTTTTTCTTTTT
CAAAAAGAAATCAAAGATTCTTCTTGTTCCTATATAATTTTCATGTATCTGAATGCGAATCTATCTTTGTTTTTCTCCGT
ACCCAATCTTCTCATTTACGCTCAATATCTTTTGAAACCTTTCTAGAACGAATTTCTTTCTATA---AAAAAATCGAACT
AGAAGT????????????????????????????????????????????????????????????????????????
>galioides_FN745
ATGGAGGAA???????????????????????????????????????????????????????????????????????
????????????????????????????????????????????????????????????????????????????????
????????????????????????????????????????????????????????????????????????????????
GCTAAT---------GATTCTAAG---------CAAAATAAAATTTTTGGGTACAATAGAAATTTCGATTCTCAAATGAT
ATTCGAAGGATTTTCGGTCGTTGTGGAAATTCCATTTTATTTACGATTACTATCTTTCTTAGAAGGTAAAGAAAGAGTGA
AATCTCATAATTTACGATCAATTCATTCAATATTTCCGTTTTTAGAGGACAAATTTTCCTATTTAAATAATATATTAGAT
ATATTAATACCCCACCCCATCCATCTTGAAATCTTGGTTCAAACTCTTCGCTACTGGGTAAAAGATGCCTCTTCTTTGCA
TTTTTTACGATTTTTTCTCTACAAGTATCCTATTTGGAATAGTTTTATTA---CTCCAAAGAAATCTAGTTTTTCTTTTT
CAAAAAGAAATCAAAGATTCTTCTTGTTCCTATATAATTTTCATGTATCTGAATTCGAATCTATCTTTGTTTTTCTCCGT
ACCCAATCTTCTCATTTAAGCTCAAT??????????????????????????????????????????????????????
??????????????????????????????????????????????????????????????????????????????
>georgica_ANA
ATGGAGGAATTCAAA---------AGAAATTTAGAACTAGATAGATCTCAGCAATATGACTTCATATATCCGCTTATCTT
TCAGGAGTATATTTATGCACTTGCTCATGATCGTGTTTTAAAGAGATCTTTTTTTTTGGAAAATGCGGGTTATGACAATA
AATCTAGCTTATTAATTGTGAAACGTTTAATCACTCATTTAATTACTCAAATGTATCAACAGAATCATTTTCTTTTTTCT
GCTAAT---------GATTCTAAG---------CAAAATAAAATTTTTGGGTACAATAGAAATTTCTATTCTCAAATGAT
ATTCGAAGGATTTTCGGTCGTTGTGGAAATTCCATTTTATTTACGATTACTATCTTTCTTAGAAGGTAAAGAAAGAGTGA
AATCTCATAATTTACGATCAATTCATTCAATATTTCCGTTTTTAGAGGACAAATTTTCCTATTTAAATAATATATTAGAT
ATATTAATACCCCACCCCATCCATCTGGAAATCGTGGTTCAAACTCTTCGCTACTGGGTAAAAGATGCCTCTTCTTTGCA
TTTTTTACGATTTTTTCTCTACAAGTATCCTATTTGGAATAGTTTTATTA---CTCCAAAGAAATCTAGTTTTTCTTTTT
CAAAAAGAAATCAAAGATTCTTCTTGTTCCTATATAATTTTCATGTATCTGAATGCGAATCTATCTTTGTTTTTCTCCGT
ACCCAATCTTCTCATTTACGCTCAATATCTTTTGAAACCTTTCTAGAACGAATTTCTTTCTATA---AAAAAATCGAACT
AGAAGTCTTTACTAAAAGTTTTAAGGCCATTCTATGGGTATTTAAAGAGCCTTTCCTGCATTATGTTAGGTATCGAGG
>gibbosa_ANA
ATGGAGGAATTCCAA---------AGAAATTTAGAACTAGATAGATCTCAGCAATATGACTTCATATATCCGCTTATCTT
TCAGGAGTATATTTATGCACTTGCTCATGATCGTGTTTTAAAGATATCTTTTTTTTTTGGAAATGCGGGTTATGACAATA
AATCTAGCTTATTAATTGTGAAACGTTTAATCACTCATTTAATTACTCAAATGTATCAACAGAATCATTTTCTTTTTTCT
CCTAAT---------GATTCTAAG---------CAAAATAAAAATTTTGGGTACAATAGAAATTTCTATTCTCAAATGAT
ATTCGAAGGATTTTCGGTCGTTGTGGAAATTCCATTTTATTTACGATTACTATCTTTCTTAGAAGGTAAAGAAAGAGTGA
AATCTCATAATTTACGATCAATTCATTCAATATTTCCGTTTTTAGAGGACAAATTTTCCTATTCTAATTATATATTAGAT
ATATTAATACCCCACCCCATCCATCTGGAAATCTTGGTTCAAACTCTTCGCTACTGGGTAAAAGATGCCTCTTCTTTGCA
TTTTTTACGATTTTTTCTCTACAACTATCCTATTTGGAATAGTCTTATTA---CTCCAAAGAAATCTAGTTTTTCTTTTT
CAAAAAGAAATCAAAGATTCTTCTTGTTCCTATATAATTTTCATGTATCTGAATGCGAATCTATCTTTGTTTTTCTCCGT
ACCCAATCTTCTCATTTACGCTCAATATCTTTTGAAACCTTTCTAGAACGAATTTCTTTCTATA---AAAAAATCGAACT
AGAAGTCTTTAATAAAAGTTTTAAGGCCATTCTATGGGTATTTAAAGAGCCTTTCCTGCATTATGT????????????
>gibbosa_ANA_b
ATGGAGGAATTCAAA---------AGAAATTTAGAACTAGATAGATCTCAGCAATATGACTTCATATATCCGCTTATCTT
TCAGGAGTATATTTATGCACTTGCTCATGATCGTGTTTTAAAGATATCTTTTTTTTTTGGAAATGCGGGTTATGACAATA
AATCTAGCTTATTAATTGTGAAACGTTTAATCACTCATTTAATTACTCAAATGTATCAACAGAATCATTTTCTTTTTTCT
CCTAAT---------GATTCTAAG---------CAAAATAAAAATTTTGGGTACAATAGAAATTTCTATTCTCAAATGAT
ATTCGAAGGATTTTCGGTCGTTGTGGAAATTCCATTTTATTTACGATTACTATCTTTCTTAGAAGGTAAAGAAAGAGTGA
AATCTCATAATTTACGATCAATTCATTCAATATTTCCGTTTTTAGAGGACAAATTTTCCTATTCTAATTATATATTAGAT
ATATTAATACCCCACCCCATCCATCTGGAAATCTTGGTTCAAACTCTTCGCTACTGGGTAAAAGATGCCTCTTCTTTGCA
TTTTTTACGATTTTTTCTCTACAACTATCCTATTTGGAATAGTCTTATTA---CTCCAAAGAAATCTAGTTTTTCTTTTT
CAAAAAGAAATCAAAGATTCTTCTTGTTCCTATATAATTTTCATGTATCTGAATGCGAATCTATCTTTGTTTTTCTCCGT
ACCCAATCTTCTCATTTACGCTCAATATCTTTTGAAACCTTTCTAGAACGAATTTCTTTCTATA---AAAAAATCGAACT
AGAAGTCTTTAATAAAAGTTTTAAGGCCATTCTATGGGTATTTAAAGAGCCTTTCCTGCATTATGTTAGGTATCGAGG
>glandulosa_fou_ANA
ATGGAGGAATTCAAA---------AGAAATTTAGAACTAGATAGATCTCAGCAATATGACTTCATATATCCGCTTATCTT
TCAGGAGTATATTTATGCACTTGCTCATGATCGTGTTTTAAAGATATCTTTTTTTTTTGGAAATGCGGGTTATGACAATA
AATCTAGCTTATTAATTGTGAAACGTTTAATCACTCATTTAATTACTCAAATGTATCAACAGAATCATTTTCTTTTTTCT
CCTAAT---------GATTCTAAG---------CAAAATAAAAATTTTGGGTACAATAGAAATTTCTATTCTCAAATGAT
ATTCGAAGGATTTTCGGTCGTTGTGGAAATTCCATTTTATTTACGATTACTATCTTTCTTAGAAGGTAAAGAAAGAGTGA
AATCTCATAATTTACGATCAATTCATTCAATATTTCCGTTTTTAGAGGACAAATTTTCCTATTCTAATTATATATTAGAT
ATATTAATACCCCACCCCATCCATCTTGAAATCTTGGTTCAAACTCTTCGCTACTGGGTAAAAGATGCCTCTTCTTTGCA
TTTTTTACGATTTTTTCTCTACAACTATCCTATTTGGAATAGTCTTATTA---CTCCAAAGAAATCTAGTTTTTCTTTTT
CAAAAAGAAATCAAAGATTCTTCTTGTTCCTATATAATTTTCATGTATCTGAATGCGAATCTATCTTTGTTTTTCTCCGT
ACCCAATCTTCTCATTTACGCTCAATATCTTTTGAAACCTTTCTAGAACGAATTTCTTTCTATA---AAAAAATCGAACT
AGAAGTCTTTAATAAAAGTTTTAAGGCCATTCTATGGGTATTTAAAGAGCCTTTCCTGCATTATGTTAGGTATCGAGG
>goudotiana_EO12636
ATGGAGGAA???????????????????????????????????????????????????????????????????????
????????????????????????????????????????????????????????????????????????????????
????????????????????????????????????????????????????????????????????????????????
???????????????????????????????????????????????TGGGTACAATAGAAATTTCGATTCTCAAATGAT
ATTCGAAGGATTTTCGGTCGTTGTGGAAATTCCATTTTATTTACGATTACTATCTTTCTTAGAAGGTAAAGAAAGAGTGA
AATCTCATAATTTACGATCAATTCATTCAATATTTCCGTTTTTAGAGGACAAATTTTCCTATTCTAATAATATATTAGAT
ATATTAATACCCCACCCCATCCATCTTGAAATCTTGGTTCAAACTCTTCGCTACTGGGTAAAAGATGCCTCTTCTTTGCA
TTTTTTACGATTTTTTCTCTACAAGTATCCTATTTGGAATAGTCTTATTA---CTCCAAAGAAATCTAGTTTTTCTTTTT
CAAAAAGAAATCAAAGATTCTTCTTGTTCCTATATAATTTTCATGTATCTGAATGCGAATCTATCTTTGTTTTTCTCCGT
ACCCAATCTTCTCATTTACGCTCAATATC???????????????????????????????????????????????????
??????????????????????????????????????????????????????????????????????????????
>halicacaba_ANA
ATGGAGGAATTCAAA---------AGAAATTTAGAACTAGATAGATCTCAGCAATATGACTTCATATATCCGCTTATCTT
TCAGGAGTATATTTATGCACTTGCTCATGATCGTGTTTTAAATAGATCTTTTTTTTTGGAAAATGCGGGTTATGACAATA
AATCTAGCTTATTAATTGTGAAACGTTTAATCACTCATTTAATTACTCAAATGTATCAACAGAATCATTTTCTTTTTTCT
GCTAAT---------GATTCTAAG---------CAAAATAAAATTTTTGGGTACAATAGAAATTTCTATTCTCAAATGAT
ATTCGAAGGATTTTCGGTCGTTGTGGAAATTCCATTTTATTTACGATTACTATCTTTCTTAGAAGGTAAAGAAAGAGTGA
AATCTCATAATTTACGATCAATTCATTCAATATTTCCGTTTTTAGAGGACAAATTTTCCTATTTAAATAATATATTAGAT
ATATTAATACCCCACCCCATCCATCTGGAAATCTTGGTTCAAACTCTTCGCTACTGGGTAAAAGATGCTTCTTCTTTGCA
TTTTTTACGATTTTTTCTCTACAAGTATCCTATTTGGAATAGTCTTATTT---CTCCAAAGAAATCTAGTTTTTCTTTTT
CAAAAAGAAATCAAAGATTCTTCTTGTTCCTATATAATTTTCATGTATCTGAATGCGAATCTATCTTTGTTTTTCTCCGT
ACCCAATCTTCTCATTTACGCTCAATATCTTTTGAAACCTTTCTAGAACGAATTTCTTTCTATA---AAAAAATCGAACT
AGAAGTCTTTACTAAAAGTTTTAAGGCCATTCTATGGGTATTTAAAGAGCCTTTCCTGCATTATGTTAGGTATCGAGG
>hebeclada_EO12686
ATGGAGGAA???????????????????????????????????????????????????????????????????????
????????????????????????????????????????????????????????????????????????????????
??????????????????TGAAACGTTTAATCACTCATTTAATTACTCAAATGTATCAACAGAATCATTTTCTTTTTTCT
GCTAAT---------GATTCTAAG---------CAAAATAAAATTTTTGGGTACAATAGAAATTTCGATTCTCAAATGAT
ATTCGAAGGATTTTCGGTCGTTGTGGAAATTCCATTTTATTTACGATTACTATCTTTCTTAGAAGGTAAAGAAAGAGTGA
AATCTCATAATTTACGATCAATTCATTCAATATTTCCGTTTTTAGAGGACAAATTTTCCTATTCTAATAATATATTAGAT
ATATTAATACCCCACCCCATCCATCTTGAAATCTTGGTTCAAACTCTTCGCTACTGGGTAAAAGATGCCTCTTCTTTGCA
TTTTTTACGATTTTTTCTCTACAAGTATCCTATTTGGAATAGTCTTATTA---CTCCAAAGAAATCTAGTTTTTCTTTTT
CAAAAAGAAATCAAAGATTCTTCTTGTTCCTATATAATTTTCATGTATCTGAATGCGAATCTATCTTTGTTTTTCTCCGT
ACCCAATCTTCTCATTTACGCTCAATATCTTTTGAAACCTTTCTAGAACGAATTTCTTTCTATA---AAAAAATCGAACT
AGAAGT????????????????????????????????????????????????????????????????????????
>heleophila_ANA
ATGGAGGAATTCAAA---------AGAAATTTAGAACTAGATAGATCTCAGCAATATGACTTCATATATCCGCTTATCTT
TCAGGAGTATATTTATGCACTTGCTCATGATCGTGTTTTAAAGAGATCTTTTTTTTTGGAAAATGCGGGTTATGACAATA
AATCTAGCTTATTAATTGTGAAACGTTTAATCACTCATTTAATTACTCAAATGTATCAACAGAATCATTTTCTTTTTTCT
GCTAAT---------GATTCTAAG---------CAAAATAAAATTTTTGGGTACAATAGAAATTTCTATTCTCAAATGAT
ATTCGAAGGATTTTCGGTCGTTGTGGAAATTCCATTTTATTTACGATTACTATCTTTCTTAGAAGGTAAAGAAAGAGTGA
AATCTCATAATTTACGATCAATTCATTCAATATTTCCGTTTTTAGAGGACAAATTTTCCTATTTAAATAATATATTAGAT
ATATTAATACCCCACCCCATCCATCTGGAAATCGTGGTTCAAACTCTTCGCTACTGGGTAAAAGATGCCTCTTCTTTGCA
TTTTTTACGATTTTTTCTCTACAAGTATCCTATTTGGAATAGTTTTATTA---CTCCAAAGAAATCTAGTTTTTCTTTTT
CAAAAAGAAATCAAAGATTCTTCTTGTTCCTATATAATTTTCATGTATCTGAATGCGAATCTATCTTTGTTTTTCTCCGT
ACCCAATCTTCTCATTTACGCTCAATATCTTTTGAAACCTTTCTAGAACGAATTTCTTTCTATA---AAAAAATCGAACT
AGAAGTCTTTACTAAAAGTTTTAAGGCCATTCTATGGGTATTTAAAGAGCCTTTCCTGCATTATGTTAGGTATCGAGG
>holosericea_EO12842
???????????????????????????????TAGAACTAGATAGATCTCAGCAATATGACTTCATATATCCGCTTATCTT
TCAGGAGTATATTTATGCACTTGCTCATGATCGTGTTTTAAAGAGATTTTTTTTTTTTGAAAATGCGGGTTATGACAATA
AATTTAGCTTATTAATTGTGAAACGTTTAATCACTCATTTAATTACTCAAATGTATCAACAGAATCATTTTCTTTTTTCT
GCTAAT---------GATTCTAAG---------CAAAATAAAATTTTTGGGTACAATAGAAATTTCTATTCTCAAATGAT
ATTCGAAGGATTTTCGGTCGTTGTGGAAATTCCATTTTATTTACGATTACTATCTTTCTTAGAAGGTAAAGAAAGAGTGA
AATCTCATAATTTACGATCAATTCATTCAATATTTCCGTTTTTAGAGGACAAATTTTCCTATTTAAATAATATATTAGAT
ATATTAATACCCCACCCCATCCATCTGGAAATCTTGGTTCAAACTCTTCGCTACTGGGTAAAAGATGCCTCTTCTTTGCA
TTTTTTACGATTTTTTCTCTACAAGTATCCTATTTGGAATAGTCTTATTA---CTCCAAAGAAATCTAGTTTTTCTTTTT
CAAAAAGAAATCAAAGATTCTTCTTGTTCCTATATAATTTTCATGTATCTGAATGCGAATCTATCTTTGTTTTTCTCCGT
ACCCAATCTTCTCATTTACGCTCAATATCTTTTGAAACCTTTCTAGAACGAATTTCTTTCTATA---AAAAAATCGAACT
AGAAGTCTTTACTAAAAGTTT-AAGGCCAT????????????????????????????????????????????????
>humbertii_EO12638
ATGGAGGAA???????????????????????????????????????????????????????????????????????
????????????????????????????????????????????????????????????????????????????????
??????????????????TGAAACGTTTAATCACTCATTTAATTACTCAAATGTATCAACAGAATCATTTTCTTTTTTCT
GCTAAT---------GATTCTAAG---------CAAAATAAAATTTTTGGGTACAATAGAAATTTCGATTCTCAAATGAT
ATTCGAAGGATTTTCGGTCGTTGTGGAAATTCCATTTTATTTACGATTACTATCTTTCTTAGAAGGTAAAGAAAGAGTGA
AATCTCATAATTTACGATCAATTCATTCAATATTTCCGTTTTTAGAGGACAAATTTTCCTATTTAAATAATATATTAGAT
ATATTAATACCCCACCCCATCCATCTTGAAATCTTGGTTCAAACTCTTCGCTACTGGGTAAAAGATGCCTCTTCTTTGCA
TTTTTTACGATTTTTTCTCTACAAGTATCCTATTTGGAATAGTCTTATTA---CTCCAAAGAAATCTAGTTTTTCTTTTT
CAAAAAGAAATCAAAGATTCTTCTTGTTCCTATATAATTTTCATGTATCTGAATGCGAATCTATCTTTGTTTTTCTCCGT
ACCCAATCTTCTCATTTACGCTCAATATCTTTTGAAACCTTTCTAGAACGAATTTCTTTCTATA---AAAAAATCGAACT
AGAAGT????????????????????????????????????????????????????????????????????????
>imbricata_EO12834
????????????????????????????????AGATCTAGATAGATCTCAGCAATATGACTTCATATATCCGCTTATCTT
TCAGGAGTATATTTATGCACTTGCTCATGATCGTGTTTTAAAGAGATCTTTTTTTTTGGAAAATGCGGGTTATGACAATA
AATCTAGCTTATTAATTGTGAAACGTTTAATCACTCATTTAATTACTCAAATGTATCAACAGAATCATTTTCTTTTTTCT
GCTAAT---------GATTCTAAG---------CAAAATAAAATTTTTGGGTACAATAGAAATTTCTATTCTCAAATGAT
ATTCGAAGGATTTTCGGTCGTTGTGGAAATTCCATTTTATTTACGATTACTATCTTTCTTAGAAGGTAAAGAAAGAGTGA
AATCTCATAATTTACGATCAATTCATTCAATATTTCCGTTTTTAGAGGACAAATTTTCCTATTTAAATAATATATTAGAT
ATATTAATACCCCACCCCATCCATCTGGAAATCTTGGTTCAAACTCTTCGCTACTGGGTAAAAGATGCCTCTTCTTTGCA
TTTTTTACGATTTTTTCTCTACAAGTATCCTATTTGGAATAGTCTTATTATTACTCCAAAGAAATCTAGTTTTTCTTTTT
CAAAAAGAAATCAAAGATTCTTCTTGTTCCTATATAATTTTCATGTATCTGAATGCGAATCTATCTTTGTTTTTCTCCGT
ACCCAATCTTCTCATTTACGCTCAATATCTTTTGAAACCTTTCTAGAACGAATTTCTTTCTATA---AAAAAATAGAACG
AGAAGTCTT?????????????????????????????????????????????????????????????????????
>imbricata_MP1276
????????????????????????????????AGAACTAGATAGATCTCAGCAATATGACTTCATATATCCGCTTATCTT
TCAGGAGTATATTTATGCACTTGCTCATGATCGTGTTTTAAAGAGATCTTTTTTTTTGGAAAATGCGGGTTATGACAATA
AATCTAGCTTATTAATTGTGAAACGTTTAATCACTCATTTAATTACTCAAATGTATCAACAGAATCATTTTCTTTTTTCT
GCTAAT---------GATTCTAAG---------CAAAATAAAATTTTTGGGTACAATAGAAATTTCTATTCTCAAATGAT
ATTCGAAGGATTTTCGGTCGTTGTGGAAATTCCATTTTATTTACGATTACTATCTTTCTTAGAAGGTAAAGAAAGAGTGA
AATCTCATAATTTACGATCAATTCATTCAATATTTCCGTTTTTAGAGGACAAATTTTCCTATTTAAATAATATATTAGAT
ATATTAATACCCCACCCCATCCATCTGGAAATCTTGGTTCAAACTCTTCGCTACTGGGTAAAAGATGCCTCTTCTTTGCA
TTTTTTACGATTTTTTCTCTACAAGTATCCTATTTGGAATAGTCTTATTA---CTCCAAAGAAATCTAGTTTTTCTTTTT
CAAAAAGAAATCAAAGATTCTTCTTGTTCCTATATAATTTTCATGTATCTGAATGCGAATCTATCTTTGTTTTTCTCCGT
ACCCAATCTTCTCATTTACGCTCAATATCTTTTGAAACCTTTCTAGAACGAATTTCTTTCTATA---AAAAAATAGAACG
AGAAGTCTT?????????????????????????????????????????????????????????????????????
>imbricata_MP1279
????????????????????????????????AGATCTAGATAGATCTCAGCAATATGACTTCATATATCCGCTTATCTT
TCAGGAGTATATTTATGCACTTGCTCATGATCGTGTTTTAAAGAGATCTTTTTTTTTGGAAAATGCGGGTTATGACAATA
AATCTAGCTTATTAATTGTGAAACGTTTAATCACTCATTTAATTACTCAAATGTATCAACAGAATCATTTTCTTTTTTCT
GCTAAT---------GATTCTAAG---------CAAAATAAAATTTTTGGGTACAATAGAAATTTCTATTCTCAAATGAT
ATTCGAAGGATTTTCGGTCGTTGTGGAAATTCCATTTTATTTACGATTACTATCTTTCTTAGAAGGTAAAGAAAGAGTGA
AATCTCATAATTTACGATCAATTCATTCAATATTTCCGTTTTTAGAGGACAAATTTTCCTATTTAAATAATATATTAGAT
ATATTAATACCCCACCCCATCCATCTGGAAATCTTGGTTCAAACTCTTCGCTACTGGGTAAAAGATGCCTCTTCTTTGCA
TTTTTTACGATTTTTTCTCTACAAGTATCCTATTTGGAATAGTCTTATTA---CTCCAAAGAAATCTAGTTTTTCTTTTT
CAAAAAGAAATCAAAGATTCTTCTTGTTCCTATATAATTTTCATGTATCTGAATGCGAATCTATCTTTGTTTTTCTCCGT
ACCCAATCTTCTCATTTACGCTCAATATCTTTTGAAACCTTTCTAGAACGAATTTCTTTCTATA---AAAAAATAGAACG
AGAAGTCTT?????????????????????????????????????????????????????????????????????
>imbricata_MP1295
????????????????????????????????????CTAGATAGATCTCAGCAATATGACTTCATATATCCGCTTATCTT
TCAGGAGTATATTTATGCACTTGCTCATGATCGTGTTTTAAAGAGATCTTTTTTTTTGGAAAATGCGGGTTATGACAATA
AATCTAGCTTATTAATTGTGAAACGTTTAATCACTCATTTAATTACTCAAATGTATCAACAGAATCATTTTCTTTTTTCT
GCTAAT---------GATTCTAAG---------CAAAATAAAATTTTTGGGTACTATAGAAATTTCTATTCTCAAATGAT
ATTCGAAGGATTTTCGGTCGTTGTGGAAATTCCATTTTATTTACGATTACTATCTTTCTTAGAAGGTAAAGAAAGAGTGA
AATCTCATAATTTACGATCAATTCATTCAATATTTCCGTTTTTAGAGGACAAATTTTCCTATTTAAATAATATATTAGAT
ATATTAATACCCCACCCCATCCATCTGGAAATCTTGGTTCAAACTCTTCGCTACTGGGTAAAAGATGCCTCTTCTTTGCA
TTTTTTACGATTTTTTCTCTACAAGTATCCTATTTGGAATAGTCTTATTA---CTCCAAAGAAATCTAGTTTTTCTTTTT
CAAAAAGAAATCAAAGATTCTTCTTGTTCCTATATAATTTTCATGTATCTGAATGCGAATCTATCTTTGTTTTTCTCCGT
ATCTAATCTTCTCATTTACGCTCAATATCTTTTGAAACCTTTCTAGAACGTATTTCTTTCTATA---AAAAAATAGAACG
AGAAGTCTT?????????????????????????????????????????????????????????????????????
>imbricata_MP508
????????????????????????????????AGAACTAGATAGATCTCAGCAATATGACTTCATATATCCGCTTATCTT
TCAGGAGTATATTTATGCACTTGCTCATGATCGTGTTTTAAAGAGATCTTTTTTTTTGGAAAATGCGGGTTATGACAATA
AATCTAGCTTATTAATTGTGAAACGTTTAATCACTCATTTAATTACTCAAATGTATCAACAGAATCATTTTCTTTTTTCT
GCTAAT---------GATTCTAAG---------CAAAATAAAATTTTTGGGTACAATAGAAATTTCTATTCTCAAATGAT
ATTCGAAGGATTTTCGGTCGTTGTGGAAATTCCATTTTATTTACGATTACTATCTTTCTTAGAAGGTAAAGAAAGAGTGA
AATCTCATAATTTACGATCAATTCATTCAATATTTCCGTTTTTAGAGGACAAATTTTCCTATTTAAATAATATATTAGAT
ATATTAATACCCCACCCCATCCATCTGGAAATCTTGGTTCAAACTCTTCGCTACTGGGTAAAAGATGCCTCTTCTTTGCA
TTTTTTACGATTTTTTCTCTACAAGTATCCTATTTGGAATAGTCTTATTA---CTCCAAAGAAATCTAGTTTTTCTTTTT
CAAAAAGAAATCAAAGATTCTTCTTGTTCCTATATAATTTTCATGTATCTGAATGCGAATCTATCTTTGTTTTTCTCCGT
ACCCAATCTTCTCATTTACGCTCAATATCTTTTGAAACCTTTCTAGAACGAATTTCTTTCTATA---AAAAAATAGAACG
AGAAGTCTT?????????????????????????????????????????????????????????????????????
>imbricata_MP512
????????????????????????????????????????????????????????????????????????????????
????????????????????????????????????????????????????????????????????????????????
??TCTAGCTTATTAATTGTGAAACGTTTAATCACTCATTTAATTACTCAAATGTATCAACAGAATCATTTTCTTTTTTCT
GCTAAT---------GATTCTAAG---------CAAAATAAAATTTTTGGGTACAATAGAAATTTCTATTCTCAAATGAT
ATTCGAAGGATTTTCGGTCGTTGTGGAAATTCCATTTTATTTACGATTACTATCTTTCTTAGAAGGTAAAGAAAGAGTGA
AATCTCATAATTTACGATCAATTCATTCAATATTTCCGTTTTTAGAGGACAAATTTTCCTATTTAAATAATATATTAGAT
ATATTAATACCCCACCCCATCCATCTGGAAATCTTGGTTCAAACTCTTCGCTACTGGGTAAAAGATGCCTCTTCTTTGCA
TTTTTTACGATTTTTTCTCTACAAGTATCCTATTTGGAATAGTCTTATTA---CTCCAAAGAAATCTAGTTTTTCTTTTT
CAAAAAGAAATCAAAGATTCTTCTTGTTCCTATATAATTTTCATGTATCTGAATGCGAATCTATCTTTGTTTTTCTCCGT
ACCCAATCTTCTCATTTACGCTCAATATCTTTTGAAACCTTTCTAGAACGAATTTCTTTCTATA---AAAAAATAGAACG
AGAAGTCTT?????????????????????????????????????????????????????????????????????
>inflata_ANA
ATGGAGGAATTCAAA---------AGAAATTTAGAACTAGATAGATCTCAGCAATATGACTTCATATATCCGCTTATCTT
TCAGGAGTATATTTATGCACTTGCTCATGATCGTGTTTTAAAGAGATCTTTTTTTTTGGAAAATGCGGGTTATGACAATA
AATCTAGCTTATTAATTGTGAAACGTTTAATCACTCATTTAATTACTCAAATGTATCAACAGAATCATTTTCTTTTTTCT
GCTAAT---------GATTCTAAG---------CAAAATAAAATTTTTGGGTACAATAGAAATTTCTATTCTCAAATGAT
ATTCGAAGGATTTTCGGTCGTTGTGGAAATTCCATTTTCTTTACGATTACTATCTTTCTTAGAAGGTAAAGAAAGAGTGA
AATCTCATAATTTACGATCAATTCATTCAATATTTCCGTTTTTAGAGGACAAATTTTCCTATTTATCTAATATATTAGAT
ATATTAATACCCCACCCCATCCATCTGGAAATCTTGGTTCAAACTCTTCGCTACTGGGTAAAAGATGCCTCTTCTTTGCA
TTTTTTACGATTTTTTCTCTACAAGTATCCTATTTGGAATAGTCTTATTA---CTCCAAAGAAATCTAGTTTTTCTTTTT
CAAAAAGAAAGCAAAGATTCTTCTTGTTCCTATATAATTTTCATGTATCTGAATGCGAATCTATCTTTGTTTTTCTCCGT
ACCCAATCTTCTCATTTACGCTCAATATCTTTTGAAACCTTTCTAGAACGAATTTCTTTCTATA---AAAAAATCGAACT
AGAAGTCTTTACTAAAAGTTTTAAGGCCATTCTATGGGTATTTAAAGAGCCTTTCCTGCATTATGTTAGGTATCGAGG
>inflata_MP784
???????????CAAA---------AGAAATTTAGAACTAGATAGATCTCAGCAATATGACTTCATATATCCGCTTATCTT
TCAGGAGTATATTTATGCACTTGCTCATGATCGTGTTTTAAAGAGATCTTTTTTTTTGGAAAATGCGGGTTATGACAATA
AATCTAGCTTATTAATTGTGAAACGTTTAATCACTCATTTAATTACTCAAATGTATCAACAGAATCATTTTCTTTTTTCT
GCTAAT---------GATTCTAAG---------CAAAATAAAATTTTTGGGTACAATAGAAATTTCTATTCTCAAATGAT
ATTCGAAGGATTTTCGGTCGTTGTGGAAATTCCATTTTCTTTACGATTACTATCTTTCTTAGAAGGTAAAGAAAGAGTGA
AATCTCATAATTTACGATCAATTCATTCAATATTTCCGTTTTTAGAGGACAAATTTTCCTATTTATCTAATATATTAGAT
ATATTAATACCCCACCCCATCCATCTGGAAATCTTGGTTCAAACTCTTCGCTACTGGGTAAAAGATGCCTCTTCTTTGCA
TTTTTTACGATTTTTTCTCTACAAGTATCCTATTTGGAATAGTCTTATTA---CTCCAAAGAAATCTAGTTTTTCTTTTT
CAAAAAGAAAGCAAAGATTCTTCTTGTTCCTATATAATTTTCATGTATCTGAATGCGAATCTATCTTTGTTTTTCTCCGT
ACCCAATCTTCTCATTTACGCTCAATATCTTTTGAAACCTTTCTAGAACGAAATTCTTTCTATA---AAAAAATCGAACT
AGAAGTCTTTACTAAAAGT???????????????????????????????????????????????????????????
>infundibuliformis_ANA
ATGGAGGAATTCAAA---------AGAAATTTAGAACTAGATAGATCTCAGCAATATGACTTCATATATCCGCTTATCTT
TCAGGAGTATATTTATGCACTTGCTCATGATCGTGTTTTAAAGAGATCTTTTTTTTTGGAAAATGCGGGTTATTACAATA
AATTTAGCTTATTAATTGTGAAACGTTTAATCACTCATTTAATTACTCAAATGTATCAACAGAATCATTTTATTTTTTCT
GCTAAT---------GATTCTAAG---------CAAAATAAAATTTTTGGGTACAATAGAAATTTCTATTCTCAAATGAT
ATTCGAAGGATTTTCGGTCGTTGTGGAAATTCCATTTTATTTACGATTACTATCTTTCTTAGAAGGTAAAGAAAGAGTGA
AATCTCATAATTTACGATCAATTCATTCAATATTTCCGTTTTTAGAGGACAAATTTTCCTATTTAAATAATATATTAGAT
ATATTAATACCCCACCCCATCCATCTGGAAATCTTGGTTCAAACTCTTCGCTACTGGGTAAAAGATGCCTCTTCTTTGCA
TTTTTTACGATTTTTTCTCTACAAGTATCCTATTTGGAATAGTCTTATTA---CTCCAAAGAAATCTAGTTTTTCTTTTT
CAAAAAGAAATCAAAGATTCTTCTTGTTCCTATATAATTTTCATGTATCTGAATGCGAATCTATCTTTGTTTTTCTCCGT
ACCCAATCTTCTCATTTACGCTCAATATCTTTTGAAACCTTTCTAGAACGAATTTCTTTCAATA---AAAAAATCGAACT
AGAAGTCTTTACTAAAAGTTTTAAGGCCATTCTATGGGTATTTAAGGAGCCTTTCCTGCATTATGTTAGGTATCGAGG
>ingeana_EO11805
???????????CAAA---------AGAAATTTAGAACTAGATAGATCTCAGCAATATGACTTCATATATCCGCTTATCTT
TCAGGAGTATATTTATGCACTTGCTCATGATCGTGTTTTAAAGAGGTCTTTTTTTTTGGAAAATGCGGGTTATGACAATA
AATCTAGCTTATTAATTGTGAAACGTTTAATCACTCATTTAATTACTCAAATGTATCAACAGAATCATTTTCTTTTTTCT
GCTAAT---------GATTCTAAG---------CAAAATAAAATTTTTGGGTACAATAGAAATTTCTATTCTCAAATGAT
ATTCGAAGGATTTTCGGTCGTTGTGGAAATTCCATTTTATTTACGATTACTATCTTTCTTAGAAGGTAAAGAAAGAGTGA
AATCTCATAATTTACGATCAATTCATTCAATATTTCCGTTTTTAGAGGACAAATTTTCCTATTTAAATAATATATTAGAT
ATATTAATACCCCACCCCATCCATCTGGAAATCTTGGTTCAAACTCTTCGCTACTGGGTAAAAGATGCCTCTTCTTTGCA
TTTTTTACGATTTTTTCTCTACAAGTATCCTATTTGGAATAGTCTTATTA---CTCCAAAGAAATCTAGTTTTTCTTTTT
CAAAAAGAAATCAAAGATTCTTCTTGTTCCTATATAATTTTCATGTATCTGAATGCGAATCTATCTTTGTTTTTCTCCGT
ACCCAATCTTCTCATTTACGCTCAATATCTTTTGAAACCTTTCTAGAACGAATTTCTTTCTATA---AAAAAATCGAACT
AGAAGTCTTTACTAAAAGT???????????????????????????????????????????????????????????
>kingaensis_rug_BB2981
???????????CAAA---------AGAAATTTAGAACTAGATAGATCTCAGCAATATGACTTCATATATCCGCTTATCTT
TCAGGAGTATATTTATGCACTTGCTCATGATCGTGTTTTAAAGAGATCTTTTTTTTTTGAAAATTCGGGTTATGACAATA
AATCTAGCTTATTAATTGTGAAACGTTTAATCACTCATTTAATTACTCAAATGTATCAACAGAATCATTTTCTTTTTTCT
GCTAAT---------GATTCTAAG---------CAAAATAAAATTTTTGGGTACAATAGAAATTTCTATTCTCAAATGAT
ATTCGAAGGATTTTCGGTCGTTGTGGAAATTCCATTTTATTTACGATTACTATCTTTCTTAGAAGGTAAAGAAAGAGTGA
AATCTCATAATTTACGATCAATTCATTCAATATTTCCGTTTTTAGAGGACAAATTTTCCTATTTAAATAATATATTAGAT
ATATTAATACCCCACCCCATCCATCTTGAAATCTTGGTTCAAACTCTTCGCTACTGGGTAAAAGATGCCTCTTCTTTGCA
TTTTTTACGATTTTTTCTCTACAAGTATCCTATTTGGAATAGTCTTATTA---CTCCAAAGAAATCTAGTTTTTCTTTTT
CAAAAAGAAATCAAAGATTCTTCTTGTTCCTATATAATTTTCATGTATCTGAATGCGAATCTATCTTTGTTTTTCTCCGT
ACCCAATCTTCTCATTTACGCTCAATATCTTTTGAAACCTTTCTAGAACGAATTTCTTTCTATA---AAAAAATCGAACT
AGAAGTCTTTACTAAAAGT???????????????????????????????????????????????????????????
>lambertii_ANA
ATGGAGGAATTCAAA---------AGAAATTTAGAACTAGATAGATCTCAGCAATATGACTTCATATATCCGCTTATCTT
TCAGGAGTATATTTATGCACTTGCTCATGATCGTGTTTTAAAGAGATCTTTTTTTTTGGAAAATGCGGGTTATGACAATA
AATCTAGCTTATTAATCGTGAAACGTTTAATCACTAATTTAATTACTCAAATGTATCAACAGAATCATTTTCTTTTTTCT
GCTAAT---------GATTCTAAG---------CAAAATAAAATTTTTGGGTACAATAGAAATTTCTATTCTCAAATGAT
ATTCGAAGGATTTTCGGTCGTTGTGGAAATTCCATTTTATTTACGATTACTATCTTTCTTAGAAGGTAAAGAAAGAGTGA
AATCTCATAATTTACGATCAATTCATTCAATATTTCCGTTTTTAGAGGACAAATTTTCCTATTTAAATAATATATTAGAT
ATATTAATACCCCACCCCATCCATCTTGAAATCTTGGTTCAAACTCTTCGCTACTGGGTAAAAGATGCCTCTTCTTTGCA
TTTTTTACGATTTTTTCTCTACAAGTATCCTATTTGGAATAGTCTTATTA---CTCCAAAGAAATCTAGTTTTTCTTTTT
CAAAAAGAAATCAAAGATTCTTCTTGTTCCTATATAATTTTCATGTATCTGAATGCGAATCTATCTTTGTTTTTCTCCGT
ACCCAATCTTCTCATTTACGCTCAATATCCTTTGAAACCTTTCTAGAACGAATTTCTTTCTATA---AAAAAATCGAACT
AGAAGTCTTTACTAAAAGTTTTAAGGCCATTCTATGGGTATTTAAAGAGCCTTTCCTGCATTATGTTAGGTATCGAGG
>lasciva_EO12837
????????????????????????????????AGATCTAGATAGATCTCAGCAATATGACTTCATATATCCGCTTATCTT
TCAGGAGTATATTTATGCACTTGCTCATGATCGTGTTTTAAAGAGATCTTTTTTTTTGGAAAATGCGGGTTATGACAATA
AATCTAGCTTATTAATTGTGAAACGTTTAATCACTCATTTAATTACTCAAATGTATCAACAGAATCATTTTCTTTTTTCT
GCTAAT---------GATTCTAAG---------CAAAATAAAATTTTTGGGTACAATAGAAATTTCTATTCTCAAATGAT
ATTCGAAGGATTTTCGGTCGTTGTGGAAATTCCATTTTATTTACGATTACTATCTTTCTTAGAAGGTAAAGAAAGAGTGA
AATCTCATAATTTACGATCAATTCATTCAATATTTCCGTTTTTAGAGGACAAATTTTCCTATTTAAATAATATATTAGAT
ATATTAATACCCCACCCCATCCATCTGGAAATCTTGGTTCAAACTCTTCGCTACTGGGTAAAAGATGCCTCTTCTTTGCA
TTTTTTACGATTTTTTCTCTACAAGTATCCTATTTGGAATAGTCTTATTA---CTCCAAAGAAATCTAGTTTTTCTTTTT
CAAAAAGAAATCAAAGATTCTTCTTGTTCCTATATAATTTTCATGTATCTGAATGCGAATCTATCTTTGTTTTTCTCCGT
ACCCAATCTTCTCATTTACGCTCAATATCTTTTGAAACCTTTCTAGAACGAATTTCTTTCTATA---AAAAAATAGAACG
AGAAGTCTT?????????????????????????????????????????????????????????????????????
>lasciva_MP906
????????????????????????????????AGATCTAGATAGATCTCAGCAATATGACTTCATATATCCGCTTATCTT
TCAGGAGTATATTTATGCACTTGCTCATGATCGTGTTTTAAAGAGATCTTTTTTTTTGGAAAATGCGGGTTATGACAATA
AATCTAGCTTATTAATTGTGAAACGTTTAATCACTCATTTAATTACTCAAATGTATCAACAGAATCATTTTCTTTTTTCT
GCTAAT---------GATTCTAAG---------CAAAATAAAATTTTTGGGTACAATAGAAATTTCTATTCTCAAATGAT
ATTCGAAGGATTTTCGGTCGTTGTGGAAATTCCATTTTATTTACGATTACTATCTTTCTTAGAAGGTAAAGAAAGAGTGA
AATCTCATAATTTACGATCAATTCATTCAATATTTCCGTTTTTAGAGGACAAATTTTCCTATTTAAATAATATATTAGAT
ATATTAATACCCCACCCCATCCATCTGGAAATCTTGGTTCAAACTCTTCGCTACTGGGTAAAAGATGCCTCTTCTTTGCA
TTTTTTACGATTTTTTCTCTACAAGTATCCTATTTGGAATAGTCTTATTA---CTCCAAAGAAATCTAGTTTTTCTTTTT
CAAAAAGAAATCAAAGATTCTTCTTGTTCCTATATAATTTTCATGTATCTGAATGCGAATCTATCTTTGTTTTTCTCCGT
ACCCAATCTTCTCATTTACGCTCAATATCTTTTGAAACCTTTCTAGAACGAATTTCTTTCTATA---AAAAAATAGAACG
AGAAGTCTT?????????????????????????????????????????????????????????????????????
>leptopus_ANA
ATGGAGGAATTCAAA---------AGAAATTTAGAACTAGATAGATCTCAGCAATATGACTTCATATATCCGCTTATCTT
TCAGGAGTATATTTATGCACTTGCTCATGATCGTGTTTTAAAGAGATCTTTTTTTTTGGAAAATGCGGGTTATGACAATA
AATCTAGCTTATTAATTGTGAAACGTTTAATCACTCATTTAATTACTCAAATGTATCAACAGAATCATTTTCTTTTTTCT
GCTAAT---------GATTCTAAG---------CAAAATAAAATTTTTGGGTACAATAGAAATTTCTATTCTCAAATGAT
ATTCGAAGGATTTTCGGTCGTTGTGGAAATTCCATTTTCTTTACGATTACTATCTTTCTTAGAAGGTAAAGAAAGAGTGA
AATCTCATAATTTACGATCAATTCATTCAATATTTCCGTTTTTAGAGGACAAATTTTCCTATATAAATAATATATTAGAT
ATATTAATACCCCACCCCATCCATCTGGAAATCTTGGTTCAAACTCTTCGCTACTGGGTAAAAGATGCCTCTTCTTTGCA
TTTTTTACGATTTTTTCTCTACAAGTATCCTATTTGGAATAGTCTTATTA---CTCCAAAGAAATCTAGTTTTTCTTTTT
CAAAAAGAAAGCAAAGATTCTTCTTGTTCCTATATAATTTTCATGTATCTGAATGCGAATCTATCTTTGTTTTTCTCCGT
ACCCAATCTTCTCATTTACGCTCAATATCTTTTGAAACCTTTCTAGAACGAATTTCTTTCTATA---AAAAAATCGAACT
AGAAGTCTTTACTAAAAGTTTTAAGGCCATTCTATGGGTATTTAAAGAGCCTTTCCTGCATTATGTTAGGTATCGAGG
>leucotrachela_ANA
ATGGAGGAATTCAAA---------AGAAATTTAGAACTAGATAGATCTCAGCAATATGACTTCATATATCCGCTTATCTT
TCAGGAGTATATTTATGCACTTGCTCATGATCGTGTTTTAAAGAGATCTTTTTTTTTGGAAAATGCGGGTTATGACAATA
AATTTAGCTTATTAATTGTGAAACGTTTAATCACTCATTTAATTACTCAAATGTATCAACAGAATCATTTTCTTTTTTCT
GCTAAT---------GATTCTAAG---------CAAAATAAAATTTTTGGGTACAATAGAAATTTCTATTCTCAAATGAT
ATTCGAAGGATTTTCGGTCGTTGTGGAAATTCCATTTTATTTACGATTACTATCTTTCTTAGAAGGTAAAGAAAGAGTGA
AATCTCATAATTTACGATCAATCCATTCAATATTTCCGTTTTTAGAGGACAAATTTTCCTATTTAAATAATATATTAGAT
ATATTAATACCCCACCCCATCCATCTGGAAATCTTGGTTCAAACTCTTCGCTACTGGGTAAAAGATGCCTCTTCTTTGCA
TTTTTTACGATTTTTTCTCTACAAGTATCCTATTTGGAATAGTGTTATTA---CTCCAAAGAAATCTAGTTTTTCTTTTT
CAAAAAGAAATCAAAGATTCTTCTTGTTCCTATATAATTTTCATGTATCTGAATGCGAATCTATCTTTGTTTTTCTCCGT
ACCCAATCTTCTCATTTACGCTCAATATCTTTTGAAACCTTTCTAGAACGAATTTCTTTCTATA---AAAAAATCGAACT
AGAAGTCTTTACTAAAAGTTTTAAGGCCATTCTATGGGTATTTAAAGAGCCTTTCCTGCATTATGTTAGGTATCGAGG
>lowryensis_ANA
ATGGAGGAATTCAAA---------AGAAATTTAGAACTAGATAGATCTCAGCAATATGACTTAATATATCCGCTTATCTT
TCAGGAGTATATTTATGCACTTGCTCATGATCGTGTTTTAAAGAGATCTTTTTTTTTGGAAAATGCGGGTTATGACAATA
AATCTAGCTTATTAATTGTGAAACGTTTAATCACTCATTTAATTACTCAAATGTATCAACAGAATCATTTTCTTTTTTCT
GCTAAT---------GATTCTAAG---------CAAAATCAAATTTTTGGGTACAATAGAAATTTCTATTCTCAAATGAT
ATTCGAAGGATTTTCGGTCGTTGTGGAAATTCCATTTTATTTACGATTACTATCTTTCTTAGAGGGTAAAGAAAGAGTGA
AATCTCATAATTTACGATCAATTCATTCAATATTTCCGTTTTTAGAGGACAAATTTTCCTATTTAAATAATATATTAGAT
ATATTAATACCCCACCCCATCCATCTGGAAATCTTGGTTCAAACTCTTCGCTACTGGGTAAAAGATGCCTCTTCTTTGCA
TTTTTTACGATTTTTTCTCTACAAGTATCCTATTTGGAATAGTCTTATTA---CTCCAAAGAAATCTAGTTTTTCTTTTT
CAAAAAGAAATCAAAGATTCTTCTTGTTCCTATATAATTTTCATGTATCTGAATGCGAATCTATCTTTGTTTTTCTCCGT
ACCCAATCTTCTCATTTACGCTCAATATCTTTTGAAACCTTTCTAGAACGAATTTCTTTCTATA---AAAAAATCGAACT
AGAAGTCTTTACTAAAAGTTTTAAGGCCATTCTATGGCTATTTAAAGAGCCTTTCCTGCATTATGTTAGGTATCGAGG
>lusitanica_f_ANA_CP
ATGGAGGAATTCCAA---------AGAAATTTAGATCTAGATAGATCTCAGCAATATGACTTCATATATCCGCTTATCTT
TCAGGAGTATATTTATGCACTTGCTCATGATCGTGTTTTAAAGAGATCTTTTTTTTTGGAAAATGCGGGTTATGACAATA
AATCTAGCTTATTAATTGTGAAACGTTTAATCACTCATTTAATTACTCAAATGTATCAACAGAATCATTTTCTTTTTTCT
GCTAAT---------GATTTTAAG---------CAAAATAAAATTTTTGGGTACAATAGAAATTTCTATTCTCAAATGAT
ATTTGAAGGATTTGCGGTCGTTGTGGAAATTCCATTTTATTTACGATTACTATCTTTCCGAGAAGGTAAAGAAAGAGTGA
AATCTCATAATTTACGATCAATTCATTCAATATTTCCGTTTTTAGAGGACAAATTTTCCTATTCTAATAATATATTAGAT
ATATTAATACCCCACCCCATCCATCTGGAAATCTTGGTTCAAACTCTTCGCTACTGGGTAAAAGATGCCTCTTCTTTGCA
TTTTTTACGATTTTTTCTCTACAAGTATCCTATTTGGAATAGTCTTATTA---CTCCAAAGAAATCTAGTTTTTCTTTTT
CAAAAAGAAATCAAAGATTCTTCTTGTTCCTATATAATTTTCATGTGTCTGAATACGAATCTATCTTTGTTTTTCTCCGT
ACCCAATCTTCTCATTTACGCTCAATATCTTTTGAAACCTTTCTAGAACGAATTTCTTTCTATA---AAAAAATCGAACT
AGAAGTCTTTACTAAAAGTTTTAAAGCCATTCTATGGGTATTTAAAGAGCCTTTCCTGCATTATGT????????????
>mackayana_PPK
???????????CAAA---------AGAAATTTAGAACTAGATAGATCTCAGCAATATGATTTCATATATCCGCTTATCTT
TCAGGAGTATATTTATGCACTTGCTCATGATCGTGTTTTAAAGAGATCTTTTTTTTTGGAAAATGCGGGTTATAACAATA
AATCTAGTTTATTAATTGTGAAACGTTTAATCACTCATTTAATTACTCAAATGTATCAACAGAATCATTTTCTTTTTTCT
GTTAAT---------GATTCTAAG---------CAAAATCAAATTTTTGGGTACAATAGAAATTTCTATTCTCAAATGAT
ATTCGAAGGATTTGCGGTCGTTGTAGAAATTCCATTTTATTTAAGATTACTATCTTTCCTAGAAGGTAAAGAAAGACTGA
AATCTTATAATTTACGATCAATTCATTCAATATTTCCGTTTTTAGAGGACAAATTTTCCTATATAAATAATATATTAGAT
ATATTAATACCCCACCCCATCCATCTGGAAATCTTGGTTCAAACTCTTCGCTACTGGGTAAAAGATGCCTCTTCTTTGCA
TTTTTTACGATTTTTTCTCTACAAGTATCCTATTTGGAATAGTCTTATTA---CTCCAAAGAAATCTAGTTTTTCTTTTT
CAAAAAGAAATCAAAGATTCTTCTTGTTCCTATATAATTTTCATGTATCTGAATACGAATCTATCTTTGTTTTTCTCCGT
ACCCAATCTTCTCATTTACGCTCAATATCTTTTGAAACCTTTCTAGAACGAATTTCTTTCTATA---AAAAAATCGAACT
AGAAGTCTTTACTAA???????????????????????????????????????????????????????????????
>mackayana_b_ANA
ATGGAGGAATTCAAA---------AGAAATTTAGAACTAGATAGATCTCAGCAATATGATTTCATATATCCGCTTATCTT
TCAGGAGTATATTTATGCACTTGCTCATGATCGTGTTTTAAAGAGATCTTTTTTTTTGGAAAATGCGGGTTATAACAATA
AATCTAGTTTATTAATTGTGAAACGTTTAATCACTCATTTAATTACTCAAATGTATCAACAGAATCATTTTCTTTTTTCT
GTTAAT---------GATTCTAAG---------CAAAATCAAATTTTTGGGTACAATAGAAATTTCTATTCTCAAATGAT
ATTCGAAGGATTTGCGGTCGTTGTAGAAATTCCATTTTATTTAAGATTACTATCTTTCCTAGAAGGTAAAGAAAGAGTGA
AATCTTATAATTTACGATCAATTCATTCAATATTTCCGTTTTTAGAGGACAAATTTTCCTATATAAATAATATATTAGAT
ATATTAATACCCCACCCCATCCATCTGGAAATCTTGGTTCAAACTCTTCGCTACTGGGTAAAAGATGCCTCTTCTTTGCA
TTTTTTACGATTTTTTCTCTACAAGTATCCTATTTGGAATAGTCTTATTA---CTCCAAAGAAATCTAGTTTTTCTTTTT
CAAAAAGAAATCAAAGATTCTTCTTGTTCCTATATAATTTTCATGTATCTGAATACGAATCTATCTTTGTTTTTCTCCGT
ACCCAATCTTCTCATTTACGCTCAATATCTTTTGAAACCTTTCTAGAACGAATTTCTTTCTATA---AAAAAATCGAACT
AGAAGTCTTTACTAAAAGTTTTAAGGCCATTCTATGGGTATTTAAAGAGCCTTTGCTGCATTATGTTAGGTATCGAGG
>maderensis_b_ANA
ATGGAGGAATTCCAA---------AGAAATTTAGAACTAGATAGATCTCAGCAATATGACTTCATATATCCGCTTATCTT
TCAGGAGTATATTTATGCACTTGCTCATGATCGTGTTTTAAAGAGATCTTTTTTTTTGGAAAATGCGGGTTATGACAATA
AATCTAGCTTATTAATTGTGAAACGTTTAATCACTCATTTAATTACTCAAATGTATCAACAGAATCATTTTCTTTTTTCT
GCTAAT---------GATTCGAAG---------CAAAATAAAATTTTTGGGTACAATAGAAATTTCTATTCTCAAATGAT
ATTCGAAGGATTTGCGGTCGTTGTGGAAATTCCATTTTATTTACGATTACTATCTTTCCTAGAAGGTAAAGAAAGAGTGA
AATCTCAAAATTTACGATCAATTCATTCAATATTTCCGTTTTTAGAGGACAAATTTTCCTATTTAAATAATATATTAGAT
ATATTAATACCCCACCCCATCCATCTGGAAATCTTGGTTCAAACCCTTCGCTACTGGGTAAAAGATGCCTCTTCTTTGCA
TTTTTTACGATTTTTTCTCTACAAGAATCCTATTTGGAATAGTCTTATTA---CTCCAAAGAAATCTAGTTTTTCTTTTT
CAAAAAGAAATCAAAGATTCTTCTTGTTCCTATATAATTTTCATGTATCTGAATACGAATCTATCTTTGTTTTTCTCCGT
ACCCAATCTTCTCATTTACGCTCAATATCTTTTGAAACCTTTCTAGAACGAATTTCTTTCTATA---AAAAAATCGAACT
CGAAGTCTTTACTA????????????????????????????????????????????????????????????????
>manipuliflora_a_ANA
ATGGAGGAATTCAAA---------AGAAATTTAGAACTAGATAGATCTCAGCAATATGATTTCATATATCCGCTTATCTT
TCAGGAGTATATTTATGCACTTGCTCATGATCGTGTTTTAAAGAGATCTTTTTTTTTGGAAAATGCGGGTTATAACAATA
AATCTAGCTTATTAATTGTGAAACGTTTAATCACTCATTTAATTACTCAAATGTATCAACAGAATCATTTTCTTTTTTCT
GTTAGT---------GATTCTAAG---------CAAAATCCAATTTTTGGGTACAATAGAAATTTCTATTCTCAAATGAT
ATTCGAAGGATTTGCGGTCGTTGTGGAAATTCCATTTTATTTACGATTACTATCCTTCCTAGAAGGTAAAGAAAGAGTGA
AATATCATAATTTACGATCAATTCATTCAATATTTCCGTTTTTAGAGGACAAATTTTACTATTTAAATAATATATTAGAT
ATATTAATACCCCACCCCATCCATCTGGAAATCTTGGTTCAAACTCTTCGCTACTGGGTAAAAGATGCCTCTTCTTTGCA
TTTTTTACGATTTTTTCTCTACAAGTATCCTATTTGGAATAGTCTTATTA---CTCCAAAGAAATCTAGTTTTTCTTTTT
CAAAAAGAAATCAAAGATTCTTCTTGTTCCTATATAATTTTCATGTATCTGAATACGAATCTATCTTTGTTTTTATCTGT
ACCCAATCTTCTCATTTACGCTCAATATCTTTTGAAACCTTTCTAGAACGAATTTCTTTCTATA---AAAAAATCGAACT
AGAAGTCTTTACTAAAAGTTTTAAGGCCGTTCTATGGGTATTTAAAGAGCCTTTCCTGCATTATGTTAGGTATCGAGG
>mauritiensis_EO12811
ATGGAGGAA???????????????????????????????????????????????????????????????????????
????????????????????????????????????????????????????????????????????????????????
???????????????????GAAACGTTTAATCACTCATTTAATTACTCAAATGTATCAACAGAATCATTTTCTTTTTTCT
GATAAT---------GATTCTAAG---------CAAAATAAAATTTTTGGGTACAATAGAAATTTCGATTCTCAAATGAT
ATTCGAAGGATTTTCGGTCGTTGTGGAAATTCCATTTTATTTACGATTACTATCTTTCTTAGAAGGTAAAGAAAGAGTGA
AATCTCATAATTTACGATCAATTCATTCAATATTTCCGTTTTTAGAGGACAAATTTTCCTATTTAAATAATATATTAGAT
ATATTAATACCCCACCCCATCCATCTTGAAATCTTGGTTCAAACTCTTCGCTACTGGGTAAAAGATGCCTCTTCTTTGCA
TTTTTTACGATTTTTTCTCTACAAGTATCCTATTTGGAATAGTCTTATTA---CTCCAAAGAAATCTAGTTTTTCTTTTT
CAAAAAGAAATCAAAGATTCTTCTTGTTCCTATATAATTTTCATGTATCTGAATGCGAATCTATCTTTGTTTTTCTCCGT
ACCCAATCTTCTCATTTACGCTCAATATC???????????????????????????????????????????????????
??????????????????????????????????????????????????????????????????????????????
>melastoma_min_EO12820
????????????????????????????????AGAACTAGATAGATCTCAGCAATATGACTTCATATATCCGCTTATCTT
TCAGGAGTATATTTATGCACTTGCTCATGATCGTGTTTTAAAGAGATCTTTTTTTTTGGAAAATGCGGGTTATGACAATA
AATCTAGCTTATTAATTGTGAAACGTTTAATCACTCATTTAATTACTCAAATGTATCAACAGAATCATTTTCTTTTTTCT
GCTAAT---------GATTCTAAG---------CAAAATAAAATTTTTGGGTACAATAGAAATTTCTATTCTCAAATGAT
ATTCGAAGGATTTTCGGTCGTTGTGGAAATTCCATTTTATTTACGATTACTATCTTTCTTAGAAGGTAAAGAAAGAGTGA
AATCTCATAATTTACGATCAATTCATTCAATATTTCCGTTTTTAGAGGACAAATTTTCCTATTTAAATAATATATTAGAT
ATATTAATACCCCACCCCATCCATCTGGAAATCTTGGTTCAAACTCTTCGCTACTGGGTAAAAGATGCCTCTTCTTTGCA
TTTTTTACGATTTTTTCTCTACAAGTATCCTATTTGGAATAGTCTTATTA---CTCCAAAGAAATCTAGTTTTTCTTTTT
CAAAAAGAAATCAAAGATTCTTCTTGTTCCTATATAATTTTCATGTATCTGAATGCGAATCTATCTTTGTTTTTCTCCGT
ACCCAATCTTCTCATTTACGCTCAATATCTTTTGAAACCTTTCTAGAACGAATTTCTTTCTATA---AAAAAATAGAACG
AGAAGTCTT?????????????????????????????????????????????????????????????????????
>modesta_ANA
ATGGAGGAATTCAAA---------AGAAATTTAGAACTAGATAGATCTCAGCAATACGACTTCATATATCCGCTTATCTT
TCAGGAGTATATTTATGCACTTGCTCATGATCGTGTTTTAAAGAGATCTTTTTTTTTGGAAAATGCGGGTTATGACAATA
AATCTAGCTTATTAATTGTGAAACGTTTAATCACTCATTTAATTACTCAAATGTATCAACAGAATCATTTTCTTTTTTCT
GCTAAT---------GATTCTAAG---------CAAAATAAAATTTTTGGGTACAATAGAAATTTCTATTCTCAAATGAT
ATTCGAAGGATTTTCGGTCGTTGTGGAAATTCCATTTTATTTACGATTACTATCTTTCTTAGAAGGTAAAGAAAGAGTGA
AATCTCATAATTTACGATCAATTCATTCAATATTTCCGTTTTTAGAGGACAAATTTTCCTATTTAAATAATATATTAGAT
ATATTAATACCCCACCCCATCCATCTGGAAATCTTGGTTCAAACTCTTCGCTACTGGGTAAAAGATGCCTCTTCTTTGCA
TTTTTTACGATTTTTTCTCTACAAGTATCCTATTTGGAATAGTCTTATTA---CTCCAAAGAAATCTAGTTTTTCTTTTT
CAAAAAGAAATCAAAGATTCTTCTTGTTCCTATATAATTTTCATGTATCTGAATGCGAATCTATCTTTGTTTTTCTCCGT
ACCCAATCTTCTCATTTACGCTCAATATCTTTTGAAACCTTTCTAGAACGAATTTCTTTCTATA---AAAAAATCGAACT
AGAAGTCTTTACTAAAAGTTTTAAGGCCATTCTATGGGTATTTAAAGAGCCTTTCCTGCATTATGTTAGGTATCGAGG
>monadelphia_FO
????????????????????????????????AGAACTAGATAGATCTCAGCAATATGACTTCATATATCCGCTTATCTT
TCAGGAGTATATTTATGCACTTGCTCATGATCGTGTTTTAAAGAGATCTTTTTTTTTGGAAAATGCGGGTTATGACAATA
AATCTAGCTTATTAATTGTGAAACGTTTAATCACTCATTTAATTACTCAAATGTATCAACAGAATCATTTTCTTTTTTCT
GCTAAT---------GATTCTAAG---------CAAAATAAAATTTTTGGGTACAATAGAAATTTCTATTCTCAAATGAT
ATTCGAAGGATTTTCGGTCGTTGTGGAAATTCCATTTTATTTACGATTACTATCTTTCTTAGAAGGTAAAGAAAGAGTGA
AATCTCATAATTTACGATCAATTCATTCAATATTTCCGTTTTTAGAGGACAAATTTTCCTATTTAAATAATATATTAGAT
ATATTAATACCCCACCCCATCCATCTGGAAATCTTGGTTCAAACTCTTCGCTACTGGGTAAAAGATGCCTCTTCTTTGCA
TTTTTTACGATTTTTTCTCTACAAGTATCCTATTTGGAATAGTCTTATTA---CTCCAAAGAAATCTACTTTTTCTTTTT
CAAAAAGAAATCAAAGATTCTTCTTGTTCCTATATAATTTTCATGTATCTGAATGCGAATCTATCTTTGTTTTTCTCCGT
ACCCAATCTTCTCATTTACGCTCAATATCTTTTGAAACCTTTCTAGAACGAATTTCTTTCTATA---AAAAAATAGAACG
AGAAGTCTT?????????????????????????????????????????????????????????????????????
>multiflora_a_ANA
ATGGAGGAATTCAAA---------AGAAATTTAGAACTAGATAGATCTCAGCAATATGATTTCATATATCCGCTTATCTT
TCAGGAGTATATTTATGCACTTGCTCATGATCGTGTTTTAAAGAGATCTTTTTTTTTGGAAAATGCGGGTTATAACAATA
AATCTAGCTTATTAATTGTGAAACGTTTAATAACTCATTTAATTACTCAAATGTATCAACAGAATCATTTTCTTTTTTCT
GTTAATGATTCTAAGGATTCTAAG---------AAAAATCCAATTTTTTGGTACAATAGAAATTTCTATTCTCAAATAAT
ATTCGAAGGATTTGCGGTCGTTGTGGAAATTCCATTTTATTTACGATTACTATCTTTCCTAGAAGGTAAAGAAAGAGTGA
AATCTCATAATTTACGATCAATTCATTCAATATTTCCGTTTTTAGAGGACAAATTTTCCTATTTAAATAATATATTAGAT
ATATTAATACCCCACCCCATCCATCTGGAAATCTTGGTTCAAACTCTTCGCTACTGGGTAAAAGATGCCTCTTCTTTGCA
TTTTTTACGATTTTTTCTCTACAAGTATCCTATTTGGAATAGTCTTATTA---CTCCAAAGAAATCTAGTTTTTCTTTTT
CAAAAAGAAATCAAAGATTCTTCTTGTTCCTATATAATTTTCATGTATCTGAATACGAATCCATCTTTGTTTTTCTCCGT
ACCCAATCTTCTCATTTACGCTCAATATCTTTTGAAACCTTTCTAGAACGAATTTCTTTCTATA---AAAAAATCGAACT
AGAAGTATTTACTAAAAGTTTTAAGGCCATTCTATGGGTATTTAAAGAGCCTTTCCTGCATTATGTTAGGTATCGAGG
>multumbellifera_MP822
???????????CAAA---------AGAAATTTAGAACTAGATAGATCTCAGCAATATGACTTCATATATCCGCTTATCTT
TCAGGAGTATATTTATCCACTTGCTCATGATCGTGTTTTAAAGAGATCTTTTTTTTTGGAAAATGCGGGTTATGACAATA
AATTTAGCTTATTAATTGTGAAACGTTTAATCACTCATTTAATTACTCAAATGTATCAACAGAATCATTTTATTTTTTCT
GCTAAT---------GATTCTAAG---------CAAAATAAAATTTTTGGGTACAATAGAAATTTCTATTCTCAAATGAT
ATTCGAAGGATTTTCGGTCGTTGTGGAAATTCCATTTTATTTACGATTACTATCTTTCTTAGAAGGTAAAGAAAGAGTGA
AATCTCATAATTTACGATCAATTCATTCAATATTTCCGTTTTTAGAGGACAAATTTTCCTATCTAAATAATATATTAGAT
ATATTAATACCCCACCCCATCCATCTGGAAATCTTGGTTCAAACTCTTCGCTACTGGGTAAAAGATGCCTCTTCTTTGCA
TTTTTTACGATTTTTTCTCTACAAGTATCCTATTTGGAATAGTCTTATTA---CTCCAAAGAAATCTAGTTTTTCTTTTT
CAAAAAGAAATCAAAGATTCTTCTTGTTCCTATATAATTTTCATGTATCTGAATGCGAATCTATCTTTGTTTTTCTCCGT
ACCCAATCTTCTCATTTACGCTCAATATCTTTTGAAACCTTTCTAGAACGAATTTCTTTCTATA---AAAAAATCGAACT
AGAAGTCTTTACTAAAAGT???????????????????????????????????????????????????????????
>nabea_ANA
ATGGAGGAATTCAAA---------AGAAATTTAGAACTAGATAGATCTCMGCAATATGACTTCATATATCCGCTTATCTT
TCAGGAGTATATTTATGCACTTGCTCACGATCGTGTTTTAAAGAGATCTTTTTTTTTGGAAAATGCGGGTTATGACAATA
AATCTAGCTTATTAATTGTGAAACGTTTAATCACTCATTTAATTACTCAAATGTATCAACAGAATCATTTTCTTTTTTCT
GCTAAT---------GATTCTAAG---------CAAAATAAAATTTTTGGGTACAATAGAAATTTCTATTCTCAAATGAT
ATTCGAAGGATTTTCGGTCGTTGTGGAAATTCCATTTTATTTACGATTACTATCTTTCTTAGAAGGTAAAGAAAGAGTGA
AATCTCATAATTTACGATCAATTCATTCAATATTTCCGTTTTTAGAGGACAAATTTTCCTATTTAAATAATATATTAGAT
ATATTAATACCCCACCCCATCCATCTGGAAATCTTGGTTCAAACTCTTCGCTACTGGGTAAAAGATGCCTCTTCTTTGCA
TTTTTTACGATTTTTTCTCTACAACTATCCTATTTGGAATAGTCTTATTA---CTCCAAAGAAATCGAGTTTTTCTTTTT
CAAAAAGAAATCAAAGATTCTTCTTGTTCCTATATAATTTTCATGTATCTGAATGCGAATCTATCTTTGTTTTTCTCCGT
ACCCAATCTTCTCATTTACGCTCAATATCTTTTGAAACCTTTATAGAACGAATTTCTTTCTATA---AAAAAATCGAACT
AGAAGTCTTTACTAAAAGTTTTAAGGCCATTCTATGGGTATTTAAAGAGCCTTTCCTGCATTATGTTAGGTATCGAGG
>nabea_BG609
???????????CAAA---------AGAAATTTAGAACTAGATAGATCTCAGCAATATGACTTCATATATCCGCTTATCTT
TCAGGAGTATATTTATGCACTTGCTCACGATCGTGTTTTAAAGAGATCTTTTTTTTTGGAAAATGCGGGTTATGACAATA
AATCTAGCTTATTAATTGTGAAACGTTTAATCACTCATTTAATTACTCAAATGTATCAACAGAATCATTTTCTTTTTTCT
GCTAAT---------GATTCTAAG---------CAAAATAAAATTTTTGGGTACAATAGAAATTTCTATTCTCAAATGAT
ATTCGAAGGATTTTCGGTCGTTGTGGAAATTCCATTTTATTTACGATTACTATCTTTCTTAGAAGGTAAAGAAAGAGTGA
AATCTCATAATTTACGATCAATTCATTCAATATTTCCGTTTTTAGAGGACAAATTTTCCTATTTAAATAATATATTAGAT
ATATTAATACCCCACCCCATCCATCTGGAAATCTTGGTTCAAACTCTTCGCTACTGGGTAAAAGATGCCTCTTCTTTGCA
TTTTTTACGATTTTTTCTCTACAACTATCCTATTTGGAATAGTCTTATTA---CTCCAAAGAAATCGAGTTTTTCTTTTT
CAAAAAGAAATCAAAGATTCTTCTTGTTCCTATATAATTTTCATGTATCTGAATGCGAATCTATCTTTGTTTTTCTCCGT
ACCCAATCTTCTCATTTACGCTCAATATCTTTTGAAACCTTTATAGAACGAATTTCTTTCTATA---AAAAAATCGAACT
AGAAGTCTTTACTAAAAGT???????????????????????????????????????????????????????????
>nana_ANA
ATGGAGGAATTCAAA---------AGAAATTTAGAACTAGATAGATCTCAGCAATATGACTTCATATATCCGCTTATCTT
TCAGGAGTATATTTATGCACTTGCTCATGATCGTGTTTTAAAGAGATCTTTTTTTTTGGAAAATGCGGGTTATGACAATA
AATTTAGCTTATTAATTGTGAAACGTTTAATCACTCATTTAATTACTCAAATGTATCAACAGAATCATTTTATTTTTTCT
GCTAAT---------GATTCTAAG---------CAAAATAAAATTTTTGGGTACAATAGAAATTTCTATTCTCAAATGAT
ATTCGAAGGATTTTCGGTCGTTGTGGAAATTCCATTTTATTTACGATTACTATCTTTCTTAGAAGGTAAAGAAAGAGTGA
AATCTCATAATTTACGATCAATTCATTCAATATTTCCGTTTTTAGAGGACAAATTTTCCTATTTAAATAATATATTAGAT
ATATTAATACCCCACCCCATCCATCTGGAAATCTTGGTTCAAACTCTTCGCTACTGGGTAAAAGATGCCTCTTCTTTGCA
TTTTTTACGATTTTTTCTCTACAAGTATCCTATTTGGAATAGTCTTATTA---CTCCAAAGAAATCTAGTTTTTCTTTTT
CAAAAAGAAATCAAAGATTCTTCTTGTTCCTATATAATTTTCATGTATCTGAATGCGAATCTATCTTTGTTTTTCTCCGT
ACCCAATCTTCTCATTTACGCTCAATATCTTTTGAAACCTTTCTAGAACGAATTTCTTTCTATA---AAAAAATCGAACT
AGAAGTCTTTACTAAAAGTTTTAAGGCCATTCTATGGGTATTTAAGGAGCCTTTCCTGCATTATGTTAGGTATCGAGG
>nevillei_ANA
ATGGAGGAATTCAAA---------AGAAATTTAGAACTAGATAGATCTCAGCAATATGACTTCATATATCCGCTTATCTT
TCAGGAGTATATTTATGCACTTGCTCATGATCGTGTTTTAAAGAGATCTTTTTTTTTGGAAAATGCGGGTTATGACAATA
AATTTAGCTTATTAATTGTGAAACGTTTAATCACTCATTTAATTACTCAAATGTATCAACAGAATCATTTTCTTTTTTCT
GCTAAT---------GATTCTAAG---------AAAAATAAAATTTTTGGGTACAATAGAAATTTCTATTCTCAAATGAT
ATTCGAAGGATTTTCGGTCGTTGTGGAAATTCCATTTTATTTACGATTACTATCTTTCTTAGAAGGTAAAGAAAGAGTGA
AATCTCATAATTTACGATCAATTCATTCAATATTTCCGTTTTTAGAGGACAAATTTTCCTATATAAATAATATATTAGAT
ATATTAATACCCCACCCCATCCATCTGGAAATCTTGGTTCAAACTCTTCGCTACTGGGTAAAAGATGCCTCTTCTTTGCA
TTTTTTACGATTTTTTCTCTACAAGTATCCTATTTGGAATAGTCTTATTA---CTCCAACGAAATATAGTTTTTCTTTTT
CAAAAAGAAATCAAAGATTCTTCTTGTTCCTATATAATTTTCATGTATCTGAATACGAATCTATCTTTGTTTTTCTCCGT
ACCCAATCTTCTCATTTACGCTCAATATCTTTTGAAACCTTTCTAGAACGAATTTCTTTCTATA---AAAAAATCGAACT
AGAAGTCTTTACTAAAAGTTTTAAGGCCATTCTATGGGTATTTAAAGAGCCTTTCCTGCATTATGTTAGGTATCGAGG
>oatesii_ANA
ATGGAGGAATTCAAA---------AGAAATTTAGAACTAGATAGATCTCAGCAATATGACTTCATATATCCGCTTATCTT
TCAGGAGTATATTTATGCACTTGCTCATGATCGTGTTTTAAATAGATCTTTTTTTTTGGAAAATGCGGGTTATGACAATA
AATCTAGCTTATTAATTGTGAAACGTTTAATCATTCATTTAATTACTCAAATGTATCAACAGAATCATTTTCTTTTTTCT
GCTAAT---------GATTCTAAG---------CAAAATAAAATTTTTGGGTACAATAGAAATTTCTATTCTCAAATGAT
ATTCGAAGGATTTTCGGTCGTTGTGGAAATTCCATTTTATTTACGATTACTATCTTTCTTAGAAGGTAAAGAAAGAGTGA
TATCTCATAATTTACGATCAATTCATTCAATATTTCCGTTTTTAGAGGACAAATTTTCCTATTTAAATAATATATTAGAT
ATATTAATACCCCACCCCATCCATCTTGAAATCTTGGTTCAAACTCTTCGCTACTGGGTAAAAGATGCCTCTTCTTTGCA
TTTTTTACGATTTTTTCTCTACAAGTATCCTATTTGGAATAGTCTTATTA---CTCCAAAGAAATCTAGTTTTTCTTTTT
CAAAAAAAAATCAAAGATTCTTCTTGTTCCTATATAATTTTCATGTATCTGAATGCGAATCTATCTTTGTTTTTCTCCGT
ACCCAATCTTCTCATTTACGCTCAATATCTTTTGAAACCTTTCTAGAACGAATTTCTTTCTATA---AAAAAATCGAACT
AGAAGTCTTTACTAAAAGTTTTAAGGCCATTCTATGGGTATTTAAAGAGCCTTTTCTGCATTATGTTAGGTATCGAGG
>oblongiflora_ANA
ATGGAGGAATTCAAA---------AGAAATTTAGAACTAGATAGATCTCAGCAATATGACTTCATATATCCGCTTATCTT
TCAGGAGTATATTTATGCACTTGCTCATGATCGTGTTTTAAAGAGATCTTTTTTTTTGGAAAATGCGGGTTATGACAATA
AATCTAGCTTATTAATTGTGAAACGTTTAATCACTCATTTAATTACTCAAATGTATCAACAGAATCATTTTCTTTTTTCT
GCTAAT---------GATTCTAAG---------CAAAATAAAATTTTTGGGTACAATAGAAATTTCTATTCTCAAATGAT
ATTCGAAGGATTTTCGGTCGTTGTGGAAATTCCATTTTATTTACGATTACTATCTTTCTTAGAAGGTAAAGAAAGAGCGA
AATCTCAAAATTTACGATCAATTCATTCAATATTTCCGTTTTTAGAGGACAAATTTTCCTATTTAAATAATATATTAGAT
ATATTAATACCCCACCCCATCCATCTTGAAATCTTGGTTCAAACTCTTCGCTACTGGGTAAAAGATGCCTCTTCTTTGCA
TTTTTTACGATTTTTTCTCTACAAGTATCCTATTTGGAATAGTCTTATTA---CTCCAAAGAAATCTAGTTTTTCTTTTT
CAAAAAGAAATCAAAGATTCTTCTTGTTCCTATATAATTTTCATGTATCTGAATGCGAATCTATCTTTGTTTTTCTCCGT
ACCCAATCTTCTCATTTACGCTCAATATCTTTTGAAACCTTTCTAGAACGAATTTCTTTCTATA---AAAAAATCGAACT
AGAAGTCTTTACTAAAAGTTTTAAGGCCATTCTATGGGTATTTAAAGAGCCTTTCCTGCATTATGTTAGGTATCGAGG
>oreotragus_ANA
ATGGAGGAATTCAAA---------AGAAATTTAGAACTAGATAGATCTCAGCAATATGACTTCATATATCCGCTTATCTT
TCAGGAGTATATTTATGCACTTGCTCATGATCGTGTTTTAAAGAGATCTTTTTTTTTGGAAAATGCGGGTTATGACAATA
AATCTAGCTTATTAATTGTGAAACGTTTAATCACTCATTTAATTACTCAAATGTATCAACAGAATCATTTTCTTTTTTCT
GCTAAT---------GATTCTAAG---------CAAAATAAAATTTTTGGGTACAATAGAAATTTCTATTCTCAAATGAT
ATTCGAAGGATTTTCGGTCGTTGTGGAAATTCCATTTTATTTACGATTACTATCTTTCTTAGAAGGTAAAGAAAGAGCGA
AATCTCAAAATTTACGATCAATTCATTCAATATTTCCGTTTTTAGAGGACAAATTTTCCTATTTAAATAATATATTAGAT
ATATTAATACCCCACCCCATCCATCTTGAAATCTTGGTTCAAACTCTTCGCTACTGGGTAAAAGATGCCTCTTCTTTGCA
TTTTTTACGATTTTTTCTCTACAAGTATCCTATTTGGAATAGTCTTATTA---CTCCAAAGAAATCTAGTTTTTCTTTTT
CAAAAAGAAATCAAAGATTCTTCTTGTTCCTATATAATTTTCATGTATCTGAATGCGAATCTATCTTTGTTTTTCTCCGT
ACCCAATCTTCTCATTTACGCTCAATATCTTTTGAAACCTTTCTAGAACGAATTTCTTTCTATA---AAAAAATCGAACT
AGAAGTCTTTACTAAAAGTTTTAAGGCCATTCTATGGGTATTTAAAGAGCCTTTCCTGCATTATGTTAGGTATCGAGG
>pageana_ANA
ATGGAGGAATTCAAA---------AGAAATTTAGAACTAGATAGATCTCAGCAATATGACTTCATATATCCGCTTATCTT
TCAGGAGTATATTTATGCACTTGCTCATGATCGTGTTTTAAAGAGATCTTTTTTTTTGGAAAATGCGGGTTATGACAATA
AATTTAGCTTATTAATTGTGAAACGTTTAATCACTCATTTAATTACTCAAATGTATCAACAGAATCATTTTCTTTTTTCT
GCTAAT---------GATTCTAAG---------CAAAATAAAATTTTTGGGTACAATAGAAATTTCTATTCTCAAATGAT
ATTCGAAGGATTTTCGGTCGTTGTGGAAATTCCATTTTATTTACGATTACTATCTTTCTTAGAAGGTAAAGAAAGAGTGA
AATCTCATAATTTACGATCAATCCATTCAATATTTCCGTTTTTAGAGGACAAATTTTCCTATTTAAATAATATATTAGAT
ATATTAATACCCCACCCCATCCATCTGGAAATCTTGGTTCAAACTCTTCGCTACTGGGTAAAAGATGCCTCTTCTTTGCA
TTTTTTACGATTTTTTCTCTACAAGTATCCTATTTGGAATAGTGTTATTA---CTCCAAAGAAATCTAGTTTTTCTTTTT
CAAAAAGAAATCAAAGATTCTTCTTGTTCCTATATAATTTTCATGTATCTGAATGCGAATCTATCTTTGTTTTTCTCCGT
ACCCAATCTTCTCATTTACGCTCAATATCTTTTGAAACCTTTCTAGAACGAATTTCTTTCTATA---AAAAAATCGAACT
AGAAGTCTTTACTAAAAGTTTTAAGGCCATTCTATGGGTATTTAAAGAGCCTTTCCTGCATTATGTTAGGTATCGAGG
>parilis_ANA
ATGGAGGAATTCAAA---------AGAAATTTAGAACTAGATAGATCTCAGCAATATGACTTCATATATCCGCTTATCTT
TCAGGAGTATATTTATGCACTTGCTCATGATCGTGTTTTAAAGAGATCTTTTTTTTTGGAAAATGCGGGTTATGACAATA
AATTTAGCTTATTAATTGTGAAACGTTTAATCACTCATTTAATTACTCAAATGTATCAACAGAATCATTTTCTTTTTTCT
GCTAAT---------GATTCTAAG---------CAAAATAAAATTTTTGGGTACAATAGAAATTTCTATTCTCAAATGAT
ATTCGAAGGATTTTCGGTCGTTGTGGAAATTCCATTTTATTTACGATTACTATCTTTCTTAGAAGGTAAAGAAAGAGTGA
AATCTCATAATTTACGATCAATTCATTCAATATTTCCGTTTTTAGAGGACAAATTTTCCTATATAAATAATATATTAGAT
ATATTAATACCCCACCCCATCCATCTGGAAATCTTGGTTCAAACTCTTCGCTACTGGGTAAAAGATGCCTCTTCTTTGCA
TTTTTTACGATTTTTTCTCTACAAGTCTCCTATTTGGAATAGTCTTATTA---CTCCAAAGAAATATAGTTTTTCTTTTT
CAAAAAGAAATCAAAGATTCTTCTTGTTCCTATATAATTTTCATGTATCTGAATGCGAATCTATCTTTGTTTTTCTCCGT
ACCCAATCTTCTCATTTACGCTCAATATCTTTTGAAACCTTTCTAGAACGAATTTCTTTCTATA---AAAAAATCGAACT
AGAAGTCTTTACTAAAAGTTTTAAGGCCATTCTATGGGTATTTAAAGAGCCTTTCCTGCATTATGTTAGGTATCGAGG
>parkeri_EO12682
ATGGAGGAA???????????????????????????????????????????????????????????????????????
????????????????????????????????????????????????????????????????????????????????
??????????????????TGAAACGTTTAATCACTCATTTAATTACTCAAATGTATCAACAGAATCATTTTCTTTTTTCT
GCTAAT---------GATTCTAAG---------CAAAATAAAATTTTTGGGTACAATAGAAATTTCGATTCTCAAATGAT
ATTCGAAGGATTTTCGGTCGTTGTGGAAATTCCATTTTATTTACGATTACTATCTTTCTTAGAAGGTAAAGAAAGAGTGA
AATCTCATAATTTACGATCAATTCATTCAATATTTCCGTTTTTAGAGGACAAATTTTCCTATTCTAATAATATATTAATT
ATATTAATACCCCACCCCATCCATCTTGAAATCTTGGTTCAAACTCTTCGCTACTGGGTAAAAGATGCCTCTTCTTTGCA
TTTTTTACGATTTTTTCTCTACAAGTATCCTATTTGGAATAGTCTTATTT---CTCCAAAGAAATCTAGTTTTTCTTTTT
CAAAAAGAAATCAAAGATTCTTCTTATTCCTATATAATTTTCATGTATCTGAATGCGAATCTATCTTTGTTTTTCTCCGT
ACCCAATCTTCTCATTTACGCTCAATATCTTTTGAAACCTTTCTAGAACGAATTTCTTTCTATA---AAAAAATCGAACT
AGAAGT????????????????????????????????????????????????????????????????????????
>patersonii_a_ANA
ATGGAGGAATTCAAA---------AGAAATTTAGAACTAGATAGATCTCAGCAATATGACTTCATATATCCGCTTATCTT
TCAGGAGTATATTTATCCACTTGCTCATGATCGTGTTTTAAAGAGATCTTTTTTTTTGGAAAATGCGGGTTATGACAATA
AATTTAGCTTATTAATTGTGAAACGTTTAATCACTCATTTAATTACTCAAATGTATCAACAGAATCATTTTATTTTTTCT
GCTAAT---------GATTCTAAG---------CAAAATAAAATTTTTGGGTACAATAGAAATTTCTATTCTCAAATGAT
ATTCGAAGGATTTTCGGTCGTTGTGGAAATTCCATTTTATTTACGATTACTATCTTTCTTAGAAGGTAAAGAAAGAGTGA
AATCTCATAATTTACGATCAATTCATTCAATATTTCCGTTTTTAGAGGACAAATTTTCCTATTTAAATAATATATTAGAT
ATATTAATACCCCACCCCATCCATCTGGAAATCTTGGTTCAAACTCTTCGCTACTGGGTAAAAGATGCCTCTTCTTTGCA
TTTTTTACGATTTTTTCTCTACAAGTATCCTATTTGGAATAGTCTTATTA---CTCCAAAGAAATCTAGTTTTTCTTTTT
CAAAAAGAAATCAAAGATTCTTCTTGTTCCTATATAATTTTCATGTATCTGAATGCGAATCTATCTTTGTTTTTCTCCGT
ACCCAATCTTCTCATTTACGCTCAATATCTTTTGAAACCTTTCTAGAACGAATTTCTTTCTATA---AAAAAATAGAACT
AGAAGTCTTTACTAAAAGTTTTAAGGCCATTCTATGGGTATTTAAAGAGCCTTTCCTGCATTATGTTAGGTATCGAGG
>pauciovulata_TdV258b
???????AAATCAAA---------AGAAATTTAGAACTAGATAGATCTCAGCAGTATGACTTCATATATCCGCTTATCTT
TCAGGAGTATATTTATGCACTTGCTCATGATCGTGTTTTAACGAGATCTTTTTTTTTGGAAAATGCGGGTTATGACAATA
AATCTAGCTTATTAATTGTGAAACGTTTAATCACTCATTTAATTACTCAAATGTATCAACAGAATCATTTTCTTTTTTCT
GCTAAT---------GATTCTAAG---------CAAAATAAAATTTTTGGGTACAATAGAAATTTCTATTCTCAAATGAT
ATTCGAAGGATTTTCGGTCGTTGTGGAAATTCCATTTTATTTACGATTACTATCTTTCTTAGAAGGTAAAGAAAGAGTGA
AATCTCATAATTTACGATCAATTCATTCAATATTTCCGTTTTTAGAGGACAAATTTTCCTATATAAATAATATATTAGAT
ATATTAATACCCCACCCGATCCATCTGGAAATTTTGGTTCAAACTCTTCGCTACTGGGTAAAAGATGCCTCTTCTTTGCA
TTTTTTACGATTTTTTCTCTACAAGTATCCTATTTGGAATAGTCTTATTA---CTCCAAAGAAATCTAGTTTTTCTTTTT
CAAAAAGAAATCAAAGATTCTTCTTGTTCCTATATAATTTTCATGTATCTGAATGCGAATCTATCTTTGTTTTTCTCCGT
ACCCAATCTTCTCATTTACGCTCAATATCTTTTGAAACCTTTCTAGAACGAATTTCTTTCTATA---AAAAAATCGAACT
AGAAGTCTTTACTAAAAGTTT-AAGGCCATTCTATGGGTATTTAAAGAGCCTTTC???????????????????????
>pectinifolia_BG601
???????????CAAA---------AGAAATTTAGAACTAGATAGATCTCAGCAATATGACTTCATATATCCGCTTATCTT
TCAGGAGTATATTTATGCACTTGCTCATGATCGTGTTTTAAAGAGGTCTTTTTTTTTGGAAAATGCGGGTTATGACAATA
AATCTAGCTTATTAATTGTGAAACGTTTAATCACTCATTTAATTACTCAAATGTATCAACAGAATCATTTTCTTTTTTCT
GCTAAT---------GATTCTAAG---------CAAAATAAAATTTTTGGGTACAATAGAAATTTCTATTCTCAAATGAT
ATTCGAAGGATTTTCGGTCGTTGTGGAAATTCCATTTTATTTACGATTACTATCTTTCTTAGAAGGTAAAGAAAGAGTGA
AATCTCATAATTTACGATCAATTCATTCAATATTTCCGTTTTTAGAGGACAAATTTTACTATTTAAATAATATATTAGAT
ATATTAATACCCCACCCCATCCATCTGGAAATCTTGGTTCAAACTCTTCGCTACTGGGTAAAAGATGCCTCTTCTTTGCA
TTTTTTACGATTTTTTCTCTACAAGTATCCTATTTGGAATAGTCTTATTA---CTCCAAAGAAATCTAGTTTTTCTTTTT
CAAAAAGAAATCAAAGATTCTTCTTGTTCCTATATAATTATCATGTATCTGAATGCGAATCTATCTTTGTTTTTCTCCGT
ACCCAATCTTCTCATTTACGCTCAATATCTTTTGAAACCCTTCTAGAACGAATTTCTTTCTATA---AAAAAATCGAACT
AGAAGTCTTTACTAAAAGT???????????????????????????????????????????????????????????
>penicilliformis_MP1078
????????????????????????????????AGAACTAGATAGATCTCAGCAATATGACTTCATATATCCGCTTATCTT
TCAGGAGTATATTTATGCACTTGCTCATGATCGTGTTTTAAAGAGATCTTTTTTTTTGGAAAATGCGGGTTATGACAATA
AATCTAGCTTATTAATTGTGAAACGTTTAATCACTCATTTAATTACTCAAATGTATCAACAGAATCATTTTCTTTTTTCT
GCTAAT---------GATTCTAAG---------CAAAATAAAATTTTTGGGTACAATAGAAATTTCTATTCTCAAATGAT
ATTCGAAGGATTTTCGGTCGTTGTGGAAATTCCATTTTATTTACGATTACTATCTTTCTTAGAAGGTAAAGAAAGAGTGA
AATCTCATAATTTACGATCAATTCATTCAATATTTCCGTTTTTAGAGGACAAATTTTCCTATTTAAATAATATATTAGAT
ATATTAATACCCCACCCCATCCATCTGGAAATCTTGGTTCAAACTCTTCGCTACTGGGTAAAAGATGCCTCTTCTTTGCA
TTTTTTACGATTTTTTCTCTACAAGTATCCTATTTGGAATAGTCTTATTA---CTCCAAAGAAATCTAGTTTTTCTTTTT
CAAAAAGAAATCAAAGATTCTTCTTGTTCCTATATAATTTTCATGTATCTGAATGCGAATCTATCTTTGTTTTTCTCCGT
ACCCAATCTTCTCATTTACGCTCAATATCTTTTGAAACCTTTCTAGAACGAATTTCGTTCTATA---AAAAAATAGAACG
A?????????????????????????????????????????????????????????????????????????????
>perrieri_EO12635
????????????????????????????????????????????????????????????????????????????????
????????????????????????????????????????????????????????????????????????????????
??????????????????TGAAACGTTTAATCACTCATTTAATTACTCAAATGTATCAACAGAATCATTTTCTTTTTTCT
GCTAAT---------GATTCTAAG---------CAAAATAAAATTTTTGGGTACAATAGAAATTTCGATTCTCAAATGAT
ATTCGAAGGATTTTCGGTCGTTGTGGAAATTCCATTTTATTTACGATTACTATCTTTCTTAGAAGGTAAAGAAAGAGTGA
AATCTCATAATTTACGATCAATTCATTCAATATTTCCGTTTTTAGAGGACAAATTTTCCTATTCTAATAATATATTAGAT
ATATTAATACCCCACCCCATCCATCTTGAAATCTTGGTTCAAACTCTTCGCTACTGGGTAAAAGATGCCTCTTCTTTGCA
TTTTTTACGATTTTTTCTCTACAAGTATCCTATTTGGAATAGTCTTATTA---CTCCAAAGAAATCTAGTTTTTCTTTTT
CAAAAAGAAATCAAAGATTCTTCTTGTTCCTATATAATTTTCATGTATCTGAATGCGAATCTATCTTTGTTTTTCTCCGT
ACCCAATCTTCTCATTTACGCTCAATATCTTTTGAAACCTTTCTAGAACGAATTTCTTTCTATA---AAAAAATCGAACT
AGAAGT????????????????????????????????????????????????????????????????????????
>phillipsii_MP794
ATGGAGGAATTCCAA---------AGAAATTT????????????????????????????????????????????????
????????????????????????????????????????????????????????????????????????????????
????????????????????????????????????????????????????????????????????????????????
????????????????????????????????????????????????????????????????????????????????
????????????????????????????????????????????????????????????????????????????????
????????????????????????????????????????????????????????????????????????????????
????????????????????????????????????????????????????????????????????????????????
????????????????????????????????????????????????????????????????????????????????
????????????????????????????????????????????????????????????????????????????????
????????????????????????????????????????????????????????????????????????????????
??????????????????????????????????????????????????????????????????????????????
>physodes_ANA
ATGGAGGAATTCAAA---------AGAAATTTAGAACTAGATAGATCTCAGCAATATGACTTCATATATCCGCTTATCTT
TCAGGAGTATATTTATGCACTTGCTCATGATCGTGTTTTAAAGAGATCTTTTTTTTTTGAAAATGCGGGTTATGACAATA
AATCTAGCTTATTAATTGTGAAACGTTTAATCACTCATTTAATTACTCAAATGTATCAACAGAATCATTTTCTTTTTTCT
GCTAAT---------GATTCTAAG---------CAAAATAAAATTTTTGGGTACAATAGAAATTTCTATTCTCAAATGAT
ATTCGAAGGATTTTCGGTCGTTGTGGAAATTCCATTTTATTTACGATTACTATCTTTCTTAGAAGGTAAAGAAAGAGTGA
AATCTCATAATTTACGATCAATTCATTCAATATTTCCGTTTTTAGAGGACAAATTTTCCTATTTAAATAATATATTAGAT
ATATTAATACCCCACCCCATCCATCTGGAAATCTTGGTTCAAACTCTTCGCTACTGGGTAAAAGATGCCTCTTCTTTGCA
TTTTTTACGATTTTTTCTCTACAAGTATCCTATTTGGAATAGTCTTATTA---CTCCAAAGAAATCTAGTTTTTCTTTTT
CAAAAAGAAATCAAAGATTCTTCTTGTTCCTATATAATTTTCATGTATCTGAATGCGAATCTATCTTTGTTTTTCTCCGT
ACCCAATCTTCTCATTTACGCTCAATATCTTTTGAAACCTTTCTAGAACGAATTTCTTTCTATA---AAAAAATCGAACT
AGAAGTCTTTACTAAAAGTTTTAAGGCCATTCTATGGGTATTTAAAGAGCCTTTCCTGCATTATGTTAGGTATCGAGG
>placentiflora_EO12833
?????????????????????????????????????????????????AGCAATATGACTTCATATATCCGCTTATCTT
TCAGGAGTATATTTATGCACTTGCTCATGATCGTGTTTTAAAGAGATCTTTTTTTT-GGAAAATGCGGGTTATGACAATA
AATCTAGCTTATTAATTGTGAAACGTTTAATCACTCATTTAATTACTCAAATGTATCAACAGAATCATTTTCTTTTTTCT
GCTAAT---------GATTCTAAG---------CAAAATAAAATTTTTGGGTACAATAGAAATTTCTATTCTCAAATGAT
ATTCGAAGGATTTTCGGTCGTTGTGGAAATTCCATTTTATTTACGATTACTATCTTTCTTAGAAGGTAAAGAAAGAGTGA
AATCTCATAATTTACGATCAATTCATTCAATATTTCCGTTTTTAGAGGACAAATTTTCCTATTTAAATAATATATTAGAT
ATATTAATACCCCACCCCATCCATCTGGAAATCTTGGTTCAAACTCTTCGCTACTGGGTAAAAGATGCCTCTTCTTTGCA
TTTTTTACGATTTTTTCTCTACAAGTATCCTATTTGGAATAGTCTTATTA---CTCCAAAGAAATCTAGTTTTTCTTTTT
CAAAAAGAAATCAAAGATTCTTCTTGTTCCTATATAATTTTCATGTATCTGAATGCGAATCTATCTTTGTTTTTCTCCGT
ACCCAATCTTCTCATTTACGCTCAATATCTTTTGAAACCTTTCTAGAACGAATTTCTTTCTATA---AAAAAATAGAACG
AGAAGTCTT?????????????????????????????????????????????????????????????????????
>placentiflora_MP1241
????????????????????????????????????????????????????????????????????????????????
?????????????????????????????????????????????????????????GGAAAATGCGGGTTATGACAATA
AATCTAGCTTATTAATTGTGAAACGTTTAATCACTCATTTAATTACTCAAATGTATCAACAGAATCATTTTCTTTTTTCT
GCTAAT---------GATTCTAAG---------CAAAATAAAATTTTTGGGTACAATAGAAATTTCTATTCTCAAATGAT
ATTCGAAGGATTTTCGGTCGTTGTGGAAATTCCATTTTATTTACGATTACTATCTTTCTTAGAAGGTAAAGAAAGAGTGA
AATCTCATAATTTACGATCAATTCATTCAATATTTCCGTTTTTCGAGGACAAATTTTCCTATTTAAATAATATATTAGAT
ATATTAATACCCCACCCCATCCATCTGGAAATCTTGGTTCAAACTCTTCGCTACTGGGTAAAAGATGCCTCTTCTTTGCA
TTTTTTACGATTTTTTCTCTACAAGTATCCTATTTGGAATAGTCTTATTA---CTCCAAAGAAATCTAGTTTTTCTTTTT
CAAAAAGAAATCAAAGATTCTTCTTGTTCCTATATAATTTTCATGTATCTGAATGCGAATCTATCTTTGTTTTTCTCCGT
ACCCAATCTTCTCATTTACGCTCAATATCTTTTGAAACCTTTCTAGAACGAATTTCTTTCTATA---AAAAAATAGAACG
AGAAGTC???????????????????????????????????????????????????????????????????????
>platycodon_pla_c_ANA
ATGGAGGAATTCAAA---------AGAAATTTAGAACTAGATAGATCTCAGCAATATGATTTCATATATCCGCTTATCTT
TCAGGAGTATATTTATGCACTTGCTCATGATCGTGTTTTAAAGAGATCTTTTTTTTTCGAAAATGCGGGTTATAACAATA
AATCTAGCTTATTAATTGTGAAACGTTTAATCACTCATTTAATTACTCAAATGTATCAACAGAATCATTTTCTTTTTTCT
GTTAGT---------GATTCTAAG---------CAAAATCAAATTTTTGGGTACAATAGAAATTTCTATTCTCAAATGAT
ATTCGAAGGATTTGCGGTCGTTGTGGAAATTCCATTTAATTTACGATTACTATCTTTCCTAGAAGGTAAAGAAAGAGTGA
AATCTCATAATTTACGATCAATTCATTCAATATTTCCGTTTTTAGAGGACAAATTTTCCTATTTAAATAATATATTAGAT
ATATTAATACCCCACCCCATCCATCTGGAAATCTTGGTTCAAACTCTTCGCTACTGGGTAAAAGATGCCTCTTCTTTGCA
TTTTTTACGATTTTTTCTCTACAAGTATCCTATTTGGAATAGTCTTATTA---CTCCAAAGAAATCTAGTTTTTCTTTTT
CAAAAAGAAATCAAAGATTCTTCTTGTTCCTATATAATTTTCATGTATCTGAATACGAATCTATCTTTGTTTTTATCCGT
ACCCAATCTTCTCATTTACGCTCAATATCTTTTGAAACCTTTCTAGAACGAATTTCTTTCTATA---AAAAAATCGAACT
AGAAGTTT??????????????????????????????????????????????????????????????????????
>pogonanthera_EO12835
????????????????????????????????AGATCTAGATAGATCTCAGCAATATGACTTCATATATCCGCTTATCTT
TCAGGAGTATATTTATGCACTTGCTCATGATCGTGTTTTAAAGAGATCTTTTTTTTTGGAAAATGCGGGTTATGACAATA
AATCTAGCTTATTAATTGTGAAACGTTTAATCACTCATTTAATTACTCAAATGTATCAACAGAATCATTTTCTTTTTTCT
GCTAAT---------GATTCTAAG---------CAAAATAAAATTTTTGGGTACAATAGAAATTTCTATTCTCAAATGAT
ATTCGAAGGATTTTCGGTCGTTGTGGAAATTCCATTTTATTTACGATTACTATCTTTCTTAGAAGGTAAAGAAAGAGTGA
AATCTCATAATTTACGATCAATTCATTCAATATTTCCGTTTTTAGAGGACAAATTTTCCTATTTAAATAATATATTAGAT
ATATTAATACCCCACCCCATCCATCTGGAAATCTTGGTTCAAACTCTTCGCTACTGGGTAAAAGATGCCTCTTCTTTGCA
TTTTTTACGATTTTTTCTCTACAAGTATCCTATTTGGAATAGTCTTATTA---CTCCAAAGAAATCTAGTTTTTCTTTTT
CAAAAAGAAATCAAAGATTCTTCTTGTTCCTATATAATTTTCATGTATCTGAATGCGAATCTATCTTTGTTTTTCTCCGT
ACCCAATCTTCTCATTTACGCTCAATATCTTTTGAAACCTTTCTAGAACGAATTTCTTTCTATA---AAAAAATAGAACG
AGAAGTCTT?????????????????????????????????????????????????????????????????????
>psittacina_IJ1237
ATGGAGGAA???????????????????????????????????????????????????????????????????????
????????????????????????????????????????????????????????????????????????????????
??????????????????TGAAACGTTTAATCATTCATTTAATTACTCAAATGTATCAACAGAATCATTTTCTTTTTTCT
GCTAAT---------GATTCTAAG---------CAAAATAAAATTTTTGGGTACAATAGAAATTTCTATTCTCAAATGAT
ATTCGAAGGATTTTCGGTCGTTGTGGAAATTCCATTTTATTTACGATTACTATCTTTCTTAGAAGGTAAAGAAAGAGTGA
AATCTCATAATTTACGATCAATTCATTCAATATTTCCGTTTTTAGAGGACAAATTTTCCTATTTAAATAATATATTAGAT
ATATTAATACCCCACCCCATCCATCTTGAAATCTTGGTTCAAACTCTTCGCTACTGGGTAAAAGATGCCTCTTCTTTGCA
TTTTTTACGATTTTTTCTCTACAAGTATCCTATTTGGAATAGTCTTATTA---CTCCAAAGAAATCTAGTTTTTCTTTTT
CAAAAAGAAATCAAAGATTCTTCTTGTTCCTATATAATTTTCATGTAGCTGAATGCGAATCTATCTTTGTTTTTCTCCGT
ACCCAATCTTCTCATTTACGCTCAATATCTTTTGAAACCTTTCTAGAACGAATTTCTTTCTATA---AAAAAATCGAACT
AGAAGT????????????????????????????????????????????????????????????????????????
>pyxidiflora_ANA
ATGGAGGAATTCAAA---------AGAAATTTAGAACTAGATAGATCTCAGCAATATGACTTCATATATCCGCTTATCTT
TCAGGAGTATATTTATGTACTTGCTCATGATCGTGTTTTAAAGAGATCTTTTTTTTTGGAAAATGCGGGTTATGACAATA
AATTTAGCTTATTAATTGTGAAACGTTTAATCACTCATTTAATTACTCAAATGTATCAACAGAATCATTTTCTTTTTTCT
GCTAAT---------GATTCTAAG---------CAAAATAAAATTTTTGGGTACAATAGAAATTTCTATTCTCAAATGAT
ATTCGAAGGATTTTCGGTCGTTGTGGAAATTCCATTTAATTTACGATTACTATCTTTCTTAGAAGGTAAAGAAAGAGTGA
AATCTCATAATTTACGATCAATTCATTCAATATTTCCGTTTTTAGAGGACAAATTTTCCTATTTAAATAATATATTAGAT
ATATTAATACCCCACCCCATCCATCTGGAAATCTTGGTTCAAACTCTTCGCTACTGGGTAAAAGATGCCTCTTCTTTGCA
TTTTTTACGATTTTTTCTCTACAAGTATCCTATTTGGAATAGTCTTATTA---CTCCAAAGAAATCTAGTTTTTCTTTTT
CAAAAAGAAATCAAAGATTCTTCTTGTTCCTATATAATTTTCATGTATCTGAATGCGAATCTATCTTTGTTTTTCTCCGT
ACCCAATCTTCTCATTTACGCTCAATATCTTTTGAAACCTTTCTAGAACGAATTTCTTTCTATA---AAAAAATCGAACT
AGAAGTCTTTACTAAAAGTTTTAAGGCCATTCTATGGGTATTTAAAGAGCCTTTCCTGCATTATGTTAGGTATCGAGG
>rakotozafyana_EO12661
ATGGAGGAA???????????????????????????????????????????????????????????????????????
????????????????????????????????????????????????????????????????????????????????
??????????????????TGAAACGTTTAATCACTCATTTAATTACTCAAATGTATCAACAGAATCATTTTCTTTTTTCT
GCTAAT---------GATTCTAAG---------CAAAATAAAATTTTTGGGTACAATAGAAATTTCGATTCTCAAATGAT
ATTCGAAGGATTTTCGGTCGTTGTGGAAATTCCATTTTATTTACGATTACTATCTTTCTTAGAAGGTAAAGAAAGAGTGA
AATCTCATAATTTACGATCAATTCATTCAATATTTCCGTTTTTAGAGGACAAATTTTCCTATTCTAATAATATATTAGAT
ATATTAATACCCCACCCCATCCATCTTGAAATCTTGGTTCAAACTCTTCGCTACTGGGTAAAAGATGCCTCTTCTTTGCA
TTTTTTACGATTTTTTCTCTACAAGTATCCTATTTGGAATAGTCTTATTA---CTCCAAAGAAATCTAGTTTTTCTTTTT
CAAAAAGAAATCAAAGATTCTTCTTGTTCCTATATAATTTTCATGTATCTGAATGCGAATCTATCTTTGTTTTTCTCCGT
ACCCAATCTTCTCATTTACGCTCAATATCTTTTGAAACCTTTCTAGAACGAATTTCTTTCTATA---AAAAAATCGAACT
AGAAGT????????????????????????????????????????????????????????????????????????
>recta_ANA
ATGGAGGAATTCAAA---------AGAAATTTAGAACTAGATAGATCTCAGCAATATGACTTCATATATCCGCTTATCTT
TCAGGAGTATATTTATGCACTTGCTCATGATCGTGTTTTAAAGAGATCTTTTTTTTTGGAAAATGCGGGTTATGACAATA
AATCTAGCTTATTAATTGTGAAACGTTTAATCACTCATTTAATTACTCAAATGTATCAACAGAATCATTTTCTTTTTTCT
GCTAAT---------GATTCTAAG---------CAAAATAAAATTTTTGGGTACAATAGAAATTTCTATTCTCAAATGAT
ATTCGAAGGATTTTCGGTCGTTGTGGAAATTCCATTTTATTTACGATTACTATCTTTCTTAGAAGGTAAAGAAAGAGTGA
AATCTCAAAATTTACGATCAATTCATTCAATATTTCCGTTTTTAGAGGACAAATTTTCCTATATAAATAATATATTAGAT
ATATTAATACCCCACCCCATCCATCTTGAAATCTTGGTTCAAACTCTTCGCTACTGGGTAAAAGATGCCTCTTCTTTGCA
TTTTTTACGATTTTTTCTCTACAAGTATCCTATTTGGAATAGTCTTATTA---CTCCAAAGAAATCTAGTTTTTCTTTTT
CAAAAAGAAATCAAAGATTCTTCTTGTTCCTATATAATTTTCATGTATCTGAATGCGAATCTATCTTTGTTTTTCTCCGT
ACCCAATCTTCTCATTTACGCTCAATATCTTTTGAAACCTTTCTAGAACGAATTTCTTTCTATA---AAAAAATCGAACT
AGAAGTCTTTACTAAAAGTTTTAAGGCCATTCTATGGGTATTTAAAGAGCCTTTCCTGCATTATGTTAGGTATCGAGG
>regia_reg_ANA
ATGGAGGAATTCAAA---------AGAAATTTAGAACTAGATAGATCTCAGCAATATGACTTCATATATCCGCTTATCTT
TCAGGAGTATATTTATGCACTTGCTCATGATCGTGTTTTAAAGAGATCTTTTTTTTTGGAAAATGCGGGTTATGACAATA
AATTTAGCTTATTAATTGTGAAACGTTTAATCACTCATTTAATTACTCAAATGTATCAACAGAATCATTTTCTTTTTTCT
GCTAAT---------GATTCTAAG---------AAAAATCAAATTTTTGGGTACAATAGAAATTTCTATTCTCAAATGAT
ATTCGAAGGATTTTCGGTCGTTGTGGAAATTCCATTTTATTTACGATTACTATCTTTCTTAGAAGGTAAAGAAAGAGTGA
AATCTCATAATTTACGATCAATTCATTCAATATTTCCGTTTTTAGAGGACAAATTTTCCTATATAAATAATATATTAGAT
ATATTAATACCCCACCCCATCCATCTGGAAATCTTGGTTCAAACTCTTCGCTACTGGGTAAAAGATGCCTCTTCTTTGCA
TTTTTTACGATTTTTTCTCTACAAGTATCCTATTTGGAATAGTCTTATTA---CTCCAAAGAAATATAGTTTTTCTTTTT
CAAAAAGAAATCAAAGATTCTTCTTGTTCCTATATAATTTTCATGTATCTGAATGCGAATCTATCTTTGTTTTTCTCCGT
ACCCAATCTTCTCATTTACGCTCAATATCTTTTGAAACCTTTCTAGAACGAATTTCTTTCTATA---AAAAAATCGAACT
AGAAGTCTTTACTAAAAGTTTTAAGGCCATTCTATGGGTATTTAAAGAGCCTTTCCTGCATTATGTTAGGTATCGAGG
>retorta_ANA
ATGGAGGAATTCAAA---------AGAAATTTAGAACTAGATAGATCTCAGCAATATGACTTCATATATCCGCTTATCTT
TCAGGAGTATATTTATGCACTTGCTCATGATCGTGTTTTAAAGAGATTTTTTTTTTTGGAAAATGCGGGTTATGACAATA
AATTTAGTTTATTAATTGTGAAACGTTTAATCACTCATTTAATTACTCAAATGTATCAACAGAATCATTTTCTTTTTTCT
GCTAAT---------GATTCTAAG---------CAAAATAAAATTTTTGGGTACAATAGAAATTTCTATTCTCAAATGAT
ATTCGAAGGATTTTCGGTCGTTGTGGAAATTCCATTTTATTTACGATTACTATCTTTCTTAGAAGGTAAAGAAAGAGTGA
AATCTCATAATTTACGATCAATTCATTCAATATTTCCGTTTTTAGAGGACAAATTTTCCTATTTAAATAATATATTAGAT
ATATTAATACCCCACCCCATCCATCTGGAAATCTTGGTTCAAACTCTTCGCTACTGGGTAAAAGATGCCTCTTCTTTGCA
TTTTTTACGATTTTTTCTCTACAAGTATCCTATTTGGAATAGTCTTATTA---CTCCAAAGAAATCTAGTTTTTCTTTTT
CAAAAAGAAATCAAAGATTCTTCTTGTTCCTATATAATTTTCATGTATCTGAATGCGAATCTATCTTTGTTTTTCTCCGT
ACCCAATCTTCTCATTTACGCTCAATATCTTTTGAAACCTTTCTAGAACGAATTTCTTTCTATA---AAAAAATCGAACT
AGAAGTCTTTACTAAAAGTTTTAAGGCCATTCTATGGGTATTTAAAGAGCCTTTCCTGCATTATGTTAGGTATCGAGG
>reunionensis_FN744
ATGGAGGAA???????????????????????????????????????????????????????????????????????
????????????????????????????????????????????????????????????????????????????????
??????????????????TGAAACGTTTAATCACTCATTTAATTACTCAAATGTATCAACAGAATCATTTTCTTTTTTCT
GCTAAT---------GATTCTAAG---------CAAAATAAAATTTTTGGGTACAATAGAAATTTCGATTCTCAAATGAT
ATTCGAAGGATTTTCGGTCGTTGTGGAAATTCCATTTTATTTACGATTACTATCTTTCTTAGAAGGTAAAGAAAGAGTGA
AATCTCATAATTTACGATCAATTCATTCAATATTTCCGTTTTTAGAGGACAAATTTTCCTATTCTAATAATATATTAGAT
ATATTAATACCCCACCCCATCCATCTTGAAATCTTGGTTCAAACTCTTCGCTACTGGGTAAAAGATGCCTCTTCTTTGCA
TTTTTTACGATTTTTTCTCTACAAGTATCCTATTTGGAATAGTCTTATTA---CTCCAAAGAAATCTAGTTTTTCTTTTT
CAAAAAGAAATCAAAGATTCTTCTTGTTCCTATATAATTTTCATGTATCTGAATGCGAATCTATCTTTGTTTTTCTCCGT
ACCCAATCTTCTCATTTACGCTCAATATCTTTTGAAACCTTTCTAGAACGAATTTCTTTCTATA---AAAAAATCGAACT
AGAAGT????????????????????????????????????????????????????????????????????????
>sicula_boc_DM
???????????CAAA---------AGAAATTTAGAACTAGATAGATCTCAGCAATATGATTTCATATATCCGCTTATCTT
TCAGGAGTATATTTATGCACTTGCTCATGATCGTGTTTTAAAGAGATCTTTTTTTTTGGAAAATGCGGGTTATGACAATA
AATCTAGCTTATTAATTGTGAAACGTTTAATCATTCATTTAATTACTCAAATGTATCAACAGAATCATTTTCTTTTTTCT
GTTAAT---------GATTCTAAG---------CAAAATCAAATTTTTGGGTACAATAGAAATTTCTATTCTCAAATGAT
ATTCGAAGGATTTGCGGTCGTTGTGGAAATTCCATTTTATTTACGATTTCTATCTTTCCTAGAAGGTAAAGAAAAAGTGA
AATCTCATAATTTACGATCAATTCATTCAATATTTCCGTTTTTAGAGGACAAATTTTCCTATTTATCTAATATATTAGAT
ATATTAATACCCCACCCCATCCATCTTGAAATCTTGGTTCAAACTCTTCGCTACTGGGTAAAAGATGCTTCTTCTTTGCA
TTTTTTACGATTTTTTCTCTACAAGTATCCTATTTGTAATAGTCTTATTT---CTCCAAAGAAATCTAGTTTTTCTTTTT
CAAAAAGAAATCAAAGATTCTTCTTGTTCCTATATAATTTTCATGTATCTGAATACGAATCTATCTTTGTTTTTCTATGT
ACCCAATCTTCTCATTTACGCTCAATATCTTTTGAAACCTTTCTAGAACGAATTTCTTTCTATA---AAAAAATCGAACT
AGAAGTCTTTACTAAAAGT???????????????????????????????????????????????????????????
>sicula_sic_c_ANA
ATGGAGGAATTCAAA---------AGAAATTTAGAACTAGATAGATCTCAGCAATATGATTTCATATATCCGCTTATCTT
TCAGGAGTATATTTATGCACTTGCTCATGATCGTGTTTTAAAGAGATCTTTTTTTTTGGAAAATGCGGGTTATGACAATA
AATCTAGCTTATTAATTGTGAAACGTTTAATCATTCATTTAATTACTCAAATGTATCAACAGAATCATTTTCTTTTTTCT
GTTAAT---------GATTCTAAG---------CAAAATCAAATTTTTGGGTACAATAGAAATTTCTATTCTCAAATGAT
ATTCGAAGGATTTGCGGTCGTTGTGGAAATTCCATTTTATTTACGATTACTATCTTTCCTAGAAGGTAAAGAAAAAGTGA
AATCTCATAATTTACGATCAATTCATTCAATATTTCCGTTTTTAGAGGACAAATTTTCCTATTTAAATAATATATTAGAT
ATATTAATACCCCACCCCATCCATCTGGAAATCTTGGTTCAAACTCTTCGCTACTGGGTAAAAGATGCCTCTTCTTTGCA
TTTTTTACGATTTTTTCTCTACAAGTATCCTATTTGTAATAGTCTTATTA---CTCCAAAGAAATCTAGTTTTTCTTTTT
CAAAAAGAAATCAAAGATTCTTCTTGTTCCTATATAATTTTCATGTATCTGAATACGAATCTATCTTTGTTTTTCTATGT
ACCCAATCTTCTCATTTACGCTCAATATCTTTTGAAACCTTTCTAGAACGAATTTCTTTCTATA---AAAAAATCGAACT
AGAAGTCTTTACTAAAAGTTTTAAGGCCATTCTATGGGTATTTAAAGAGCCTTTCCTGCATTATGTTAGGTATCGAGG
>simulans_ANA
ATGGAGGAATTCAAA---------AGAAATTTAGAACTAGATAGATCTCAGCAATATGACTTCATATATCCGCTTATCTT
TCAGGAGTATATTTATGCACTTGCTCATGATCGTGTTTTAAAGAGATCTTTTTTTTTGGAAAATGCGGGTTATGACAATA
AATCTAGCTTATTAATTGTGAAACGTTTAATCACTCATTTAATTACTCAAATGGATCAACAGAATCATTTTCTTTTTTCT
GCTAAT---------GATTCTAAG---------CAAAATAAAATTTTTGGGTACAATAGAAATTTCTATTCTCAAATGAT
ATTCGAAGGATTTTCGGTCGTTGTGGAAATTCCATTTTATTTACGATTACTATCTTTCTTAGAAGGTAAAGAAAGAGTGA
AATCTCATAATTTACGATCAATTCATTCAATATTTCCGTTTTTAGAGGACAAATTTTCCTATTTAAATAATATATTAGAT
ATATTAATACCCCACCCCATCCATCTGGAAATCTTGGTTCAAACTCTTCGCTACTGGGTAAAAGATGCCTCTTCTTTGCA
TTTTTTACGATTTTTTCTCTACAACTATCCTATTTGGAATAGTCTTATTA---CTCCAAAGAAATCTAGTTTTTCTTTTT
CAAAAAGAAATCAAAGATTCTTCTTGTTCCTATATAATTTTCATGTATCTGAATGCGAATCTATCTTTGTTTTTCTCCGT
ACCCAATCTTCTCATTTACGCTCAATATCTTTTGAAACCTTTCTAGAACGAATTTCTTTCTATA---AAAAAATCGAACT
AGAAGTCTTTACTAAAAGTTTTAAGGCCATTCTATGGGTATTTAAAGAGCCTTTCCTGCATTATGTTAGGTATCGAGG
>sonderiana_MP997
????????????????????????????????????????????????????????????????????????????????
??????????????????????????????????????????????????TTTTTTTGGAAAATGCGGKTTATGACAATA
AATCTAGCTTATTAATTGTGAAACGTTTAATCACTCATTTAATTACTAAAATGTATCAACAGAATCATTTTCTTTTTTCT
GCTAAT---------GATTCTAAG---------CAAAATAAAATTTTTGGGTACAATAGAAATTTCTATTCTCAAATGAT
ATTCGAAGGATTTTCGGTCGTTGTGGAAATTCCATTTTATTTACGATTACTATCTTTCTTAGAAGGTAAAGAAAGAGTGA
AATCTCATAATTTACGATCAATTCATTCAATATTTCCGTTTTTAGAGGACAAATTTTCCTATTTATATAATATATTAGAT
ATATTAATACCCCACCCCATCCATCTGGAAATCTTGGTTCAAACTCTTCGCTACTGGGTAAAAGATGCCTCTTCTTTGCA
TTTTTTACGATTTTTTCTCTACAAGTATCCTATTTGGAATAGTCTTATTA---CTCCAAAGAAATCTAGTTTTTCTTTTT
CAAAAAGATATCAAAGATTCTTCTTGTTCCTATATAATTTTCATGTATCTGAATGCGAATCTATCTTTGTTTTTCTCCGT
ACCCAATCTTCTCATTTACGCTCAATATCTTTTGAAACCTTTCTAGAACGAATTTCTTTCTATA---AAAAAATAGAACG
AGAAGTCTT?????????????????????????????????????????????????????????????????????
>sp_mad3_EO12632
ATGGAGGAA???????????????????????????????????????????????????????????????????????
????????????????????????????????????????????????????????????????????????????????
??????????????????TGAAACGTTTAATCACTCATTTAATTACTCAAATGTATCAACAGAATCATTTTCTTTTTTCT
GCTAAT---------GATTCTAAG---------CAAAATAAAATTTTTGGGTACAATAGAAATTTCGATTCTCAAATGAT
ATTCGAAGGATTTTCGGTCGTTGTGGAAATTCCATTTTATTTACGATTACTATCTTTCTTAGAAGGTAAAGAAAGAGTGA
AATCTCATAATTTACGATCAATTCATTCAATATTTCCGTTTTTAGAGGACAAATTTTCCTATTCTAATAATATATTAGAT
ATATTAATACCCCACCCCATCCATCTTGAAATCTTGGTTCAAACTCTTCGCTACTGGGTAAAAGATGCCTCTTCTTTGCA
TTTTTTACGATTTTTTCTCTACAAGTATCCTATTTGGAATAGTCTTATTA---CTCCAAAGAAATCTAGTTTTTCTTTTT
CAAAAAGAAATCAAAGATTCTTCTTGTTCCTATATAATTTTCATGTATCTGAATGCGAATCTATCTTTGTTTTTCTCCGT
ACCCAATCTTCTCATTTACGCTCAATATCTTTTGAAACCCTTCTAGAACGAATTTCTTTCTATA---AAAAAATCGAACT
AGAAGT????????????????????????????????????????????????????????????????????????
>sp_mad5_EO12641
ATGGAGGAA???????????????????????????????????????????????????????????????????????
????????????????????????????????????????????????????????????????????????????????
??????????????????TGAAACGTTTAATCACTCATTTAATTACTCAAATGTATCAACAGAATCATTTTCTTTTTTCT
GCTAAT---------GATTCTAAG---------CAAAATAAAATTTTTGGGTACAATAGAAATTTCGATTCTCAAATGAT
ATTCGAAAAATTTTCGGTCGTTGTGGAAATTCCATTTTATTTACGATTACTATCTTTCTTAGAAGGTAAAGAAAGAGTGA
AATCTCATAATTTACGATCAATTCATTCAATATTTCCGTTTTTAGAGGACAAATTTTCCTATTCTAATAATATATTAGAT
ATATTAATACCCCACCCCATCCATCTTGAAATCTTGGTTCAAACTCTTCGCTACTGGGTAAAAGATGCCTCTTCTTTGCA
TTTTTTACGATTTTTTCTCTACAAGTATCCTATTTGGAATAGTCTTATTA---CTCCAAATAAATCTAGTTTTTCTTTTT
CAAAAAGAAATCAAAGATTCTTCTTGTTCTTATATAATTTTCATGTATCTGAATGCGAATCTATCTTTGTTTTTCTCCGT
ACCCAATCTTCTCATTTACGCTCAATATCTTTTGAAACCTTTCTAGAACGAATTTCTTTCTATA---AAAAAATCGAACT
AGAAGT????????????????????????????????????????????????????????????????????????
>sp_mitrastylus2_EO12691
ATGGAGGAA???????????????????????????????????????????????????????????????????????
????????????????????????????????????????????????????????????????????????????????
??????????????????TGAAACGTTTAATCACTCATTTAATTACTCAAATGTATCAACAGAATCATTTTCTTTTTTCT
GCTAAT---------GATTCTAAG---------CAAAATAAAATTTTTGGGTACAATAGAAATTTCGATTCTCAAATGAT
ATTCGAAGGATTTTCGGTCGTTGTGGAAATTCCATTTTATTTACGATTACTATCTTTCTTAGAAGGTAAAGAAAGAGTGA
AATCTCATAATTTACGATCAATTCATTCAATATTTCCGTTTTTAGAGGACAAATTTTCCTATTCTAATAATATATTAGAT
ATATTAATACCCCACCCCATCCATCTTGAAATCTTGGTTCAAACTCTTCGCTACTGGGTAAAAGATGCCTCTTCTTTGCA
TTTTTTACGATTTTTTCTCTACAAGTATCCTATTTGGAATAGTCTTATTT---CTCCAAAGAAATCTAGTTTTTCTTTTT
CAAAAAGAAATCAAAGATTCTTCTTGTTCCTATATAATTTTCATGTATCTGAATGCGAATCTATCTTTGTTTTTCTCCGT
ACCCAATCTTCTCATTTACGCTCAATATC???????????????????????????????????????????????????
??????????????????????????????????????????????????????????????????????????????
>sparrmanii_ANA
ATGGAGGAATTCAAA---------AGAAATTTAGAACTAGATAGATCTCAGCAATATGACTTCATATATCCGCTTATCTT
TCAGGAGTATATTTATGCACTTGCTCATGATCGTGTTTTAAAGAGGTCTTTTTTTTTGGAAAATGCGGGTTATGACAATA
AATCTAGCTTATTAATTGTGAAACGTTTAATCACTCATTTAATTACTCAAATGTATCAACAGAATCATTTTCTTTTTTCT
GCTAAT---------GATTCTAAG---------CAAAATAAAATTTTTGGGTACAATAGAAATTTCTATTCTCAAATGAT
ATTCGAAGGATTTTCGGTCGTTGTGGAAATTCCATTTTATTTACGATTACTATCTTTCTTAGAAGGTAAAGAAAGAGTGA
AATCTCATAATTTACAATCAATTCATTCAATATTTCCGTTTTTAGAGGACAAATTTTCCTATTTATATAATATATTAGAT
ATATTAATACCCCACCCCATCCATCTGGAAATCTTGGTTCAAACTCTTCGCTACTGGGTAAAAGATGCCTCTTCTTTGCA
TTTTTTACGATTTTTTCTCTACAAGTATCCTATTTGGAATAGTCTTATTA---CTCCAAAGAAATCTAGTTTTTCTTTTT
CAAAAAGAAATCAAAGATTCTTCTTGTTCCTATATAATTTTCATGTATCTGAATGCGAATCTATCTTTGTTTTTCTCCGT
ACCCAATCTTCTCATTTACGCTCAATATCTTTTGAAACCTTTCTAGAACGAATTTCTTTCTATA---AAAAAATCGAACT
AGAAGTCTTTACTAAAAGTTTTAAGGCTATTCTATGGGTATTTAAAGAGCCTTTCCTGCATTATGTTAGGTATCGAGG
>spiculifolia_AS57234
???????????CAAA---------AGAAATTTAGAACTATATAGATCTCAGCAATATGATTTCATATATCCGCTTATCTT
TCAGGAGTATATTTATGCACTTGCTCATGATCGTGTTTTAAAGAGATCTTTTTTTTTGGAAAATGCGGGTTATAACAATA
AATCTAGCTTATTAATTGTGAAACGTTTAATCACTCATTTAATTACTCAAATGTATCAACAGAATTATTTTCTTTTTTCT
GTTAAT---------GATTCGAAG---------CAAAATAAAATTTTTGGGTACAATAGAAATTTCTATTCTCAAATGAT
ATTCGAAGGATTTGCGGTCGTTGTGGAAATTCCATTTTATTTTCGATTACTATCTTTCCTAGAAGGTAAAGAAAGAGTGA
AATCTCATAATTTACGATCAATTCATTCAATATTTCCGTTTTTAGAGGACAAATTTTCATATTTATATAATATATTAGAT
ATATTAATACCCCACCCCATCCATCTGGAAATCTTGGTTCAAACTCTTCGCTACTGGGTAAAAGATGCTTCTTCTTTGCA
TTTTTTACGATTTTTTCTCTACAAGTATCCTATTTGGAATAGTCTTATTA---CTCCAAAGAAATCTAGTTTTTCTTTTT
CAAAAAGAAATCAAAGATTCTTCTTGTTCCTATATAATTTTCATGTATCTGAATACGAATCTATCTTTGTTTTTCTCCGT
ACCCAATCTTCTCATTTACGCTCAATATCTTTTGAAACCTTTCTAGAACGAATTTCTTTCTATA---AAAAAATCGAACT
AGAAGTCTTTACTAAAAGT???????????????????????????????????????????????????????????
>spiculifolia_b_ANA
ATGGAGGAATTCAAA---------AGAAATTTAGAACTATATAGATCTCAGCAATATGATTTCATATATTCGCTTATCTT
TCAGGAGTATATTTATGCACTTGCTCATGATCGTGTTTTAAAGAGATCTTTTTTTTTGGAAAATGCGGGTTATAACAATA
AATCTAGCTTATTAATTGTGAAACGTTTAATCACTCATTTAATTACTCAAATGTATCAACAGAATTATTTTCTTTTTTCT
GTTAAT---------GATTCGAAG---------CAAAATAAAATTTTTGGGTACAATAGAAATTTCTATTCTCAAATGAT
ATTCGAAGGATTTGCGGTCGTTGTGGAAATTCCATTTTATTTTCGATTACTATCTTTCCTAGAAGGTAAAGAAAGAGTGA
AATCTCATAATTTACGATCAATTCATTCAATATTTCCGTTTTTAGAGGACAAATTTTCATATTTATATAATATATTAGAT
ATATTAATACCCCACCCCATCCATCTGGAAATCTTGGTTCAAACTCTTCGCTACTGGGTAAAAGATGCTTCTTCTTTGCA
TTTTTTACGATTTTTTCTCTACAAGTATCCTATTTGGAATAGTCTTATTA---CTCCAAAGAAATCTAGTTTTTCTTTTT
CAAAAAGAAATCAAAGATTCTTCTTGTTCCTATATAATTTTCATGTATCTGAATACGAATCTATCTTTGTTTTTCTCCGT
ACCCAATCTTCTCATTTACGCTCAATATCTTTTGAAACCTTTCTAGAACGAATTTCTTTCTATA---AAAAAATCGAACT
AGAAGTCTTTACTAA???????????????????????????????????????????????????????????????
>spinifera_EO12640
????????????????????????????????????????????????????????????????????????????????
????????????????????????????????????????????????????????????????????????????????
??????????????????TGAAACGTTTAATCACTCATTTAATTACTCAAATGTATCAACAGAATCATTTTCTTTTTTCT
GCTAAT---------GATTCTAAG---------CAAAATAAAATTTTTGGGTACAATAGAAATTTCGATTCTCAAATGAT
ATTCGAAGGATTTTCGGTCGTTGTGGAAATTCCATTTTATTTACGATTACTATCTTTCTTAGAAGGTAAAGAAAGAGTGA
AATCTCATAATTTACGATCAATTCATTCAATATTTCCGTTTTTAGAGGACAAATTTTCCTATTCTAATAATATATTAGAT
ATATTAATACCCCACCCCATCCATCTTGAAATCTTGGTTCAAACTCTTCGCTACTGGGTAAAAGATGCCTCTTCTTTGCA
TTTTTTACGATTTTTTCTCTACAAGTATCCTATTTGGAATAGTCTTATTA---CTCCAAAGAAATATAGTTTTTCTTTTT
CAAAAAGAAATCAAAGATTCTTCTTGTTCCTATATAATTTTCATGTATCTGAATGCGAATCTATCTTTGTTTTTCTCCGT
ACCCAATCTTCTCATTTACGCTCAATATCTTTTGAAACCTTTCTA-AACGAATTTCTTTCTATA---AAAAAATAGAACT
AGAAGT????????????????????????????????????????????????????????????????????????
>strigilifolia_ANA
ATGGAGGAATTCAAA---------AGAAATTTAGAACTAGATAGATCTCAGCAATATGACTTCATATATCCGCTTATCTT
TCAGGAGTATATTTATGCACTTGCTCATGATCGTGTTTTAAAGAGGTCTTTTTTTTTGGAAAATGCGGGTTATGACAATA
AATCTAGCTTATTAATTGTGAAACGTTTAATCACTCATTTAATTACTCAAATGTATCAACAGAATCATTTTCTTTTTTCT
GCTAAT---------GATTCTAAG---------CAAAATAAAATTTTTGGGTACAATAGAAATTTGTATTCTCAAATGAT
ATTCGAAGGATTTTCGGTCGTTGTGGAAATTCCATTTTATTTACGATTACTATCTTTCTTAGAAGGTAAAGAAAGAGTGA
AATCTCATAATTTACGATCAATTCATTCAATATTTCCGTTTTTAGAGGACAAATTTTACTATTTAAATAATATATTAGAT
ATATTAATACCCCACCCCATCCATCTGGAAATCTTGGTTCAAACTCTTCGCTACTGGGTAAAAGATGCCTCTTCTTTGCA
TTTTTTACGATTTTTTCTCTACAAGTATCCTATTTGGAATAGTCTTATTA---CTCCAAAGAAATCTAGTTTTTCTTTTT
CAAAAAGAAATCAAAGATTCTTCTTGTTCCTATATAATTATCATGTATCTGAATGCGAATCTATCTTTGTTTTTCTCCGT
ACCCAATCTTCTCATTTACGCTCAATATCTTTTGAAACCCTTCTAGAACGAATTTCTTTCTATA---AAAAAATCGAACT
AGAAGTCTTTACTAAAAGTTTTAAGGCCATTCTATGGGTATTTAAAGAGCCTTTCCTGCATTATGTTAGGTATCGAGG
>stylaris_ANA
ATGGAGGAATTCAAA---------AGAAATTTAGAACTAGATAGATCTCAGCAATATGACTTCATATATCCGCTTATCTT
TCAGGAGTATATTTATGCACTTGCTCATGATCGTGTTTTAAAGAGATCTTTTTTTTTGGAAAATGCGGGTTATGACAATA
AATCTAGCTTATTAATTGTGAAACGTTTAATCACTCATTTAATTACTCAAATGGATCAACAGAATCATTTTCTTTTTTCT
GCTAAT---------GATTCTAAG---------CAAAATAAAATTTTTGGGTACAATAGAAATTTCTATTCTCAAATGAT
ATTCGAAGGATTTTCGGTCGTTGTGGAAATTCCATTTTATTTACGATTACTATCTTTCTTAGAAGGTAAAGAAAGAGTGA
AATCTCATAATTTACGATCAATTCATTCAATATTTCCGTTTTTAGAGGACAAATTTTCCTATTTAAATAATATATTAGAT
ATATTAATACCCCACCCCATCCATCTGGAAATCTTGGTTCAAACTCTTCGCTACTGGGTAAAAGATGCCTCTTCTTTGCA
TTTTTTACGATTTTTTCTCTACAACTATCCTATTTGGAATAGTCTTATTA---CTCCAAAGAAATCTAGTTTTTCTTTTT
CAAAAAGAAATCAAAGATTCTTCTTGTTCCTATATAATTTTCATGTATCTGAATGCGAATCTATCTTTGTTTTTCTCCGT
ACCCAATCTTCTCATTTACGCTCAATATCTTTTGAAACCTTTCTAGAACGAATTTCTTTCTATA---AAAAAATCGAACT
AGAAGTCTTTACTAAAAGTTTTAAGGCCATTCTATGGGTATTTAAAGAGCCTTTCCTGCATTATGTTAGGTATCGAGG
>subverticillaris_EO12625
ATGGAGGAATTC????????????????????????????????????????????????????????????????????
????????????????????????????????????????????????????????????????????????????????
????????????????????????????????????????????????????????????????????????????????
????????????????????????????????????????????????????????????????????????????????
????????????????????????????????????????????????????????????????????????????????
????????????????????????????????????????????????????????????????????????????????
????????????????????????????????????????????????????????????????????????????????
????????????????????????????????????????????????????????????????????????????????
????????????????????????????????????????????????????????????????????????????????
????????????????????????????????????????????????????????????????????????????????
??????????????????????????????????????????????????????????????????????????????
>swaziensis_LL1181
ATGGAGGAA???????????????????????????????????????????????????????????????????????
????????????????????????????????????????????????????????????????????????????????
??????????????????TGAAACGTTTAATCACTCATTTAATTACTCAAATGTATCAACAGAATCATTTTCTTTTTTCT
GCTAAT---------GATTCTAAG---------CAAAATAAAATTTTTGGGTACAATAGAAATTTCTATTCTCAAATGAT
ATTCGAAGGATTTTCGGTCGTTGTGGAAATTCCATTTTATTTACGATTACTATCTTTCTTAGAAGGTAAAGAAAGAGTGA
AATCTCATAATTTACGATCAATTCATTCAATATTTCCGTTTTTAGAGGACAAATTTTCCTATATAAATAATATATTAGAT
ATATTAATACCCCACCCCATCCATCTTGAAATCTTGGTTCAAACTCTTCGCTACTGGGTAAAAGATGCCTCTTCTTTGCA
TTTTTTACGATTTTTTCTCTACAAGTATCCTATTTGGAATAGTCTTATTA---CTCCAAAGAAATCTAGTTTTTCTTTTT
CAAAAAGAAATCAAAGATTCTTCTTGTTCCTATATAATTTTCATGTATCTGAATGTGAATCTATCTTTGTTTTTCTCCGT
ACCCAATCTTCTCATTTACGCTCAATATCTTTTGAAACCTTTCTAGAACGAATTTCTTTCTATA---AAAAAATCGAACT
AGAAGT????????????????????????????????????????????????????????????????????????
>tenuis_ANA
ATGGAGGAATTCAAA---------AGAAATTTAGAACTAGATAGATCTCAGCAATATGACTTCATATATCCGCTTATCTT
TCAGGAGTATATTTATGCACTTGCTCATGATCGTGTTTTAAAGAGATCTTTTTTTTTGGAAAATGCGGGTTATGACAATA
AATCTAGCTTATTAATTGTGAAACGTTTAATCACTCATTTAATTACTCAAATGTATCAACAGAATCATTTTCTTTTTTCT
GCTAAT---------GATTCTAAG---------CAAAATAAAATTTTTGGGTACAATAGAAATTTCTATTCTCAAATGAT
ATTCGAAGGATTTTCGGTCGTTGTGGAAATTCCATTTTCTTTACGATTACTATCTTTCTTAGAAGGTAAAGAAAGAGTGA
AATCTCATAATTTACGATCAATTCATTCAATATTTCCGTTTTTAGAGGACAAATTTTCCTATATAAATAATATATTAGAT
ATATTAATACCCCACCCCATCCATCTGGAAATCTTGGTTCAAACTCTTCGCTACTGGGTAAAAGATGCCTCTTCTTTGCA
TTTTTTACGATTTTTTCTCTACAAGTATCCTATTTGGAATAGTCTTATTA---CTCCAAAGAAATCTAGTTTTTCTTTTT
CAAAAAGAAAGCAAAGATTCTTCTTGTTCCTATATAATTTTCATGTATCTGAATGCGAATCTATCTTTGTTTTTCTCCGT
ACCCAATCTTCTCATTTACGCTCAATATCTTTTGAAACCTTTCTAGAACGAATTTCTTTCTATA---AAAAAATCGAACT
AGAAGTCTTTACTAAAAGTTTTAAGGCCATTCTATGGGTATTTAAAGAGCCTTTCCTGCATTATGTTAGGTATCGAGG
>terminalis_a_ANA
ATGGAGGAATTCAAA---------AGAAATTTAGAACTAGATAGATCTCAGCAATATCATTTCATATATCCGCTTATCTT
TCAGGAGTATATTTATGCACTTGCTCATGATCGTGTTTTAAAGAGATCTTTTTTTTTGGAAAATGCGGGTTATAACAATA
AATCTAGCTTATTAATTGTGAAACGTTTAATCACTCATTTAATTACTCCAATGTATCAACAGAATCATTTTCTTTTTTCT
GTTAAT---------GATTCTAAG---------CAAAATCCAATTTTTGGGTACAATAGAAATTTCGATTCTCAAATGAT
ATTCGAAGGATTTGCGGTCGTTGTGGAAATTCCATTTTATTTACGATTACTATCTTTCCTAGAAGGTAAAGAAAGAGTGA
AATCTCATAATTTACGATCAATTCATTCAATATTTCCGTTTTTAGAGGACAAATTTTCCTATCTATCTAATATATTAGAT
ATATTAATACCCCACCCCATCCATTTGGAAATCTTGGTTCAAACTCTTCGCTACTGGGTAAAAGATGCCTCTTCTTTGCA
TTTTTTACGATTTTTTCTCTACAAGTATCCTATTTGGAATAGTCTTATTA---CTCCAAAGAAATCTAGTTTTTATTTTT
CAAAAAGAAATCAAAGATTCTTCTTGTTCCTATATAATTTTCATGTATCTGAATACGAATCTATCTTTGTTTTTCTCCGT
ACCCAATCTTCTCATTTACGCTCAATATCTTTTGAAACCTTTCTAGAACGAATTTCTTTCTATA---AAAAAATAGAACT
AGAAGTCTTTACTAAAAGTTTTAAGGCCATTCTATGGGTATTTAAAGAGCCTTTCCTGCATTATGTTAGGTATCGAGG
>tetralix_MP966
???????????CAAA---------AGAAATTTAGAACTAGATAGATCTCAGCAATATGATTTCATATATCCGCTTATCTT
TCAGGAGTATATTTATGCACTTGCTCATGATCGTGTTTTAAAGAGATCTTTTTTTTTGGAAAATGCGGGTTATAATGATA
AATCGAGCTTATTAATTGTGAAACGTTTAATCACTCATTTAATTACTCAAATGTATCAACAGAACCATTTTCTTTTTTCT
GTTAAT---------GATTCTAAG---------CAAAATCCAATTTTTGGGTACAATAGAAATTTCTATTCTCAAACGAT
ATTCGAAGGATTTGCGGTCGTTGTGGAAATTCCATTTTATTTACGATTACTATCTTTCCTAGAAGGTAAAGAAAGAGTGA
AATCTTATAATTTAAGATCAATTCATTCAATATTTCCGTTTTTAGAGGACAAATTTTCCTATTTAAATAATATATTAGAT
ATATTAATACCCCACCCCATCCATCTGGAAATCTTGGTTCAAACTCTTCGCTACTGGGTAAAAGATGCCTCTTCTTTGCA
TTTTTTACGATTTTTTCTCTACAAGTATCCTATTTGGAATAGTCTTATTA---CTCCAAAGAAATCTAGTTTTTCTTTTT
CAAAAAGAAATCAAAGATTCTTCTTGTTCCTATATAATTTTCATGTATCTGAATACGAATCTATCTTTGTTTTTCTCCGT
ACCCAATCTTCTCATTTACTCTCAATATCTTTTGAAACCTTTCTAGAACGAATTTCTTTCTATA---AAAAAATCGAACT
CGAAGTCTTTACTAAAAGT???????????????????????????????????????????????????????????
>tetralix_c_ANA
ATGGAGGAATTCAAA---------AGAAATTTAGAACTAGATAGATCTCAGCAATATGATTTCATATATCCGCTTATCTT
TCAGGAGTATATTTATGCACTTGCTCATGATCGTGTTTTAAAGAGATCTTTTTTTTTGGAAAATGCGGGTTATAATGATA
AATCGAGCTTATTAATTGTGAAACGTTTAATCACTCATTTAATTACTCAAATGTATCAACAGAACCATTTTCTTTTTTCT
GTTAAT---------GATTCTAAG---------CAAAATCCAATTTTTGGGTACAATAGAAATTTCTATTCTCAAACGAT
ATTCGAAGGATTTGCGGTCGTTGTGGAAATTCCATTTTATTTACGATTACTATCTTTCCTAGAAGGTAAAGAAAGAGTGA
AATCTTATAATTTAAGATCAATTCATTCAATATTTCCGTTTTTAGAGGACAAATTTTCCTATTTAAATAATATATTAGAT
ATATTAATACCCCACCCCATCCATCTGGAAATCTTGGTTCAAACTCTTCGCTACTGGGTAAAAGATGCCTCTTCTTTGCA
TTTTTTACGATTTTTTCTCTACAAGTATCCTATTTGGAATAGTCTTATTA---CTCCAAAGAAATCTAGTTTTTCTTTTT
CAAAAAGAAATCAAAGATTCTTCTTGTTCCTATATAATTTTCATGTATCTGAATACGAATCTATCTTTGTTTTTCTCCGT
ACCCAATCTTCTCATTTACTCTCAATATCTTTTGAAACCTTTCTAGAACGAATTTCTTTCTATA---AAAAAATCGAACT
CGAAGTCTTTACTAAAAGTTTTAAGGCCATTCTATGGGTATTTAAAGAGCCTTTCCTGCATTATGTTAGGTATCGAGG
>thomae_MP807
ATGGAGGAATTCCAA---------AGAAATTTAGAACTAGATAGATCTCAGCAATATGACTTCATATA????????????
????????????????????????????????????????????????????????????????????????????????
????????????????????????????????????????????????????????????????????????????????
????????????????????????????????????????????????????????????????????????????????
????????????????????????????????????????????????????????????????????????????????
????????????????????????????????????????????????????????????????????????????????
????????????????????????????????????????????????????????????????????????????????
????????????????????????????????????????????????????????????????????????????????
????????????????????????????????????????????????????????????????????????????????
????????????????????????????????????????????????????????????????????????????????
??????????????????????????????????????????????????????????????????????????????
>toringbergensis_ANA
ATGGAGGAATTCAAA---------AGAAATTTAGAACTAGATAGATCTCAGCAATATGACTTCATATATCCGCTTATCTT
TCAGGAGTATATTTATGCACTTGCTCATGATCGTGTTTTAAAGAGATCTTTTTTTTTGGAAAATGCGGGTTATGACAATA
AATCTAGCTTATTAATTGTGAAACGTTTAATCACTCATTTAATTACTCAAATGTATCAACAGAATCATTTTCTTTTTTCT
GCTAAT---------GATTCTAAG---------CAAAATAAAATTTTTGGGTACAATAGAAATTTCTATTCTCAAATGAT
ATTCGAAGGATTTTCGGTCGTTGTGGAAATTCCATTTTCTTTACGATTACTATCTTTCTTAGAAGGTAAAGAAAGAGTGA
AATCTCATAATTTACGATCAATTCATTCAATATTTCCGTTTTTAGAGGACAAATTTTCCTATTTATCTAATATATTAGAT
ATATTAATACCCCACCCCATCCATCTGGAAATCTTGGTTCAAACTCTTCGCTACTGGGTAAAAGATGCCTCTTCTTTGCA
TTTTTTACGATTTTTTCTCTACAAGTATCCTATTTGGAATAGTCTTATTA---CTCCAAAGAAATCTAGTTTTTCTTTTT
CAAAAAGAAAGCAAAGATTCTTCTTGTTCCTATATAATTTTCATGTATCTGAATGCGAATCTATCTTTGTTTTTCTCCGT
ACCCAATCTTCTCATTTACGCTCAATATCTTTTGAAACCTTTCTAGAACGAATTTCTTTCTATA---AAAAAATCGAACT
AGAAGTCTTTACTAAAAGTTTTAAGGCCATTCTATGGGTATTTAAAGAGCCTTTCCTGCATTATGTTAGGTATCGAGG
>trimera_MsnA
???????????CAAA---------AGAAATTTAGAACTAGATAGATCTCAGCAATATGACTTCATATATCCGCTTATCTT
TCAGGAGTATATTTATGCACTTGCTCATGATCGTGTTTTAAAGAGATCTTTTTTTTTGGAAAATGCGGGTTATGACAATA
AATCTAGCTTATTAATTGTGAAACGTTTAATCACTCATTTAATTACTCAAATGTATCAACAGAATCATTTTCTTTTTTCT
GCTAAT---------GATTCTAAG---------CAAAATAAAATTTTTGGGTACAATAGAAATTTCTATTCTCAAATGAT
ATTCGAAGGATTTTCGGTCGTTGTGGAAATTCCATTTTATTTACGATTACTATCTTTCTTAGAAGGTAAAGAAAGAGTGA
AATCTCATAATTTACGATCAATTCATTCAATATTTCCGTTTTTAGAGGACAAATTTTCCTATTTAAATAATATATTAGAT
ATATTAATACCCCACCCCATCCATCTGGAAATCTTGGTTCAAACTCTTCGCTACTGGGTAAAAGATGCCTCTTCTTTGCA
TTTTTTACGATTTTTTCTCTACAAGTATCCTATTTGGAATAGTCTTATTA---CTCCAAAGAAATCTAGTTTTTTTTTTT
CAAAAAGAAATCAAAGATTTTTCTTGTTCCTATATAATTTTCATGTATCTGAATGCGAATCTATCTTTGTTTTTCTCCGT
ACCCAATCTTCTCATTTACGCTCAATATCTTTTGAAACCTTTCTAGAACGAATTTCTTTCTATA---AAAAAATCGAACT
AGAAGTCTTTACTAAAAGT???????????????????????????????????????????????????????????
>umbellata_DS
???????????CAAA---------AGAAATTTAGAACTAGATAGATTTCAGCAATATGACTTCATATATCCGCTTATCTT
TCAGGAGTATATTTATGCACTTTCTCATGATCGTGTTTTAAAGAGATCTTTTTTTTTGGAAAATGCGGGTTATGACAATA
AATCTAGCTTATTAATTGTGAAACGTTTAATCACTCATTTAATTACTCAAATGTATCAACAGAATCATTTTCTTTTTTCT
GCTAAT---------GATTCTAAG---------CAAAATAACATTTTTGGGTACAATAGAAATTTCTATTCTCAAATGAT
ATTCGAAGGATTTGCGGGCGTTGTGGAAATTCCATTTTATTTACGATTACTATCTTTCTTAGAAGGTAAAGAAAGAGTGA
AATCTCATAATTTACGATCAATTCATTCAATATTTCCGTTTTTAGAGGACAAATTTTCCTATCTAAATAATATATTAGAT
ATATTAATACCCCACCCCATCCATCTGGAAATCTTGGTCCAAACTCTTCGCTACTGGGTAAAAGATGCCTCTTCTTTGCA
TTTTTTACGATTTTTTCTCTACAAGTATCCTATTTGGAATAGTCTTATTA---CTCCAAAGAAATATAGTTTTTCTTTTT
CAAAAAGAAATCAAAGATTCTTCTTGTTCCTATATAATTTTCATGTATCTGAATACGAATCTATCTTTGTTTTTCTCCGT
ACCCAATCTTCTCATTTACGCCCAATATCTTTTGAAACCTTTCTAGAACGAATTTCTTTCTATA---AAAAAATTGAACT
AGAAGTCTTTACTAAAAGT???????????????????????????????????????????????????????????
>umbellata_a_ANA
ATGGAGGAATTCAAA---------AGAAATTTAGAACTAGATAGATTTCAGCAATATGACTTCATATATCCGCTTATCTT
TCAGGAGTATATTTATGCACTTTCTCATGATCGTGTTTTAAAGAGATCTTTTTTTTTGGAAAATGCGGGTTATGACAATA
AATCTAGCTTATTAATTGTGAAACGTTTAATCACTCATTTAATTACTCAAATGTATCAACAGAATCATTTTCTTTTTTCT
GCTAAT---------GATTCTAAG---------CAAAATAACATTTTTGGGTACAATAGAAATTTCTATTCTCAAATGAT
ATTCGAAGGATTTGCGGGCGTTGTGGAAATTCCATTTTATTTACGATTACTATCTTTCTTAGAAGGTAAAGAAAGAGTGA
AATCTCATAATTTACGATCAATTCATTCAATATTTCCGTTTTTAGAGGACAAATTTTCCTATCTAAATAATATATTAGAT
ATATTAATACCCCACCCCATCCATCTGGAAATCTTGGTCCAAACTCTTCGCTACTGGGTAAAAGATGCCTCTTCTTTGCA
TTTTTTACGATTTTTTCTCTACAAGTATCCTATTTGGAATAGTCTTATTA---CTCCAAAGAAATATAGTTTTTCTTTTT
CAAAAAGAAATCAAAGATTCTTCTTGTTCCTATATAATTTTCATGTATCTGAATACGAATCTATCTTTGTTTTTCTCCGT
ACCCAATCTTCTCATTTACGCCCAATATCTTTTGAAACCTTTCTAGAACGAATTTCTTTCTATA---AAAAAATTGAACT
AGAAGTCTTTACTAAAAGTTTTAAGGCCATTCTATGGGTATTTAAAGATCCTTTCCTGCATTATGTTAGGTATCGAGG
>umbellata_b_ANA
ATGGAGGAATTCAAA---------AGAAATTTAGAACTAGATAGATTTCAGCAATATGACTTCATATATCCGCTTATCTT
TCAGGAGTATATTTATGCACTTTCTCATGATCGTGTTTTAAAGAGATCTTTTTTTTTGGAAAATGCGGGTTATGACAATA
AATCTAGCTTATTAATTGTGAAACGTTTAATCACTCATTTAATTACTCAAATGTATCAACAGAATCATTTTCTTTTTTCT
GCTAAT---------GATTCTAAG---------CAAAATAACATTTTTGGGTACAATAGAAATTTCTATTCTCAAATGAT
ATTCGAAGGATTTGCGGGCGTTGTGGAAATTCCATTTTATTTACGATTACTATCTTTCTTAGAAGGTAAAGAAAGAGTGA
AATCTCATAATTTACGATCAATTCATTCAATATTTCCGTTTTTAGAGGACAAATTTTCCTATCTAAATAATATATTAGAT
ATATTAATACCCCACCCCATCCATCTGGAAATCTTGGTCCAAACTCTTCGCTACTGGGTAAAAGATGCCTCTTCTTTGCA
TTTTTTACGATTTTTTCTCTACAAGTATCCTATTTGGAATAGTCTTATTA---CTCCAAAGAAATATAGTTTTTCTTTTT
CAAAAAGAAATCAAAGATTCTTCTTGTTCCTATATAATTTTCATGTATCTGAATACGAATCTATCTTTGTTTTTCTCCGT
ACCCAATCTTCTCATTTACGCCCAATATCTTTTGAAACCTTTCTAGAACGAATTTCTTTCTATA---AAAAAATTGAACT
AGAAGTCTTTACTA????????????????????????????????????????????????????????????????
>urna_viridis_ANA
ATGGAGGAATTCAAA---------AGAAATTTAGAACTAGATAGATCTCAGCAATATGACTTCATATATCCGCTTATCTT
TCAGGAGTATATTTATGCACTTGCTCATGATCGTGTTTTAAAGAGATCTTTTTTTTTTGAAAATGCGGGTTATGACAATA
AATCTAGCTTATTAATTGTGAAACGTTTAATCACTCATTTAATTACTCAAATGTATCAACAGAATCATTTTCTTTTTTCT
GCTAAT---------GATTCTAAG---------CAAAATAAAATTTTTGGGTACAATAGAAATTTCTATTCTCAAATGAT
ATTCGAAGGATTTTCGGTCGTTGTGGAAATTCCATTTTATTTACGATTACTATCTTTCTTAGAAGGTAAAGAAAGAGTGA
AATCTCATAATTTACGATCAATTCATTCAATATTTCCGTTTTTAGAGGACAAATTTTCCTATTTAAATAATATATTAGAT
ATATTAATACCCCACCCCATCCATCTGGAAATCTTGGTTCAAACTCTTCGCTACTGGGTAAAAGATGCCTCTTCTTTGCA
TTTTTTACGATTTTTTCTCTACAAGTATCCTATTTGGAATAGTCTTATTA---CTCCAAAGAAATCTAGTTTTTCTTTTT
CAAAAAGAAATCAAAGATTCTTCTTGTTCCTATATAATTTTCATGTATCTGAATGCGAATCTATCTTTGTTTTTCTCCGT
ACCCAATCTTCTCATTTACGCTCAATATCTTTTGAAACCTTTCTAGAACGAATTTCTTTCTATA---AAAAAATCGAACT
AGAAGTCTTTACTAAAAGTTTTAAGGCCATTCTATGGGTATTTAAAGAGCCTTTCCTGCATTATGTTAGGTATCGAGG
>uysii_ANA
ATGGAGGAATTCAAA---------AGAAATTTAGAACTAGATAGATCTCAGCAATATGACTTCATATATCCGCTTATCTT
TCAGGAGTATATTTATGCACTTGCTCATGATCGTGTTTTAAAGAGATCTTTTTTTTTGGAAAATGCGGGTTATGACAATA
AATTTAGCTTATTAATTGTGAAACGTTTAATCACTCATTTAATTACTCAAATGTATCAACAGAATCATTTTCTTTTTTCT
GCTAAT---------GATTCTAAG---------CAAAATAAAATTTTTGGGTACAATAGAAATTTCTATTCTCAAATGAT
ATTCGAAGGATTTTCGGTCGTTGTGGAAATTCCATTTTATTTACGATTACTATCTTTCTTAGAAGGTAAAGAAAGAGTGA
AATCTCATAATTTACGATCAATTCATTCAATATTTCCGTTTTTAGAGGACAAATTTTCCTATTTAAATAATATATTAGAT
ATATTAATACCCCACCCCATCCATCTGGAAATCTTGGTTCAAACTCTTCGCTACTGGGTAAAAGATGCCTCTTCTTTGCA
TTTTTTACGATTTTTTCTCTACAAGTATCCTATTTGGAATAGTCTTATTA---CTCCAAAGAAATCTAGTTTTTCTTTTT
CAAAAAGAAATCAAAGATTCTTCTTGTTCCTATATAATTTTCATGTATCTGAATGCGAATCTCTCTTTGTTTTTCTCCGT
ACCCAATCTTCTCATTTACGCTCAATATCTTTTGAAACCTTTCTAGAACGAATTTCTTTCTATA---AAAAAATCGAACT
AGAAGTCTTTACTAAAAGTTTTAAGGCCATTCTATGGGTATTTAAAGAGCCTTTCCTGCATTATGTTAGGTATCGAGG
>vagans_PPJ
???????????CAAA---------AGAAATTTAGAACTAGATAGATCTCAGCAATATGATTTCATATATCCGCTTATCTT
TCAGGAGTATATTTATGCACTTGCTCATGATCGTGTTTTAAAGAGATCTTTTTTTTTGGAAAATGCGGGTTATAACAATA
AATCTAGCTTATTAATTGTGAAACGTTTAATCACTCATTTAATTACTCAAATGTATCAACAGAATCATTTTCTTTTTTCT
GTTAGT---------GATTCTAAG---------CAAAATCCAATTTTTGAGTATAATAGAAATTTCTATTCTCAAATGAT
ATTCGAAGGATTTGCGGTCGTTGTGGAAATTCCATTTTATTTACGATTACTATCCTTCCTAGAAGGTAAAGAAAGAGTGA
AATCTCATAATTTACGATCAATTCATTCAATATTTCCGTTTTTAGAGGACAAATTTTCCTATTTAAATAATATATTAGAT
ATATTAATACCCCACCCCATCCATCTGGAAATCTTGGTTCAAACTCTTCGCTACTGGGTAAAAGATTCCTCTTCTTTGCA
TTTTTTACGATTTTTTCTCTACAAGTATCCTATTTGGAATAGTCTTATTA---CTCCAAAGAAATCTAGTTTTTCTTTTT
CAAAAACAAATCAAAGATTCTTCTTGTTCCTATATAATTTTCATGTATCTGAATACGAATCTATCTTTGTTTTTATCCGT
ACCCAATCTTCTCATTTACGCTCAATATCTTTTGAAACCTTTCTAGAACGAATTTCTTTCTATA---AAAAAATCGAACT
AGAAGTCTTTACTAAAAGT???????????????????????????????????????????????????????????
>vagans_a_ANA
ATGGAGGAATTCAAA---------AGAAATTTAGAACTAGATAGATCTCAGCAATATGATTTCATATATCCGCTTATCTT
TCAGGAGTATATTTATGCACTTGCTCATGATCGTGTTTTAAAGAGATCTTTTTTTTTGGAAAATGCGGGTTATAACAATA
AATCTAGCTTATTAATTGTGAAACGTTTAATCACTCATTTAATTACTCAAATGTATCAACAGAATCATTTTCTTTTTTCT
GTTAGT---------GATTCTAAG---------CAAAATCCAATTTTTGAGTATAATAGAAATTTCTATTCTCAAATGAT
ATTCGAAGGATTTGCGGTCGTTGTGGAAATTCCATTTTATTTACGATTACTATCCTTCCTAGAAGGTAAAGAAAGAGTGA
AATCTCATAATTTACGATCAATTCATTCAATATTTCCGTTTTTAGAGGACAAATTTTCCTATTTAAATAATATATTAGAT
ATATTAATACCCCACCCCATCCATCTGGAAATCTTGGTTCAAACTCTTCGCTACTGGGTAAAAGATTCCTCTTCTTTGCA
TTTTTTACGATTTTTTCTCTACAAGTATCCTATTTGGAATAGTCTTATTA---CTCCAAAGAAATCTAGTTTTTCTTTTT
CAAAAACAAATCAAAGATTCTTCTTGTTCCTATATAATTTTCATGTATCTGAATACGAATCTATCTTTGTTTTTATCCGT
ACCCAATCTTCTCATTTACGCTCAATATCTTTTGAAACCTTTCTAGAACGAATTTCTTTCTATA---AAAAAATCGAACT
AGAAGTCTTTACTAAAAGTTTTAAGGCCGTTCTATGGGTATTTAAAGAGCCTTTCATGCATTATGTTAGGTATCGAGG
>vallis_aranearum_ANA
ATGGAGGAATTCAAA---------AGAAATTTAGAACTAGATAGATCTCAGCAATATGACTTCATATATCCGCTTATCTT
TCAGGAGTATATTTATCCACTTGCTCATGATCGTGTTTTAAAGAGATCTTTTTTTTTGGAAAATGCGGGTTATGACAATA
AATTTAGCTTATTAATTGTGAAACGTTTAATCACTCATTTAATTACTCAAATGTATCAACAGAATCATTTTATTTTTTCT
GCTAAT---------GATTCTAAG---------CAAAATAAAATTTTTGGGTACAATAGAAATTTCTATTCTCAAATGAT
ATTCGAAGGATTTTCGGTCGTTGTGGAAATTCCATTTTATTTACGATTACTATCTTTCTTAGAAGGTAAAGAAAGAGTGA
AATCTCATAATTTACGATCAATTCATTCAATATTTCCGTTTTTAGAGGACAAATTTTCCTATTTAAATAATATATTAGAT
ATATTAATACCCCACCCCATCCATCTGGAAATCTTGGTTCAAACTCTTCGCTACTGGGTAAAAGATGCCTCTTCTTTGCA
TTTTTTACGATTTTTTCTCTACAAGTATCCTATTTGGAATAGTCTTATTA---CTCCAAAGAAATCTAGTTTTTCTTTTT
CAAAAAGAAATCAAAGATTCTTCTTGTTCCTATATAATTTTCATGTATCTGAATGCGAATCTATCTTTGTTTTTCTCCGT
ACCCAATCTTCTCATTTACGCTCAATATCTTTTGAAACCTTTCTAGAACGAATTTCTTTCTATA---AAAAAATCGAACT
AGAAGTCTTTACTAAAAGTTTTAAGGCCATTCTATGGGTATTTAAAGAGCCTTTCCTGCATTATGTTAGGTATCGAGG
>verecunda_ANA
ATGGAGGAATTCAAA---------AGAAATTTAGAACTAGATAGATCTCAGCAATATGACTTCATATATCCGCTTATCTT
TCAGGAGTATATTTATGCACTTGCTCATGATCGTGTTTTAAAGAGATCTTTTTTTTTGGAAAATGCGGGTTATGACAATA
AATCTAGCTTATTAATTGTGAAACGTTTAATCACTCATTTAATTACTCAAATGTATCAACAGAATCATTTTCTTTTTTCT
GCTAAT---------GATTCTAAG---------CAAAATAAAATTTTTGGGTACAATAGAAATTTCTATTCTCAAATGAT
ATTCGAAGGATTTTCGGTCGTTGTGGAAATTCCATTTTCTTTACGATTACTATCTTTCTTAGAAGGTAAAGAAAGAGTGA
AATCTCATAATTTACGATCAATTCATTCAATATTTCCGTTTTTAGAGGACAAATTTTCCTATTTATCTAATATATTAGAT
ATATTAATACCCCACCCCATCCATCTGGAAATCTTGGTTCAAACTCTTCGCTACTGGGTAAAAGATGCCTCTTCTTTGCA
TTTTTTACGATTTTTTCTCTACAAGTATCCTATTTGGAATAGTCTTATTA---CTCCAAAGAAATCTAGTTTTTCTTTTT
CAAAAAGAAAGCAAAGATTCTTCTTGTTCCTATATAATTTTCATGTATCTGAATGCGAATCTATCTTTGTTTTTCTCCGT
ACCCAATCTTCTCATTTACGCTCAATATCTTTTGAAACCTTTCTAGAACGAATTTCTTTCTATA---AAAAAATCGAACT
AGAAGTCTTTACTAAAAGTTTTAAGGCCATTCTATGGGTATTTAAAGAGCCTTTCCTGCATTATGTTAGGTATCGAGG
>verticillata_ANA
ATGGAGGAATTCAAA---------AGAAATTTAGAACTAGATAGATCTCAGCAATATGACTTCATATATCCGCTTATCTT
TCAGGAGTATATTTATGCACTTGCTCATGATCGTGTTTTAAAGAGATCTTTTTTTTTGGAAAATGCGGGTTATGACAATA
AATTTAGCTTATTAATTGTGAAACGTTTAATCACTCATTTAATTACTCAAATGTATCAACAGAATCATTTTATTTTTTCT
GCTAAT---------GATTCTAAG---------CAAAATAAAATTTTTGGGTACAATAGAAATTTCTATTCTCAAATGAT
ATTCGAAGGATTTTCGGTCGTTGTGGAAATTCCATTTTATTTACGATTACTATCTTTCTTAGAAGGTAAAGAAAGAGTGA
AATCTCATAATTTACGATCAATTCATTCAATATTTCCGTTTTTAGAGGACAAATTTTCCTATTTAAATAATATATTAGAT
ATATTAATACCCCACCCCATCCATCTGGAAATCTTGGTTCAAACTCTTCGCTACTGGGTAAAAGATGCCTCTTCTTTGCA
TTTTTTACGATTTTTTCTCTACAAGTATCCTATTTGGAATAGTCTTATTA---CTCCAAAGAAATCTAGTTTTTCTTTTT
CAAAAAGAAATCAAAGATTCTTCTTGTTCCTATATAATTTTCATGTATCTGAATGCGAATCTATCTTTGTTTTTCTCCGT
ACCCAATCTTCTCATTTACGCTCAATATCTTTTGAAACCTTTCTAGAACGAATTTCTTTCTATA---AAAAAATCGAACT
AGAAGTCTTTACTAAAAGTTTTAAGGCCATTCTATGGGTATTTAAAGAGCCTTTCCTGCATTATGTTAGGTATCGAGG
>vestita_ANA
ATGGAGGAATTCAAA---------AGAAATTTAGAACTAGATAGATCTCAGCAATATGACTTCATATATCCGCTTATCTT
TCAGGAGTATATTTATGCACTTGCTCATGATCGTGTTTTAAAGAGATCTTTTTTTTTGGAAAATGCGGGTTATGACAATA
AATTTAGCTTATTAATTGTGAAACGTTTAATCACTCATTTAATTACTCAAATGTATCAACAGAATCATTTTCTTTTTTCT
GCTAAT---------GATTCTAAG---------AAAAATAAAATTTTTGGGTACAATAGAAATTTCTATTCTCAAATGAT
ATTCGAAGGATTTTCGGTCGTTGTGGAAATTCCATTTTATTTACGATTACTATCTTTCTTAGAAGGTAAAGAAAGAGTGA
AATCTCATAATTTACGATCAATTCATTCAATATTTCCGTTTTTAGAGGACAAATTTTCCTATATAAATAATATATTAGAT
ATATTAATACCCCACCCCATCCATCTGGAAATCTTGGTTCAAACTCTTCGCTACTGGGTAAAAGATGCCTCTTCTTTGCA
TTTTTTACGATTTTTTCTCTACAAGTATCCTATTTGGAATAGTCTTATTA---CTCCAAAGAAATATAGTTTTTCTTTTT
CAAAAAGAAATCAAAGATTCTTCTTGTTCCTATATAATTTTCATGTATCTGAATGCGAATCTATCTTTGTTTTTCTCCGT
ACCCAATCTTCTCATTTACGCTCAATATCTTTTGAAACCTTTCTAGAACGAATTTCTTTCTATA---AAAAAATCGAACT
AGAAGTCTTTACTAAAAGTTTTAAGGCCATTCTATGGGTATTTAAAGAGCCTTTCCTGCATTATGTTAGGTATCGAGG
>viscaria_lon_ANA
ATGGAGGAATTCAAA---------AGAAATTTAGAACTAGATAGATCTCAGCAATATGACTTCATATATCCGCTTATCTT
TCAGGAGTATATTTATGCACTTGCTCATGATCGTGTTTTAAAGAGATCTTTTTTTTTGGAAAATGCGGGTTATGACAATA
AATTTAGCTTATTAATTGTGAAACGTTTAATCACTCATTTAATTACTCAAATGTATCAACAGAATCATTTTCTTTTTTCT
GCTAAT---------GATTCTAAG---------AAAAATAAAATTTTTGGGTACAATAGAAATTTCTATTCTCAAATGAT
ATTCGAAGGATTTTCGGTCGTTGTGGAAATTCCATTTTATTTACGATTACTATCTTTCTTAGAAGGTAAAGAAAGAGTGA
AATCTCATAATTTACGATCAATTCATTCAATATTTCCGTTTTTAGAGGACAAATTTTCCTATATAAATAATATATTAGAT
ATATTAATACCCCACCCCATCCATCTGGAAATCTTGGTTCAAACTCTTCGCTACTGGGTAAAAGATGCCTCTTCTTTGCA
TTTTTTACGATTTTTTCTCTACAAGTATCCTATTTGGAATAGTCTTATTA---CTCCAAAGAAATATAGTTTTTCTTTTT
CAAAAAGAAATCAAAGATTCTTCTTGTTCCTATATAATTTTCATGTATCTGAATGCGAATCTATCTTTGTTTTTCTCCGT
ACCCAATCTTCTCATTTACGCTCAATATCTTTTGAAACCTTTCTAGAACGAATTTCTTTCTATA---AAAAAATCGAACT
AGAAGTCTTTACTAAAAGTTTTAAGGCCATTCTATGGGTATTTAAAGAGCCTTTCCTGCATTATGTTAGGTATCGAGG
>walkeri_ANA
ATGGAGGAATTCAAA---------AGAAATTTAGAACTAGATAGATCTCAGCAATATGACTTCATATATCCGCTTATCTT
TCAGGAGTATATTTATCCACTTGCTCATGATCGTGTTTTAAAGAGATCTTTTTTTTTGGAAAATGCGGGTTATGACAATA
AATTTAGCTTATTAATTGTGAAACGTTTAATCACTCATTTAATTACTCAAATGTATCAACAGAATCATTTTATTTTTTCT
GCTAAT---------GATTCTAAG---------CAAAATAAAATTTTTGGGTACAATAGAAATTTCTATTCTCAAATGAT
ATTCGAAGGATTTTCGGTCGTTGTGGAAATTCCATTTTATTTACGATTACTATCTTTCTTAGAAGGTAAAGAAAGAGTGA
AATCTCATAATTTACGATCAATTCATTCAATATTTCCGTTTTTAGAGGACAAATTTTCCTATTTAAATAATATATTAGAT
ATATTAATACCCCACCCCATCCATCTGGAAATCTTGGTTCAAACTCTTCGCTACTGGGTAAAAGATGCCTCTTCTTTGCA
TTTTTTACGATTTTTTCTCTACAAGTATCCTATTTGGAATAGTCTTATTA---CTCCAAAGAAATCTAGTTTTTCTTTTT
CAAAAAGAAATCAAAGATTCTTCTTGTTCCTATATAATTTTCATGTATCTGAATGCGAATCTATCTTTGTTTTTCTCCGT
ACCCAATCTTCTCATTTACGCTCAATATCTTTTGAAACCTTTCTAGAACGAATTTCTTTCTATA---AAAAAATCGAACT
AGAAGTCTTTACTAAAAGTTTTAAGGCCATTCTATGGGTATTTAAAGAGCCTTTCCTGCATTATGT????????????
>whyteana_A4
???????????CAAA---------AGAAATTTAGATCTAGATAGATCTCAGCAATATGACTTCATATATCCGCTTATCTT
TCAGGAGTATATTTATGCACTTGCTCATGATCGTGTTTTAACTATATCTTTTTTTTTGGAAAATGCGGGTTATGACAATA
AATCTAGCTTATTAATTCTGAAACGTTTAATCACTCATTTAATTACTCAAATGTATCAACAGAATCATTTTCTTTTTTCT
GCTAAT---------GATTCTAAG---------CAAAATCAAATTTTTGGGTACAATAGAAATTTCTATTCTCAAATGAT
ATTCGAAGGATTTTCGGTCGTTGTGGAAATTCCATTTTATTTACGATTACTATCTTTCTTAGAAGGTAAAGAAAGAGTGA
AATCTCATAATTTACGATCAATTCATTCAATATTTCCGTTTTTAGAGGACAAATTTTCATATTTAAATAATATATTAGAT
ATATTAATACCCCACCCCATCCATCTTGAAATCTTGGTTCAAACTCTTCGCTACTGGGTAAAAGATGCCTCTTCTTTGCA
TTTTTTACGATTTTTTCTCTACAAGTATCCTATTTGGAATAGTCTTATTA---CTCCAAAGAAATCTAGTTTTTCTTTTT
CAAAAAGAAATCAAAGATTCTTCTTGTTCCTATATAATTTTCATGTATCTGAATGCGAATCTATCTTTGTTTTTCTCCGT
ACCCAATCTTCTCATTTACGCTCAATATCTTTTGAAACCTTTCTAGAACGAATTTCTTTCTATA---AAAAAATCGAACT
AGAAGTCTTTACTAAAAGT???????????????????????????????????????????????????????????
>woodii_DB1444
ATGGAGGAA???????????????????????????????????????????????????????????????????????
????????????????????????????????????????????????????????????????????????????????
??????????????????TGAAACGTTTAATCACTCATTTAATTACTCAAATGTATCAACAGAATCATTTTCTTTTTTCT
GCTAAT---------GATTCTAAG---------CAAAATAAAATTTTTGGGTACAATAGAAATTTCTATTCTCAAATGAT
ATTCGAAGGATTTTCGGTCGTTGTGGAAATTCCATTTTATTTACGATTACTATCTTTCTTAGAAGGTAAAGAAAGAGTGA
AATCTCATAATTTACGATCAATTCATTCAATATTTCCGTTTTTAGAGGACAAATTTTCCTATCTAAATAATATATTAGAT
ATATTAATACCCCACCCCATCCATCTTGAAATCTTGGTTCAAACTCTTCGCTACTGGGTAAAAGATGCCTCTTCTTTGCA
TTTTTTACGATTTTTTCTCTACAAGTATCCTATTTGGAATAGTCTTATTA---CTTCAAAGAAATCTAGTTTTTCTTTTT
CAAAAAGAAATCAAAGATTCTTCTTGTTCCTATATAATTTTCATGTATCTGAATGCGAATCTATCTTTGTTTTTCTCCGT
ACCCAATCTTCTCATTTACGCTCAATATCTTTTGAAACCTTTCTAGAACGAATTTC?TTCTCTATAAAAAAAATCGAACT
AGAAGT????????????????????????????????????????????????????????????????????????
