# Supplementary material for: ﻿An integrative approach to alpha taxonomy in Erica L. (Ericaceae) with three new species from the Western Cape, South Africa
Source: PhytoKeys. 2025 Jun 4;257:95–117. doi: 10.3897/phytokeys.257.139457 (PMC12159662; doi:10.3897/phytokeys.257.139457)
Supplement: Supplementary material 3 — Full phylogenetic data and results [file phytokeys-257-095_article-139457__-s003.zip › SUPPLEMENTARY_MATERIALS_PHYLOGENETIC-May2025/Sequence alignments/plastid/Erica_complete_alignments_20240809_10_rpl32_gene-out.fas]

>Calluna_vulgaris_BG643
AGGATATTGGGCAGCCTTAAAAGCTTTTTCGTTGGGGAAATCT---ATTTCGACCGAAAATTCAAAAAGTTTTTGT----
--ATGCCA------------------------------------------------------------------------
---CAAAAAAATTCGACCGCAAATGCAAAAGGTTTTGGTGGA--------------------------------------
-------------------------------AAAGGTTTTGGTGGGCGACAA----------------------------
--------------AGAACTAAGTAA
>Daboecia_cantabrica_PPA
AGGATATTGGGCAGCCTTAAAAGCTTTTTCATTGGGGAAATCT---GTTTTGACCGGAAATTCAAAAAGTTTTTTT----
--ATGAGAAAGAGA------------------------------------------------------------------
---AAAAAAAATTTGCCCGAAAAACCA-----------------------------------------------------
-------------------------------AAAGGTTTTGGTGGGCGACAA----------------------------
--------------AGAACTAAGTAA
>Empetrum_nig
AGGATATTGGGCAGCCTTAAAAGCTTTTTCATTGGTGAAATCT---CTTTCGACCGGAAATTCGAAAAGTTTTTGT----
--GTGGGA------------------------------------------------------------------------
---CAAAAAAATTCGACCGAAAATGCA-----------------------------------------------------
-------------------------------AAAGGTTTTGGTGTGCGACAA----------------------------
--------------AGAACTAAGTAA
>abietina_abi_MP1013
??????????????????????????????????GGGAAATCT---ATTTCGACCGGAAATTCAAAAACTTTTTGT----
--GCGACA------------------------------------------------------------------------
---CACAAAAATTTGACCAAAAAACCA-----------------------------------------------------
-------------------------------AAAGGTTTTGGTGGGCGACAA----------------------------
--------------AGAACTAAGTAA
>algida_MP645
??GATATTGGGCAGCCTTAAAAGCTTTTTCATTGGGGAAATCT---ATTTCGACCGGAAATTCAAAAAGTTTTTGT----
--GCGACA------------------------------------------------------------------------
---GAAAAAAATTTGCCCCAAAAACCA-----------------------------------------------------
-------------------------------AAAGGTTTTGGTGGGCGACAA----------------------------
--------------AGAACTAAGTAA
>alopecurus_MP630
?GGATATTGGGCAGCCTTAAAAGCTTTTTCATTGGGGAAATCTATTATTTCGACCGGAAATTCAAAAAGTTTTTGT----
--GCGACA------------------------------------------------------------------------
---CAAAAAAATTTGCCCAAAAAACCA-----------------------------------------------------
-------------------------------AAAGGTTTTGGTGGGCGACAA----------------------------
--------------AGAACTAAGTAA
>arborea_Miehe
AGGATATTGGGCAGCCTTAAAAGCTTTTTCATTGGGGAAATCT---ATTTCGACCGGAAATTCAAAAAGTTTTTGT----
--GCGACA------------------------------------------------------------------------
---GAAAAAAATTTGCCCAAAAAACCA-----------------------------------------------------
-------------------------------AAAGGTTTTGGTGGGCGACAA----------------------------
--------------AGAACTAAGTAA
>arborescens_FM747
??GATATTGGGCAGCCTTAAAAGCTTTTTCATTGGGGAAATCT---ATTTCGACCGGAAATTCAAAAAGTTTTTGT----
--GCGACA------------------------------------------------------------------------
---CAACAAAATTTGACCAAAAAACCA-----------------------------------------------------
-------------------------------AAAGGTTTTGGTGGGCGACAA----------------------------
--------------AGAACTAAGTAA
>australis_PPF
??????????????CTTTAAAAGCTTTTTCATTGGGGAAATCT---ATTTCGACCGGAAATTCAAAAAGTTTTTGT----
--GCGACA------------------------------------------------------------------------
---AAAAAACTTTTGACCAAAAAACCA-----------------------------------------------------
-------------------------------AAAGGTTTTGGTGGGCGACAA----------------------------
--------------AGAACTAAGTAA
>australis_PPM
AGGATATTGCGCAGCTTTAAAAGCTTTTTCATTGGGGAAATCT---ATTTCGACCGGAAATTCAAAAAGTTTTTGT----
--GCGACA------------------------------------------------------------------------
---AAAAAACTTTTGACCAAAAAACCA-----------------------------------------------------
-------------------------------AAAGGTTTTGGTGGGCGACAA----------------------------
--------------AGAACTAAGTAA
>axillaris_MP594
??????????GCAGCCTTAAAAGCTTTTTCATTGGGGAAATCT---ATTTCGACCGGAAATTCAAAAAGTTTTTGT----
--GCGACA------------------------------------------------------------------------
---CAAAAAAATTTGACCAAAAAACCA-----------------------------------------------------
-------------------------------AAAGGTTTTGGTGGGCGACAA----------------------------
--------------AGAACTAAGTAA
>banksii_com_MP824
????????GGGCAGCCTTAAAAGCTTTTTCATTGGGGAAATCT---ATTTCGACCGGAAATTCAAAAAGTTTTTGT----
--GCGACA------------------------------------------------------------------------
---AAAAAAAATTTGACCAAAAAACCA-----------------------------------------------------
-------------------------------AAAGGTTTTGGTGGGCGACAA----------------------------
--------------AGAACTAAGTAA
>benguelensis_ben_A1
AGGATATTGGGCAGCCTTAAAAGCTTTTTCATTGGGGAAATCT---ATTTCGACCGGAAATTCAAAAAGTTTTTGT----
--GCGACA------------------------------------------------------------------------
---CAAAAAAATTTGACCAAAAAACCA-----------------------------------------------------
-------------------------------AAAGGTTTTGGTGGGCGACAA----------------------------
--------------AGAACTAAGTAA
>blenna_MP883
????????GGGCAGCCTTAAAAGCTTTTTCATTGGGGGAATCT---ATTTCGACCGGAAATTCAAAAAGTTTTTGT----
--GCGACA------------------------------------------------------------------------
---CAAAAAAATTTGACCAAAAAACCA-----------------------------------------------------
-------------------------------AAAGGTTTTGGTGGGCGACAA----------------------------
--------------AGAACTAAGTAA
>bojeri_MP1087
????????GGGCAGCCTTAAAAGCTTTTTCATTGGGGAAATCT---ATTTCGACCGGAAATTCAAAAAGTTTTTGT----
--GCGACA------------------------------------------------------------------------
---CAACAAAATTTGACCAAAAAACCA-----------------------------------------------------
-------------------------------AAAGGTTTTGGTGGGCGACAA----------------------------
--------------AGAACTAAGTAA
>bruniifolia_EO12460
?????????????????????????????????????????????????????????????????AAAGTTTTTGT----
--GCGACA------CAAAAAAATTTG---------ACCAAAAAACCAAAAGGTTTTGGTGGGCGACAAAGTTTTTGTGCT
ACACAAAAAAATTTGACCAAAAAACCA-----------------------------------------------------
-------------------------------AAAGGTTTTGGTGGGCGACAA----------------------------
--------------AGAACTAAGTAA
>caespitosa_MP642
???????????CAGCCTTAAAAGCTTTTTCATTGGGGAAATCT---ATTTCGACCGGAAATTCAAAAAGTTTTTGT----
--GCGAGA------------------------------------------------------------------------
---CAAAAACTTTTGACCAAAAAACCA-----------------------------------------------------
-------------------------------AAAGGTTTTGGTGGGCGACAA----------------------------
--------------AGAACTAAGTAA
>caffra_C_MP528
???????????CAGCCTTAAAAGCTTTTTCATTGGGGAAATCT---ATTTCGACCGGAAATTCAAAAAGTTTTTGT----
--GCGACA------------------------------------------------------------------------
---CAAAAAAATTTGACCAAAAAACCA-----------------------------------------------------
-------------------------------AAAGGTTTTGGTGGGCGACAA----------------------------
--------------AGAACTAAGTAA
>carnea_ATsn5
AGGATATTGGGCAGCCTTAAAAGCTTTTTCATTGGGGAAATCT---ATTTCGACCGAAAATTCAAAAAGTTTTTGT----
--ATGAGA------------------------------------------------------------------------
---CAAAAAAATTCGACCAAAAATGCAAAAGGTTTTGGTGGGCGACAAAAAAATTCGACCAAAAATGCAAAAGGTTTTGG
TGGGCGACAAAAAAATTCGACCAAAAATGCAAAAGGTTTTGGTGGGCGACAA----------------------------
--------------AGAACTAAGTAA
>cerinthoides_MP653
AGGATATTGGGCAGCCTTAAAAGCTTCTTCATTGATAAAATCT---ATTTTGACCGGAAATTCAAAAAGTTTTTGT----
--GCGACA------------------------------------------------------------------------
---CAAAAAAATTTGACCAAAAAACCA-----------------------------------------------------
-------------------------------AAAGGTTTTGGTGGGCGACAA----------------------------
--------------AGAACTAAGTAA
>cetrata_EO12064
????????GGGCAGCCTTAAAAGCTTTTTCATTGGGGAAATCT---ATTTCGACCGGAAATTCAAAAAGTTTTTGT----
--GCGACA------------------------------------------------------------------------
---CAAAAACTTTTGACCAAAAAACCA-----------------------------------------------------
-------------------------------AGAGGTTTTGGTGGGCGACAA----------------------------
--------------AGAACTAAGTAA
>ciliaris_KKN1
AGGATATTGGGCAGCCTTAAAAGCTTTGTCATTGGCGGAATCT---ATTTTGACCGAAAAGTCAAAAAGTTTTTGT----
--CTGAGA------------------------------------------------------------------------
---CCAAAAAATTCGACCATAAATGCAAAAGGTTTTGGTGGGCGACAAAAAAATTCGACCAAAAATGCAAAAGGTTTTGG
TGGGCGACAAAAAAATTCGACCAAAAATGCAAAAGGTTTTGGTGGGCGACAA----------------------------
--------------AGAACTAA----
>cinerea_MP967
AGGATATTCGGCAGTCTTAAAAGCTTTTTCATTGGGGAAATCT---ATTTCGACCGGAAATTCAAAAAGTTTTTGT----
--GCGACA------------------------------------------------------------------------
---CAAAAACTTTTGACCAAAAAACCA-----------------------------------------------------
-------------------------------AAAGGTTTTGGTGGGCGACAA----------------------------
--------------AGAACTAAGTAA
>clavisepala_MP1063
AGGATATTGGGCAGCCTTAAAAGCTTTTTCATTGGGGAAATCT---ATTTCGACCGGAAATTCAAAAAGTTTTTGT----
--GCGACA------------------------------------------------------------------------
---AAAAAAAATTTGACCAAAAAACCA-----------------------------------------------------
-------------------------------AAAGGTTTTGGTGGGCGACAA----------------------------
--------------AGAACTAAGTAA
>corifolia_MP823
AGGATATTGGGAAGCCTTAAAAGCTTTTTCATTGGCGAAATCT---ATTTTGACCGGAAATTCAAAAACTTTTTGT----
--GCGAAA------------------------------------------------------------------------
---CAAAAAAATTTGACCAAAAAACCA-----------------------------------------------------
-------------------------------AAAGGTTTTGGTGGGCGACAA----------------------------
--------------AGAACTAAGTAA
>cristata_MP820
????????GGGCAGCCTTAAAAGCTTTTTCATTGGGGAAATCT---ATTTCGACCGGAAATTCAAAAACTTTTTGT----
--GCGGCA------------------------------------------------------------------------
---CAAAAAAATTTGACCAAAAAACCA-----------------------------------------------------
-------------------------------AAAGGTTTTGGTGGGCGACAA----------------------------
--------------AGAACTAAGTAA
>cryptoclada_EO12684
?GGATATTGGGCAGCCTTAAAAGCTTTTTCATTGGGGAAATCT---ATTTCGACCGGAAATTCAAAAAGTTTTTGT----
--GCGACA------------------------------------------------------------------------
---CAACAAAATTTGACCAAAAAACCA-----------------------------------------------------
-------------------------------AAAGGTTTTGGTGGGCGACAA----------------------------
--------------AGAACTAAGTAA
>curviflora_MP765
AGGATATTGGGCAGCCTTAAAAGCTGTTTCATTGGGGAAATCT---ATTTCGACCGGAAATTCAAAAACTTTTTGT----
--GCGACA------------------------------------------------------------------------
---CAAAATAATTTGACCAAAAAACCA-----------------------------------------------------
-------------------------------AAAGGTTTTGGTGGGCGACAA----------------------------
--------------AGAACTAAGTAA
>densifolia_BG591
??????TTGGGCAGCCTTAAAAGCTTTTTCATTGGGGAAATCT---CTTTCGACCGGAAATTCAAAAAGTTTTTGT----
--GCGACA------------------------------------------------------------------------
---CAAAAAAATTTGACCAAAAAACCA-----------------------------------------------------
-------------------------------AAAGGTTTTGGTGGGCGACAA----------------------------
--------------AGAACTAAGTAA
>dominans_MP648
AGGATATTGGGCAGCCTTAAAAGCTTTTTCATTGGGGAAATCT---ATTTTGACCGGAAATTCAAAAAGTTTTTGT----
--GCGACA------------------------------------------------------------------------
---GAAAAAAATTTGCCCCAAAAACCA-----------------------------------------------------
-------------------------------AAAGGTTTTGGTGGGCGACAA----------------------------
--------------AGAACTAAGTAA
>equisetifolia_MP829
????????GGGCAGCCTTAAAAGCTTTTTCATTGGGGAAATCT---ATTTCGACCGGAAATTCAAAAAGTTTTTGT----
--GCGACA------------------------------------------------------------------------
---CAAAAAAATTTGACCAAAAAACCA-----------------------------------------------------
-------------------------------AAAGGTTTTGGTGGGCGACAA----------------------------
--------------AGAACTAAGTAA
>erigena_EO12623
?????????GGCAGCCTTAAAAGCTTTTTCATTGGGGAAATCT---ATTTCGACCGAAAAGTCAAAAAGTTTTTGT----
--ATGAGA------------------------------------------------------------------------
---CAAAAAAATTTGACCAAAAAACCAAAAGGTTTTGGTGGGCGACAAAAAAATTCGACCAAAAATGCAAAAGGTTTTGG
TGGGCGACAAAAAAATTCGACCAAAAATGCAAAAGGTTTTGGTGAGCGACAA----------------------------
--------------AGAACTAAGTAA
>esterhuyseniae_EO11831
AGGATATTGGGCAGCCTTAAAAGCTTTTTCATTGGGGAAATCT---ATTTCGACCGGAAATTCAAAAAGTTTTTGT----
--GCGACA------------------------------------------------------------------------
---CAAAAAAATTTGACCAAAAAACCA-----------------------------------------------------
-------------------------------AAAGGTTTTGGTGGGCGACAA----------------------------
--------------AGAACTAAGTAA
>esteriana_EO12545
?????????GGCAGCCTTAAAAGCTTTTTCATTGGGGAAATCT---ATTTTGACCGGAAATTCAAAAAGTTTTTGT----
--GCGACA------------------------------------------------------------------------
---CAAAAAAATTTGACCAAAAAACCA-----------------------------------------------------
-------------------------------AAAGGTTTTGGTGGGCGACAA----------------------------
--------------AGAACTAAGTAA
>evansii_MP641
AGGATATTGGGCAGCCTTAAAAGCTTTTTCATTGGGGAAATCT---ATTTCGACCGGAAATTCAAAAAGTTTTTGT----
--GCGACA------------------------------------------------------------------------
---CAAAAAAATTTGCCCAAAAAACCA-----------------------------------------------------
-------------------------------AAAGGTTTTGGTGGGCGACAA----------------------------
--------------AGAACTAAGTAA
>fausta_MP663
AGGATATTGGGCAGCCTTAAAAACTTTTTCATTGGCGAAATCT---ATTTCGACCGGAAATTCAAAAAGTTTTTGT----
--GCGACA------------------------------------------------------------------------
---CAAAAAAATTTGACCAAAAAACCA-----------------------------------------------------
-------------------------------AAAGGTTTTGGTGGGCGACAA----------------------------
--------------AGAACTAAGAAA
>fillipendula_min_MP926
?????????????????????????????????????AAATCT---ATTTCGACCGGAAATTCAAAAACTTTTTGTTTT-
GTGCGACA------------------------------------------------------------------------
---CAAAAAAATTAGACCAAAAAACAAAAAGGTTTTG-------------------------------------------
-------------------------------AAAGGTTTTGGTGGGCGACAA----------------------------
--------------AGAACTAAGTAA
>flanaganii_MP631_CP
AGGATATTGGGCAGCCTTAAAAGCTTTTTCATTGGGGAAATCT---ATTTCGACCGGAAATTCAAAAAGTTTTTGT----
--GCGACA------------------------------------------------------------------------
---CAAAAAAATTTGACCAAAAAACCA-----------------------------------------------------
-------------------------------AAAGGTTTTGGTGGGCGACAA----------------------------
--------------AGAACTAAGTAA
>frigida_MP658
AGGATATTGGGCAGCCTTAAAAGCTTTTTCATTGGGGAAATCT---ATTTCGACCGGAAATTCAAAAAGTTTTTGT----
--GCGACA------------------------------------------------------------------------
---GAAAAAAATTTGCCCCAAAAACCA-----------------------------------------------------
-------------------------------AAAGGTTTTGGTGGGCGACAA----------------------------
--------------AGAACTAAGTAA
>galioides_FN745
??????????????????????????????????GGGAAATCT---ATTTCGACCGGAAATTCAAAAAGTTTTTGT----
--GCGACA------------------------------------------------------------------------
---CAACAAAATTTGACCAAAAAACCA-----------------------------------------------------
-------------------------------AAAGGTTTTGGTGGGCGACAA----------------------------
--------------AGAACTAAGTAA
>garciae_MP1253
AGGATATTGGGCAGCCTTAAAAGCTTTTTCATTGGGGAAATCT---ATTTTGACCGGAAATTCAAAAACTTTTTGT----
--GCGACA------------------------------------------------------------------------
---CAAAAAAATTTGACCAAAAAACCA-----------------------------------------------------
-------------------------------AAAGGTTTTGGTGGGCGACAA----------------------------
--------------AGAACTAAGTAA
>glaphyra_MP647
AGGATATTGGGCAGCCTTAAAAGCTTTTTCATTGGGGAAATCT---ATTTCGACCGGAAATTCAAAAAGTTTTTGT----
--GCGACA------------------------------------------------------------------------
---GAAAAAAATTTGCCCCAAAAACCA-----------------------------------------------------
-------------------------------AAAGGTTTTGGTGGGCGACAA----------------------------
--------------AGAACTAAGTAA
>glomiflora_EO12548
AGGATATTGGGCAGCCTTAAAAGCTTTTTCATTGGGTCAATCT---ATTTTGACCGGAAATTCAAAAACTTTTTGT----
--GCGAGA------------------------------------------------------------------------
---CTAAAAAATTGGACCAAAAAACGA-----------------------------------------------------
-------------------------------AAAGGTTTTCGTGGGCGACAA----------------------------
--------------AGAACTAAGTAA
>goudotiana_EO12636
?GGATATTGGGCAGCCTTAAAAGCTTTTTCATTGGGGAAATCT---ATTTCGACCGGAAATTCAAAAAGTTTTTGT----
--GCGACA------------------------------------------------------------------------
---CAACAAAATTTGACCAAAAAACCA-----------------------------------------------------
-------------------------------AAAGGTTTTGGTGGGCGACAA----------------------------
--------------AGAACTAAGTAA
>goudotiana_cf_EO12659
AGGATATTGGGCAGCCTTAAAAGCTTTTTCATTGGGGAAATNN---NNNNNNNNNGGAAATTCAAAAAGTTTTTGT----
--GCGACA------------------------------------------------------------------------
---CAACAAAATTTGACCAAAAAACCA-----------------------------------------------------
-------------------------------AAAGGTTTTGGTGGGCGACAA----------------------------
--------------AGAACTAAGTAA
>hebeclada_EO12686
?GGATATTGGGCAGCCTTAAAAGCTTTTTCATTGGGGAAATCT---ATTTCGACCGGAAATTCAAAAAGTTTTTGT----
--GCGACA------------------------------------------------------------------------
---CAACAAAATTTGACCAAAAAACCA-----------------------------------------------------
-------------------------------AAAGGTTTTGGTGGGCGACAA----------------------------
--------------AGAACTAAGTAA
>hermani_EO12498
AGGATATTGGGCAGCCTTAAAAGCTTTTTCATTGGGGAAATCT---ATTTCGACCGGAAATTCAAAAAGTTTTTGT----
--GCGACA------------------------------------------------------------------------
---CAAAAAAATTTGACCAAAAAACCA-----------------------------------------------------
-------------------------------AAAGGTTTTGGTGGGCGACAA----------------------------
--------------AGAACTAAGTAA
>hillburtii_EO12593
AGGATATTGGGCAGCCTTAAAAGCTTTTTCATTGGGGAAATCT---ATTTTGACCGGAAATTCAAAAAGTTTTTGT----
--GCGACA------------------------------------------------------------------------
---CAAAAAAATTTGCCCAAAAAACCA-----------------------------------------------------
-------------------------------AAAGGTTTTGGTGGGAGACAA----------------------------
--------------AGAACTAAGTAA
>holtii_TO
?GGATATTGGGCAGCCTTAAAAGCTTTTTCATTGGGGAAATCT---ATTTCGACCGGAAATTCAAAAAGTTTTTGT----
--GCGACA------------------------------------------------------------------------
---CAAAAAAATTTGACCAAAAAACCA-----------------------------------------------------
-------------------------------AAAGGTTTTGGTGGGCGACAA----------------------------
--------------AGAACTAAGTAA
>humbertii_EO12638
?GGATATTGGGCAGCCTTAAAAGCTTTTTCATTGGGGAAATCT---ATTTCGACCGGAAATTCAAAAAGTTTTTGT----
--GCGACA------------------------------------------------------------------------
---CAACAAAATTTGACCAAAAAACCA-----------------------------------------------------
-------------------------------AAAGGTTTTGGTGGGCGACAA----------------------------
--------------AGAACTAAGTAA
>humifusa_MP846
????????GGGCAGCCTTAAAAGCTTTTTCATTGGGGAAANNN---NNTTCGACCGGAAATTCAAAAAGTTTTTGT----
--GCGACA------------------------------------------------------------------------
---GAAAAAAATTTGACCAAAAAACCA-----------------------------------------------------
-------------------------------AAAGGTTTTGGTGGGCGACAA----------------------------
--------------AGAACTAAGTAA
>inflata_MP784
??????????GCAGCCTTAAAAGCTTTTTCATTGGGGAAATCT---ATTTTGACCGGAAATTCAAAAAGTTTTTGT----
--ACGACA------------------------------------------------------------------------
---CAAAAAAATTTGACCAAAAAACCA-----------------------------------------------------
-------------------------------AAAGGTTTTGGTGGGCGACAA----------------------------
--------------AGAACTAAGTAA
>inordinata_EO11823
????????????????????????????????TGGGGAAATCT---ATTTCGACCGGAAATTCAAAAAGTTTTTGT----
--GCGACA------------------------------------------------------------------------
---CAAAAAAATTTGACCAAAAAACCA-----------------------------------------------------
-------------------------------AAAGGTTTTGGTGGGCGACAA----------------------------
--------------AGAACTAAGTAA
>jasminiflora_EO12612
AGGATATTGGGCAGCCTTAAAAGCTTTTTCATTGGGGAAATCG---ATTTCGACCGGAAATTCAAAAACTTTTTGT----
--GCGAGA------------------------------------------------------------------------
---CAAAAAAATTTGACCAAAAAACCA-----------------------------------------------------
-------------------------------AGAGGTTTTGGTGGGCGACAA----------------------------
--------------AGAACTAAGTAA
>junonia_min_MP866
?????????????????TAAAAGCTTTTTCATTGGGGAAATCT---ATTTTGACCGGAAATTCAAAAAGTTTTTGT----
--GCGACA------------------------------------------------------------------------
---CAAAAAAATTTTACCAAAAAACCA-----------------------------------------------------
-------------------------------AAAGGTTTTGGTGGGCGACAA----------------------------
--------------AGAACTAAGTAA
>karwyderi_EO12718
AGGATATTGGGCAGCCTTAAAAGCTTTTTCATTGGGGGAATCT---ATTTTGACCGGAAATTCAAAAACTTTTTGT----
--GCGACA------------------------------------------------------------------------
---CAAAAAAATTTGACCAAAAAACCA-----------------------------------------------------
-------------------------------AAAGGTTTTGGTGGGCGACAA----------------------------
--------------AGAACTAAGTAA
>kingaensis_kin_BB2521
???????????????????????CTTTTTCATTGGGGAAATCT---ATTTCGACCGGAAATTCAAAAAGTTTTTGT----
--GCGACA------------------------------------------------------------------------
---CAAAAAAATTTGACCAAAAAACCA-----------------------------------------------------
-------------------------------AAAGGTTTTGGTGGGCGACAA----------------------------
--------------AGAACTAAGTAA
>kingaensis_rug_BB2981
??????????GCAGCCTTAAAAGCTTTTTCATTGGGGAAATNN---NNNNNNNCCGGAAATTCAAAAAGTTTTTGT----
--GCGACA------------------------------------------------------------------------
---CAAAAAAATTTGACCAAAAAACCA-----------------------------------------------------
-------------------------------AAAGGTTTTGGTGGGCGACAA----------------------------
--------------AGAACTAAGTAA
>lachnaeifolia_MP994
AGGATATTGGGCAGCCTTAAAAGCTTTTTCATTGGGGAAATCT---ATTTTGACCGGAAATTCAAAAAGTTTTTGT----
--GCGACA------------------------------------------------------------------------
---CAAAAAAATTTGACCAAAAAACCA-----------------------------------------------------
-------------------------------AAAGGTTTTGGTGGGCGACAA----------------------------
--------------AGAACTAAGTAA
>leucopelta_SB9309
AGGATATTGGGCATCCTTAAAAGCTTTTTCATTGTTGAAATCT---ATTTTGACCGGAAATTCAAAAATTTATTGT----
--ACGACA------------------------------------------------------------------------
---CAAAAAAATGGGACCAAAAAACCA-----------------------------------------------------
-------------------------------AGAGGTTTTGGTGGGCGACAA----------------------------
--------------AGAACTAAGTAA
>mackayana_PPK
?????????????????TAAAAGCTTTTTCATTGGGGCAATCT---ATTTCGACCGAAAATTCAAAAAGTTTTTGT----
--CTGAGA------------------------------------------------------------------------
---CAAAAAAATTCGACCAAAAATGCAAAAGGTTTTGTTGGGCCACAAAAAAATGCGACCAA------------------
--------------------------------------------------------------------------------
--------------------------
>madida_MP573
?????????GGCAGCCTTAAAAGCTTTTTCATTGGGGAAATCT---ATTTTGACCGGAAATTCAAAAAGTTTTTGT----
--GCGACA------------------------------------------------------------------------
---AAAAAAAATTTGACCAAAAAACCA-----------------------------------------------------
-------------------------------AAAGGTTTTGGTGGGCGACAA----------------------------
--------------AGAACTAAGTAA
>malmesburiensis_EO12575
AGGATATTGTGCAGCCTTAAAAGCTTTTTCATTGTCGCAATCT---ATTTTGACCGGAAAGTCAAAAACTTTTTGT----
--GCGACA------------------------------------------------------------------------
---CAAAAAAATTTGACCAAAAAACTA-----------------------------------------------------
-------------------------------AAACGTTTTGGTGGGCGACAA----------------------------
--------------AGAACTAAGTAA
>manipuliflora_AJH
AGGATATTCGGCAGCCTTAAAAGCTTTTTCATTGGGGGAATCT---ATTGTGACCGAAAAGTCAAACAGTTTTTGT----
--TTGAGA------------------------------------------------------------------------
---CAAAAAAATTCGACCAAAAATGCAAAAGGTTTTGGTGGGCGACAAAAAAATTCGACCAAAAATGCAAAAGGTTTTGG
TGGGCGACAAAAAAATTCGACCAAAAATGCAAAAGGTTTTGGTGGGCGACAAAAAAATTCGACCAAAAATGCAAAAGGTT
TTGGTGGGCGACAAAGAACTAAGTAA
>monsoniana_MP986
AGGATATTGGGCAGCCTTAAAAGCTTTTTCATTGAAGAAATCT---ATTTCGACCGGAAATTCAAAAAGTTTTTGT----
--GCGACA------------------------------------------------------------------------
---CAAAAAAATTTGACCAAAAAACCA-----------------------------------------------------
-------------------------------AAAGGTTTTGGTGGGCGACAA----------------------------
--------------AGAACTAAGTAA
>multumbellifera_MP822
AGGATATTGGGCACTCTTAAAAGCTCTTTCATTGGGGAAATCT---ATTTCGACCGGAAATTCAAAAACTTTTTGT----
--GCGACA------------------------------------------------------------------------
---CAAAAAAATTTGACCAAAAAACCA-----------------------------------------------------
-------------------------------AAAGGTTTTGGTGGGCGACAA----------------------------
--------------AGAACTAAGTAA
>muscosa_MP775
AGGATATTGGGCAGCCTTAAAAGCTTTTTCATTGGGGANNNNN---NNNTCGACCGGAAATTCAAAAAGTTTTTGT----
--GCGACA------------------------------------------------------------------------
---CAAAAAAATTTGACCAAAAAACCA-----------------------------------------------------
-------------------------------AAAGGTTTTGGTGGGCGACAA----------------------------
--------------AGAACTAAGTAA
>myriadenia_EO12679
???????????CAGCCTTAAAAGCTTTTTCATTGGGGAAATCT---ATTTCGACCGGAAATTCAAAAAGTTTTTGT----
--GCGACA------------------------------------------------------------------------
---CAACAAAATTTGACCAAAAAACCA-----------------------------------------------------
-------------------------------AAAGGTTTTGGTGGGCGACAA----------------------------
--------------AGAACTAAGTAA
>nabea_BG609
?????????GGCAGCCTTAAAAGCTCTTTCATTGGGGAAATCT---ATTTCGACCGGAAATTCAAAAAGTTTTTGT----
--GCGACA------------------------------------------------------------------------
---CAAAAAAATTTGACCAAAAAACCA-----------------------------------------------------
-------------------------------AAAGGTTTTGGTGGGCGACAA----------------------------
--------------AGAACTAAGTAA
>parkeri_EO12682
AGGATATTGGGCAGCCTTAAAAGCTTTTTCATTGGGGAAATCT---ATTTCGACCGGAAATTCAAAAAGTTTTTGT----
--GCGACA------------------------------------------------------------------------
---CAACAAAATTTGACCAAAAAACCA-----------------------------------------------------
-------------------------------AAAGGTTTTGGTGGGCGACAA----------------------------
--------------AGAACTAAGTAA
>parviporandra_MP877
????????GGGCAGCCTTAAAAGCTTTTTCATTGGGGAAATCT---ATTTCGACCGGAAATTCAAAAAGTTTTTGT----
--GCGACA------------------------------------------------------------------------
---CAAAAAAATTTGACCAAAAAACCA-----------------------------------------------------
-------------------------------AAAGGTTTTGGTGGGCGACAA----------------------------
--------------AGAACTAAGTAA
>pectinifolia_BG601
??????????GCAGCCTTAAAAGCTTCTTCATTGGTGAAATCT---ATTTTGACCGGAAATTCAAAAAGTTTTTGT----
--GCGACA------------------------------------------------------------------------
---CAAAAAAATTGGACCAAAAAACCA-----------------------------------------------------
-------------------------------AAACGTTTTGGTGGGCGACAA----------------------------
--------------AGAACTAAGTAA
>perlata_MP960
AGGATATTGGGCAGCCTTAAAAGCTTTTTCATTGGGAAAATCT---ATTTCGACCGGAAATTCAAAAAGTTTTTGT----
--GCGACA------------------------------------------------------------------------
---CAAAAAAATTTGACCAAAAAACCA-----------------------------------------------------
-------------------------------AAAGGTTTTGGTGGGCGACAA----------------------------
--------------AGAACTAAGTAA
>perrieri_EO12635
AGGATATTGGGCAGCCTTAAAAGCTTTTTCATTGGGGAAATCT---ATTTCGACCGGAAATTCAAAAAGTTTTTGT----
--GCGACA------------------------------------------------------------------------
---CAACAAAATTTGACCAAAAAACCA-----------------------------------------------------
-------------------------------AAAGGTTTTGGTGGGCGACAA----------------------------
--------------AGAACTAAGTAA
>petricola_MP996
????????GGGCAGCCTTAAAAGCTTTTTCATTGTGGAAATCT---ATTTCGACCGGAAATTCAAAAAGTTTTTGT----
--GCGACA------------------------------------------------------------------------
---CAAAAAAATTTGACCAAAAAACCA-----------------------------------------------------
-------------------------------AAAGGTTTTGGTGGGCGACAA----------------------------
--------------AGAACTAAGTAA
>platycodon_mad_EO12695
AGGATATTCGGCAGCCTTAAAAGCTTTTTCATTGGGGGAATCT---ATTGCGACCGAAAAGTCAAACAGTTTTTGT----
--TTGAGA------------------------------------------------------------------------
---CAAAAAAATTCGACCAAAAATGCAAAAGGTTTTGGTGGGCGACAAAAAAATTCGACCAAAAATGCAAAAGGTTTTGG
TGGGCGACAAAAAAATTCGACCAAAAATGCAAAAGGTTTTGGTGGGCGACAAAAAAATTCGACCAAAAATGCAAAAGGTT
TTGGTGGGCGACAAAGAACTAAGTAA
>plukenetii_plu_EO
AGGATATAGGGCAGGCTTAAAAGCTTTTTCATTGGGGGAATCT---ATTTCGACCGGAAATTCAAAAAGTTTTTGT----
--GCGATA------CCCAAAAATTGGATCAATTGGATCAAAAAACCTTTTGGTTTTGGTGGGCGA---------------
------------------------------------CGTGGGCGAC---------------------------------G
TGGGCGAC---------------------------------GTGGGCGACAA----------------------------
--------------AGAACTAAGTAA
>psittacina_IJ1237
AGGATATTGGGCAGCCTTAAAAGCTTTTTCATTGGGGAAATCT---ATTTCGACCGGAAATTCAAAAAGTTTTTGT----
--GCGACA------------------------------------------------------------------------
---GAAAAAAATTTGCCCCAAAAACCA-----------------------------------------------------
-------------------------------AAAGGTTTTGGTGGGCGACAA----------------------------
--------------AGAACTAAGTAA
>pubescens_EO12503
AGGATATTGGGCAGCCTTAAAAGCTTTTTCATTGGGGAAATCT---ATTTCGACCGGAAATTCAAAAAGTTTTTGT----
--GCGACA------------------------------------------------------------------------
---CAAAAAAATTTGACCAAAAAACCA-----------------------------------------------------
-------------------------------AAAGGTTTTGGTGGGCGACAA----------------------------
--------------AGAACTAAGTAA
>pycnantha_MP1011
AGGATATTGGGAAGCCTTAAAAGCTTTTTCATTGGCGAAATNN---NNNNNNNNNNGAAATTCAAAAACTTTTTGT----
--GCGAAA------------------------------------------------------------------------
---CAAAAAAATTTGACCAAAAAACCA-----------------------------------------------------
-------------------------------AAAGGTTTTGGTGGGCGACAA----------------------------
--------------AGAACTAAGTAA
>rakotozafyana_EO12661
????TATGCGGCAGCCTTAAAAGCTTTTTCATTGGGGAAATCT---ATTTCGACCGGAAATTCAAAAAGTTTTTGT----
--GCGACA------------------------------------------------------------------------
---CAACAAAATTTGACCAAAAAACCA-----------------------------------------------------
-------------------------------AAAGGTTTTGGTGGGCGACAA----------------------------
--------------AGAACTAAGTAA
>reunionensis_FN744
??GATATTGGGCAGCCTTAAAAGCTTTTTCATTGGGGAAATCT---ATTTCGACCGGAAATTCAAAAAGTTTTTGT----
--GCGACA------------------------------------------------------------------------
---CAACAAAATTTGACCAAAAAACCA-----------------------------------------------------
-------------------------------AAAGGTTTTGGTGGGCGACAA----------------------------
--------------AGAACTAAGTAA
>rhopalantha_MP909_CP
AGGATATTGGGAAGCCTTAAAAGCTTTTTCATTGGCGAAATCT---ATTTTGACCGGAAATTCAAAAACTTTTTGT----
--GCGAAA------------------------------------------------------------------------
---CAAAAAAATTTGACCAAAAAACCA-----------------------------------------------------
-------------------------------AAAGGTTTTGGTGGGCGACAA----------------------------
--------------AGAACTAAGTAA
>rigidula_MP534
????????GGGCAGCCTTAAAAGCTTTTTCATTGGCGAAATCT---ATTTCGACCGGAAATTCAAAAAGTTTTTGT----
--GCGACA------------------------------------------------------------------------
---CAAAAAAATTTGACCAAAAAACCA-----------------------------------------------------
-------------------------------AAAGGTTTTGGTGGGCGACAA----------------------------
--------------AGAACTAAGTAA
>scoparia_AH
??GATATTCGGCAGCCTTAAAAGCTTTTTCATTGGGGGAATCT---MTTGCGACCGAAAAGTCAAACAGTTTTTGT----
--TTGAGA------------------------------------------------------------------------
---CAAAAAAATTCGACCAAAAATGCAAAAGGTTTTGGTGGGCGACAAAAAAATTCGACCAAAAATGCAAAAGGTTTTGG
TGGGCGACAAAAAAATTCGACCAAAAATGCAAAAGGTTTTGGTGGGCGACAAAAAAATTCGACCAAAAATGCAAAAGGTT
TTGGTGGGCGACAAAGAACTAAGTAA
>serrata_MP818
????????GGGCAGCCTTAAAAGCTTTTTCATTGGGGAAATCT---ATTTCGACCGGAAATTCAAAAAGTTTTTGT----
--GAGACA------------------------------------------------------------------------
---CAAAAAAATTTGACCAAAAAACCA-----------------------------------------------------
-------------------------------AAAGGTTTTGGTGGGCGACAA----------------------------
--------------AGAACTAAGTAA
>sicula_boc_DM
AGGATATTGGGCAGCCTTAAAAGCTTTTTCATTGGGGAAATCT---ATTTCGACCGGAAATTCAAAAAGTTTTTGT----
--GCGAGC------------------------------------------------------------------------
---CAAAAAAATTTGACCAAAAAACCA-----------------------------------------------------
-------------------------------AAAGGTTTTGGTGGGCGACAA----------------------------
--------------AGAACTAAGTAA
>silvatica_A2
AGGATATTGGGCAGCCTTAAAAGCTTTTTCATTGGGGAAATCT---ATTTCGACCGGAAATTCAAAAAGTTTTTGT----
--GCGACA------------------------------------------------------------------------
---CAAAAAGATTTGCCCAAAAAACCA-----------------------------------------------------
-------------------------------AAAGGTTTTGGTGGGCGACAA----------------------------
--------------AGAACTAAGTAA
>sp_mad3_EO12632
??GATATTGGGCAGCCTTAAAAGCTTTTTCATTGGGGAAATCT---ATTTCGACCGGAAATTCAAAAAGTTTTTGT----
--GCGACA------------------------------------------------------------------------
---CAACAAAATTTGACCAAAAAACCA-----------------------------------------------------
-------------------------------AAAGGTTTTGGTGGGCGACAA----------------------------
--------------AGAACTAAGTAA
>sp_mad5_EO12641
AGGATATTGGGCAGCCTTAAAAGCTTTTTCATTGGGGAAATCT---ATTTCGACCGGAAATTCAAAAAGTTTTTGT----
--GCGACA------------------------------------------------------------------------
---CAACAAAATTTGACCAAAAAACCA-----------------------------------------------------
-------------------------------AAAGGTTTTGGTGGGCGACAA----------------------------
--------------AGAACTAAGTAA
>sp_mitrastylus2_EO12691
AGGATATTGGGCAGCCTTAAAAGCTTTTTCATTGGGGAAATCT---ATTTCGACCGGAAATTCAAAAAGTTTTTGT----
--GCGACA------------------------------------------------------------------------
---CAACAAAATTTGACCAAAAAACCA-----------------------------------------------------
-------------------------------AAAGGTTTTGGTGGGCGACAA----------------------------
--------------AGAACTAAGTAA
>sparsa_BG602
????????????????????????????????????????????????????ACCGGAAATTCAAAAACTTTTTGT----
--GCGACA------------------------------------------------------------------------
---CAAAAAAATTTGACCAAAAAACCA-----------------------------------------------------
-------------------------------AAAGGTTTTGGTGGGCGACAA----------------------------
--------------AGAACTAAGTAA
>spiculifolia_AS57234
AGGATATTGGGCAGCCTTAAAAGCTTTTTCATTGGGGAAATCT---ATTTCGACCGAAAAGTCAAAAAGTTTTTGT----
--GTGACA------------------------------------------------------------------------
---CAAAAAAATTTGACCAAAAAACCAAAAAGTTTTTGTGTGACACAAAAAAATTTGACCAAAAAACCAAAAGGTTTTGG
TGGGCGACAAAAAAATTCGACCAAAAATGCAAAAGGTTTTGGTGGGCGACAA----------------------------
--------------AGAACTAAGTAA
>straussiana_MP638
?GGATATTGGGCAGCCTTAAAAGCTTTTTCATTGGGGAAATCT---ATTTCGATCGGAAATTCAAAAAGTTTTTGT----
--GCGACA------------------------------------------------------------------------
---GAAAATAATTTGCCCCAAAAACCA-----------------------------------------------------
-------------------------------AAAGGTTTTGGTGGGCGACAA----------------------------
--------------AGAACTAAGTAA
>strigosa_MP673
AGGATATTGGGCAGCCTTAAAAGCTTTTTCATTGGGGAAATCT---ATTTCGACCGGAAATTCAAAAAGTTTTTGT----
--GCGACA------------------------------------------------------------------------
---AAAAAAAATTTGACCAAAAAACCA-----------------------------------------------------
-------------------------------AAAGGTTTTGGTGGGCGACAA----------------------------
--------------AGAACTAAGTAA
>subverticillaris_EO12625
AGGATATTGGGCAGCCTTAAAAGCTTTTTCATTGGGGAAATCT---ATTTCGACCGGAAATTCAAAAAGTTTTTGT----
--GCGACA------------------------------------------------------------------------
---GAACAAAATTTGCCCAAAAAACCA-----------------------------------------------------
-------------------------------AAAGGTTTTGGTGGGCGACAA----------------------------
--------------AGAACTAAGTAA
>swaziensis_LL1181
?GGATATTGGGCAGCCTTAAAAGCTTTTTCATTGGGGAAATCT---ATTTCGACCGGAAATTCAAAAAGTTTTTGT----
--GCGACA------------------------------------------------------------------------
---CAAAAAAATTTGACCAAAAAACCA-----------------------------------------------------
-------------------------------AAAGGTTTTGGTGGGCGACAA----------------------------
--------------AGAACTAAGTAA
>tenuis_EO12491
AGGATATTGGGCAGCCTTAAAAGCTTTTTCATTGGCGAAATCT---ATTTCGACCGGAAATTCAAAAAGTTTTTGT----
--GCGACA------------------------------------------------------------------------
---CAAAACAATTTGACCAAAAAACCA-----------------------------------------------------
-------------------------------AAAGGTTTTGGTGGACGACAA----------------------------
--------------AGAACTAAGTAA
>tetralix_MP966
?????ATTGGGCAGCCTTAAAAGCTTTTTCATTGGGGAAATCT---ATTTCGACCGAAAATTCAAAAAGTTTTTGT----
--GTGAGA------------------------------------------------------------------------
---CAAAAAAATGCGACCAAAAATGCAAAAGGTTTTGGTGGGCGACAAAAAAATGCGACCAAAAATGCAAAAGGTTTTGG
TGGGCGACAAAAAAATGCGACCAAAAATGCAAAAGGTTTTGTTGGGCCACAAAAAAATGCGACCAA--------------
--------------------------
>thomensis_EO12615
AGGATATTGGGCAGCCTTAAAAGCTTTTTCATTGGGGAAATCT---ATTTCGACCGGAAATTCAAAAAGTTTTTGT----
--GCGACA------------------------------------------------------------------------
---CAAAAAAATTTGACCAAAAAACCA-----------------------------------------------------
-------------------------------AAAGGTTTTGGTGGGCGACAA----------------------------
--------------AGAACTAAGTAA
>trimera_MsnA
AGGATATTGGGCAGCCTTAAAAGCTTTTTCATTGGGGAAATCT---ATTTCGACCGGAAATTCAAAAAGTTTTTGT----
--GCGACA------------------------------------------------------------------------
---CAAAAAAATTTGACCAAAAAACCA-----------------------------------------------------
-------------------------------AAAGGTTTTGGTGGGCGACAA----------------------------
--------------AGAACTAAGTAA
>tristis_MP932
????????GGGCAGCCTTAAAAGCTTTTTCATTGGGGAAATCT---ATTTCGACCGGAAATTCAAAAAGTTTTTGT----
--GCGACA------------------------------------------------------------------------
---CAAAAAAATTTGCCCAAAAAACCA-----------------------------------------------------
-------------------------------AAAGGTTTTGGTGGGCGACAA----------------------------
--------------AGAACTAAGTAA
>tysonii_EO12583
????????GGGCAGCCTTAAAAGCTTTTTCATTGGGGAAATCT---ATTTCGACCGGAAATTCAAAAAGTTTTTGT----
--GCGACA------------------------------------------------------------------------
---GAAAAAGATTTGCCCCAAAAACCA-----------------------------------------------------
-------------------------------AAAGGTTTTGGTGGGCGACAA----------------------------
--------------AGAACTAAGTAA
>umbellata_DS
AGGATATTGGGCAGCCTTAAAAGCTTTTTCATTGGGGAAATCT---ATTTCGATCGGAAATTTAAAAAGTTTTTGT----
--GCGACA------------------------------------------------------------------------
---AAAAAAAATTTAACCAAAAAACCA-----------------------------------------------------
-------------------------------AAAGGTTTTGGTGGGCGACAA----------------------------
--------------AGAACTAAGTAA
>unicolor_geo_JP273
AGGATATTGGGCAGCCTTAAAAGCTTTTTCATTGGGGAAATCT---ATTTCGACCGGAAATTCAAAAACTTTTTGT----
--GCGACA------------------------------------------------------------------------
---CAAAAAAATTTGACCAAAAAACCA-----------------------------------------------------
-------------------------------AAAGGTTTTGGTGGGCGACAA----------------------------
--------------AGAACTAAGTAA
>urceolata_MP955
?????????????????TAAAAGCTTTTTCATTGGGGAAATCT---ATTTCGACCGGAAATTCAAAAAGTTTTTGT----
--GCGACA------------------------------------------------------------------------
---CAAAAAAATTTGACCAAAAAACCA-----------------------------------------------------
-------------------------------AAAGGTTTTGGTGGGCGACAA----------------------------
--------------AGAACTAAGTAA
>vagans_PPJ
AGGATATTCGGCAGCCTTAAAAGCTTTTTCATTGGGGGAATCT---ATTGTGACCGAAAAGTCAAACAGTTTTTGT----
--TTGAGA------------------------------------------------------------------------
---CAAAAAAATTCGACCAAAAATGCAAAAGGTTTTGGTGGGCGACAAAAAAATTCGACCAAAAATGCAAAAGGTTTTGG
TGGGCGACAAAAAAATTCGACCAAAAATGCAAAAGGTTTTGGTGGGCGACAA----------------------------
--------------AGAACTAAGTAA
>velatiflora_EO12547
????????GGGCAGCCTTAAAAGCTTTTTCATTGGGGAAATCT---ATTTTGACCGGAAATTCAAAAACTTTTTGT----
--GCGACA------------------------------------------------------------------------
---CAAAAAAATTGGACCAAAAAACCA-----------------------------------------------------
-------------------------------AAAGGTTTTGGTGGGCGACAA----------------------------
--------------AGAACTAAGTAA
>vestita_EO12702
AGGATATTGGGCAGCCTTAAAAGCTTTTTCATTGGGGAAATCT---ATTTCGACCGGAAATTCAAAAACTTTTTGT----
--GCGACA------------------------------------------------------------------------
---CACAAAAATTTGACCAAAAAACCA-----------------------------------------------------
-------------------------------AAAGGTTTTGGTGGGCGACAA----------------------------
--------------AGAACTAAGTAA
>viscaria_lon_MP678
???????????CAGCCTTAAAAGCTTTTTCATTGGGGNNNNNN---NNNNNNNCCGGAAATTCAAAAACTTTTTGT----
--GCGACA------------------------------------------------------------------------
---CACAAAAATTTGGCCAAAAAACCA-----------------------------------------------------
-------------------------------AAAGGTTTTGGTGGGCGACAA----------------------------
--------------AGAACTAAGTAA
>whyteana_A4
AGGATATTGGGCAGCCTTAAAAGCTTTTTCATTGGGGAAATCT---ATTTCGACCGGAAATTCAAAAAGTTTTTGT----
--GCGACA------------------------------------------------------------------------
---CAAAAAAATTTGACCAAAAAACCA-----------------------------------------------------
-------------------------------AAAGGTTTTGGTGGGCGACAA----------------------------
--------------AGAACTAAGTAA
>woodii_DB1444
???????GCGGCAGCCTTAA--GCTTTTTCATTGGGGAAATCT---ATTTCGACCGGAAATTCAAAAAGTTTTTGT----
--GCGACA------------------------------------------------------------------------
---GAACAAAATTTGCCCAAAAAACCA-----------------------------------------------------
-------------------------------AAAGGTTTTGGTGGGCGACAA----------------------------
--------------AGAACTAAGTAA
