# Supplementary material for: ﻿An integrative approach to alpha taxonomy in Erica L. (Ericaceae) with three new species from the Western Cape, South Africa
Source: PhytoKeys. 2025 Jun 4;257:95–117. doi: 10.3897/phytokeys.257.139457 (PMC12159662; doi:10.3897/phytokeys.257.139457)
Supplement: Supplementary material 3 — Full phylogenetic data and results [file phytokeys-257-095_article-139457__-s003.zip › SUPPLEMENTARY_MATERIALS_PHYLOGENETIC-May2025/Sequence alignments/plastid/Erica_complete_alignments_20240809_11_rpl32_spacer-out.fas]

>Calluna_vulgaris_BG643
TCAAAAGTCGTAATAATATGAATCGACTTGACTCAAAAA-GCTTCAACTTTTCGAATTTCATTTCGAATAGAAAATTCAC
AATTTCCGTTACCTACTGTTTTGGACTAATCAATAGGAAATT-CAACTCTCCCC-GCTCTTATGATTTGTAGAATAAGAA
CTCTTCTGTTTACTGAATTCTAAAAAAAAAAA-CTTTT-CTTC--------------------------TTGTATCTTCT
GTTTATTCTTTTTTCGAATCCAAATTTTTA--TTTTTTCTCTATTTCTAGAAAAGGGCAGATATAAGATAAGATCTTT-A
GTTAAAATTAATGAATCGTTGAAACTAATTGATTAAGTTTCAA-----------ACTTTTTT-GTCATTTTC--------
------------------------------TGAATTACTATTTATTT------GTC-TCAATTAATATCTAGATACTGCT
CTATATCTCTCGCTTTCAACCCAATCTATCCAA-GTTGTTAATCGGGATATGAACTATGAAAAATGTG------------
----------TCAAATTATAATGATTCAAAATAGGTCCTATTTTAGGATCGTTGAGAAAATGCATTTTTTTGTTTCATTT
TTT--------TGAAAT-CCGATAAATGAGAAAGGAATCATTAAAAAATGAAAATGAGAAAGGACATTTTTTTT-AGTTC
TATCC-CTGG------ATAGGGGGTAGAACTATCCAGTTACAACAATTCAATTCCAGAAGATCATAAACTACACGAAAGG
TTGAAGTTAAGTAAAAGGGATACCCTATAAACGAAACTAATAAACGAAAATAATGAACCTTCAAATCCCTATGAATTATT
ATTCATCAATTTGAATCTTTCCTAAAAAATACTAGATTGAGTTTACTTATTCAATCTGGACGATTGAATATGAATAG?
>Daboecia_cantabrica_PPA
TCAAAAGTTGTAATAATCGGAATCGACTTGACTCAAAAA-GTTTCAACTTTTCGAATTTCATTTCGAATAGAAAATTCAC
AATTTCCATTACCTACTGTTTWGGACTAATCAATATGAAACA-CAACTCTCCTC-TCTCTTATGATTTGTAGAATAAGAA
CTCTTCTGTTTACTGAATTCTAAAAAAGA----CTTTT-CTTC--------------------------TTGTATCTTCT
GTTTATTCTTTTTTCGAATAAAAGTTTTTC--TTTTTTCTCTCTTTCTCGAAAAGAGCAGATATAAGAT-----CTTT-C
GTTAAAATTAATGAATCGTTGAAACTAATTGATTAAGTTTCAA-----------ACTTTTTT-GTAATTTTC--------
------------------------------TGAATTACTATTTATTT------CTC-TGAATTACTAGATAGATACTGCT
ATATATCTCTCGCTTTCAACCCAATCTATAAAA-GTTGTTAATGGGGATATGAACTATGAAAAATGGGGATATGAACTAT
GAAAAATGGGTCAAATTATAATAATTCAAAATAGATCCTATTTTATGATCGTTGAGAAAATGCATTTTTTTGTTTCATAT
TTT--------TGAAAT-CCGATAAATGAGAAATGAATCATTAAAAAATGAAAATGAGAAAGGACATTTTTTTT-AGTTC
TACCCCCTATCCAGGGATAGGGGGTAGAACTATCCAGTTACAACAATTCAATTCCAGAAGATCATAAACTACACGAAAGG
TTGAAGTTAAGTAAAAGGGATACCCTATAAACGAA-------------AATAATGAACCTTCAAATCCCTATGAATTCTT
ATTCATCAATTTGAATCTTTCCTAAAAAATACTAGATTGAGTTTACTTATTCAATCTGGACGGTTGAATATGAATAGG
>Empetrum_nig
TCAAAAGTTGTAATAATATGAATCGACTTGACTCAAAAA-GTTTCAACTTTTCGAATTTCATTTCGAATCGAAAATTCAA
AATTTCCATTACCTACTGTTTTGGACTAATCAATATGAAATT-CAATTCTCTTC-GCTCTTATGATTTGTAGAATAAGAA
CTCTTCTGTTTACTGAATTCTAAAAAAAA----CTTTT-CTTC--------------------------TTGTATCTTCT
GTTTATTCTTTTTTCTAATAAAAGTTTTTA--TTTTTTCTCTATTTCTCGAAAAGAGCAGATATAAGAT-----CTTT-A
GTTAAAATTAATGAATCGTTGAAACTAATTGATTAAGTTTCAA-----------ACTTTTTT-GTCATTTTCAGAATTAT
TATTTC----------------------TCTTAATTACTATTTATTT------CTC-TGAATTACTATATAGATACTGCT
CTATATCTCTCGCTTTCAACCCAATCTATAAAA-GTTGTTAATCGGGATATGAACTATGAAAAATGTG------------
----------TCAAATTATAATGATTCAAAATAGATCCTATTTTATGATCGTTGAGAAAATGCATTTTTTTGTTTCATAT
TTT--------TTAAAT-CCGATAAATGAGAAATGAATCATTAAAAAATGAAAATGAGAAAGGACATTTTTTTT-AGTTC
TATCC-CTGG------ATAGGGGGTAGAACTATCTAGTTACAACAATTCAATTCCAGAAGATCATAAACTACACGAAAGG
TTGAAGTTAAGTAAAAGGGATACCCTATAAACGAA-------------AATAATGAACCTTCAAATCCCTATGAATTATT
ATTCATCAATTTGAATCTTTCCTAAAAAATACTAGATTGAGTTTACTTCTTCAATCTGGACGATTGAATATGAATAGG
>abietina_abi_MP1013
TCAAAAGTTGTAATAATCTGAATCGGCTTGACTCAAAAA-GTTTCCACTTTTCTAATTTCATTTCGAATAGAAAATTCAC
AATTTCCATTACCTACAGTTTTGGACTAATCAATATGAAATT-CAACTCTCCCC-GCTCTTATGATTTGTAGAATAAGAA
CTCTTCTGTTTACTGAATTCTAAAAAAAAA---CTTTT-CTTC--------------------------TTGTATCTTCT
GTTTATTCTTTTTTCGAATAAAAGTTTTTC--TTTTTTCTCTATTTCTCGAAAAGAGCAGATATAAGAT-----CTTT-A
GTTAAAATTAATGAATCGTTGAAACTAATTGATTAAGTTTCAA-----------ACTTTTTT-GAAATTTTCTGAATTAT
TATTTC----------------------TCTGAATTACTATTTATTT------CTC-TGAATTAATATATAGATACTGCT
CTATATCTCTCGCTTTCAACCCAATCTATAAAA-GTTGTTAATCGGGATATGAACTATGAAAAATGTG------------
----------TCAAATTATAATGATTCAAAATAGATCCTATTTTATGATCGTTGAGAAAATGCATTTTTT-GTTTCATAT
TTT--------TGAAAT-CCGATAAACGAGAAATGAATCATTAAAAAATGAAAATGAGAAAGGACATTTTTTTT-AGTTC
TATCC-CTGT------ATAGGGGGTAGAACTATCCAGTTACAACAATTCAATTCCAGAAGATCATAAACTACACGAAAGG
TTGAAGTTAAGTAAAAGGGATACCCTATAAACGAA-------------AATAATGAACCTTCAAATCCCTATGAATTATT
ATTCATCAATTTGAATCTTTCCTAAAAAATACTAGATTGAGTTTACTTATTCAATCTGGACGATTGAATATGAATAGG
>algida_MP645
TCAAAAGTTGTAATAATCTGAATCGGCTTGACTCAAAAA-GTTTCAACTTTTCGAATTTCATTTCGAATAGAAAATTCAC
AATTTCCATTACCTACAGTTTTGGACTAATCAATATGAAATT-CAACTCTCCCC-GCTCTTATGATTTGTAGAATAAGAA
CTCTTCTGTTTACTGAATTCTAAAAAAAAA---CTTTT-CTTC--------------------------TTGTATCTTCT
GTTTATTCTTTTTTCGAATAAAAGTTTTTC--TTTTTTCTCTATTTCTCGAAAAGAGCAGATATAAGAT-----CTTT-A
GTTAAAATTAATGAATCGTTGAAACTAATTGATTAAGTTTCTA-----------ACTTTTTT-GAAATTTTCTGAATTAT
TATTTC----------------------TCTGAATTACTATAAATTT------CGA-TGAATGAGTATATAGATACTGCT
CTATATCTCTCGCTTTCAACCCAATCTATAAAA-GTAGTTAATCGGGATATGAACTATGAAAAATGTG------------
----------TCAAATTATAATGATTCAAAATAGATGCTATTTTTA??????????????????????????????????
????????????????????????????????????????????????????????????????????????????????
????????????????????????????????????????????????????????????????????????????????
????????????????????????????????????????????????????????????????????????????????
??????????????????????????????????????????????????????????????????????????????
>alopecurus_MP630
TCAAAAGTTGTAATAATCTGAATCGGCTTGACTCAAAAA-GTTTCAACTTTTCGAATTTCATTTCGAATAGAAAATTCAC
AATTTCCATTACCTACTGTTTTGGACTAATCAATATGAAATT-CAACTCTCCCC-GCTCTTATGATTTGTAGAATAAGAA
CTCTTCTGTTTACTGAATTCTAAAAAAAAA---CTTTT-CTTC--------------------------TTGTATCTTCT
GTTTATTCTTTTTTCGAATAAAAGTTTTTC--TTTTTTCTCTATTTCTCGAAAAGAGCAGATATAAGAT-----CTTT-A
GTTAAAATTAATGAATCGTTGAAACTAATTGATTAAGTTTCAA-----------ACTTTTTT-GAAATTTTCTGAATTAT
TATTTC----------------------TCTGAATTACTATTTATTT------CTA-TGAATTAATATATAGATACTGCT
CTATATCTCTCGCTTTCAACCCAATCTATAAAA-GTTGTTAATCGGGATATGAACTATGAAAAATGTG------------
----------TAAAATTATAATGATTCAAAATAGATGCTATTTTATGATCGTTGAGAAAATGCATTTTTT-GTTTCATAT
TTT--------TGAAAT-CCGATAAACGAGAAATGAATCATTAAAAAATGAAAATG????????????????????????
????????????????????????????????????????????????????????????????????????????????
????????????????????????????????????????????????????????????????????????????????
??????????????????????????????????????????????????????????????????????????????
>arborea_Miehe
TCAAAAGTTGTAATAATCTGAATCGGCTTGACTCAAAAA-GTTTCAACTTTTCGAATTGCATTTCGAATAGAAAATTCAC
AATTTCCATTACCTACAGTTTTGGACTAATCAATATGAAATT-CAACTCTCCCC-GCTCTTATGATTTGTAGAATAAGAA
CTCTTCTGTTTACTGAATTCTAAAAAAAAA---CTTTT-CTTC--------------------------TTGTATCTTCT
GTTTATTCTTTTTTCGAATAAAAGTTTTTC--TTTTTTCTCTATTTCTCGAAAAGAGGAGATATAAGAT-----CTTT-A
GTTAAAATTAATGAATCGTTGAAACTAATTGATTAAGTTTCAA-----------ACTTTTTT-GAAATTTTCTGAATTAT
TATTTC----------------------TCTGAATTACTATTTATTT------CTC-TGAATTAATATATAGATACTGCT
CTATATCTCTCGCTTTCAACCCAATCTATAAAA-GTTGTTAATCGGGATATGAACTATGAAAAATGTG------------
----------TCAAATTATAATGATTCAAAATAGATCCTATTTTATGATCGTTGAGAAAATGCATTTTTT-GTTTCATAT
TTT--------TGAAAT-CCGATAAACGAGAAATGAATCATTAAAAAATGAAAATGAGAAAGGACATTTTTTTT-AGTTC
TATCC-CTGT------ATAGGGGGTAGAACTATCCAGTTACAACAATTCAATTCCAGAAGATCATAAACTACACGAAAGG
TTGAAGTTAAGTAAAAGGGATACCCTATAAACGAA-------------AATAATGAACCTTCAAATCCCTATGAATTATT
ATTCATCAATTTGAATCTTTCCTAAAAAATACTAGATTGAGTTTACTTATTCAATCTGGACGATTGAATATGAATAGG
>arborescens_FM747
TCAAAAGTTGTAATAATCTGAATCGGCTTGACTCAAAAA-GTTTCAACTTTTCGAATTTCATTTCGAATAGAAAATTCAT
AATTTCCATTACCTACAGTTTTGGACTAATCAATATGAAATT-CAACTCTCCCC-GCTCTTATGATTTGTAGAATAAGAA
CTCTTCTGTTTACTGAATTCTAAAAAAAAA---CTTTT-CTTC--------------------------TTGTATCTTCT
GTTTATTCTTTTTTCGAATAAAAGTTTTTC--TTTTTTCTCTATTTCTCGAAAAGAGCAGATATAAGAT-----CTTT-A
GTTAAAATTAATGAATCGTTGAAACTAATTGATTAAGTTTCAA-----------ACTTTTTT-GAAATTTTCTGAATTAT
TATTTC----------------------TCTGAATTACTATTTATTT------CTC-TGAATTAATATATAGATACTGCT
CTATATCTCTCGCTTTCAACCCAATCTATAAAA-GTTGTTAATCGGGATATGAACTATGAAAAATGTG------------
----------TCAAATTATAATGATTCAAAATAGATCCTATTTTATGATCGTTGAGAAAATGCATTTTTT-GTTTCATAT
TTT--------TGAAATCCCGATAAACGAGAAATGAATCATTAAAAAATGAAAATGAGAAAGGACATTTTTTTT-AGTTC
TATCC-CTGT------ATAGGGGGTAGAACTATCCAGTTACAACAATTCAATTCCAGAAGATCATAAACTACACGAAAGT
TTGAAGTTAAGTAAAAGGGATACCCTATAAACGAA-------------AATAATGAACCTTCAAATCCCTATGAATTATT
ATTCATCAATTTGAATCTTTCCTAATTC??????????????????????????????????????????????????
>australis_PPF
TCAAAAGTTGTAATAATCTGAATCGGCTTGACTCAAAAA-GTTTCAACTTTTCGAATTTCATTTCGAATAGAAAATTCAC
AATTTCCATTACCTACTGTTTTGGACTAATCAATATGAAATT-GAACTCTCCCC-GCTCTTATGATTTGTAGAATAAGAA
CTCTTCTGTTTACTGAATTCTAAAAAAAAA---CTTTT-CTTC--------------------------TTGTATCTTCT
GTTTATTCTTTTTTCGAATAAAAGTTTTTC--TTTTTTCTCTATTTCTCGAAAAGAGCAGATATAAGAT-----CTTT-A
GTTAAAATTAATGAATGGTTGAAACTAATTGATTAAGTTTCAA-----------ACTTTTTT-GAAATTTTCTGAATTAT
TATTTC----------------------TCTGAATTACTATTTTTTT------CTC-TGAATTAATATATAGATACTGCT
CTATATCTCTCGCTTTCAACCCAATCTATAAAA-GTTGTTAATCGGGATATGAACTATGAAAAATGTG------------
----------TCAAATTTTAATGATTCAAAATAGATCCTATTTTATGATCGTTGAGAAAATGCATTTTTT-GTTTCATAT
TTT--------TGAAAT-CCGATAAACGAGAAATGAATCATTAAAAAATGAAAATGAGAAAGGACATTTTTTTT-AGTTC
TATCC-CTGT------ATAGGGGGTAGAACTATCCAGTTACAACAATTCAATTCCAGAAGATCATAAACTACACGAAAGG
TTGAAGTTAAGTAAAAGGGATACCCTATAAACGAA-------------AATAATGAACCTTCAAATCCCTATGAATTATT
ATTCATCAATTTGAATCTTTCCTAAAAAATACTAGATTGAGTTTACTTATTCAATCTGGACGATTGAATATGAATAGG
>australis_PPM
TCAAAAGTTGTAATAATCTGAATCGGCTTGACTCAAAAA-GTTTCAACTTTTCGAATTTCATTTCGAATAGAAAATTCAC
AATTTCCATTACCTACTGTTTTGGACTAATCAATATGAAATT-GAACTCTCCCC-GCTCTTATGATTTGTAGAATAAGAA
CTCTTCTGTTTACTGAATTCTAAAAAAAAA---CTTTT-CTTC--------------------------TTGTATCTTCT
GTTTATTCTTTTTTCGAATAAAAGTTTTTC--TTTTTTCTCTATTTCTCGAAAAGAGCAGATATAAGAT-----CTTT-A
GTTAAAATTAATGAATGGTTGAAACTAATTGATTAAGTTTCAA-----------ACTTTTTT-GAAATTTTCTGAATTAT
TATTTC----------------------TCTGAATTACTATTTTTTT------CTC-TGAATTAATATATAGATACTGCT
CTATATCTCTCGCT?????????ATTTGTAAAA-GTTGTTAATCCGGATATGAACGATGAAAAATGTG------------
----------TCAAATTTTAATGATTCAAAATAGATCCTATTTTATGATCGTTGAGAAAATGCATTTTTT-GTTTCATAT
TTT--------TGAAAT-CCGATAAACGAGAAATGAATCATTAAAAAATGAAAATGAGAAAGGACATTTTTTTT-AGTTC
TATCC-CTGT------ATAGGGGGTAGAACTATCCAGTTACAACAATTCAATTCCAGAAGATCATAAACTACACGAAAGG
TTGAAGTTAAGTAAAAGGGATACCCTATAAACGAA-------------AATAATGAACCTTCAAATCCCTATGAATTATT
ATTCATCAATTTGAATCTTTCCTAAAAAATACTAGATTGAGTTTACTTATTCAATCTGGACGATTGAATATGAATAGG
>axillaris_MP594
TCAAAAGTTGTAATAATCTGAATCGGCTTGACTCAAAAA-GTTTCAACTTTTCTAATTTCATTTCGAATAGAAAATTCAC
AATTTCCATTACCTACAGTTTTGGACTAATCAATATGAAATT-CAACTCTCCCC-GCTCTTATGATTTGTAGAATAAGAA
CTCTTCTGTTTACTGAATTCTAAAAAAAAA---CTTTT-CTTC--------------------------TTGTATCTTCT
GTTTATTCTTTTTTCGAATAAAAGTTTTTC--TTTTTTCTCTATTTCTCGAAAAGAGCAGATATAAGAT-----CTTT-A
GTTAAAATTAATGAATCGTTGAAACTAATTGATTAAGTTTCAA-----------ACTTTTTT-GAAATTTTCTGAATTAT
TATTTC----------------------TCTGAATTACTATTTATTT------CTC-TGAATTAATATATAGATACTGCT
CTATATCTCTCGCTTTCAACCCAATCTATAAAA-GTTGTTAATCGGGATATGAACTATGAAAAATGTG------------
----------TCAAATTATAATGATTCAAAATAGATCCTATTTTATGATCGTTGAGAAAATGCATTTTTT-GTTTCATAT
TTT--------TGAAAT-CCGATAAACGAGAAATGAATCATTAAAAAATGAAAATGAGAAAGGACATTTTTTTT-AGTTC
TATCC-CTGT------ATAGGGGGTAGAACTATCCAGTTACAACAATTCAATTCCAGAAGATCATAAACTACACGAAAGG
TTGAAGTTAAGTAAAAGGGATACCCTATAAACGAA-------------AATAATGAACCTTCAAATCCCTATGAATTATT
ATTCATCAATTTGAATCTTTCCTAAAAAATACTTGATTGAGTTTACTTATTCAATCTGGACGATTG????????????
>banksii_com_MP824
TCAAAAGTTGTAATAATCTGAATCGGCTTGACTCAAAAA-GTTTCAACTTTTCGAATTTCATTTCGAATAGAAAATTCAC
AATTTCCATTACCTACAGTTTTGGACTAATCAATATGAAATT-CAACTCTCCCC-GCTCTTATGATTTGTAGAATAAGAA
CTCTTCTGTTTACTGAATTCTAAAAAAAAAAA-CTTTT-CTTC--------------------------TTGTATCTTCT
GTTTATTCTTTTTTCGAATAAAAGTTTTTC--TTTTTTCTCTATTTCTCGAAAAGAGCAGATATAAGAT-----CTTT-A
GTTAAAATTAATGAATCGTTGAAACTAATTGATTAAGTTTCAATTAAGTTTCAAACTTTTTT-GAAATTTTCTGAATTAT
TATTTC----------------------TCTGAATTACTATTTATTT------CTC-TGAATTAATATATAGATACTGCT
CTATATCTCTCGCTTTCAACCCAATCTATAAAA-GTTGTTAATCGGGATATGAACTATGAAAAATGTG------------
----------TCAAATTATAATGATTCAAAATAGATCCTATTTTATGATCGTTGAGAAAATGCATTTTTT-GTTTCATAT
TTT--------TGAAAT-CCGATAAACGAGAAATGAATCATTAAAAAATGAAAATGAGAAAGGACATTTTTTTT-AGTTC
TATCC-CTGT------ATAGGGGGTAGAACTATCCAGTTACAACAATTCAATTCCAGAAGATCATAAACTACACGAAAGG
TTGAAGTTAAGTAAAAGGGATACCCTATAAACGAA-------------AATAATGAACCTTCAAATCCCTATGAATTATT
ATTCATCAATTTGAATCTTTCCTAAAAAATACTAGATTGAGTTTACTTATTCAATCTGGACGATTGAATATG??????
>benguelensis_ben_A1
TCAAAAGTTGTAATAATCTGAATCGGCTTGACTCAAAAA-GTTTCAACTTTTCGAATTTCATTTCGAATAGAAAATTCAC
AATTTCCATTACCTACAGTTTTGGACTAATCAATATGAAATT-CAACTCTCCCC-GCTCTTATGATTTGTAGAATAAGAA
CTCTTCTGTTTACTGAATTCTAAAAAAAAA---CTTTT-CTTC--------------------------TTGTATCTTCT
GTTTATTCTTTTTTCGAATAAAAGTTTTTC--TTTTTTCTCTATTTCTCGAAAAGAGCAGATATAAGAT-----CTTT-A
GTTAAAATTAATGAATCGTTGAAACTAATTGATTAAGTTTCAA-----------ACTTTTTT-GAAATTTTCTGAATTAT
TATTTC----------------------TCTGAATTACTATTTATTTTTATTTCTC-TGAATTAATATATAGATACTGCT
CTATATCTCTCGCTTTCAACCCAATCTATAAAA-GTTGTTAATCGGGATATGAACTATGAAAAATGTG------------
----------TCAAATTATAATGATTCAAAATAGATCCTATTTTATGATCGTTGAGAAAATGAATTTTTT-GTTTCATAT
TTT--------TTAAAT-CCGATAAACGAGAAATGAATCATTAAAAAATTAAAATGAGAAAGGACATTTTTTTT-AGTTC
TATCC-CTGT------ATAGGGGGTAGAACTATCCAGTTACAACAATTCAATTCCAGAAGATCATAAACTACACGAAAGG
TTGAAGTTAAGTAAAAGGGATACCCTATAAACGAA-------------AATAATGAACCTTCAAATCCCTATGAATTATT
ATTCATCAATTTGAATCTTTCCTAAAAAAGACTAGATTGAGTTTACTTATTCAATCTGGACGATTGAATATGAATAGG
>blenna_MP883
TCAAAAGTTGTAATAATCTGAATCGGCTTGACTCAAAAA-GTTTCAACTTTTCGAATTTCATTTCGAATAGAAAATTCAC
AATTTCCATTACCTACAGTTTTGGACTAATCAATATGAAATT-CAACTCTCCCC-GCTCTTATGATTTGTAGAATAAGAA
CTCTTCTGTTTACTGAATTCTAAAAAAAAA---CTTTT-CTTC--------------------------TTGTATCTTCT
GTTTATTCTTTTTTCGAATAAAAGTTTTTC--TTTTTTCTCTATTTCTCGAAAAGAGCAGATATAAGAT-----CTTT-A
GTTAAAATTAATGAATCGTTGAAACTAATTGATTAAGTTTCAA-----------ACTTTTTT-GAAATTTTCTGAATTAT
TATTTC----------------------TCTGAATTACTATTTATTT------CTC-TGAATTAATATATAGATACTGCT
CTATATCTCTCGCTTTCAACCCAATCTATAAAA-GTTGTTAATCGGGATATGAACTATGAAAAATGTG------------
----------TCAAATTATAATGATTCAAAATAGATCCTATTTTATGATCGTTGAGAAAATTCATTTTTT-GTTTCATAT
TTT--------TGAAAT-CCGATAAACGAGAAATGAATCATTAAAAAATGAAAATGAGAAAGGACATTTTTTTT-AGTTC
TATCC-CTGT------ATAGGGGGTAGAACTATCCAGTTACAACAATTCAATTCCAGAAGATCATAAACTAGACGAAAGG
TTGAAGTTAAGTAAAAGGGATACCCTATAAACGAA-------------AATAATGAAGCTTCAAATCCCTATGAATTATT
ATTCATCAATTTGAATCTTTCCTAAAAAATACTAGATTGAGTTTACTTATTCAATCTGGACGATTGAATATGAATAGG
>bojeri_MP1087
TCAAAAGTTGTAATAATCTGAATCGGCTTGACTCAAAAA-GTTTCAACTTTTCGAATTTCATTTCGAATAGAAAATTCAC
AATTTCCATTACCTACAGTTTTGGACTAATCAATATGAAATT-CAACTCTCCCC-GCTCTTATGATTTGTAGAATAAGAA
CTCTTCTGTTTACTGAATTCTAAAAAAAAA---CTTTT-CTTC--------------------------TTGTATCTTCT
GTTTATTCTTTTTTCGAATAAAAGTTTTTC--TTTTTTCTCTATTTCTCGAAAAGAGCAGATATAAGAT-----CTTT-A
GTTAAAATTAATGAATCGTTGAAACTAATTGATTAAGTTTCAA-----------ACTTTTTTTGAAATTTTCTGAATTAT
TATTTC----------------------TCTGAATTACTATTTATTT------CTC-TGAATTAATATATAGATACTGCT
CTATATCTCTCGCTTTCAACCCAATCTATAAAA-GTTGTTAATCGGGATATGAACTATGAAAAATGTG------------
----------TCAAATTATAATGATTCAAAATAGATCCTATTTTATGATCGTTGAGAAAATGCATTTTTT-GTTTCATAT
TTT--------TGAAAT-CCGATAAACGAGAAATGAATCATTAAAAAATGAAAATGAGAAAGGACATTTTTTTT-AGTTC
TATCC-CTGT------ATAGGGGGTAGAACTATCCAGTTACAACAATTCAATTCCAGAAGATCATAAACTACACGAAAGG
TTGAAGTTAAGTAAAAGGGATACCCTATAAACGAA-------------AATAATGAACCTTCAAATCCCTATGAATTATT
ATTCATCAATTTGAATCTTTCCTAAAAAATACTAGATTGAGTTTACTTATTCAATCTGGACGATTGAATATGAATAGG
>bruniifolia_EO12460
TCAAAAGTTGTAATAATCTGAATCGGCTTGACTCAAAAA-GTTGAAACTTTTCTAATTTCATTTCGAATAGAAAATTCAC
AATTTCCATTACCTACAGTTTTGGACTAATCAATATGAAATTTCAACTCTCCCC-GCTCTTATGATTTGTAGAATAAGAA
CTCTTCTGTTTACTGAATTCTAAAAAAAAA---CTTTT-CTTC--------------------------TTGTATCTTCT
GTTTATTCTTTTTTCGAAGAAAAGTTTTTC--TTTTTTCTCTATTTCTCGAAAAGAGCAGATATAAGAT-----CTTT-A
GTTAAAATTAATGAATCGTTGAAACTAATTGATTAAGTTTCAA-----------ACTTTTTT-GAAATTTTCTGAATTAT
TATTTC----------------------TCTGAATTACTATTTATTT------CTC-TGAATTAATATATAGATACTGCT
CTATATCTCTCGCTTTCAACCCAATCTATAAAA-GTTGTTAATCGGGATATGAACTATGAAAAATGTG------------
----------TCAAATTATAATGATTCAAAATAGATCCTATTTTATGATCGTTGAGAAAATGCATTTTTT-GTTTCATAT
TTT--------TGAAAT-CCGATAAACGAGAAATGAATCATTAAAAAATGAAAATGAGAAAGGACATTTTTTTT-AGTTC
TATCC-CTGT------ATAGGGGGTAGAACTATCCAGTTACAACAATTCAATTCCAGAAGATCATAAACTACACGAAAGG
TTGAAGTTAAGTAAAAGGGATACCCTATAAACGAA-------------AATAATGAACCTTCAAATCCCTATGAATTATT
ATTCATCAATTTGAATCTTTCCTAAAAAATACTTKATTGAGTTTACTTATTCAATCTGGACGATTGAATATGAATAGG
>caespitosa_MP642
TCAAAAGTTATAATAATCTGAATCGGCTTGACTCAAAAA-GTTTCAACTTTTCTAATTTCATTTCGAATAGAAAATTCAC
AATTTCCATTACCTACAGTTTTGGACTAATCAATATGAAATT-CAACTCTCCCC-GCTCTTATGATTTGTAGAATAAGAA
CTCTTCTGTTTACTGAATTCTAAAAAAAAA---CTTTT-CTTC--------------------------TTGTATCTTCT
GTTTATTCTTTTTTCGAATAAAAGTTTTTC--TTTTTTCTCTATTTCTCGAAAAGAGCAGATATAAGAT-----CTTT-A
GTTAAAATTAATGAATCGTTGAAACTAATTGATTAAGTTTCAA-----------ACTTTTTT-GAAATTTTCTGAATTAT
TATTTC----------------------TCTGAATTACTATTTATTT------CTC-TGAATTAATATATAGATACTGCT
CTATATCTCTCGCTTTCAACCCAATCTATAAAA-GTTGTTAATCGGGATATGAACTATGAAAAATGTG------------
----------TCAAATTATAATGATTCAAAATAGATCCTATTTTATGATCGTTGAGAAAATGCATTTTTT-GTTTCATAT
TTT--------GGAAAT-CCGATAAACGAGAAATGAATCATTAAAAAATGAAAATGAGAAAGGACTTTTTTTTT-AGTTC
TATCC-CTGT------ATAGGGGGTAGAACTATCCAGTTACAACAATTCAATTCCAGAAGATCATAAACTACACGAAAGG
TTGAAGTTAAGTAAAAGGGATACCCTATAAACGAA-------------AATAATGAACCTTCAAATCCCTATGAATTATT
ATTCATCAATTTGAATCTTTGCTAAAAAATACTAGATTGAGTTTACTTATTCAATCTGGACGATTGAATATGAATAGG
>caffra_C_MP528
TCAAAAGTTGTAATAATCTGAATCGGCTTGACTCAAAAA-GTTTCAACTTTTCGAATTTCATTTCGAATAGAAAATTCAC
AATTTCGATTACCTACAGTTTTGGACTAATCAATATGAAATT-CAACTCTCCCC-GCTCTTATGATTTGTAGAATAAGAA
CTCTTCTGTTTACTGAATTCTAAAAAAAAA---CTTTT-CTTC--------------------------TTGTATCTTCT
GTTTATTCTTTTTTCGAATAAAAGTTTTTC--TTTTTTCTCTATTTCTCGAAAAGAGCAGATATAAGAT-----CTTT-A
GTTAAAATTAATGAATCGTTGAAACTAATTGATTAAGTTTCAA-----------ACTTTTTT-GAAATTTTCTGAATTAT
TATTTC----------------------TCTGAATTACTATTTATTT------CTC-TGAATTAATATATAGATACTGCT
CTATATCTCTCGCTTTCAACCCAATCTATAAAA-GTTGTTAATCGGGATATGAACTATGAAAAATGTG------------
----------TCAAATTATAATGATTCAAAATAGATCCTATTTTATGATCGTTGAGAAAATGCATTTTTT-GTTTCATAT
TTT--------TGAAAT-CCGATAAACGAGAAATGAATCATTAAAAAATGAAAATGAGAAAGGACATTTTTTTT-AGTTC
TATCC-CTGT------ATAGGGGGTAGAACTATCCAGTTACAACAATTCAATTCCAGAAGATCATAAACTACACGAAAGG
TTGAAGTTAAGTAAAAGGGATACCCTATAAACGAA-------------AATAATGAACCTTCAAATCCCTATGAATTATT
ATTCATCAATTTGAATCTTTCCTAAAAAATACTAGATTGAGTTTACTTATTCAATCTGGACGATTGAATATGAATAG?
>carnea_ATsn5
TCAAAAGTTGTAATAATCTGAATCGGCTTGACTCAAAAA-GTTTCAACTTTTCGAATTTCATTTCGAATAGAAAATTCAC
AATTTCCATTACCTACTGTTTTGGACTAATCAATATGAAATT-CAACTCTCCCC-GCTCTTATGATTTGTAGAATAAGAA
CTCTTCTGTTTACTGAATTCTAAAAAAAAA---CTTTT-CTTC--------------------------TTGTATCTTCT
GTTTATTCTTTTTTCGAATAAAAGTTTTTC--TTTTTTCTCTATTTCTCGAAAAGAGCAGATATAAGAT-----CTTT-A
GTTAAAATTAATGAATCGTTGAAACTAATTGATTAAGTTTCAA-----------ACTTTTTT-GAAATTTTCTGAATTAT
TATTTC----------------------TCTGAATTACTATTTATTT------CTC-TGAATTAATATATAGATACTGCT
CTATATCTCTCGCTTTCAACCCAATCTATAAAA-GTTGTTAATCGGGATATGAACTATGAAAAATGTG------------
----------TCAAATTATAATGATTCAAAATAGATCCTATTTTATGATCGTTGAGAAAATGCATTTTTT-GTTTCATAT
TTT--------TGAAAT-CCGATAAACGAGAAATGAATCATTAAAAAATGAAAATGAGAAAGGACATTTTTTTT-AGTTC
TATCC-CTGT------ATAGGGGGTAGAACTATCCAGTTACAACAATTCAATTCCAGAAGATCATAAACTACACGAAAGG
TTGAAGTTAAGTAAAAGGGATACCCTATAAACGAA-------------AATAATGAACCTTCAAATCCCTATGAATTATT
ATTCATCAATTTGAATCTTTCCTAAAAAATACTAGATTGAGTTTACTTATTCAATCTGGACGATTGAATATGAATAGG
>cerinthoides_MP653
TCAAAAGTTGTAATAATCTGAATCGGCTTGACTCAAAAA-GTTTCAACTTTTCGAATTTCATTTCGAATAGAAAATTCAC
AATTTCCATTACCTACAGTTTTGGACTAATCAATATGAAATT-CAACTCTCCCC-GCTCTTATGATTTGTAGAATAAGAA
CTCTTCTGTTTACTGAATTC-AAAAAAAAAAA-CTTTT-CTTC--------------------------TTGTATCTTCT
GTTTATTCTTTTTTCGAATAAAAGTTTTTC--TTTTTTCTCTATTTCTCGAAAAGAGCAGATATAAGAT-----CTTT-A
GTTAAAATTAATGAATCGTTGAAACTAATTGATTAAGTTTCAA-----------ACTTTTTT-GAAATTTTCTGAATTAT
TATTTC----------------------TCTGAATTACTATTTATTT------CTC-TGAATTAATATATAGATACTGCT
CTATATCTCTCGCTTTCAACCCAATCTATAAAA-GTTGTTAATCGGGATATGAACTATGAAAAATGTG------------
----------TCAAATTATAATGATTCAAAATAGATCCTATTTTATGATCGTTGAGAAAATGCATTTTTT-GTTTCATAT
TTT--------TGAAAT-CCGATAAACGAGAAATGAATCATTAAAAAATGAAAATGAGAAAGGACATTTTTTTT-AGTTC
TATCC-CTGT------ATAGGGGGTAGAACTATCCAGTTACAACAATTCAATTCCAGAAGATCATAAACTACACGAAAGG
TTGAAGTTAAGTAAAAGGGATACCCTATAAACGAA-------------AATAATGAACCTTCAAATCCCTATGAATTATT
ATTCATCAATTTGAATCTTTCCTAAAAAATACTAGATTGAGTTTACTTATTCAATCTGGACGATTGAATATGAATAGG
>cetrata_EO12064
TCAAAAGTTGTAATAATCTGAATCGGCTTGACTCAAAAA-GTTTCAACTTTTCTAATTTCATTTCGAATAGAAAATTCAC
AATTTCCATTACCTACAGTTTTGGACTAATCAATATGAAATT-CAACTCTCCCC-GCTCTTATGATTTGTAGAATAAGAA
CTCTTCTGTTTACTGAATTCTAAAAAAAAA---CTTTT-CTTC--------------------------TTGTATCTTCT
GTTTATTCTTTTTTCGAATAAAAGTTTTTC--TTTTTTCTCTATTTCTCGAAAAGAGCAGATATAAGAT-----CTTT-A
GTTAAAATTAATGAATCGTTGAAACTAATTGATTAAGTTTCAA-----------ACTTTTTT-GAAATTTTCTGAATTAT
TATTTC----------------------TCTGAATTACTATTTATTT------CTC-TGAATTAATATATAGATACTGCT
CTATATCTCTCGCTTTCAACCCAATCTATAAAA-GTTGTTAATCGGGATATGAACTATGAAAAATGTG------------
----------TCAAATTATAATGATTCAAAATAGATCCTATTTTATGATCGTTGAGAAAATGCATTTTTT-GTTTCATAT
TTT--------TGAAAT-CCGATAAACGAGAAATGAATCATTAAAAAATGAAAATGAGAAAGGACATTTTTTTT-AGTTC
TATCC-CTGT------ATAGGGGGTAGAACTATCCAGTTACAACAATTCAATTCCAGAAGATCATAAACTACACGAAAGG
TTGAAGTTAAGTAAAAGGGATACCCTATAAACGAA-------------AATAATGAACCTTCAAATCCCTATGAATTATT
ATTCATCAATTTGAATCTTTCCTAAAAAATACTAGATTGAGTTTACTTATTCAATCTGGACGATTGAATATGAATAG?
>ciliaris_KKN1
------------------------------------------------TTTTCGAATTTCATTTCGAATAGAAAATTCAC
AATTTCCATTACCTACTGTTTTGGACTAATCAATATGAAATT-CAACTCTCCCC-GCTCTTATGATTTGTAGAATAAGAA
GTCTTCTGTTTACTGAATTCGAAAAAAAAA---CTTTT-CTTC--------------------------TTGTATCTTCT
GTTTATTCTTTTTTAGAATAAAAGTTTTTC--TTTTTTCTCTATTTCTCGAAAAGAGCAGATATAAGAT-----CTTT-A
GTTAAAATTAATGAATCGTTGAAACTAATTGATTAAGTTTCAA-----------ACTTTTTT-GAAATTTTCTGAATTAT
TATTTC----------------------TCTGAATTACTATTTATTT------CTC-TGAATTAATATATAGATACTGCT
CTATATCTCTCGCTTTCAACCCAATCTATAAAA-GTTGTTAATCGGGATATGAACTATGAAAAATGTG------------
----------TCAAATTATAATGATTCAAAATAGATCCTATTTTAGGATCGTTGAGAAAATGCATTTTTT-GTTTCATAT
TTT--------TGAAAT-CCGATAAACGAGAAATGAATCATTAAAAAATGAAAATGAGAAAGGACATTTTTTTT-AGTTC
TATCC-CTGT------ATAGGGGGTAGAACTATCCAGTTACAACAATTCAATTCCAGAAGATCATAAACTACACGAAAGG
TTGAAGTTAAGTAAAAGGGATACCCTATAAACGAA-------------AATAATGAACCTTCAAATCCCTATGAATTATT
ATTCATCAATTTGAATCTTTCCTAAAAAATACTAGATTGAGTTTACTTATTCAATCTGGACGATTGAATATGAATAG?
>cinerea_MP967
TCAAAAGTTGTAATAATCTGAATCGGCTTGACTCAAAAA-GTTTCAACTTTTCGAATTTCATTTCGAATAGAAAATTCAC
AATTTCCATTACCTACTGTTTTGGACTAATCAATATGAAATT-CAACTCTCCCC-GCTCTTATGATTTGTAGAATAAGAA
CTCTTCTGTTTACTGAATTCTAAAAAAAA----CTTTT-CTTC--------------------------TTGTATCTTCT
GTTTATTCTTTTTTCGAATAAAAGTTTTTC--TTTTTTCTCTATTTCTCGAAAAGAGCAGATATAAGAT-----CTTT-A
GTTAAAATTAATGAATCGTTGAAACTAATTGATTAAGTTTCAA-----------ACTTTTTT-GAAATTTTCTGAATTAT
TATTTC----------------------TCTGAATTACTATTTATTT------CTC-TGAATTAATATATAGATACTGCT
CTATATCTCTCGCTTTCAACCCAATCTATAAAA-GTTGTTAATCGGGATATGAACTATGAAAAATGTG------------
----------TCAAATTATAATGATTAAAAATAGATCCTATTTTATGATCGTTGAGAAAATGCATTTTTT-GTTTCATAT
TTTCATATTTTTGAAAT-CCGATAAACGAGAAATGAATCATTAAAAAATGAAAATGAGAAAGGACATTTTTTTTTAGTTC
TATCC-CTGT------ATAGGGGGTAGAACTATCCAGTTACAACAATTCAATTCCAGAAGATCATAAACTACACGAAAGG
TTGAAGTTAAGTAAAAGGGATACCCTATAAACGAA-------------AATAATGAACCTTCAAATCCCTATGAATTATT
ATTAATCAATTTGAATCTTTCCTAAAAAAGACTAGATTGAGTTTACTTATTCAATCTGGACGATTGAATATGAATAGG
>clavisepala_MP1063
TCAAAAGTTGTAATAATCTGAATCGGCTTGACTCAAAAA-GTTTCAACTTTTCTAATTTCATTTCGAATAGAAAATTCAC
AATTTCCATTACCTACAGTTTTGGACTAATCAATATGAAATT-CAACTCTCCCC-GCTCTTATGATTTGTAGAATAAGAA
CTCTTCTGTTTACTGAATTCTAAAAAAAAG---CTTTT-CTTC--------------------------TTGTATCTTCT
GTTTATTCTTTTTTCGAATAAAAGTTTTTC--TTTTTTCTCTATTTCTCGAAAAGAGCAGATATAAGAT-----CATT-A
GTTAAAATTAATGAATCGTTGAAACTAATTGATTAAGTTTCAA-----------ACTTTTTT-GAAATTTTCTGAATTAT
TATTTC----------------------TCTGAATTACTATTTATTT------CTC-TGAATTAATATATAGATACTGCT
CTATATCTCTCGCTTTCAACCCAATCTATAAAA-GTTGTTAATCGGGATATGAACTATGAAAAATGTG------------
----------TCAAATTATAATGATTCAAAATAGATCCTATTTTATGATCGTTGAGAAAATGCATTTTTT-GTTTCATAT
TTT--------TGAAAT-CCGATAAACGAGAAATGAATCATTAAAAAATGAAAATGAGAAAGGACATTTTTTTT-AGTTC
TATCC-CTGT------ATAGGGGGTAGAACTATCCAGTTACAACAATTCAATTCCAGAAGATCATAAACTACACGAAAGG
TTGAAGTTAAGTAAAAGGGATACCCTATAAACGAA-------------AATAATGAACCTTCAAATCCCCATGAATTATT
ATTCATCAATTTGAATCTTTCCTAAAAAA??????ATTGAGTTTACTTATTCAATCTGGACGATTGAATA????????
>corifolia_MP823
TCAAAAGTTGTAATAATCTGAATCGGCTTGACTCAAAAA-GTTTCAACTTTTCGAATTTCATTTCGAATAGAAAATTCAC
AATTTCCATTACCTACAGTTTTTGACTAATCAATATGAAATT-CAACTCTCCCC-GCTCTTATGATTTGTAGAATAAGAA
CTCTTCTGTTTACTGAATTCTAAAAAAAAA---CTTTT-CTTC--------------------------TTGTATCTTCT
GTTTATTCTTTTTTCGAATAAAAGTTTTTC--TTTTTTCTCTATTTCTCGAAAAGAGCAGATATAAGAT-----CTTT-A
GTTAAAATTAATGAATCGTTGAAACTAATTGATTAAGTTTCAA-----------ACTTTTTT-GAAATTTTCTGAATTAT
TATTTC----------------------TCTGAATTACTATTTATTT------CTC-TGAATTAATATATAGATACTGCT
CTATATCTCTCGCTTTCAACCCAATCTATAAAA-GTTGTTAATCGGGATATGAACTATGAAAAATGTG------------
----------TCAAATTATAATGATTCAAAATAGATCCTATTTTATGATCGTTGAGAAAATGCATTTTTT-GTTTCATAT
TTT--------TGAAAT-CCGATAAACGAGAAATGAATCATTAAAAAATGAAAATGAGAAAGGATATTTTTTTT-AGTTC
TATCC-CTGT------ATAGGGGGTAGAACTATCCAGTTACAACAATTCAATTCCAGAAGATCATAAACTACAGGAAAGG
TTGAAGTTAAGTAAAAGGGATACCCTATAAACGAA-------------AATAATGAACCTTCAAATCCCTATGAATTATT
ATTCATCAATTTGAATCTTTCCTAAAAAATACTAGATTGAGTTTACTTATTCAATCTGGACGATTGAATATGAATAG?
>cristata_MP820
TCAAAAGTTGTAATAATCTGAATCGGCTTGACTCAAAAA-GTTTCAACTTTTCGAATTTCATTTCGAATAGAAAATTCAC
AATTTCCATTACCTACAGTTTTGGACTAATCAATATGAAATT-CAACTCTCCCC-GCTCTTATGATTTGTAGAATAAGAA
CTCTTCTGTTTACTGAATTCTAAAAAAAAAA--CTTTT-CTTC--------------------------TTGTATCTTCT
GTTTATTCTTTTTTCGAATAAAAGTTTTTC--TTTTTTCTCTATTTCTCGAAAAGAGCAGATATAAGAT-----CTTT-A
GTTAAAATTAATGAATCGTTGAAACTAATTGATTAAGTTTCAA-----------ACTTTTTT-GAAATTTTCTGAATTAT
TATTTC----------------------TCTGAATTACTATTTATTT------CTC-TGAATTAATATATAGATACTGCT
CTATATCTCTCGCTTTCAACCCAATCTATAAAA-GTTGTTAATCGGGATATGAACTATGAAAAATGTG------------
----------TCAAATTATAATGATTCAAAATAGATCCTATTTTATGATCGTTGAGAAAATGCATTTTTT-GTTTCATAT
TTT--------TGAAAT-CCGATAAACGAGAAATGAATCATTAAAAAATGAAAATGAGAAAGGACATTTTTTTT-AGTTC
TATCC-CTGT------ATAGGGGGTAGAACTATCCAGTTACAACAATTCAATTCCAGAAGATCATAAACTACACGAAAGG
TTGAAGTTAAGTAAAAGGGATACCCTATAAACGAA-------------AATAATGAACCTTCAAATCCCTATGAATTATT
ATTCATCAATTTGAATCTTTCCTAAAAAATACTAGATTGAGTTTACTTATTCAATCTGGACGATTGAATATGAATAGG
>cryptoclada_EO12684
TCAAAAGTTGTAATAATCTGAATCGGCTTGACTCAAAAA-GTTTCAACTTTTCGAATTTCATTTCGAATAGAAAATTCAC
AATTTCCATTACCTACAGTTTTGGACTAATCAATATGAAATT-CAACTCTCCCC-GCTCTTATGATTTGTAGAATAAGAA
CTCTTCTGTTTACTGAATTCTAAAAAAAAA---CTTTT-CTTC--------------------------TTGTATCTTCT
GTTTATTCTTTTTTCGAATAAAAGTTTTTC--TTTTTTCTCTATTTCTCGAAAAGAGCAGATATAAGAT-----CTTT-A
GTTAAAATTAATGAATCGTTGAAACTAATTGATTAAGTTTCAA-----------ACTTTTTT-GAAATTTTCTGAATTAT
TATTTC----------------------TCTGAATTACTATTTATTT------CTC-TGAATTAATATATAGATACTGCT
CTATATCTCTCGCTTTCAACCCAATCTATAAAA-GTTGTTAATCGGGATATGAACTATGAAAAATGTG------------
----------TCAAATTATAATGATTCAAAATAGATCCTATTTTATGATCGTTGAGAAAATGCATTTTTT-GTTTCATAT
TTT--------TGAAAT-CCGATAAACGAGAAATGAATCATTAAAAAATGAAAATGAGAAAGGACATTTTTTTT-AGTTC
TATCC-CTGT------ATAGGGGGTAGAACTATCCAGTTACAACAATTCAATTCCAGAAGATCATAAACTACACGAAAGG
TTGAAGTTAAGTAAAAGGGATACCCTATAAACGAA-------------AATAATGAACCTTCAAATCCCTATGAATTATT
ATTCATCAATTTGAATCTTTCCTAAAAAATACTAGATTGAGTTTACTTATTCAATCTGGACGATTGMATATGAATAGG
>curviflora_MP765
TCAAAAGTTGTAATAATCTGAATCGGCTTGACTCAAAAA-GTTTCAACTTTTCTAATTTCATTTCGAATAGAAAATTCAC
AATTTCCATTACCTACAGTTTTGGACTAATCAATATGAAATT-CAACTCTCCCC-GCTCTTATGATTTGTAGAATAAGAA
CTCTTCTGTTTACTGAATTCTAAAAAAAAA---CTTTT-CTTC--------------------------TTGTATCTTCT
GTTTATTCTTTTTTCGAATAAAAGTTTTTC--TTTTTTCTCTATTTCTCGAAAAGAGCAGATATAAGAT-----CTTT-A
GTTAAAATTAATGAATCGTTGAAACTAATTGATTAAGTTTCAA-----------ACTTTTTT-GAAATTTTCTGAATTAT
TATTTC----------------------TCTGAATTACTATTTATTT------CTC-TGAATTAATATATAGATACTGCT
CTATATCTCTCGCTTTCAACCCAATCTATAAAA-GTTGTTAATCGGGATATGAACTATGAAAAATGTG------------
----------TCAAATTATAATGATTCAAAATAGATCCTATTTTATGATCGTTGAGAAAATGCATTTTTT-GTTTCATAT
TTT--------TGAAAT-CCGATAAACGAGAAATGAATCATTAAAAAATAAAAATGAGAAAGGACATTTTTTTT-AGTTC
TATCC-CTGT------ATAGGGGGTAGAACTATCCAGTTACAACAATTCAATTCCAGAAGATCATAAACTACACGAAAGG
TTGAAGTTAAGTAAAAGGGATACCCTATAAACGAA-------------AATAATGAACCTTCAAATCCCTATGAATTATT
ATTCATCAATTTTAATCTTTCCTAAAAAATACTAGATTGAGTTTACTTATTCAATCTGGACGATTGAATATGAATAGG
>densifolia_BG591
TCAAAAGTTGTAATAATCTGAATCGGCTTGACTCAAAAA-GTTTCAACTTTTCGAATTTCATTTCGAATAGAAAATTCAC
AATTTCCATTACCTACAGTTTTGGACTAATCAATATGAAATT-CAACTCTCCCC-GCTCTTATGATTTGTAGAATAAGAA
CTCTTCTGTTTACTGAATTCTAAAAAAAAA---CTTTT-CTTC--------------------------TTGTATCTTCT
GTTTATTCTTTTTTCGAATAAAAGTTTTTC--TTTTTTCTCTATTTCTCGAAAAGAGCAGATATAAGAT-----CTTT-A
GTTCAAATTAATGAATCGTTGAAACTAATTGATTAAGTTTCAA-----------ACTTTTTT-GAAATTTTCTGAATTAT
TATTTC----------------------TCTGAATTACTATTTATTT------CTC-TGAATTAATATATAGATACTGCT
CTATATCTCTCGCTTTCAACCCAATCTATAAAA-GTTGTTAATCGGGATATGAACTATGAAAAATGTG------------
----------TCAAATTATAATGATTCAAAATAGATCCTATTTTAGGATCGTTGAGAAAATGCATTTTTT-GTTTCATAT
TTT--------TGAAAT-CCGATAAACGAGAAATGAATCATTAAAAAATGAAAATGAGAAAGGACATTTTTTTTTAGTTC
TATCC-CTGT------ATAGGGGGTAGAACTCTCCAGTTACAACAATTCAATTCCAGAAGATCATAAACTACACGAAAGG
TTGAAGTTAAGTAAAAGGGATACCCTATAAACGAA-------------AATAATGAAGCTTCAAATCCCTATGAATTATT
ATTCATCAATTTGAATCTTTCCTAAAAAATAC????TTGAGTTTACTTATTCAATCTGGACGATTGAATATGAATAGG
>dominans_MP648
TCAAAAGTTGTAATAATCTGAATCGGCTTGACTCAAAAA-GTTTCAACTTTTCGAATTTCATTTCGAATAGAAAATTCAC
AATTTCCATTACCTACAGTTTTGGACTAATCAATATGAAATT-CAACTCTCCCC-GCTCTTATGATTTGTAGAATAAGAA
CTCTTCTGTTTACTGAATTCTAAAAAAAAA---CTTTT-CTTC--------------------------TTGTATCTTCT
GTTTATTCTTTTTTCGAATAAAAGTTTTTC--TTTTTTCTCTATTTCTCGAAAAGAGCAGATATAAGAT-----CTTT-A
GTTAAAATTAATGAATCGTTGAAACTAATTGATTAAGTTTCAA-----------ACTTTTTT-GAAATTTTCTGAATTAT
TATTTC----------------------TCTGAATTACTATTTATTT------CTA-TGAATTAATATATAGATACTGCT
CTATATCTCTCGCTTTCAACCCAATCTATAAAA-GTAGTTAATCGGGATATGAACTATGAAAAATGTG------------
----------TCAAATTATAATGATTCAAAATAGATGCTATTTTATGATCGTTGAGAAAATGCATTTTTT-GTTTCATAT
TTT--------TGAAAT-CCGATAAACGAGAAATGAATCATTAAAAAATGAAAATGAGAAAGGACATTTTTTTT-AGTTC
TATCC-CTGT------ATAGGGGGTAGAACTATCCAGTTACAACAATTCAATTCCAGAAGATCATAAACTACACGAAAGG
TTGAAGTTAAGTAAAAGGGATACCCTATAAACGAA-------------AATAATGAACCTTCAAATCCCTATGAATTATT
ATTCATCAATTTGAATCTTTCCTAAAAAATACTAGATTGAGTTTACTTATTCAATCTGGACGATTGAATATGAATAGG
>equisetifolia_MP829
TCAAAAGTTGTAATAATCTGAATCGGCTTGACTCAAAAA-GTTTCAACTTTTCTAATTTCATTTCGAATAGAAAATTCAC
AATTTCCATTACCTACAGTTTTGGACTAATCAATATGAAATT-CAACTCTCCCC-GCTCTTATGATTTGTAGAATAAGAA
CTCTTCTGTTTACTGAATTCTAAAAAAAA----CTTTT-CTTC--------------------------TTGTATCTTCT
GTTTATTCTTTTTTCGAATAAAAGTTTTTC--TTTTTTCTCTATTTCTCGAAAAGAGCAGATATAAGAT-----CTTT-A
GTTAAAATTAATGAATCGTTGAAACTAATTGATTAAGTTTCAA-----------ACTTTTTT-GAAATTTTCTGAATTAT
TATTTC----------------------TCTGAATTACTATTTATTT------CTC-TGAATTAATATATAGATACTGCT
CTATATCTCTCGCTTTCAACCCAATCTATAAAA-GTTGTTAATCGGGATATGAACTATGAAAAATGTG------------
----------TCAAATTATAATGATTCAAAATAGATCCTATTTTATGATCGTTGAGAAAATGCATTTTTT-GTTTCATAT
TTT--------TGAAAT-CCGATAAACGAGAAATGAATCATTAAAAAATGAAAATGAGAAAGGACATTTTTTTT-AGTTC
TATCC-CTGT------ATAGGGGGTAGAACTATCCAGTTACAACAATTCAATTCCAGAAGATCATAAACTACACGAAAGG
TTGAAGTTAAGTAAAAGGGATACCCTATAAACGAA-------------AATAATGAACCTTCAAATCCCTATGAATTATT
ATTCATCAATTTGAATCTTTCCTAAAAAATACTAGATTGAGTTTACTTATTCAATCTGGACG????????????????
>erigena_EO12623
TCAAAAGTTGTAATAATCTGAATCGGCTTGACTCAAAAA-GTTTCAACTTTTCGAATTTCATTTCGAATAGAAAATTCAC
AATTTCCATTACCTACTGTTTTGGACTAATCAATATGAAATT-CAACTCTCCCCCGCTCTTATGATTTGTAGAATAAGAA
CTCTTCTGTTTACTGAATTCTAAAAAAAAAA--CTTTT-CTTC--------------------------TTGTATCTTCT
GTTTATTCTTTTTTCGAATAAAAGTTTTTC--TTTTTTCTCTATTTCTCGAAAAGAGCAGATATAAGAT-----CTTT-A
GTTAAAATTAATGAATCGTTGAAACTAATTGATTAAGTTTCAA-----------ACTTTTTT-GAAATTTTCTGAATTAT
TATTTC----------------------TCTGAATTACTATTTATTT------CTCCTGAATTAATATATAGATACTGCT
CTATATCTCTCGCTTTCAACCCAATCTATAAAA-GTTGTTAATCGGGATATGAACTATGAAAAATGTG------------
----------TCAAATTATAATGATTCAAAATAGATCCTATTTTATGATCGTTGAGAAAATGCATTTTTT-GTTTCATAT
TTT--------TGAAAT-CCGATAAACGAGAAATGAATCATTAAAAAATGAAAATGAGAAAGGACATTTTTTTT-AGTTC
TATCC-CTGT------ATAGGGGGTAGAACTATCCAGTTACAACAATTCAATTCCAGAAGATCATAAACTACACGAAAGG
TTGAAGTTAAGTAAAAGGGATACCCTATAAACGAA-------------AATAATGAACCTTCAAATGCCTWTGAATTATT
ATTCATCAATTTGAATCTTTCCTAAAAAA---TAGGTT-AGTTTACTTATTCAATCTGGACGATTGAATATGAATAG?
>esterhuyseniae_EO11831
TCAAAAGTTGTAATAATCTGAATCGGCTTGACTCAAAAA-GTTTCAACTTTTCTAATTTCATTTCGAATAGAAAATTCAC
AATTTCCATTACCTACAGTTTTGGACTAATCAATATGAAATT-CAACTCTCCCC-GCTCTTATGATTTGTAGAATAAGAA
CTCTTCTGTTTACTGAATTCTAAAAAAAAA---CTTTT-CTTC--------------------------TTGTATCTTCT
GTTTATTCTTTTTTCGAATAAAAGTTTTTC--TTTTTTCTCTATTTCTCGAAAAGAGCAGATATAAGAT-----CTTT-A
GTTAAAATGAATGAATCGTTGAAACTAATTGATTAAGTTTCAA-----------ACTTTTTT-GAAATTTTCTGAATTAT
TATTTC----------------------TCTGAATTACTATTTATTT------CTC-TGAATTAATATATAGATACTGCT
CTATATCTCTCGCTTTCAACCCAATCTATAAAA-GTTGTTAATCGGGATATGAACTATGAAAAATGTG------------
----------TCAAATTATAATGATTCAAAATAGATCCTATTTTATGATCGTTGAGAAAATGCATTTTTT-GTTTCATAT
TTT--------TGAAAT-CCGATAAACGAGAAATGAATCATTAAAAAATGAAAATGAGAAAGGACATTTTTTTT-AGTTC
TATCC-CTGT------ATAGGGGGTAGAACTATCCAGTTACAACAATTCAATTCCAGAAGATCATAAACTACACGAAAGG
TTGAAGTTAAGTAAAAGGGATACCCTATAAACGAA-------------AATAATGAACCTTCAAATCCCTATGAATTATT
ATTCATCAATTTGAATCTTTCCTAAAAAATACTAGATTGAGTTTACTTATTCAATCTGGACGATTGAATATGAATAGG
>esteriana_EO12545
TCAAAAGTTGTAATAATCTGAATCGGCTTGACTCAAAAA-GTTTCAACTTTTCGAATTTCATTTCGAATAGAAAATTCAC
AATTTCCATTACCTACAGTTTTGGACTAATCAATATGAAATT-CAACTCTCCCC-GCTCTTATGATTTGTAGAATAAGAA
CTCTTCTGTTTACTGAATTCTAAAAAAAAA---CTTTT-CTTC--------------------------TTGTATCTTCT
GTTTATTCTTTTTTCGAATAAAAGTTTTTC--TTTTTTCTCTATTTCTCGAAAAGAGCAGATATAAGAT-----CTTT-A
GTTAAAATTAATGAATCGTTGAAACTAATTGATTAAGTTTCAA-----------ACTTTTTT-GAAATTTTCTGAATTAT
TATTTC----------------------TCTGAATTACTATTTATTT------CTC-TGAATTAATATATAGATACTGCT
CTATATCTCTCGCTTTCAACCCAATCTATAAAA-GTTGTTAATCGGGATATGAACTATGAAAAATGTG------------
----------TCAAATTATAATGATTCAAAATAGATCCTATTTTATGATCGTTGAGAAAATGCATTTTTT-GTTTCATAT
TTT--------TGAAAT-CCGATAAACGAGAAATGAATCATTAAAAAATGAAAATGAGAAAGGACATTTTTTTT-AGTTC
TATCC-CTGT------ATAGGGGGTAGAACTATCCAGTTACAACAATTCAATTCCAGAAGATCATAAACTACACGAAAGG
TTGAAGTTAAGTAAAAGGGATACCCTATAAACGAA-------------AATAATGAACCTTCAAATCCCTATGAATTATT
ATTCATCAATTTGAATCTTTCCTAAAAAATACTAGATTGAGTTTACTTATTCAATCTGGACGATTGA-TATGAATAGG
>evansii_MP641
TCAAAAGTTGTAATAATCTGAATCGGCTTGACTCAAAAA-GTTTCAACTTTTCGAATTTCATTTCGAATAGAAAATTCAC
AATTTCCATTACCTACAGTTTTGGACTAATCAATATGAAATT-CAACTCTCCCC-GCTCTTATGATTTGTAGAATAAGAA
CTCTTCTGTTTACTGAATTCTAAAAAAAAA---CTTTT-CTTC--------------------------TTGTATCTTCT
GTTTATTCTTTTTTCGAATAAAAGTTTTTC--TTTTTTCTCTATTTCTCGAAAAGAGCAGATATAAGAT-----CTTT-A
GTTAAAATTAATGAATCGTTGAAACTAATTGATTAAGTTTCAA-----------ACTTTTTT-GAAATTTTCTGAATTAT
TATTTC--------------------------------------------------------------------------
--------------------------------------------------------------------------------
--------------------------------------------------------------------------------
-------------------------------AATGAATCAT-GAAAAATGAAAATGAGAAAGGACATTTTTTTT-AGTTC
TATCC-CTGT------ATAGGGGGTAGAACTATCCAGTTACAACAATTCAATTCCAGAAGATCATAAACTACACGAAAGG
TTGAAGTTAAGTAAAAGGGATACCCTATAAACGAA-------------AATAATGAACCTTCAAATCCCTATGAATTATT
ATTCATCAATTTGAATCTTTCCTAAAAAATACTAGATTG???????????????????????????????????????
>fausta_MP663
TCAAAAGTTGTAATAATCTGAATCGGCTTGACTCAAAAA-GTTTCAACTTTTCGAATTTCATTTCGAATAGAAAATTCAC
AATTTCCATTACCTACAGTTTTGGACTAATCAATATGAAATT-CAACTCTCCCC-GCTCTTATGATTTGTAGAATAAGAA
CTCTTCTGTTTA--------------------------------------------------------------------
-----TTCTTTTTTCGAATAAAAGTTTTTC--TTTTTTCTCTATTTCTCGAAAAGAGCAGATATAAGAT-----CTTT-A
GTTAAAATTAATGAATCGTTGAAACTAATTGATTAAGTTTCAA-----------ACTTTTTT-G????????????????
????????????????????????????????????????????????????????????????????????????????
????????????????????????????????????????????????????????????????????????????????
????????????????????????????????????????????????????????????????????????????????
????????????????????????????????????????????????????????????????????????????????
????????????????????????????????TCCAGTTACAACAATTCAATTCCAGAAGATCATAAACTACACGAAAGG
TTGAAGTTAAGTAAAAGGGATACCCTATAAACGAA-------------AATAATGAACCTTCAAATCCCTATGAATTATT
ATTCATCAATTTGAATCTTTCCTAAAAAATACTAGATTGAGTTTACTTATTCAATCTGGACGATTGAATATGAATAGG
>fillipendula_min_MP926
TCAAAAGTTGTAATAATCTGAATCGGCTTGACTCRAAAA-GTTTCAACTTTTCTAATTTCATTTC???????????????
????????????????????????????????????????????????????????????????????????????????
????????????????????????????????????????????????????????????????????????????????
????????????????????????????????????????????????????????????????????????????????
????????????????????????????????????????????????????????????????????????????????
????????????????????????????????????????????????????????????????????????????????
????????????????????????????????????????????????????????????????????????????????
????????????????????????????????????????????????????????????????????????????????
?????????????????????????????????????????????????????????GAAAGGACATTTTTTTT-AGTTC
TATCC-CTGT------ATAGGGGGTAGAACTATCCAGTTACAACAATTCAATTCCAGAAGATCATAAACTACACGAAAGG
TTGAAGTTAAGTAAAAGGGATACCCTATAAACGAA-------------AATAATGAACCTTCAAATCCCTATGAATTATT
ATAATTCAATTTGAATCTTTCCTAAAAAATACTAGATTGAGTTTACTTATTCAAT???????????????????????
>flanaganii_MP631_CP
TCAAAAGTTGTAATAATCTGAATCGGCTTGACTCAAAAA-GTTTCAACTTTTCGAATTTCATTTCGAATAGAAAATTCAC
AATTTCCATTACCTACAGTTTTGGACTAATCAATATGAAATT-CAACTCTCCCC-GCTCTTATGATTTGTAGAATAAGAA
CTCTTCTGTTTACTGAATTCGAAAAAAAAAA--CTTTT-CTTC--------------------------TTGTATCTTCT
GTTTATTCTTTTTTCGAATAAAAGTTTTTC--TTTTTTCTCTATTTCTCGAAAAGAGCAGATATAAGAT-----CTTT-A
GTTAAAATTAATGAATCGTTGAAACTAATTGATTAAGTTTCAA-----------ACTTTTTTTGAAATTTTCTGAATTAT
TATTTC----------------------TCTGAATTACTATTTATTT------CTA-TGAATTAATATATAGATACTGCT
CTATATCTCTCGCTTTCAACCCAATCTATAAAA-GTTGTTAATCGGGATATGAACTATGAAAAATGTG------------
----------TCAAATTCTAATGATTCAAAATAGATGCTATTTTATGATCGTTGAGAAAATGCATTTTTT-GTTTCATAT
TTT--------TGAAAT-CCGATAAACGAGAAATGAATCATTAAAAAATGAAAATGAGAAAGGACATTTTTTTT-AGTTC
TATCC-CTGT------ATAGGGGGTAGAACTATCCAGTTACAACAATTCAATTCCAGAAGATCATAAACTACACGAAAGG
TTGAAGTTAAGTAAAAGGGATACCCTATAAACGAA-------------AATAATGAACCTTCAAATCCCTATGAATTATT
ATTCATCAATTTGAATCTTTCCTAAAAAATACTAGATTGAGTTTACTTATTCAATCTGGACGATTGAATATGAATAGG
>frigida_MP658
TCAAAAGTTGTAATAATCTGAATCGGCTTGACTCAAAAA-GTTTCAACTTTTCGAATTTCATTTCGAATAGAAAATTCAC
AATTTCCATTACCTACAGTTTTGGACTAATCAATATGAAATT-CAACTCTCCCC-GCTCTTATGATTTGTAGAATAAGAA
CTCTTCTGTTTACTGAATTCTAAAAAAAAA---CTTTT-CTTC--------------------------TTGTATCTTCT
GTTTATTCTTTTTTCGAATAAAAGTTTTTC--TTTTTTCTCTATTTCTCGAAAAGAGCAGATATAAGAT-----CCTT-A
GTTAAAATTAATGAATCGTTGAAACTAATTGATTAAGTTTCAA-----------ACTTTTTT-GAAATTTTCTGAATTAT
TATTTC----------------------TCTGAATTACTATTTATTT------CTA-TGAATTAATATATAGATACTGCT
CTATATCTCTCGCTTTCAACCCAATCTATAAAA-GTAGTTAATCGGGATATGAACTATGAAAAATGTG------------
----------TCAAATTATAATGATTCAAAATAGATGCTATTTTATGATCGTTGAGAAAATGCATTTTTT-GTTTCATAT
TTT--------TGAAAT-CCGATAAACGAGAAATGAATCATTAAAAAATGAAAATGAGAAAGGACATTTTTTTT-AGTTC
TATCC-CTGT------ATAGGGGGTAGAACTATCCAGTTACAACAATTCAATTCCAGAAGATCATAAACTACACGAAAGG
TTGAAGTTAAGTAAAAGGGATACCCTATAAACGAA-------------AATAATGAACCTTCAAATCCCTATGAATTATT
ATTCATCAATTTGAATCTTTCCTAAAAAATACTTGATTGAGTTTACTTATTCAATC??????????????????????
>galioides_FN745
TCAAAAGTTGTAATAATCTGAATCGGCTTGACTCAAAAA-GTTTCAACTTTTCGAATTTCATTTCGAATAGAAAATTCAC
AATTTCCATTACCTACAGTTTTGGACTAATCAATATGAAATT-CAACTCTCCCC-GCTCTTATGATTTGTAGAATAAGAA
CTCTTCTGTTTACTGAATTCTAAAAAAAAA---CTTTT-CTTC--------------------------TTGTATCTTCT
GTTTATTCTTTTTTCGAATAAAAGTTTTTC--TTTTTTCTCTATTTCTCGAAAAGAGCAGATATAAGAT-----CTTT-A
GTTAAAATTAATGAATCGTTGAAACTAATTGATTAAGTTTCAA-----------ACTTTTTTTGAAATTTTCTGAATTAT
TATTTC----------------------TCTGAATTACTATTTATTT------CTC-TGAATTAATATATAGATACTGCT
CTATATCTCTCGCTTTCAACCCAATCTATAAAA-GTTGTTAATCGGGATATGAACTATGAAAAATGTG------------
----------TCAAATTATAATGATTCAAAATAGATCCTATTTTATGATCGTTGAGAAAATGCATTTTTT-GTTTCATAT
TTT--------TGAAAT-CCGATAAACGAGAAATGAATCATTAAAAAATGAAAATGAGAAAGGACATTTTTTTT-AGTTC
TATCC-CTGT------ATAGGGGGTAGAACTATCCAGTTACAACAATTCAATTCCAGAAGATCATAAACTACACGAAAGG
TTGAAGTTAAGTAAAAGGGATACCCTATAAACGAA-------------AATAATGAACCTTCAAATCCCTATGAATTATT
ATTCATCAATTTTAATCTTTCCTAAAAAATACTAGATTGAGTTT??????????????????????????????????
>garciae_MP1253
TCAAAAGTTGTAATAATCTGAATCGGCTTGACTCAAAAA-GTTTCAACTTTTCTAATTTCATTTCGAATAGAAAATTCAC
AATTTCCATTACCTACAGTTTTGGACTAATCAATATGAAATT-CAACTCTCCCC-GCTCTTATGATTTGTAGAATAAGAA
CTCTTCTGTTTACTGAATTCTAAAAAAAAAG--CTTTT-CTTC--------------------------T??????????
????????????????????????????????????????????????????????????????????????????????
????????????????????????????????????????????????????????????????????????????????
????????????????????????????????????????????????????????????????????????????????
????????????????????????????????????????????????????????????????????????????????
????????????????????????????????AGATCCTATTTTATGATCGTTGAGAAAATGCATTCTTT-GTTTCATAT
TTT--------TGAAAT-CCGATAAACGAGAAATGAATCATTAAAAAATGAAAATGAGAAAGGACATTTTTTTT-AGTTC
TATCC-CTGT------ATAGGGGGTAGAACTATCCAGTTACAACAATTCAATTCCAGAAGATCATAAACTACACGAAAGG
TTGAAGTTAAGTAAAAGGGATACCCTATAAACGAA-------------AATAATGAACCTTCAAATCCCTATGAATTATT
CTTCATCAATTTGAATCTTTCCTAAAAAATACTAGATTGAGTTTACTTATTCAATCTGGACGATTGAATATGAATAGG
>glaphyra_MP647
TCAAAAGTTGTAATAATCTGAATGGGCTTGACTCAAAAA-GTTTCAACTTTTCGAATTTCATTTCGAATAGAAAATTCAC
AATTTCCATTACCTACAGTTTTGGACTAATCAATATGAAATT-CAACTCTCCCC-GCTCTTATGATTTGTAGAATAAGAA
CTCTTCTGTTTACTGAATTCTAAAAAAAAA---CTTTT-CTTC--------------------------TTGTATCTTCT
GTTTATTCTTTTTTCGAATAAAAGTTTTTC--TTTTTTCTCTATTTCTCGAAAAGAGCAGATATAAGAT-----CTTT-A
GTTAAAATTAATGAATCGTTGAAACTAATTGATTAAGTTTCAA-----------ACTTTTTT-GAAATTTTCTGAATTAT
TATTTC----------------------TCTGAATTACTATTTATTT------CTA-TGAATTAATATATAGATACTGCT
CTATATCTCTCGCTTTCAACCCAATCTATAAAA-GTAGTTAATCGGGATATGAACTATGAAAAATGTG------------
----------TCAAATTATAATGATTCAAAATAGATGCTATTTTATGATCGTTGAGAAAATGCATTTTTT-GTTTCATAT
TTT--------TGAAAT-CCGATAAACGAGAAATGAATCATTAAAAAATGAAAATGAGAAAGGACATTTTTTTT-AGTTC
TATCC-CTGT------ATAGGGGGTAGAACTATCCAGTTACAACAATTCAATTCCAGAAGATCATAAACTACACGAAAGG
TTGAAGTTAAGTAAAAGGGATACCCTATAAACGAA-------------AATAATGAACCTTCAAATCCCTATGAATTATT
ATTCATCAATTTGAATCTTTCCTAAAAAATACTAGATTGAGTTTACTTATTCAATCTGGACGATTGAATATGAATAGG
>glomiflora_EO12548
TCAAAAGTTGTAATAATCTGAATCGGCTTGACTCAAAAA-GTTTCAACTTTTCGAATTTCATTTCGAATAGAAAATTCAC
AATTTCCATTACCTACAGTTTTGGACTAATCAATATGAAATT-CAACTCTCCCC-GCTCTTATGATTTGTAGAATAAGAA
CTCTTCTGTTTACTGAATTCTAAAAAAAAA---CTTTT-CTTC--------------------------TTGTATCTTCT
GTTTATTCTTTTTTCGAATAAAAGTTTTTC--TTTTTTCTCTATTTCTCGAAAAGAGCAGATATAAGAT-----CTTT-A
GTTAAAATTAATGAATCGTTGAAACTAATTCATTAAGTTTCAA-----------ACTTTTTT-GAAATTTTCTGAATTAT
TATTTC----------------------TCTGAATTACTATTTATTT------CTC-TGAATTAATATATAGATACTGCT
CTATATCTCTCGCTTTCAACCCAATCTATAAAA-GTTGTTAATCGGGATATGAACTATGAAAAATGTG------------
----------TCAAATTATAATGATTCAAAATAGATCCTATTTTATGATCGTTGAGAAAATGCATTTTTT-GTTTCATAT
TTT--------TGAAAT-CCGATAAACGAGAAATGAATCATTAAAAAATGAAAATGAGAAAGGACATTTTTTTT-AGTTC
TATCC-CTGT------ATAGGGGGTAGAACTATCCAGTTACAACAATTCAATTCCAGAAGATCATAAACTACACGAAAGG
TTGAAGTTAAGTAAAAGGGATACCCTATAAACGAA-------------AATAATGAAGCTTCAAATCCCTATGAATTATT
ATTCATCAATTTGAATCTTTCCTAAAAAATACTAGATTGAGTTTACTTATTCAATCTGGACGATTGAATATGAATAGG
>goudotiana_EO12636
TCAAAAGTTGTAATAATCTGAATCGGCTTGACTCAAAAA-GTTTCAACTTTTCGAATTTCATTTCGAATAGAAAATTCAC
AATTTCCATTACCTACAGTTTTGGACTAATCAATATGAAATT-CAACTCTCCCC-GCTCTTATGATTTGTAGAATAAGAA
CTCTTCTGTTTACTGAATTCTAAAAAAAAA---CTTTT-CTTC--------------------------TTGTATCTTCT
GTTTATTCTTTTTTCGAATAAAAGTTTTTA--TTTTTTCTCTATTTCTCGAAAAGAGCAGATATAAGAT-----CTTT-A
GTTAAAATTAATGAATCGTTGAAACTAATTGATTAAGTTTCAAA----------ACTTTTTT-GAAATTTTCTGAATTAT
TATTTC----------------------TCTGAATTACTATTTATTT------CTC-TGAATTAATATATAGATACTGCT
CTATATCTCTCGCTTTCAACCCAATCTATAAAA-GTTGTTAATCGGGATATGAACTATGAAAAATGTG------------
----------TCAAATTATAATGATTCAAAATAGATCCTATTTTATGATCGTTGAGAAAATGCATTTTTT-GTTTCATAT
TTT--------TGAAAT-CCGATAAACGAGAAATGAATCATTAAAAAATGAAAATGAGAAAGGACATTTTTTTT-AGTTC
TATCC-CTGT------ATAGGGGGTAGAACTATCCAGTTACAACAATTCAATTCCAGAAGATCATAAACTACACGAAAGG
TTGAAGTTAAGTAAAAGGGATACCCTATAAACGAA-------------AATAATGAACCTTCAAATCCCTATGAATTATT
ATTCATCAATTTGAATCTTTCCTAAAAAATACTAGATTGAGTTTACTTATTCAATCTGGACGATTGAATATGAA????
>goudotiana_cf_EO12659
TCAAAAGTTGTAATAATCTGAATCGGCTTGACTCAAAAA-GTTTCAACTTTTCGAATTTCATTTCGAATAGAAAATTCAC
AATTTCCATTACCTACAGTTTTGGACTAATCAATATGAAATT-CAACTCTCCCC-GCTCTTATGATTTGTAGAATAAGAA
CTCTTCTGTTTACTGAATTCTAAAAAAAAA---CTTTT-CTTC--------------------------TTGTATCTTCT
GTTTATTCTTTTTTCGAATAAAAGTTTTTC--TTTTTTCTCTATTTCTCGAAAAGAGCAGATATAAGAT-----CTTT-A
GTTAAAATTAATGAATCGTTGAAACTAATTGATTAAGTTTCAA-----------ACTTTTTT-GAAATTTTCTGAATTAT
TATTTC----------------------TCTGAATTACTATTTATTT------CTC-TGAATTAATATATAGATACTGCT
CTATATCTCTCGCTTTCAACCCAATCTATAAAA-GTTGTTAATCGGGATATGAACTATGAAAAATGTG------------
----------TCAAATTATAATGATTCAAAATAGATCCTATTTTATGATCGTTGAGAAAATGCATTTTTT-GTTTCATAT
TTT--------TGAAAT-CCGATAAACGAGAAATGAATCATTAAAAAATTAAAATGAGAAAGGACATTTTTTTT-AGTTC
TATCC-CTGT------ATAGGGGGTAGAACTATCCAGTTACAACAATTCAATTCCAGAAGATCATAAACTACACGAAAGG
TTGAAGTTAAGTAAAAGGGATACCCTATAAACGAA-------------AATAATGAACCTTCAAATCCCTAGGAATTATT
ATTCATCAATTTGAATCTTTCCTAA?????????????GAGTTTACTTATTCAATCTGGACGATTGAATATGAATAGG
>hebeclada_EO12686
TCAAAAGTTGTAATAATCTGAATCGGCTTGACTCAAAAAAGTTTCAACTTTTCGAATTTCATTTCGAATAGAAAATTCAC
AATTTCCATTACCTACAGTTTTGGACTAATCAATATGAAATTTCACTCCTCCCC-GCTCTTATGATTTG-AGAATA-GAA
CTCTTCTGTT-ACTGAATTCTAAAAAAAAAA--CTTTC-CTCC---------------------------GGGACCTCCG
GTTAATCCTTTTTTCGAATAAAAGTTTTTA--TTTTTTCTCTATTTCTCGAAAAGAGCAGATATAAGAT-----CTTT-A
GTTAAAATTAATGAATCGTTGAAACTAATTGATAAAGTTTCAA-----------ACTTTTTT-GAAATTTTCTGAATTAT
TATTTC----------------------TCTGAATTACTATTTATTT------CTC-TGAATTAATATATAGATACTGCT
CTATATCTCTCGCTTTCAACCCAATCTATAAAA-GTTGTTAATCGGGATATGAACTATGAAAAATGTG------------
----------TCAAATTATAATGATTCAAAATAGATCCTATTTTATGATCGTTGAGAAAATGCATTTTTT-GTTTCATAT
TTT--------TGAAAT-CCGATAAACGAGAAATGAATCATTAAAAAATGAAAATGAGAAAGGACATTTTTTTT-AGTTC
TATCC-CTGT------ATAGGGGGTAGAACTATCCAGTTACAACAATTCAATTCCAGAAGATCATAAACTACACGAAAGG
TTGAAGTTAAGTAAAAGGGATACCCTATAAACGAA-------------AATAATGAACCTTCAAATCCCTATGAATTATT
ATTCATCAATTTGAATCTTTCCTAAAAAATACTAGATTGAGTTTACTTATTCAATCTGGACGATTGAATATGAATAGG
>hermani_EO12498
TCAAAAGTTGTAATAATCTGAATCGGCTTGACTCAAAAA-GTTTCAACTTTTATAATTTCATTTCGAATAGAAAATTCAC
AATTTCCATTACCTACAGTTTTGGACTAATCAATATGAAATT-CAACTCTCCCC-GCTCTTATGATTTGTAGAATAAGAA
CTCTTCTGTTTACTGAATTCTAAAAAAAAA---CTTTT-CTTC--------------------------TTGTATCTTCT
GTTTATTCTTTTTTCGAATAAAAGTTTTTC--TTTTTTCTCTATTTCTCGAAAAGAGCAGATATAAGAT-----CTTT-A
GTTAAAATTAATGAATCGTTGAAACTAATTGATTAAGTTTCAA-----------ACTTTTTT-GAAATTTGCTGAATTAT
TATTTC----------------------TCTGAATTACTATTTATTT------CTC-TGAATTAATATATAGATACTGCT
CTATATCTCTCGCTTTCAACCCAATCTATAAAA-GTTGTTAATCGGGATATGAACTATGAAAAATGTG------------
----------TCAAATTATAATGATTCAAAATAGATCCTATTTTATGATCGTTGAGAAAATGCATTTTTT-GTTTCATAT
TTT--------AGAAAT-CCGATAAACGAGAAATGAATCATTAAAAAATGAAAATGAGAAAGGACATTTTTTTT-AGTTC
TATCC-CTGT------ATAGGGGGTAGAACTATCCAGTTACAACAATTCAATTCCAGAAGATCATAAACTACACGAAAGG
TTGAAGTTAAGTAAAAGGGATACCCTATAAACGAA-------------AATAATGAACCTTCAAATCCCTATGAATTATT
ATTCATCAATTTGAATCTTTCCTAAAAAATACTAGATTGAGTTTACTTATTCAATCTGGACGATTGAATATGAATAGG
>hillburtii_EO12593
TCAAAAGTTGTAATAATCTGAATCGGCTTGACTCAAAAA-GTTTCAACTTTTCGAATTTCATTTCGAATAGAAAATTCAC
AATTTCCATTACCTACAGTTTTGGACTAATCAATATGAAATT-CAACTCTCCCC-GCTCTTATGATTTGTAGAATAAGAA
CTCTTCTGTTTACTGAATTCTAAAAAAAAA---CTTTT-CTTC--------------------------TTGTATCTTCT
GTTTATTCTTTTTTCGAATAAAAGTTTTTC--TTTTTTCTCTATTTCTCGAAAAGAGCAGATATAAGAT-----CTTT-A
GTTAAAATTAATGAATCGTTGAAACTAATTGATTAAGTTTCAA-----------ACTTTTTT-GAAATTTTCTGAATTAT
TATTTC----------------------TCTGAATTACTATTTATTT------CTA-TGAATTAATATATAGATACTGCT
CTATATCTCTCGCTTTCAACCCAATCTATAAAA-GTTGTTAATCGGGATATGAACTATGAAAAATGTG------------
----------TGAAATTATAATGATTAAAAATAGATGCTATTTTATGATCGTTGAGAAAATGCATTTTTT-GTTTCATAT
TTT--------TGAAAT-CCGATAAACGAGAAATGAATCATTAAAAAATGAAAATGAGAAAGGACATTTTTTTT-AGTTC
TATCC-CTGT------ATAGGGGGTAGAACTATCCAGTTACAACAATTCAATTCCAGAAGATCATAAACTACACGAAAGG
TTGAAGTTAAGTAAAAGGGATACCCTATAAACGAA-------------AATAATGAACCTTCAAATCCCTATGAATTATT
ATTCATCAATTTGAATCTTTCCTAAAAAATACTAGATTGAGTTTACTTATTCAATCTGGACGATTGAATATG??????
>holtii_TO
TCAAAAGTTGTAATAATCTGAATCGGCTTGACTCAAAAA-GTTGAAACTTTTCGAATTTCATTTCGAATAGAAAATTCAC
AATTTCCATTACCTACAGTTTTGGACTAATCAATATGAAATT-CAACTCTCCCC-GCTCTTATGATTTGTAGAATAAGAA
CTCTTCTGTTTACTGAATTCTAAAAAAAAA---CTTTT-CTTC--------------------------TTGTATCTTCT
GTTTATTCTTTTTTCGAATAAAATTTTTTA--TTTTTTCTCTATTTCTCGAAAAGAGCAGATATAAGAT-----CTTT-A
GTTAAAATTAATGAATCGTTGAAACTAATTGATTAAGTTTCAA-----------ACTTTTTT-GAAATTTTCTGAATTAT
TATTTC----------------------TCTGAATTACTATTTTTTT------CTA-TGAATTAATATATAGATACTGCT
CTATATCTCTCGCTTTCAACCCAATCTATAAAA-GTTGTTAATCGGGATATGAACTATGAAAAATGTG------------
----------TCAAATTATAATGATTCAAAATAGATGCTATTTTATGATCGTTGAGAAAATGCATTTTTT-GTTTCATAT
TTT--------TGAAAT-CCGATAAACGAGAAATGAATCATTAAAAAATGAAAATGAGAAAGGACATTTTTTTT-AGTTC
TATCC-CCGT------ATAGGGGGTAGAACTATCCAGTTACAACAATTCAATTCCAGAAGATCATAAACTACACGAAAGG
TTGAAGTTAAGTAAAAGGGATACCCTATAAACGAA-------------ACTAATGAACCTTCAAATCCCTATGAATTCTT
ATTCCTCAATT-CAATCTTTCCTAAAAAATACTAGATTGAGTTTACTTATTCACTCTCGACGAT-GAATATGAATAGG
>humbertii_EO12638
TCAAAAGTTGTAATAATCTGAATCGGCTTGACTCAAAAA-GTTTCAACTTTTCGAATTTCATTTCGAATAGAAAATTCAC
AATTTCCATTACCTACAGTTTTGGACTAATCAATATGAAATT-CAACTCTCCCC-GCTCTTATGATTTGTAGAATAAGAA
CTCTTCTGTTTACTGAATTCTAAAAAAAAA---CTTTT-CTTC--------------------------TTGTATCTTCT
GTTTATTCTTTTTTCGAATAAAAGTTTTTC--TTTTTTCTCTATTTCTCGAAAAGAGCAGATATAAGAT-----CTTT-A
GTTAAAATTAATGAATCGTTGAAACTAATTGATTAAGTTTCAA-----------ACTTTTTT-GAAATTTTCTGAATTAT
TATTTC----------------------TCTGAATTACTATTTATTT------CTC-TGAATTAATATATAGATACTGCT
CTATATCTCTCGCTTTCAACCCAATCTATAAAA-GTTGTTAATCGGGATATGAACTATGAAAAATGTG------------
----------TCAAATTATAATGATTCAAAATAGATCCTATTTTATGATCGTTGAGAAAATGCATTTTTT-GTTTCATAT
TTT--------TGAAAT-CCGATAAACGAGAAATGAATCATTAAAAAATGAAAATGAGAAAGGACATTTTTTTT-AGTTC
TATCC-CTGT------ATAGGGGGTAGAACTATCCAGTTACAACAATTCAATTCCAGAAGATCATAAACTACCCGAAAGG
TTGAAGTTAAGTAAAAGGGATACCCTATAAACGAA-------------AATAATGAACCTTCAAATCCCTATGAATTATT
ATTCATCAATTTGAATCTTTCCT???????????????????????????????????????????????????????
>humifusa_MP846
TCAAAAGTTGTAATAATCTGAATCGGCTTGACTCAAAAA-GTTTCAACTTTTCGAATTTCATTTCGAATAGAAAATTCAC
AATTTCCATTACCTACAGTTTTGGACTAATCAATATGAAATT-CAACTCTCCCC-GCTCTTATGATTTGTAGAATAAGAA
CTCTTCTGTTTACTGAATTCTAAAAAAAAA---CTTTT-CTTC--------------------------TTGTATCTTCT
GTTTATTCTTTTTTCGAATAAAAGTTTTTC--TTTTTTCTCTATTTCTCGAAAAGAGCAGATATAAGAT-----CTTT-A
GTTAAAATTAATGAATCGTTGAAACTAATTGATTAAGTTTCAA-----------ACTTTTTT-GAAATTTTCTGAATTAT
TATTTC----------------------TCTGAATTACTATTTATTT------CTC-TGAATTAATATATAGATACTGCT
CTATATCTCTCGCTTTCAACCCAATCTATAAAA-GTTGTTAATCGGGATATGAACTATGAAAAATGTG------------
----------TCAAATTATAATGATTCAAAATAGATCCTATTTTATGATCGTTGAGAAAATGCATTTTTT-GTTTCATAT
TTT--------TGAAAT-CCGATAAACGAGAAATGAATCATTAAAAAATGAAAATGAGAAAGGACATTTTTTTT-AGTTC
TATCC-CTGT------ATAGGGGGTAGAACTATCCAGTTACAACAATTCAATTCCAGAAGATCATAAACTACACGAAAGG
TTGAAGTTAAGTAAAAGGGATACCCTATAAACGAA-------------AATAATGAACCTTCAAATCCCTATGAATTATT
ATTCATCAATTTGAATCTTTCCTAAAAAATACTAGATTGAGTTTACTTATTCAATCTGGACGATTGAATATGAATAGG
>inflata_MP784
TCAAAAGTTGTAATAATCTGAATCGGCTTGACTCAAAAA-GTTTCAACTTTTCTAATTTCATTTCGAATAGAAAATTCAC
AATTTCCATTACCTACAGTTTTGGACTAATCAATATGAAATT-CAACTCTCCCC-GCTCTTATGATTTGTAGAATAAGAA
CTCTTCTGTTTACTGAATTCTAAAAAAAAA---CTTTT-CTTC--------------------------TTGTATCTTCT
GTTTATTCTTTTTTCGAATAAAAGTTTTTC--TTTTTTCTCTATTTCTCGAAAAGAGCAGATATAAGAT-----CTTT-A
GTTAAAATTAATGAATCGTTGAAACTAATTGATTAAGTTTCAA-----------ACTTTTTT-GAAATTTTCTGAATTAT
TATTTC----------------------TCTGAATTACTATTTATTT------CTC-TGAATTAATATATAGATACTGCT
CTATATCTCTCGCTTTCAACCCAATCTATAAAA-GTTGTTAATCGGGATATGAACTATGAAAAATGTG------------
----------TCAAATTATAATGATTCAAAATAGATCCTATTTTATGATCGTTGAGAAAATGCATTTTTT-GTTTCATAT
TTT--------TGAAAT-CCGATAAACGAGAAATGAATCATTAAAAAATGAAAATGAGAAAGGACATTTTTTTT-AGTTC
TATCC-CTGT------ATAGGGGGTAGAACTATCCAGTTACAACAATTCAATTCCAGAAGATCATAAACTACACGAAAGG
TTGAAGTTAAGTAAAAGGGATACCCTATAAACGAA-------------AATAATGAACCTTCAAATCCCTATGAATTATT
ATTCATCAATTTGAATCTTTCCTAAAAAATACTAGATTGAGTTTACTTATTCAATCTGGACGATTG????????????
>inordinata_EO11823
TCAAAAGTTGTAATAATATGAATCGGCTTGACTCAAAAA-GTTTCAACTTTTCGAATTTCATTTCGAATAGAAAATTCAC
AATTTCCATTACCTACAGTTTTGGACTAATCAATATGAAATT-CAACTCTCCCC-GCTCTTATGATTTGTAGAATAAGAA
CTCTTCTGTTTACTGAATTCTAAAAAAAAA---CTTTT-CTTC--------------------------TTGTATCTTCT
GTTTATTCTTTTTTCGAATAAAAGTTTTTC--TTTTTTCTCTATTTCTCGAAAAGAGCAGATATAAGAT-----CTTT-A
GTTAAAATTAATGAATCGTTGAAACTAATTTATTTAGTTTCAA-----------ACTTTTTT-GAAATTTTCTGAATTAT
TATTTC----------------------TCTGAATTACTATTTATTT------CTC-TGAATTAATATATAGATACTGCT
CTATATCTCTCGCTTTCAACCCAATCTATAAAA-GTTGTTAATCGGGATATGAACTATGAAAAATGTG------------
----------TCAAATTATAATGATTCAAAATAGATCCTATTTTATGATCGTTGAGAAAATGCATTTTTT-GTTTCATAT
TTT--------TGAAAT-CCGATAAACGAGAAATGAATCATTAAAAAATGAAAATGAGAAAGGACATTTTTTTT-AGTTC
TATCC-CTGT------ATAGGGGGTAGAACTATCCAGTTACAACAATTCAATTCCAGAAGATCATAAACTACACGAAAGG
TTGAAGTTAAGTAAAAGGGATACCCTATAAACGAA-------------AATAATGAACCTTCAAATCCCTATGAATTATT
ATTCATCAATTTGAATCTTTCCTAA?????????????????????????????????????????????????????
>jasminiflora_EO12612
TCAAAAGTTGTAATAATCTGAATCGGCTTGACTCAAAAA-GTTTCAACTTTTCTAATTTCATTTCGAATAGAAAATTCAC
AATTTCCATTACCTACAGTTTTGGACTAATCAATATGAAATT-CAACTCTCCCC-GCTCTTATGATTTGTAGAATAAGAA
CTCTTCTGTTTACTGAATTCTAAAAAAAAA---CTTTT-CTTC--------------------------TTGTATCTTCT
GTTTATTCTTTTTTCGAATAAAAGTTTTTC--TTTTTTCTCTATTTCTCGAAAAGAGCAGATATAAGAT-----CTTT-A
GTTAAAATTAATGAATCGTTGAAACTAATTGATTAAGTTTCAA-----------ACTTTTTT-GAAATTTTCTGAATTAT
TATTTC----------------------TCTGAATTACTATTTATTT------CTC-TGAATTAATATATAGATACTGCT
CTATATCTCTCGCTTTCAACCCAATCTATAAAA-GTTGTTAATCGGGATATGAACTATGAAAAATGTG------------
----------TCAAATTATAATGATTCAAAATAGATCCTATTTTATGATCGTTGAGAAAATGCATTTTTT-GTTTCATAT
TTT--------TGAAAT-CCGATAAACGAGAAATGAATCATTAAAAAATGAAAATGAGAAAGGACATTTTTTTT-AGTTC
TATCC-CTGT------ATAGGGGGTAGAACTATCCAGTTACAACAATTCAATTCCAGAAGATCATAAACTACACGAAAGG
TTGAAGTTAAGTAAAAGGGATACCCTATAAACGAA-------------AATAATGAACCTTCAAATCCCTATGAATTATT
ATTCATCAATTTGAATCTTTCCTAAAAAATACTAGATTGAGTTTACTTATTCAATCTGGACGATTGAATATGAATAGG
>junonia_min_MP866
TCAAAAGTTGTAATAATCTGAATCGGCTTGACTCAAAAA-GTTTCAACTTTTCTAATTTCATTTCGAATAGAAAATTCAC
AATTTCCATTACCTACAGTTTTGGACTAATCAATATGAAATT-CAACTCTCCCC-GCTCTTATGATTTGTAGAATAAGAA
CTCTTCTGTTTACTGAATTCTAAAAAAAAA---CTTTT-CTTC--------------------------TTGTATCTTCT
GTTTATTCTTTTTTCGAATAAAAGTTTTTC--TTTTTTCTCTATTTCTCGAAAAGAGCAGATATAAGAT-----CTTT-A
GTTAAAATTAATGAATCGTTGAAACTAATTGATTAAGTTTCAA-----------ACTTTTTT-GAAATTTTCTGAATTAT
TATTTC----------------------TCTGAATTACTATTTATTT------CTC-TGAATTAATATATAGATACTGCT
CTATATCTCTCGCTTTCAACCCAATCTATAAAA-GTTGTTAATCGGGATATGAACTATGAAAAATGTG------------
----------TCAAATTATAATGATTCAAAATAGATCCTATTTTATGATCGTTGAGAAAATGCATTTTTT-GTTTCATAT
TTT--------TGAAAT-CCGATAAACGAGAAATGAATCATTAAAAAATGAAAATGAGAAAGGACATTTTTTTT-AGTTC
TATCC-CTGT------ATAGGGGGTAGAACTATCCAGTTACAACAATTCAATTCCAGAAGATCATAAACTACACGAAAGG
TTGAAGTTAAGTAAAAGGGATACCCTATAAACGAA-------------AATAATGAACCTTCAAATCCCTATGAATTATT
ATTCATCAATTTGAATCTTTCCTAAAA??????????????TTTACTTATTCAATCTGGACGATTGAATATGAATAGG
>karwyderi_EO12718
TCAAAAGTTGTAATAATCTGAATCGGCTTGACTCAAAAA-GTTTCAACTTTTCTAATTTCATTTCGAATAGAAAATTCAC
AATTTCCATTACCTACAGTTTTGGACTAATCAATATGAAATT-CAACTCTCCCC-GCTCTTATGATTTGTAGAATAAGAA
CTCTTCTGTTTACTGAATTCTAAAAAAAAA---CTTTT-CTTCTTGTATC??????????????????????????????
????????????????????????????????????????????????????????????????????????????????
????????????????????????????????????????????????????????????????????????????????
????????????????????????????????????????????????????????????????????????????????
????????????????????????????????????????????????????????????????????????????????
????????????????????????????????????????????????????????????????????????????????
????????????????????????????????????????????????????????????????????????????????
???????????????????????????AACTATCCAGTTACAACAATTCAATTCCAGAAGATCATAAACTACACGAAAGG
TTGAAGTTAAGTAAAAGGGATACCCTATAAACGAA-------------AATAATGAACCTTCAAATCCCTATGAATTATT
ATTCATCAATTTGAATCTTTCCTAAAAAATACTAGATTGAGTTTACTTATTCAATCTGGACGATTGAATATGAATAGG
>kingaensis_kin_BB2521
TCAAAAGTTGTAATAATCTGAATCGGCTTGACTCAAAAA-GTTTCAACTTTTCGAATTTAATTTCGAATAGAAAATTCAC
AATTTCCATTACCTACAGTTTTGGACTAATCAATATGAAATT-CAACTCTCCCC-GCTCTTATGATTTGTAGAATAAGAA
CTCTTCTGTTTACTGAATTCTAAAAAAAAA---CTTTT-CTTC--------------------------TTGTATCTTCT
GTTTATTCTTTTTTCGAATAAAAGTTTTTC--TTTTTTCTCTATTTCTCGAAAAGAGCAGATATAAGAT-----CTTT-A
GTTAAAATTAATGAATCGTTGAAACTAATTGATTAAGTTTCAA-----------ACTTTTT???????????????????
????????????????????????????????????????????????????????????????????????????????
????????????????????????????????????????????????????????????????????????????????
????????????????????????????????????????????????????????????????????????????????
????????????????????????????????????????????????????????????????????????????????
????????????????????????????????????????????????????????????????????????????????
????????????????????????????????????????????????????????????????????????????????
??????????????????????????????????????????????????????????????????????????????
>kingaensis_rug_BB2981
TCAAAAGTTGTAATAATCTGAATCGGCTTGACTCAAAAA-GTTTCAACTTTTCGAATTTAATTTCGAATAGAAAATTCAC
AATTTCCATTACCTACAGTTTTGGACTAATCAATATGAAATT-CAACTCTCCCC-GCTCTTATGATTTGTAGAATAAGAA
CTCTTCTGTTTACTGAATTCTAAAAAAAAA---CTTTT-CTTC--------------------------TTGTATCTTCT
GTTTATTCTTTTTTCGAATAAAAGTTTTTC--TTTTTTCTCTATTTCTCGAAAAGAGCAGATATAAGAT-----CTTT-A
GTTAAAATTAATGAATCG?TGAAACTAATTGATTAAGTTTCAA-----------ACTTTTTT-GAAATTTTCTGAATTAT
TATTTC----------------------TCTGAATTACTATTTATTT------CTC-TGAATTAATATATAGATACTGCT
CTATATCTCTCGCTTTCAACCCAATCTATAAAA-GTTGTTAATCGGGATATGAACTATGAAAAATGTG------------
----------TCAAATTATAATGATTCAAAATAGATCCTATTTTATGATCGTTGAGAAAATGCATTTTTT-GTTTCATAT
TTT--------TGAAAT-CCGATAAACGACAAATGAATCATTAAAAAATGAAAATGAGAAAGGACATTTTTTTT-AGTTC
TATCC-CTGT------ATAGGGGGTAGAACTATCCAGTTACAAGAATTCAATTCCAGAAGATCATAAACTACACGAAAGG
TTGAAGTTAAGTAAAAGGGATACCCTATAAACGAA-------------AATAATGAACCTTCAA???????????TTATT
ATTCATCAATTTGAATCTTTCCTA???????????????AGTTTACTTATTCAATCTGGACGATTGAATATGAATAG?
>lachnaeifolia_MP994
TCAAAAGTTGTAATAATCTGAATCGGCTTGACTCAAAAA-GTTTCAACTTTTCTAATTTCATTTCGAATAGAAAATTCAC
AATTTCCATTACCTACAGTTTTGGACTAAGCAATATGAAATT-CAACTCTCCCC-GCTC?????????????????????
????????????????????????????????????????????????????????????????????????????????
????????????????????????????????????????????????????????????????????????????????
????????????????????????????????????????????????????????????????????????????????
????????????????????????????????????????????????????????????????????????????????
????????????????????????????????????????????????????????????????????????????????
????????????????????????????????????????????????????????????????????????????????
????????????????????????????????????????????????????????????????????????????????
??????????????????????????????????GAGTTACAACAATTCAATTCCAGAAGATCATAAACTACACGAAAGG
TTGAAGTTAAGTAAAAGGGATACCCTATAAACGAA-------------AATAATGAACCTTCAAATCCCTATGAATTATT
ATTCATCAATTTGAATCTTTCCTAAAAAATACTAGATTGAGTTTACTTATTCAATCTGGACGATTGAATATGAATAGG
>leucopelta_SB9309
TCAAAAGTTGTAATAATCTGAATCGGCTTGACTCAAAAA-GTTTCAACTTTTCGAATTTCATTTCGAATAGAAAATTCAC
AATTTCCATTACCTACAGTTTTGGACTAATCAATATGAAATT-CAACTCTCCCC-GCTGTTATGATTTGTAGAATAAGAA
CTCTTCTGTTTACTGAATTCTAAAAAAAAA---CTTTT-CTTC--------------------------TTGTATCTTCT
GTTTATTCTTTTTTCGAATAAAAGTTTTTC--TTTTTTCTCTATTTCTCGAAAAGAGCAGATATAAGAT-----CTTT-A
GTTAAAATTAATGAATCGTTGAAACTAATTGATTAAGTTTCAA-----------ACTTTTTT-GAAATTTTCTGAATTAT
TATTTC----------------------TCTGAATTACTATTTATTT------CTC-TGAATTAATATATAGATACTGCT
CTATATCTCTCGCTTTCAACCCAATCTATAAAA-GTTGTTAATCGGGATATGAACTATGAAAAATGTG------------
----------TCAAATTATAATGATTCAAAATAGATCCTATTTTATGATCGTTGAGAAAATGCATTTTTT-GTTTCATAT
TTT--------TGAAAT-CCGATAAACGAGAAATGAATCATTAAAAAATGAAAATGAGAAAGGACATTTTTTTT-AGTTC
TATCC-CTGT------ATAGGGGGTAGAACTATCCAATTACAACAATTCAATTCCAGAAGATCATAAACTACACGAAAGG
TTGAAGTTAAGTAAAAGGGATACCCTATAAACGAA-------------AATAATGAACCTTCAAATCCCTATGAATTATT
ATTCATCAATTTGAATCTTTCCTAAAAAATACTAGATTGAGTTTACTTATTCAATCTGGACGATTGAATATG??????
>mackayana_PPK
------------------------------------------------TTTTCGAATTTCATTTCGAATAGAAAATTCAT
AATTTCAATTACCTACTGTTTTGGACTAATCAATATGAAATT-CAACTCTCCCC-GCTCTTATGATTTGTAGAATAAGAA
CTCTTCTGTTTACTGAATTCTAAAAAAAAA---CTTTT-CTTC--------------------------TTGTATCTTCT
GTTTATTCTTTTTTCGAATAAAAGTTTTTC--TTTTTTCTCTATTTCTCGAAAAGAGCAGATATAAGAT-----CTTT-A
GTTAAAATTAATGAATCGTTGAAACTAATTGATTAAGTTTCAA-----------ACTTTTTT-GAAATTTTCTGAATTAT
TATTTC----------------------TCTGAATTACTATTTATTT------CTC-TGAATTAATATATAGATACTGCT
CTATATCTCTCGCTTTCAACCCAATCTATAAAA-GTTGTTAATCGGGATATGAACTATGAAAAATGTG------------
----------TCAAATTATAATGATTCAAAATAGATCCTATTTTAGGATCGTTGAGAAAATGCATTTTTT-GTTTCATAT
TTT--------TGAAAT-CCGATAAACGAGAAATGAATCATTAAAAAAGGAAAATGAGAAAGGACATTTTTTTT-AGTTC
TATCC-CTGT------ATAGGGGGTAGAACTATCCAGTTACAACAATTCAATTCCAGAAGATCATAAACTACACGAAAGG
TTGAAGTTAAGTAAAAGGGATACCCTATAAACGAA-------------AATAATGAACCTTCAAATCCCTATGAATTATT
ATTCATCAATTTGAATCTTTCCTAAAAAAT??????TTGAGTTTACTTATTCAATCTGGACGATTGAATATG??????
>madida_MP573
TCAAAAGTTGTAATAATCTGAATCGGCTTGACTCAAAAA-GTTTCAACTTTTCTAATTGCATTTCGAATAGAAAATTCAC
AATTTCCATTACCTACAGTTTTGGACTAATCAATATGAAATT-CAACTCTCCCC-GCTCTTATGATTTGTAGAATAAGAA
CTCTTCTGTTTACTGAATTCGAAAAAAAAAA--CTTTTTCTTC--------------------------TTGTATCTTCT
GTTTATTCTTTTTTCGAATAAAAGTTTTTC--TTTTTTCTCTATTTCTCGAAAAGAGCAGATATAAGAT-----CTTT-A
GTTAAAATTAATGAATCGTTGAAACTAATTGATTAAGTTTCAA-----------ACTTTTTT-GAAATTTTCTGAATTAT
TATTTC----------------------TCTGAATTACTATTTATTT------CTC-TGAATTAATATATAGATACTGCT
CTATATCTCTCGCTTTCAACCCAATCTATAAAA-GTTGTTAATCGGGATATGAACTATGAAAAATGTG------------
----------TCAAATTATAATGATTCAAAATAGATCCTATTTTATGATCGTTGAGAAAATGCATTTTTT-GTTTCATAT
TTT--------TGAAAT-CCGATAAACGAGAAATGAATCATTAAAAAATGAAAATGAGAAAGGACATTTTTTTT-AGTTC
TATCC-CTGT------ATAGGGGGTAGAACTATCCAGTTACAACAATTCAATTCCAGAAGATCATAAACTACACGAAAGG
TTGAAGTTAAGTAAAAGGGATACCCTATAAACGAA-------------AATAATGAACCTTCAAATCCCTATGAATTATT
ATTCATCAATTTGAATCTTTCCTAAAAAATACTAGATTGAGTTTACTTATTCAATCTGTACGATTGAATATGAATAGG
>malmesburiensis_EO12575
TCAAAAGTTGTAATAATCTGAATCGGCTTGACTCAAAAA-GTTTCAACTTTTCTAATTTCATTTCGAATAGAAAATTCAC
AATTTCCATTACCTACAGTTTTGGACTAATCAATATGAAATT-CAACTCTCCCC-GCTCTTATGATTTGTAGAATAAGAA
CTCTTCTGTTTACTGAATTCTAAAAAAAAA---CTTTT-CTTC--------------------------TTGTATCTTCT
GTTTATTCTTTTTTCGAAGAAAAGTTTTTC--TTTTTTCTCTATTTCTCGAAAAGAGCAGATATAAGAT-----CTTT-A
GTTAAAATTAATGAATCGTTGAAACTAATTGATTAAGTTTCAA-----------ACTTTTTT-GAAATTTTCTGAATTAT
TATTTC----------------------TCTGAATTACTATTTATTT------CTC-TGAATTAATATATAGATACTGCT
CTATATCTCTCGCTTTCAACCCAATCTATAAAA-GTTGTTAATCGGGATATGAACTATGAAAAATGTG------------
----------TCAAATTATAATGATTCAAAATAGATCCTATTTTATGATCGTTGAGAAAATGCATTTTTT-GTTTCATAT
TTT--------TGAAAT-CCGATAAACGAGAAATGAATCATTAAAAAATGAAAATGAGAACGGACATTTTTTTT-AGTTC
TATCC-CTGT------ATAGGGGGTAGAACTATCCAGTTACAACAATTCAATTCCAGAAGATCATAAACTACACGAAAGG
TTGAAGTTAAGTAAAAGGGATACCCTATAAACGAA-------------AATAATGAACCTTCAAATCCCTATGAATTATT
ATTCATCAATTTGAATCTTTCCTAAAAAATACTAGATTGAGTTTACTTATTCAATCTGGACGATTGAATATGAATAGG
>manipuliflora_AJH
TCAAAAGTTGTAATAATCTGAATCGGCTTGACTCAAAAA-GTTTCAACTTTTCGAATTTCATTTCGAATAGAAAATTCAC
AATTTCCATTACCTACTGTTTTGGACTAATCAATATGAAATT-CAACTCTCCCCCGCTCTTATGATTTGTAGAATAAGAA
CTCTTCTGTTTACTGAATTCTAAAAAAAAA---CTTTT-CTTC--------------------------TTCTATCTTCT
GTTTATTCTTTTTTCGAATAAAAGTTTTTC--TTTTTTCTCTATTTCTCGAAAAGAGCAGATATAAGAT-----CTTT-A
GTTAAAATTAATGAATCGTTGAAACTAATTGATTAAGTTTCAA-----------ACTTTTTT-GAAATTTTCTGAATTAT
TATTTC----------------------TCTGAATTACTATTTATTT------CTC-TGAATTAATATATAGATACTGCT
CTATATCTCTCGCTTTCAACCCAATCTATAAAA-GTTGTTAATCGGGATATGAACTATGAAAAATGTG------------
----------TCAAATTATAATGATTCAAAATAGATCCTATTTTATGATCGTTGAGAAAATGCATTTTTT-GTTTCATAT
TTT--------TGAAAT-CCGATAAACGAGAAATGAATCATTAAAAAATGAAAATGAGAAAGGACATTTTTTTT-AGTTC
TATCC-CTGT------ATAGGGGGTAGAACTATCCAGTTACAACAATTCAATTCCAGAAGATCATAAACTACACGAAAGG
TTGAAGTTAAGTAAAAGGGATACTCTATAAACGAA-------------AATAATGAACCTTCAAATCCCTATGAATTATT
ATTCATCAATTTGAATCTTTCCTAAAAACTACTAGATTGAGTTTACTTATTCAATCTGGACGATTGAATATGAATAGG
>monsoniana_MP986
TCAAAAGTTGTAATAATCTGAATCGGCTTGACTCAAAAA-GTTTCAACTTTTCTAATTTCATTTCGAATAGAAAATTCAC
AATTTCCATTACCTACAGTTTTGGACTAATCAATATGAAATT-CAACTCTCCCC-GCTCTTATGATTTGTAGAATAAGAA
CTCTTCTGTTTACTGAATTCTAAAAAAAAA---CTTTT-CTTC--------------------------TTGTATCTTCT
GTTTATTCTTTTTTCGAATAAAAGTTTTTC--TTTTTTCTCTATTTCTCGAAAAGAGCAGATATAAGAT-----CTTT-A
GTTAAAATTAATGAATCGTTGAAACTAATTGATTAAGTTTCAA-----------ACTTTTTT-GAAATTTTCTGAATTAT
TATTTC----------------------TCTGAATTACTATTTATTT------CTC-TGAATTAATATATAGATACTGCT
CTATATCTCTCGCTTTCAACCCGATCTATAAAA-GTTGTTAATCGGGATATGAACTATGAAAAATGTG------------
----------TCAAATTATAATGATTCAAAATAGATCCTATTTTATGATCGTTGAGAAAATGCATTTTTT-GTTTCATAT
TTT--------TGAAAT-CCGATAAACGAGAAATGAATCATTAAAAAATAAAAATGAGAAAGGACATTTTTTTT-AGTTC
TATCC-CTGT------ATAGGGGGTAGAACTATCCAGTTACAACAATTCAATTCCAGAAGATCATAAACTAGACGAAAGG
TT-------------------------------------------------------------------TATGAATTATT
ATTCATCAATTTGAATCTTTCCTAAAAAATACTAGATTGAGTTTACTTATTCAATCTGGACGATTGAATATGAATAGG
>multumbellifera_MP822
TCAAAAGTTGTAATAATCTGAATCGGCTTGACTCAAAAA-GTTTCAACTTTTCTAATTTCATTTCGAATAGAAAATTCAC
AATTTCCATTACCTACAGTTTTGGACTAATCAATATGAAATT-CAACTCTCCCC-GCTCTTATGATTTGTAGAATAAGAA
CTCTTCTGTTTACTGAATTCTAAAAAAAAA---CTTTT-CTTC--------------------------TTGTATCTTCT
GTTTATTCTTTTTTCGAATAAAAGTTTTTC--TTTTTTCTCTATTTCTCGAAAAGAGCAGATATAAGAT-----CTTT-A
GTTAAAATTAATGAATCGTTGAAACTAATTGATTAAGTTTCAA-----------ACTTTTTT-GAAATTTTCTGAATTAT
TATTTC----------------------TCTGAATTACTATTTATTT------CTC-TGAATTAATATATAGATACTGCT
CTATATCTCTCGCTTTCAACCCAATCTATAAAA-GTTGTTAATCGGGATATGAACTATGAAAAATGTG------------
----------TCAAATTATAATGATTCAAAATAGATCCTATTYTATGATCGTTGAGAAAATGCATTTTTTTGTTTCATAT
TTT--------TGAAATCCCGATAAAC?????????????????????????????????????????????????????
????????????????????????????????????????????????????????????????????????????????
????????????????????????????????????????????????????????????????????????????????
??????????????????????????????????????????????????????????????????????????????
>muscosa_MP775
TCAAAAGTTGTAATAATCTGAATCGGCTTGACTCAAAAA-GTTTCAACTTTTAGAATTTCATTTCGAATAGAAAATTCAC
AATTTCCATTACCTACAGTTTTGGACTAATCAATATGAAATT-CAACTCTCCCC-GCTCTTATGATTTGTAGAATAAGAA
CTCTTCTGTTTACTGAATTCTAAAAAAAAA---CTTTT-CTTC--------------------------TTGTATCTTCT
GTTTATTCTTTTTTCGAATAAAAGTTTTTC--TTTTTTCTCTATTTCTCGAAAAGAGCAGATATAAGAT-----CTTT-A
GTTAAAATTAATGAATCGTTGAAACTAATTGATTAAGTTTCAA-----------ACTTTTTT-GAAATTTTCTGAATTAT
TATTTC----------------------TCTGAATTACTATTTATTT------CTC-TGAATTAATATATAGATACTGCT
TTATATCTCTCGCTTTCAACCCAATCTATAAAA-GTTGTTAATCGGGATATGAACTATGAAAAATGTG------------
----------TCAAATTATAATGATTCAAAATAGATCCTATTTTATGATCGTTGAGAAAATGCATTTTTT-GTTTCATAT
TTT--------TGAAAT-CCGATAAACGAGAAATGAATCATTAAAAAATGAAAATGAGAAAGGACATCTTTTTT-AGTTC
TATCC-CTGT------ATAGGGGGTAGAACTATCCAGTTACAACAATTCAATTCCAGAAGATCATAAACTACACGAAAGG
TTGAAGTTAAGTAAAAGGGATACCCTATAAACGAA-------------AATAATGAACCTTAAAATCCCTATGAATTATT
ATTCATCAATTTGAATCTTTCCTAAAAAATACTAGA??GAGTTTACTTATTCAATCTGGACGATTGAATATGAATAG?
>myriadenia_EO12679
TCAAAAGTTGTAATAATCTGAATCGGCTTGACTCAAAAA-GTTTCAACTTTTCGAATTTCATTTCGAATAGAAAATTCAC
AATTTCCATTACCTACAGTTTTGGACTAATCAATATGAAATT-CAACTCTCCCC-GCTCTTATGATTTGTAGAATAAGAA
CTCTTCTGTTTACTGAATTCTAAAAAAAAA---CTTTT-CTTC--------------------------TTGTATCTTCT
GTTTATTCTTTTTTCGAATAAAAGTTTTTC--TTTTTTCTCTATTTCTCGAAAAGAGCAGATATAAGAT-----CTTT-A
GTTAAAATTAATGAATCGTTGAAACTAATTGATTAAGTTTCAA-----------ACTTTTTT-GAAATTTTCTGAATTAT
TATTTC----------------------TCTGAATTACTATTTATTT------CTC-TGAATTAATATATAGATACTGCT
CTATATCTCTCGCTTTCAACCCAATCTATAAAA-GTTGTTAATCGGGATATGAACTATGAAAAATGTG------------
----------TCAAATTATAATGATTCAAAATAGATCCTATTTTATGATCGTTGAGAAAATGCATTTTTT-GTTTCATAT
TTT--------TGAAAT-CCGATAAACGAGAAATGAATCATTAAAAAATGAAAATGAGAAAGGACATTTTTTTT-AGTTC
TATCC-CTGT------ATAGGGGGTAGAACTATCCAGTTACAACAATTCAATTCCAGAAGATCATAAACTACACGAAAGG
TTGAAGTTAAGTAAAAGGGATACCCTATAAACGAA-------------AATAATGAACCTTCAAATCCCTATGAATTATT
ATTCATCAATTTGAATCTTTCCTAAAAAATACTAGATTGAGTTTACTTATTCAATCTGGACGATTG????????????
>nabea_BG609
TCAAAAGTTGTAATAATCTGAATCGGCTTGACTCAAAAA-GTTTCAACCTTTCGAATTTCATTTCGAATAGAAAATTCAC
AATTTTCATTACCTACAGTTTTGGACTAATCAATATGAAATT-CAACTCTCCCC-GCTCTTATGATTTGTAGAATAAGAA
CTCTTCTGTTTACTGAATTCTAAAAAAAAA---CTTTT-CTTC--------------------------TTGTATCTTCT
GTTTATTCTTTTTTCGAATAAAAGTTTTTC--TTTTTTCTCTATTTCTCGAAAAGAGCAGATATAAGAT-----CTTT-A
GTTAAAATTAATGAATCGTTGAAACTAATTGATTAAGTTTCAA-----------ACTTTTTT-GAAATTTTCTGAATTAT
TATTTC----------------------TCTGAATTACTATTTATTT------CTC-TGAATTAATATATAGATACTGCT
CTATATCTCTCGCTTTCAACCCAATCTATAAAA-GTTGTTAATCGGGATATGAACTATGAAAAATGTG------------
----------TCAAATTATAATGATTCAAAATAGATCCTATTTTATGATCGTTGAGAAAATGCATTTTTT-GTTTCATAT
TTT--------TGAAAT-CCGATAAACGAGAAATGAATCATTAAAAAATGAAAATGAGAAAGGACATTTTTTTTTAGTTC
TATCC-CTGT------ATAGGGGGTAGAACTATCCAGTTACAACAATTCAATTCCAGAAGATCATAAACTACACGAAAGG
TTGAAGTTAAGTAAAAGGGATACCCTATAAACGAA-------------AATAATGAACCTTCAAATCCCTATGAATTATT
ATTCATCAATTTGAATCTTTCCTAAAAAATACTAGATTGAGTTTACTTATTCAATCTGGACGGTTGAATATGAATAGA
>parkeri_EO12682
TCAAAAGTTGTAATAATCTGAATCGGCTTGACTCAAAAA-GTTTAAACTTTTCGAATTTCATTTCGAATAGAAAATTCAC
AATTTCCATTACCTACAGTTTTGGACTAATCAATATGAAATT-CAACTCTCCCC-GCTCTTATGATTTGTAGAATAAGAA
CTCTTCTGTTTACTGAATTCTAAAAAAAAA---CTTTT-CTTC--------------------------TTGTATCTTCT
GTTTATTCTTTTTTCGAATAAAAGTTTTTC--TTTTTTCTCTATTTCTCGAAAAGAGCAGATATAAGAT-----CTTT-A
GTTAAAATTAATGAATCGTTGAAACTAATTGATTAAGTTTCAA-----------ACTTTTTT-GAAATTTTCTGAATTAT
TATTTC----------------------TCTGAATTACTATTTATTT------CTC-TGAATTAATATATAGATACTGCT
CTATATCTCTCGCTTTCAACCCAATCTATAAAA-GTTGTTAATCGGGATATGAACTATGAAAAATGTG------------
----------TCAAATTATAATGATTCAAAATAGATCCTATTTTATGATCGTTGAGAAAATGCATTTTTT-GTTTCATAT
TTT--------TGAAAT-CCGATAAACGAGAAATGAATCATTAAAAAATGAAAATGAGAAAGGACATTTTTTTT-AGTTC
TATCC-CTGT------ATAGGGGGTAGAACTATCCAGTTACAACAATTCAATTCCAGAAGATCATAAACTACACGAAAGG
TTGAAGTTAAGTAAAAGGGATACCCTATAAACGAA-------------AATAATGAACCTTCAAATCCCTATGAATTATT
ATTCATCAATTTGAATCTTTCCTAAAAAAT????????????????????????????????????????????????
>parviporandra_MP877
TCAAAAGTTGTAATAATCTGAATCGGCTTGACTCAAAAA-GTTTCAACTTTTCTAATTTCATTTCGAATAGAAAATTCAC
AATTTCCATTACCTACAGTTTTGGACTAATCAATATGAAATT-CAACTCTCCCC-GCTCTTATGATTTGTAGAATAAGAA
CTCTTCTGTTTACTGAATTCTAAAAAAAAA---CTTTT-CTTC--------------------------TTGTATCTTCT
GTTTATTCTTTTTTCGAATAAAAGTTTTTC--TTTTTTCTCTATTTCTCGAAAAGAGCAGATATAAGAT-----CTTT-A
GTTAAAATTAATGAATCGTTGAAACTAATTGATTAAGTTTCAA-----------ACTTTTTT-GAAATTTTCTGAATTAT
TATTTC----------------------TCTGAATTACTATTTATTT------CTC-TGAATTAATATATAGATACTGCT
CTATATCTCTCGCTTTCAACCCAATCTATAAAA-GTTGTTAATCGGGATATGAACTATGAAAAATGTG------------
----------TCAAATTATAATGATTCAAAATAGATCCTATTTTATGATCGTTGAGAAAATGCATTTTTT-GTTTCATAT
TTT--------TGAAAT-CCGATAAACGAGAAATGAATCATTAAAAAATGAAAATGAGAAAGGACATTTTTTTT-AGTTC
TATCC-CTGT------ATAGGGGGTAGAACTATCCAGTTACAACAATTCAATTCCAGAAGATCATAAACTACACGAAAGG
TTGAAGTTAAGTAAAAGGGATACCCTATAAACGAA-------------AATAATGAACCTTCAAATCCCTATGAATTATT
ATTCATCAATTTGAATCTTTCCTAAAAAATACTAGATTGAGTTTACTTATTCAATCTGGACGATTGAATATGAATAGG
>pectinifolia_BG601
TCAAAAGTTGTAATAATCTGAATCGGCTTGACTCAAAAA-GTTTCAACTTTTCGAATTTCATTTCGAATAGAAAATTCAC
AATTTCCATTACCTACAGTTTTGGACTAATCAATATAAAATT-CAACTCTCCCC-GCTCTTATGATTTGTAGAATAAGAA
CTCTTCTGTTTACTGAATTCTAAAAAAAAA---CTTTT-CTTC--------------------------TTGTATCTTCT
GTTTATTCTTTTTTCGAATAAAAGTTTTTC--TTTTTTCTCTATTTCTCGAAAAGAGCAGATATAAGAT-----CTTT-A
GTTAAAATTAATGAATCGTTGAAACTAATTGATTAAGTTTCAA-----------ACTTTTTT-GAAATTTTCTGAATTAT
TATTTC----------------------TCTGAATTACTATTTAATT------CTC-TGAATTAATATATAGATACTGCT
CTATATCTCTCGCTTTCAACCCAATCTATAAAA-GTTGTTAATCGGGATATGAACTATGAAAAATGTG------------
----------TCAAATTATAATGATTCAAAATAGATCCTATTTTATGATCGTTGAGAAAATGCATTTTTT-GTTTCATAT
TTT--------TGAAAT-CCGATAAACGAGAAATGAATCATTAAAAAATGAAAATGAGAAAGGACATTTTTTTT-AGTTC
TATCC-CTGT------ATAGGGGGTAGAACTATCCAGTTACAACAATTCAATTCCAGAAGATCATAAACTACACGAAAGG
TTGAAGTTAAGTAAAAGGGATACCCTATAAACGAA-------------AATAATGAACCTTCAAATCCCTATGAATTATT
ATTCATCAATTTGAATCTTTCCTAAAAAA???????TTGAGTTTACTTATTCAATCTGGACGATTGAATATGAATAGG
>perlata_MP960
TCAAAAGTTGTAATAATCTGAATCGGCTTGACTCAAAAA-GTTTCAACTTTTCTAATTTCATTTCGAATAGAAAATTCAC
AATTTCCATTACCTACAGTTTTGGACTAATCAATATGAAATT-CAACTCTCCCC-GCTCTTATGATTTGTAGAATAAGAA
CTCTTCTGTTTACTGAATTCTAAAAAAAAA---CTTTT-CTT??????????????????????????????????????
????????????????????????????????????????????????????????????????????????????????
????????????????????????????????????????????????????????????????????????????????
????????????????????????????????????????????????????????????????????????????????
????????????????????????????????????????????????????????????????????????????????
????????????????????????????????????????????????????????????????????????????????
??????????????????????TAAACGAGAAATGAATCATTAAAAAATAAAAATGAGAAAGGACATTTTTTTT-CGTTC
TATCC-CTGT------ATAGGGGGTAGAACTATCCAGTTACAACAATTCAATTCCAGAAGATCATAAACTACACGAAAGG
TTGAAGTTAAGTAAAAGGGATACCCTATAAACGAA-------------AATAATGAACCTTCAAATCCCTATGAATTATT
ATTCATCAATTTGAATCTTTCCTAAAAAATACTAGATTGAGTTTACTTATTCAATCTGGACGATTGAATATGAATAGG
>perrieri_EO12635
TCAAAAGTTGTAATAATCTGAATCGGCTTGACTCAAAAA-GTTTCAACTTTTCGAATTTCATTTCGAATAGAAAATTCAC
AATTTCCATTACCTACAGTTTTGGACTAATCAATATGAAATT-CAACTCTCCCC-GCTCTTATGATTTGTAGAATAAGAA
CTCTTCTGTTTACTGAATTCTAAAAAAAAA---CTTTT-CTTC--------------------------TTGTATCTTCT
GTTTATTCTTTTTTCGAATAAAAGTTTTTC--TTTTTTCTCTATTTCTCGAAAAGAGCAGATATAAGAT-----CTTT-A
GTTAAAATTAATGAATCGTTGAAACTAATTGATTAAGTTTCAA-----------ACTTTTTT-GAAATTT-CBGAATTAT
TATTTC----------------------TC??????????????????????????????????????????????????
????????????????????????????????????????????????????????????????????????????????
????????????????????????????????????????????????????????????????????????????????
????????????????????????????????????????????????????????????????????????????????
????????????????????????????????????????????????????????????????????????????????
????????????????????????????????????????????????????????????????????????????????
??????????????????????????????????????????????????????????????????????????????
>petricola_MP996
TCAAAAGTTGTAATAATCTGAATCGGCTTGACTCAAAAA-GTTTCAACTTTTCGAATTTAATTTCGAATAGAAAATTCAC
AATTTCCATTACCTACAGTTTTGGACTAATCAATATGAAATT-CAACTCTCCCC-GCTCTTATGATTTGTAGAATAAGAA
CTCTTCTGTTTACTGAATTCTAAAAAAAAA---CTTTT-CTTC--------------------------TTGTATCTTCT
GTTTATTCTTTTTTCGAATAAAAGTTTTTC--TTTTTTCTCTATTTCTCGAAAAGAGCAGATATAAGAT-----CTTT-A
GTTAAAATTAATGAATCGTTGAAATTAATTGATTAAGTTTCAA-----------ACTTTTTT-GAAATTTTCTGAATTAT
TATTTC----------------------TCTGAATTACTATTTATTT------CTC-TGAATTAATATATAGATACTGCT
CTATATCTCTCGCTTTCAACCCAATCTATAAAA-GTTGTTAATCGGGATATGAACTATGAAAAATGTG------------
----------TCAAATTATAATGATTCAAAATAGATCCTATTTTATGATCGTTGAGAAAATGCATTTTTT-GTTTCATAT
TTT--------TGAAAT-CCGATAAACGAGAAATGAATCATTAAAAAATGAAAATGAGAAAGGACATTTTTTTT-AGTTC
TATCC-CTGT------ATAGGGGGTAGAACTATCCAGTTACAACAATTCAATTCCAGAAGATCATAAACTACACGAAAGG
TTGAAGTTAAGTAAAAGGGATACCCTATAAACGAA-------------AATAATGAACCTTCAAATCCCTATGAATTATT
ATTCATCAATTTTAATCTTTCCTAAAAAATACTAGATTGAGTTTACTTATTCAATCTGGACGATTGAATATGAATAGG
>platycodon_mad_EO12695
TCAAAAGTTGTAATAATCTGAATCGGCTTGACTCAAAAAAGTTTCAACTTTTCGAATTTCATTTCGAATAGAAAATTCAC
AATTTCCATTACCTACTGTTTTGGACTAATCAATATGAAATT-CAACTCTCCCC-GCTCTTATGATTTGTAGAATAAGAA
CTCTTCTGTTTACTGAATTCTAAAAAAAAA---CTTTT-CTTC--------------------------TTGTATCTTCT
GTTTATTCTTTTTTCGAATAAAAGTTTTTC--TTTTTTCTCTATTTCTCGAAAAGAGCAGATATAAGAT-----CTTT-A
GTTAAAATTAATGAATCGTTGAAACTAATTGATTAAGTTTCAA-----------ACTTTTTT-GAAATTTTCTGAATTAT
TATTTC----------------------TCTGAATTACTATTTATTT------CTC-TGAATTAATATATAGATACTGCT
CTATATCTCTCGCTTTCAACCCAATCTATAAAA-GGTGTTAATCGGGATATGAACTATGAAAAATGTG------------
----------TCAAATTATAATGATTCAAAATAGATCCTATTTTATGATCGTTGAGAAAATGCATTTTTT-GTTTCATAT
TTT--------TGAAAT-CCGATAAACGAGAAATGAATCATTAAAAAATGAAAATGAGAAAGGACATTTTTTTT-AGTTC
TATCC-CTGT------ATAGGGGGTAGAACTATCCAGTTACAACAATTCAATTCCAGAAGATCATAAACTACACGAAAGG
TTGAAGTTAAGTAAAAGGGATACCCTATAAACGAA-------------AATAATGAACCTTCAAATCCCTATGAATTATT
ATTCATCAATTTGAATCTTTCCTAAAAACTACTAGATTGAGTTTACTTATTCAATCTGGACGATTGAATATGAATAGG
>plukenetii_plu_EO
TCAAAAGTTGTAATAATCTGAATCGGCTTGACTCAAAAA-GTTTCAACTTTTCGAATTTCATTTCGAATAGAAAATTCAC
AATTTCCATTACCTACAGTTTTGGACTAATCAATATGAAATT-CAACTCTCCCC-GCTCTTATGATTTGTAGAATAAGAA
CTCTTCTGTTTACTGAATTCTAAAAAAAAA---CTTTT-CTTC--------------------------TTGTATCTTCT
GTTTATTCTTTTTTCGAATAAAAGTTTTTC--TTTTTTCTCTATTTCTCGAAAAGAGCAGATATAAGAT-----CTTT-A
GTTAAAATTAATGAATCGTTGAAACTAATTGATTAAGTTTCAA-----------ACTTTTTT-GAAATTTTCTGAATTAT
TATTTC----------------------TCTGAATTACTATTTATTT------CTC-TGAATTAATATATAGATACTGCT
CTATATCTCTCGCTTTCAACCCAATCTATAAAA-GTTGTTAATCGGGATATGAACTATGAAAAATGTG------------
----------TCAAATTATAATGATTCAAAATAGATCCTATTTTATGATCGTTGAGAAAATGCATTTTTT-GTTTCATAT
TTT--------TGAAAT-CCGATAAACGAGAAATGAATCATTAAAAAATGAAAATGAGAAAGGACATTTTTTTT-AGTTC
TATCC-CTGT------ATAGGGGGTAGAACTATCCAGTTACAACAATTCAATTCCAGAAGATCATAAACTACACGAAAGG
TTGAAGTTAAGTAAAAGGGATACCCTATAAACGAA-------------AATAATGAACCTTCAAATCCCTATGAATTATT
ATTCATCAATTTGAATCTTTCCTAAAAAATACTAGATTGAGTTTACTTATTCAATCTGGACGATTGAATATGAATAGG
>psittacina_IJ1237
TCAAAAGTTGTAATAATCTGAATCGGCTTGACTCAAAAA-GTTTCAACTTTTCGAATTTCATTTCGAATAGAAAATTCAC
AATTTCCATTACCTACAGTTTTGGACTAATCAATATGAAATT-CAACTCTCCCC-GCTCTTATGATTTGTAGAATAAGAA
CTCTTCTGTTTACTGAATTCAAAAAAAAAAA--CTTTT-CTTC--------------------------TTGTATCTTCT
GTTTATTCTTTTTTCGAATAAAAGTTTTTC--TTTTTTCTCTATTTCTCGAAAAGAGCAAATATAAAAT-----CTTT-A
GTTAAAATTAATTAATCGTTGAAACTAATTGATTAAGTTTCAA-----------ACTTTTTT-GAAATTTTCTGAATTAT
TATTTC----------------------TCTGAATTACTATTTATTT------CTA-TGAATTAATATATAGATACTGCT
CTATATCTCTCGCTTTCAACCCAATCTATAAAA-GTAGTTAATCGGGATATGAACTATGAAAAATGTG------------
----------TCAAATTATAATGATTCAAAATAGATGCTATTTTATGATCGTTGAGAAAATGCATTTTTT-GTTTCATAT
TTT--------TGAAAT-CCGATAAACGAGAAATGAATCATTAAAAAATGAAAATGAGAAAGGACATTTTTTTT-AGTTC
TATCC-CTGT------ATAGGGGGTAGAACTATCCAGTTACAACAATTCAATTCCAGAAGATCATAAACTACACGAAAGG
TTGAAGTTAAGTAAAAGGGATACCCTATAAACGAA-------------AATAATGAACCTTCAAATCCCTATGAATTATT
ATTCATCAATTTGAATCTTTCCTAAAAAATACTAGATTGAGTTTACTTATTCAATCTGGACGATTGAATATGAATAGG
>pubescens_EO12503
TCAAAAGTTGTAATAATCTGAATCGGCTTGACTCAAAAA-GTTTCAACTTTTCTAATTTCATTTAGAATAGAAAATTCAA
AATTTCCATTACCTACAGTTTTGGACTAATCAATATGAAATT-CAACTCTCCCC-GCTCTTATGATTTGTAGAATAAGAA
CTCTTCTGTTTACTGAATTCTAAAAAAAAA---CTTTT-CTTC--------------------------TTGTATCTTCT
GTTTATTCTTTTTTCGAATAAAAGTTTTTC--TTTTTTCTCTATTTCTCGAAAAGAGCAGATAT????????????????
????????????????????????????????????????????????????????????????????????????????
????????????????????????????????????????????????????????????????????????????????
????????????????????????????????????????????????????????????????????????????????
????????????????????????????????????????????????????????????????????????????????
??????????????????????????????AAATGAATCATTAAAAAATGAAAATGAGAAAGGACTTTTTTTTT-AGTTC
TATCC-CTGT??????ATAGGGGGTAGAACTATCCAGTTACAACAATTCAATTCCAGAAGATCATAAACTACACGAAAGG
TTGAAGTTAAGTAAAAGGGATACCCTATAAACGAA-------------AATAATGAACCTTCAAATCCCTATGAATTATT
ATTCATCAATTTGAATCTTTCCTAAAAAATACTAGATTGAGTTTACTTATTCAATCTGGACGATTGAATATGAATAGG
>pycnantha_MP1011
TCAAAAGTTGTAATAATCTGAATCGGCTTGACTCAAAAA-GTTTCAACTTTTCTAATTTCATTTCGAATAGAAAATTCAC
AATTTCCATTACCTACAGTTTTTGACTAATCAATATGAAATT-CAACTCTCCCC-GCTCTTATGATTTGTAGAATAAGAA
CTCTTCTGTTTACTGAATTCTAAAAAAAAA---CTTTT-CTTC--------------------------TTGTATCTTCT
GTTTATTCTTTTTTCGAATAAAAGTTTTTC--TTTTTTCTCTATTTCTCGAAAAGAGCAGATATAAGAT-----CTTT-A
GTTAAAATTAATGAATCGTTGAAACTAATTGATTAAGTTTCAA-----------ACTTTTTT-GAAATTTTCTGAATTAT
TATTTC----------------------TCTGAATTACTATTTATTT------CTC-TGAATTAATATATAGATACTGCT
CTATATCTCTCGCTTTCAACCCAATCTATAAAA-GTTGTTAATCGGGATATGAACTATGAAAAATGTG------------
----------TCAAATTATAATGATTCAAAATAGATCCTATTTTATGATCGTTGAGAAAATGCATTTTTT-GTTTCATAT
TTT--------TGAAAT-CCGATAAACGAGAAATGAATCATTAAAAAATGAAAATGAGAAAGGATATTTTTTTT-AGTTC
TATCC-CTGT------ATAGGGGGTAGAACTATCCAGTTACAACAATTCAATTCCAGAAGATCATAAACTACACGAAAGG
TTGAAGTTAAGTAAAAGGGATACCCTATAAACGAA-------------AATAATGAACCTTCAAATCCCTATGGATTATT
ATTCATCAATTTGAATCTTTCCTAAAAAA???????TTGAGTTTACTTATTCAATCTGGACGATTGAATATGAATAGG
>rakotozafyana_EO12661
TCAAAAGTTGTAATAATCTGAATCGGTTTGACTCAAAAA-GTTTCAACTTTTCGAATTTCATTTCGAATAGAAAATTCAC
AATTTCCATTACCTACAGTTTTGGACTAATCAATATGAAATT-CAACTCTCCCC-GCTCTTATGATTTGTAGAATAAGAA
CTCTTCTGTTTACTGAATTCTAAAAAAAAA---CTTTT-CTTC--------------------------TTGTATCTTCT
GTTTATTCTTTTTTCGAATAAAAGTTTTTC--TTTTTTCTCTATTTCTCGAAAAGAGCAGATATAAGAT-----CTTT-A
GTTAAAATTAATGAATCGTTGAAACTAATTGATTAAGTTTCAA-----------ACTTTTTT-GAAATTTTCTGAATTAT
TATTTC----------------------TCTGAATTACTATTTATTT------CTC-TGGATTAATATATAGATACTGCT
CTATATCTCTCGCTTTCAACCCAATCTATAAAA-GTTGTTAATCGGGATATGAACTATGAAAAATGTG------------
----------TCAAATTATAATGATTCAAAATAGATCCTATTTTATGATCGTTGA?????????????????????????
????????????????????????????????????????????????????????????????????????????????
????????????????????????????????????????????????????????????????????????????????
????????????????????????????????????????????????????????????????????????????????
??????????????????????????????????????????????????????????????????????????????
>reunionensis_FN744
TCAAAAGTTGTAATAATCTGAATCGGCTTGACTCAAAAA-GTTTCAACTTTTCGAATTTCATTTCGAATAGAAAATTCAC
AATTTCCATTACCTACAGTTTTGGACTAATCAATATGAAATT-CAACTCTCCCC-GCTCTTATGATTTGTAGAATAAGAA
CTCTTCTGTTTACTGAATTCTAAAAAAAAA---CTTTT-CTTC--------------------------TTGTATCTTCT
GTTTATTCTTTTTTCGAATAAAAGTTTTTC--TTTTTTCTCTATTTCTCGAAAAGAGCAGATATAAGAT-----CTTT-A
GTTAAAATTAATGAATCGTTGAAACTAATTGATTAAGTTTCAA-----------ACTTTTTT-GAAATTTTCTGAATTAT
TATTTC----------------------TCTGAATTACTATTTATTT------CTC-TGAATTAATATATAGATACTGCT
CTATATCTCTCGCTTTCAACCCAATCTATAAAA-GTTGTTAATCGGGATATGAACTATGAAAAATGTG------------
----------TCAAATTATAATGATTCAAAATAGATCCTATTTTATGATCGTTGAGAAAATGCATTTTTT-GTTTCATAT
TTT--------TGAAAT-CCGATAAACGAGAAATGAATCATTAAAAAATGAAAATGAGAAAGGACATTTTTTTT-AGTTC
TATCC-CTGT------ATAGGGGGTAGAACTATCCAGTTACAACAATTCAATTCCAGAAGATCATAAACTACACGAAAGG
TTGAAGTTAAGTAAAAGGGATACCCTATAAACGAA-------------AATAATGAACCTTCAAATCCCTATGAATTATT
ATTCATCAATTTGAATCTTTCCTAAAAAATACTAGATTGAGTTTACTTATTCAATCTGGACGATTGAATATGAATAGG
>rhopalantha_MP909_CP
TCAAAAGTTGTAATAATCTGAATCGGCTTGACTCAAAAA-GTTTCAACTTTTCTAATTTCATTTCGAATAGAAAATTCAC
AATTTCCATTACCTACAGTTTTTGACTAATCAATATGAAATT-CAACTCTCCCC-GCTCTTATGATTTGTAGAATAAGAA
C???????????????????????????????????????????????????????????????????????????????
????????????????????????????????????????????????????????????????????????????????
????????????????????????????????????????????????????????????????????????????????
????????????????????????????????????????????????????????????????????????????????
????????????????????????????????????????????????????????????????????????????????
????????????????????????????????????????????????????????????????????????????????
????????????????????????????????????????????????????????????????????????????????
???????????????????GGGGGTAGAACTATCCAGTTACAACAATTCAATTCCAGAAGATCATAAACTACACGAAAGG
TTGAAGTTAAGTAAAAGGGATACCCTATAAACGAA-------------AATAATGAACCTTCAAATCCCTATGAATTATT
ATTCATCAATTTGAATCTTTCCTAAAAAATACTAGATTGAGTTTACTTATTCAATCTGGACGATTGAATATGAATAGG
>rigidula_MP534
TCAAAAGTTGTAATAATCTGAATCGGCTTGACTCAAAAA-GTTTCAACTTTTCTAATTTCATTTCGAATAGAAAATTCAC
AATTTCCATTACCTACAGTTTTGGACTAATCAATATGAAATT-CAACTCTCCCC-GCTCTTATGATTTGTAGAATAAGAA
CTCTTCTGTTTACTGAATTCTAAAAAAAAA---CTTTT-CTTC--------------------------TTGTATCTTCT
GTTTATTCTTTTTTCGAATAAAAGTTTTTC--TTTTTTCTCTATTTCTCGAAAAGAGCAGATATAAGAT-----CTTT-A
GTTAAAATTAATGAATCGTTGAAACTAATTGATTAAGTTTCAA-----------ACTTTTTT-GAAATTTTCTGAATTAT
TATTTC----------------------TCTGAATTACTATTTATTT------CTC-TGAATTAATATATAGATACTGCT
CTATATCTCTCGCTTTCAACCCAATCTATAAAA-GTTGTTAATCGGGATATGAACTATGAAAAATGTG------------
----------TCAAATTATAATGATTCAAAATAGATCCTATTTTATGATCGTTGAGAAAATGCATTTTTT-GTTTCATAT
TTT--------TGAAAT-CCGATAAACGAGAAATGAATCATTAAAAAATGAAAATGAGAAAGGACATTTTTTTT-AGTTC
TATCC-CTGT------ATAGGGGGTAGAACTATCCAGTTACAACAATTCAATTCCAGAAGATCATAAACTACACGAAAGG
TTGAAGTTAAGTAAAAGGGATACCCTATAAACGAA-------------AATAATGAACCTTCAAATCCCTAATAATTATT
ATTCATCAATTTGAATCTTTCCTAAAAAATACTAGATTGAGTTTACTTATTCAATCTGGACGATTGAATATGAATAGG
>scoparia_AH
TCAAAAGTTGTAATAATCTGAATCGGCTTGACTCAAAAA-GTTTCAACTTTTCGAATTTCATTTCGAATAGAAAATTCAC
AATTTCCATTACCTACTGTTTTGGACTAATCAATATGAAATT-CAACTCTCCCC-GCTCTTATGATTTGTAGAATAAGAA
CTCTTCTGTTTACTGAATTCTAAAAAAAAA---CTTTT-CTTC--------------------------TTGTATCTTCT
GTTTATTCTTTTTTCGAATAAAAGTTTTTC--TTTTTTCTCTATTTCTCGAAAAGAGCAGATATAAGAT-----CTTT-A
GTTAAAATTAATGAATCGTTGAAACTAATTGATTAAGTTTCAA-----------ACTTTTTT-GAAATTTTCTGAATTAT
TATTTC----------------------TCTGAATTACTATTTATTT------CTC-TGAATTAATATATAGATACTGCT
CTATATCTCTCGCTTTCAACCCAATCTATAAAA-GGTGTTAATCGGGATATGAACTATGAAAAATGTG------------
----------TCAAATTATAATGATTCAAAATAGATCCTATTTTATGATCGTTGAGAAAATGCATTTTTT-GTTTCATAT
TTT--------TGAAAT-CCGATAAACGAGAAATGAATCATTAAAAAATGAAAATGAGAAAGGACATTTTTTTT-AGTTC
TATCC-CTGT------ATAGGGGGTAGAACTATCCAGTTACAACAATTCAATTCCAGAAGATCATAAACTACACGAAAGG
TTGAAGTTAAGTAAAAGGGATACCCTATAAACGAA-------------AATAATGAACCTTCAAATCCCTATGAATTATT
ATTCATCAATTTGAATCTTTCCTAAAAA??????????????????????????????????????????????????
>serrata_MP818
TCAAAAGTTGTAATAATCTGAATCGGCTTGACTCAAAAA-GTTTCAACTTTTCTAATTTCATTTCGAATAGAAAATTCAC
AATTTCCATTACCTACAGTTTTGGACTAATCAATATGAAATT-CAACTCTCCCC-GCTCTTATGATTTGTAGAATAAGAA
CTCTTCTGTTTACTGAATTCTAAAAAAAAAAA-CTTTT-CTTC--------------------------TTGTATCTTCT
GTTTATTCTTTTTTCGAATAAAAGTTTTTC--TTTTTTCTCTATTTCTCGAAAAGAGCAGATATAAGAT-----CTTT-A
GTTAAAATTAATGAATCGTTGAAACTAATTGATTAAGTTTCAA-----------ACTTTTTT-GAAATTTTCTGAATTAT
TATTTC----------------------TCTGAATTACTATTTATTT------CTC-TGAATTAATATATAGATACTGCT
CTATATCTCTCGCTTTCAACCCAATCTATAAAA-GTTGTTAATCGGGATATGAACTATGAAAAATGTG------------
----------TCAAATTATAATGATTCAAAATAGATCCTATTTTATGATCGTTGAGAAAATGCATTTTTT-GTTTCATAT
TTT--------TGAAAT-CCGATAAACGAGAAATGAATCATTAAAAAATGAAAATGAGAAAGGACATTTTTTTT-AGTTC
TATCC-CTGT------ATAGGGGGTAGAACTATCCAGTTACAACAATTCAATTCCAGAAGATCATAAACTACACGAAAGG
TTGAAGTTAAGTAAAAGGGATACCCTATAAACGAA-------------AATAATGAACCTTCAAATCCCTATGAATTATT
ATTCATCAATTTGAATCTTTCCTAAAAAATACTAGATTGAGTTTACTTATTCAATCTGGACGATTGAATATGAATAGG
>sicula_boc_DM
TCAAAAGTTGTAATAATCTGAATCGGCTTGACTCAAAAA-GTTTCAACTTTTCGAATTTCATTTCGAATAGAAAATTCAC
AATTTCCATTACCTACTGTTTTGGACTAATCAATATGAAATT-CAACTCTCCCC-GCTCTTATGATTTGTAGAATAAGAA
CTCTTCTGTTTACTGAATTCTAAAAAAAAA---CTTTT-CTTC--------------------------TTGTATCTTCT
GTTTATTCTTTTTTCGAATAAAAGTTTTTC--TTTTTTCTCTATTTCTCGAAAAGAGCAGATATAAGAT-----CTTT-A
GTTAAAATTAATGAATCGTTGAAACTAATTGATTAAGTTTCAA-----------ACTTTTTT-GAAATTTTCTGAATTAT
TATTTC----------------------TCTGAATTACTATTTATTT------CTC-TGAATTAATATATAGATACTGCT
CTATATCTCTTGCTTTCAACCCAATCTATAAAA-GTTGTTAATCGGGATATGAACTATGAAAAATGTG------------
----------TCAAATTATAATGATTCAAAATAGATCCTATTTTATGATCGTTGAGAAAATGCATTTTTT-GTTTCATAT
TTT--------TGAAAT-CCGATAAACGAGAAATGAATCATTAAAAAATGAAAATGAGAAAGGACATTTTTTTT-AGTTC
TATCC-CTGT------ATAGGGGGTAGAACTATCCAGTTACAACAATTCAATTCCAGAAGATCATAAACTACACGAACGG
TTGAAGTTAAGTAAAAGGGATACCCTATAAACGAA-------------AATAATGAACCTTCAAATCCCTATGAATTATT
ATTCATCAATTTGAATCTTTCCTAAAAAATACTAGATT-AGTTTACTTATTCAATCTGGACGATTGAATATGAATAGG
>silvatica_A2
TCAAAAGTTGTAATAATCTGAATCGGCTTGACTCAAAAA-GTTTCAACTTTTCGAATTTCATTTCGAATAGAAAATTCAC
AATTTCCATTACCTACATTTTTGGACTAATCAATATGAAATT-CAACTCTCCCC-GCTCTTATGATTTGTAGAATAAGAA
CTCTTCTGTTTACTGAATTCTAAAAAAAAA---CTTTT-CTTC--------------------------TTGTATCTTCT
GTTTATTCTTTTTTCGAATAAAAGTTTTTC--TTTTTTCTCTATTTCTCGAAAAGAGCAGATATAAGAT-----CTTT-A
GTTAAAATTAATGAATCGTTGAAACTAATTGATTAAGTTTCAA-----------ACTTTTTT-GAAATTTTCTGAATTAT
TATTTCAATTTTCTGAATTATTATTT-CTCTGAATTACTATTTATTT------CTA-TGAATTAATATATGGATACTGCT
CTATATCTCTCGCTTTCAACCCAATCTATAAAA-GTTGTTAATCGGGATATGAAATATGAAAAATGTG------------
----------TCAAATTATAATGATTCAAAATAGATGCTATTTTATGATCGTTGAGAAAATGCATTTTTT-GTTTCATAT
TTT--------TGAAAT-CCGATAAACGAGAAATGAATCATTAAAAAATGAAAATGAGAAAGGACATTTTTTTT-AGTTC
TATCC-CTGT------ATAGGGGGTAGAACTATCCAGTTACAACAATTCAATTCCAGAAGATCATAAACTACACGAAAGG
TTGAAGTTAAGTAAAAGGGATACCCTATAAACGAA-------------AATAATGAACCTTCAAATCCCTATGAATTATT
ATTCATCAATTTGAATCTTTCCTAAAAAATACTAGATTGAGTTTACTTATTCAATCTGGACGATTGAATATGAATAGG
>sp_mad3_EO12632
TCAAAAGTTGTAATAATCTGAATCGGCTTGACTCAAAAA-GTTTCAACTTTTCGAATTTCATTTCGAATAAAAAATTCAC
AATTTCCATTACCTACAGTTTTGGACTAATCAATATGAAATT-CAACTCTCCCC-GCTCTTATGATTTGAAGAATAAGAA
CTCTTCTGTTTACTGAATTCTAAAAAAAAA---CTTTT-CTTC--------------------------TTGTATCTTCT
GTTTATTCTTTTTTCGAATAAAAGTTTTTC--TTTTTTCTCTATTTCTCGAAAAGAGCAAATATAAGAT-----CTTT-A
GTTAAAATTAATGAATCGTTGAAACTAATTGATTAAGTTTCAA-----------ACTTTTTG-GAAATTTTCTGACTTAT
TATTTC----------------------TCTGA-TAAC??????????????????????????????????????????
????????????????????????????????????????????????????????????????????????????????
????????????????????????????????????????????????????????????????????????????????
????????????????????????????????????????????????????????????????????????????????
????????????????????????????????????????????????????????????????????????????????
????????????????????????????????????????????????????????????????????????????????
??????????????????????????????????????????????????????????????????????????????
>sp_mad5_EO12641
TCAAAAGTTGTAATAATCTGAATCGGCTTGACTCAAAAA-GTTTCAACTTTTCGAATTTCATTTCGAATAGAAAATTCAC
AATTTCCATTACCTACAGTTTTGGACTAATCAATATGAAATT-CAACTCTCCCC-GCTCTTATGATTTGTAGAATAAGAA
CTCTTCTGTTTACTGAATTCTAAAAAAAAA---CTTTT-CTTC--------------------------TTGTATCTTCT
GTTTATTCTTTTTTCGAATAAAAGTTTTTC--TTTTTTCTCTATTTCTCGAAAAGAGCAGATATAAGAT-----CTTT-A
GTTAAAATTAATGAATCGTTGAAACTAATTGATTAAGTTTCAA-----------ACTTTTTT-GAAATTTTCTGAATTAT
TATTTC----------------------TCTGAATTACTATTTATTT------CTC-TGAATTAATATATAGATACTGCT
CTATATCTCTCGCTTTCAACCCAATCTATAAAA-GTTGTTAATCGGGATATGAACTATGAAAAATGTG------------
----------TCAAATTATAATGATTCAAAATAGATCCTATTTTATGATCGTTGAGAAAATGCATTTTTT-GTTTCATAT
TTT--------TGAAAT-CCGATAAACGAGAAATGAATCATTAAAAAATGAAAATGAGAAAGGACATTTTTTTT-AGTTC
TATCC-CTGT------ATAGGGGGTAGAACTATCCAGTTACAACAATTCAATTCCAGAAGATCATAAACTACACGAAAGG
TTGAAGTTAAGTAAAAGGGATACCCTATAAACGAA-------------AATAATGAACCTTCAAATCCCTATGAATTATT
ATTCATCAATTTGAATCTTTCCTAAAAAATACTAGATTGAGTTTACTTA------CTGGACGATTGAATATGAATAGG
>sp_mitrastylus2_EO12691
TCAAAAGTTGTAATAATCTGAATCGGCTTGACTCAAAAA-GTTTAAACTTTTCGAATTTCATTTCGAATAGAAAATTCAC
AATTTCCATTACCTACAGTTTTGGACTAATCAATATGAAATT-CAACTCTCCCC-GCTCTTATGATTTGTAGAATAAGAA
CTCTTCTGTTTACTGAATTCTAAAAAAAAA---CTTTT-CTTC--------------------------TTGTATCTTCT
GTTTATTCTTTTTTCGAATAAAAGTTTTTC--TTTTTTCTCTATTTCTCGAAAAGAGCAGATATAAGAT-----CTTT-A
GTTAAAATTAATGAATCGTTGAAACTAATTGATTAAGTTTCAA-----------ACTTTTTT-GAAATTTTCTGAATTAT
TATTTC----------------------TCTGAATTACTATTTATTT------CTC-TGAATTAATATATAGATACTGCT
CTATATCTCTCGCTTTCAACCCAATCTATAAAA-GTTGTTAATCGGGATATGAACTATGAAAAATGTG------------
----------TCAAATTATAATGATTCAAAATAGATCCTATTTTATGATCGTTGAGAAAATGCATTTTTT-GTTTCATAT
TTTT-------TGAAAT-CCGATAAACGAGAAATGA-TCATTAAAAAATGAAATGGGGAAAGGACATTTTTTTT-AGTTC
TATCC-CCGT------ATAGGGGGTAGAACTATCCAGTTACAACAATTCATTTCCAGAAGGTCATGAACTACACGAAAGG
TTGAAGTTAAGTAAAAGGGATACCCTATAAACGAA-------------AATAATGAACCTTCAAATCCCTATGAATTATT
ATTCATCAATTTGAATCTTTCCTAAAAAATACTAGATTGAGTTTACTTATTCAATCTGGACGATTGAATATGAATAGG
>sparsa_BG602
TCAAAAGTTGTAATAATCTGAATCGGCTTGACTCAAAAA-GTTTCAACTTTTCTAATTTCATTTCGAATAGAAAATTCAC
AATTTCCATTACCTACAGTTTTGGACTAATCAATATGAAATT-CAACTCTCCCC-GCTCTTATGATTTGTAGAATAAGAA
CTCTTCTGTTTACTGAATTCTAAAAAAAAA---CTTTT-CTTC--------------------------TTGTATCTTCT
GTTTATTCTTTTTTCGAATAAAAGTTTTTC--TTTTTTCTCTATTTCTCGAAAAGAGCAGATATAAGAT-----CTTT-A
GTTAAAATTAATGAATCGTTGAAACTAATTGATTAAGTTTCAA-----------ACTTTTTT-GAAATTTTCTGAATTAT
TATTTC----------------------TCTGAATTACTATTTATTT------CTC-TGAATTAATATATAGATACTGCT
CTATATCTCTCGCTTTCAACCCAATCTATAAAA-GTTGTTAATCGGGATATGAACTATGAAAAATGTG------------
----------TCAAATTATAATGATTCAAAATAGATCCTATTTTATGATCGTTGAGAAAATGCATTTTTT-GTTTCATAT
TTT--------TGAAAT-CCGATAAACGAGAAATGAATCATTAAAAAATGAAAATGAGAAAGGACATTTTTTTT-AGTTC
TATCC-CTGT------ATAGGGGGTAGAACTATCCAGTTACAACAATTCAATTCCAGAAGATCATAAACTACACGAAAGG
TTGAAGTTAAGTAAAAGGGATACCCTATAAACGAA-------------AATAATGAACCTTCAAATCCCTATGAATTATT
ATTCATCAATTTGAATCTTTCCTAAAAAATACTAGATTGAGTTTACTTATTCAATCTGGACGATTGAATATGAATAGG
>spiculifolia_AS57234
TCAAAAGTTGTAATAATCTGAATCGGCTTGACTCAAAAA-GTTGAAACTTTTCTAATTTCATTTCGAATAGAAAATTCAC
AATTTCCATTACCTACTGTTTTGGACTAATCAATATGAAATT-CAACTCTCCCC-GCTCTTATGATTTGTAGAATAAGAA
CTCTTCTGTTTACTGAATTCAAAAAAAAAAAA-CTTTT-CTTC--------------------------TTGTATCTTCT
GTTTATTCTTTTTTCGAATAAAAGTTTTTC--TTTTTTCTCTATTTCTCGAAAAGAGCAGATATAAGAT-----CTTT-A
GTTAAAATTAATGAATCGTTGAAACTAATTGATTAAGTTTCAA-----------ACTTTTTT-GAAATTTTCTGAATTAT
TATTTC----------------------TCTGAATTACTATTTATTT------CTC-TGAATTAATATATAGATACTGCT
CTATATCTCTCGCTTTCAACCCAATCTAGAAAA-GTTGTTAATCGGGATATGAACTATGAAAAATGTG------------
----------TCAAATTATAATGATTCAAAATAGATCCTATTTTATGATCGTTGAGAAAATGCATTTTTT-GTTTCATAT
TTT--------TGAAAT-CCGATAAACGAGAAATGAATCATTAAAAAATGAAAATGAGAAAGGACATTTTTTTT-AGTTC
TATCC-CTGT------ATAGGGGGTAGAACTATCCAGTTACAACAATTCAATTCCAGAAGATCATAAACTACACGAAAGG
TTGAGGTTAAGTAAAAGGGATACCCTATAAACGAA-------------AATAATGAACCTTCAAATCCCTATGAATTATT
ATTCATCAATTTGAATCTTTCCTAAAAAATACTAGATTGAGTTTACTTATTCAATCTGGACGATTGAATATGAATAGG
>straussiana_MP638
TCAAAAGTTGTAATAATCTGAATCGGCTTGACTCAAAAA-GTTTCAACTTTTCGAATTTCATTTCGAATAGAAAATTCAC
AATTTCCATTACCTACAGTTTTGGACTAATCAATATGAAATT-CAACTCTCCCC-GCTCTTATGATTTGTAGAATAAGAA
CTCTTCTGTTTACTGAATTAAAAAAAAAAA---CTTTT-CTTC--------------------------TKGWAYCTTCT
GTTTATTCTTTTTTCGAATAAAAGTTTTTA--TTTTTTCTCTATTTCTCGAAAAGAGCAGATATAAGAT-----CTTT-A
GTTAAAATTAATGAATCGTTGAAACTAATTGATTAAGTTTCAA-----------ACTTTTTT-GAAATTTTCTGAATTAT
TATTTC----------------------TCTGAATTACTATTTATTT------CTA-TGAATTAATATATAGATACTGCT
CTATATCTCTCGCTTTCAACCCAATCTATAAAA-GTAGTTAATCGGGATATGAACTATGAAAAATGTG------------
----------TCAAATTATAATGATTCAAAATAGATGCTATTTTATGATCGTTGAGAAAATGCATTTTTT-GTTTCATAT
TTT--------TGAAAT-CCGATAAACGAGAAATGAATCATTAAAAAATGAAAATGAGAAAGGACATTTTTTTT-AGTTC
TATCC-CTGT------ATAGGGGGTAGAACTATCCAGTTACAACAATTCAATTCCAGAAGATCATAAACTACACGAAAGG
TTGAAGTTAAGTAAAAGGGATACCCTATAAACGAA-------------AATAATGAACCTTCAAATCCCTATGAATTATT
ATTCATCAATTTGAATCTTTCCTAAAAAATACTAGATTGAGTTTACTTATTCAATCTGGACGATTGAATATGAATAGG
>strigosa_MP673
TCAAAAGTTGTAATAATCTGAATCGGCTTGACTCAAAAA-GTTGAAACTTTTCGAATTTCATTTCGAATAGAAAATTCAC
AATTTCCATTACCTACTGTTTTGGACTAATCAATATGAAATT-CAACTCTCCCC-GCTCTTATGATTTGTAGAATAAGAA
CTCTTCTGTTTACTGAATTCGAAAAAAAAAAAACTTTT-CTTC--------------------------TTGTATCTTCT
GTTTATTCTTTTTTCGAATAAAAGTTTTTC--TTTTTTCTCTATTTCTCGAAAAGAGCAGATATAAGAT-----CTTT-A
GTTAAAATTAATGAATCGTTGAAACTAATTGATTAAGTTTCAA-----------ACTTTTTT-GAAATTTTCTGAATTAT
TATTTC----------------------TCTGAATTACTATTTATTT------CTC-TGAATTAATATATAGATACTGCT
CTATATCTCTCGCTTTCAACCCAATCTATAAAA-GTTGTTAATCGGGATATGAACTATGAAAAATGTG------------
----------TCAAATTATAATGATTCAAAATAGATCCTATTTTATGATCGTTGAGAAAATGCATTTTTT-GTTTCATAT
TTT--------TGAAAT-CCGATAAACGAGAAATGAATCATTAAAAAATGAAAATGAGAAAGGACATTTTTTTT-AGTTC
TATCC-CTGT------ATAGGGGGTAGAACTATCCAGTTACAACAATTCAATTCCAGAAGATCATAAACTACACGAAAGG
TTGAAGTTAAGTAAAAGGGATACCCTATAAACGAA-------------AATAATGAACCTTCAAATCCCTATGAATTATT
ATTCATCAATTTGAATCTTTCCTAAAAAATACTAGATTGAGTTTACTTATTCAATCTGGACGATTG????????????
>subverticillaris_EO12625
TCAAAAGTTGTAATAATCTGAATCGGCTTGACTCAAAAA-GTTTCAACTTTTCGAATTTCATTTCGAATAGAAAATTCAC
AATTTCCATTACCTACAGTTTTGGACTAATCAATACGAAATT-CAACTCTCCCC-GCTCTTATGATTTGTAGAATAAGAA
CTCTTCTGTTTACTGAATTCTAAAAAAAAA---CTTTT-CTTC--------------------------GTGTATCTTCT
GTTTATTCTTTTTTCGAATAAAAGTTTTTC--TTTTTTCTCTATTTCTCGAAAAGAGCAGATATAAGAT-----CTTT-A
GTTAAAATTAATGAATCGTTGAAACTAATTGATTAAGTTTCAA-----------ACTTTTTT-GAAATTTTCTGAATTAT
TATTTCAATTTTCTGAATTATTATTT-CTCTGAATTACTATTTATTT------CTA-TGAATTAATATATAGATACTGCT
CTATATCTCTCGCTTTCAACCCAATCTATAAAA-GTTGTTAATCGGGATATGAACTATGAAAAATGTG------------
----------TCAAATTATAATGATTCAAAATAGATGCTATTTTATGATCGTTGAGAAA-TGCATTTTTT-GTTTCATAT
TTTT-------TG???????????????????????????????????????????????????????????????????
????????????????????????????????????????????????????????????????????????????????
????????????????????????????????????????????????????????????????????????????????
??????????????????????????????????????????????????????????????????????????????
>swaziensis_LL1181
TCAAAAGTTGTAATAATCTGAATCGGCTTGACTCAAAAA-GTTGAAACTTTTCGAATTTCATTTCGAATAGAAAATTCAC
AATTTCCATTACCTACAGTTTTGGACTAATCAATATGAAATT-CAACTCTCCCC-GCTCTTATGATTTGTAGAATAAGAA
CTCTTCTGTTTACTGAATTCGAAAAAAAAA---CTTTT-CTTC--------------------------TTGTATCTTCT
GTTTATTCTTTTTTCGAATAAAATTTTTTA--TTTTTTCTCTATTTCTCGAAAAGAGCAGATATAAGAT-----CTTT-A
GTTAAAATTAATGAATCGTTGAAACTAATTGATTAAGTTTCAA-----------ACTTTTTT-GAAATTTTCTGAATTAT
TATTTC----------------------TCTGAATTACTATTTTTTT------CTA-TGAATTAATATATAGATACTGCT
CTATATCTCTCGCTTTCAACCCAATCTATAAAA-GTTGTTAATCGGGATATGAACTATGAAAAATGTG------------
----------TCAAATTATAATGATTCAAAATAGATGCTATTTTATGATCGTTGAGAAAATGCATTTTTT-GTTTCATAT
TTT--------TGAAAT-CCGATAAACGAGAAATGAATCATTAAAAAATGAAAATGAGAAAGGACATTTTTTTT-AGTTC
TATCC-CTGT------ATAGGGGGTAGAACTATCCAGTTACAACAATTCAATTCCAGAAGATCATAAACTACACGAAAGG
TTGAAGTTAAGTAAAAGGGATACCCTATAAACGAA-------------AATAATGAACCTTCAAATCCCTATGAATTATT
ATTCATCAATTTGAATCTTTCCTAAAAAATACTAGATTGAGTTTACTTATTCAATCTGGACGATTGAATATGAATAGG
>tenuis_EO12491
TCAAAAGTTGTAATAATCTGAATCGGCTTGACTCAAAAA-GTTTCAACTTTTCGAATTTCATTTCGAATAGAAAATTCAC
AATTTCCATTACCTACAGTTTTGGACTAATCAATATGAAATT-CAACTCTCCCC-GCTCTTATGATTTGTAGAATAAGAA
CTCTTCTGTTTACTGAATTCTAAAAAAAAA---ATTTT-ATTC--------------------------TTGTATCTTCT
GTTTATTCTTTTTTCGAATAAAAGTTTTTC--TTTTTTCTCTATTTCTCGAAAAGAGCAGATATAAGAT-----CTTT-A
GTTAAAATTAATGAATCGTTGAAACTAATTGATTAAGTTTCAA-----------ACTTTTTT-GAAATTTTCTGAATTAT
TATTTC----------------------TCTGAATTACTATTTATTT------CTC-TGAATTAATATATAGATACTGCT
CTATATCTCTCGCTTTCAACCCAATCTATAAAA-GTTGTTAATCGGGATATGAACTATGAAAAATGTG------------
----------TCAAATTATAATGATTCAAAATAGATCCTATTTTATGATCGTTGAGAAAATGCATTTTTT-GTTTCATAT
TTT--------TGAAAT-CCGATAAACGAGAAATGAATCATTAAAAAATGAAAATGAGAAAGGACTTTTTTTTT-AGTTC
TATCC-CTGT------ATAGGGGGTAGAACTATCCAGTTACAACAATTCAATTCCAGAAGATCATAAACTACACGAAAGG
TTGAAGTTAAGTAAAAGGGATACCCTATAAACGAA-------------AATAATGAACCTTCAAATCCCTATGAATTATT
ATTCATCAATTTGAATCTTTCCTAAAAAATACTAGATTGAGTTTACTTATTCAATCTGGACGATTGAATATGAATAGG
>tetralix_MP966
------------------------------------------------TTTTCGAATTTCATTTCGAATAGAAAATTCAT
AATTTCCATTACCTACTGTTTTGGACTAATCAATATGAAATT-CAACTCTCCCC-GCTCTTATGATTTGTAGAATAAGAA
CTCTTCTGTTTACTGAATTCTAAAAAAAAA---CTTTT-CTTC--------------------------TTGTATCTTCT
GTTTATTCTTTTTTCGAATAAAAGTTTTTC--TTTTTTCTCTATTTCTCGAAAAGAGCAGATATAAGAT-----CTTT-A
GTTAAAATTAATGAATCGTTGAAACTAATTGATTAAGTTTCAA-----------ACTTTTTT-GAAATTTTCTGAATTAT
TATTTC----------------------TCTGAATTACTATTTATTT------CTC-TGAATTAATATATAGATACTGCT
CTATATCTCTCGCTTTCAACCCAATCTATAAAA-GTTGTTAATCGGGATATGAACTATGAAAAATGTG------------
----------TCAAATTATAATGATTCAAAATAGATCCTATTTTAGGATCGTTGAGAAAATGCATTTTTT-GTTTCATAT
TTT--------TGAAAT-CCGATAAACGAGAAATGAATCATTAAAAAATGAAAATGAGAAAGGACATTTTTTTT-AGTTC
TATCC-CTGT------ATAGGGGGTAGAACTATCCAGTTACAACAATTCAATTCCAGAAGATCATAAACTACACGAAAGG
TTGAAGTTAAGTAAAAGGGATACCCTATAAACGAA-------------AATAATGAACCTTCAAATCCCTATGAATTATT
ATTCATCAATTTGAATCTTTCCTAAAAAATACTAGATTGAGTTTACTTATTCAATCTAGACGATTGAATATGAATAG?
>thomensis_EO12615
TCAAAAGTTGTAATAATCTGAATCGGCTTGACTCAAAAA-GTTTCAACTTTTAGAATTTCATTTCGAATAGAAAATTCAC
AATTTCCATTACCTACAGTTTTGGACTAATCAATATGAAATT-CAACTCTCCCC-GCTCTTATGATTTGTAGAATAAGAA
CTCTTCTGTTTACTGAATTCTAAAAAAAAA---CTTTT-CTTC--------------------------TTGTATCTTCT
GTTTATTCTTTTTTCGAATAAAAGTTTTTC--TTTTTTCTCTATTTCTCGAAAAGAGCAGATATAAGAT-----CTTT-A
GTTAAAATTAATGAATCGTTGAAACTAATTGATTAAGTTTCAA-----------ACTTTTTT-GAAATTTTCTGAATTAT
TATTTC----------------------TCTGAATTACTATTTATTTTTATTTCTC-TGAATTAATATATAGATACTGCT
CTATATCTCTCGCTTTCAACCCAATCTATAAAA-GTTGTTAATCGGGATATGAACTATGAAAAATGTG------------
----------TCAAATTATAATGATTCAAAATAGATCCTATTTTATGATCGTTGAGAAAATGAATTTTTT-GTTTCATAT
TTT--------TGAAAT-CCGATAAACGAGAAATGAATCATTAAAAAATGAAAATGAGAAAGGACATTTTTTTTTAGTTC
TATCC-CTGT------ATAGGGGGTAGAACTATCCAGTTACAACAATTCCATTCCAGAAGATCATAAACTACACGAAAGG
TTGAAGTTAAGTAAAAGGGATACCCTATAAACGAA-------------AATAATGAACCTTCAAATCCCTATGAATTATT
ATTCATCAATTTGAATCTTTCCTAAAAAAGACTAGATTGAGTTTACTTATTCAATCTGGACGATTGAATATGAATAGG
>trimera_MsnA
TCAAAAGTTGTAATAATCTGAATCGGCTTGACTCAAAAA-GTTTCAACTTTTCGAATTTCATTTCGAATAGAAAATTCAC
AATTTCCATTACCTACTGTTTTGGACTAATCAATATGAAATT-CAACTCTCCCC-GCTCTTATGATTTGTAGAATAAGAA
CTCTTCTGTTTACTGAATTCTAAAAAAAAA---CTTTT-ATTCGAAAAAAGAATAAACAGAAGATACAA-----------
---------------GAATAAAAGTTTTTC--TTTTTTCTCTATTTCTCGAAAAGAGCAGATATAAGAT-----CTTT-A
GTTAAAATTAATGAATCGTTGAAACTAATTGATTAAGTTTCAA-----------ACTTTTTT-GAAATTTTCTGAATTAT
TATTTC----------------------TCTGAATTACTATTTATTT------CTC-TGAATTAATATATAGATACTGCT
CTATATCTCTCGCTTTCAACCCAATCTATAAAA-GTTGTTAATCGGGATATGAACTATGAAAAATGTG------------
----------TCAAATTATAATGATTCAAAATAGATCCTATTTTATGATCGTTGAGAAAATGCATTTTTT-GTTTCATAT
TTT--------TGAAAT-CCGATAAACGAGAAATGAATCATTAAAAAATGAAAATGAGAAAGGACATTTTTTTT-AGTTC
TATCC-CTGT------ATAGGGGGTAGAACTATCCAGTTACAACAATTCAATTCCAGAAGATCATAAACTACACGAAAGG
TTGAAGTTAAGTAAAAGGGATACCCTATAAACGAA-------------AATAATGAACCTTCAAATCCCTATGAATTATT
ATTCATCAATTTGAATCTTTCCTAAAAAATACTAGATTGAGTTTACTTATTCAATCTGGACGATTGAATATGAATAGG
>tristis_MP932
TCAAAAGTTGTAATAATCTGAATCGGCTTGACTCAAAAA-GTTTCAACTTTTCGAATTTCATTTCGAATAGAAAATTCAC
AATTTCCATTACCTACAGTTTTGGACTAATCAATATGAAATT-CAACTCTCCCC-GCTCTTATGATTTGTAGAATAAGAA
CTCTTCTGTTTACTGAATTCTAAAAAAAAA---CTTTT-CTTC--------------------------TTGTATCTTCT
GTTTATTCTTTTTTCGAATAAAAGTTTTTC--TTTTTTCTCTATTTCTCGAAAAGAGCAGATATAAGAT-----CTTT-A
GTTAAAATTAATGAATCGTTGAAACTAATTGATTAAGTTTCAA-----------ACTTTTTT-GAAATTTTCTGAATTAT
TATTTC----------------------TCTGAATTACTATTTATTT------CTC-TGAATTAATATATAGATACTGCT
CTATATCTCTCGCTTTCAACCCAATCTATAAAA-GTTGTTAATCGGGATATGAACTATGAAAAATGTG------------
----------TCAAATTATAATGATTCAAAATAGATCCTATTTTATGATCGTTGAGAAAATGCATTTTTT-GTTTCATAT
TTT--------TGAAAT-CCGATAAACGAGAAATGAATCATTAAAAAATGAAAATGAGAAAGGACATTTTTTTT-AGTTC
TATCC-CTGT------ATAGGGGGTAGAACTATCCAGTTACAACAATTCAATTCCAGAAGATCATAAACTACACGAAAGG
TTGAAGTTAAGTAAAAGGGATACCCTATAAACGAA-------------AATAATGAACCTTCAAATCCCTATGAATTATT
ATTCATCAATTTGAATCTTTCCTAAAAAATACTAGATTGAGTTTACTTATTCAATCTGGACGATTGAATATG??????
>tysonii_EO12583
TCAAAAGTTGTAATAATCTGAATCGGCTTGACTCAAAAA-GTTTCAACTTTTCGAATTTCATTTCGAATAGAAAATTCAC
AATTTCCATTACCTACAGTTTTGGACTAATCAATATGAAATT-CAACTCTCCCC-GCTCTTATGATTTGTAGAATAAGAA
CTCTTCTGTTTACTGAATTCTAAAAAAAAA---CTTTT-CTTC--------------------------TTGTATCTTCG
GTTTATTCTTTTTTCGAATAAAAGTTTTTC--TTTTTTCTCTATTTCTCGAAAAGAGCAGATATAAGAT-----CTTT-A
GTTAAAATTAATGAATCGTTGAAACTAATTGATTAAGTTTCAA-----------ACTTTTTT-GAAATTTTCTGAATTAT
TATTTC----------------------TCTGAATTACTATTTATTT------CTA-TGAATTAATATATAGATACTGCT
CTATATCTCTCGCTTTCAACCCAATCTATAAAA-GTAGTTAATCGGGATATGAACTATGAAAAATGTG------------
----------TCAAATTATAATGATTCAAAATAGATGCTATTTTATGATCGTTGAGAAAATGCATTTTTT-GTTTCATAT
TTT--------TGAAAT-CCGATAAACGAGAAATGAATCATTAAAAAATGAAAATGAGAAAGGACATTTTTTTT-AGTTC
TATCC-CTGT------ATAGGGGGTAGAACTATCCAGTTACAACAATTCAATTCCAGAAGATCATAAACTACACGAAAGG
TTGAAGTTAAGTAAAAGGGATACCCTATAAACGAA-------------AATAATGAACCTTCAAATCCCTATGAATTATT
ATTCATCAATTTGAATCTTTCCTAAAAAATACTAGATTGAGTTTACTTATTCAATCTGGA??????????????????
>umbellata_DS
TCAAAAGTTGTAATAATCTGAATCGGCTTGATTCAAAAA-GTTTCAACTTTTCGAATTTCATTTCGAATAGAAAATTCAC
AATTTCTATTACCTACTGTTTTGGACTAATCAATATGAAATT-CAACTCTCCCC-GCTCTTATGATTTGTAGAATAAGAA
CTCTTCTCTTTACTGAATTCTAAAAAAAAA---CTTTT-CTTC--------------------------TTGTATCTTCT
GTTTATTCTTTTTTCGAATAAAAGTTTTTTCTTTTTTTCTCTATTTCTCGAAAAGAGCAGATATAAGAT-----CTTTTA
GTTAAAATTAATGAATCGTTGAAACTAATTGATTAAGTTTCAA-----------ACTTTTTT-GAAATTTTCTGAATTAT
TATTTC----------------------TCTGAATTACTATTTATTT------CTC-TGAATTAATATATAGATACTGCT
CTATATCTCTCGCTTTCAACCCAATCTATAAAA-GTTGTTAATCGGGATATGAACTATGAAAAATGTG------------
----------TCAAATTATAATGATTCAAAATAGATCCTATTTTATGATCGTTGAGAAAATGCATTTTTT-GTTTCATAT
TTT--------TGAAAT-CCGATAAACGAGAAATGAATCATTAAAAAATGA------GAAAGGACATTTTTTTT-AGTTC
TATCC-CTGT------ATAGGGGGTAGAACTATCCAGTTACAACAATTCAATTCCAGAAGATCATAAACTACACGAAAGG
TTGAAGTTAAGTAAAAGGGATACCCTATAAACGAA-------------AATAATGAACCTTCAAATCCCTATGAATTATT
ATTCATCAATTTGAATCTTTCCTAAAAAATACTAGATTGAGTTTACTTATTCAATCTGGACGATTGAATATGAATAGG
>unicolor_geo_JP273
TCAAAAGTTGTAATAATCTGAATCGGCTTGACTCAAAAA-GTTTCAACTTTTCTAATTTCATTTCGAATAGAAAATTCAC
AATTTCCATTACCTACAGTTTTGGACTAATCAATATGAAATT-CAACTCTCCCC-GCTCTTATGATTTGTAGAATAAGAA
CTCTTCTGTTTACTGAATTCTAAAAAAAAA---ATTTT-CTTC--------------------------TTGTATCTTCT
GTTTATTCTTTTTTCGAATAAAAGTTTTTC--TTTTTTCTCTATTTCTCGAAAAGAGCAGATATAAGAT-----CTTT-A
GTTAAAATTAATGAATCGTTGAAACTAATTGATTAAGTTTCAA-----------ACTTTTTT-GAAATTTTCTGAATTAT
TATTTC----------------------TCTGAATTACTATTTATTT------CTC-TGAATTAATATATAGATACTGCT
CTATATCTCTCGCTTTCAACCCAATCTATAAAA-GTTGTTAATCGGGATATGAACTATGAAAAATGTG------------
----------TCAAATTATAATGATTCAAAATAGATCCTATTTTATGATCGTTGAGAAAATGCATTTTTT-GTTTCATAT
TTT--------TGAAAT-CGGATAAACGAGAAATGAATCATTAAAAAATGAAAATGAGAAAGGACATTTTTTTT-AGTTC
TATCC-CTGT------ATAGGGGGTAGAACTATCCAGTTACAACAATTCAATTCCAGAAGATCATAAACTACACGAAAGG
TTGAAGTTAAGTAAAAGGGATACCCTATAAACGAA-------------AATAATGAACCTTCAAATCCCTATGAATTATT
ATTCATCAATTTGAATCTTTCCTAAAAAATACTAGATTGAGTTTACTTATTCAATCTGGACGATTGAATATGAATAGG
>urceolata_MP955
TCAAAAGTTGTAATAATCTGAATCGGCTTGACTCAAAAA-GTTTCAACTTTTCTAATTTCATTTCGAATAGAAAATTAAC
AATTTCCATTACCTACAGTTTTGGACTAATCAATATGAAATT-CAACTCTCCCC-GCTCTTATGATTTGTAGAATAAGAA
CTCTTCTGTTTACTGAATTCTAAAAAAAAA---CTTTT-CTTC--------------------------TTGTATCTTCT
GTTTATTCTTTTTTCGAATAAAAGTTTTTC--TTTTTTCTCTATTTCTCGAAAAGAGCAGATATAAGAT-----CTTT-A
GTTAAAATTAATGAATCGTTGAAACTAATTGATTAAGTTTCAA-----------ACTTTTTT-GAAATTTTCTGAATTAT
TATTTC----------------------TCTGAATTACTATTTATTT------CTC-TGAATTAATATATAGATACTGCT
CTATATCTCTCGCTTTCAACCCAATCTATAAAA-GTTGTTAATCGGGATATGAACTATGAAAAATGTG------------
----------TCAAATTATAATGATTCAAAATAGATCCTATTTTATGATCGTTGAGAAAATGCATTTTTT-GTTTCATAT
TTT--------TGAAAT-CCGATAAACGAGAAATGAATCATTAAAAAATGAAAATGAGAAAGGACATTTTTTTT-AGTTC
TATCC-CTGT------ATAGGGGGTAGAACTATCCAGTTACAACAATTCAATTCCAGAAGATCATAAACTACACGAAAGG
TTGAAGTTAAGTAAAAGGGATACCCTATAAACGAA-------------AATAATGAACCTTCAAATCCCTATGAATTATT
ATTCATCAATTTGAATCTTTCCTAAAAAATACTAGATTGAGTTTACTTATTCAATCTGGACGATTG????????????
>vagans_PPJ
TCAAAAGTTGTAATAATCTGAATCGGCTTGACTCAAAAA-GTTTCAACTTTTCGAATTTCATTTCGAATAGAAAATTCAC
AATTTCCATTACCTACTGTTTTGGACTAATCAATATGAAATT-CAACTCTCCCC-GCTCTTATGATTTGTAGAATAAGAA
CTCTTCTGTTTACTGAATTCTAAAAAAATA---CTTTT-CTTC--------------------------TTGTATCTTCT
GTTTATTCTTTTTTCGAATAAAAGTTTTTC--TTTTTTCTCTATTTCTCGAAAAGAGCAGATATAACAT-----CTTT-A
GTTCAAATTAATGAATCGTTGAAACTAATTGATTAAGTTTCAA-----------ACTTTTTT-GAAATTTTCTGAATTAT
TATTTC----------------------TCTGAATTACTATTTATTT------CTC-TGAATTAATATATAGATACTGCT
CTATATCTCTCGCTTTCAACCCAATCTATAAAA-GTTGTTAATCGGGATATGAACTATGAAAAATGTG------------
----------TCAAATTATAATGATTCAAAATAGATCCTATTTTATGATCGTTGAGAAAATGCATTTTTT-GTTTCATAT
TTT--------TGAAAT-CCGATAAACGAGAAATGAATCATTAAAAAATGAAAATGAGAAAGGACATTTTTTTT-AGTTC
TATCC-CTGT------ATAGGGGGTAGAACTATCCAGTTACAACAATTCAATTCCAGAAGATCATAAACTACACGAAAGG
TTGAAGTTAAGTAAAAGGGATACCCTATAAACGAA-------------AATAATGAACCTTCAAATCCCTATGAATTATT
ATTCATCAATTTGAATCTTTCCTAAAAACTACTAGATTGAGTTTACTTATTCAATCTGGACGATTGAATATGAATAGG
>velatiflora_EO12547
TCAAAAGTTGTAATAATCTGAATCGGCTTGACTCAAAAA-GTTTCAACTTTTCGAATTTCATTTCGAATAGAAAATTCAC
AATTTCCATTACCTACAGTTTTGGACTAATCAATATGAAATT-CAACTCTCCCC-GCTCTTATGATTTGTAGAATAAGAA
CTCTTCTGTTTACTGAATTCTAAAAAAAA----CTTTTTCTTC--------------------------TTGTATCTTCT
GTTTATTCTTTTTTCGAATAAAAGTTTTTC--TTTTTTCTCTATTTCTCGAAAAGAGCAGATATAAGAT-----CTTT-A
GTTAAAATTAATGAATCGTTGAAACTAATTCATTAAGTTTCAA-----------ACTTTTTT-GAAATTTTCTGAATTAT
TATTTC----------------------TCTGAATTACTATTTATTT------CTC-TGAATTAATATATAGATACTGCT
CTATATCTCTCGCTTTCAACCCAATCTATAAAA-GTTGTTAATCGGGATATGAACTATGAAAAATGTG------------
----------TCAAATTATAATGATTCAAAATAGATCCTATTTTATGATCGTTGAGAAAATGCATTTTTT-GTTTCATAT
TTT--------TGAAAT-CCGATAAACGAGAAATGAATCATTAAAAAATGAAAATGAGAAAGGACATTTTTTTT-AGTTC
TATCC-CTGT------ATAGGGGGTAGAACTATCCAGTTACAACAATTCAATTCCAGAAGATCATAAACTACACGAAAGG
TTGAAGTTAAGTAAAAGGGATACCCTATAAACGAA-------------AATAATGAAGCTTCAAATCCCTATGAATTATT
ATTCATCAATTTGAATCTTTCCTAAAAAATACTWGATTGAGTTTACTTATTCAATCTGGACGATTGAATATGAATAGG
>vestita_EO12702
TCAAAAGTTGTAATAATCTGAATCGGCTTGACTCAAAAA-GTTTCAACTTTTCTAATTTCATTTCGAATAGAAAATTCAC
AATTTCCATTACCTACAGTTTTGGACTAATCAATATGAAATT-CAACTCTCCCC-GCTCTTATGATTTGTAGAATAAGAA
CTCTTCTGTTTACTGAATTCTAAAAAAAAA---CTTTT-CTTC--------------------------TTGTATCTTCT
GTTTATTCTTTTTTCGAATAAAAGTTTTTC--TTTTTTCTCTATTTCTCGAAAAGAGCAGATATAAGAT-----CTTT-A
GTTAAAATTAATGAATCGTTGAAACTAATTGATTAAGTTTCAA-----------ACTTTTTT-GAAATTTTCTGAATTAT
TATTTC----------------------TCTGAATTACTATTTATTT------CTC-TGAATTAATATATATATACTGCT
CTATATCTCTCGCTTTCAACCCAATCTATAAAA-GTTGTTAATCGGGATATGAACTATGAAAAATGTG------------
----------TCAAATTATAATGATTCAAAATAGATCCTATTTTATGATCGTTGAGAAAATGCATTTTTT-GTTTCATAT
TTT--------TGAAAT-CCGATAAACGAGAAATGAATCATTAAAAAATGAAAATGAGAAAGGACATTTTTTTT-AGTTC
TATCC-CTGT------ATAGGGGGTAGAACTATCCAGTTACAACAATTCAATTCCAGAAGATCATAAACTACACGAAAGG
TTGAAGTTAAGTAAAAGGGATACCCTATAAACGAA-------------AATAATGAACCTTCAAATCCCTATGAATTATT
ATTCATCAATTTGAATCTTTCCTAAAAAATACTAGATTGAGTTTACTTATTCAATCTGGACGATTGAATATGAATAG?
>viscaria_lon_MP678
TCAAAAGTTGTAATAATCTGAATCGGCTTGACTCAAAAA-GTTTCAACTTTTCTAATTTCATTTCGAATAGAAAATTCAC
AATTTCCATTACCTACAGTTTTGGACTAATCAATATGAAATT-CAACTCTCCCC-GCTCTTATGATTTGTAGAATAAGAA
CTCTTCTGTTTACTGAATTCTAAAAAAAAA---CTTTT-CTTC--------------------------TTGTATCTTCT
GTTTATTCTTTTTTCGAATAAAAGTTTTTC--TTTTTTCTCTATTTCTCGAAAAGAGCAGATATAAGAT-----CTTT-A
GTTAAAATTAATGAATCGTTGAAACTAATTGATTAAGTTTCAA-----------ACTTTTTT-GAAATTTTCTGAATTAT
TATTTC----------------------TCTGAATTACTATTTATTT------CTC-TGAATTAATATATATATACTGCT
CTATATCTCTCGCTTTCAACCCAATCTATAAAA-GTTGTTAATCGGGATATGAACTATGAAAAATGTG------------
----------TCAAATTATAATGATTCAAAATAGATCCTATTTTATGATCGTTGAGAAAATGCATTTTTT-GTTTCATAT
TTT--------TGAAAT-CCGATAAACGAGAAATGAATCATTAAAAAATGAAAATGAGAAAGGACATTTTTTTT-AGTTC
TATCC-CTGT------ATAGGGGGTAGAACTATCCAGTTACAACAATTCAATTCCAGAAGATCATAAACTACACGAAAGG
TTGAAGTTAAGTAAAAGGGATACCCTATAAACGAA-------------AATAATGAACCTTCAAATCCCTATGAATTATT
ATTCATCAATTTGAATCTTTCCTAAAAAATACT??????AGTTTACTTATTCAATCTGGACGATTGAATATG??????
>whyteana_A4
TCAAAAGTTGTAATAATCTGAATCGGCTTGACTCAAAAA-GTTTCCACTTTTCGAATTTCATTTCGAATAGAAAATTCAC
AATTTCCATTACCTACAGTTTTGGACTAATCAATATGAAATT-CAACTCTCCCC-GCTCTTATGATTTGTAGAATAAGAA
CTCTTCTGTTTACTGAATTCGAAAAAAAA----CTTTT-CTTC--------------------------TTGTATCTTCT
GTTTATTCTTTTTTCGAATAAAAGTTTTTC--TTTTTTCTCTATTTCTCGAAAAGAGCAGATATAAGAT-----CTTT-A
GTTAAAATTAATGAATCGTTGAAACTAATTGATTAAGTTTCAA-----------ACTTTTTT-GAAATTTTCTGAATTAT
TATTTC----------------------TCTGAATTACTATTTATTT------CTA-TGAATTAATATATAGATACTGCT
CTATATCTCTCGCTTTCAACCCAATCTATAAAA-GTTGTTAATCGGGATATGAACTATGAAAAATGTG------------
----------TCAAATTCTAATGATTCAAAATAGATGCTATTTTATGATCGTTGAGAAAATGCATTTTTT-GTTTCATAT
TTT--------TGAAAT-CCGATAAACGAGAAATGAATCATTAAAAAATGAAAATGAGAAAGGACTTTTTTTTT-AGTTC
TATCC-CTGT------ATAGGGGGTAGAACTATCCAGTTACAACAATTCAATTCCAGAAGATCATAAACTACACGAAAGG
TTGAAGTTAAGTAAAAGGGATACCCTATAAACGAA-------------AATAATGAACCTTCAAATCCCTATGAATTATT
ATTCATCAATTTGAATCTTTCCTAAAAAATACTAGATTGAGTTTACTTATTCAATCTGGACGATTGAATATGAATAGG
>woodii_DB1444
TCAAAAGTTGTAATAATCTGAATCGGCTTGACTCAAAAA-GTTTCAACTTTTCGAATTTCATTTCGAATAGAAAATTCAC
AATTTCCATTACCTACAGTTTTGGACTAATCAATATGAAATT-CAACTCTCCCC-GCTCTTATGATTTGTAGAATAAGAA
CTCTTCTGTTTACTGAATTCTAAAAAAAAA---CTTTT-CTTC--------------------------TTGTATCTTCT
GTTTATTCTTTTTTCGAATAAAAGTTTTTC--TTTTTTCTCTATTTCTCGAAAAGAGCAGATATAAGAT-----CTTT-A
GTTAAAATTAATGAATCGTTGAAACTAATTGATTAAGTTTCAA-----------ACTTTTTTCGAAATTTTCTGAATTAT
TATTTCAATTTTCTGAATTAAAATTTACTCTGAATTACTATTTATTT------CTA-TGAATTAATATATARATACTGCT
CTATATCTCTCGCTTTCAACCCAATCTATAAAA-GTTGTTAATCGGGATATGAACTATGAAAAATGTG------------
----------TCAAATTATAATGATTCAAAATAGATGCTATTTTATGATCGTTGAGAAAATGCATTTTTT-GTTTCATAT
TTT--------TGAAAT-CCGATAAACGAGAAATGAATCATTAAAAAATGAAAATGAGAAAGGACATTTTTTTT-AGTTC
TATCC-CTGT------ATAGGGGGTAGAACTATCCAGTTACAACAATTCAATTCCCAGAAATCATAAACTACACGAAAGG
TTGAAGTTAAGTAAAAGGGATACCCTATAAACGAA-------------AATAATGAACCTTCAAATCCCTATGAATTATT
ATTCATCAATTTGAATCTTTCCTAAAAAATACTAGATTGAGTTTACTTATTCAATCTGGACGAT??????????????
