# Supplementary material for: ﻿An integrative approach to alpha taxonomy in Erica L. (Ericaceae) with three new species from the Western Cape, South Africa
Source: PhytoKeys. 2025 Jun 4;257:95–117. doi: 10.3897/phytokeys.257.139457 (PMC12159662; doi:10.3897/phytokeys.257.139457)
Supplement: Supplementary material 3 — Full phylogenetic data and results [file phytokeys-257-095_article-139457__-s003.zip › SUPPLEMENTARY_MATERIALS_PHYLOGENETIC-May2025/Sequence alignments/plastid/Erica_complete_alignments_20240809_12_atpI-out.fas]

>Calluna_vulgaris_BG643
????????????????????????????TGGAGGGCC-ATCATTGACTAGTTTTCGAAA----GAGTCTTT----TTTTC
ATCGAGTGCAAGGCAA-TGTATGCGTAGCTCAAGATAA------T-----AGAAGTCGAAAATCGAAATATAGTAA-CTA
TAAATATCCAAAGACGTTAGATACGATCTAGA-ATAATAAGAA--AAAA-ACG---ACAA-TTC------------GACT
CATAA-AAA-GAAAAGA-GATTGAAAAGATCTTTTT-CCGAAAATTCCTGTTTGGTCGACTTATACCTCTCCTCAATGAA
TATTCGAGTTCTATTGTTTAGTCAA-TCCTTAAATATT-AGGAGTCATAATTGGAATCAAAATTCGTCTTGTCC-ATTTC
AA-TTCTATCC-ATGTGGGATAATGATAAAGAAAAGGAGGAGAATTATTTWCAAAAAATGGAATTCCTAAAACTTAGGAG
AGGGAGAGTCGAGCTAGGTCTATGTAATTGAATGGTTATAAGTCAACCCTTATAGATCTTTTGATGAATGATTCGAGAAT
CTGGTTGAATCTACGAGAGGAATAGTTGGTTTACGTTATGGAAGAAAGACTTGTATATGGGATAT-TAGATATTCGY-TA
GTTATATATA-----------------------------------CGAATTAAA----GATATATTTAATT-T-AA????
????????????????????????????????????????????????????????????????????????????????
????????????????????????????????????????????????????????????????????????????????
????????????????????????????????????????????????????????????????????????????????
???????????????????????????????????????????????????????????????????????????
>Daboecia_cantabrica_PPA
????????????????????????????TGGAGGGCC-ATCATTGACTAGTTTTCGAAA----TAGTCTTT----TTT-C
GTCGAGTGCAAGGCAA-TGTATGCGTAGCTCAAGATAA------T-----AGAAGTAAAGAATA----TATAGGAA-CTA
TAAATATCCAAAGACGTTAGATAAGATCTAGA-ATACTAACAA--AAAAGATT---CTAA-TTATTATTATTATTAGACT
CAAAA-AAA-GAAAAGA-GATCGAAAAGATCTTTTT-CCGAAAAATCCTGTTTGGTCGACTTATACCTCTCCTCAATGAA
TATTCTATTTCTATTGTTCAGTCAA-TCCTTAAATATTTATGAGTCATAATTCGAATAAAAATTCTTCTTGTCC-ATTTC
AA-TTCTATCC-ATGTAGGATAATGATAAAGAAAAGGGGGGGAAGAGTTTACAAAAAATGGAATTCCTAAAACTCAGGAG
AGGGAGACTCGAGCTAGGTCTATGTAATTGAATGGCTATAAGTCAAACCTTATGGATCTTTTGATGAATCACTCGAGAAT
CCGATTGAATCCACGAGAGGAATAGTTGGTTTACGTTATGTAAGAACGACTTGTATATGGGATATTTAGATATTCGTATA
GTTATATATA-----------------------------------CGAACTAAA----TATATATCTAACTGTGAATTTT
AATTTAGATGGAGATTCCAATTGAAGCCCTTACGTCTCGTTTGTAACTGTGAGTTGAAT-----GAATAAAGAGATGAAA
TCAAGAAAAA-GATCGAAGAATTTAAAGAACGTTTTGGA-ACAAAGAAATGGAAGAACGAAAGTCGTATGGAGTCACAA-
---GGACTCTGTGTA-TAAAAGATATCCAAGTAATTC----TGAGGATTCAATAATATTTCCAATT-CGAAGTTCTTAGT
TAACATGAATTTGAGTGATGG-AATAATTCCATCATCATTCATTGGTT-GATCGTATCATTAA---CCA-TTTCT
>Empetrum_nig
?GCCGCGG-CTTATATAGGTGAAT-CCATGGAGGGCC-ATCATTGACTAGTTTTCGAAA----TAGTCTTT----TTTTC
ATCTAGTCCAAAGCAA-TGTATGCGTATTTCAAGATAA------T-----AGACGTAGAGAATATAAATATAGGAA-CTA
T-------------------------------------------------------------------------------
---------------------------------------------------------------------TCCTCCATGAA
TATTCTATTTCTATTATTCA------TCCTTAAATATT-AGGAATCCTAATTTGACTAAAAATTCTTCTTGTCC-ATTTC
GA-TTCTATCC-ATGTGGGATAATGATAAAGAAAAGGGGGAGAAGAATTTACAAAAAGGGGAATTCTTAAAACTCAGGAG
AGGGAGAGTCGAGCTAGGTCTATGTAATTGAATCGCTATAAGTCAACTCTTATGGATCTTTTGATGAATGATTCGATAAT
ACGATTGAATCTACGAGAGGAATAGTTGGTTTACGTTATGGAAGAAAGACTTGTATATGGGATAT-TAGATATTCGTATA
GTTATATATA-----------------------------------CGAACTAAA----GATATATCTAACTGTGAATT--
----TAAATGGGAATTCCAATAGAAGTCCTTCCGTCTCGTTTGTAACTGTGAGTTGAATTGAATGAATAAAGAGATGAAA
TCAAGAAAAA-GATCGAAGAATTTAAAGAACGTTTTGGA-ACAGAAAAAAGGAAGAACGAAAGTTGTATGGATTCACAAA
CAAGGACTCTGTGGA-TAGAAGATATCCAAGTAATTC----TGAGGATTCAATAATATTTCCAATT-CGAAGTTCTTAGT
TAACATGAATTTGAGTAATGG-AATAATCCCATCATCATTCATTGGTT-GATCGTATCATTAA---CCA-TTTCT
>abietina_abi_MP1013
???????????????????????????????????????TCATTGACTAGTTTTAGAAA----GAGTCTTT----TTT-C
ATCTAGTGCAAGGCAA-TGTATGCGTAGCTCAACATAA------T-----AGAAGTAGAAAATATAAATACAGGAA-CTA
TAAATATCCAAAGATGTTAGATACGATCTAGA-ATAATAACAA--AAAAGATT---ACAA-TTA------------GACT
CAAAA-AAA-GAAAAGA-GATTGAAAAGATCTTTTT-CCGAAAATTCCTGTTTGGTCGACTTATACCTCTCCTCAATGAA
TATTCTATTTCTATTGTTCAGTCAA-TCCTTAAATACG-AGGAGTCAAAATTTGAATAAAAATTCTTCTTGTCC-ATTTC
AA-TTCGATCC-ATGCGGGATAATGATAAAGAAAAGGAGGAGACACTTTTACAAAAAATGGAATTCCTAAAACTCAGGAG
AGGGAAGGTCGAGCTAGGTCTATGTAATTGAATGGTTATAAGTCAATCCTTATGGATCTTTTGATGAATAATTCGAGAAT
CCGATTGAATCTACGAGAGGAATGGTTGGTTTACGTTATGGAAGAAAGACTTGTATATGGGATAT-TAGATATTCGTATA
CTTATATATA-----------------------------------CGAACTAAA----AATATATCTAACTGTGAATT--
----TAGATGGGGATTCCAATAGAAGTCCTTACGGCTCGTTTGTAACTGTGAGTTGAAT-----GAATAAAGAAATGAAA
TCAAGAAAAA-GATCGAAGAATTTAAAGAACGTTTTGGA-ACAAAGAAATGGAAGAACGAAAGTCGTATGGATTCACAA-
---GGACTTTGTGGG-TAGAAGATATTCAAGTAATTA----TGAGGATTCAATAATATTTCCAATT-CGAAGTTCTTAGT
TAACATGAATTTGAGTGATGG-AATAATTCCATCATCATTCATTGGTT-GATCGTATTATTAA---CCA-TTTCT
>arborea_Miehe
AGCCGCGG-CTTATATAGGTGAGT-CCATGGAGGGCC-ATCATTGACTAGTTTTAGAAA----GAGTCTTT----TTT-C
ATCTAGTGCAAGGCAA-TGTATGCGTAGCTCAACATAA------T-----AGAAGTAGAAAATATAAATACAGGAA-CTA
TAAATATCCAAAGATGTTAGATACGATCTAGA-ATAATAACAA--AAAAGATT---ACAA-TTA------------GACT
CAAAA-AAA-GAAAAGA-GATTGAAAAGATCTTTTT-CCGAAAATTCCTGTTTGGTCGACTTATACCTCTCCTCAATGAA
TATTCTATTTCTATTGTTCAGTCAA-TCCTTAAATATG-AGGAGTCAAAATTTGAATAAAAATTCTTCTTGTCC-ATTTC
AA-TTCGATCC-ATGTGGGATAATGATAAAGAAAAGGAGGAGACACTTTTACAAAAAATGAAATTCCTAAAACTCAGGAG
AGGGAAGGTCGAGCTAGGTCTATGTAATTGAATGGTTATAAGTCAATCCTTATGGATCTTTTGATGAATAATTCGAGAAT
CCGATTGAATCTACGAGAGGAATGGTTGGTTTACGTTATGGAAGAAAGACTTGTATATGGGATAT-TAGATATTCGTATA
CTTATATATA-----------------------------------CGAACTAAA----AATATATCTAACTGTGAATT--
----TAGATGGGGATTCCAATAGAAGTCCTTACGGCTCGTTTGTAACTGTGAGTTGAAT-----GAATAAAGAAATGAAA
TCAAGAAAAA-GATCGAAGAATTTAAAGAACGTTTTGGA-ACAAAGAAATGGAAGAACGAAAGTCGTATGGATTCACAA-
---GGACTTTGTGGG-TAGAAGATATTCAAGTAATTA----TGAGGATTCAATAATATTTCCAATT-CGAAGTTCTTAGT
TAACATGAATTTGAGTGATGG-AATAATTCCATCATCATTCATTGGTT-GATCGTATTATTAA---CCA-TTTCT
>australis_PPF
?????????????????????????????GGAGGGCC-ATCATTGACTAGTTTTAGAAA----GAGTCTTT----TTT-C
ATCTAGTGCAAGGCAA-TGTATGCGTAGCTCAACATAA------T-----AGAAGTAGAAAATAAAAATACAGGAA-CTA
TAAATATCCAAAGATGTTAGATACGATCTAGA-ATAATAACAA--AAAAGATT---ACAA-TTA------------GACT
CAAAA-AAC-GAAAAGA-GATTGAAAAGATCTTTTT-CCCAAAATTCCTGTTTGGTCGACTTATACCTCTCCTCAATGAA
TATTCTATTTCTATTGTTCAGTCAA-TCCTTAAATATG-AGGAGTCAAAATTTGAATAAAAATTCTTCTTGTCC-ATTTC
AA-TTCGATCC-ATGTGGGATAATGATAAAGAAAAGGAGGAGACACTTTTACAAAAAATGGAATTCCTAAAACTCAGGAG
AGGGAAGGTCGAGCTAGGTCTATGTAATTGAATGGTTATAAGTCAATCCTTATGGATCTTTTGATGAATAATTCGAGAAT
CCGATTGAATCTACGAGAGGAATGGTTGGTTTACGTTATGGAAGAAAGACTTGTATATGGGATAT-TAGATATTCGTATA
CTTATATATA-----------------------------------CGAACTAAA----AATATATCTAACTGTGAATT--
----TAGATGGGGATTCCAATAGAAGTCCTTACGGCTCGTTTGTAACTGTGAGTTGAAT-----GAATAAAGAAATGAAA
TCAAGAAAAA-GATCGAAGAATTTAAAGAACGTTTTGGA-ACAAAGAAATGGAAGAACGAAAGTCGTATGGATTCGCAA-
---GGACTTTGTGGG-TAGAAGATATTCAAGTAATTA----TGAGGATTCAATAATATTTCCAATT-CGAAGTTCTTAGT
TAACATGAATTTGAGTGATGG-AATAATTCCATCATCATTCATTGGTT-GATCGTATTATTAA---CCA-TTTCT
>australis_PPM
AGCCGCGG-CTTATATAGGTGAAT-CCATGGAGGGCC-ATCATTGACTAGTTTTAGAAA----GAGTCTTT----TTT-C
ATCTAGTGCAAGGCAA-TGTATGCGTAGCTCAACATAA------T-----AGAAGTAGAAAATAAAAATACAGGAA-CTA
TAAATATCCAAAGATGTTAGATACGATCTAGA-ATAATAACAA--AAAAGATT---ACAA-TTA------------GACT
CAAAA-AAC-GAAAAGA-GATTGAAAAGATCTTTTT-CCCAAAATTCCTGTTTGGTCGACTTATACCTCTCCTCAATGAA
TATTCTATTTCTATTGTTCAGTCAA-TCCTTAAATATG-AGGAGTCAAAATTTGAATAAAAATTCTTCTTGTCC-ATTTC
AA-TTCGATCC-ATGTGGGATAATGATAAAGAAAAGGAGGAGACACTTTTACAAAAAATGGAATTCCTAAAACTCAGGAG
AGGGAAGGTCGAGCTAGGTCTATGTAATTGAATGGTTATAAGTCAATCCTTATGGATCTTTTGATGAATAATTCGAGAAT
CCGATTGAATCTACGAGAGGAATGGTTGGTTTACGTTATGGAAGAAAGACTTGTATATGGGATAT-TAGATATTCGTATA
CTTATATATA-----------------------------------CGAACTAAA----AATATATCTAACTGTGAATT--
----TAGATGGGGATTCCAATAGAAGTCCTTACGGCTCGTTTGTAACTGTGAGTTGAAT-----GAATAAAGAAATGAAA
TCAAGAAAAA-GATCGAAGAATTTAAAGAACGTTTTGGA-ACAAAGAAATGGAAGAACGAAAGTCGTATGGATTCGCAA-
---GGACTTTGTGGG-TAGAAGATATTCAAGTAATTA----TGAGGATTCAATAATATTTCCAATT-CGAAGTTCTTAGT
TAACATGAATTTGAGTGATGG-AATAATTCCATCATCATTCATTGGTT-GATCGTATTATTAA---CCA-TTTCT
>axillaris_MP594
???????????????????????T-CCATGGAGGGCC-ATCATTGACTAGTTTTAGAAA----GAGTCTTT----TTT-C
ATCTAGTGCAAGGCAAATGTATGCGTAGCTCAACATAA------T-----AGAAGTAGAAAATATAAATACAGGAAACTA
TAAATATCCAAAGATGTTAGATACGATCTAGA-ATAATAACAA--AAAAGATT---ACAA-TTA------------GACT
CAAAA-AAA-GAAAAGA-GATTGAAAAGATCTTTTT-CCGAAAATTCCTGTTTGGTCGACTTATACCTCTCCTCAATGAA
TATTCTATTTCTATTGTTCAGTCAA-TCCTTAAATATG-AGGAGTCAAAATTGGAATAAAAATTCTTCTTGTCC-ATTTC
AA-TTCGATCC-ATGTGGGATAATGATAAAGAAAAGGAGGAGACACTTTTACAAAAAATGGAATTCCTAAAACTCAGGAG
AGGGAAGGTCGAGCTAGGTCTATGTAATTGAATGGTTATAAGTCAATCCTTATGGATCTTTTGATGAATAATTCGAGAAT
CCGATTGAATCTACGAGAGGAATGGTTGGTTTACGTTATGGAAGAAAGACTTGTATATGGGATAT-TAGATATTCGTATA
CTTATATATA-----------------------------------CGAATTAAA----AATATATCTAACTGTGAATT--
----TAGATGGGGATTCCAATAGAAGTCCTTACGGCTCGTTTGTAACTGTGAGTTGAAT-----GAATAAAGAAATGAAA
TCAAGAAAAA-GATCGAAGAATTTAAAGAACGTTTTGGA-ACAAAGAAATGGAAGAACGAAAGTCGTATGGATTCACAA-
---GAACTTTGTGGGGTAGAAGATATTCAAGTAATTA----TGAGGATTCAATAATATTTCCAATT-CGAAGTTCTTAGT
TAACATGAATTTGAGTGATGG-AATAATTCCATCATCATTCATTGGTT-GATCGTATTATTAA---CCA-TTTCT
>banksii_com_MP824
AGCCGCGG-CTTATATAGGTGAGT-CCATGGAGGGCC-ATCATTGACTAGTTTTAGAAA----GAGTCTTT----TTT-C
ATCTAGTGCAAGGCAA-TGTATGCGTAGCTCAACATAA------T-----AGAAGTAGAAAATATAAATACAGGAA-CTA
TAAATATCCAAAGATGTTAGATACGATCTAGA-ATAATAACAA--AAAAGATT---ACAA-TTA------------GACT
CAAAA-AAA-GAAAAGA-GATTGAAAAGATCTTTTT-CCGAAAATTCCTGTTTGGTCGACTTATACCTCTCCTCAATGAA
TATTCTATTTCTATTGTTCAGTCAA-TCCTTAAATATG-AGGAGTCAAAATTTGAATAAAAATTCTTCTTGTCC-ATTTC
AA-TTCGATCC-ATGTGGGATAATGATAAAGAAAAGGAGGAGACACTTTTACAAAAAATGGAATTCCTAAAACTCAGGAG
AGGGAAGGTCGAGCTAGGTCTATGTAATTGAATGGTTATAAGTCAATCCTTATGGATCTTTTGATGAATAATTCGAGAAT
CCGATTGAATCTACGAGAGGAATGGTTGGTTTACGTTATGGAAGAAAGACTTGTATATGGGATAT-TAGATATTCGTATA
CTTATATATG-----------------------------------CGAACTAAA----AATATATCTAACTGTGAATT--
----TAGATGGGGATTCCAATAGAAGTCCTTACGGCTCGTTTGTAACTGTGAGTTGAAT-----GAATAAAGAAATGAAA
TCAAGAAAAA-GATCGAAGAATTTAAAGAACGTTTTGGA-ACAAAGAAATGGAAGAACGAAAGTCGTATGGATTCACAA-
---GGACTTTGTGGG-TAGAAGATATTCAAGTAATTA----TGAGGATTCAATAATATTTCCAATT-CGAAGTTCTTAGT
TAACATGAATTTGAGTGATGG-AATAATTCCATCATCATTCATTGGTT-GATCGTATTATTAA---CCA-TTTCT
>benguelensis_ben_A1
AGCCGCGG-CTTATATAGGTGAGT-CCATGGAGGGCC-ATCATTGACTAGTTTTAGAAA----GAGTCTTT----TTT-C
ATCTAGTGCAAGGCAA-TGTATGCGTAGCTCAACATAA------T-----AGAAGTAGAAAATATAAATACAGGAA-CTA
TAAATATCCAAAGATGTTAGATACGATCTAGA-ATAATAACAA--AAAAGATT---ACAA-TTA------------GACT
CAAAA-AAA-GAAAAGA-GATTGAAAAGATCTTTTT-CCGAAAATTCCTGTTTGGTCGACTTATACCTCTCCTCAATGAA
TATTCTATTTCTATTGTTCAGTCAA-TCCTTAAATATG-AGGATTCAAAATTTGAATAAAAATTCTTCTTGTCC-ATTTC
AA-TTCGATCC-ATGTGGGATAATGATAAAGAAAAGGAGGAGACACTTTTACAAAAAATGGAATTCCTAAAACTCAGGAG
AGGGAAGGTCGAGCTAGGTCTATGTAATTGAATGGTTATAAGTCAATCCTTATGGATCTTTTGATGAATAATTCGAGAAT
CCGATTGAATCTACGAGAGGAATGGTTGGTTTACGTTATGGAAGAAAGACTTGTATATGGGATAT-TAGATATTCGTATA
CTTATATATA-----------------------------------CGAACTAAA----AATATATCTAACTGTGAATT--
----TAGATGGGGATTCCAATAGAAGTCCTTACGGCTCGTTTGTAACTGTGAGTTGAAT-----GAATAAAGAAATGAAA
TCAAGAAAAA-GATCGAAGAATTTAAAGAACGTTTTGGA-ACAAAGAAATGGAAGAACGAAAGTCGTATGGATTCACAA-
---GGACTTTGTGGG-TAGAAGATATTCAAGTAATTA----TGAGGATTCAATAATATTTCCAATT-CGAAGTTCTTAGT
TAACATGAATTTGAGTGATGG-AATAATTCCATCATCATTCATTGGTT-GATCGTATTATTAA---CCA-TTTAT
>blenna_MP883
AGCCGCGG-CTTATATAGGTGAGT-CCATGGAGGGCC-ATCATTGACTAGTTTTAGAAA----GAGTCTTT----TTT-C
ATCTAGTGCAAGGCAA-TGTATGCGTAGCTCAACATAA------T-----AGAAGTAGAAAATATAAATACAGGAA-CTA
TAAATATCCAAAGATGTTAGATACGATCTAGA-ATAATAACAA--AAAAGATT---ACAA-TTA------------GACT
CAAAA-AAA-GAAAAGA-GATTGAAAAGATCTTTTT-CCGAAAATTCCTGTTTGGTCGACTTATACCTCTCCTCAATGAA
TATTCTATTTCTATTGTTCAGTCAA-TCCTTAAATATA-AGGAGTCAAAATTTGAATAAAAATTCTTCTTGTAC-ATTTC
AA-TTCGATCC-ATGTGGGATAATGATAAAGAAAAGGAGGAGACACTTTTACAAAAAATGGAATTCCTAAAACTCAGGAG
AGGGAAGGTCGAGCTAGGTCTATGTAATTGAATGGTTATAAGTCAATCCTTATGGATCTTTTGATGAATAATTCGAGAAT
CCAATTGAATCTACGAGAGGAATGGTTGGTTTACGTTATGGAAGAAAGACTTGTATATGGGATAT-TAGATATTCGTATA
CTTATATATA-----------------------------------CGAACTAAA----AATATATCTAACTGTGAATT--
----TAGATGGGGATTCCAATAGAAGTCCTTACGGCTCGTTTGTAACTGTGAGTTGAAT-----GAATAAAGAAATGAAA
TCAAGAAAAA-GATCGAAGAATTTAAAGAACGTTTTGGA-ACAAAGAAATGGAAGAACGAAAGTCGTATGGATTCACAA-
---GGACTTTGTGGG-TAGAAGATATTCAAGTAATTA----TGAGGATTCAATAATATTTCCAATT-CGAAGTTCTTAGT
TAACATGAATTTGAGTGATGG-AATAATTCCATCATCATTCATTGGTT-GATCGTATTATTAA---CCA-TTTCT
>bojeri_MP1087
???????????????????????????????AGGGCC-ATCATTGACTAGTTTTAGAAA----GAGTCTTT----TTT-C
ATCTAGTGCAAGGCAA-TGTATGCGTAGCTCAACATAA------T-----AGAAGTAGAAAATATAAATACAGGAA-CTA
TAAATATCCAAAGATGTTAGATACGATCTAGA-ATAATAACAA--AAAAGATT---ACAA-TTA------------GACT
CAAAA-AAA-GAAAAGA-GATTGAAAAGATCTTTTT-CCGAAAATTCCTGTTTGGTCGACTTATACCTCTCCTCAATGAA
TATTCTATTTCTATTGTTCAGTCAA-TCCTTAAATATG-AGGAGTCCAAATTTGAATAAAAATTCTTCTTGTCC-ATTTC
AA-TTCGATCC-ATGTGGGATAATGATAAAGAAAAGGAGGAGACACTTTTACAAAAAATGGAATTCCTAAAACTCAGGAG
AGGGAAGGTCGAGCTAGGTCTATGTAATTGAATGGTTATAAGTCAATCCTTATGGATCTTTTGATGAATAATTCGAGAAT
CCGATTGAATCTACGAGAGGAATGGTTGGTTTACGTTATGGAAGAAAGACTTGTATATGGGATAT-TAGATATTCGTATA
CTTATATATA-----------------------------------CGAACTAAA----AATATATCTAACTGTGAATT--
----TAGATGGGGATTCCAATAGAAGTCCTTACGGCTCGTTTGTAACTGTGAGTTGAAT-----GAATAAAGAAATGAAA
TCAAGAAAAA-GATCGAAGAATTTAAAGAACGTTTTGGA-ACAAAGAAATGGAAGAACGAAAGTCGTATGGATTCACAA-
---GGACTTTGTGGG-TAGAAGATATTCAAGTAATTA----TGAGGATTCAATAATATTTCCAATT-CGAAGTTCTTAGT
TAACATGAATTTGAGTGATGG-AATAATTCCATCATCATTCATTGGTT-GATCGTATTATTAA---CCA-TTTAT
>bruniifolia_EO12460
?????????????????GGTGAGT-CCATGGAGGGCC-ATCATTGACTAGTTTTAGAAA----GAGTCTTT----TTT-C
ATCTAGTGCAAGGCAA-TGTATGCGTAGCTCAACATAA------T-----AGAAGTAGAAAATATAAATACAGGAA-CTA
TAAATATCCAAAGATGTTAGATACGATCTAGA-ATAATAACAA--AAAAGATT---ACAA-TTA------------GACT
CAAAA-AAA-GAAAAGA-GATTGAAAAGATCTTTTT-CCGAAAATTCCTGTTTGGTCGACTTATACCTCTCCTCAATGAA
TATTCTATTTCTATTGTTCAGTCAA-TCCTTAAATATG-AGGAGTCAAAATTTGAATAAAAATTCTTCTTGTCC-ATTTC
AA-TTCGATCC-ATGTGGGATAATGATAAAGAAAAGGAGGAGACACTTTTACAAAAAATGGAATTCCTAAAACTCAGGAG
AGGGAAGGTCGAGCTAGGTCTATGTAATTGAATGGTTATAAGTCAATCCTTATGGATCTTTTGATGAATAATTCGAGAAT
CCGATTGAATCTACGAGAGGAATGGTTGGTTTACGTTATGGAAGAAAGACTTGTATATGGGATAT-TAGATATTCCTATA
CTTATATATA-----------------------------------CGAACTAAA----AATATATCTAACTGTGAATT--
----TAGATGGGGATTCCAATAGAAGTCCTTACGGCTCGTTTGTAACTGTGAGTTGAAT-----GAATAAAGAAATGAAA
TCAAGAAAAA-GATCGAAGAATTTAAAGAACGTTTTGGA-ACAAAGAAATGGAAGAACGAAAGTCGTATGGATTCACAA-
---GGACTTTGTGGG-TAGAAGATATTCAAGTAATTA----TGAGGATTCAATAATATTTCCAATT-CGAAGTTCTTAGT
TAACATGAATTTGAGTGATGG-AATAATTCCATCATCATTCATTGGTT-GATCGTATTATTAA---CCA-TTTCT
>caespitosa_MP642
???????????????????????????ATGGAGGGCC-ATCATTGACTAGTTTTAGAAAGAAAGAGTCTTT----TTT-C
ATCTAGTGCAAGGCAA-TGTATGCGTAGCTCAACATAA------T-----AGAAGTAGAAAATATAAATACAGGAA-CTA
TAAATATCCAAAGATGTTAGATACGATCTAGA-ATAATAACAA--AAAAGATT---ACAA-TTA------------GACT
CAAAA-AAA-GAAAAGA-GATTGAAAAGATCTTTTT-CCGAAAATTCCTGTTTGGTCGACTTATACCTCTCCTCAATGAA
TATTCTATTTCTATTGTTCAGTCAA-TCCTTAAATATG-AGGAGTCAAAATTTGAATAAAAATGCTTCTTGTCC-ATTTC
AA-TTCGATCC-ATGTGGGATAATGATAAAGAAAAGGAGGAGACACTTTTACAAAAAATGGAATTCCTAAAACTGAGGAG
AGGGAAGGTCGAGCTAGGTCTATGTAATTGAATGGTTATAAGTCAATCCTTATGGATCTTTTGATGAATAATTCGAGAAT
CCGATTGAATCTACGAGAGGAATGGTTGGTTTACGTTATGGAAGAAAGACTTGTATATGGGATAT-TAGATATTCGTATA
CTTATATATA-----------------------------------CGAACTAAA----AATATATCTAACTGTGAATT--
----TAGATGGGGATTCCAATAGAAGTCCTTACGGCTCGTTTGTAACTGTGAGTTGAAT-----GAATAAAGAAATGAAA
TCAAGAAAAA-GATCGAAGAATTTAAAGAACGTTTTGGA-ACAAAGAAATGGAAGAACGAAAGTCGTATGGATTCACAA-
---GGACTTTGTGGG-TAGAAGATATTCAAGTAATTA----TGAGGATTCAATAATATTTCCAATT-CGAAGTTCTTAGT
TAACATGAATTTGAGTGATGG-AATAATTCCATCATCATTCATTGGTT-GATCGTATTATTAA---CCA-TTTCT
>caffra_C_MP528
????????????????????????????TGGAGGGCC-ATCATTGACTAGTTTTAGAAA----GAGTCTTT----TTT-C
ATCTAGTGCAAGGCAA-TGTATGCGTAGCTCAACATAA------T-----AGAAGTAGAAAATATAAATACAGGAA-CTA
TAAATATCCAAAGATGTTAGATACGATCTAGA-ATAATAACAA--AAAAGATT---ACAA-TTA------------GACT
CAAAA-AAA-GAAAAGA-GATTGAAAAGATCTTTTT-CCTAAAATTCCTGTTTGGTCGACTTATACCTCTCCTCAATGAA
TATTCTATTTCTATTGTTCAGTCAA-TCCTTAAATATG-AGGAGTCAAAATTTGAATAAAAATTCTTCTTGTCC-ATTTC
AA-TTCGATCC-ATGTGGGATAATGATAAAGAAAAGGAGGAGACACTTTTACAAAAAATGGAATTCCTAAAACTCAGGAG
AGGGAAGGTCGAGCTAGGTCTATGTAATTGAATGGTTATAAGTCAATCCTTATGGATCTTTTGATGAATAATTCGAGATT
CCGATTGAATCTACGAGAGGAATGGTTGGTTTACGTTATGGAAGAAAGACTTGTATATGGGATAT-TAGATATTCGTATA
CTTATATATA-----------------------------------CGAACTAAA----AATATATCTAACTGTGAATT--
----TAGATGGGGATTCCAATAGAAGTCCTTACGGCTCGTTTGTAACTGTGAGTTGAAT-----GAATAAAGAAATGAAA
TCAAGAAAAA-GATCGAAGAATTTAAAGAACGTTTTGGA-ACAAAGAAATGGAAGAACGAAAGTCGTATGGATTCACAA-
---GGACTTTGTGGG-TAGAAGATATTCAAGTAATTA----TGAGGATTCAATAATATTTCCAATT-CGAAGTTCTTAGT
TAACATGAATTTGAGTGATGG-AATAATTCCATCATCATTCATTGGTT-GATCGTATTATTAA---CCA-TTTCT
>caffrorum_MP644
???????????????????????????????AGGGCC-ATCATTGACTAGTTTTAGAAA----GAGTCTTT----TTT-C
ATCTAGTGCAAGGCAA-TGTATGCGTAGCTCAACATAA------T-----AGAAGTAGAAAATATAAATACAGGAA-CTA
TAAATATCCAAAGATGTTAGATACGATCTAGA-ATAATAACAA--AAAAGATT---ACAA-TTA------------GACT
CAAAA-AAA-GAAAAGA-GATTGAAAAGATCTTTTT-CCGAAAATTCCTGTTTGGTCGACTTATACCTCTCCTCAATGAA
TATTCTATTTCTATTGTTCAGTCAA-TCCTTAAATATG-AGGAGTCAAAATTTGAATAAAAATTCTTCTTGTCC-ATTTC
AA-TTCGATCC-ATGTGGGATAATGATAAAGAAAAGGAGGAGACACTTTTACAAAAAATGGAATTCCTAAAACTCAGGAG
AGGGAAGGTCGAGCTAGGTCTATGTAATTGAATGGTTATAAGTCAATCCTTATGGATCTTTTGATGAATAATTCGAGAAT
CCGATTGAATCTACGAGAGGAATGGTTGGTTTACGTTATGGAAGAAAGACTTGTATATGGGATAT-TAGATATTCGTATA
CTTATATATA-----------------------------------CGAACTAAA----AATATATTTAACTGTGAATT--
----TAGATGGGGATTCCAATAGAAGTCCTTACGGCTCGTTTGTAACTGTGAGTTGAAT-----GAATAAAGAAATGAAA
TCAAGAAAAA-GATCGAAGAATTTAAAGAACGTTTTGGA-ACAAAGAAATGGAAGAACGAAAGTCGTATGGATTCACAA-
---GGACTTTGTGGG-TAGAAGATATTCAAGTAATTA----TGAGGATTCAATAATATTTCCAATT-CGAAGTTCTTAGT
TAACATGAATTTGAGTGATGG-AATAATTCCATCATCATTCATTGGTT-GATCGTATTATTAA---CCA-TT-CT
>carnea_ATsn5
GCCGGCGG-CTTATATAGGTGAAT-CCATGGAGGGCC-ATCATTGACTAGTTTTAGAAA----TAGTCTTT----TTT-C
ATCTAGTGCAAGGCAA-TGTATGCGTAGCTCAACATAA------T-----AGAAGTAGAAAATATAAATACAGGAA-CTA
TAAATATCCAAAGATGTTAGATACGATCTAGA-ATAATAACAA--AAAAGATT---ACAA-TTA------------GAGT
CAAAA-AAA-GAAAAGA-GATTGAAAATATCTTTTT-CCTAAAATTCCTGTTTGGTCGACTTATACCTCTCCTCAACGAA
TATTCTATTTCTATTGTTCAGTCAA-TCCTTAAATATG-AGGAGTCAAAATTTGACTAAAAAATCTTCTTGTCC-ATTTC
AA-TTCGATCC-ATGTGGGATAATGATAAAGAAAAGGAGGAGACACTTTTACAAAAAATGGAATTCCTAAAACTCAGGAG
AGGGAAGGTCGAGCTAGGTCTATGTAATTGAATTGTTATAAGTCAATCCTTATGGATCTTTTGATGAATAATTCGAGAAT
CCGATTGAATCTACGAGAGGAATAGTTGGTTTACGTTATGGAAGAAAGACTTGTATATGGGATAT-TAGATATTCGTATA
CTTATATATA-----------------------------------CGAACTAAA----AATATATCTAACTGTGAATT--
----TAGATGGGGATTCCAATAGAAGTCCTTACGGCTCGTTTGTAACTGTGAGTTGAAT-----GAATAAAGAAATGAAA
TCAAGAAAAA-GATCGAAGAATTTAAAGAACGTTTTGGA-ACAAAGAAATGGAAGAACGAAAGTCGTATGAATTCACAA-
---GGACTTTGTGGG-TAGAAGATATTCAAGTAATTA----TGAGGATTCAATAATATTTCCAATT-CGAAGTTCTTAGT
TAACATGAATTTGAGTGATGG-AATAATTCCATCATAATTCATTGGTT-GATCGTATTATTAA---CCA-TTTCT
>cerinthoides_MP653
AGCCGCGG-CTTATATAGGTGAGT-CCATGGAGGGCC-ATCATTGACTAGTTTTAGAAA----GAGTCTTT----TTT-C
ATCTAGTGCAAGGCAA-TGTATGCGTAGCTCAACATAA------T-----AGAAGTAGAAAATAGAAATACAGGAA-CTA
TAAATATCCAAAGATGTTAGATACGATCTAGA-ATAATAACAA--AAAAGATT---ACAA-TTA------------GACT
CAAAA-AAA-GAAAAGA-GATTGAAAAGATCTTTTT-CCGAAAATTCCTGTTTGGTCGACTTATACCTCTCCTCAATGAA
TATTCTATTTCTATTGTTCAGTCAA-TCCTTAAATATG-AGGAGTCAAAATTGGAATAAAAATTCTTCTTGTCC-ATTTC
AA-TTCGATCC-ATGTGGGATAATGATAAAGAAAAGGAGGAGACACTTTTACAAAAAATGGAATTCCTAAAACTCAGGAG
AGGGAAGGTCGAGCTAGGTCTATGTAATTGAATGGTTATAAGTCAATCCTTATGGACCTTTTGATGAATAATTCGAGAAT
CCGATTGAATCTACGAGAGGAATGGTTGGTTTACGTTATGGAAGAAAGACTTGTATATGGGATAT-TAGATATTCGTATA
CTTATATATA-----------------------------------CGAACTAAA----AATATATTTAACTGTGAATT--
----TAGATGGGGATTCCAATAGAAGTCCTTACGGCTCGTTTGTAACTGTGAGTTGAAT-----GAATAAAGAAATGAAA
TCAAGAAAAA-GATCGAAGAATTTAAAGAACGTTTTGGA-ACAAAGAAATGGAAGAACGAAAGTCGTATGGATTCACAA-
---GGACTTTGTGGG-TAGAAGATATTCAAGTAATTA----TGAGGATTCAATAATATTTCCAATT-CGAAGTTCTTAGT
TAACATGAATTTGAGTGATGG-AATAATTCCATCATCATTCATTGGTT-GATCGTATTATTAA---CCA-TTTCT
>cetrata_EO12064
???????????????????????????ATGGAGGGCC-ATCATTGACTAGTTTTAGAAA----GAGTCTTT----TTT-C
ATCTAGTGCAAGGCAA-TGTATGCGTAGCTCAACATAA------T-----AGAAGTAGAAAATATAAATACAGGAA-CTA
TAAATATCCAAAGATGTTAGATACGATCTAGA-ATAATAACAA--AAAAGATT---ACAA-TTA------------GACT
CAAAA-AAA-GAAAAGA-GATTGAAAAGATCTTTTT-CCGAAAATTCCTGTTTGGTCGACTTATACCTCTCCTCAATGAA
TATTCTATTTCTATTGTTCAGTCAA-TCCTTAAATATG-AGGAGTCAAAATTTGAATAAAAATTCTTCTTGTCC-ATTTC
AA-TTCGATCC-ATGTGGGATAATGATAAAGAAAAGGAGGAGACACTTTTACAAAAAATGGAATTCCTAAAACTCAGGAG
AGGGAAGGTCGAGCTAGGTCTATGTAATTGAATGGTTATAAGTCAATCCTTATGGATCTTTTGATGAATAATTCGAGAAT
CCGATTGAATCTACGAGAGGAATGGTTGGTTTACGTTATGGAAGAAAGACTTGTATATGGGATAT-TAGATATTCGTATA
CTTATATATA-----------------------------------CGAACTAAA----AATATATCTAACTGTGAATT--
----TAGATGGGGATTCCAATAGAAGTCCTTACGGCTCGTTTGTAACTGTGAGTTGAAT-----GAATAAAGAAATGAAA
TCAAGAAAAA-GATCGAAGAATTTAAAGAACGTTTTGGA-ACAAAGAAATGGAAGAACGAAAGTCGTATGGATTCACAA-
---GGACTTTGTGGG-TAGAAGATATTCAAGTAATTA----TGAGGATTCAATAATATTTCCAATT-CGAAGTTCTTAGT
TAACATGAATTTGAGTGATGG-AATAATTCCATCATCATTCATTGGTT-GATCGTATTATTAA---CCA-TTTCT
>chionodes_EO11699
???????????????????????????????AGGGCC-ATCATTGACTAGTTTTAGAAA----GAGTCTTT----TTT-C
ATCTAGTGCAAGGCAA-TGTATGCGTAGCTCAACATAA------T-----ATAAGTAGAAAATATAAATACRGGAA-CTA
TAAATATCCWAAGATGTTAGATACSATCTAGA-ATAATAACAA--AAAAGATT---ACAA-TTA------------GACT
CAAAC-AAA-GAAAAGA-GATTGAAAAGATCTTTTT-CCGAAAATTCCTGTTTGGTCGACTTATAGCTCTCCTCAATGAA
TATTCTATTTCTATTGTTCAGTCAA-TCCTTAAATATG-AGGAGTCAAAATTTGAATAAAAATTCTTCTTGTCC-ATTTC
AA-TTCGATCC-ATGTGGGATAATGATAAAGAAAAGGAGGAGACATTTTTACAAAAAATGGAATTCCTAAAACTCAGGAG
AGGGAAGGTCGAGCCAGGTCTATGTAATTGAATGGTTATAAGTCAATCCTTATGGATCTTTTGATGAATAATTCGAGAAT
CCGATTGAATCTACGAGAGGAATGGTTGGTTTACGTTATGGAAGAAAGACTTGTATATGGGATAT-TAGATATTCGTATA
CTTATATATA-----------------------------------CGAACTAAA----AATATATCTAACTGTGAATT--
----TAGATGGGGATTCCAATAGAAGTCCTTACGGCTCGTTTGTAACTGTGAGTTGAAT-----GAATAAAGAAATGAAA
TCAAGAAAAA-GATCGAAGAATTTAAAGAACGTTTTGGA-ACAAAGAAATGGAAGAAGGAAAGTCGTATGGATTCACAA-
---GGACTTTGTGGG-TAGAAGATATTCAAGTAATTA----TGAGGATTCAATAATATTTCCAATT-CGAAGTTCTTAGT
TAACATGAATTTGAGTGATGG-AATAATTCCTTCATCATTCATTGGTT-GATCGTATTATTAA---CC???????
>cinerea_MP967
????GCGG-CTTATATAGGTGAAT-CCATGGAGGGCC-ATCATTGACTAGTTTTAGAAA----GAGTCTTTCTTTTTT-C
ATCTAGTGCAAGGCAA-TGTATGCGTAGCTCAACATAA------T-----AGAAGTAGAAAATATAAATACAGGAA-TTA
TAAATATCCAAAGATGTTAGATACGATCTAGA-ATAATAACAA--AAAAGATT---ACAA-TTA------------GACT
CAAAA-AAA-GAAAAGA-GATTGAAAAGATCTTTTT-CCGAAAATTCCTGTTTGGTCGACTTATACCTCTTCTCAATGAA
TATTCTATTTCTATTGTTCAGTCAA-TCCTTAAATATG-AGGAATCCAAATTTGAATAAAAATTCTTCTTGTCC-ATTTC
AA-TTCGATCC-GTGTAGGATAATGATAAAGAAAAAGAGGAGACACTTTTACAAAAAATGGAATTCCTAAAACTCAGGAG
AGGGAAGGTAGAGCTAGGTCTATGTAATTGAATGGTTATAAGTCAATCCTTATGGATCTTTTGATGAATAATTCGAGAAT
CCGATTGAATCTACGAGAGGAATAGTTGGTTTACGTTATGGAAGAAAGACTTGTATATGGGATAT-TAGATATTCGTATA
CTTATATATA-----------------CGATATATACGATATATACGAACTAAA----AATATATCTAACTGTGAATT--
----TAGATGGGCATTCCAATAGAAGTCCTTACGGCTCGTTTGTAACTGTGAGTTGAAT-----GAATAAAGAAATGAAA
TCAAGAAAAA-GATCGAAGAATTTAAAGAACGTTTTGGA-ACAAAGAAATGGAAGAACGAAAGTCGTATGGATTCACAA-
---GGACTTTGTGGG-TAGAAGATATTCAAATAATTAATTATGAGGATTCAATAATATTTCCAATT-CGAAGTTCTTAGT
TAACATGAATTTGAGTGATGG-AATAATTTCATCATCATTCATTGGTT-GATCGTATTATTAA---CCA-TTTCT
>clavisepala_MP1063
???????????????????TGAGT-CCATGGAGGGCC-ATCATTGACTAGTTTTAGAAA----TAGTCTTT----TTT-C
ATCTAGTGCAAGGCAA-TGTATGCGTAGCTCAACATAA------T-----AGAAGTAGAAAATATAAATACAGGAA-CTA
TAAATATCCAAAGATGTTAGATACGATCTAGA-ATAATAACAA--AAAAGATT---ACAA-TTA------------GACT
CAAAA-AAA-GAAAAGA-GATTGAAAAGATCTTTTT-CCGAAAATTCCTGTTTGGTCGACTTATACCTCTCCTCAATGAA
TATTCTATTTCTATTGTTCAGTCAA-TCCTTAAATATG-AGGAGTCAAAATTTGAATAAAAATTCTTCTTGTCC-ATTTC
AA-TTCGATCC-ATGTGGGATAATGATAAAGAAAAGGAGGAGACACTTTTACAAAAAATGGAATTCCTAAAACTCAGGAG
AGGGAAGGTCGAGCTAGGTCTATGTAATTGAATGGTTATAAGTCAATCCTTATGGATCTTTTGATGAATAATTCGAGAAT
CCGATTGAATCTACGAGAGGAATGGTTGGTTTACGTTATGGAAGAAAGACTTGTATATGGGATAT-TAGATATTCGTATA
CTTATATATA-----------------------------------CGAACTAAA----AATATATCTAACTGTGAATT--
----TAGATGGGAATTCCAATAGAAGTCCTTACGGCTCGTTTGTAACTGTGAGTTGAAT-----GAATAAAGAAATGAAA
TCAAGAAAAA-GATCGAAGAATTTAAAGAACGTTTTGGA-ACAAAGAAATGGAAGAACGAAAGTCGTATGGATTCACAA-
---GGACTTTGTGGG-TAGAAGATATTCAAGTAATTA----TGAGGATTCAATAATATTTCCAATT-AGAAGTTCTTAGT
TAACATGAATTTGAGTGATGG-AATAATTCCTTCATCATTCATTGGTT-GATCGTATTATTAA---CCA-TTTCT
>corifolia_MP823
???????????????????????????????????CC-ATCATTGACTAGTTTTAGAAA----GAGTCTTT----TTT-C
ATCTAGTGCAAGGCAA-TGTATGCGTAGCTCAACATAA------T-----AGAAGTAGAAAATATAAATACAGGAA-CTA
TAAATATCCAAAGATGTTAGATACGATCTAGA-ATAATAACAA--AAAAGATT---ACAA-TTA------------GACT
CAAAA-AAA-GAAAAGA-GATTGAAAAGATCTTTTT-CCGAAAATTCCTGTTTGGTCGACTTATACCTCTCCTCAATGAA
TATTCTATTTCTATTGTTCAGTCAA-TCCTTAAATATG-AGGAGTCAAAATTTGAATAAAAATTCTTCTTGTCC-ATTTC
AA-TTCGATCC-GTGCGGGATAATGATAAAGAAAAGGAGGAGACACTTTTACAAAAAATGGAATTCCTAAAACTCAGGAG
AGGGAAGGTCGAGCTAGGTCTATGTAATTGAATGGTTATAAGTCAATCCTTATGGATCTTTTGATGAATAATTCGAGAAT
CCGATTGAATCTACGAGAGGAATGGTTGGTTTACGTTATGGAAGAAAGACTTGTATATGGGATAT-TAGATATTCGTATA
CTTATATATA-----------------------------------CGAACTAAA----AATATATCTAACTGTGAATT--
----TAGATGGGGATTCCAATAGAAGTCCTTACGGCTCGTTTGTAACTGTGAGTTGAAT-----GAATAAAGAAATGAAA
TCAAGAAAAA-GATCGAAGAATTTAAAGAACGTTTTGGA-ACAAAGAAATGGAAGAACGAAAGTCGTATGGATTCACAA-
---GGACTTTGTGGG-TAGAAGATATTCAAGTAATTA----TGAGGATTCAATAATATTTCCAATT-CGAAGTTCTTAGT
TAACATGAATATGAGTGATGG-AATAATTCCATCCTCATTCATTGGT????????????????????????????
>cristata_MP820
???????????????????????????????AGGGCC-ATCATTGACTAGTTTTAGAAA----GAGTCTTT----TTT-C
ATCTAGTGCAAGGCAA-TGTATGCGTAGCTCAACATAA------T-----AGAAGTAGAAAATATAAATACAGGAA-CTA
TAAATATCCAAAGATGTTAGATACGATCTAGA-ATAATAACAA--AAAAGATT---ACAA-TTA------------GACT
CAAAA-AAA-GAAAAGA-GATTGAAAAGATCTTTTT-CCGAAAATTCCTGTTTGGTCGACTTATACCTCTCCTCAATGAA
TATTCTATTTCTATTGTTCAGTCAA-TCCTTAAAAAAG-AGGATTCAAAATTTGAATAAAAATTCTTCTTGTCC-ATTTC
AA-TTCGATCC-ATGTGGGATAATGATAAAGAAAAGGAGGAGACACTTTTACAAAAAATGGAATTCCTAAAACTCAGGAG
AGGGAAGGTCGAGCTAGGTCTATGTAATTGAATGGTTATAAGTCAATCCTTATGGATCTTTTGATGAATAATTCGAGAAT
CCGATTGAATCTACGAGAGGAATGGTTGGTTTACGTTATGGAAGAAAGACTTGTATATGGGATAT-TAGATATTCGTATA
CTTATATATA-----------------------------------CGAACTAAA----AATATATCTAACTGTGAATT--
----TAGATGGGGATTCCAATAGAAGTCCTTACGGCGCGTTTGTAACTGTGAGTTGAAT-----GAATAAAGAAATGAAA
TCAAGAAAAA-GATCGAAGAATTTAAAGAACGTTTTGGA-ACAAAGAAATGGAAGAACGAAAGTCGTATGGATTCACAA-
---GGACTTTGTGGG-TAGAAGATATTCAAGTAATTA----TGAGGATTCAATAATATTTCCAATT-CGAAGTTCTTAGT
TAACATGAATTTGAGTGATGG-AATAATTCCATCATCATTCATTGGTT-GATCGTATTATTAA????????????
>curviflora_MP765
???????????????????????????ATGGAGGGCC-ATCATTGACTAGTTTTAGAAA----GAGTCTTT----TTT-C
ATCTAGTGCAAGGCAA-TGTATGCGTAGCTCAACATAA------T-----AGAAGTAGAAAATTTAAATACAGGAA-CTA
TAAATATCCAAAGATGTTAGATACGATCTAGA-ATAATAACAA--AAAAGATT---ACAA-TTA------------GACT
CAAAA-AAA-GAAAAGA-GATTGAAAAGATCTTTTT-CCGAAAATTCCTCTTTGGTCGACTTATACCTCTCCTCAATGAA
TATTCTATTTCTATTGTTCAGTCAA-TCCTTAAATATG-AGGAGTCAAAATTTGAATAAAAATTCTTCTTGTCC-ATTTC
AA-TTCGATCC-ATGTGGGATAATGATAAAGAAAAGGAGGAGACAATTTTACAAAAAATGGAATTCCTAAAACTCAGGAG
AGGGAAGGTCGAGCTAGGTCTATGTAATTGAATGGTTATAAGTCAATCCTTATGGATCTTTTGATGAATAATTCGAGAAT
CCGATTGAATCTATGAGAGGAATGGTTGGTTTACGTTATGGAAGAAAGACTTGTATATGGGATAT-TAGATATTCGTATA
CTTATATATA-----------------------------------CGAACTAAA----AATATATCTAACTATGAATT--
----TAGATGGGGATTCCAATAGAAGTCCTTACGGCGCGTTTGTAACTGTGAGTTGAAT-----GAATAAAGAAATGAAA
TCAAGAAAAA-GATCGAAGAATTTAAAGAACGTTTTGGA-ACAAAGAAACGGAAGAACGAAAGTCGTATGGATTCACAA-
---GGACTTTGTGGG-TAGAAGATATTCAAGTAATTA----TGAGGATTCAATAATATTTCCAATT??????????????
???????????????????????????????????????????????????????????????????????????
>densifolia_BG591
???????????????????????????????AGGGCC-ATCATTGACTAGTTTTAGAAA----GAGTCTTT----TTT-C
ATCTAGTGCAAGGCAA-TGTATGCGTAGCTCAACATAA------T-----AGAAGTAGAAAATATAAATACAGGAA-TTA
TAAATATCCAAAGATGTTAGATACGATCTAGA-ATAATAACAA--AAAAGATT---ACAA-TTA------------GACT
CAAAA-AAA-GAAAAGA-GATTGAAAAGATCTTTTT-CCGAAAATTCCTGTTTGGTCGACTTATACCTCTCCTCAATGAA
TATTCTATTTCTATTGTTCAGTCAA-TCCTTAAATATA-AGGAGTCAAAATTTGAATAAAAATTCTTCTTGTCC-ATTTC
AA-TTCGATCC-ATGTGGGATAATGATAAAGAAAAGGAGGAGACACTTTTACAAAAAATGGAATTCCTAAAACTCAGGAG
AGGGAAGGTCGAGCTAGGTCTATGTAATTGAATGGTTATAAGTCAATCCTTATGGATCTTTTGATGAATAATTCGAGAAT
CCGATTGAATCTACGAGAGGAATGGTTGGTTTACGTTATGGAAGAAAGACTTGTATATGGGATAT-TAGATATTCGTATA
CTTATATATA-----------------------------------CGAACTAAA----AATATATCTAACTGTGAATT--
----TAGATGGGGATTCCAATAGAAGTCCTTACGGCTCGTTTGTAACTGTGAGTTGAAT-----GAATAAAGAAATGAAA
TCAAGAAAAA-GATCGAAGAATTTAAAGAACGTTTTGGA-ACAAAGAAATGGAAGAACGAAAGTCGTATGGATTCACAA-
---GGACTTTGTGGG-TAGAAGATATTCAAGTAATTA----TGAGGATTCAATAATATTTCCAATT-CGAAGTTCTTAGT
TAACATGAATTTGAGTGATGG-AATTATTCCATCATCATTCATTGGTT-GATCGTATTATTAA---CCA-TTTAT
>equisetifolia_MP829
AGCCGCGG-CTTATATAGGTGAGT-CCATGGAGGGCC-ATCATTGACTAGTTTTAGAAA----GAGTCTTT----TTT-C
ATCTAGTGCAAGGCAA-TGTATGCGTAGCTCAACATAA------T-----AGAAGTAGAAAATATAAATACAGGAA-CTA
TAAATATCCAAAGATGTTAGATACGATCTAGA-ATAATAACAA--AAAAGATT---ACAA-TTA------------GACT
CAAAA-AAA-GAAAAGA-GATTGAAAAGATCTTTTT-CCGAAAATTCCTGTTTGGTCGACTTATACCTCTCCTCAATGAA
TATTCTATTTCTATTGTTCAGTCAA-TCCTTAAATATG-AGGAGTCAAAATTTGAATAAAAATTCTTCTTGTCC-ATTTC
AA-TTCGATCC-ATGGGGGATAATGATAAAGAAAAGGAGGAGACACTTTTACAAAAAATGGAATTCCTAAAACTCAGGAG
AGGGAAGGTCGAGCTAGGTCTATGTAATTGAATGGTTATAAGTCAATCCTTATGGATCTTTTGATGAATAATTCGAGAAT
CCGATTGAATCTACGAGAGGAATGGGTGGTTTACGTTATGGAAGAAAGACTTGTATATGGGATAT-TAGATATTCGTATA
CTTATATATA-----------------------------------CAAACTAAA----AATATATCTAACTGTGAATT--
----TAGATGGGGATTCCAATAGAAGTCCTTACGGCTCGTTTGTAACTGTGAGTTGAAT-----GAATAAAGAAATGAAA
TCAAGAAAAA-GATCGAAGAATTTAAAGAACGTTTTGGA-ACAAAGAAATGGAAGAACGAAAGTCGTATGGATTCACAA-
---GGACTTTGTGGG-TAGAAGATATTCAAGTAATTA----TGAGGATTCAATAATATTTCCAATT-CGAAGTTCTTAGT
TAACATGAATTTTAGTGATGG-AATAATTCCATCATCATTCATTGGTT-GATCGTATTATTAA---CCA-TTTCT
>erigena_EO12623
???????????????????????????ATGGAGGGCC-ATCAT-GACTAGTTT-AGAAA----GAGTCTTT----TTT-C
ATCTAGTGCAAGGCAA-TGTATGCGTAGCTCAACATAA------T-----AGAAGTAGAAAATAGAAATACAGGAA-CTA
TAAATATCCAAAGATGTTAGATACGATCTAGA-ATAATAACAA--AAAAGATT---ACAA-TTA------------GACT
CAAAA-AAA-GAAAAGA-GATTGAAAAGATCTTTTT-CCGAAAATTCCTGTTTGGTCGACTTATACCCCTCCTCAATGAA
TATTCTATTTCTATTGTTCAGTCAA-TCCTTAAATATG-AGGAGTCAAAATTTGAATAAAAATTCTTCTTGTCC-ATTTC
AA-TTCGATCC-ATGTGGGATAATGAAAAAGAAAAGGAGGAGACATTTTTACAAAAAATGGAATTCCTAAAACTCAGGAG
AGGGAAGGTCGAGCTAGGTCTATGTAATTGAATGGTTATAAGTCAATCCTTATGGATCTTTTGATGGATAATTCGAGAAT
CCGATTGAATCTACGAGACGAATAGTTGGTTTACGTTATGGAAAAAAGACTTGTATATGGGATAT-TAGATATTCGTATA
CTTATATATA-----------------CGA--------ATATATACGAACTAAA----AATATATCTAACTGTGAATT--
----TAGATGGGGATTCCAATAGAAGTCCTTACGGCTCGTTTGTAACTCTGAGTTGAAT-----GAATAAAGAAATGAAA
TCAAGAAAAA-GATCGAAGAATTTAAAGAACGTTTTGGA-ACAAAGAAATGGAAGAACGAAAGTCGTATGAATTCACAA-
---GGACTTTGTGGG-TAGAAGATATTCAAGTAATTA----TGAGGATTCAATAATATTTCCAATT-CGAAGTTCTTAGT
TAACATGAATTTGAGTGATGG-AATAATTCCATCATCATTCATTGGTT-GATCGTATTATTAA---CCA-TTT??
>esterhuyseniae_EO11831
???????????????????????????????AGGGCC-ATCATTGACTAGTTTTAGAAA----GAGTCTTT----TTT-C
ATCTAGTGCAAGGCAA-TGTATGCGTAGCTCAACATAA------T-----AGAAGTAGAAAATATAAATACAGGAA-CTA
TAAATATCCAAAGATGTTAGATACGATCTAGA-ATAATAACAA--AAAAGATT---ACAA-TTA------------GACT
CAAAC-AAA-GAAAAGA-GATTGAAAAGATCTTTTT-CCGAAAATTCCTGTTTGGTCGACTTATAGCTCTCCTCAATGAA
TATTCTATTTCTATTGTTCAGTCAA-TCCTTAAATATG-AGGAGTCAAAATTTGAATAAAAATTCTTCTTGTCC-ATTTC
AA-TTCGATCC-ATGTGGGATAATGATAAAGAAAAGGAGGAGACATTTTTACAAAAAATGGAATTCCTAAAACTCAGGAG
AGGGAAGGTCGAGCCAGGTCTATGTAATTGAATGGTTATAAGTCAATCCTTATGGATCTTTTGATGAATAATTCGAGAAT
CCGATTGAATCTACGAGAGGAATGGTTGGTTTACGTTATGGAAGAAAGACTTGTATATGGGATAT-TAGATATTCGTATA
CTTATATATA-----------------------------------CGAACTAAA----AATATATCTAACTGTGAATT--
----TAGATGGGGATTCCAATAGAAGTCCTTACGGCTCGTTTGTAACTGTGAGTTGAAT-----GAATAAAGAAATGAAA
TCAAGAAAAA-GATCGAAGAATTTAAAGAACGTTTTGGA-ACAAAGAAATGGAAGAAGGAAAGTCGTATGGATTCACAA-
---GGACTTTGTGGG-TAGAAGATATTCAAGTAATTA----TGAGGATTCAATAATATTTCCAATT-CGAAGTTCTTAGT
TAACATGAATTTGAGTGATGG-AATAATTCCATCATCATTCATTGGTT-GATCGTATTATTAA---CCA-TTTAT
>esteriana_EO12545
AGCCGCGG-CTTATATAGGTGAGT-CCATGGAGGGCC-ATCATTGACTAGTTTTAGAAA----GAGTATTT----TTT-C
ATCTAGTGCAAGGTAA-TGTATGCGTAGCTCAACATAA------T-----AGAAGTAGAAAATATAAATACAGGAA-CTA
TAAATATCCAAAGATGTTAGATACGATCTAGA-ATAATAACAA--AAAAGATT---ACAA-TTA------------GACT
CAAAA-AAA-GAAAAGA-GATTGAAAAGATCTTTTT-CCGAAAATTCCTGTTTGGTCGACTTATACCTCTCCTCAATGAA
TATTCTATTTCTATTGTTCAGTCAA-TCTTTAAATATG-AGGAGTCAAAATTTGAATAAAAATTCTTCTTGTCC-ATTTC
AA-TTCGATCC-ATGTGGGATAATGATAAAGAAAAGGAGGAGACACTTTTACAAAAAATGGAATTCCTAAAACTCAGGAG
AGGGAAGGTCGAGCTAGGTCTATGTAATTGAATGGTTATAAGTCAATCCTTATGGATCTTTTGATGAATAATTCGAGAAT
CCGATTGAATCTACGAGAGGAATCGTTGGTTTACGTTATGGAAGAAAGACTTGTATATGGGATAT-TAGATATTCGTATA
CTTATATATA-----------------------------------CGAACTAAA----AATATATCTAACTGTGAATT--
----TAGATGGGGATTCCAATAGAAGTCCTTACGGCTCGTTTGTAACTGTGAGTTGAAT-----GAATAAAGAAATGAAA
TCAAGAAAAA-GATCGAAGAATTTAAAGAACGTTTTGGA-ACAAAGAAATGGAAGAACGAAAGTCGTATGGATTCACAA-
---GGACTTTGTGGG-TAGAAGATATTCAAGTAATTA----TGAGGATTCAATAATATTTCCAATT-CGAAGTTCTTAGT
TAACATGAATTTGAGTGATGG-AATAATTCCATCATCATTCATTGGTT-GATCGTATTATTAA---CCA-TTTCT
>frigida_MP658
AGCCGCGGGCTTATATAGGTGAGTGCCATGGAGGGCC-ATCATTGACTAGTTTTAGAAA----GAGTCTTT----TTT-C
ATCTAGTGCAAGGCAA-TGTATGCGTAGCTCAACATAA------T-----AGAAGTAGAAAATATAAATACAGGAA-CTA
TAAATATCCAAAGATGTTAGATACGATCTAGA-ATAATAACAA--AAAAGATT---ACAA-TTA------------GACT
CAAAA-AAA-GAAAAGA-GATTGAAAAGATCTTTTT-CCGAAAATTCCTGTTTGGTCGACTTATACCTCTCCTCAATGAA
TATTCTATTTCTATTGTTCAGTCAA-TCCTTAAATATG-AGGAGTCAAAATTTGAATAAAAATTCTTCTTGTCC-ATTTC
AA-TTCGATCC-ATGTGGGATAATGATAAAGAAAAGGAGGCGACACTTTTACAAAAAATGGAATTCCTAAAACTCAGTAG
AGGGAAGGTCGAGCTAGGTCTATGTAATTGAATGGTTATAAGTCAATCCTTATGGATCTTTTGATGAATAATTCGAGAAT
CCGATTGAATCTACGAGAGGAATGGTTGGTTTACGTTATGGAAGAAAGACTTGTATATGAGATAT-TAGATATTCGTATA
CTTATATATA-----------------------------------CGAACTAAA----AATATATCTAACTGTGAATT--
----TAGATGGGGATTCCAATAGAAGTCCTTACGGCTCGTTTGTA-----------------------------------
--------------------------------------------------------------------------------
------------------GAAGATATTCAAGTAATTA----TGAGGATTCAATAATATTTCCAATT-CGAAGTTCTTAGT
TAACATGAATTTGAGTGATGG-AATAATTCCATCATCATTCATTGGTT-GATCGTATTATTAA---CCA-TTTCT
>glomiflora_EO12548
AGCCGCGG-CTTATATAGGTGAGTGCCATGGAGGGCC-ATCATTGACTAGTTTTAGAAA----GAGTCTTT----TTT-C
ATCTAGTGCAAGGCAA-TGTATGCGTAGCTCAACATAA------T-----AGAAGTAGAAAATATAAATACAGGAA-CTA
TAAATATCCAAAGATGTTAGATACGATCTAGA-ATAATAACAA--AAAAGATT---ACAA-TTA------------GACT
CAAAA-AAA-GAAAAGA-GATTGAAAAGATCTTTTT-CCGAAAATTCCTGTTTGGTCGACTTATACCTCTCCTCAATGAA
TATTCTATTTCTATTGTTCAGTCAA-TCCTTAAATATA-AGGAGTCAAGATTTGAATAAAAATTCTTCTTGTCC-ATTTC
AA-TTCGATCC-ATGTGGGATAATGATAAAGAAAAGGAGGAGACACTTTTACAAAAAATGGAATTCCTAAAACTCAGGAG
AGGGAAGGTCGAGCTAGGTCTATGTAATTGAATGGTTATAAGTCAATCCTTATGGATCTTTTGATGAATAATTCGAGAAT
CCGATTGAATCTACGAGAGGAATGGTTGGTTTACGTTATGGAAGAAAGACTTGTATATGGGATAT-TAGATATTCGTATA
CTTATATATA-----------------------------------CGAACTAAA----AATATATCTAACTGTGAATT--
----TAGATGGGGATTCCAATAGAAGTCCTTACGGCTCGTTTGTAACTGTGAGTTGAAT-----GAATAAAGAAATGAAA
TCAAGAAAAA-GATCGAAGAATTTAAAGAACGTTTTGGA-ACAAAGAAATGGAAGAACGAAAGTCGTATGGATTCACAA-
---GGACTTTGTGGG-TAGAAGATATTCAAGTAATTA----TGAGGATTCAATAATATTTCCAATT-CGAAGTTCTTAGT
TAACATGAATTTGAGTGATGG-AATAATTCCATCATCATTCATTGGTT-GATCGTATTATTAA---CCA-TTTCT
>goudotiana_cf_EO12659
???????????????????????????ATGGAGGGCC-ATCATTGACTAGTTTTAGAAA----GAGTCTTT----TTT-C
ATCTAGTGCAAGGCAA-TGTATGCGTAGCTCAACATAA------T-----AGAAGTAGAAAATATAAATACAGGAA-CTA
TAAATATCCAAAGATGTTAGATACGATCTAGA-ATAATAACAA--AAAAGATT---ACAA-TTA------------GACT
CAAAA-AAA-GAAAAGA-GATTGAAAAGATCTTTTT-CCGAAAATTCCTGTTTGGTCGACTTATACCTCTCCTCAATGAA
TATTCTATTTCTATTGTTCAGTCAA-TCCTTAAATATG-AGGAGTCCAAATTTGAATAAAAATTCTTCTTGTCC-ATTTC
AA-TTCGATCC-ATGTGGGATAATGATAAAGAAAAGGAGGAGACACTTTTACAAAAAATGGAATTCCTAAAACTCAGGAG
AGGGAAGGTCGAGCTAGGTCTATGTAATTGAATGGTTATAAGTCAATCCTTATGGATCTTTTGATGAATAATTCGAGAAT
CCGATTGAATCTACGAGAGGAATGGTTGGTTTACGTTATGGAAAAAAGACTTGTATATGGGATAT-TAGATATTCGTATA
CTTATATATA-----------------------------------CGAACTAAA----AATATATCTAACTGTGAATT--
----TAGATGGGGATTCCAATAGAAGTCCTTACGGCTCGTTTGTAACTGTGAGTTGAAT-----GAATAAAGAAATGAAA
TCAAGAAAAA-GATCGAAGAATTTAAAGAACGTTTTGGA-ACAAAGAAATGGAAGAACGAAAGTCGTATGGATTCACAA-
---GGACTTTGTGGG-TAGAAGATATTCAAGTAATTA----TGAGGATTCAATAATATTTCCAATTTCGAAGTTCTTAGT
TAACATGAATTTGAGTGATGG-CATAATTCCATCATCATTCATTGGTT-GATCGTATTATTAA---CCA-TTTAT
>hermani_EO12498
AGCCGCGG-CTTATATAGGTGAGT-CCATGGAGGGCC-ATCATTGACTAGTTTTAGAAA----GAGTCTTT----TTT-C
ATCTAGTGCAAGGCAA-TGTATGCGTAGCTCAACATAA------T-----AGAAGTAGAAAATATAAATACAGGAA-CTA
TAAATATCCAAAGATGTTAGATACGATCTAGA-ATAATAACAA--AAAAGATT---ACAA-TTA------------GACT
CAAAA-AAA-GAAAAGA-GATTGAAAAGATCTTTTT-CCGAAAATTCCTGTTTGGTCGACTTATACCTCTCCTCAATGAA
TATTCTATTTCTATTGTTCAGTCAA-TCCTTAAATATG-AGGAGTCAAAATTTGAATAAAAATTCTTCTTGTCC-ATTTC
AA-TTCGATCC-ATGTGGGATAATGATAAAGAAAAGGAGGAGACACTTTTACAAAAAATGGAATTCCTAAAACTCAGGAG
AGGGAAGGTCGAGCTAGGTCTATGTAATTGAATGGTTATAAGTCAATCCTTATGGATCTTTTGATGAATAATTCGAGAAT
CCGATTGAATCTACGAGAGGAATGGGTGGTTTACGTTATGGAAGAAAGACTTGTATATGGGATAT-TAGATATTCGTATA
CTTATATATA-----------------------------------CGAACTAAA----AATATATCTAACTGTGAATT--
----TAGATGGGGATTCCAATAGAAGTCCTTACGGCTCGTTTGTAACTGTGAGTTGAAT-----GAATAAAGAAATGAAA
TCAAGAAAAA-GATCGAAGAATTTAAAGAACGTTTTGGA-ACAAAGAAATGGAAGAACGAAAGTCGTATGGATTCACAA-
---GGACTTTGTGGG-TAGAAGATATTCAAGTAATTA----TGAGGATTCAATAATATTTCCAATT-CGAAGTTCTTAGT
TAACATGAATTTGAGTGATGG-AATAATTCCATCATCATTCATTGGTT-GATCGTATTATTAA---CCA-TTTCT
>hillburtii_EO12593
???????????????????????????ATGGAGGGCC-ATCATTGACTAGTTTTAGAAA----GAGTCTTT----TTT-C
ATCTAGTGCAAGGCAA-TGTATGCGTAGCTCAACATAA------T-----AGAAGTAGAAAATATAAATACAGGAA-CTA
TAAATATCCAAAGATGTTAGATACGATCTAGA-ATAATAACAA--AAAAGATT---ACAA-TTA------------GACT
CAAAA-AAA-GAAAAGA-GATTGAAAAGATCTTTTT-CCGAAAATTCCTGTTTGGTCGACTTATACCTCTCCTCAATGAA
TATTCTATTTCTATTGTTCAGTCAAATCCTTAAATATG-AGGAGTCAAAATTTGAATAAAAATTCTTCTTGTCCCATTTC
AA-TTCGATCC-ATGTGGGATAATGATAAAGAAAAGGAGGAGACACTTTTACAAAAAATGGAATTCCTAAAACTCAGGAG
AGGGAAGGTCGAGCTAGGTCTATGTAATTGAATGGTTATAAGTCAACCCTTATGGATCTTTTGATGAATAATTCGAGAAT
ACGATTGAATCTACGAGAGGAATGGTTGGTTTACGTTATGGAAGAAAGACTTGTATATGGGATAT-TAGATATTCGTATA
CTTATATATA-----------------------------------CGAAGTAAA----AATATATCTAACTGTGAATT--
----TAGATGGGGATTCCAATAGAAGTCCTTACGGCTCGTTTGTAACTGTGAGTTGAAT-----GAATAAAGAAATGAAA
TCAAGAAAAA-GATCGAAGAATTTAAAGAACGTTTTGGA-ACAAAGAAATGGAAGAACGAAAGTCGTATGGATTCACAA-
---GGACTTTGTGGG-TAGAAGATATTCAAGTAATTA----TGAGGATTCAATAATATTTCCAATT-CGAAGTTCTTAGT
TAACATGAATTTGAGTGATGG-AATAATTTCATCATCATTCATTGGTT-GATCGTATTATTAA---CC???????
>humifusa_MP846
AGCCGCGG-CTTATATAGGTGAGT-CCATGGAGGGCC-ATCATTGACTAGTTTTAGAAA----GAGTCTTT----TTT-C
ATCTAGTGCAAGGCCA-TGTATGCGTAGCTCAACATAA------T-----AGAAGTAGAAAATATAAATACAGGAA-CTA
TAAATATCCAAAGGTGTTAGATACGATCTAGA-ATAATAACAA--AAAAGATT---ACAA-TTA------------GACT
CAAAA-AAA-GAAAAGA-GATTGAAAAGATCTTTTT-CCGAAAATTCCTGTTTGGTCGACTTATACCTCTCCTCAATGAA
TATTCTATTTCTATTGTTCAGTCAA-TCCTTAAATATG-AGGAGTCAAAATTTGAATAAAAATTCTTCTTGTCC-ATTTC
AA-TTCGATAC-ATGTGGGATAATGATAAAGAAAAGGAGGAGACACTTTTACAAAAAATGGAATTCCTAAAACTCAGGAG
AGGGAAGGTCGAGCTAGGTCTATGTAATTGAATGGTTATAAGTCAATCCTTATGGATCTTTTGATGAATAATTCGAGAAT
CCGATTGAATCTACGAGAGGAATGGTTGGTTTACGTTATGGAAGAAAGACTTGTATATGGGATAT-TAGATATTCGTATA
CTTATATATA-----------------------------------CGAACTAAA----AATATATCTAACTGTGAATT--
----TAGATGGGGATTCCAATAGAAGTCCTTACGGCTCGTTTGTAACTGTGAGTTGAAT-----GAATAAAGAAATGAAA
TCAAGAAAAA-GATCGAAGAATTTAAAGAACGTTTTGGA-ACAAAGAAATGGAAGAACGAAAGTCGTATGGATTCACAA-
---GGACTTTGTGGG-TAGAAGATATTCAAGTAATTA----TGAGGATTCAATAATATTTCCAATT-CTAAGTTCTTAGT
TAACATGAATTTGAGTGATGG-AATAATTCCATCATCATTCATTGGTT-GATCGTATTATTAA---CCA-TTTCT
>inflata_MP784
??????????????????GTGAGT-CCATGGAGGGCC-ATCATTGACTAGTTTTAGAAA----GAGTCTTT----TTT-C
ATCTAGTGCAAGGCAA-TGTATGCGTAGCTCAACATAA------T-----AGAAGTAGAAAATATAAATAAAGGAA-CTA
TAAATATCCAAAGATGTTAGATACGATCTAGA-ATAATAACAA--AAAAGATT---AAAA-TTA------------GACT
CAAAA-AAA-GAAAAGA-GATTGAAAAGATCTTTTT-CCGAAAATTCCTGTTTGGTCGACTTATACCTCTCCTCAATGAA
TATTCTATTTCTATTGTTCAGTCAA-TCCTTAAATATG-AGGAGTCAAAATTTGAATAAAAATTCTTCTTGTCC-ATTTC
AA-TTCGATCC-ATGTGGGATAATGATAAAGAAAAGGAGGAGACACTTTTACAAAAAATGGAATTCCTAAAACTCAGGAG
AGGGAAGGTCGAGCTAGGTCTATGTAATTGAATGGTTATAAGTCAATCCTTATGGATCTTTTGATGAATAATTCGAGAAT
CCGATTGAATCTACGAGAGGAATGGTTGGTTTACGTTATGGAAGAAAGACTTGTATATGGGATAT-TAGATATTCGTATA
CTTATATATA-----------------------------------CGAACTAAA----AATATATCTAACTGTGAATT--
----TAGATGGGGATTCCAATAGAAGTCCTTACGGCTCGTTTGTAACTGTGAGTTGAAT-----GAATAAAGAAATGAAA
TCAAGAAAAA-GATCGAAGAATTTAAAGAACGTTTTGGA-ACAAAGAAATGGAAGAACGAAAGTCGTATGGATTCACAA-
---GGACTTTGTGGG-TAGAAGATATTCAAGTAATTA----TGAGGATTCAATAATATTTCCAATT-CGAAGTTCTTAGT
TAACATTAATTTGAGTGATGG-AATAATTCCATCATCATTCATTGGTT-GATCGTATTATTAA---CCA-TTTCT
>ingeana_EO11805
????GCGG-CTTATATAGGTGAGT-CCATGGAGGGCC-ATCATTGACTAGTTTTAGAAA----GAGTCTTT----TTT-C
ATCTAGTGCAAGGCAA-TGTATGCGTAGCTCAACATAA------T-----AGAAGTAGAAAATAGAAATACAGGAA-CTA
TAAATATCCAAAGATGTTAGATACGATCTAGA-ATAATAACAA--AAAAGATT---ACAA-TTA------------GACT
CAAAA-AAA-GAAAAGA-GATTGAAAAGATCTTTTT-CCGAAAATTCCTGTTTGGTCGACTTATACCTCTCCTCAATGAA
TATTCTATTTCTATTGTTCAGTCAA-TCCTTAAATATG-AGGAGTCAAAATTTGAATAAAAATTCTTCTTGTCC-ATTTC
AA-TTCGATCC-ATGTGGGATAATGATAAAGAAAAGGAGGAGACACTTTTACAAAAAATGGAATTCCTAAAACTCAGGAG
AGGGAAGGTCGAGCTAGGTCTATGTAATTGAATGGTTATAAGTCAATCCTTATGGATCTTTTGATGAATAATTCGAGAAT
CCGGTTGAATCTACGAGAGGAATGGTTGGTTTACGTTATGGAAGAAAGACTTGTATATGGGATAT-TAGATATTCGTATA
CTTATATATA-----------------------------------CGAACTAAA----AATATATCTAACTGTGAATT--
----TAGATGGGGATTCCAATAGAAGTCCTTACGGCTCGTTTGTAACTGTGAGTTGAAT-----GAATAAAGAAATGAAA
TCAAGAAAAA-GATCGAAGAATTTAAAGAACGTTTTGGA-ACAAAGAAATGGAAGAACGGAAGTCGTATGGATTCACAA-
---GGACTTTGTGGG-TAGAAGATATTCAAGTAATTA----TGAGGATTCAATAATATTTCCAATT-CGAAGTTCTTAGT
TAACATGAATTTGAGTGATGG-AATAATTCCATCATCATTCATTGGTT-GATCGTATTATTAA---CCA-TTTCT
>inordinata_EO11823
???????????????????????????ATGGAGGGCC-ATCATTGACTAGTTTTAGAAA----GAGTCTTT----TTT-C
ATCTAGTGCAAGGCAA-TGTATGCGTAGCTCAACATAA------T-----AAAAGTAGAAAATATAAATACAGGAA-CTA
TAAATATCCAAAGATGTTAGATACGATCTAGA-ATAATAACAA--AAAAGATT---ACAA-TTA------------GACT
CAAAA-AAA-GAAAAGA-GATTGAAAAGATCTTTTT-CCGAAAATTCCTGTTTGGTCGACTTATATCTCTCCTCAATGAA
TATTCTATTTCTATTGTTCAGTCAA-TCCTTAAATATG-AGGAGTCAAAATTTGAATAAAAATTCTTCTTGTCC-ATTTC
AA-TTCGATCC-ATGTGGGATAATGATAAAGAAAAGGAGGAGACACTTTTACAAAAAATGGAATTCCTAAAACTCAGGAG
AGGGAAGGTCGAGCTAGGTCTATGTAATTAAATGGTTATAAGTCAATCCTTATGGATCTTTTGATGAATAATTCGAGAAT
CCGATTGAATCTACGAGAGGAATGGTTGGTTTACGTTATGGAAGAAAGACTTGTATATGGGATAT-TAGATATTCGTATA
CTTATATATA-----------------------------------CGAACTAAA----AATATATCTAACTGTGAATT--
----TAGATGGGGATTCCAATAGAAGTCCTTACGGCTCGTTTGTAACTGTGAGTTGAAT-----GAATAAAGAAATGAAA
TCAAGAAAAA-GATCGAAGAATTTAAAGAACGTTTTGGA-ACAAAGAAATGGAAGAACGAAAGTCGTATGGATTCACAA-
---GGACTTTGTGGG-TAGAAGATATTCAAGTAATTA----TGAGGATTCAATAATATTTCCAATT-CGAAGTTCTTAGT
TAACATGAATTTGAGTGAGGGGAATAATTCCATCATCATTCATTGGTT-GATCGTATTATTAA---CCA-TTTCT
>jasminiflora_EO12612
AGCCGCGG-CTTATATAGGTGAGT-CCATGGAGGGCC-ATCATTGACTAGTTTTAGAAA----AAGTCTTT----TTT-C
ATCTAGTGCAAGGCAA-TGTATGCGTAGCTCAACATAA------T-----AGAAGTAGAAAATATAAATACAGGAA-CTA
TAAATATCCAAAGATGTTAGATACGATCTAGA-ATAATAACAA--AAAAGATT---ACAA-TTA------------GACT
CAAAA-AAA-GAAAAGA-GATTGAAAAGATCTTTTT-CCGAAAATTCCTGTTTGGTCGACTTATACCTCTCCTCAATGAA
TATTCTATTTCTATTGTTCAGTCAA-TCCTTAAATATG-AGGAGTCAAAATTGGAATAAAAATTCTTCTTGTCC-ATTTC
AA-TTCGATCC-ATGTGGGATAATGATAAAGAAAAGGAGGAGACACTTTTACAAAAAATGGAATTCCTAAAACTCAGGAG
AGGGAAGGTCGAGCTAGGTCTATGTAATTGAATGGTTATAAGTCAATCCTTATGGATCTTTTGATGAATAATTCGAGAAT
CCGATTGAATCTACGAAAGGAATGGTTGGTTTACGTTATGGAAGAAAGACTTGTATATGGGATAT-TGGATATTCGTATA
CTTATATATA-----------------------------------CGAACTAAA----AATATATCTAACTGTGAATT--
----TAGATGGGGATTCCAATAGAAGTCCTTACGGCTCGTTTGTAACTGTGAGTTGAAT-----GAATAAAGAAATGAAA
TCAAGAAAAA-GATCGAAGAATTTAAAGAACGTTTTGGA-ACAAAGAAATGGAAGAACGAAAGTCGTATGGATTCACAA-
---GGACTTTGTGGG-TAGAAGATATTCAAGTAATTA----TGAGGATTCAATAATATTTCCAATT-CGAAGTTCTTAGT
TAACATGAATTTGAGTGATGG-AATAATTCCATCATCATTCATTGGTT-GATCGTATTATTAA---CCA-TTTAT
>junonia_min_MP866
????????????????????????????????????????????????????????????????????????????????
????????????????????????????????????????????????????????????????????????????????
????????????????????????????????????????????????????????????????????????????????
????????????????????????????????????????????????????????????????????????????????
?????????????????????????????????????????????????????????AAAAATTCTAATTGTCC-GTTTC
AA-TTCGATGC-AGGTGGGATAATGATAAAGAAAAGGAGGAGACACTTTTACAAAAAATGGAATTCCTAAAACTCAGGAG
AGGGAAGGTCGAGCTACGTCTATGTAATTGAATGGTTATAAGTCAATCCTTATGGATCTTTTGATGAATAATTCGAGAAT
CCGATTGAATCTACGAGAGGAATGGTTGGTTTACGTTATGGAAGAAAGACTTGTATATGGGATAT-TAGATATTCGTATA
CTTATATATA-----------------------------------CGAACTAAA----AATATATCTAACTGTGAATT--
----TAGATGGGGATTCCGATAGAAGTCCTTACGGCTCGTTTGTAACTGTGAGTTGAAT-----GAATAAAGAAATGAAA
TCAAGAAAAA-GATCGAAGAATTTAAAGAACGTTTTGGA-ACAAAGAAATGGAAGAACGAAAGTCGTATGGATTCACAA-
---GGACTTTGTGGG-TAGAAGATATTCAAGTAATTA----TGAGGATTCAATAATATTTCCAATT-CGAAGTTCTTAGT
TAACATGAATTTGAGTGATGG-AATAATTCCATCATCATTCATTGGTT-GATCGTATTATTAA---CCA-T????
>kingaensis_rug_BB2981
?????????????????????????????GGAGGGCC-ATCATTGACTAGTTTTAGAAA----GAGTCTTT----TTT-C
ATCTAGTGCAAGGCAA-TGTATGCGTAGCTCAACATAA------T-----AGAAGTAGAAAATATAAATACAGGAA-CTA
TAAATATCCAAAGATGTTAGATACGATCTAGA-ATAATAACAA--AAAAGATT---ACAA-TTA------------GACT
CAAAA-AAA-GAAAAGA-GATTGAAAAGATCTTTTT-CCGAAAATTCCTGTTTGGTCGACTTATACCTCTCCTCAATGAA
TATTCTATTTCTATTGTTCAGTCAA-TCCTTAAATATG-AGGAGTCAAAATTTGAATAAAAATTCTTCTTGTCC-ATTTC
AA-TTCGATCC-ATGTGGGATAATGATAAAGAAAAGGAGGAGACACTTTTACAAAAAATGGAATTCCTAAAACTCAGGAG
AGGGAAGGTCGAGCTAGGTCTATGTAATTGAATGGTTATAAGTCAATTCTTATGGATCTTTTGATGAATAATTCGAGAAT
CCCATTGAATCTACGAGAGGAATGGTTGGTTTACGTTATGGAAGAAAGACTTGTATATGGGATAT-TAGATATTCGTATA
CTTATATATA-----------------------------------CGAACTAAA----AATATATCTAACTGTGAATT--
----TAGATGGGGATTCCAATAGAAGTCCTTACGGCTCGTTTGTAACTGTGAGTTGAAT-----GAATAAAGAAATGAAA
TCAAGAAAAA-GATCGAAGAATTTAAAGAACGTTTTGGA-ACAAAGAAATGGAAGAACGAAAGTCGTATGGATTCACAA-
---GGACTTTGTGGG-TAGAAGATATTCAAGTAATTA----TGAGGATTCAATAATATTTCCAATT-CGAAGTTCTTAGT
TAACATGAATTTGAGTGATGG-AATAATTCCATCATCATTCATTGCTT-GATCGTATTATTAA---CCA-TTTC?
>leucopelta_SB9309
???????????????????????????ATGGAGGGCC-ATCATTGACTAGTTTTAGAAA----GAGTCTTT----TTT-C
ATCTAGTGCAAGGCAA-TGTATGCGTAGCTCAACATAA------T-----AGAAGTAGAAAATATAAATACAGGAA-CTA
TAAATATCCAAAGATGTTAGATACGATCTAGA-ATAATAACAA--AAAAGATT---ACAA-TTA------------GACT
CAAAA-AAAGGAAAAGA-GATTGAAAAGATCTTTTT-CCGAAAATTCCTGTTTGGTCGACTTATACCTCTCCTCAATGAA
TATTCTATTTCTATTGTTCAGTCAA-TCCTTAAATATG-AGGAGTCAAAATTTGAATAAAAATTCTTCTTGTCC-ATTTC
AA-TTCGATCC-ATGTGGGATAATGATAAAGAAAAGGAGGAGACACTTTTACAAAAAATGGAATTCCTAAAACTCAGGAG
AGGGAAGGTCGAGCTAGGTCTATGTAATTGAATGGTTATAAGTCAATCCTTATGGATCTTTTGATGAATAATTCGAGAAT
CCGATTGAATCTAGGAGAGGAATGGTTGGTTTACATTATGGAAGAAAGACTTGTATATGGGATAT-TAGATATTCGTATA
CTTATATATA-----------------------------------CGAACTAAA----AATATATCTAACTGTGAATT--
----TAGATGGGGATTCCAATAGAAGTCCTTATGGCTCGTTTGTAACTGTGAGTTGAAT-----GAATAAAGAAATGAAA
TCAAGAAAAA-GATCGAAGAATTTAAAGAACGTTTTGGA-ACAAAGAAATGGAAGAACGAAAGTCGTATGGATTCACAA-
---GGACTTTGTGGG-TAGAAGATATTCAAGTAATTA----TGAGGATTCAATAATATTTCCAATT-TGAAGTTCTTAGT
TAACATGAATTTGAGTGATGG-AATAATTCCATCATCATTCATTGGTT-GATCGTATTATTAA---CCA-TTTCT
>mackayana_PPK
????????????????????????????????????C-ATCATTGACTAGTTT-AGAAA----GAGTCTTT----TTT-C
ATCTAGTGCAAGGCAA-TGTATGCGTAGCTCAATATAA------T-----AGAAGTAGAAAAAATAAATACAGGAA-CTA
TAAATATCCAAAGATGTTAGATAAGATTTAGA-ATAATAACAA--AAAAGATT---ACAA-TTA------------GACT
CAAAA-AAA-GAAAAGA-GATTGAAAAGATCTTTTT-CCGAAAATTCCTGTTTGGTCGACTTATACCTCTCCTCAATGAA
TATTCTATTTCTATTGTTCAGTCAA-TCCTTAAATATG-AGGAGTCAAAATTTGAATAAAAATTCTTCTTGTCC-ATTTC
AA-TTCGATCC-ATGTGGGATAATGATAAAGAAAAGGAGGAGACATTTTTACAAAAAATGTAATTCCTAAAACTCAGGAG
AGGGAAGGTCGGGCTAGGTCTATGTAATTGAATGGTTATAAGTCAATCCTTATGGATCTTTTGATGAATAATTCGAGAAT
CCGATTGAATCTACGAGAGGAATAGTTGGTTTACGTTATGGAAGAAAGACTTGTATATGGGATAT-TAGATATTCGTATA
CGTATATATA-----------------------------------CGAACTAAA----AATATATCTAACTGTGAATT--
----TAGATGGGGATTCCAATAGAAGTCCTTACAGCTCGTTTGTAACTGTGAGTTGAAT-----GAATAAAGAAATGAAA
TCAAGAAAAA-GATCGAAGAATTTAAAGAACGTTTTGGA-ACAAAGAAATGGAAGAACGAAAGTCGTATGGATTCACAA-
---GGACTTTGTGGG-GAGAAGATATTCAAGTAATTA----TGAGGATTCAATAATATTTCCAATT-CGAAGTTCTTAGT
TAACATGAATTTGAGTGATGG-AATAATTCCATCATCATTCATTGGTT-GATCGTATTATTAA---CCA-TTTCT
>madida_MP573
AGCCGCGG-CTTATATAGGTGAGT-CCATGGAGGGCC-ATCATTGACTAGTTTTAGAAA----GAGTCTTT----TTT-C
ATCTAGTGCAAGGCAA-TGTATGCGTAGCTCAACATAA------T-----AGAAGTAGAAAATAGAAATACAGGAA-CTA
TAAATATCCAAAGATGTTAGATACGATCTAGA-ATAATAACAA--AAAAGATT---ACAA-TTA------------GACT
CAAAA-AAA-GAAAAGA-GATTGAAAAGATCTTTTT-CCTAAAATTCCTGTTTGGTCGACTTATACCTCTCCTCAATGAA
TATTCTATTTCTATTGTTCAGTCAA-TCCTTAAATATG-AGGAGTCAAAATTTGAATAAAAATGCTTCTTGTCC-ATTTC
AA-TTCGATCC-ATGTGGGATAATGATAAAGAAAAGGAGGAGACACTTTTACAAAAAATGGAATTCCTAAAACTCAGGAG
AGGGAAGGTCGAGCTAGGTCTATGTAATTGAATGGTTATAAGTCAATCCTTATGGATCTTTTGATGAATAATTCGAGAAT
CCGATTGAATCTACGAGAGGAATGGTTGGTTTACGTTATGGAAGAAAGACTTGTATATGGGATAT-TAGATATTCGTATA
CTTATATATA-----------------------------------CGAACTAAA----AATATATCTAGCTGTGAATT--
----TAGATGGGGATTCCAATAGAAGTCCTTACGGCTCGTTTGTAACTGTGAGTTGAAT-----GAATAAAGAAATGAAA
TCAAGAAAAA-GATCGAAGAATTTAAAGAACGTTTTGGA-ACAAAGAAATGGAAGAACGAAAGTCGTATGGATTCACAA-
---GGACTTTGTGGG-TAGAAGATATTCAAGTAATTA----TGAGGATTCAATAATATTTCCAATT-CTAAGTTCTTAGT
TAACATGAATTTGAGTGATGG-AATAATTCCATCATCATTCATTGGTT-GATCGTATTATTAA---CCA-TTTCT
>malmesburiensis_EO12575
AGCCGCGG-CTTATATAGGTGAGT-CCATGGAGGGCC-ATCATTGACTAGTTTTAGAAA----GAGTCTTT----TTT-C
ATCTAGTGCAAGGCAA-TGTATGCGTAGCTCAACATAA------T-----AGAAGTGGAAAATATAAATACAGGAA-CTA
TAAATATCCAAAGATGTTAGATACGATCTAGA-ATAATAACAAA-AAAAGATT---ACAA-TTA------------GACT
CAAAA-AAA-GAAAAGA-GATTGAAAAGATCTTTTT-CCGAAAATTCCTGTTTGGTCGACTTATACCTCTCCTCAATGAA
TATTCTATTTCTATTGTTCAGTCAA-TCCTTAAATATG-AGGATTCAAAATTTGAATAAAAATTCTTCTTGTCC-ATTTC
AA-TTCGATCC-ATGTGGGATAATGATAAAGAAAAGGAGGAGACACTTTTACAAAAAATGGAATTCCTAAAACTCAGGAG
AGGGAAGGTCGAGCTAGGTCTATGTAATTCAATGGTTATAAGTCAATCCTTATGGATCTTTTGATGAATAATTCGAGAAT
CCGATTGAATCTACGAGAGGAATGGTTGGTTTACGTTATGGAAGAAAGACTTGTATATGGGATAT-TAGATATTCGTATA
CTTATATATA-----------------------------------CGAACTAAA----AATATATCTAACTGTGAATT--
----TAGATGGGGATTCCAATAGAAGTCCTTACGGCGCGTTTGTAACTGTGAGTTGAAT-----GAATAAAGAAATGAAA
TCCAGAAAAA-GATCGAAGAATTTAAAGAACGTTTTGGA-ACAAAGAAATGGAAGAACGAAAGTCGTATGGATTCACAA-
---GGACTTTGTGGG-TAGAAGATATTCAAGTAATTA----TGAGGATTCAATAATATTTCCAATT-CGAAGTTCTTAGT
TAACATGAATTTGAGTGATGG-AATAATTCCATCATCATTCATTGGTT-GATCATATTATTAA---CCA-TTTCT
>manipuliflora_AJH
AGC-GCGG-CTTATATAGGTGAAT-CCATGGAGG-CC-ATCATTAACTAGTTTTAGAAA----TAGTCTTT----TTT-C
ATCTAGTGCAAGGCAA-TGTATGCGTAGCTCAACATAA------TAGTTTAGAAGTAGAAAATATAAATACAGGAA-CTA
TAAATATCCAAAGATGTTAGATACGATCTAGA-ATAATAACAA--AAAAGATT---ACAA-TTA------------GACT
CAAAA-AAA-GAAAAGA-GATTGAAAAGATCTTTTT-CCGAAAATTCCTGTTTGATCGACTTATACCTCTCCTCAATGAA
TATTTTATTTCTATTGTTCAGTCAA-TCCTTAAATAGG-AGGCGTCAAAATTTGAATCAAAATTCTTCTTGTCC-ATTTC
AA-TTCGATCC-ATGTGGGATAATGATAAAGAAAAGGAGGAGACACTTTTACAAAAA-CGGAATTCCTAAAACTCAGGAG
AGGGAAGGTCGAGCTAGGTCTATGTAATTGAATGGTTATAAGTCAATCCTTATGGATCTTTTGATGAATAATTCAAGAAT
CCGATTGAATCTACGAGAGGAATAGTTGGTTTACATTATGGAAGAAAGACTTGTATATGGGATAT-TAGATATTCGTATA
CTTATATATA-----------------------------------CGAACTAAA----AATATATCTAACTGTGAATT--
----TAGATGGGGATTCCAATAGAAGTCCTTACGGCTCGTTTGTAACTGTGAGTTGAAT-----GAATAAAGAAATGAAA
TCAAGAAAAA-GATCGAAGAATTTAAAGAACGTTTTGGA-ACAAAGAAATGGAAGAACGAAAGTCGTATGGATTCACAA-
---GGACTTTGTGGG-TAGAAGATATTCAAGTAATTA----TGAAGATTCAATAATATTTCCAATT-CGAAGTTCTTAGT
TAACATGAATTTGAGTGATGG-AATAATTCCATCATCATTCATTGGTT-GATCGTATTATTAA---CCA-TTTCT
>multumbellifera_MP822
????????????????????????????TGGAGGGCC-ATCATTGACTAGTTTTAGAAA----GAGTCTTT----TTT-C
ATCTAGTGCAAGGCAA-TGTATGCGTAGCTCAACATAA------T-----AGAAGTAGAAAATATAAATACAGGAA-CTA
TAAATATCCAAAGATGTTAGATACGATCTAGA-ATAATAACAA--AAAAGATT---ACAA-TTA------------GACT
CAAAA-AAA-GAAAAGA-GATTGAAAAGATCTTTTT-CCGAAAATTCCTGTTTGGTCGACTTATACCTCTCCTCAATGAA
TATTCTATTTCTATTGTTCAGTCAA-TCCTTAAATATG-AGGAGTCAAAATTTGAATAAAAATTCTTCTTGTCC-ATTTC
AA-TTCGATCC-ATGTGGGATAATGATAAAGAAAAGGAGGAGACAATTTTACAAAAAATGGAATTCCTAAAACTCAGGAG
AGGGAAGGTCGAGCTAGGTCTATGTAATTGAATGGTTATAAGTCAATCCTTATGGATCTTTTGATGAATAATTCGAGAAT
CCGATTGAATCTACGAGAGGAATGGTTGGTTTACGTTATGGAAGAAAGACTTGTATATGGGATAT-TAGATATTCGTATA
CTTATATATA-----------------------------------CGAACTAAA----AATATATCTAACTGTGAATT--
----TAGATGGGGATTCCAATAGAAGTCCTTACGGCGCGTTTGTAACTGTGAGTTGAAT-----GAATAAAGAAATGAAA
TCAAGAAAAA-GATCGAAGAATTTAAAGAACGTTTTGGA-ACAAAGAAATGGAAGAACGAAAGTCGTATGGATTCACAA-
---GGACTTTGTGGG-TAGAAGATATTCAAGTAATTA----TGAGGATTCAATAATATTTCCAATT-CGAAGTTCTTAGT
TAACATGAATTTGAGTGATGG-AATAATTCCATCATCATTCATTGGTT-GATCGTATTATTAA---CCA-TTTCT
>muscosa_MP775
????????????????????????????????????????????????????????AAA----GAGTCT??----???-?
?TCTAGTGCAAGGCAA-TGTATGCGCAGCTCAACATAA------T-----AGAAGTAGAAAATATAAATACAGGAA-CTA
TAAATATCCAAAGATGTTAGATACGATCTAGA-ATAATAACAA--AAAAGATT---ACAA-TTA------------GACT
CAAAA-AAA-GAAAAGA-GATTGAAAAGATCTTTTT-CCGAAAATGCCTGTTTGGTCGACTTATACCTCTCCTCAATGAA
TATTCTATTTCTATTGTTCAGTCAA-TCCTTAAATATG-AGGAGTCAAAATTTGAATAAAAATTCTTCTTGTCC-ATTTC
AA-TTCGATCC-ATGTGGGATAATGATAAAGAAAAGGAGGAGACACTTTTACAAAAAATGGAATTCCTAAAACTCAGGAG
AGGGAAGGTCGAGCTAGGTCTATGTAATTGAATGGTTATAAGTCAATCCTTATGGATCTTTTGATGAATAATTCGAGAAT
CCGATTGAATCTACGAGAGGAATGGTTGGTTTACGTTATGGAAGAAAGACTTGTATATGGGATAT-TAGATATTCGTATA
CTTATATATA-----------------------------------CGAACTAAA----AATATATCTAACTGTGAATT--
----TAGATGGGGATTCCAATAGAAGTCCTTACGGCTCGTTTGTAACTGTGAGTTGAAT-----GAATAAAGAAATGAAA
TCAAGAAAAA-GATCGAAGAATTTAAAGAACGTTTTGGA-ACAAAGAAATGGAAGAACGAAAGTAGTATGGATTCACAA-
---GGACTTTGTGGG-TAGAAGATATTCAAGTAATTA----TGAGGATTCAATAATATTTCCAATT-CGAGGTTCTTAGT
TAACATGAATTTGAGTGATGG-AATAATTCCTTCATCATTCATTGGTT-GATC??????????????????????
>myriadenia_EO12679
AGCCGCGG-CTTATATAGGTGAGT-CCATGGAGGGCC-ATCATTGACTAGTTTTAGAAA----GAGTCTTT----TTT-C
ATCTAGTGCAAGGCAA-TGTATGCGTAGCTCAACATAA------T-----AGAAGTAGAAAATATAAATACAGGAA-CTA
TAAATATCCAAAGATGTTAGATACGATCTAGA-ATAATAACAA--AAAAGATT---ACAA-TTA------------GACT
CAAAA-AAA-GAAAAGA-GATTGAAAAGATCTTTTT-CCGAAAATTCCTGTTTGGTCGACTTATACCTCTCCTCAATGAA
TATTCTATTTCTATTGTTCAGTCAA-TCCTTAAATATG-AGGAGTCCAAATTTGAATAAAAATTCTTCTTGTCC-ATTTC
AA-TTCGATCC-ATGTGGGATAATGATAAAGAAAAGGAGGAGACACTTTTACAAAAAATGGAATTCCTAAAACTCAGGAG
AGGGAAGGTCGAGCTAGGTCTATGTAATTGAATGGTTATAAGTCAATCCTTATGGATCTTTTGATGAATAATTCGAGAAT
CCGATTGAATCTACGAGAGGAATGGTTGGTTTACGTTATGGAAGAAAGACTTGTATATGGGATAT-TAGATATTCGTATA
CTTATATATA-----------------------------------CGAACTAAA----AATATATCTAACTGTGAATT--
----TAGATGGGGATTCCAATAGAAGTCCTTACGGCTCGTTTGTAACTGTGAGTTGAAT-----GAATAAAGAAATGAAA
TCAAGAAAAA-GATCGAAGAATTTAAAGAACGTTTTGGA-ACAAAGAAATGGAAGAACGAAAGTCGTATGGATTCACAA-
---GGACTTTGTGGG-TAGAAGATATTCAAGTAATTA----TGAGGATTCAATAATATTTCCAATT-CGAAGTTCTTAGT
TAACATGAATTTGAGTGATGG-CATAATTCCATCATCATTCATTGGTT-GATCGTATTATTAA---CCA-TTTAT
>nabea_BG609
???????????????????????????ATGGAGGGCC-ATCATTGACTAGTTTTAGAAA----GAGTCTTT----TTT-C
ATCTAGTGCAAGGCAA-TGTATGCGTAGCTCAACATAA------T-----AGAAGTAGAAAATATAAATACAGGAA-CTA
TAAATATCCAAAGATGTTAGATACGATCTAGA-ATAATAACAA--AAAAGATT---ACAA-TTA------------GACT
CAAAA-AAA-GAAAAGA-GATTGAAAAGATCTTTTT-CCGAAAATTCCTGTTTGGTCGACTTATACCTCTCCTCAATGAA
TATTCTATTTCTATTGTTCAGTCAA-TCCTTAAATATG-AGGAGTCAAAATTTGAATAAAAATTCTTCTTGTCC-ATTTC
AA-TTCGATCC-ATGTGGGATAATGATAAAGAAAAGGAGGAGACACTTTTACAAAAAATGGAATTCCTAAAACTCAGGAG
AGGGAAGGTCGAGCTAGGTCTATGTAATTGAATGGTTATAAGTCAATCCTTATGGATCTTTTGATGAATAATTCGAGAAT
CCGATTGAATCTACGAGAGGAATGGTTGGTTTACGTTATGGAAGAAAGACTTGTATATGGGATAT-TAGATATTCGTATA
CTTATATATA-----------------------------------CGAACTAAA----AATATATCTAACTGTGAATT--
----TAGATGGGGATTCCAATAGAAGTCCTTACGGCTCGTTTGTAACTGTGAGTTGAAT-----GAATAAAGAAATGAAA
TCAAGAAAAA-GATCGAAGAATTTAAAGAACGTTTTGGA-ACAAAGAAATGGAAGAACGAAAGTCGTATGGATTCACAA-
---GGACTTTGTGGG-TAGAAGATATTCAAGTAATTA----TGAGGATTCAATAATATTTCCAATT-CGAAGTTCTTAGT
TAACATGAATTTGAGTGATGG-AATAATTCCATCATCATTCATTGGTT-GATCGTATTATTAA---CCA-TTTCT
>parviporandra_MP877
AGCCGCGG-CTTATATAGGTGAGT-CCATGGAGGGCC-ATCATTGACTAGTTTTAGAAA----GAGTCTTT----TTT-C
ATCTAGTGCAAGGCAA-TGTATGCGTAGCTCAACATAA------T-----AGAAGTAGAAAATATAAATACAGGAA-CTA
TAAATATCCAAAGATGTTAGATACGATCTAGA-ATAATAACAA--AAAAGATT---ACAA-TTA------------GACT
CAAAA-AAA-GAAAAGA-GATTGAAAAGATCTTTTT-CCGAAAATTCCTGTTTGGTCGACTTATACCTCTCCTCAATGAA
TATTCTATTTCTATTGTTCAGTCAA-TCCTTAAATATG-AGGAGTCAAAATTGGAATAAAAATTCTTCTTGTCC-ATTTC
AA-TTCGATCC-ATGTGGGATAATGATAAAGAAAAGGAGGAGACACTTTTACAAAAAATGGAATTCCTAAAACTCAGGAG
AGGGAAGGTCGAGCTAGGTCTATGTAATTGAATGGTTATAAGTCAATCCTTATGGATCTTTTGATGAATAATTCGAGAAT
CCGATTGAATCTACGAGAGGAATGGTTGGTTTACGTTATGGAAGAAAGACTTGTATATGGGATAT-TAGATATTCGTATA
CTTATATATA-----------------------------------CGAATTAAA----AATATATCTAACTGTGAATT--
----TAGATGGGGATTCCAATAGAAGTCCTTACGGCTCGTTTGTAACTGTGAGTTGAAT-----GAATAAAGAAATGAAA
TCAAGAAAAA-GATCGAAGAATTTAAAGAACGTTTTGGA-ACAAAGAAATGGAAGAACGAAAGTCGTATGGATTCACAA-
---GGACTTTGTGGG-TAGAAGATATTCAAGTAATTA----TGAGGATTCAATAATATTTCCAATT-CGAAGTTCTTAGT
TAACATGAATTTGAGTGATGG-AATAATTCCATCATCATTCATTGGTT-GATCGTATTATTAA---CCA-TTTCT
>pectinifolia_BG601
?????????????????????????CCATGGAGGGCC-ATCATTGACTAGTTTTAGAAA----GAGTCTTT----TTT-C
ATCTAGTGCAAGGCAA-TGTATGCGTAGCTCAACATAA------T-----AGAAGTAGAAAATAGAAATACAGGAA-CTA
TAAATATCCAAAGATGTTAGATACGATCTAGA-ATAATAACAA--AAAAGATT---ACAA-TTA------------GACT
CAAAA-AAA-GAAAAGA-GATTGAAAAGATCTTTTT-CCGAAAATTCCTGTTTGGTCGACTTATACCTCTCCTCAATGAA
TATTCTATTTCTATTGTTCAGTCAA-TCCTTAAATATG-AGGACTCAAAATTTGAATAAAAATTCTTCTTGTCC-ATTTC
AA-TTCGATCC-ATGTGGGATAATGATAAAGAAAAGGAGGAGACACTTTTACAAAAAATGGAATTCCTAAAACTCAGGAG
AGGGAAGGTCGAGCTAGGTCTATGTAATTGAATGGTTATAAGTCAATCCTTATGGATCTTTTGATGAATAATTCGAGAAT
CCGATTGAATCTACGAGAGGAATGGTTGGTTTACGTTATGGAAGAAAGACTTGTATATGGGATAT-TAGATATTCGTATA
CTTATATATA-----------------------------------CGAACTAAA----AATATATCTAACTGTGAATT--
----TAGATGGGGATTCCAATAGAAGTCCTTACGGCTCGTTTGTAACTGTGAGTTGAAT-----GAATAAAGAAATGAAA
TCAAGAAAAA-GATCGAAGAATTTAAAGAACGTTTTGGA-ACAAAGAAATGGAAGAACGAAAGTCGTATGGATTCACAA-
---GGACTTTGTGGG-TAGAAGATATTCAAGTAATTA----TGAGGATTCAATAATATTTCCAATT-CGAAGTTCTTAGT
TAACATGAATTTGAGTGATGG-AATAATTCCTTCATCATTCATTGGTT-GATCGTATTATTAA---CCA-TTTCT
>petricola_MP996
????????????????????GAGT-CCATGGAGGGCC-ATCATTGACTAGTTTTAGAAA----GAGTCTTT----TTT-C
ATCTAGTGCAAGGCAA-TGTATGCGTAGCTCAACATAA------T-----AGAAGTCGAAAATATAAATACAGGAA-CTA
TAAATATCCAAAGATGTTAGATACGATCTAGA-ATAATAACAA--AAAAGATT---ACAA-TTA------------GACT
CAAAA-AAA-GAAAAGA-GATTGAAAAGATCTTTTT-CCGAAAATTCCTGTTTGGTCGACTTATACCTCTCCTCAATGAA
TATTCTATTTCTATTGTTCAGTCAA-TCCTTAAATATG-AGGAGTCAAAATTTGAATAAAAATTCTTCTTGTCC-ATTTC
AA-TTCGATCC-ATGTGGGATAATGATAAAGAAAAGGAGGAGACACTTTTACAAAAAATGGAATTCCTAAAACTCAGGAG
AGGGAAGGTCGAGCTAGGTCTATGTAATTGAATGGTTATAAGTCAATCCTTATGGATCTTTTGATGAATAATTCGAGAAT
CCGATTGAATCTACGAGAGGAATGGTTGGTTTACGTTATGGAAGAAAGACTTGTATATGGGATAT-TAGATATTCGTATA
CTTATATATA-----------------CGA--------ATATATACGAACTAAA----AATATATCTAACTGTGAATT--
----TAGATGGGGATTCCAATAGAAGTCCTTACGGCTCGTTTGTAACTGTGAGTTGAAT-----GAATAAAGAAATGAAA
TCAAGAAAAA-GATCGAAGAATTTAAAGAACGTTTTGGA-ACAAAGAAATGGAAGAACGAAAGTCGTATGGAGTCACAA-
---GGACTTTGTGGG-TAGAAGATATTCCAGTAATTA----TGAGGATTCAATAATATTTCCAATT-CGAAGTTCTTAGT
TAACATGAATTTGAGTGATGG-AATAATTCCATCATCATTCATTGGTT-GATCGTATTATTAA---CCA-TTTCT
>platycodon_mad_EO12695
AGCCGCGG-CTTATATAGGTGAAT-CCATGGAGGGCCCATCATTGACTAGTTTTAGAAA----GAGTCTTT----TTT-C
ATCTAGTGCAAGGCAA-TGTATGCGTAGCTCAACATAA------T-----AGAAGTAGAAAATATAAATACAGGAA-CTA
TAAATATCCAAAGATGTTAGATACGATCTAGA-ATAATAACAA--AAAAGATT---ACAA-TTA------------GACT
CAAAA-AAA-GAAAAGA-GATTGAAAAGATCTTTTT-TCGAAAATTCCTGTTTGGTCGACTTATACCTCTCCTCAATGAA
TATTCTATTTCTATTGTTCAGTCAA-TCCTTAAATATG-AGGAGTCAAAATTTGAATAAAAACTCTTCTTGTCC-ATTTC
AA-TTCGATCC-ATGTGGGATAATGATAAAGAAAAGGAGGAGACACTTTTACAAAAAACGGAATTCCTAAAACTCAGGAG
AGGGAAGGTCGAGCTAGGTCTATGTAATTGAATGGTTATAAGTCAATCCTTATGGATCTTTTGATGAATAATTCGAGAAT
CCGATTGAATCTACGAGAGGAATAGTTGGTTTACGTTATGGAAGAAAGACTTGTATATGGGATAT-TAGATATTCGTATA
CTTATATATA-----------------------------------CGAACTAAA----AATATATCTAACTGTGAATT--
----TAGATGGGGATTCCAATAGAAGTCCTTACGGCTCGTTTGTAACTGTGAGTTGAAT-----GAATAAAGAAATGAAA
TCAAGAAAAA-GATCGAAGAATTTAAAGAACGTTTTGGGGACAAAGAAATGGAAGAACGAAAGTCGTATGGATTCACAA-
---GGACTTTGTGGG-TAGAAGATATTCAAGTAATTA----TGAGGATTCAATAATATTTCCAATT-CGAAGTTCTTAGT
TAACATGAATTTGAGTGATGG-AATAATTCCATCATCATTCATTGGTT-GATCGTATTATTAA---CCA-TTTTT
>plukenetii_plu_EO
???????????????????????????ATGGAGGGCC-ATCATTGACTAGTTTTAGAAA----GAGTCTTT----TTT-C
ATCTAGTGCAAGGCAA-TGTATGCGTAGCTCAACATAA------T-----AGAAGTAGAAAATATAAATACAGGAA-CTA
TAAATATCCAAAGATGTTAGATACGATCTAGA-ATAATAACAA--AAAAGATT---ACAA-TTA------------GACT
CAAAA-AAA-GAAAAGA-GATTGAAAAGATCTTTTT-CCGAAAATTCCTCTTTGGTCGACTTATACCTCTCCTCAATGAA
TATTCTATTTCTATTGTTCAGTCAA-TCCTTAAATATG-AGGAGTCAAAATTTGAATAAAAATTCTTCTTGTCC-ATTTC
AA-TTCGATCC-ATGTGGGATAATGATAAAGAAAAGGAGGAGACACTTTTACAAAAAAGGGAATTCCTAAAACTCAGGAG
AGGGAAGGTCGAGCTAGGTCTATGTAATTGAATGGTTATAAGTCAATCCTTATGGATCTTTTGATGAATAATTCGAGAAT
CCGATTGAATCTACGAGAGGAATGTTTGGTTTACGTTATGGAAGAAAGACTTGTATATGGGATAT-TAGATATTCGTATA
CTTATATATATCGTATATTTATATATA------------------CGAACTAAA----AATATATCTAACTGTGAATT--
----TAGATGGGGATTCCAATAGAAGTCCTTACGGCTCGTTTGTAACTGTGAGTTGAAT-----GAATAAAGAAATGAAA
TCAAGAAAAA-GATCGAAGAATTTAAAGAACGTTTTGGA-ACAAAGAAATGGAAGAACGAAAGTCGTATGGATTCACAA-
---GGACTTTGTGGG-TAGAAGATATTCAAGTAATTA----TGAGGATTCAATAATATTTCCAATT-CGAAGTTCTTAGT
TAAGATGAATTTGAGTGATGG-AATAATTCCATCATTATTCATTGGTT-GATCGTATTATTAA---CCA-TTTCT
>psittacina_IJ1237
????????????????????GAGT-CCATGGAGGGCC-ATCATTGACTAGTTTTAGAAA----GAGTATTT----TTT-C
ATCTAGTGCAAGGCAA-TGTATGCGTAGCTCAACATAA------T-----AGAAGTAGAAAATATAAATACAGGAA-CTA
TAAATATCCAAAGATGTTAGATACGATCTAGA-ATAATAACAA--AAAAGATT---ACAA-TTA------------GACT
CAAAA-AAA-GAAAAGA-GATTGAAAAGATCTTTTT-CCGAAAATTCCTGTTTGGTCGACTTATACCTCTCCTCAATGAA
TATCCTATTTCTATTGTTCAGTCAA-TCCTTAAATATG-AGGAGTCAAAATTTGAATAAAAATTCTTCTTGTCC-ATTTC
AA-TTCGATCC-ATGTGGGATAATGATAAAGAAAAGGAGGAGACACTTTTACAAAAAATGGAATTCCTAAAACTCAGGAG
AGGGAAGGTCGAGCTAGGTCTATGTAATTGAATGGTTATAAGTCAATCCTTATGGATCTTTTGATGAATAATTCGAGAAT
CCGATTGAATCTACGAGAGGAATGGTTGGTTTACGTTATGGAAGAAAGACTTGTATATGGGATAT-TAGATATTCGTATA
CTTATATATA-----------------------------------CGAACTAAA----AATATATCTAACTGTGAATT--
----TAGATGGGGATTCCAATAGAAGTCCTTACGGCTCGTTTGTAACTGTGAGTTGAAT-----GAATAAAGAAATGAAA
TCAAGAAAAA-GATCTAAGAATTTAAAGAACGTTTTGGA-ACAAAGAAATGGAAGAACGAAAGTCGTATGGATTCACAA-
---GGACTTTGTGGG-TAGAAGATATTCAAGTAATTA----TGAGGATTCAATAATATTTCCAATT-CGAAGTTCTTAGT
TAACATGAATTTGAGTGATGG-AATAATTCCATCATCATTCATTGGTT-GATCGTATTATTAA---CCA-TTTCT
>pycnantha_MP1011
????????????????????????????????????????????????????????AAA----GAGTCTTT----TAT-C
GTCTAGTGCAAGGCAA-TGTATGCGTRGCTCAACATAA------T-----AGAAGTAGAAAATATAAATACAGGAA-CTA
TAAATATCCAAAGATGTTAGATACGATCTAGA-ATAATAACAA--AAAAGATT---ACAA-TTA------------GACT
CAAAA-AAA-GAAAAGA-GATTGAAAAGATCTTTTT-CCGAAAATTCCTGTTTGGTCGACTTATACCTCTCCTCAATGAA
TATTCTATTTCTATTGTTCAGTCAA-TCCTTAAATATG-AGGAGTCAAAATTTGAATAAAAATTCTTCTTGTCC-ATTTC
AA-TTCGATCC-ATGCGGGATAATGATAAAGAAAAGGAGGAGACACTTTTACAAAAAATGGAATTCCTAAAACTCAGGAG
AGGGAAGGTCGAGCTAGGTCTATGTAATTGAATGGTTATAAGTCAATCCTTATGGATCTTTTGATGAATAATTCGAGAAT
CCGATTGAATCTACGAGAGGAATGGTTGGTTTACGTTATGGAAGAAAGACTTGTATATGGGATAT-TAGATATTCGTATA
CTTATATATA-----------------------------------CGAACTAAA----AATATATCTAACTGTGAATT--
----TAGATGGGGATTCCAATAGAAGTCCTTACGGCTCGTTTGTAACTGTGAGTTGAAT-----GAATAAAGAAATGAAA
TCAAGAAAAA-GATCGAAGAATTTAAAGAACGTTTTGGA-ACAAAGAAATGGAAGAACGAAAGTCGTATGGATTCACAA-
---GGACTTTGTGGG-TAGAAGATATTCAAGTAATTA----TGAGGATTCAATAATATTTCCAATT-CGAAGTTCTTAGT
TAACATGAATTTGAGTGATGG-AATAATTCCTTCATCATTCATTGGTT-GATCGTA???????????????????
>rigidula_MP534
AGCCGCGG-CTTATATAGGTGAGT-CCATGGAGGGCC-ATCATTGACTAGTTTTAGAAA----GAGTCTTT----TTT-C
ATCTAGTGCAAGGCAA-TGTATGCGTAGCTCAACATAA------T-----AGAAGTAGAAAATATAAATACAGGAA-CTA
TAAATATCCAAAGATGTTAGATACGATCTAGA-ATAATAACAA--AAAAGATT---ACAA-TTA------------GACT
CAAAA-AAA-GAAAAGA-GATTGAAAAGATCTTTTT-CCGAAAATTCCTGTTTGGTCGACGTATACCTCTCCTCAATGAA
TATTCTATTTCTATTGTTCAGTCAA-TCCTTAAATATG-AGGAGTCAAAATTTGAATAAAAATTCTTCTTGTCC-ATTTC
AA-TTCGATCC-ATGTGGGATAATGATAAAGAAAAGGAGGAGACACTTTTACAAAAAATGGAATTCCTAAAACTCAGGAG
AGGGAAGGTCGAGCTAGGTCTATGTAATTGAATGGTTATAAGTCAATCCTTATGGATCTTTTGATGAATAATTCGAGAAT
CCGATTGAATCTACGAGAGGAATGGTTGGTTTACGTTATGGAAGAAAGACTTGTATATGGGATAT-TAGATATTCGTATA
CTTATATATA-----------------------------------CGAACTCAA----AATATATCTAACTGTGAATT--
----TAGATGGGGATTCCAATAGAAGTCCTTACGGCTCGTTTGTAACTGTGAGTTGAAT-----GAATAAAGAAATGAAA
TCAAGAAAAA-GATCGAAGAATTTAAAGAACGTTTTGGA-ACAAAGAAATGGAAGAACGAAAGTCGTATGGATTCACAA-
---GGACTTTGTGGG-TAGAAGATATTCAAGTAATTA----TGAGGATTCAATAATATTTCCAATT-CTAAGTTCTTAGT
TAACATGAATTTGAGTGATGG-AATAATTCCATCATCATTCATTGGTT-GATCGTATTATTAA---CCA-TTTCT
>scoparia_AH
?????????????????????????????GGAGGGCC-ATCATTGACTAGTTTTAGAAA----GAGTCTTT----TTT-C
ATCTAGTGCAAGGCAA-TGTATGCGTAGCTCAACATAA------T-----AGAAGTAGAAAATATAAATACAGGAA-CTA
TAAATATCCAAAGATGTTAGATACGATCTAGA-ATAATAACAA--AAAAGATT---ACAA-TTA------------GACT
CAAAA-AAA-GAAAAGA-GATTGAAAAGATCTTTTT-TCGAAAATTCCTGTTTGGTCGACTTATACCTCTCCTCAATGAA
TATTCTATTTCTATTGTTCAGTCAA-TCCTTAAATATG-AGGAGTCAAAATTTGAATAAAAACTCTTCTTGTCC-ATTTC
AA-TTCGATCC-ATGTGGGATAATGATAAAGAAAAGGAGGAGACACTTTTACAAAAAACGGAATTCCTAAAACTCAGGAG
AGGGAAGGTCGAGCTAGGTCTATGTAATTGAATGGTTATAAGTCAATCCTTATGGATCTTTTGATGAATAATTCGAGAAT
CCGATTGAATCTACGAGAGGAATAGTTGGTTTACGTTATGGAAGAAAGACTTGTATATGGGATAT-TAGATATTCGTATA
CTTATATATA-----------------------------------CGAACTAAA----AATATATCTAACTGTGAATT--
----TAGATGGGGATTCCAATAGAAGTCCTTACGGCTCGTTTGTAACTGTGAGTTGAAT-----GAATAAAGAAATGAAA
TCAAGAAAAA-GATCGAAGAATTTAAAGAACGTTTTGGA-ACAAAGAAATGGAAGAACGAAAGTCGTATGGATTCACAA-
---GGACTTTGTGGG-TAGAAGATATTCAAGTAATTA----TGAGGATTCAATAATATTTCCAATT-CGAAGTTCTTAGT
TAACATGAATTTGAGTGATGG-AATAATTCCATCATCATTCATTGGTT-GATCGTATTATTAA---CCA-TTTTT
>serrata_MP818
?????????????????????????????????????????????ACTAGTTTTAGAAA----TAGTCTTT----TTT-C
ATCTAGTGCAAGGCAA-TGTATGCGTAGCTCAACATAA------T-----AGAAGTAGAAAATATAAATACAGGAA-CTA
TAAATATCCAAAGATGTTAGATACGATCTAGA-ATAATAACAA--AAAAGATT---ACAA-TTA------------GACT
CAAAA-AAA-GAAAAGA-GATTGAAAAGATCTTTTT-CCGAAAATTCCTGTTTGGTCGACTTATACCTCTCCTCAATGAA
TATTCTATTTCTATTGTTCAGTCAA-TCCTTAAATATG-AGGAGTCAAAATTTGAATAAAAATTCTTCTTGTCC-ATTTC
AA-TTCGATCC-ATGTGGGATAATGATAAAGAAAAGGAGGAGACATTTTTACAAAAAATGGAATTCCTAAAACTCAGGAG
AGGGAAGGTCGAGCTAGGTCTATGTAATTGAATGGTTATAAGTCAATCCTTATGGATCTTTTGATGAATAATTCGAGAAT
CCGATTGAATCTACGAGAGGAATGGTTGGTTTACGTTATGGAAGAAAGACTTGTATATGGGATAT-TAGATATTCGTATA
CTTATATATA-----------------------------------CGAACTAAA----AATATATCTAACTGTGAATT--
----TAGATGGGGATTCCAATAGAAGTCCTTACGGCTCGTTTGTAACTGTGAGTTGAAT-----GAATAAAGAAATGAAA
TAAAGAAAAA-GATCGAAGAATTTAAAGAACGTTTTGGA-ACAAAGAAATGGAAGAACGAAAGTCGTATGGATTCACAA-
---GGACTTTGTGGG-TAGAAGATATTCAAGTAATTA----TGAGGATTCAATAATATTTCCAATT-CGAAGTTCTTAGT
TAACATGAATTTGAGTGATGG-AATAATTCCATCATCATTCATTGGTT-GATCGTATTATTAA---CCA-TTTCT
>sicula_boc_DM
???????????????????????T-CCATGGAGGGCC-ATCATTGACTAGGTTTAGAAA---AGAGTCTTT----TTT-C
ATCTAGTGCAAGGCAA-TGTATGCGTAGCTCAACATAA------T-----AGAAGTAGAAAATATAAATACAGGAA-CTA
TAAATATCCAAAGATGTTAGATACGATCTAGA-ATAATAACAA--AAAAAAAT--GACAA-TTA------------GACT
CAAAA-AAA-GAAAAGA-GATTGAAAAGATCTTTTT-CCGAAAATTCCTGTTTGGTCGACTTATACCTCTCCTCAATGAA
TATTCTATTTCTATTGTTCAGTCAA-TCCTTAAATATG-AGGAGTCAAAATTTGAATAAAAATTCTTCTTGTCC-ATTTC
AA-TTCGATCC-ATGTGCGATAATGATAAAGAAAAGGAGGAGACACTTTTACAAAAAATGGAATTCCTAAAACTCGGGAG
AGGGAAGGTCGAGCTAGGTCTATGTAATTGAATGGTTATAAGTCAATCCTTATGGATCTTTTGATGAATAATTCGAGAAT
CCGATTGAATCTACGAGAGGAATAGTTGGTTTACGTTATGGAAGAAAGACTTGTATATGGGATAT-TAGATATTCGTATA
CTTATATATA-----------------------------------CGAACTAAAAAAAAATATATCTAACTGTGAATT--
----TAGATGGGGATTCCAATAGAAGTCCTTACGGCTCGTTTGTAACTGTGAGTTGAAT-----GAATAAAAAAATGAAA
TCAAGAAAAA-GATCGAAGAATTTAAAGAACGTTTTGGA-ACAAAGAAATGTAAGAACGAAAGTCGTATGGATTCACAA-
---GGACTTTGTGGG-TAGAAGATATCCAAGTAATTA----TGAGGATTCAATAATATTTCCAATT-CGAAGTTCTTAGT
TAACATGAATTTGAGTGATGG-AATAATTCCATCATCATTCATTGGTT-GATCGTATTATTAA---CCA-TTTCT
>silvatica_A2
????????????????????GAGT-CCATGGAGGGCC-ATCATTGACTAGTTTTAGAAA----GAGTCTTT----TTT-C
ATCTAGTGCAAGGCAA-TGTATGCGTAGCTCAACATAA------T-----AGAAGTAGAAAATATAAATACAGGAA-CTA
TAAATATCCAAAGATGTTAGATACGATCTAGA-ATAATAACAA--AAAAGATT---ACAA-TTA------------GACT
CAAAA-AAA-GAAAAGA-GATTGAAAAGATCTTTTT-CCGAAAATTCCTGTTTGGTCGACTTATACCTCTCCTCAATGAA
TATTCTATTTCTATTGTTCAGTCAA-TCCTTAAATATG-AGGAGTCAAAATTTGAATAAAAATTCTTCTTGTCC-ATTTC
AA-TTCGATCC-ATGTGGGATAATGATAAAGAAAAGGAGGAGACACTTTTACAAAAAATGGAATTCCTAAAACTCAGGAG
AGGGAAGGTCGAGCTAGGTCTATGTAATTGAATGGTTATAAGTCAATCCTTATGGATCTTTTGATGAATAATTCGAGAAT
CCGATTGAATCTACGAGAGGAATGGTTGGTTTACGTTATGGAAGAAAGACTTGTATATGGGATAT-TAGATATTCGTATA
CTTATATATA-----------------------------------CGAACTAAA----AATATATCTAACTGTGAATT--
----TAGATGGGGATTCCAATAGAAGTCCTTACGGCTCGTTTGTAACTGTGAGTTGAAT-----GAATAAAGAAATGAAA
TCAAGAAAAA-GATCGAAGAATTTAAAGAACGTTTTGGA-ACAAAGAAATGGAAGAACGAAAGTCGTATGGATTCACAA-
---GGACTTTGTGGG-TAGAAGATATTCAAGTAATTA----TGAGGATTCAATAATATTTCCAATT-CGAAGTTCTTAGT
TAACATGAATTTGAGTGATGG-AATAATTCCATCATCATTCATTGGTT-GATCGTATTATTAA---CCA-TTTCT
>sparsa_BG602
?????????????????GGTGAGT-CCATGGAGGGCC-ATCATTGACTAGTTTTAGAAA---AGAGTCTTT----TTT-C
ATCTAGTGCAAGGCAA-TGTATGCGTAGCTCAACATAA------T-----AGAAGTTGAAAATATAAATACAGGAA-CTA
TAAATATCCAAAGATGTTAGATACGATCTAGA-ATAATAACAA--AAAAGATT---ACAA-TTA------------GACT
CAAAA-AAA-GAAAAGA-GATTGAAAAGATCTTTTT-CCGAAAATTCCTGTTTGGTCGACTTATACCTCTCCTCAATGAA
TATTCTATTTCTATTGTTCAGTCAA-TCCTTAAATATG-AGGAGTCAAAATTTGAATAAAAATTCTTCTTGTCC-ATTTC
AA-TTCGATCC-ATGTGGGATAATGATAAAGAAAAGGAGGAGACACTTTTACAAAAAATGGAATTCCTAAAACTCAGGAG
AGGGAAGGTCGAGCTAGGTCTATGTAATTGA------------------------------------------CGAGAAT
CCGATTGAATCTACGAGAGGAATGGTTGGTTTACGTTATGGAAGAAAGACTTGTATATGGGATAT-TAGATATTCGTATA
CTTATATATA-----------------------------------CGAACTAAA----AATATATCTAACTGTGAATT--
----TAGATGGGGATTCCAATAGAAGTCCTTACGGCTCGTTTGTAAGTGTGAGTTGAAT-----GAATAAAGAAATGAAA
TCAAGAAAAA-GATCGAAGAATTTAAAGAACGTTTTGGA-ACAAAGAAATGGAAGAACGAAAGTCGTATGGATTCACAA-
---GGACTTTGTGGG-TAGAAGATATTCAAGTAATTA----TGAGGATTCAATAATATTTCCAATT-CGAAGTTCTTAGT
TAACATGAATTTGAGTGATGG-AATAATTCCATCATCATTCATTGGTT-GATCGTATTATTAA---CCA-TTTCT
>spiculifolia_AS57234
AGCCGCGG-CTTATATAGGTGAAT-CCATGGAGGGCC-ATCATTGACTAGTTTTAGAAA---AGAGTCTTT----TTT-C
ATCTAGTGCAAGGCAA-TGTATGCGTAGCTCAACATAA------T-----AGAAGTAGAAAATATAAATACAGGAA-CTA
TAAATATCCAAAGATGTTAGATACGATCTAGA-ATAATAACAA--AAAAGATT---ACAA-TTA------------GACT
CAAAA-AAA-GAAAAGA-GATTGAAAAGATCTTTTT-CCGAAAATTTCTGTTTGGTCGACTTATACCTCTCCTCAATGAA
TATTCTATTTCTATTGTTCAGTCAA-TCCTTAAATATG-AGGAGTCAAAATTTGACTAAAAATTCTTCTTGTCC-ATTTC
AA-TGCGATCC-ATGTGGGATAATGATAAAGAAAAGGAGGAGACACTTTTACAAAAAATGGAATTCCTAAAAATCAGGAG
AGGGAAGGTCCAGCTAGGTCTATGTAATTGAATGGTTATAAGTCAATCCTTATGGATCTTTTGATGAATAATTCGAGAAT
CCGATTGAATCTACGAGAGGAATAGTTGGTTTACGTTATGGAAGAAAGACTTGTATATGGGATAT-TAGATATTCATATA
CTTATATATA-----------------------------------CGAACTAAA----AATATATCTAACTGTGAATT--
----TAGATGGGGATTTCAATAGAAGTCCTTACGTCTTGTTTGTAACTGTGAGTTGAAT-----GAATAAAGAAATGAAA
TCAAAAAAAAAGATTGAAGAATTTAAAGAACGTTTTGGA-ACAAAGAAATGGAAGAACGAAAGTCGTATGGATTCACAA-
---GGACTTTGTGGG-TAGAAGATATTCAAGTAATTA----TGAGGATTCAATAATATTTCCAATT-CGAAGTTCTTAGT
TAACATGAATTTGAGTGATGG-AATAATTCCATTATCATTCATTGGTT-GATCGTATTATTAA---CAA-TTTCT
>strigosa_MP673
???????????????????????????ATGGAGGGCC-ATCATTGACTAGTTTTAGAAA----GAGTCTTT----TTT-C
ATCTAGTGCAAGGCAA-TGTATGCGTAGCTCAACATAA------T-----AGAAGTAGAAAATATAAATACAGGAA-CTA
TAAATATCCAAAGATGTTAGATACGATCTAGA-ATAATAATAA--AAAAGATT---ACAA-TTA------------GACT
CAAAA-AAA-GAAAAGA-GATTGAAAAGATCTTTTT-CCGAAAATTCCTGTTTGGTCGACTTATACCTCTCCTCAATGAA
TATTCTATTTCTATTGTTCAGTCAA-TCCTTAAATATG-AGGAGTCAAAATTTGAATAAAAATTCTTCTTGTCC-ATTTC
AA-TTCGATCC-ATGTGGGATAATGATAAAGAAAAGGAGGAGACACTTTTACAAAAAATGGAATTCCTAAAACTCAGGAG
AGGGAAGGTCGAGCTAGGTCTATGTAATTGAATGGTTATAAGTCAATCCTTATGGATCTTTTGATGAATAATTCGAGAAT
CCGATTGAATCTACGAGAGGAATGGTTGGTTTACGTTATGGAAGAAAGACTTGTATATGGGATAT-TAGATATTCGTATA
CTTATATATA-----------------------------------CAAACTAAA----AATATATCTAACTGTGAATT--
----TAGATGGGGATTCCAATAGAAGTCCTTACGGCTCGTTTGTAACTGTGAGTTGAAT-----GAATAAAGAAATGAAA
TCAAGAAAAA-GATCGAAGAATTTAAAGAACGTTTTGGA-ACAAAGAAATGGAAGAACGAAAGTCGTATGGATTCACAA-
---GGACTTTGTGGG-TAGAAGATATTCAAGTAATTA----TGAGGATTCAATAATATTTCCAATT-CGAAGTTCTTAGT
TAACATGAATTTGAGTGATGG-AATAATTCCATCATCATTCATTGGTT-GATCGTATTATTAA---CCA-TTTCT
>tenuis_EO12491
AGCCGCGG-CTTATATAGGTGAGT-CCATGGAGGGCC-ATCATTGACTAGTTTTAGAAA----GAGTCTTT----TTT-C
ATCTAGTGCAAGGCAA-TGTATGCGTAGCTCAACATAA------T-----AGAAGTAGAAAATATAAATACAGGAA-CTA
TAAATATCCAAAGATGTTAGATACGATCTAGA-ATAATAATAA--AAAAGATT---ACAA-TTA------------GACT
CAAAA-AAA-GAAAAGA-GATTGAAAAGATCTTTTT-CCGAAAATTCCTGTTTGGTCGACTTATACCTCTCCTCAATGAA
TATTCTATTTCTATTGTTCAGTCAA-TCCTTAAATATG-AGGAGTCAAAATTTGACTAAAAATTCTTCTTGTCC-ATTTC
AA-TTCGATCC-ATGTGGGATAATGATAAAGAAAAGGAGGAGACACTTTTACAAAAAATGGAATTCCTAAAACTCAGGAG
AGGGAAGGTCGAGCTAGGTCTATGTAATTGAATGGTTATAAGTCAATCCTTATGGATCTTTTGATGAATAATTCGAGAAT
CCGATTGAATCTACGAGAGGAATGGTTGGTTTACGTTATGGAAGAAAGACTTGTATATGGGATAT-TAGATATTCGTATA
CTTATATATA-----------------------------------CGAACTAAA----AATATATCTAACTGTGAATT--
----TAGATGGGGATTCCAATAGAAGTCCTTACGGCTCGTTTGTAACTGTGAGTTGAAT-----GAATAAAGAAATGAAA
TCAAGAAAAA-GATCGAAGAATTTAAAGAACGTTTTGGA-ACAAAGAAATGGAAGAACGAAAGTCGTATGGATTCACAA-
---GGACTTTGTGGG-TAGAAGATATTCAAGTAATTA----TGAGGATTCAATAATATTTCCAATT-CGAAGTTCTTAGT
TAACATGAATTTGAGTGATGG-AATAATTCCATCATCATTCATTGGTT-GATCGTATTATTAA---CCA-TTTCT
>tetralix_MP966
???????????????????????????ATGGAGGGCC-ATCATTGACTAGTTTTAGAAC----GAATCTTT----TTT-C
ATCTAGTGCAAGGCAA-TGTATGCGTAGCTCAACATAA------T-----AGAAGTAGAAAATATAAATACAGGAA-CTA
TAAATATTCAAAGATGTTAGATAAGATCTAGA-ATAATAACAA--AAAAGATT---ACAA-TTA------------GACT
TAAAA-AAA-GAAAAGA-GATTGAAAAGATCTTTTT-CCGAAAATTCCTGTTTGGTCGACTTATACCTCTCCTCAATGAA
TATTCTATTTCTATTGTTCAGTCAA-TCCTTAAATATG-AGGAGTCAAAATTGGAATAAAAATTCTTCTTGTCC-ATTTC
AA-TTCGATCC-ATGTGGGATAATGATAAAGAAAAGGAGGAGACATTTTTACAAAAAATGTAATTCCTAAAACTCAGGAG
AGGGAAGGTCGAGCTAGGTCTATGTAATTGAATGGTTATAAGTCAATCCTTATGGATCTTTTGATGAATAATTCGAGAAT
CCGATTGAATCTACGAGAGGAATAGTTGGTTTACGTTATGGAAGAAAGGCTTGTATATGGGATAT-TAGATATTCGTATA
CGTATATATA-----------------------------------CGAACTAAA----AATATATCTAACTGTGAATT--
----TAGATGGGGATTCCAATAGAAGTCCTTACAGCTCGTTTGTAACTGTGAGTTGAAT-----GAATAAAGAAATGAAA
TCAAGAAAAA-GATCGAAGAATTTAAAGAACGTTTTGGA-ACAAAGAAATGGAAGAACGAAAGTCGTATGGATTCACAA-
---GGACTTTGTGGG-TAGAAGATATTCAAGTAATTA----TGAGGATTCAATAATATTTCCAATT-CGAAGTTCTTAGT
TAACATGAATTTGAGTGATGG-AATAATTCCATCATCATTCATTGGTT-GATCGTATTATTAA---CCA-TTTCT
>thomensis_EO12615
?????????????????????????????????????????????????????????AA----GAGTCTTT----TTT-C
ATCTAGTGCAAGGCAA-TGTATGCGTAGCTCAACATAA------T-----AGAAGTAGAAAATATAAATACAGGAA-CTA
TAAATATCCAAAGATGTTAGATACGATCTAGATATAATAACCACTAAAAGATTTT--CAACTTA------------GACT
CATAACAAA-GAAAAGACGATTGAAAAGATCTTTTTTCCGAAAATTCCTGTTTGGTCGACTTATACCTCTCCTCAATGAA
TATTCTATTTCTATTGTTCAGTCAA-TCCTTAAATATG-AGGATTCAAAATTTGAATAAAAATTGTTCTTGTCC-ATTTC
AACTTCGATCCCATGTGGGATAATGATAAAGAAAAGGAGGAGACACTTTTACAAAAAATGGAATTCCTAAAACTCAGGAG
AGGGAAGGTCGAGCTAGGTCTATGTAATTGAATGGTTATAAGTCAATCCTTATGGATCTTTTGATGAATAATTCGAGAAT
CCGATTGAATCTACGAGAGGAATGGTTGGTTTACGTTATGGAAGAAAGACTTGTATATGGGATAT-TAGATATTCGTATA
CTTATATATA-----------------------------------CGAACTAAA----AATATATCTAACTGTGAATT--
----TAGATGGGGATTCCAATAGAAGTCCTTACGGCTCGTTTGTAACTGTGAGTTGAAT-----GAATAAAGAAATGAAA
TCAAGAAAAA-GATCGAAGAATTTAAAGAACGTTTTGGA-ACAAAGAAATGGAAGAACGAAAGTCGTATGGATTCACAA-
---GGACTTTGTGGG-TAGAAGATATTCAAGTAATTA----TGAGGATTCAATAATATTTCCAATT-CGAAGTTCTTAGT
TAACATGAATTTGAGTGATGG-AATAATTCCATCATCATTCATTGGTT-GATCG?????????????????????
>trimera_MsnA
???????????????????????????ATGGAGGGCC-ATCRTTGACTAGTTTKRGAAA----AAGTCTTT----TTT-C
ATCTAGTGCAAGGCAA-TGTATGCGTAGCTCAACATAA------T-----AGAAGTAGAAAATATAAATACAGGAA-CTA
TAAATATTCAAAGATGTTAGATACGATCTAGA-ATAATAACAA--AAAAGATT---ACAA-TTA------------GACT
CAAAA-AAA-GAAAAGA-GATTGAAAAGATCTTTTT-CCGAAAATTCCTGTTTGGTCGACTTATACCTCTCCTCAATGAA
TATTCTATTTCTATTGTTCAGTCAA-TCCTTAAATATG-AGGATTCAAAATTTGAATAAAAATTCTTCTTGTCC-ATTTC
AA-TTCGATCC-ATGTGGGATAATGATAAAGAAAAGGAGGAGACACTTTTACAAAAAATGGAATTCCTAAAACTCAGGAG
AGGGAAGGTCGAGCTAGGTCTATGTAATTGAATGGTTATAAGTCAATCCTTATGGATCTTTTGATGAATAATTCGAGAAT
CCGATTGAATCTACGAGAGGAATGCTTGGTTTACGTTATGGAAGAAAGACTTGTATATGGGATAT-TAGATATTCGTATA
CTTATATATA-----------------------------------CGAACTAAA----AATATATCTAACTGTGAATT--
----TAGATGGGGATTCCAATAGAAGTCCTTACGGCTCGTTTGTAACTGTGAGTTGAAT-----GAATAAAGAAATGAAA
TCAAGAAAAA-GATCGAAGAATTTAAAGAACGTTTTGGA-AGAAAGAAATGGAAGAACGAAAGTCGTATGGATTCACAA-
---GGACTTTGTGGG-TAGAAGATATTCAAGTAATTA----TGAGGATTCAATAATATTTCCAATT-CGAAGTTCTTAGT
TAACATGAATTTGAGTGATGG-AATAATTCCATCATCATTCATTGGTT-GATCGTATTATTAA---CCA-TTTCT
>tristis_MP932
AGCCGCGG-CTTATATAG-TGAGT-CCATGGAGGGCC-ATCATTGACTAGTTTTAGAAA----GAGTCTTT----TTT-C
ATCTAGTGCAAGGCAA-TGTATGCGTAGCTCAACATAAACATAAT-----AGAAGTAGAAAATATAAATACAGGAA-CTA
TAAATATCCAAAGATGTTAGATACGATCTAGA-ATAATAACAA--AAAAGATT---CCAA-TTA------------GACT
CAAAA-AAA-GAAAAGA-GATTGAAAAGATCTTTTT-CCGAAAATTCCTGTTTGGTCGACTTATACCTCTCCTCAATGAA
TATTCTATTTCTATTGTTCAGTCAA-TCCTTAAATATG-AGGAGTGAAAATTTGAATAAAAATGCTTCTTGTCC-ATTTC
AA-TTCGATCC-ATGTGGGATAATGATAAAGAAAAGGAGGAGACACTTTTACAAAAAATGGAATTCCTAAAACTCAGGAG
AGCGAAGGTCGAGCTAGGTCTATGTAATTGAATGGTTATAAGTCAATCCTTATGGATCTTTTGATGAATAATTCGAGAAT
CCGATTGAATCTACGAGAGGAATGGTTGGTTTACGTTATGGAAGAAAGACTTGTATATGGGATAT-TAGATATTCGTATA
CTTATATATA-----------------------------------CGAACTAAA----AATATATCTAACTGTGAATT--
----TAGATGGGGATTCCAATAGAAGTCCTTACGGCTCGTTTGTAACTGTGAGTTGAAT-----GAATAAAGAAATGAAA
TCAAGAAAAA-GATCGAAGAATTTAAAGAACGTTTTGGA-ACAAAGAAATGGAAGAACGAAAGTCGTATGGATTCACAA-
---GGACTTTGTGGG-TAGAAGATATTCAAGTAATTA----TGAGGATTCAATAATATTTCCAATT-CGAAGTTCTTAGT
TAACATGAATTTGAGTGATGG-AATAATTCCATCATCATTCATTGGTT-GATCGTATTATTAA---CC???????
>tysonii_EO12583
???????????????????????????????AGGGCC-ATCATTGACTAGTTTTAGAAA----GAGTCTTT----TTT-C
ATCTAGTGCAAGGCAA-TGTATGCGTAGCTCAACATAA------T-----AGAAGTAGAAAATATAAATACAGGAA-CTA
TAAATATCCAAAGATGTTAGATACGATCTAGA-ATAATAACAA--AAAAGATT---ACAA-TTA------------GACT
CAAAA-AAA-GAAAAGA-GATTGAAAAGATCTTTTT-CCGAAAATTCCTGTTTGGTCGACTTATACCTCTCCTCAATGAA
TATTCTATTTCTATTGTTCAGTCAA-TCCTTAAATATG-AGGAGTCAAAATTTGAATAAAAATTCTTCTTGTCC-ATTTC
AA-TTCGATCC-ATGTGGGATAATGATAAAGAAAAGGAGGAGACACTTTTACAAAAAATGGAATTCCTAAAACTCAGGAG
AGGGAAGGTCGAGCTAGGTCTATGTAATTGAATGGTTATAAGTCAATCCTTATGGATCTTTTGATGAATAATTCGAGAAT
CCGATTGAATCTACGAGAGGAATGGTTGGTTTACGTTATGGAAGAAAGACTTGTATATGGGATAT-TAGATATTCGTATA
CTTATATATA-----------------------------------CGAACTAAA----AATATATCTAACTGTGAATT--
----TAGATGGGGATTCCAATAGAAGTCCTTACGGCTCGTTTGTAACTGTGAGTTGAAT-----GAATAAAGAAATGAAA
TCAAGAAAAA-GATCGAAGAATTTAAAGAACGTTTTGGA-ACAAAGAAATGGAAGAACGAAAGTCGTATGGATTCACAA-
---GGACTTTGTGGG-TAGAAGATATTCAAGTAATTA----TGAGGATTCAATAATATTTCCAATT-CGAAGTTCTTAGT
TAACATGAATTTGAGTGATGG-AATAATTCCATCATCATTCATTGGTT-GATCGTATTAATAA---CCA??????
>umbellata_DS
AGCCGCGG-CTTATATAGGTGAAT-CCATGGAGGGCC-ATCATTGACTAGTTTTAGAAA----GAGTCTTT----TTT-C
ATCTAGTGCAAGGCAA-TGTATGCGTAGCTCAACATAA------T-----AGAAGTAGAAAATATAAATACAGGAA-CTA
TAAATATCCAAAGATGTTAGATACGATCTAGA-ATAATAACAA--AAAAGATT---ACAA-TTA------------GACT
CAAAA-AAA-GAAAAGA-GATTGAAAAGATCTTTTT-CCGAAAATTCCTGTTTGGTCGACTTATACCTCTCATCAATGAA
TATTCTATTTCTATTGTTCAGTCAA-TCCTTAAATATG-AGGAGTCAAAATTTGAATAAAAATTCTTCTTGTCC-ATTTC
AA-TTCGATCC-ATGTGGGATAATGATAAAGAAAAGGAGGAGACACTTTTACAAAAAATGGAATTCCTAAAACTCAGGAG
AGGGAAGGTCGAGCTAGGTCTATGTAATTGAATGGTTATAAGTCAATCCTTATGGATCTTTTGATGAATAATTCGAGAAT
CCAATTGAATCTACGAGAGGAATAGTTGGTTTACGTTATGGAAGAAAGACTTGTATATGGGATAT-TAGATATTCGTATA
CTTATATA-------------------------------------CGAACTAAA----AATATATCTAATTGTAAATT--
----TAGATAGGGATTCCAAGAGAAGTCCTTACGGCTCGTTTGTAACTGTGAGTTGAAT-----GAATAAAGAAATGAAA
TCAAGAAAAA-GATCGAAGAATTTAAAGAACGTTTTGGA-ACAAAGAAATGGAAGAATGAAAGTCGTATGGATTCACAA-
---GGACTTTGTGGG-TAGAAGATATTCAAGTAATTA----TGAGGATTCAATAATATTTCCAATT-GGAAGTTCTTAGT
TAACATGAATTTTAGTGATGG-AATAATTCCATCATCATTCATTGGTT-GATCGTATTATTAA---CCA-TTTCT
>vagans_PPJ
????????????????????????????TGGAGGGCC-ATCATTGACTAGTTTTAGAAA----TAGTCTTT----TTT-C
ATCTAGTGCAAGGCAA-TGTATGCGTAGCTCAACATAA------TAGTTTAGAAGTAGAAAATATAAATACAGGAA-CTA
TAAATATCCAAAGATGTTAGATACGATCTAGA-ATAATAACAA--AAAAGATT---ACAA-TTA----------TAGACT
CAAAA-AAA-GAAAAGA-GATTGAAAAGATCTTTTT-CCGAAAATTCCTGTTTGGTCGACTTATACCTCTCCTCAATGAA
TATTTTATTTCTATTGTTCAGTCAA-TCCTTAAATAGG-AGGCGTCAAAATTGGAATCCAAATTCTTCTTGTCC-ATTTC
AA-TTCGATCC-ATGTGGGATAATGATAAAGAAAAGGAGGAGACACTTTTACAAAAA-CGGAATTCCTAAAACTCAGGAG
AGGGAAGGTCGAGCTAGGTCTATGTAATTGAATGGTTATAAGTCAATCCTTATGGATCTTTTGATGAATAATTCGAGAAT
CCGATTGAATCTACGAGAGGAATAGTTGGTTTACGTTATGGAAGAAAGACTTGTATATGGGATAT-TAGATATTCGTATA
CTTATATATA-----------------------------------CGAACTAAA----AATATATCTAACTGTGAATT--
----TAGATGGGGATTCCAATAGAAGTCCTTACGGCTCGTTTGTAACTGTGAGTTGAAT-----GAATAAAGAAATGAAA
TCAAGAAAAA-GATCGAAGAATTTAAAGAACGTTTTGGA-ACAAAGAAATGGAAGAACGAAAGTCGTATCGATTCACAA-
---GGACTTTGTGGG-TAGAAGATATTCAAGTAATTA----TGAGGATTCAATAATATTTCCAATT-CGAAGTTCTTAGT
TAACATGAATTTGAGTGATGG-AATAATTCCATCATCATTCATTGGTT-GATCGTATTATTAA---CCA-TTTCT
>velatiflora_EO12547
AGCCGCGG-CTTATATAGGTGAGT-CCATGGAGGGCC-ATCATTGACTAGTTTTAGAAA----GAGTCTTT----TTT-C
ATCTAGTGCAAGGCAA-TGTATGCGTAGCTCAACATAA------T-----AGAAGTAGAAAATATAAATACAGGAA-CTA
TAAATATCCAAAGATGTTAGATACGATCTAGA-ATAATAACAA--AAAAGATT---ACAA-TTA------------GACT
CAAAA-AAA-GAAAAGA-GATTGAAAAGATCTTTTT-CCGAAAATTCCTGTTTGGTCGACTTATACCTCTCCTCAATGAA
TATTCTATTTCTATTGTTCAGTCAA-TCCTTAAATATA-AGGAGTCAAGATTTGAATAAAAATTCTTCTTGTCC-ATTTC
AA-TTCGATCC-ATGTGGGATAATGATAAAGAAAAGGAGGAGACACTTTTACAAAAAATGGAATTCCTAAAACTCAGGAG
AGGGAAGGTCGAGCTAGGTCTATGTAATTGAATGGTTATAAGTCAATCCTTATGGATCTTTTGATGAATAATTCGAGAAT
CCGATTGAATCTACGAGAGGAATGGTTGGTTTACGTTATGGACGAAAGACTTGTATATGGGATAT-TAGATATTCGTATA
CTTATATATA-----------------------------------CGAACTAAA----AATATATCTAACTGTGAATT--
----TAGATGGGGATTCCAATAGAAGTCCTTACGGCTCGTTTGTAACTGTGAGTTGAAT-----GAATAAAGAAATGAAA
TCAAGAAAAA-GATCGAAGAATTTAAAGAACGTTTTGGA-ACAAAGAAATGGAAGAACGAAAGTCGTATGGATTCACAA-
---GGACTTTGTGGG-TAGAAGATATTCAAGTAATTA----TGAGGATTCAATAATATTTCCAATT-CGAAGTTCTTAGT
TAACATGAATTTGAGTGATGG-AATAATTCCATCATCATTCATTGGTT-GATCGTATTATTAA---CCA-TTTCT
>vestita_EO12702
???????????????????????????ATGGAGGGCC-ATCATTGACTAGTTTTAGAAA----GAGTCTTT----TTT-C
ATCTAGTGCAAGGCAA-TGTATGCGTAGCTCAACATAA------T-----AGAAGTAGAAAATATAAATACRGGAA-CTA
TAAATATCCAAAGATGTTAGATACGATCTAGA-ATAATAACAA--AAAAGATT---ACAA-TTA------------GACT
CAAAA-AAA-GAAAAGA-GATTGAAAAGATCTTTTT-CCGAAAATTCCTGTTTGGTCGACTTATACCTCTCCTCAATGAA
TATTCTATTTCTATTGTTCAGTCAA-TCCTTAAATACG-AGGAGTCAAAATTTGAATAAAAATTCTTCTTGTCC-ATTTC
AA-TTCGATCC-ATGCGGGATAATGATAAAGAAAAGGAGGAGACACTTTTACAAAAAATGGAATTCCTAAAACTCAGGAG
AGGGAAGGTCGAGCTAGGTCTATGTAATTGAATGGTTATAAGTCAATCCTTATGGATCTTTTGATGAATAATTCGAGAAT
CCGATTGAATCTACGAGAGGAATGGTTGGTTTACGTTATGGAAGAAAGACTTGTATATGGGATAT-TAGATATTCGTATA
CTTATATATA-----------------------------------CGAACTAAA----AATATATCTAACTGTGAATT--
----TAGATGGGGATTCCAATAGAAGTCCTTACGGCTCGTTTGTAACTGTGAGTTGAAT-----GAATAAAGAAATGAAA
TCAAGAAAAA-GATCGAAGAATTTAAAGAACGTTTTGGA-ACAAAGAAATGGAAGAACGAAAGTCGTATGGATTCACAA-
---GGACTTTGTGGG-TAGAAGATATTCAAGTAATTA----TGAGGATTCAATAATATTTCCAATT-CGAAGTTCTTAGT
TAACATGAATTTGAGTGATGG-AATAATTCCATCATCATTCATTGGTT-GATCGTATTATTAA---CCA-TTTCT
>viscaria_lon_MP678
???????????????????????????????????????????????????????GAAA----GAGTCTTT----TTT-C
ATCTAGTGCAAGGCAA-TGTATGCGTAGCTCAACATAA------T-----AGAAGTAGAAAATATAAATACAGGAA-CTA
TAAATATCCAAAGATGTTAGATACGATCTAGA-ATAATAACAA--AAAAGATT---ACAA-TTA------------GACT
CAAAA-AAA-GAAAAGA-GATTGAAAAGATCTTTTT-CCGAAAATTCCTGTTTGGTCGACTTATACCTCTCCTCAATGAA
TATTCTATTTCTATTGTTCAGTCAA-TCCTTAAATACG-AGGAGTCAAAATTTGAATAAAAATTCTTCTTGTCC-ATTTC
AA-TTCGATCC-ATGCGGGATAATGATAAAGAAAAGGAGGAGACACTTTTACAAAAAATGGAATTCCTAAAACTCAGGAG
AGGGAAGGTCGAGCTAGGTCTATGTAATTGAATGGTTATAAGTCAATCCTTATGGATCTTTTGATGAATAATTCGAGAAT
CCGATTGAATCTACGAGAGGAATGGTTGGTTTACGTTATGGAAGAAAGACTTGTATATGGGATAT-TAGATATTCGTATA
CTTATATATA-----------------------------------CGAACTAAA----AATATATCTAACTGTGAATT--
----TAGATGGGGATTCCAATAGAAGTCCTTACGGCTCGTTTGTAACTGTGAGTTGAAT-----GAATAAAGAAATGAAA
TCAAGAAAAA-GATCGAAGAATTTAAAGAACGTTTTGGA-ACAAAGAAATGGAAGAACGAAAGTCGTATGGATTCACAA-
---GGACTTTGTGGG-TAGAAGATATTCAAGTAATTA----TGAGGATTCAATAATATTTCCAATT-CGAAGTTCTTAGT
TAACATGAATTTGAGTGATGG-AATA?????????????????????????????????????????????????
>whyteana_A4
AGCCGCGG-CTTATATAGGTGAGT-CCATGGAGGGCC-ATCATTGACTAGTTTTAGAAA----GAGTCTTT----TTT-C
ATCTAGTGCAAGGCAA-TGTATGCGTAGCTCAACATAA------T-----AGAAGTAGAAAATATAAATACAGGAA-CTA
TAAATATCCAAAGATGTTAGATACGATCTAGA-ATAATAACAA--AAAATATT---ACAA-TTA------------GACT
CAAAA-AAA-GAAAAGA-GATTGAAAAGATCTTTTT-CCGAAAATTCCTGTTTGGTCGACTTATACCTCTCCTCAATGAA
TATTCTATTTCTATTGTTCAGTCAA-TCCTTAAATATG-AGGAGTAAAAATTTGAATAAAAATGCTTCTTGTCC-ATTTC
AA-TTCGATCC-ATGTGGGATAATGATAAAGAAAAGGAGGAGACACTTTTACAAAAAATGGAATTCCTAAAACTCAGGAG
AGGGAAGGTCGAGCTAGGTCTATGTAATTGAATGGTTATAAGTCAATCCTTATGGATCTTTTGATGAATAATTCGAGAAT
CTGATTGAATCTACGAGAGGAATGGTTGGTTTACGTTATGGAAGAAAGACTTGTATATGGGATAT-TAGATATTCGTATA
CTTATATATA-----------------------------------CGAACTAAA----AATATATTTAACTGTGAATT--
----TAGATGGGGATTCCAATAGAAGTCCTTACGGCTCGTTTGTAACTGTGAGTTGAAT-----GAATAAAGAAATGAAA
TCAAGAAAAA-GATCGAAGAATTTAAAGAACGTTTTGGA-ACAAAGAAATGGAAGAACGAAAGTCGTATGGATTCACAA-
---GGACTTTGTGGG-TAGAAGATATTCAAGTAATTA----TGAGGATTCAATAATATTTCCAATT-CGAAGTTCTTAGT
TAACATGAATTTGAGTGATGG-AATAATTCCATCATCATTCATTGGTT-GATCGTAT-AT-A-----CA-TTTCT
