# Supplementary material for: ﻿An integrative approach to alpha taxonomy in Erica L. (Ericaceae) with three new species from the Western Cape, South Africa
Source: PhytoKeys. 2025 Jun 4;257:95–117. doi: 10.3897/phytokeys.257.139457 (PMC12159662; doi:10.3897/phytokeys.257.139457)
Supplement: Supplementary material 3 — Full phylogenetic data and results [file phytokeys-257-095_article-139457__-s003.zip › SUPPLEMENTARY_MATERIALS_PHYLOGENETIC-May2025/Sequence alignments/plastid/Erica_complete_alignments_20240809_13_psbM-out.fas]

>Daboecia_cantabrica_PPA
TCTATTCTATAACCTAACCTACCCC-TT-CC-GTGTATCATT------CTCACATGAAGTATCTTCTGACCATCGTT-CG
ACTTCTATT-ATTCACAAA-CC-CAAATAAACAATAGAAG-TGCGTGAAAGAGAA-AAAGAAAGAAATTAA-GTTCTAAA
CTA-----CGTTTTTTAA-TGATAAAATTTTC-TTGGAATACAAA-GAAGTGTGATAAA-GATGAATCT-CGGTAG-AAA
GCATCTAATATTCTATCAATTTTGGGGTTTCGATGAAA-CTCG-TAAAATAAATGAAAAATAG-GAAGG-AAAAA--TTC
TGCATTCCCTCACTAAGGGGGGTGAAGTCCTT----------------------------------------AGATTATT
AGTACTGGG-ACAGATATATCAAAAGCTCATTATGCAAT--GAATGAAATTTCTTTTT--------CAAATTAG------
--------------------TAATTCAGGTTACAAAAAATCAGAGCCATAAAATAAGATAGTTGAATTTAGA-AAA----
--------------------------------------------------------------------------------
--------------------------------------------------------------------------------
--------------------------------------------------------------------------------
-----------------------------------------------------------AAAAAAA-GATGCCCTTTTGG
AATGAAATCC-GGCTCTGCCCTCTGTAACAGCTTTCATAGAAAAGAGGTGGTTTTGAATTGATGTATTGATTGGATCCGT
CGGGACTGACGGGGCTCGAA
>Empetrum_nig
T---TTCTATAACCTACCCTACCCC-TT-CC-TTGTATCGTT------ATCAGATGAAGTATCTTCTGACCATCATT-TG
ACTTCTATT-ATTCCCAAA-CC-AAAATAAAAAATAGAAG-TAAGTGAAAGGGAA-AAAGAAAGAAGTTAA-GTTCTAAA
CTA-----CGTTTTTTAA-TGATCTAATTTTC-TTGGATTACAAA-GAAGTGTGATAAA-GATGAATCT-CGTTAG-AAA
GCATCTAATATTCTATCAATTTTTGGGTTTCGATGAAA-CTCG-AAAAAGAAATGGAAAATAG-GAAGG-AAAAAAATTC
TGCATTCCCTCCCTAAGAGGGGTGAAGTCCTTGGTTGATCTTTAGCTTTCTTTT-----ATCTTTCTTCCTTAGATTAAA
AGTACTGGG-ACAGATAGATCAAAAGCTCAGTATGTAACTTTAATGAAATTTCTTTTT--CAAAGTCAAATTAG------
--------------------TAATTGAGGTTACACAAAATCAGAGACAGAAAAGAAGATAGTTGAATCTATA-AAAGAAA
AGTAGTCCGGGTGGGGGG----GGTTCGATTAAATCCATTTTTAGTTGTACAATAAACGAATTCCAT-TTGTGTATGTTC
TACCGGGAAATAAATGGTACTCTATTCCATATTCTGTTCCCTGGATTGGGAGCAATCGAAAAACCAGATC-------CAG
TATCTCTTGGAATACTGAATAGAATTCTACCAAAAATTGCACTAA-TCCACGTATGTCTTTCTCCCATCAA-------TC
GCTTTCTAGTTGAAGTAATGAAAATTTTCAACTATTTGTTTGATGAGAAATGCGAAAGAAAAAAAAGGATCTCCTTTAGG
AATGAAATAC-GGCTCTGCCTTCTGTACCAGCTTTCATAGAAAAGAGGGAGT--TGAATTGATGTATTGATTGGATCTGT
CGGGACTGACGGGG-TCGAA
>abietina_abi_MP1013
????????????????????????????????????????????????????????????????????????????????
?????????????????????????????AACAATAGAGG-TGGGTGAAAGGCAACAAAGAAAGACGTTAA-GTTCTAAA
CTA-----CGTTTTTTAA-TGATCTAATTTTC-TTGGAATACAAA-GAAGTGTGATAAA-GACGAATCC-CGGTAG-AAA
GCATCTAATATTCCATCCATTTTTGGGTTTGGATGAAA-CCCC-TAAAATAAATGGAAAATAG-GAAGG-AAAAAA-TTC
TGCATTCCCTCACTAAGAATGGTGAAGTCCTTGGTTGATCTTTAACTTTCTTTT-----ATCTTTCTTCCTTAGATTATT
AGTACTGGG-ACAGATATATCAAAAGCTCAGTATGCAATTTGCATTAAATTTTTTTT-----ATTTCAA-TTTG------
--------------------TAATTGAGGTTACACAAAATCAGAGCCAGAAAAGAAGATAGTTGAATCTAGA-AAAGAAA
AGTAGTTCAG--GGGGGG----ATTTCGATTAAATCCATTTTGGCTTGTACAATAAAGTAATTCTAT-TTGTGTATGTGC
TCACGGGAAATATATGGTACTCTATTCCATATTCTGTTCGCTGGATCGGGAACAATCGAAAAAACAGACCCGGT-ATCGG
TATCTCTTGGAATACTGAATATAATGCTACCAAGGATTGTACTAA-TCCACGTATGTCTTTCTCCCATCAA-------TA
GGTTTCTAGTTGAAGAAATGAAAATTTTAATCTATTTCTTTGATGAGAAATGCGAAAGAAAAAAAA-GATACCCTTTGGG
AATGAAATCC-GGCTCTGCGCTCTGTACCAGCTTTCAGAGAAAAGAGGGAGT--TGAATTGATGTATTGATTGGATCCGT
CGGGACTGACGGGGCTCGAA
>arborea_Miehe
??????????????TACCCTACCCCCTT-C-TTTGTATAATT------CGCACATGAAGTATCTTCTGACCATCCTT-CG
ACTTCTATT-ATTCACAAA-CC-CAAATAAACAATAGAGG-TGGGTGAAAGGCAACAAAGAAAGACGTTAA-GTTCTAAA
MTA-----CGTTTTTTAA-TGATCTAATTTTC-TTGGAATACAAA-GAAGTGTGATAAA-GACGAATCT-CGGTAG-AAA
GCATCTAATATTCCATCCATTTTTGGGTTTGGATGAAA-CCCC-TAAAATAAATGGAAAATAG-GAAGG-AAAAAA-TTY
TGCATTCCCTCACTAAGAATGGTGAAGTCCTTGGTTGATCTTTAACTTTCTTTT-----ATCTTTCTTCCTTAGATTATT
AGTACTGGG-ACAGATATATCAAAAGGTCAGTATGCAATTTGCATGAAATTTTTTTT-----ATTTCAA-TTTG------
--------------------TAATTGAGGTTACACAAAATCAGAGCCAGAAAAGAAGATAGTTGAATCTAGA-AAAGAAA
AGTAGTTCAG--GGGGGG----ATTTCGATTAAATCCATTTTGGGTTGTACAATAAAGGAATTCTAT-TTGTGTATGTGC
TCACGGGAAATATATGGTACTCTATTCCATATTCTGTTCGCTGGATCGGGAACAATCGAAAAAACAGACCCGGT-ATCGG
TATCTCTTGGAATACGGAATATAATGCTACCAAGGATTGTACTAA-TCCACGTATGTCTTTCTCCCATCAA-------TA
GGTTTCTAGTTGAAGAAATGAAAATTTTAATCTATTTGTTTGATGAGAAATGCGAAAGAAAAAAAA-GATACCCTTTGGG
AATGAAATCC-GGCTCTGCGCTCTGTACCAGCTTTCATAGAAAAGAGGGAGT--TGAATTGATGTATTGATTGGATCCGT
CGGGACTGACGGGGCTCGAA
>australis_PPF
????????????????????????????????????????????????????????????????????????????????
????????????????????????????????????????????????????????????????????????????????
????????????????????????????????????????????????????????????????????????????????
????????????????????????????????????????????????????????????????????????????????
????????????????????????????????????????????????????????????????????????????????
????????????????????????????????????????????????????????????????????????????????
????????????????????????????????????????????????GAAAAGAAGATAGTTGAATSTAGA-AAAGAAA
AGTAGTTCAG--GGGGGG----ATTTCGATTRAATCCATTTTGGGTTGTACAATAAAGGAATTYTATATTGTGTATGTGC
TCACGGGAAATATATGGTACTCTATTCCATATTCTGTTCGCTGGATCGGGAACAATCGAAAAAACAGACCTGGT-ATCGG
TATCTCTTGGAATACTGAATATAATGCTACCAAGGATTGTACTAA-GCCACGTATGTCTTTCTCCCATCAA-------TA
GGTTTCTAGTTGAAGAAATGAAAATTTTAATCTATTTGTTTGATGAGAAATGCGAAAGAAAAAAAA-GATACGCTTTGGG
AATG?AATCC-GGCTCTGCGCTCTGTACCAGCTTTCATAGA?????GGGAGT--TGAATTGATGTATTGATTGGATCCGT
CGGGACTGACGGGGTTCGAA
>australis_PPM
????????????????????????????????????????????????????????????????????????????????
??????????????????????????????????????????????GAAAGACAACAAAGAAAGACGTTAA-GTTCTAAA
CTA-----CGTTTTTTAA-TGATCTAATTTTC-TTGGAATACAAA-GAAGTGTGATAAA-GACGAATCT-CGGTAG-AAA
GCATCCAATATTCCATCCATTTTTGGGTTTGGATGAAA-CCCC-TAAAATAAATGGAAAATAG-GAAGG-AAAAAA-TTC
TGCATTCCCTCACTAAGAATGGTGAAGTCCTTGGTTGATCTTTAACTTTCTTTT-----ATCTTTCTTCCTTAGATTATT
AGTACTGGG-ACAGATATATCAAAAGCTCAGTATGCAATTTGCATGAAATTTTTTTT-----ATTTCAA-TTTG------
--------------------TAATTGAGGTTACACAAAATCAGAGCCAGAAAAGAAGATAGTTGAATCTAGA-AAAGAAA
AGTAGTTCAG--GGGGGG----ATTTCGATTAAATCCATTTTGGGTTGTACAATAAAGGAATTCTATATTGTGTATGTGC
TCACGGGAAATATATGGTACTCTATTCCATATTCTGTTCGCTGGATCGGGAACAATCGAAAAAACAGACCTGGT-ATCGG
TATCTCTTGGAATACTGAATATAATGCTACCAAGGATTGTACTAA-GCCACGTATGTCTTTCTCCCATCAA-------TA
GGTTTCTAGTTGAAGAAATGAAAATTTTAATCTATTTGTTTGATGAGAAATGCGAAAGAAAAAAAA-GATACGCTTTGGG
AATGAAATCC-GGCTCTGCGCTCTGTACCAGCTTTCATAGAAAAGAGGGAGT--TGAATTGATGTATTGATTGGATCCGT
CGGGACTGACGGGGTT????
>axillaris_MP594
????????????????????????????????????????????????????????????????????????????????
?????????????????????????????????????????????????????????AAGAAAGACGTTAA-GTCTAAAA
TTA-----CGTTTTTTAR-TGATCTAATTTTC-TTGGAATACAAA-GAAGTGTGATAAA-GACGAATCT-CGGTAG-AAA
GCATCTAATATTCCATCCATTTTTGGGTTTGGATGAAA-CCCCCTAAAATAAATGGAAAATAG-GAAGG-AAAAAA-TTC
TGCATTCCCTCACTAAGAATGGTGAAGTCCTTGGTTGATCTTTAACTTTCTTTT-----ATCTTTCTTCCTTAGATTATT
ARTACTGGG-ACAGATATATCAAAAGCTCAGTATGCAATTTGCATTAAATTTTTTTT-----ATTTCAA-TTTG------
--------------------TAATTGAGGTTACACAAAATCAGAGCCMGAAAAGAAGATAGTTGAATCTAGA-AAAGAAA
AGTAGTTCAG--GGGGGG----ATTTCGATTAAATCCATTTTGGGTTGTACAATAAAGTAATTCTAT-TTGTGTATGTGC
TCACGGTAAATATATGGTACTCGATTCCATATTCTGTTCGCTGGATCGGGAACAATCGAAAAAACAGACCCGGT-ATCGG
TATCTCTTGGAATACTGAATATAATGCTACCMAGGATTGTACTAA-TCCACGTATGTCTTTCTCCCATCAA-------TA
GGTTTCTAGTTGAAGAAATGAAAATTTTAATCTATTTYTTTGATGAGAAATGCGAAAGAAAAAAAA-GATACCCTTTGGG
AATGAAATCC-GGCTCTGCGCTCTGTACCAGCTTTCAGAGAAAAGAGGGAGT--TGAATTGATGTATTGATTGGATCCGT
CGGGACTGACGGGGCTCGAA
>banksii_com_MP824
????????????????????????????????????????????????????????????????????????????????
???????????????CAAA-CC-CAAATAAACAATAGAGG-TGGGTGAAAGGCAACAAAGAAAGACCTTAA-GTTTTAAA
CTA-----CGTTTTTTAA-TGATCTAATTTTC-TTGGAATACAAA-GAAGTGTGATAAA-GACGAATCT-CGGTGG-AAA
GCATCTAATATTCCATCCATTTTTGGGTTTGGATGAAA-CCCC-TAAAATAAATGGAAAATAG-GAAGGGAAAAAA-TTC
TGCATTCCCTCACTAAGAATGGTGAAGTCCTTGGTTGATCTTTAACTTTCTTTT-----ATCTTTCTTCCTTAGATTATT
AGTACTGGG-ACAGATATATCAAAAGCTCAGTATGCAATTTGCATTAAATTTTTTTT-----ATTTCAA-TTTG------
--------------------TAATTGAGGTTACACAAAATCAGAGCCAGAAAAGAAGATAGTTGAATCTAGA-AAAGAAA
AGTAGTTCAG--GGGGGG----ATTTCGATTAAATCCATTTTGGGTTGTACAATAAAGGAATTCTAT-TTGTGTATGTGC
TCACGGGAAATATATGGTACTCTATTCCATATTCTGTTCGCTGGATCGGGAACAATCGAAAAAACAGACCCGGT-ATCGG
TATCTCTTGGAATACTGAATATAATGCTACCAAGGATTGTACTAA-TCCACGTATGTCTTTCTCCCATCAA-------TA
GGTTTCTAGTTGAAGAAATGAAAATTTGAATCTATTTGTTTGATGAGAAATGCGAAAGAAAAAAAA-GATACCCTTTGGG
AATGAAATCC-GGCTCTGCGCTCTGTACCAGCTTTCAGAGAAAAGAGGGAGT--TGAATTGATGTATTGATTGGATCCGT
CGGGACTGACGGGGCTCGAA
>benguelensis_ben_A1
????????????????????????????????????????????????????????????????????????????????
????????????????????????????????????????????????????????????????????????????????
????????????????????????????????????????????????????????????????????????????????
??????AATATTCCATCCATTTTTGGGTTTGGATGAAA-CCCC-TAAAATAAATGGAAAATAG-GAAGG-AAAAAA-TTC
TGCATTCCCTCACTAAGAATGGTGAAGTCCTTGGTTGATCTTTAACTTTCTTTT-----ATCTTTCTTCCTTAGATTATT
AGTACTGGG-ACAGATATATCAAAAGCTCAGTATGCAATTTGCATGAAATTTTTTT-----CATTTCAA-TTTG------
--------------------TAATTGAGGTTACACAAAATCAGGGCCAGAAAAGAAGATAGTTGAATCTAGA-AAAGAAA
AGTAGTTCAG--GGGGGG----ATTTCGATTAAATCCATTTTGGGTTGTACAATAAAGGAATTCTAT-TTGTGTATGTGC
TCACGGGAAATATATGGTACTCTATTCCATATTCTGTTCGCTGGATCGGGAACAATCGAAAAAACGGACCCGGT-ATCGG
TATCTCTTGAAATACTGAATATAATGCTACCAAGGATTGTACTAA-TCCACGTATGTCTTTCTCCCATCAA-------TA
GGTTTCTAGTTGAAGAAATGAAAATTTTAATCTATTTGTTTGATGAGAAATGCGAAAGAAAAAAAA-GATACCCTTTGGG
AATGAAATCC-GGCTCTGCGCTCTGTACCAGCTTTCATAGAAAAGAGGGAGT--TGAATTGATGTATTGATTGGATCCGT
CGGGACTGACGGGGCTCGAA
>blenna_MP883
?????????????????????????????????????????????????GCACATAAAGTATCTTCTGACCATCCTT-GG
ACTTCTATTTATTCACAAA-CC-CAAATAAACAATAGAGG-TGGGTGAAAGGCAACAAAGAAAGACGTTAA-GTTCTAAA
CTA-----CGTTTTTTAA-TAATCTAATTTTC-TTGGAATACAAA-GAAGTGTGATAAA-GACGAATCTTCGGTAG-AAA
GCATCTAATATTCCATCCATTTTTGGGTTTGGATGAAA-CCCC-TAAAATAAATGGAAAATAG-GAAGG-AAAAAA-TTC
TGCATTCCCTCACTAAGAATAGTGAAGTCCTTGGTTGATCTTTAACTTTCTTTT-----ATCTTTCTTCCTTAGATTATT
AGTACTGGG-ACAGATATATCAAAAGCTCAGTATGCAATTTGCATTAAATTTTTT------AATTACAA-TTTG------
--------------------TAATTGAGGTTACACAAAATCAGAGCCAGAAAAGAAGATAGTTGAATCTAGA-AAAGAAA
AGTAGTTCAG--GGGGGG----ATTTCGATTAAATCCATTTTGGGTTGTACAATAAAGTAATTCTAT-TTGTGTATGTGC
TCACGGGAAATATATGGTACTCTATTCCATATTCTGTTCGCTGGATCGGGAACAATCGAAAAAACAGACCCGGT-ATCGG
TATCTCTTGGAATACTGAATATAATGCTACCAAGGATTGTACTAA-TCCACGTATGTCTTTCTCCCATCAA-------TA
GGTTTCTAGTTGAAGAAATGAAAATTTTAATCTATTTGTTTGATGAGAAATGCGAAAGAAAAAAA--GATACCCTTTGGG
AATGAAATCC-GGCTCTGCGCTCTGTACCAGCTTTCAGAGAAAAGAGGGAGT--TGAATTGATGTATTGATTGGATCCGT
CGGGACTGACGGGGCTCGAA
>bojeri_MP1087
????????????????????????????????????????????????????????????????????????????????
????????????????????????????????????????????????????????????????????????????????
????????????????????????????????????????????????????????????????????????????????
????????????????????????????????????????????????????????????????????????????????
??????????????????????????????????????????????????TTTT-----ATCTTTCTTCCTTAGATTATT
AGTACTGGG-ACAGATATATCAAAAGCTCAGTATACAATTGGCATGAAATTTTTTT-----GATTTCAA-TTTG------
--------------------AAATTGAGGTTACACAAAATCAGGGCCAGAAAAGAAGATAGTTGAATCTAGA-AAAGAAA
AGTAGTTCAG--GGGGGG----ATTTCGATTAAATCTATTTTGGGTTGTACAATAAAGGAATTCTAT-TTGTGTATGTGC
TCACGGGAAATATATGGTACTCTATTCCATATTCTGTTCGCTGGATCGGGAACAATCGAAAAAACAGACCCGGT-ATCGG
TATCTCTTGGAATACTGAATATAATGCTACCAAGGATTGTACTAA-TCCACGTATGTCTTTCTCCCATCAA-------TA
GGTTTCTAGTTGAAGAAATGAAAATTTTAATCTATTTGTTTGATGAGAAATGCGAAAGAAAAAAAA-GATACCCTTTGGG
AATGAAATCC-GGCTCTGCGCTCTGTACCAGCTTTCATAGAAAAGAGGAAGT--TGAATTGATGTATTGATTGGATCCGT
CGGGACTGACGGGGCTCGAA
>bruniifolia_EO12460
????????????????????????????????????????????????????????????????????????????????
????????????????????????????????????????????????????????????????????????????????
?TA-----CGTTTTTTAA-TGATCTAATTTTC-TTGGAATACAAA-GAAGTGTGATAAAAGACGAATCT-CGGTAG-AAA
GCATCTAATATTCCATCCATTTTTGGGTTTGGATGAAAACCCC-TAAAATAAATGGAAAATAG-GAAGG-AAAAAA-TTC
TGCATTCCCTCACTAAGAATGGTGAAGTCCTTGGTTGATCTTTAACTTTCTTTT-----ATCTTTCTTCCTTAGATTATT
AGTACTGGG-ACAGATATATCAAAAGCTCAGTATGCAATTTGCATTAAATTTTTTTT-----ATTTCAA-TTTG------
--------------------TAATTGAGGTTACACAAAATCAGAGCCAGAAAAGAAGATAGTTGAATCTAGA-AAAGAAA
AGTAGTTCAG--GGGGGG----ATTTCGATTAAATCCATTTTGGGTTGTACAATAAAGGAATTCTAT-TTGTGTATGTGC
TCACGGGAAATATATGGTACTCTATTCCATATTCTGTTCGCTGGATCGGGAACAATCGAAAAAACAGACCCGGT-ATCGG
TATCTCTTGGAATACTGAATATAATGCTACCAAGGATTGTACTAA-TCCATGTATGTCTTTCTCCCATCAA-------TA
GGTTTCTAGTTGAAGAAATGAAAATTTTAATCTATTTGTTTGATGAGAAATGCGAAAGAAAAAAAA-GATACCCTTTGGG
AATGAAATCC-GGCTCCGCGCTCTGTACCAGCTTTCAGAGAAAAGAGGGAGT--TGAATTGATGTATTGATTGGATCCGT
CGGGACTGACGGGGCTCGAA
>caespitosa_MP642
?????????????????????????????????????????T------CGCACATGAAGTATCTTCTGACCATGCTT-CG
ACTTCTATT-ATTCACAAA-CC-CAAATAAACAATAGAGG-TGGGTGAAAGGCAACAAAGAAAGACGTTAA-GTTCGAAA
CTA-----CGTTTTTTAA-TGATCTAATTTTC-TTGGAATACAAA-GAAGTGTGATAAA-GACGAATCT-CGGTAG-AAA
GCATCTAATATTCCATCCATTTTTGGGTTTGGATGAAA-CCCC-TAAAATAAATGGAAAATAG-GAAGG-AAAAAA-TTC
TCCATTCCCTCACTAAGAATGGTGAAGTCCTTAGTTGATCTTTAACTTTCTTTT-----ATCTTTCTTCCTTAGATTATT
AGTACTTGG-ACAGATATATCAAAAGCTCAGTATGCAATTTGCATTAAATTTTTT-----AAATTTCAA-TTTG------
--------------------TAATTGAGGTTACACAAAATCAGAGCCAGAAAAGAAGATAGTTGAATCTAGA-AAAGAAA
AGTAGTTCAG--GGGGGG----ATTTCGATTAAATCCGTTTTGGGTTGTACAATAAAGTAATTCTAT-TTGTGTATGTGC
TCACGGGAAATATATGGTACTCTATTCCATATTCTGTTCGCTGCATCGAGAACAATCGAAAAAACAGACCCGGT-ATCGG
TATCTCTTGGAATACTGAATATAATGCTACCAAGGATTGTACTAA-TCCACGTATGTCTTTCTCCCATCAA-------TA
GGTTTCTAGTTGAAGAAATGAAAATTTTAATCTATTTGTTTGATGAGAAATGCGAAAGAAAAAAAA-GATACCCTTTGGG
AATGAAATCC-GGCTCTGCGCTCTGTACCAGCTTTCAGAGAAAARARGGRGT--TGAATTGATGTATTGATTGGATCCGT
CGGGACTGACGGGGCTCGAA
>carnea_ATsn5
????????????????????????????????????????????????????????????????????????????????
??????????????????????????????????????????????????????????????????????????????AA
CTA-----CGTTTTTTAA-TGATSTAATTTTC-TTGGAATACAAA-GAAGTGTGATAAA-GATGAATCT-CGGTAA-AAA
GTATYTAATATTCCATCCATTTTTGGGTTTGGATGAAA-CCCC-TAAAATAAATGGAAAATAG-GAAGG-AAAAAA-TTC
TGCATTCCCTCACTAAGAATGGTGAAGCCCTTGGTTGATCTTTAACTTTCTTTT-----ATCTTTCTTCCTTAGATTATT
AGTACTGGG-ACAGATATATCAAAAGCTCAGTATGCAATTTGCATGAAATTTTTTTTT----ATTTCAA-TTTG------
--------------------TAATTGAGGTTACACAAAATCAGAGCCAGAAAAGAAGATAGTTGAATCTAGA-AAAGAAA
AGTAGTTCAG--GGAGGG----ATTTCGATTAAATCCCTTTTAGGTTGTACAATAAAGGAATTCTAT-TTGTGTATGTGC
TCACGGGAAATATATGGTACTCTATTCCATATTATGTTCGCTGGATCGGGAACAATCGAAAAAACAGACCCGGT-ATCGG
TATCTCTTGGAATACTGAATATAATGCTACCAAGGATTGTACTAA-TCCGCGTATGTCTTTCTCGCATCAA-------TA
GGTTTCTAGTTGAAGTAATGAAAATTTTCATCTATTTGTTTGATGAGAAATGCGAAAGAAAAAAAAATATACCCTTTGGG
AATGAAATCC-GGCTCTGCGCTCTGTACCAGCTTTCATAGAAAAGAGGGAGT--TGAATTGATGTATTGATTGGATCCGT
CGGGACTGACGGGGCTCGAA
>cerinthoides_MP653
TCTATTCTATAAACTACCCTACCC--TTTCC-TTGTATAATT------CGCACATGAAGTATCTTCTGACCATCCTT-CG
ACTTCTATT-ATTCACAAA-CC-CAAATAAACAATAGAGG-TGGGTGAAAGGCAACAAAGAAAGACGTTAA-GTTCTAAA
CTA-----CGTTTTTTAA-TGATCTAATTTTC-TTGGAATACAAA-GAAGTGTGATAAA-GACGAATCT-CGGTAG-AAA
GCATCTAATATTCCATCCATTTTTGGGTTTGGATGAAA-CCCC-TAAAATAAATGGAAAATAG-GAAGG-AAAAAA-TTC
TGCATTCCCTCACTAAGAATGGTGAAGTCCTTGGTTGATCTTTAACTTTCTTTT-----ATCTTTCTTCCTTAGATTATT
AGTACTGGG-ACAGATATATCAAAAGCTCAGTATGCAATTTGCATTAAATTTTTTT-----AATTTCAA-TTTG------
--------------------TAATTGAGGTTACACAAAATCAGAGCCAGAAAAGAAGATAGTTGAATCTAGA-AAAGAAA
AGTAGTTCAG--GGGGGG----ATTTCGATTAAATCCATTTTGGGTTGTACAATAAAGGAATTCTAT-TTGTCTATGTGC
TCACGGGAAATATATGGTACTCTATTCCATATTCTGTTCGCTGGATCGGGAACAATCGAAAAAACAGACCGGGT-ATCGG
TATCTCTTGGAATACTGAATATAATGCTACCAAGGATTGTACTAA-TCCACGTATGTCTTTCTCCCATCAA-------TA
GGTTTCTAGTTGAAGAAATGAAAATTTTAATCTATTTGTTTGATGAGAAATGCGAAAGAAAAAAAA-GATACCCTTTGGG
AATGAAATCC-GGCTCTGCGCTCTGTACCAGCTTTCAGAGAAAAGAGGGAGT--TGAATTGATGTATTGATTGGATCCGT
CGGGACTGACGGGGCTCGAA
>cetrata_EO12064
????????????????????????????????????????????????????????????????????????????????
????????????????????????????????????????????????????????????????????????????TAAA
CTA-----CGTTTTTTAA-TGATCTAATTTTC-YTGGAATACAAA-GAAGTTTGATAAA-GACGAATCT-CGGTAG-AAA
GCATCTAATATTCCATCCATTTTTGGGTTTGGATGAAA-CCCC-TAAAATAAATGGAAAATAG-GAAGG-AAAAAA-TTC
TGCATTCCCTCACTAAGAATGGTGAAGTCCTTGGTTGATCTTTAACTTTCTTTT-----ATCTTTCTTCCTTAGATTATT
AGTACTGGG-ACAGATATATCAAAAGCTCAGTATGCAATTTGCATTCCATTTTTTTT-----ATTTCAA-TTTG------
--------------------TAATTGAGGTTACACMAAATCAGAGCCAGAAAAGAAGATAGTTGAATCTAGA-AAAGAAA
AGTAGTTCAG--GGGGGG----ATTTCGATTAAATCCATTTTGGGTTGTACAATAAAGTAATTCTAT-TTGTGTATGTGC
TCACGGGAAATATATGGTACTCTATTCCATATTCTGTTCGTTGGATCGGGAACAATCGAAAAAACAGACCCGGT-ATCGG
TATCTCTTGGAATACTGAATATAATGCTACCAAGGATTGTACTAA-TCCACGTATGTCTTTCTCCCATCAA-------TA
GGTTTCTAGTTGAAGAAATGAAAATTTTAATCTATTTGTTTGATGAGAAATGCGAAAGAAAAAAAA-GATACCCTTTGGG
AATGAAATCC-GGCTCTGCGCTCTGTACCAGCTTTCAGAGAAAAGAGGGAGT--TGAATTGATGTATTGATTGGATCCGT
CGGGACTGACGGGGCTCGAA
>ciliaris_KKN1
TCTATTCGATAAAGTACCCTACCCC-TT-CC-TTGTATAAAT------CGCACAGGAAGTATCTTCTGACCATCGTT-CG
ACTTCTATT-ATTCACAAA-CCTCAAATAAACAATAGAGG-TGGGTGAAAGGCAA-AAAGAAAGACGKTAA-GTTCTAAA
MTA-----CGTTTTTTAA-TGATCTAATTTTC-TTGGAATACAAA-GAAGTGTGATAAA-GATGAATCT-CGGTAG-AAA
GCATCTAAAATTCCATCAATTTTTGGGTTTGGATGAAA-CCCC-TAAAATAAATGGAAAATAG-GAAAG-AAAAAA-TTC
TGCATTCCCTCACTAAGAATGGTGAAGTCCTTGGTTGATCTTTAACTTTCTTTT-----ATCCTTCTTCCTTAGATTATT
AGTACTGGG-ACAGATATATCAAAAGCTCAGTATGCAATTTGCATGAAATTTTTTTT-----ATTTCAA-TTTG------
--------------------TAATTGAGGTTACACAAAATCAGAGCCAGAAAAGAAGATAGTTGAATCTAGA-AAAGAAA
AGTAGTTCAG--GGAGAG----ATTTCGATTAAATCCACTTTGGGTTGTACAATAAAGGAATTCTAT-TTGTGTATGTGC
TCACGGGAAATATATGGTACTCTATTCCATATTCTGTTCGCTGGATCGGGAACAATCGAAAAAACAGACCCGGK-ATCGG
TATCTCTCGTAATACTGAATATAATGCTACCAAGGATTGTACTAA-TCCACGTATGTCTTTCTCCCATCAA-------TA
GGTTTCTAGTTGAAATAATGAAAATTTTCATCTATTTGTTTGATGAGAAATGCGAAAGAAAAAAAAAGATACCCTTTGGG
AATGAAATCT-GGCTCTGCGCTCTGTAGCAGCTTTCATAGAAAAGAGGGRGT--TGAATTGATGTATTGATTGGATCCGT
CGGGACTGACGGGGCTCGAA
>cinerea_MP967
????????????????????????????????????????????????????????????????????????????????
?????TTTT-ATTCACAAA-CC-CAAATAAACAATAGAGG-TGGATGAAAGGCAACAAAGAAAGACGTTAA-GTTCTAAA
CTA-----CGTTTTTTAA-TGATCTAATTTTC-TTGGAATACAAA-GAAGTGTGATAAA-GATGAATCA-TGGT------
--------------------------------------------------------------------------------
-----------------------GAAGTCCTTGGTTGATCTTTAACTTTCTTTT-----ATCTTTCTTCCTTAGATTATT
AGTACTGGGAACAGATATATCAAAAGCTCAGTATCCAATTTGCATGAAATTTTTTTT-----ATTACAA-TTTC------
--------------------TAATTGAGGTTACACAAAATCAGCGCCAGAAAAGAAGATAGTTGAATCTAGA-AAAGAAA
AGTAGTTCCG--GGGGGGGGGGATTTCGATTAAATCCATTTTGGGTTGTACAATAAAGAAATTCTAT-TTGTACATGTGC
TCACGGGAAATATATGGTACTCTATTCCATATTCTGTTCGCTGGATCGGGAACAATGGAAAAAACAGACCCGGT-ATCGG
TATCTCTTGAAATACTGAATATAATGCTACCAAGGATTGTACTAA-TCCACGTATGTCTTTCTCCCATCAA-------TA
GGTTTATAGTTGAAGAAATGAAAATTTTAATCTATTTGTTTGATGAGAAATGCGAAAGAAAAAAAA-GATACCCTTTGGG
AAWGAAATCC-GGCTCTGCGCTCTGTACCAGCTTTCATAGAAAAGAGGGAGT--TGAATTGATGTATTGATTGGATCCGT
CGGGACTGACGGGGCTCGAA
>clavisepala_MP1063
????????????????????????????????????????????????????????????????????????????????
????????????????????????????????????????????????????????????????????????????????
???????????????????????????????????????????????????????????????????????GGTAG-AAA
GCATCTAATATTCCACCCATTTTTGGGTTTGGATGAAA-CCCC-TAAAATAAATGGAAAATAG-GAAGG-AAAAAT-TTC
TGCATTCCCTCACTAAGAATGGTGAAGTCCTTGGTTGATCTTTAACTTTCTTTT-----ATCTTTCTTCCTTAGATTATT
AGTACTGGG-ACAGATATATCAAAAGCTCAGTATGCAATTTGCATTAAATTTTTTTT-----ATTTCAA-TTTG------
--------------------TAATTGAGGTTACACAAAATCAGAGCCAGAAAAGAAGATAGTTGAATCTAGA-AAAGAAA
AGTAGTTCCG--GGGGGG----ATTTCGATTAAATCCATTTTGGGTTGTACAATAAAGTAATTYTAT-TTGTGTATGTGC
TCACGGGAAATATATGGTACTCTATTCCATATTCTGTTCGCTGGATCGGGAACAATCGAAAAAACAGACCCGGT-ATCGG
TATCTCTTGGAATACTGAATATAATGCTACCAAGGATTGTACTAAGTCCACGTATGTCTTTCTCCCATCAA-------TA
GGTTTCTAGTTGAAGAAATGAAAATTTTAATCTATTTGTTTGATGAGAAATGCGAAAGAAAAAAAA-GATACCCTTTGTG
AATGAAATCC-GGCTCTGCGCTCTGTACCAGCTTTCAGAGAAA??????AGT--TGAATTGATGTATTGATTGGATCCGT
CGGGACTGACGGGGCTCGAA
>corifolia_MP823
????????????????????????????????????????????????????????????????????????????????
??????????????????????????????????????GG-TGGGTGAAAGGCAACAAAGAAAGACGTTAA-GTTCTAAA
CTA-----CGTTTTTTAA-TGATATAATTTTC-TTGGAATRCAAA-GAAGTGTGATAAA-GACGAATCT-CGGTAGAAAA
GCATCTAATATTCCATCCATTTTTGGGTTTGGATGAAA-CCCC-TAAAATAAATGGAAAATAG-GAAGG-AAAAAA-TTC
TGCATTCCCTCACTAAGAATGGTGAAGTCCTTGGTTGATCTTTAACTTTCTTTT-----ATCTTTCTTCCTTAGATTATT
AGTACTGGG-ACAGATATATCAAAAGCTCAGKATGCAATTTGCATTAAATTTTTTTT-----ATTTCAA-TTTG------
--------------------TAATTGAGGTTACACAAAATCAGAGCCAGAAAAGAAGATAGTTGAATCTAGA-AAAGAAA
AGTAGTTCAG--GGGGGG----ATTTYGATTAAATCCATTTTGGGTTGTACAATAAAGTAATTCTAG-TTGTGTATGTGC
TCACGGGAAATATATGGTACTCTATTCCATATTCTGTTCGCTGGATCGGGAACAATCGAAAAAACAGACCCGGT-ATCGG
TATCTCTTGGAATACTGAATATAATGCTACCAAGGATTGTACTAA-TCCACGTATGTCTTTCTCCCATCAA-------TA
GGTTTCTAGTTGAAGAAATGCAAATTTTAATCTATTTYTTTGATGAGAAATGCGAAAGAAAAAAAA-GATACCCTTTGGG
AAWGAAATCC-GGCTCTGCGCTCTGTACCAGCTTTCAGAGAAAARARGGRGT--TGAATTGATGTATTGATTGGATCCGT
CGGGACTGACGGGGCTCG??
>cristata_MP820
????????????????????????????????????????????????????????????????????????????????
????????????????????????????????????????????????????????????????????????????????
????????????????????????????????????????????????????????????????????????????????
?????TAATATTCCATCCATTTTTGGGTGTGGATGAAA-CCCC-TAAAATAAATGGAAAATAG-GAAGG-AAAAAA-TTC
TGCATTCCCTCACTAAGAATGGTGAAGTCCTTGGTTGATCTTTAACTTTCTTTT-----ATCTTTCTTCCTTAGATTATT
AGTACTAGG-ACAGATATATCAAAAGCTCAGTATGCAATTTGCATTAAATTTTTTT------ATTTCAA-TTTG------
--------------------TAATTGAGGTTAGACAAAATCAGAGCCAGAAAAGAAGATAGTGGAATCTAGA-AAAGAAA
AGTAGTTCAG--GGGGGG----ATTTCGATTAAATCCATTTTGGGTTGTACAATAAAGTAATTCTAT-TTGTGTATGTGC
TCACGGGAAATATATGGTACTCTATTACATATTCTGTTCGCTGGACCGGGAACAATCGAAAAAACAGACCCGGT-ATCGG
TATCTCTTGGAATACTGAATATAATGCTACCAAGGATTGTACTAA-TCCACGTATGTCTTTCTCCCATCAA-------TA
GGTTTCTAGTTGAAGAAATGAAAATTTTAATCTATTTCTTTGATGAGAAATGCGAAAGAAAAAAAA-GATACCCTTTGGG
AATGAAATCC-GGCTCTGCGCTCTGTACCAGCTTTCAGAGAAAAGAGGGAGT--TGAATTGATGTATTGATTGGATCCGT
CGGGACTGACGGGGCTCGAA
>curviflora_MP765
????????????????????????????????????????????????????????????????????????????????
????????????????????????????????????????????????????????????????????????????????
????????????????????????????????????????????????????????????????????????????????
???????????TCCATCCATTTTTGGGTTTGGATGAAA-CCCC-TAAAATAAATGGAAAATAG-GAAGG-AAAAAA-TTC
TGCATTCCCTCACTAAGAATGGTGAAGTCCTTGGTTGATCTTTAACTTTCTTTT-----ATCTTTCTTCCTTAGATTATT
AGTACTGGG-ACAGATATATCAAAAGCTCAGTATGCAATTTGCATTAAATTTTTTTT-----ATTTCAA-TTTG------
--------------------TAATTGAGGTTACACAAAATCAGAGCCAGAAAAGAAGATAGTTGAATCTAGA-AAAGAAA
AGTAGTTCAG--GGGGGG----ATTTCGATTAAATCCATTTTGGGTTGTACAATAAAGTAATTCTAT-TTGTGTATGTGC
TCACGGGAAATATATGGTACTCTATTCCATATTCTGTTCGCTGGATCGGGAACAATCGAAAAAACAGACCCGGT-ATCGG
TATCTCTTGGAATACTGAATATAATGCTACCAAGGATTGTACTAA-TCCACGTATGTCTTTCTCCCATCAA-------TA
GGTTTCTAGTTGAAGAAATGCAAATTTTAATCTATTTCTTTGATGAGAAATGCGAAAGAAAAAAAA-GATACCCTTTGGG
AATAAAATCC-GGCTCTGCGCTCTGTACCAGCTTTCAGAGAAA????????T--TGAATTGATGTATTGATTGGATCCGT
CGGGACTGACGGGGCTCGAA
>equisetifolia_MP829
????????????????????????????????????????????????????????????????????????????????
????????????????????????????????????????????????????????????????????????????????
????????????????????????????????????????????????????????????????????????????????
?????????ATTCCATCCATTTTTGGGTTTGGATGAAA-CCCC-TAAAATAAATGGAAAATAG-CAAGG-AAAAAA-TTC
TGCATTCCCTCACTAAGAATGGTGAAGTCCTTGGTTGATCTTTAACTTTCTTTT-----ATCTTTCTTCCTTAGATTATT
AGTACTGGG-ACAGATATATCAAAAGCTCAGTATGCAATTTGCATTAAATTTTTTTT-----ATTTCAA-TTTG------
--------------------TAATTGAGGTTACACAAAATCAGAGCCAGAAAAGAAGATAGTTGAATCTAGA-AAAGAAA
AGTAGTTCAG--GGGGGG----ATTTCGATTAAATCCATTTTGGGTTGTACAATAAAGGAATTCTAT-TTGTGTATGTGC
TCACGGGAAATATATGGTACTCTATTCCATATTCTGTTCGCTGGATCGGGAACAATCGAAAAAACAGACCCGGT-ATCGG
TATCTCTTGGAATACTGAATATAATGCTACCAAGGATTGTACTAA-TCCACGTATGTCTTTCTCCCATCAA-------TA
GGTTTCTAGTTGAAGAAATGCAAATTTTAATCTATTTGTTTGATGAGAAATGCGAAAGAAAAAAAA-GATACCCTTTGGG
AATGAAATCC-GGCTCTGCGCTCTGTACCAGCTTTCAGAGAAAAGAGGGAGT--TGAATTGATGTATTGATTGGATCCGT
CGGGACTGACGGGGCTCGAA
>esterhuyseniae_EO11831
????????????????????????????????????????????????????????????????????????????????
????????????????????????????????????????????????????????????????????????????????
???????????????????????????????????????????????AAGTGTGATAAA-GACGAATCT-CGGTAG-AAA
GCATCTAATATTCCATCCATTTTTGGGTTTGGATGAAA-CCCC-TAAAATAAATGGAAAATAG-GAAGG-AAAAAT-TTC
TGC???CCCTCACTAAGAATGGTGAAGTCCTTGGTTGATCTTTAACTTTCTTTT-----ATCTTTCTTCCTTAGATTATT
AGTACTGGG-ACAGATATATCAAAAGCTCAGTATGCAATTTGCATTAAATTTTTTT------ATTTCAA-TTTG------
--------------------TAATTGAGGTTACACAAAATCAGAGCCAGAAAAGAAGATAGTTGAATCTAGA-AAAGAAA
AGTAGTTCAG--GGGGGG----ATTTCGATTAAATCCATTTTGGGTTGTACAATAAAGGAATTCTAT-TTGTGTATGTGC
TCACGGGAAATATATGGTACTCTATTCCATATTCTGTTCGCTGGATCGGGAACAATCGAAAAAACAGACCGGGT-ATCGG
TATCTCTTGGAATACTGAATATAATGCTACCAAGGATTGTACTAA-TCCACGTATGTCTTTCTCCCATCAA-------TA
GGTTTCTAGTTGAAGAAATGAAAATTTTAATCTATTTGTTTGATGAGAAATGCGAAAGAAAAAAAA-GATACCCTTTGGG
AATGAAATCC-GGCTCTGCGCTCTGTACCAGCTTTCAGAGAAAAGAGGGAGT--TGAATTGATGTATTGATTGGATCCGT
CGGGACTGACGGGGCTCGAA
>esteriana_EO12545
????????????????????????????????????ATAATT------CGCACATGAAGTATCTTCTGACCATCCTT-CG
ACTTCTATT-ATTCACAAA-CC-CAAATAAACAATAGAGG-TGGGTGAAAGGCAACAAAGAAAGACGTTAA-GTTCTAAA
CTA-----CGTTTTTTAA-KAATCTAATTTTC-TTGGAATACAAA-GAAGTGTGATAAA-GACGAATCT-CGGTAG-AAA
GCATCTAATATTCCATCCATTTTTGGGTTTGGATGAAA-CCCC-TAAAATAAATGGAAAATAG-GAAGG-AAAAAA-TTC
TGCATTCCCTCACTAAGAATAGTGAAGTCCTTGGTTGATCTTTAACTTTCTTTT-----ATCTTTCTTCCTTAGATTATT
AGTACTGGG-ACAGATATATCAAAAGCTCAGTATGCAATTTGCATTAAATTTTTT------AATTTCAA-TTTG------
--------------------TAATTGAGGTTACACAAAATCAGAGCCAGAAAAGAAGATAGTTGAATCTAGA-AAAGAAA
AGTAGTTCAG--GGGGGG----ATTTCGATTAAATCCATTTTGGGTTGTACAATAAAGTAATTCTAT-TTGTGTATGTGC
TCACGGGAAATATATGGTACTCTATTCCATATTCTGTTCGCTGGATCGGGAACAATCGAAAAAACAGATCCGGT-ATCGC
TATCTCTTGGAATACTGAATATAATGCTACCAAGGATTGTACTAA-TCCACGTATGTCTTTCTCCCATCAA-------TA
GGTTTCTAGTTGAAGAAATGAAAATTTTAATCTATTTGTTTGATGAGAAATGCGAAAGAAAAAAA--GATACCCTTTGGG
AATGAAATCC-GGCTCTGCGCTCTGTACCAGCTTTCAGAGAAAAGAGG-AGT--TGAATTGATGTATTGATTGGATCCGT
CGGGACTGACGGGGCTCGAA
>frigida_MP658
TCTATTCTATAAACTACCCTACCC--TT-CC-TTGTATAATT------CGCACATGAAGTATCTTCTGACCATCCTT-CG
ACTTCTATT-ATTCACAAA-CC-CAAATAAACAATAGAGG-TGGGTGAAAGGCAACAAAGAAAGACGTTAA-GTTCTAAA
CTAAACTACGTTTTTTAA-TGATCTAATTTTC-TTGGAATACAAA-GAAGTGTGATAAA-GACGAATCT-CGGTAG-AAA
GCATCTAATATTCCATCCATTTTTGGGTTTGGATGAAA-CCCC-TAAAATAAATGGAAAATAG-GAAGG-AAAAAA-TTC
TGCATTCCCTCACTAAGAATGGTGAAGTCCTTGGTTGATCTTTAACTTTCTTTT-----ATCTTTCTTCCTTAGATTATT
AGTACTGGG-ACAGATATATCAAAAGCTCAGTATGCAATTTGCATGAAATTTTTTTT-----ATTTCAA-TTTG------
--------------------TAATTGAGGTTACACAAAATCAGGGCCAGAAAAGAAGATAGTTGAATCTAGA-AAAGAAA
AGTAGTTCAG--GGGGGGG---ATTTCGATTAAATCCATTTTGGGTTGTACAATAAAGGAATTCTAT-TTGTGTATGTGC
TCACGGGAAATATATGGTACTCTATTCCATATTCTGTTCGCTGGATCGGGAACAATCGAAAAAACAGACCCGGT-ATCGG
TATCTCTTGGAATACTGAATATAATGCTACCAAGGATTGTACTAA-TCCACGTATGTCTTTCTCCCATCAA-------TA
GGTTTCTAGTTGAAGAAATGAAAATTTTAATCTATTTGTTTGATGAGAAATGCGAAAGAAAAAAAA-GATACCCTTTGGG
AATGAAATCC-AGCTCTGCGCTCTGTACCAGCTTTCATAGAAAARARGGAGT--TGAATTGATGTATTGATTGGATCCGT
CGGGACTGACGGGGATCGAA
>glomiflora_EO12548
????????????????????????????????????????????????????????????????????????????????
??????????????????????????????????????????????????????????????????????????????AA
CTA-----CGTTTTTTAA-TAATCTAATTTTC-TTGGAATACAAA-GAAGTGTGATAAA-GACGAATCT-CGGTAG-AAA
GCATCTAATATTCCATCCATTTTTGGGTTTGGATGAAA-CCCC-TAAAATAAATGGAAAATAG-GAAGG-AAAAAA-TTC
TGCATTCCCTCACTAAGAATAGTGAAGTCCTTGGTTGATCTTTAACTTTCTTTT-----ATCTTTCTTCCTTAGATTATT
AGTACTGGG-ACAGATATATCAAAAGCTCAGTATGCAATTTGCATTAAATTTTTT------AATTTCAA-TTTG------
--------------------TAATTGAGGTTACACAAAATCAGAGCCAGAAAAGAAGATAGTTGAATCTAGA-AAAGAAA
AGTAGTTCAG--GGGGGG----ATTTCGATTAAATCCATTTTGGGTTGTACAATAAAGTAATTCTAT-TTGTGTATGTGC
TCACGGGAAATATATGGTACTCTATTCCATATTCTGTTCGCTGGATCGGGAACAATCGAAAAAACAGACCCGGT-ATCGG
TATCTCTTGGAATACTGAATATAATGCTACCAAGGATTGTACTAA-TCCACGTATGTCTTTCTCCCATCAA-------TA
GGTTTCTAGTTGAAGAAATGAAAATTTTAATCTATTTGTTTGATGAGAAATGCGAAAGAAAAAAA--GATACCCTTTGGG
AATGAAATCC-GGCTCTGCGCTCTGTACCAGCTTTCAGAGAAAAG???-AGT--TGAATTGATGTATTGATTGGATCCGT
CGGGACTGACGGGGCTCGAA
>hermani_EO12498
????????????????????????????????????????????????????????????????????????????????
????????????????????????????????????????????????????????????????????????????????
????????????????????????????????????????????????????????????????????????????????
??????????????????????????????????????????????????AAATGGAAAATAG-CAAGG-AAAAAA-TTC
TGCATTCCCTGACTAAGAATGGTGAAGTCCTTGGTTGATCTTTAACTTTCTTTT-----ATCTTTCTTCCTTAGATTATT
AGTACTGGG-ACAGATATATCAAAAGCTCAGTATGCAATTTGCATTAAATTTTTTTT-----ATTTCAA-TTTG------
--------------------TAATTGAGGTTACACAAAATCAGAGCCAGAAAAGAAGATAGTTGAATCTAGA-AAAGAAA
AGTAGTTCAG--GGGGGG----ATTTCGATTAAATCCATTTTGGGTTGTACAATAAAGGAATTCTAT-TTGTGTATGTGC
TCACGGGAAATTTATGGTACTCTATTCCATATTCTGTTCGCTGGATCGGGAACAATCGAAAAAACAGACCCGGT-ATCGG
TATCTCTTGGAATACTGAATATAATGCTACCAAGGATTGTACTAA-TCCACGTATGTCTTTCTCCCATCAA-------TA
GGTTTCTAGTTGAAGAAATGCAAATTTTAATCTATTTGTTTGATGAGAAATGCGAAAGAAAAAAAA-GATACCCTTTGGG
AATGAAATCC-GGCTCTGCGCTCTGTACCAGCTTTCAGAGAAAAGAGGGAGT--TGAATTGATGTATTGATTGGATCCGT
CGGGACTGACG?????????
>hillburtii_EO12593
????????????????????????????????????????????????????????????????????????????????
?????????????????????????????????ATAGAGG-TGGGTGAAAGGCAACAAAGAAAGACGTTAA-GTTCTAAA
CTA-----CGTTTTTTAA-TGATCTAATTTTC-TTGGAATACAAA-GAAGTGTGATAAA-GACGAATCT-CGGTAG-AAA
GCATCTAATATTCCATCCATTTTTGGGTTTGGATGAAA-CCCC-TAAAATAAATGGAAAATAG-GAAGG-AAAAAA-TTC
TGCATTCCCTCACTAAGAATGGTGAAGTCCTTGGTTGATCTTTAACTTTCTTTT-----ATCTTTCTTCCTTAGATTATT
AGTACTGGG-ACAGATATATCAAAAGCTCAGTATGCAATTTGCATGAAATTTTTTTT-----ATTTCAA-TTTG------
--------------------TAATTGAGGTTACACAAAATCAGGGCCAGAAAAGAAGATAGTTGAATCTAGA-AAAGAAA
AGTAGTTCAG--GGGGGGGGGGATTTCGATTAAATCCATTTTGGGTTGTACAATAAAGGAATTCTAT-TTGTGTATGTGC
TCACGGGAAATATATGGTACTCTATTCCATATTCTGTTCGCTGGATCGGGAACAATCGAAAAAACAGACCCGGT-ATCGG
TATCTCTTGGAATACTGAATATAATGCTACCAAGGATTGTACTAA-TACACGTATGTCTTTCTCCCATCAA-------TA
GGTTTCTAGTTGAAGAAATGAAAATTTTAATCTATTTGTTTGATGAGAAATGCGAAAGAAAAAAAA-GATACCCTTTGGG
AATGAAATCC-GGCTCTGCGCTCTGTACCAGCTTTCATAGAAAAGAGGGAGT--TGAATTGATGTATTGATTGGATCCGT
CGGGACTGACGGGGCTCGAA
>humifusa_MP846
????????????????????????????????????????????????????????????????????????????????
??????????????????????????????????????????????GAAAGGCAACAAAGAAAGACGTTCA-GTTCTAAA
CTA-----CGTTTTTTAA-TGATCTAATTTTC-TTGGAATACAAA-GAAGTGTGATAAA-GACGAATCT-CGGTAG-AAA
GCATCTAATATTCCATCCATTTTTGGGTTTGGATGAAA-CCCC-TAAAATAAATGGAAAATAG-GAAGG-AAAAAA-TTC
TGCATTCCCTCACTAAGAATGGTGAAGTCCTTGGTTGATCTTTAACTTTCTTTT-----ATCTTTCTTCCTTAGATTATT
AGTACTGGG-ACAGATATATCAAAAGCTCAGTATGCAATTTGCATTCAATTTTTTT-----AATTTCAA-TTTGCATTCA
ATTTTTTTAATTTCAATTTGTAATTGAGGTTACACAAAATCAGAGCCAGAAAAGAAGATAGTTGAATCTAGA-AAAGAAA
AGTAGTTCAG--GGGGGG----ATTTCGATTAAATCCATTTTGGGTTGTACAATAAAGTAATTCTAT-TTGTGTATGTGC
TCACGGGAAATATATGGTACTCTATTCCATATTCTGTTGGCTGGATCGGGAACAATCGAAAAAACAGACCCGGT-ATCGG
TATCTCTTGGAATACTGAATATAATGCTACCAAGGATTGTACTAA-TCCACGTATGTCTTTCTCCCATCAA-------TA
GGTTTCTAGTTGAAGAAATGAAAATTTTAATCTATTTGTTTGATGAGAAATGCGAAAGAAAAAAAA-GATACCCTTTGGG
????AAATCC-GGCTCTGCGCTCTGTACCAGCTTTCAGAGAAA??????AGT--TGAATTGATGTATTGATTGGATCCGT
CGGGACTGACGGGGCTCGAA
>inflata_MP784
????????????????????????????????????????????????????????????????????????????????
???????TT-ATTCACAAA-CC-CAAATAAACAATAGAAG-TGGGTGAAAGGCAACAAAGAARGACGTTAA-GTTCTAAA
CTA-----CGTTTTTTAAATGATCTAATTTTC-TTGGAATACAAA-GAAGTGTGATAAA-GACGAATCT-CGGTAG-AAA
GCATCTAATATTCCATCCATTTTTGGGTTTGGATGAAA-CCCC-TAAAATAAATGGAAAATAG-GAAGG-AAAAAA-TTC
TGCATTCCCTCACTAAGAATGGTGAAGTCCTTGGTTGATCTTTAACTTTCTTTT-----ATCTTTCTTCCTTAGATTATT
AGTACTGGG-ACAGATATATCAAAAGCTCAGTATGCAATTTGCATTCAATTTTTTTT-----ATTTCAA-TTTG------
--------------------TAATTGAGGTTACACAAAATCAGAGCCAGAAAAGAAGATAGTTGAATYTAGA-AAAGAAA
AGTAGTTCAG--GGGGGG----ATTTCGATTAAATCCATTTTGGGTTGTACAATAAAGTAATTCTAT-TTGTGTATGTGC
TCACGGGAAATATATGGTACTCTATTCCATATTCTGTTCGCTGGATCGGGAACAATCGAAAAAACAGACCCGGT-ATCGG
TATCTCTTGGAATACTGAATATAATGCTACCAAGGATTGTACTAA-TCCACGTATGTCTTTCTCCCATCAA-------TA
GGTTTCTAGTTGAAGAAATGAAAATTTTAATCTATTTGTTTGATGAGAAATGCGAAAGAAAAAAAA-GATACCCTTTTGG
AATTAAATCC-GGCTCTGCGCTCTGTACCAGCTTTCACAGAAAAGAGGGAGT--TGAATTGATGTATTGATTGAATCCGT
CGGGACTGACGGGGCTCGAA
>ingeana_EO11805
????????????????????????????????????????????????????????????????????????????????
????????????????????????????????????????????????????????????????????????????????
???????????????????????????????????????????????????????????????????????????G-AAA
GCATCTAATATTCCATCCATTTTTGGGTTTGGATGAAA-CCCC-TAAAATAAATGGAAAATAG-GAAGG-AAAAAA-TTC
TGCATTCCCTCACTAAGAATGGTGAAGTCCTTGGTTGATCTTTAACTTTCTTTT-----ATCTTTCTTCCTTAGATTATT
AGTACGGGG-ACAGATATATCAAAAGCTCAGTATGCAATTTGCATAAAATTTTTTTT-----ATTTCAA-TTTG------
--------------------TAATTGAGGTTACACAAAATCAGAGCCAGAAAAGAAGATAGTTGAATCTAGA-AAAGAAA
AGTAGTTCAG--GGGGGG----ATTTCGATTAAATCCATTTTGGGTTGTACAATAAAGGAATTCTAT-TTGTGTATGTGC
TCACGGGAAATATATGGTACTCTATTCCATATTCTGTTCGCTGGATCGGGAACAATCGAAAAAACAGACCGGGT-ATCGG
TATCTCTTGGAATACTGAATATAATGCTACCAAGGATTGTACTAA-TCCACGTATGTCTTTCTCCCATCAA-------TA
GGTTTCTAGTTGAAGAAATGAAAATTTTAATCTATTTGTTTGATGAGAAATGCGAAAGAAAAAAAA-GATACCCTTTGGG
AATGAAATCC-GGCTCTGCGCTCTGTACCTGCTTTCAGAGAAAAGAGGGAGT--TGAATTGATGTATTGATTGGATCCGT
CGGGACTGACGGGGCTCGAA
>inordinata_EO11823
????????????????????????????????????????????????????????????????????????????????
????????????????????????????????????????????????????????????????????????????????
????????????????????????????????????????????????????????????????????????????????
????????????????????????????????????????????????????????????????????????????????
????????????????????????????????????????????????????????????????????????????????
?????????????????????????????????????ATTTGCATTAAATTTTTTTT-----ATTTCAA-TTTG------
--------------------TAATTGAGGTTACACAAAATCAGAGCCAGAAAAGAAGATAGTTGAATCTAGA-AAAGAAA
AGTAGTTCGG--TGGGGG----ATTTCGATTAAATCCATTTTGGGTTGTACAATAAAGGAATTCTAT-TTGTGTATGTGC
TCACGGGAAATATATGGTACTCTATTCCATATTCTGTTCGCTGGATCGGGAACAATCGAAAAAACAGACCCGGT-ATCGG
TATCTCTTGGAATACTGAATATAATGCTACCAAGGATTGTACTAA-TCCACGTATGTCTTTCTCCCATCAA-------TA
GGTTTCTAGTTGAAGAAATGAAAATTTTAATATATTTGTTTGATGAGAAATGCGAAAGAAAAAAAA-GATACCCTTTGGG
AATGAAATCC-GGCTCTGCGCTCTGTACCAGCTTTCAGAGAAAAG????AGT--TGAATTGATGTATTGATTGGATCCGT
CGGGACTGACGGGGCTCGAA
>jasminiflora_EO12612
????????????????????????C-TT-CC-TTGTATAATT------CGCACATGAAGTATCTTCTGACCATCCTT-CG
ACTTCTATT-ATTCACAAA-CC-CAAATAAACAATAGAGG-TGGGTGAAAGGCAACAAAGAAAGACGTTAA-GTTCTAAA
CTA-----CGTTTTTTAA-TGATCTAATTTTC-TTGGAATACAAA-GAAGTGTGATAAA-GACGAATCT-CGGTAG-AAA
GCATCTAATATTCCATCCATTTTTGGGTTTGGATGAAA-CCCC-TAAAATAAATGGAAAATAG-GAAGG-AAAAAA-TTC
TGCATTCCCTCACTAAGAATGGTGAAGTCCTTGGTTGATCTTTAACTTTCTTTT-----ATCTTTCTTCCTTAGATTATT
AGTACTGGG-ACAGATATATCAAAAGCTCAGTATGCAATTTGCATTAAATTTTTTT------ATTTCAA-TTTG------
--------------------TAATTGAGGTTACACAAAATCAGAGCCAGAAAAGAAGATAGTTGAATCTAGA-AAAGAAA
AGTAGTTCAG--GGGGGG----ATTTCGATTAAATCCATTTTGGGTTGTACAATAAAGTAATTCTAT-TTGTGTATGTGC
TCACGGGAAATATATGGTACTCTATTCCATATTCTGTTCGCTGGATCGGGAACAATCGAAAAAACAGACCCGGT-ATCGG
TATCTCTTGGAATACTGAATATAATGCTACCAAGGATTGTACTAA-TCCACGTATGTCTTTCTCCCATCAA-------TA
GGTTTCTAGTTGAAGAAATGAAAATTTTAATCTATTTCTTTGATGAGAAATGCGAAAGAAAAAAAA-GATACCCTTTGGG
AATGAAATCC-GGCTCTCCGCTCCGTACCAGCTTTCAGAGAAAAGAGGGAGT--TGAATTGATGTATTGATTGGATCCGT
CGGGACTGACGGGGCTCGAA
>junonia_min_MP866
????????????????????????????????????????????????????????????????????????????????
????????????????????????????????????????????????????????????????????????????????
????????????????????????????????????????????????????????????????????????????????
???????ATATTCCATCCATTTTTGGGTTTGGATGAAA-CCCC-??AAATAAA?GGAAAATAG-GAAGG-AAAAAA-TTC
TGCATTCCCTCACTAAGAATGGTGAAGTCCTTGGTTGATCTTTAACTTTCTTTT-----ATCTTTCTTCCTTAGATTATT
AGTACTGGG-ACAGATATATCAAAAGCTCAGTATGCAATTTGCATTCAATTTTTTTT-----ATTTCAA-TTTG------
--------------------TAATTGAGGTTACACAAAATCAGAGCCAGAAAAGAAGATAGTTGAATCTAGA-AAAGAAA
AGTAGTTCAG--GGGGGG----ATTTCGATTAAATCCATTTTGGGTTGTACAATAAAGTAATTCTAT-TTGTGTATGTGC
TCACGGGAAATATATGGTACTCTATTCCATATTCTGTTCGCTGGATCGGGAACAATCGAAAAAACAGACCCGGT-ATCGG
TATCTCTTGGAATACTGAATATAATGCTACCAAGGATTGTACTAA-TCCACGTATGTCTTTCTCCCATCAA-------TA
GGTTTCTAGTTGAAGAAATGAAAATTTTAATCTATTTGTTTGATGAGAAATGCGAAAGAAAAAAAA-GATAGCCTTTTGG
AATTAAATCC-GGCTCTGCGCTCTGTACCAGCTTTCAGAGAAAAGAAGGGGT--TGAATTGATGTATTGATTGGATCCGT
CGGGACTGACGGGGCTCGAA
>kingaensis_rug_BB2981
????????????????????????????????????????????????????????????????????????????????
????????????????????????????????????????????????????????????????????????????????
????????????????????????????????????????????????????????????????????????????????
?????????????????????????????????????????????????????????????????????????AAA-TTC
TGCATTCCCTCA-TAAGAATGGTGAAGTCCTTGGTTGATCTTTAACTTTCTTTT-----ATYTTTCTTCCTTAGATTATT
AGTACTGGG-ACAGATATATCAAAAGSTCRGTATGCAATTTGCRTGAAATTTTTTTT-----ATTTCAA-TTTG------
--------------------TAATTGAGGTTACACAAAATCAGGGCCAGAAAAGAAGATAGTTGAATCTAGA-AAAGAAA
AGTAGTTCAG--GGGGGG----ATTTCGATTAAATCCATTTTGGGTTGTACAATAAAGGAATTCTAT-TTGTGTATGTGC
TCACGGGAAATATATGGTACTCTATTCCATATTCTGTTCGCTGGATCGGGAACAATCGAAAAAACAGACCCGGT-ATCGG
TATCTCTTGGAATACTGAATATAATGCTACCAAGGATTGTACTAA-TCCACGTATGTCTTTCTCCCATCAA-------TA
GGTTTCTAGTTGAAGAAATGAAAATTTTAATCTATTTGTTTGATGAGAAATGCGAAAGAAAAAAAA-GATACCCTTTGGG
AATGAAATCC-GGCTCTGCGCTCTGTACCAGCTTTCATAGAAA????????T--TGAATTGATGTATTGATTGGATCCGT
CGGGACTGACGGGGCTCGA?
>leucopelta_SB9309
????????????????????????????????????????????????????????????????????????????????
????????????????????????????????????????????????????????????????????????????????
???????????????????????????????????????????????????????TAAA-GACGAATCT-CGGTAG-AAA
ACATCTAATATTCCATCCATTTTTGGGTTTGGATGAAA-CCCC-TAAAATAAATGGAAAATGG-GAAGG-AAAAAA-TTC
TGCATTCCCTCACTAAGAATGGTGAAGTCCTTGGTTGATCTTTAACTTTCTTTT-----ATCTTTCTTCCTTAGATTATT
AGTACTGGG-ACAGATATATCAAAAGCTCAGTATGCAATTTGCATTCAATTTTTTTT-----ATTTCAA-TTTG------
--------------------TAATTGAGGTTACACMAAATCAGAGCCAGAAAAGAAGATAGTTGAATCTAGA-AAAGAAA
AGTAGTTCAG--GGGGGG----ATTTCGATTAAATCCATTTTGGGTTGTACAATAAAGTAATTCTAT-TTGTGTATGTGC
TCACGGGAAATATATGGTACTCTATTCCATATTCTGTTCGCTGGATCGGGAACAATCGAAAAAACAGACCTGGT-ATCGG
TATCTCTTGGAATACTGAATATAATGCTACCAAGGATTGTACTAA-TCCACACATGTCTTTCTCCCATCAA-------TA
GGTTTCTAGTTGAAGAAATGAAAATTTTAATCTATTTGTTTGATGAGAAATGCGAAAGAAAAAAAA-GATACCCTTTGGG
AATGAAATCC-GGCTCTGCGCTCTGTACCAGCTTTCAGAGAAAAGAGGGAGT--TGAATTGATGTATTGATTGGATCCGT
CGGGACTGACGGGGCTCGAA
>mackayana_PPK
????????????????????????????????????????????????????????????????????????????????
????????????????????????????????????????????????????????????????????????????????
????????????????????????????????????????????????????????????????????????????????
???????????????????????????????????????????????????????????????????GG-AAAAAA-TTC
TGCMTTCCCTCACTARGAATGGTGAAGTCCTTGGTTGATCTTTAACTTTCGTTT-----ATCCTTCTTCCTTAGATTATT
AGTACTGGG-ACAGATATATCAAAAGCTCAGTATGCAATTTGCMTGAAATTTTTTTT-----ATTTCAA-TTTG------
--------------------TAATTGAGGTTACACAAAATCAGAGCCMGAAAAGAAGATAGTTGAATCTAGA-AAAGAAA
AGTAGTTCAG--GGAGAG----ATTTCGATTAAATCCACTTTGGGTTGTACAATAAAGGAATTCTAT-TTGTGTATGTGC
TCACGGGAAATATATGGTACTCTATTCCATATTCTGTTCGCTGGATCGGGAACAATCGAAAAAACAGACCCGGT-ATCGG
TATCTCTTGGAATACTGAATATAATGCTACCAAGGATTGTACTAA-TCCACGTATGTCTTTCTCCCATCAA-------TA
GGTTTCTAGTTGAAGTAATGAAAATTTTCATCTATTTGTTTGATGAGAAATGGGAAAGAAAAAAAAAGATACCCTTTGGG
AATGAAATCC-GGCTCTGCGCTCTGTACCAGCTTTCGTAGAAAAG????AGT--TGAATTGATGTATTGATTGGATCCGT
CGGGACTGACGGGGCTCG??
>madida_MP573
????????????????????????????????????????????????????????????????????????????????
???????????????????????????????????????????????????GCAACAAAGAAAGACGTTAA-GTTCTAAA
CTA-----CGTTTTTTAA-TGATCTAATTTT--TTGGAATACAAA-GAAGTGTGATAAA-GACGAATCT-CGGTAG-AAA
GCATCTAATATTCCATCCATTTTTGGGTTTGGATGAAA-CCCC-TAAAATAAATGGAAAATAG-GAAGG-AAAAAA-TTC
TGCATTCCCTCACTAAGAATGGTGAAGTCCTTGGTTGATCTTTAACTTTCTTTT-----ATCTTTCTTCCTTAGATTATT
AGTACTGGG-ACAGATATATCAAAAGCTCAGTATGCAATTTGCATTCAATTTTTTTTTT---ATTTCAA-TTTG------
--------------------AAATTGAGGTTACACAAAATCAGAGCCAGAAAAGAAGATAGTTCAATCTAGA-AAAGAAA
AGTAGTTCAG--GGGGGG----ATTTCGATTAAATCCATTTTGGGTTGTACAATAAAGTAATTCTAT-TTGTGTATGTGC
TCACGGGAAATATATGGTACTCTATTCCATATTCTGTTCGCTGGATCGGGAACAATCGAAAAAACAGACCCGGT-ATCGG
TATCTCTTGGAATACTGAATATAATGCTACCAAGGATTGTACTAA-TCCACGTATGTCTTTCTCCCATCAA-------TA
GGTTTCTAGTTGAAGAAATGAAAATTTTAATCTATTTGTTTGATGAGAAATGCGAAAGAAAAAAAA-GAGACCCTTTGGG
AATGAAATCC-GGCTCTGCGCTCTGTACCAGCTTTCAGAGAAAAGAGGGAGT--TGAATTGATGTATTGATTGGATCCGT
CGGGACTGACGGGGCTCGAA
>malmesburiensis_EO12575
TCTATTCTATAAACTACCCTACCCC-TT-CC-TTGTATAATT------CGCACATGAAGTATCTTCTGACCATCCTTTCG
ACTTCTATT-ATTCACAAA-CC-CAAATAAACAATAGAGG-TGGGTGAAAGGCAACAAAGAAAGACGTTAA-GTTCTAAA
CTA-----CGTTTTTAAA-TTAAAAAATTTTC-TTGGAATACAAA-GAAGTGTGATAAA-GACGAATCT-CGGTAG-AAA
GCATCTAATATTCCATCCATTTTTGGGTTTGGATGAAA-CCCC-TAAAATAAATGGAAAATAG-GAAGG-AAAAAA-TTC
TGCATTCCCTCACTAAGAATGGTGAAGTTCTTGGTTGATCTTTAACTTTCTTTT-----ATCTTTCTTCCTTAGATTATT
AGTACTGGG-ACAGATATATCAAAAGCTCAGTATGCAATTTGCATTAAATTTTTTT------ATTTCAA-TTTG------
--------------------TAATTGAGGTTACACAAAATCAGAGCCAGAAAAGAAGATAGTTGAATCTAGA-AAAGAAA
AGTAGTTCAG--GGGGGG----ATTTCGATTAAATCCATTTTGGGTTGTACAATAAAGTAATTCTAT-TTGTGTATGTGC
TCACGGGAAATATATGGTACTCTATTCCATATTCTGTTCGCTGGACCGGGAACAATCGAAAAAACAGACCCGGT-ATCGG
TATCTCTTGGAATACTGAATATAATGCTACCAAGGATTGTACTAA-TCCACGTATGTCTTTCTCCCATCAA-------TA
GGTTTCTAGTTGAAGAAATGCAAATTTTAATATATTTCTTTGATGAGAAATGCGAAAGAAAAAAAA-GATACCCTTTGGG
AATGAAATCC-GGCTCTGCGCTCTGTACCAGCTTTCAGAGAAAAGAGGGAGT--TGAATTGATGTATTGATTGGATCCGT
CGGGACTGACGGGGCTCGAA
>manipuliflora_AJH
TCTATTCTATAAACTACCCTACCCC-TTTCC-TTGTATAATTATAATTCGCACMTGAAGTATCTTCTGACCATCGTT-CG
ACTTCTATT-ATTCACAAA-CCTCAAATAAACAATAGAGG-TGGGTGAAAGGCAA-AAAGAAAGACGTTAA-GTTCTAAA
CTA-----CGTTTTTTAA-TGATCTAATTTTC-TTGGAATACAAA-GAAGTGTGATAAA-GATGAATCT-CGGTAG-AAA
GCATCTAATATTCCATCAATTTTTGGGTTTGGATGAAA-CCCC-TAAAATAAATGGAAAATAG-GAAGG-AAAAAA-TTC
TGCATTCCTTCACTAAGAATGGTGAAGTTCTTGGTTGATCTTTAACTTTCTTTT-----ATCTTTCTTCCTTAGATTATT
AGTACTGGG-ACAGATATATCAAAAGCTCAGTATGCAATTTGCATGAAATTTTTTT------ATTTCAA-TTTG------
--------------------TAATTGAGGTTACACAAAATCAGAGCCAGAAAAGAAGATAGTTGAATCTAGATAAAGAAA
AGTAGTTCAG--GGAGGG----ATTTCAATTAAATCCATTTTGGGTTGTGCAATAAAGGAATTCTAT-TTGTGTATATGC
TCACGGGAAATATATGGTACTCTATTCCCTATTCTGTTCGCTGGATCGGGAACAATCGAAAAAACAGACCCGGT------
-ATCTCTTGGAATACTGAATATAATGCTACCAAGGATTGTACTAA-TCCACGTATGTCTTTCTCCCATCAA-------TA
GGTTTCGAGTTGAATTAATGAAAATTTGCATCTATTTGTTTGATGAGAAATGCGAAAGAAAAAAAA-GATACCCTTTGGG
AATGAAATCC-GGATCTGCGCTCTGTACCAGCTTTCATAAAAAAGAGGGAGT--TGAATTGATCTATTGATTGGATCCGT
CGGGACTGACGGGGCTCGA?
>multumbellifera_MP822
TCTATTCTAWAA-CTACCCTACCCC-TT-CC-TTGTATAATT------CGCACATGAAGTATCTTCTGACCATCCTT-CG
ACTTCTATT-ATTCACAAA-CC-CAAATAAACAATAGAGG-TGGGTGAAAGGCAACAAAGAAAGACGTTAA-GTTCTAAA
CTA-----CGTTTTTTCA-TGATCTAATTTTC-TTGGAATACAAA-GAAGTGTGATAAA-AACGAATCT-AGGTAG-AAA
GCATCTAATATTCCATCCATTTTTGGGTTTGGATGAAA-CCCC-TAAAATAAATGGAAAATAG-GAAGG-AAAAAA-TTC
TGCATTCCCTCACTAAGAATGGTGAAGTCCTTGGTTGATCTTTAACTTTCTTTT-----ATCTTTCTTCCTTAGATTATT
AGTACTGGG-ACAGATATATCAAAAGCTCAGTATGCAATTTGCATTAAATTTTTTTT-----ATTTCAA-TTTG------
--------------------TAATTGAGGTTACACAAAATCAGAGCCAGAAAAGAAGATAGTTGAATCTAGA-AAAGAAA
AGTAGTTCAG--GGGGGG----ATTTCGATTAAATCCATTTTGGGTTGTACAATAAAGTAATTCTAT-TTGTGTATGTGC
TCACGGGAAATATATGGTACTCTATTCCATATTCTGTTCGCTGGATCGAGAACAATCGAAAAAACAGACCCGGT-ATCGG
TATCTCTTGGAATACTGAATATAATGCTACCAAGGATTGTACTAA-TCCACGTATGTCTTTCTCCCATCAA-------TA
GGTTTCTAGTTGAAGAAATGAAAATTTTAATCTATTTYTTTGATGAGAAATGCGAAAGAAAAAAAA-GATACCCYTTGGG
AATGAAATCC-GGCTYTGCGCTCTGTACCAGCTTTCAGAGAAAAGAGGGAGT--TGAATTGATGTATTGATTGGATCCGT
CGGGACTGACGGGGCTCGAA
>muscosa_MP775
????????????????????????????????????????????????????????????????????????????????
????????????????????????????????????????????????????????????????????????????????
????????????????????????????????????????????????????????????????????????????????
????????????????????????????????????????????????????????AAAATAG-GAAAG-AAAAAA-TTC
TGCATTCCCTCACTAAGAATGGGGAGGTCCGTGGTTGATCCTTAACTTTCTTTT-----ATCTTTCTTCCTTAGATTATT
AGTACTGGG-ACAGATATATCAAAAGCTCAGTATGCAAATTGCATTAAATTTTTTT-----AATTTCAA-TTTG------
--------------------TAAGTGAGGTTACACAAAATCGGAGCCAGAAAAGAAGATAGTTGAATCTAGA-AAAGAAA
AGTAGTTCAG--GGGGGG----ATTTCGATTAAATCCATTTTGGGTTGTACAATAAAGTAATTCTAT-TTGTGTATGTGC
TCACGGGAAATATATGGTACTCTATTCCATATTCTGTTCGGTGGATCGGGACCAATCGAAAAAACAGACCCGGT-ATCGG
TATCTCTTGGAATACTGAATATAATGCTACCAAGGATTGTACTAA-TCCACGTATGTCTTTCTCCCATCAA-------TA
GGTTTCTAGTTGAAGAAATGAAAATTTTAATCTATTTCTTTGGTGAGAAATGCGAAAGAAAAAAAA-GATACCCTTTGGG
AATGAAATCC-GGCTCTGCGCTCTGTACCAGCTTTCAGAGAAAAGAGGGAGT--TGAATTGATGTATTGATTGGATCCGT
CGGGACTGACGGG???????
>myriadenia_EO12679
????????????????????????????????????????????????????????????????????????????????
???????????TTCACAAA-CC-CAAATAAACAATAGAGG-TGGGTGAAAGACAACAAAGAAAGACGTTAA-GTTCTAAA
CTA-----CGTTTTTTAA-TGATCTAATTTTC-TTGGAATACAAA-GAAGTGTGATAAA-GACGAATCT-CGGTAG-AAA
GCATCTAATATTCCATCCATTTTTGGGTTTGGATGAAA-CCCC-TAAAATAAATGGAAAATAG-GAAGG-AAAAAA-TTC
TGCATTCCCTCACTAAGAATGGTGAAGTCCTTGGTTGATCTTTAACTTTCTTTT-----ATCTTTCTTCCTTAGATTATT
AGTACTGGG-ACAGATATATCAAAAGCTCAGTATGCAATTTGCATGAAATTTTTTTT-----ATTTCAA-TTTG------
--------------------TAATTGAGGTTACACAAAATCAGGGCCAGAAAAGAAGATAGTTGAATCTAGA-AAAGAAA
AGTAGTTCAG--GGGGGG----ATTTCGATTAAATCTATTTTGGGTTGTACAATAAAGGAATTCTAT-TTGTGTATGTGC
TCACGGGAAATATATGGTACTCTATTCCATATTCTGTTCGCTGGATCGGGAACAATCGAAAAAACAGACCCGGT-ATCGG
TATCTCTTGGAATACGGAATATAATGCTACCAAGGATTGTACTAA-TCCACGTATGTCTTTCTCCCATCAA-------TA
GGTTTCTAGTTGAAGAAATGAAAATTTTAATCTATTTGTTTGATGAGAAATGCGAAAGAAAAAAAA-GATACCCTTTGGG
AATGAAATCC-GGCTCTGCGCTCTGTACCAGCTTTCATAGAAAAGAGGAAGT--TGAATTGATGTATTGATTGGATCCGT
CGGGACTGACGGGGCTCGAA
>nabea_BG609
????????????????????????????????????????????????????????????????????????????????
????????????????????????????????????????????????????????????????????????????????
????????????????????????????????????????????????????????????????????T-CGGTAG-AAA
GCATCTAATACTCCATCCATTTTTGGGTTTGGATGAAA-CCCC-TAAA-TAAATGGAAAATAG-GAAGG-AAAAAA-TTC
TGCATTCCTTCACTAAGAATGGTGAAGTCCTTGGTTGATCTTTAACTTTCTTTT-----ATCTTTCTTCCTTAGATTATT
AGTACTGGG-ACAGATATATCAAAAGCTCAGTATGCAATTTGCATTAAATTTTTTT-----AATTTCAA-TTTG------
--------------------TAATTGAGGTTACACAAAATCAGAGCCAGAAAAGAAGATAGTTGAATCTAGA-AAAGAAA
AGTAGTTCAG--GGGGGG----ATTTCGATTAAATCCATTTTGGGTTGTACAATAAAGGAATTCTAT-TTGTGTATGTGC
TCACGGGAAATATATGGTACTCTATTCCATATTCTGTTCGCTGGATCGGGAACAATYGAAAAAACAGACCCGGT-ATCGG
TATYTCTTGGAATACTGAATATAATGCTACCAAGGATTGTACTAA-TCCACGTATGTCTTTCTCCCATCAA-------TA
GGTTTCTAGTTGAAGAAAWGAAAATTTTAATYTATTTGTTTGATGAGAAATGCGAAAGAAAAAAAA-GATACCCTTTGGG
AATGAAATCC-GGCTCTGCGCTCTGTACCAGCTTTCAGAGAAA??????AGT--TGAATTGATGTATTGATTGGATCCGT
CGGGACTGACGGGGCTCGAA
>parviporandra_MP877
??????????????????????????????????????????????????????????????????TGACCATCCTT-CG
ACTTCTAT-GATTCACAAA-GT-CAAATAAACAATAGAGG-TGGGTGAAAGGCAACAAAGAAAGACGTTAA-GTTCTAAA
CTA-----CGTTTTTTAA-TGATCTAATTTTC-TTGGAATACAAA-GAAGTGTGATAAA-GACGAATCT-CGGTAG-AAA
GCATCTAATATTCCATCCATTTTTGGGTTTGGATGAAA-CCCC-TAAAATAAATGGAAAATAG-GAAGG-AAAAAA-TTC
TGCATTCCCTCACTAAGAATGGTGAAGTCCTTGGTTGATCTTTAACTTTCTTTT-----ATCTTTCTTCCTTAGATTATT
AGTACTGGG-ACAGATATATCAAAAGCTCAGTATGCAATTTGCATTAAATTTTTTTT-----ATTTCAA-TTTG------
--------------------TAATTGAGGTTACACAAAATCAGAGCCAGAAAAGAAGATAGTTGAATCTAGA-AAAGAAA
AGTAGTTCAG--GGGGGG----ATTTCGATTAAATCCATTTTGGGTTGTACAATAAAGTAATTCTAT-TTGTGTATGTGC
TCACGGTAAATATATGGTACTCTATTCCATATTCTGTTCGCTGGATCGGGAACAATCGAAAAAACAGACCCGGT-ATCGG
TATCTCTTGGAATACTGAATATAATGCTACCAAGGATTGTACTAA-TCCACGTATGTCTTTCTCCCATCAA-------TA
GGTTTCTAGTTGAAGAAATGAAAATTTTAATCTATTTCTTTGATGAGAAATGCGAAAGAAAAAAAA-GATACCCTTTGGG
AATGAAATCC-GGCTCTGCGCTCTGTACCAGCTTTCAGAGAAAAGAGGGAGT--TGAATTGATGTATTGATTGGATCCGT
CGGGACTGACGGGGCTCGAA
>pectinifolia_BG601
????????????????????????????????????????????????????????????????????????????????
????????????????????????????????????????????????????????????????????????????????
????????????????????????????????????????????????????????????????????????????????
????????????????????TTTTGGGTTTGGATGAAA-CCCC-TAAAATAAATGGAAAATAG-GAAGG-AAAAAA-TTC
TGCATTCCCTCACTAAGAATGGTGAAGTCCTTGGTTGATCTTTAACTTTCTTTT-----ATCTTTCTTCCTTAGATTATT
AGTACTGGG-ACAGATATATCAAAAGCTCAGTATGCAATTTGCATTAAATTTTTTTT-----ATTTCAA-TTTG------
--------------------TAATTGAGGTTACACAAAATCAGAGCCAGAAAAGAAGATAGTTGAATCTAGA-AAAGAAA
AGTAGTTCAG--GGGGGG----ATTTCGATTAAATCCATTTTGGGTTGTACAATAAAGGAATTCTAT-TTGTGTATGTGC
TCACGGGAAATATATGGTACTCTATTCCATATTCTGTTCGCTGGATCGGGAACAATCGAAAAAACAGACCGGGT-ATCGG
TATCTCTTGGAATACTGAATATAATCCTACCAAGGATTGTACTAA-TCCACGTATGTCTTTCTCCCATCAA-------TA
GGTTTCTAGTTGAAGAAATGAAAATTTTAATCTATTTGTTTGATGAGAAATGCGAAAGAAAAAAAA-GATACCCTTTGGG
AATGAAATCC-GGCTCTGCGCTCTGTACCAGCTTTCAGAGAAAAG????AGT--TGAATTGATGTATTGATTGGATCCGT
CGGGACTGACGGGGCTCGAA
>petricola_MP996
???????????????????????????????????????????????????????GAAGTATCTTCTGACCATCCTT-GG
ACTTCTATT-ATTCACAAAACC-CAAATAAACAATAGAGGGTGGGTGAAAGGCAACAAAGAAAGACGTTAA-GTTCTAAA
CTA-----CGTTTTTTAA-TGATCTAATTTTC-TTGGAATACAAA-GAAGTGTGATAAA-GACGAATCT-CGGTAG-AAA
GCATCTAATATTCCATCCATTTTTGGGTTTGGATGAAA-CCCC-TAAAATAAATGGAAAATAG-GAAGG-AAAAAA-TTC
TGCATTCCCTCACTAAGAATGGTGAAGTCCTTGGTTGATCTTTAACTTTCTTTT-----ATCTTTCTTCCTTAGATTATT
AGTACTTGG-ACAGATATATCAAAAGCTCAGTATGCAATTTGCATTAAATTTTTTTT-----ATTTCCA-TTTG------
--------------------TAATTGAGGTTACACAAAATCAGAGCCAGAAAAGAAGATAGTTGAATCTAGA-AAAGAAA
AGTAGTTCAG--GGGGGG----ATTTCGATTAAATCCATTTTGGGTTGTACAATAAAGTAATTCTAT-TTGTGTATGCGC
TCACGGGAAATATATGGTACTCTATTCCATATTCTGTTCGCTGGATCGGGAACAATCGAAAAAACAGACCCGGT-ATCGG
TATCTCTTGGAATACTGAATATAATCCTACCAAGGATTGTACTAA-TCCACGTATGTCTTTCTCCCATCAA-------TA
GGTTTCTAGTTGAAGAAATGAAAATTTTAATCTATTTGTTTGATGAGAAATGCGAAAGAAAAAAAA-GATACCCTTTGGG
AATGAAATCA-GGCTCTGCGCTCTGTACCAGCTTTCAGAGAAAAGAGGGAGT--TGAATTGATGTATTGATTGGATCCGT
CGGGACTGACGGGGCTCGAA
>platycodon_mad_EO12695
TCTATTCTATAAACTACCCTACCCC-TT-CC-TTGTATAATT------CGCACMTGAARKATCTTCTGACCATCGTT-CG
ACTTCTATT-ATTCACAAA-CCTCAAATAAACAATAGAGG-TGGGTGAAAGGCAA-AAAGAAAGACGTTAA-GTTCTAAA
MTA-----CGKTTTTTAA-TGATCTAATTTTC-TTGGAATACAAA-GAAGTGTGATAAA-GATGAATCT-CGGTAG-AAA
GCATCTAATATTCCATCAATTTTTGGGTTTGGATGAAA-CCCC-TAAAATAAATGGAAAATAG-GAAGG-AAAAAA-TTC
TGTATTCCTTCACTAAGAATGGTGAAGTCCTTGGTTGATCTTTAACTTTCTTTT-----ATCTTTCTTCCTTAGATTATT
AGTACTGGG-ACAGATATATCAAAAGCTCAGTATGCAATTTGCATGAAATTTTTTTT-----ATTTCAA-TTTG------
--------------------TAATTGAGGTTACACAAAATCAGAGCCAGAAAAGAAGATAGTTGAATCTAGA-AAAGAAA
AGTAGTTCAG--GGAGGG----ATTTCGATTAAATCCATTTTGGGTTGTACAATAAAGGAATTCTAT-TTGTGTATGTGC
TCACGGGAAATATATGGTACTCTATTCCCTATTCTGTTCGCTGGATCGGGAACAATCGAAAAAACAGACCCGGT-ATCGG
TATCTCTTGGAATACTGAATATAATGCTACCAAGGATTGTACTAA-TCCACGTATGTCTTTCTCCCATCAA-------TA
GGTTTCTAGTTGAAGTAATGAAAATTTGCATCTATTTGTTTGATGAGAAATGCGAAAGAAAAAAAAAGATACCCTTTGGG
AATGAAATCC-GGCTCTGCGCTCTGTACCAGCTTTCATAGAAAAGAGGGAGK--TGAGTTGATGTATTGATTGGATCCGT
CGGGACTGACGGGGCTC???
>plukenetii_plu_EO
?????????????????????????????????????????????????????????????TCTTCTGACCATCCTT-CG
ACTTCTATT-ATTCACAAA-CC-CAAATAAACAATAGAGG-TGGGTGAAAGGCAACAAAGAAAGACGTTAA-GTTCTAAA
CTA-----CGTTTTTTAA-TGATCTAATTTTC-TTGGAATACAAA-GAAGTGTGATAAA-GACGAATCT-CGGTAG-AAA
GCATCTAATATTCCATCCATTTTGGGGTTTGGATGAAA-CCCC-TAAAATAAATGGAAAATAG-GAAGG-AAAAAA-TTC
TGCATTCCCTCACTAAGAATGGTGAAGTCCTTGGTTGATCTTTAACTTTCTTTT-----ATCTTTCTTCCTTAGATTATT
AGTACTGGG-ACAGATATATCAAAAGCTCAGTATGCAATTTGCATTAAATTTTTTT------ATTTCAA-TTTG------
--------------------TAATTGAGGTTACACAAAATCAGAGCCAGAAAAGAAGATAGTTGAATCTAGA-AAAGAAA
AGTAGTTCAG--GGGGGG----ATTTCGATTAAATCCATTTTGGGTTGTACAATAAAGGAATTCTAT-TTGTGTATGTGC
TCACGGGAAATATATGGTACTCTATTCCATATTCTGTTCGCTGGATCGGGAACAATCGAAAAAACAGACCCGGT-ATCGG
TATCTCTTGGAATACTGAATATAATGCTACCAAGGATTGTACTAA-TCCACGTATGTCTTTCTCCCATCAA-------TA
GGTTTCTAGTTGAAGAAATGAAAATTTTAATCGATTTGTTTGATGAGAAATGCGAAAGAAAAAAAA-GATACCCTTTGGG
AATGAAATCC-GGCTCCGCGCTCTGTACCAGCTTTCAGAGAAAAGAGGGAGT--TGAATTGATGTATTGATTGGATCCGT
CGGGACTGACGGGGCTCGAA
>psittacina_IJ1237
???????????????????????????????????????????????????????????????TTCTGACCATCCTT-CG
ACTTCTATT-ATTCACAAA-CC-CAAATAAACAATAGAGG-TGGGTGAAAGGCAACAAAGAAAGACGTTAA-GTTCTAAA
CTAAACTACGTTTTTTAA-TGATCTAATTTTC-TTGGAATACAAA-GAAGTGTGATAAA-GACGAATCT-CGGTAG-AAA
GCATCTAATATTCCATCCATTTTTGGGTTTGGATGAAA-CCCC-AAAAATAAATGGAAAATAG-GAAGG-AAAAAA-TTC
TGCATTCCCTCACTAAGAATGGTGAAGTCCTTGGTTGATCTTTAACTTTCTTTT-----ATCTTTCTTCCTTAGATTATT
AGTACTGGG-ACAGATATATCAAAAGCTCAGTATGCAATTTGCATGAAATTTTTTTT-----ATTTCAA-TTTG------
--------------------TAATTGAGGTTACACAAAATCAGGGCCAGAAAAGAAGATAGTTGAATCTAGA-AAAGAAA
AGTAGTTCAG--GGGGGG----ATTTCGATTAAATCCATTTTGGGTTGTACAATAAAGGAATTCTAT-TTGTGTATGTGC
TCACGGGAAATATATGGTACTCTATTCCATATTCTGTTCGCTGGATCGGGAACAATCGAAAAAACAGACCCGGT-ATCGG
TATCTCTTGGAATACTGAATATAATGCTACCAAGGATTGTACTAA-TCCACGTATGTCTTTCTCCCATCAA-------TA
GGTTTCTAGTTGAAGAAATGAAAATTTTAATCTATTTGTTTGATGAGAAAAGCGAAAGAAAAAAAA-GATACCCTTTGGG
AATGAAATCCCAGCTCTGCGCTCTGTACCAGCTTTCATAGAAAAGAGGGAGT--TGAATTGATGTATTGATTGGATCCGT
CGGGACTGACGGGGATCGAA
>rigidula_MP534
????????????????????????C-TT-CC-TTGTATAATT------CGCACATGAAGTATCTTCTGACCATCCTT-CG
ACTTCTATT-ATTCACAAA-CC-CAAATAAACAATAGAGG-TGGGTGAAAGGCAACAAAGAAAGACGTTAA-GTTCTAAA
CTA-----CGTTTTTTAA-TGATCTAATTTTC-TTGGAATAGAAA-GAAGTGTGATAAA-GACGAATCT-CGGTAG-AAA
GCATCTAATATTCCATCCATTTTTGGGTTTGGATGAAA-CCCC-TAAAATAAATGGAAAATAG-GAAGG-AAAAAA-TTC
TGCATTCCCTCACTAAGAATGGTGAAGTCCTTGGTTGATCTTTAACTTTCTTTT-----ATCTTTCTTCCTTAGATTATT
AGTACTGGG-ACAGATATATCAAAAGCTCAGTATGCAATTTGCATTAAATTTTTTTT-----ATTTCAA-TTTG------
--------------------TAATTGAGGTTACACAAAATCAGAGCCAGAAAAGAAGATAGTTGAATCTAGA-AAAGAAA
AGTAGTTCAG--GGGGGG----ATTTCGATTAAATCCATTTTGGGTTGTACAATAAAGTAATTCTAT-TTGTGTATGTGC
TCACGGGAAATATATGGTACTCTATTCCATATTCTGTTCGCTGGATCGGGAACAATCGAAAAAACAGACCCGGT-ATCGG
TATCTCTTGGAATACTGAATATAATGCTACCAAGGATTGTACTAA-TCCACGTATGTCTTTCTCCCATCAA-------TA
GGTTTCTAGTTGAAGAAATGCAAATTTTAATCTATTTGTTTGATGAGAAATGCGAAAGAAAAAAAA-GATACCCTTTGGG
AATGAAATCC-GGCTCTGCGCTCTGTACCAGCTTTCAGAGAAAAGAGGGAGT--TGAATTGATGTATTGATTGGATCCGT
CGGGACTGACGGGGCTCGAA
>scoparia_AH
????????????????????????????????????????????????????????????????????????????????
????????????????????????????????????????????????????????????????????TAA-GTTCTAAA
STA-----CGTTTTTTAA-TGATCTAATTTTC-TTGGAATACAAA-GAAGTGTGATAAA-GATGAATCT-CGGTAG-AAA
GCATCTAATATTCCATCAATTTTTGGGTTTGTATGAAA-CCCC-TAAAATAAATGGAAAATAG-GAAGG-AAAAAA-TTC
TGTATTCCTTCACTAAGAATGGTGAAGTCCTTGGTTGATCTTTAACTTTCTTTT-----ATCTTTCTTCCTTAGATTATT
AGTACTGGG-ACAGATATATCAAAAGCTCAGTATGCAATTTGCATGAAATTTTTTTT-----ATTTCAA-TTTG------
--------------------TAATTGAGGTTACACAAAATCAGAGCCAGAAAAGAAGATAGTTGAATCTAGA-AAAGAAA
AGTAGTTCAG--GGAGGG----ATTTCGATTAAATCCATTTTGGGTTGTACAATAAAGGAATTCTAT-TTGTGTATGTGC
TCACGGGAAATATATGGTACTCTATTCCCTATTCTGTTCGCTGGATCGGGAACAATCGAAAAAACAGACCCGGT-ATCGG
TATCTCTTGGAATACTGAATATAATGCTACCAAGGATTGTACTAA-TCCACGTATGTCTTTCTCCCATCAA-------TA
GGTTTCTAGTTGAAGTAATGAAAATTTGCATCTATTTGTTTGATGAGAAATGCGAAAGAAAAAAAAAGATACCCTTTGGG
AATGAAATCC-GGCTCTGCGCTCTGTACCAGCTTTCATAGAAAAGAGGGAGT--TGAGTTGATGTATTGATTGGATCCGT
CGGGACTGACGGGGCTCGAA
>serrata_MP818
????????????????????????????????????????????????????????????????????????????????
????????????????????CC-CAAATAAACAATAGAGG-TGGGTGAAAGGCAACAAAGAAAGACGTTAAAGTTCTAAA
CTA-----CGTTTTTTAA-TGATCTAATTTTT-CTGGAATACAAAAGAAGTGTGATAAAAGACGAATCG-CGGTAG-AAA
GCATCTAATATTCCATCCATTTTTGGGTTTGGATGAAA-CCCC-TAAAATAAATGGAAAATAG-GAAGG-AAAAAA-TTC
TGCATTCCCTCACTAAGAATGGTGAAGTCCTTGGTTGATCTTTAACTTTCTTTT-----ATCTTTCTTCCTTAGATTATT
AGTACTGGG-ACAGATATATCAAAAGCTCAGTATGCAATTTGCATTAAATTTTTTTT-----ATTTCAA-TTTG------
--------------------TAATTGAGGTTACACAAAATCAGAGCCAGAAAAGAAGATAGTTGAATCTAGA-AAAGAAA
AGTAGTTCAG--GGGGGG----ATTTCGATTAAATCCATTTTGGGTTGTACAATAAAGTAATTCTAT-TTGTGTATGTGC
TCACGGGAAATATATGGTACTCTATTCCATATTCTGTTCGCTGGATCGGGAACAATCGAAAAAACAGACCCGGT-ATCGG
TATCTCTTGGAATACTGAATATAATGCTACCAAGGATTGTACTAA-TCCACGTATGTCTTTCTCCCATCAA-------TA
GGTTTCTAGTTGAAGAAATGAAAATTTTAATCTATTTGTTTGATGAGAAATGCGAAAGAAAAAAAA-GATACCCTTTGGG
AATGAAATCC-GGCTCTGCGCTCTGTACCAGCTTTCAGAGAAAAGAGG???T--TGAATTGATGTATTGATTGGATCCGT
CGGGACTGACGGGGCTCGAA
>sicula_boc_DM
TCTATTCTATAAACTACCCTACCCC-TT-CC-TTGTATAATT------CGCACATGAAGTATCTTCTGACCATCGTT-CG
ACTTCTATT-ATTCACAAA-CC-CAAATAAACAATAGAGG-TGGGTGAAAGGCAA-AAAGAAAGACGTTAA-GTTCTAAA
CTA-----CGTTTTTTAA-TGATCTAATTTTC-TTGGAATACAAA-GAAGTGTGATAAA-AATGAATCT-CGGTAC-AAA
GCATCTAATATTCCATCAATTTTTGGGTTTGGATGAAA-CCCC-TAAAATAAATGGAAAATAG-GAAGG-AAAAAA-TTC
TGCATTCCCTCACTAAGAATGGTGAAGTCCTTGGTTGATCTTTAACTTTCTTTT-----ATCTTTCTTCCATAGATTATT
AGTACTGGG-ACAGATATATCAAAAGCTCAGTATGCAATTTGCATGAAATTTTTTTTT----ATTTCAA-TTTG------
--------------------AAATTGAGGTTACACAAAATCAGAGCCAGAAAAGAAGATAGTTGAATCTAGA-AAAGAAA
AGTAGTTCAG--GG-GGG----ATTTCGATTAAATCTATTTTGGGTTGTACAATAAAGGAATTCTAT-TTGTGTATGTGC
TCACGGGAAATGTATGGTACTCTATTCCATATTCTGTTCGCTCGATCGGGAACAATCGAAAAAACAGACCGGGT-ATCGG
TATCTCTTGGAATACGGAATATAATGCTACCAAGGATTGTACTAA-TCCACGTATGTCTTTCTCCCATCAA-------TA
GGTTTCTAGTTGAAGTAATGAAAATTTTCATCTATTTGTTTGATGAGAAATGCGAAAGAAAAAAAAAGATACCCTTTGGG
AATGAAATCC-GGCTCTGCGCTCTGTACCAGCTTTCATAGAAAAGAGGGAGA--TGAATTGATGTATTGATTGGATCCGT
CGGGACTGACGGGGCTCGAA
>silvatica_A2
????????????????????????????????????????????????????????????????????????????????
????????????????????????????????????????????????????????????????????????????????
????????????????????????????????????????????????????????????????????????????????
?????????????????????????????????????A-CCCC-TAAAATAAATGGAAAATAG-GAAGG-AAAAAA-TTT
TGCATTCCCTCACTAAGAAGGGGGAAGTCCGTGGTTGATCTTTAACTTTTTTTT-----ATCTTTCTTCCTTAGATTATT
AGTACTGGG-ACAGATATATCAAAAGCTCAGTAAGCAATTTGCATGAAATTTTTTTTTT---ATTTCAA-TTTG------
--------------------TAATAGAGGTTACACAAAATCAGGGCCAGAAAAGAAGATAGTTGAATCTAGA-AAAGAAA
AGTAGTTCAG--GGGGGGG---ATTTCGATTAAATCCATTTTGGGTTGTACAATAAAGGAATTCTAT-TTGTGTATGTGC
TCACGGGAAATATATGGTACTCTATTCCATATTCTGTTCGCTGGATCGGGAACAATCGAAAAAACAGGCCCGGT-ATCGG
TATCTCTTGGAATACTGAATATAATGCTACCAAGGATTGTACTAA-TCCACGTATGTCTTTCTCCCATCAA-------TA
GGTTT?TAG?TGAAGAAATGAAAATTTTAATCTATTTATTTGATGAGAAATGCGAAAGAAAAAAAA-GATACCCTTTGGG
A??????TCC-AGCTCTGCGCTCTGTACCAGCTTTCATAGA???????????????????????????????????????
????????????????????
>spiculifolia_AS57234
??TATTCTATAAACTATCCTACCCC-TTT-C-TTGTATAATT------CGCACATGAAGTATCTTCTGACCATCGTT-CG
ACTTCTATT-ATTTACAAA-CCTCAAATAAACAATAGAGG-TGGGTGAAAGGCAA-AAAGAAAGACGTTAA-GTTCTAAA
CTA-----AGTTTTTTAA-TGATCTAATTTTC-TTGGAATACAAA-GAAGTGTGATAAA-GATGAATCT-CGGTAG-AAA
GCATCTAATATTCCATCAATTTTTGGGTTTGGATGAAA-CCCC-TAAAATAAATGGAAAATAG-GAAGG-AAAAAA-TTC
TGCATTCCCTCACTAAGAATGGTGAAGTCCTTGGTTGATCTTTAACTTTCTTTT-----ATCTTTCTTCCTTAGATTATT
AGTACTGGG-ACAGATATATCAAAAGCTCAGTATGCAATTTACATGAAATTTTTTT------ATTTCAA-TTTG------
--------------------AAATTGAGGTTACACAAAATCAGAGCCMGAAAAGAAGATAGTTGAATCTAGA-AAAGAAA
GGTAGTTCAG--GGAGGG----ATTTCGATTAAATCCATTTTGGGTTGTACAATAAAGGAATTCTAT-TTGTGTATGTGC
TCACGGGAAATATATGCTACTCTATTCCATATTCTGTTCGCTGGATCGGGAACAATCGAAAAAACAGACCCGGT-ATCGG
TATCTCTTGGAATACTGAATATAATGCTACCAAGGATTGTACTAA-TCCACGTATGTCTTTCTCCCATCAA-------TA
GGTTTCTAGTTGAAGTAATGAAAATTTTCATCTATTTGTTTGATGAGAAATGCGAAAGAAAAAAAA-GATACCCTTTGGG
AATGAAATCC-GGCTCTGCGCTCTGTACCAGCTTTCATAGAAAAGAGGGAGT--TGAATTGATGTATTGATTGGATCCGT
CGGGACTGACGGGGCTCGAA
>strigosa_MP673
????????????????????????????????????????????????????????????????????????????????
???????????????????????????????CAATAGAGG-TGGGTGAAAGGCAACAAAGAAAGACGTTAA-GTTCTAAA
CTA-----CGTTTTTTAA-TGATCTAATTTTC-TTGGAATACAAA-GAAGTGTGATAAA-GACGAATCT-CGGTAG-AAA
GCATCTAATATTCCATCCATTTTTGGGTTTGGATGAAA-CCCC-TAAAATAAATGGAAAATAG-GAAGG-AAAAAA-TTC
TGCATTCCCTCACTAAGAATGGTGAAGTCCTTGGTTGATCTTTAACTTTCTTTT-----ATCTTTYTTCCTTAGATTATT
AGTACTGGG-ACAGATATATCAAAAGCTCAGTATGCAATTTGCATTAAATTTTTTTTTTT--ATTTCAA-TTTG------
--------------------TAATTGAGGTTACACAAAATCAGAGCCAGAAAAGAAGATAGTTGAATCTAGA-AAAGAAA
AGTAGTTCAG--GGGGGG----ATTTCGATTAAATCCATTTTGGGTTGTACAATAAAGTAATTCTAT-TTGTGTATGTGC
TCACGGGAAATATATGGTACTCTATTCCATATTCTGTTCGCTGGATCGGGAACAATCGAAAAAACAGACCCGGT-ATCGG
TATCTCTTGGAATACTGAATATAATGCTACCAAGGATTGTACTAA-TCCACGTATGTCTTTCTCCCATCAA-------TA
GGTTTCTAGTTGAAGAAATGAAAATTTTAATCTATTTGTTTGATGAGAAATGCGAAAGAAAAAAAA-GATACCCTTTGGG
AATGAAATCC-GGCTYTGCGCTCTGTACCAGCTTTCAGAGAAAAGAGGGAGT--TGAATTGATGTATTGATTGGATCCGT
CGGGACTGACGGGGCTCGAA
>tenuis_EO12491
????????????????????????????????????????????????????????????????????????????????
????????????????????????????????????????????????????????????????????????????????
?????????GTTTTTTAA-TGATCTAATTTTCCTTGGAATACAAA-GAAGTGTGATAAA-GACGAATCT-CGGTAG-AAA
GCATATAATATTCCATCCATTTTGGGTTTTGGATGAAA-CCCC-TAAAATAAATGGAAAATAG-GAAGG-AAAAAA-TTC
TGCATTCCCTCACTAAGAATGGTGAAGTCCTTGGTTGATCTTTAACTTTCTTTT-----ATCTTTCTTCCTTAGATTATT
AGTACTGGG-ACAGATATATCAAAAGCTCAGTATGCAATTTGCATTAAATTTTTTTT-----ATTTCAA-TTTG------
--------------------TAATTGAGGTTACACAAAATCAGAGCCAGAAAAGAAGATAGTTGAATCTAGA-AAAGAAA
AGTAGTTCAG--GGGGGG----ATTTCGATTAAATCCATTTTGGGTTGTACAATAAAGGAATTCTAT-TTGTGTATGTGC
TCACGGGAAATATATGGTACTCTATTCCATATTCTGTTCGCTGGATCGGGAACAATCGAAAAAACAGACCCGGT-ATCGG
TATCTCTTGGAATACTGAATATAATGCTACCAAGGATTGTACTAA-TCCATGTATGTCTTTCTCCCATCAA-------TA
GGTTTCTAGTTGAAGAAATGAAAATTTTAATCTATTTGTTTGATGAGAAATGCGAAAGAAAAAAAA-GATACCCTTTGGG
AATGAAATCC-GGCTCCGCGCTCTGTACCAGCTTTCAGAGAAAAGAGGGAGT--TGAATTGATGTATTGATTGGATCCGT
CGGGACTGACGGGGCTCGA?
>tetralix_MP966
????????????????????????????????????????????????????????????????????????????????
????????????????????????????????????????????????????????????????????????????????
?????????????????????????????????TTGGAATACAAA-GAAGTGTGATAAA-GATGAATCT-CGGTAG-AAA
GCATCTAATATTCCATCAATTTTTGGGTTTGGATGAAA-CCCC-TAAAATAAATGGAAAATAGAGAAGG-AAAAAA-TTC
TGCATTCCCTCACTAAGAATAGTGAAGTCCTTGGTTGATCTTTAACTTTCTTTT-----ATCCTTCTTCCTTAGATTATT
AGTACTGGG-ACAGATATATCAAAAGCTCAGTATGCAGTTTGCATGAAATTTTTTTT-----ATTTCAA-TTCG------
--------------------TAATTGAGGTTACACMAAATCAGAGCCAGAAAAGAAGATAGTTGAATCTAGA-AAAGAAA
AGTAGTTCAG--GGAGAG----ATTTCGATTAAATCCACTTTGGGTTGTACAATAAAGGAATTCTAT-TTGTGTATGTGC
TCACGGGAAATATATGGTACTCTATTCCATCTTCTGTTCGCTGGATCAGGAACAATCGAAAAAACAGACCCGGT-ATCGG
TATCTCTTGGAATACTGAATATAATGCTACCAAGGATTGTACTAA-TCCACGTATGTCTTTCTCCCATCAA-------TA
GATTTCTAGTTGAAGTAATGAAAATTTTCATCTATTTGTTTGATGAGAAATGCAAAAGAAAAAAAAAGATACCCTTTGGG
AATGAAATCC-GGCTCTGCGTTCTGTACCAGCTTTCATAGAAAAGAGGGAGT--TGAATTGATGTATTGATTGGATCCGT
CGGGACTGACGGGGCTCGAA
>trimera_MsnA
????????????????????????????????????????????????????????????????????????????????
????????????????????????????????????????????????????????????AAAGACGTTAA-GTTCTAAA
CTA-----CGTTTTTTAA-TGATCTAATTTTC-TTGGAATACAAA-GAAGTGTGATAAA-GACGAATCT-CGGTAG-AAA
GCATCTAATATTCCATCCATTTTTGGGTTTGGATGAAA-CCCC-TAAAATAAATGGAAAATAG-GAAGG-AAAAAA-TTC
TGCATTCCCTCACTAAGAATGGTGAAGTCCTTGGTTGATCTTTAACTTTCTTTT-----ATCTTTCTTCCTTAGATTATT
AGTACTGGG-ACAGATATATCAAAAGCTCAGTATGCAATTTGCATTAAATTTTTTTT-----ATTTCAA-TTTG------
--------------------TAATTGAGGTTACACAAAATCAGAGCCAGAAAAGAAGTTAGTTGAATCTAGA-AAAGAAA
AGTAGTTCAG--GGGGGG----ATTTCGATTAAATCCATTTTGGGTTGTACAATAAAGGAATTCTAT-TTGTGTATGTGC
TCACGGGAAATATATGGTACTCTATTCCATATTCTGTTCGCTGGATCGGGAACAATCGAAAAAACAGACCCGGT-ATCGG
GATCTCTTGGAATACTGAATATAATGCTACCAAGGATTGTACTAA-TCCACGTATGTCTTTCTCCCATCAA-------TA
GGTTCCTAGTTGAAGAAATGAAAATTTTAATCTATTTGTTTGATGAGAAATGCGAAAGAAAAAAAA-GATACCCTTTGGG
AATGAAATCC-GGCTCTGCGCTCTGTACCAGCTTTCATAGAAAAGAGGGAGT--TGAATTGATG--------GGATCCGT
CGGGAC-GACGGGGCT????
>tristis_MP932
????????????????????????????????????????????????????????????????????????????????
????????????????????????????????????????????????????????????????????????????????
????????????????????????????????????????????????????????????????????????????????
?????????????????????????GGTTTGGATGAAA-CCCC-TAAATTAAATG-AAAATAG--AAGG-AAAAA--TTC
TGCATTCCCTCACTAAGAATGGTGAAGTCCTTGGTTGATCTTTAACTTTCTTTTCTTTTATCTCTCTTCCTTAGATTATT
AGTACTGGG-ACAGATATATCAAAAGCTCAGTATGCAATTTGCATTAAATTTTTTTT-----ATTTCAA-TTTG------
--------------------TAATTGAGGTTACACAAAATCAGAGCCAGAAAAGAAGATAGTTGAATCTAGA-AAAGAAA
AGTCGTTCAG--GGGGGG----ATTTCGATTAAATCCATTTTGGGTTGTACAATAAAGGAATTCTAT-TTGTGTATGTGC
TCACGGGAAATATATGGTACTCTATTCCATATTCTGTTCGCTGGATCGGGAACAATCGAAAAAACAGACCCGGT-ATCGG
TATCTCTTGGAATACTGAATATAATGCTACCAAGGCTTGTACTAA-TCCACGTATGTCTTTCTCCCATCAA-------TA
GGTTTCTAGTTGAAGAAATTAAAATTTTAATCTATTTGTTTGATGAGAAATGCGAAAGAAAAAAAA-GATACCCTTTTGG
AATGAAATCC-GGCTCTGCGCTCTGTACCAGCTTTCAGAGAAAAGAGGGAGT--TGAATTGATGTATTGATTGGATCCGT
CGGGACTGACGGGGCTCGAA
>umbellata_DS
????????????????????????????????????????????????????????????ATCTTCTGACCATCCTT-CG
ACTTCTATT-ATTCACAAA-CC-CAAATAAACAATAGAGG-TGGGTGAAAGGCAACAAAGAAAGACGTTAA-GTTCTAAA
CTA-----CGTTTTTTAA-TGATCTAATTTTC-TTGGAATACAAA-GAAGCGTGATAAAAGATTAATCT-CGGTAG-AAA
GCATCTAATATTCCATCCATTTTTGGGTTTGGATGAAA-CCCC-TAAAATAAATGGAAAATAG-GAAGG-AAAAAA-TTC
TGCATTCCCTCACTAAGAATGGTGAAGTCCTTGATTGATCTTTAACTTTCTTTT-----ATCTTTCTTCCTTAGATTATT
AGTACTGGGAACAGATATATCAAAAGTTCAGTATGCAATTTGCATTAAATTTT--------AATTTTAA-TTTG------
--------------------TAATTGAGGTTACACAAAATCAGAGCCAGAAAAGAAGATAGTTGAATCTAGA-AAAGAAA
AGTAGTTCAG--GGGGGG----ATTTCGATTAAATCCATTTTTGGTTGTACAATAAAGGAATTCTAT-TTGTGTATGTGC
TCACGGGAAATATATGGTACTCTATTCCGTATTCTGTTCGCTGGATCGGGAACAATCGAAAAAACAGACCCGGTTATCGG
TATCTCTTGGAATACCGAATATAATGCTACCAAGGATTGTACGAA-TCTACGTATGTCTTTCTCCCATCAA-------TA
GGTTTATAGTTGAAGAAATGAAAATTTTAATCTATTTGGTTGATGAGAAATGCGAAAGAAAAAAAA-GATACCCTTTGGG
AATGAAATCC-GGCTCTGCGCTCTGTACCAGCTTTCATAGAAAAGAGGGAGT--TGAATTGATGTATTGATTGGATCCGT
CGGGACTGACGGGGCTCGAA
>vagans_PPJ
????????????????????????????????????????????????????????????????????????????T-CG
ACTTCTATT-ATTCACAAA-CCTCAAATAAACAATAGAGG-TGGGTGAAAGGCAA-AAAGAAAGACGTTAA-GTTCTAAA
CTA-----CGTTTTTTAA-TGATCTAATTTTC-TTGGAATACAAA-GAAGTGTGATAAA-GATGAATCT-CGGTAG-AAA
GCATCTAATATTCCATCAATTTTTGGGTTTGGATGAAA-CCCC-TAAAATAAACGGAAAATAG-GAAGG-AAAAAA-TTY
TGCATTCCTTCACTAAGAATGGTGAAGTTCTTGGTTGATCTTTAACTTTCTTTT-----ATCTTTCTTCCTTAGATTATT
AGTACTGGG-ACAGATATATCAAAAGCTCAGTATGCAATTTGCATGAAATTTTTTTTT----ATTTCAA-TTTG------
--------------------TAATTGAGGTTACACAAAATCAGAGCCAGAAAAGAAGATAGTTGAATCTAGA-AAAGAAA
AGTAGTTCAG--GGAGGG----ATTTCGATTAAATCCATTTTGGGTTGTACAATAAAGGAATTCTAT-TTGTGTATATGC
TCACGGGAAATATATGGTACTCTATTCCCTATTCTGTTCGCTGGATCGGGAACAATCGAAAAAACAGACCCGGT-ATCGG
TATYTCTTGGAATACTGAATATAATGCTACCMAGAATTGTACTAA-TCCACGTATGTCTTTCTCCCATCAATCATCAATA
GGTTTCTGGTTGAATTAATGAAAATTTGCATCTATTTGTTTGATGAGAAATGCGAAAGAAAAAAAAAGATACCCTTTGGG
AAWGAAATCC-GGATYTGCGCTCTGTACCAGCTTTCATAGAAAAGAGGGAGT--TGAATTGATGTATTGATTGGATCCGT
CGGGACTGACGGGGCTCGAA
>velatiflora_EO12547
????????????????????????????????????????????????????????????????????????????????
????????????????????????????????????????????????????????????????????????????????
?????????????????????ATCTAATTTTC-TTGGAATACAAA-GAAGTGTGATAAA-GACGAATCT-CGGTAG-AAA
GCATCTAATATTCCATCCATTTTTGGGTTTGGATGAAA-CCCC-TAAAATAAATGGAAAATAG-GAAGG-AAAAAA-TTC
TGCATTCCCTCACTAAGAATAGTGAAGTCCTTGGTTGATCTTTAACTTTCTTTT-----ATCTTTCTTCCTTAGATTATT
AGTACTGGG-ACAGATATATCAAAAGCTCAGTATGCAATTTGCATTAAATTTTTT------AATTTCAA-TTTG------
--------------------TAATTGAGGTTACACAAAATCAGAGCCAGAAAAGAAGATAGTTGAATCTAGA-AAAGAAA
AGTAGTTCAG--GGGGGG----ATTTCGATTAAATCCATTTTGGGTTGTACAATAAAGTAATTCTAT-TTGTGTATGTGC
TCACGGGAAATATATGGTACTCTATTCCATATTCTGTTCGCTGGATCGGGAACAATCGAAAAAACAGACCCGGT-ATCGG
TATCTCTTGGAATACTGAATATAATGCTACCAAGGATTGTACTAA-TCCACGTATGTCTTTCTCCCATCAA-------TA
GGTTTCTAGTTGAAGAAATGAAAATTTTAATCTATTTGTTTGATGAGAAATGCGAAAGAAAAAAA--GATACCCTTTGGG
AATGAAATCC-GGCTCTGCGCTCTGTACCAGCTTTCAGAGAAAAG????AGT--TGAATTGATGTATTGATTGGATCCGT
CGGGACTGACGGGGCTCGAA
>vestita_EO12702
????????????????????????????????????????????????????????????????????????????????
????????????????????????????????????????????????????????????????????????????????
????????????????????????TAATTTTC-TTGGAATACAGA-GAAGTGTGATAAA-GACGAATCC-CGGTAG-AAA
GCATCTAATATTCCATCCATTTTTGGGTTTGGATGAAA-CCCC-TAAAATAAATGGAAAATAG-GAAGG-AAAAAA-TTC
TGCATTCCCTCAMTAAGAATGGTGAAGTCCTTGGTTGATCTTTAACTTTCTTTT-----ATCTTTCTTCCTTAGATTATT
AGTACTGGG-ACAGATATATCAAAAGCTCAGTATGCAATTTGCATTAAATTTTTTTT-----ATTTCAA-TTTG------
--------------------TAATTGAGGTTACACAAAATCAGAGCCAGAAAAGAAGATAGTTGAATCTAGA-AAAGAAA
AGTAGTTCAG--GGGGGG----ATTTCGATTAAATCCATTTTGGCTTGTACAATAAAGTAATTYTAT-TTGTGTATGTGC
TCACGGGAAATATATGGTACTCTATTCCATATTCTGTTCGCTGGATCGGGAACAATCGAAAAAACAGACCCGGT-ATCGG
TATCTCTTGGAATACTGAATATAATGCTACCAAGGATTGTACTAA-TCCACGTATGTCTTTCTCCCATCAA-------TA
GGTTTCTAGTTGAAGAAATGAAAATTTTAATCTATTTCTTTGATGAGAAATGCGAAAGAAAAAAAA-GATACCCTTTGGG
AATGAAATCC-GGCTCTGCGCTCTGTACCAGCTTTCAGAGAAAAGAGGGAGT--TGAATTGATGTATTGATTGGATCCGT
CGGGACTGACGGGGCTCGAA
>whyteana_A4
????????????????????????????????????????????????????????????????????????????????
????????????????????????????????????????????????????????????????????????????????
????????????????????????????????????????????????????????????????????????????????
???????????????????????????????????????????????????????GAAAATAG-GAAGG-AAAAAA-TTT
TGCATTCCCTCACTAAGAATGGTGAAGTCCTTGGTTGATCTTTAACTTTCTTTT-----ATCTTTCTTCCTTAGATTATT
AGTACTGGG-ACAGATATATCAAAAGCTCAGTATGCAATTTGCATGAAATTTTTTTT-----ATTTCAA-TTTG------
--------------------TAATTGAGGTTACACAAAATCAGGGCCAGAAAAGAAGATAGTTGAATCTAGA-AAAGAAA
AGTAGTTCAG--GGGGGGG---ATTTCGATTAAACCCATTTTGGGTTGTACAATAAAGGAATTCTAT-TTGTGTATGTGC
TCACGGGAAATATATGGTACTCTATCCCATATTCTGTTCGCTGGA---------ATCGAAAAAACAGACCCGGT-ATCGG
TATCTCTTGGAATACGGAATATAATGCTACCAAGGATTGTACTAA-TCCACGTATGTCTTTCTCCCATCAA-------TA
GGTTTCTAGTTGAAGAAATGAAAATTTTAATCTATTTGTTTGATGAGAAATGCGAAAGAAAAAAAA-GATACCCCTTGGG
AATGAAATCC-GGCTCTGCGCTCTGTACCAGCTTTCATAGAAAAGAGGGAGT--TGAATTGATGTATTGATTGGATCCGT
CGGGACTGACGGGGCTCGAA
