# Supplementary material for: ﻿An integrative approach to alpha taxonomy in Erica L. (Ericaceae) with three new species from the Western Cape, South Africa
Source: PhytoKeys. 2025 Jun 4;257:95–117. doi: 10.3897/phytokeys.257.139457 (PMC12159662; doi:10.3897/phytokeys.257.139457)
Supplement: Supplementary material 3 — Full phylogenetic data and results [file phytokeys-257-095_article-139457__-s003.zip › SUPPLEMENTARY_MATERIALS_PHYLOGENETIC-May2025/Sequence alignments/plastid/Erica_complete_alignments_20240809_14_rbcL_gene-out.fas]

>Calluna_vulgaris_BG643
??AAACAGAAACTAAAGCAAGTGTTGGATTCAAAGCGGGTGTTAAAGATTATAAATTGACTTATTATACTCCTAACTATG
AAACCAAAGATACTGATATCTTGGCAGCATTCCGAGTAACTCCTCAACCGGGAGTTCCACCTGAAGAAGCAGGGGCCGCG
GTAGCTGCGGAATCTTCTACTGGTACATGGACAACAGTGTGGACTGATGGACTTACTAGCCTTGATCGTTACAAAGGGCG
ATGCTACCACATCGAGCCTGTTGCTGGAGACGAAAATCAATATATTGCTTATGTAGCTTATCCTTTAGACCTTTTTGAAG
AAGGTTCTGTTACTAACATGTTTACTTCCATTGTGGGTAATGTATTTGGGTTCAAAGCACTGCGGGCTCTACGTCTGGAA
GATCTACGAATCCCTCCAGCGTATGTTAAAACGTTCCAAGGACCGCCTCATGGTATCCAAGTTGAAAGAGATAAATTGAA
CAAGTACGGCCGTCCCCTGTTGGGATGTACAATTAAACCAAAATTGGGGTTATCTGCTAAAAACTATGGGAGAGCTGTTT
ATGAATGTCTCCGCGGTGGACTTGATTTTACCAAAGATGATGAGAACGTAAACTCCCAACCATTTATGCGTTGGAGAGAC
CGTTTCGTATTTTGTGCCGAAGCAATTTATAAAGCACAGGCGGAAACAGGCGAAATCAAAGGGCATTACTTAAATGCTAC
TGCAGGT?????????????TGCTAAAAAGAGCTGCATTTGCCAGAGAATTAGGAGTTCCTATCGTAATGCATGACTATT
TAACAGGGGGATTCACTGCAAATACTACCTTGGCGCAATATTGCCGAGATAATGGCCTACTTCTTCACATCCATCGTGCA
ATGCACGCAGTTATTGATAGACAGAAGAATCATGGTATGCATTTTCGTGTACTAGCTAAAGCTTTACGTATGTCTGGGGG
TGATCATGTTCACGCGGGTACTGTAGTAGGTAAACTTGAAGGCGAAAGGGAAATCACTTTGGGCTTTGTTGATTTACTGC
GTATGGATTATATTGAAAAAGATCGAAACCGCGGTATTTTTTTTTCTCAAGATTGGGTCTCTCTACCAGGTGTTCTACCC
GTGGCTTCAGGGGGTATTCACGTTTGGCATATGCCTGCTCTGACCGAGATCTTTGGGGATGATTCTGTACTACAATTCGG
AGGAGGAACTTTAGGACACCCCTGGGGAAATGCACCGGGTGCCGTARCCAA?????????????????????????????
????????????????????????????????????????????????????????????????????????????????
????????????????????????????????????????????????????????????
>Daboecia_cantabrica_PPA
?AAAACAGAAACTAAAGCAAGTGTTGGATTCAAAGCTGGTGTTAAAGATTACAAATTGACTTATTATACTCCTAACTATG
AAACCAAAGATACTGATATCTTGGCAGCATTCCGAGTAACTCCTCAACCGGGAGTTCCCCCTGAAGAAGCAGGGGCCGCG
GTAGCTGCGGAATCTTCTACTGGTACATGGACAACAGTGTGGACTGATGGACTTACTAGCCTTGATCGTTACAAAGGGCG
ATGCTACCACATCGAGCCTGTTGCTGGAGACGAAAATCAATATATTGCTTATGTAGCTTATCCTTTAGACCTTTTTGAAG
AAGGTTCTGTTACTAACATGTTTACTTCCATTGTGGGTAATGTATTTGGGTTCAAAGCCCTGCGCGCTCTACGTCTGGAA
GATCTACGAATCCCTCCAGCATATTCTAAAACGTTCCAAGGACCGCCTCATGGTATCCAAGTTGAAAGAGATAAATTGAA
TAAGTACGGGCGTCCCCTGTTAGGATGTACTATTAAACCTAAATTGGGCTTATCTGCTAAAAACTATGGGAGAGCTGTTT
ATGAATGTCTCCGCGGTGGACTTGATTTTACCAAAGATGATGAGAACGTAAACTCCCAACCATTTATGCGTTGGAGAGAC
CGTTTCTTATTTTGTGCCGWAGCAATTTATAAAGCACAGGC???????????????????????????????????????
????????????????????????????????????????????????????????????????????????????????
????????????????????????????????????????????????????????????????????????????????
????????????????????????????????????????????????????????????????????????????????
????????????????????????????????????????????????????????????????????????????????
????????????????????????????????????????????????????????????????????????????????
????????????????????????????????????????????????????????????????????????????????
????????????????????????????????????????????????????????????????????????????????
????????????????????????????????????????????????????????????????????????????????
????????????????????????????????????????????????????????????
>Empetrum_nig
??????????????????????????????????????GTGTTAAAGATTACAAATTGACTTATTATACTCCTAACTATG
AAACCAAAGATACTGATATCTTAGCAGCATTCCGAGTAACTCCTCAACCGGGAGTTCCGCCTGAAGAAGCAGGGGCCGCG
GTAGCTGCGGAATCTTCTACTGGTACATGGACAACAGTGTGGACTGATGGACTTACTAGCCTTGATCGTTACAAAGGGCG
ATGCTACCACATCGAGCCTGTTGCTGGAGACGACAATCAATATATTGCTTATGTAGCTTATCCTTTAGACCTTTTTGAAG
AAGGTTCTGTTACTAACATGTTTACTTCGATTGTGGGTAATGTATTTGGGTTCAAAGCCCTGCGTGCTCTACGTCTCGAA
GATCTACGAATCCCTCCAGCGTATGCTAAAACGTTCCAAGGACCGCCTCATGGTATCCAAGTTGAAAGAGATAAATTGAA
CAAGTACGGTCGTCCCCTGTTGGGATGTACTATTAAACCAAAATTGGGGTTATCTGCTAAAAACTATGGGAGAGCTGTTT
ATGAATGTCTCCGCGGTGGACTTGATTTTACCAAAGATGATGAGAACGTGAACTCCCAACCATTTATGCGTTGGAGAGAC
CGTTTCTTATTTTGTGCCGAAGCAATTTATAAAGCACAGGCGGAAACAGGCGAAATCAAAGGGCATTACTTAAATGCTAC
TGCAGGTACATGTGAAGAAATGATGAAAAGAGCTGTATTTGCCAGAGAATTAGGAGTTCCTATCGTAATGCATGACTATT
TAACAGGGGGATTTACTGCAAATACTACCTTGGCTGAGTATTGCAGAGATAATGGCCTACTTCTTCACATCCATCGTGCA
ATGCATGCAGTTATTGATAGACAGAAGAATCATGGTATACATTTTCGTGTATTAGCTAAAGCGTTACGTATGTCTGGGGG
AGATCATATTCACGCGGGTACTGTAGTAGGTAAACTTGAAGGTGAAAGGGAAATTACTTTGGGCTTTGTTGATTTACTGC
GTGATGATTATATTGAAAAAGATCGGGGCCGCGGTATTTATTTTTCTCAAGATTGGGTCTCTCTACCAGGTGTTCTACCC
GTGGCTTCAGGGGGTATTCACGTTTGGCATATGCCTGCTCTGACCGAGATCTTTGGGGATGATTCTGTACTACAATTCGG
AGGGGGAACTTTGGGACACCCCTGGGGAAATGCACCGGGTGCCGTAGCTAATCGAGTTGCTCTAGAAGCGTGTGTGCAAG
CTCGTAATGAAGGACGTGATCTTGCTCGTGAGGGTAATGAAATTATCCGTGAGGCCAGCCAATGGAGTAATGAACTATCT
GCTGCTTGTGCAGTATGGAAGGAAATCAAATTTGAATTTCCAGCAATGGATACTTTGTAA
>arborea_Miehe
?AAAACAGAAACTAAAGCAAGTGTTGGATTCAAAGCTGGTGTTAAAGATTACAAATTGACTTATTATACTCCTAACTATG
AAACCAAAGATACTGATATCTTGGCAGCATTTCGAGTAACCCCTCAACCGGGAGTTCCACCTGAAGAAGCAGGGGCTGCG
GTAGCTGCGGAATCTTCTACTGGTACATGGACAACAGTGTGGACTGATGGACTTACTAGCCTTGATCGTTACAAAGGGCG
ATGCTACCACATCGAGCCTGTTGCTGGAGACGAAAATCAATATATTGCTTATGTAGCTTATCCTTTAGACCTTTTTGAAG
AGGGTTCTGTTACTAATATGTTTACTTCCATTGTGGGTAATGTATTTGGATTCAAAGCCCTGCGCGCTCTACGTCTGGAA
GATCTACGAATCCCTACAGCGTATGTTAAAACGTTCCAAGGACCGCCTCATGGTATCCAAGTTGAAAGAGATAAATTGAA
CAAATACGGCCGTCCCCTGTTGGGATGTACAATTAAACCTAAATTGGGGTTATCTGCTAAAAACTATGGGAGAGCTGTTT
ATGAATGTCTACGCGGTGGACTTGATTTTACCAAAGATGATGAGAACGTAAACTCCCAACCCTTTATGCGTTGGAGAGAC
CGTTTCTTATTTTGTGCCGAAGCAATTTATAAAGCACAGGCGGAAACAGGCGAAATCAAAGGGCATTACTTAAATGCTAC
TGCAGGTACATGTGAGGAAATGATGAAAAGAGCTGTATTTGCTAGAGAATTAGGAGTTCCTATCATAATGCATGACTATT
TAACAGGGGGATTCACTGCAAATACTAGCTTGGCTGAGTATTGCCGAGATAATGGCCTACTTCTTCACATCCATCGTGCT
ATGCATGCGGTTATTGATAGACAGAAGAATCATGGTATACATTTTCGTGTACTAGCTAAAGCGTTACGTATGTCTGGGGG
AGATCATATTCACGCAGGTACTGTAGTAGGTAAACTTGAAGGCGAAAGGGAAATCACTTTGGGCTTTGTTGATTTACTGC
GTCTCGATTATATTGAAAAAGATCGAAACCGCGGTATTTATTTTTCTCAAGATTGGGTCTCTCTACCAGGTGTTCTACCC
GTGGCTTCAGGGGGTATTCACGTTTGGCATATGCCTGCTCTGACCGAGATCTTTGGAGATGATTCTGTACTACAATTCGG
AGGAGGAACTTTAGGACACCCTTGGGGAAATGCACCGGGTGCCGTAGCGAATCGAGTTGCTCTAGAAGCATGTGTGCAAG
CTCGTAATGAGGGACGTGATCTTGCTCGTGAGGGTAACGAAATTATCCGTGAGGCTGGCCAATGGAGTAATGAACTATCT
GCTGCTTGTGCAGTATGGAAGGAGATCAAATTTGAATTCCCAGCAATGGATAC???????
>australis_PPF
?AAAACAGAAACTAAAGCAAGTGTTGGATTCAAAGCTGGTGTTAAAGATTACAAATTGACTTATTATACTCCTAACTATG
AAACCAAAGATACTGATATCTTGGCAGCATTCCGAGTAACCCCTCAACCGGGAGTTCCACCTGAAGAAGCAGGGGCCGCG
GTAGCTGCGGAATCTTCTACTGGTACATGGACAACAGTGTGGACTGATGGACTTACTAGCCTTGATCGTTACAAAGGGCG
ATGCTACCATATCGAGCCTGTTGCTGGAGACGAAAATCAATATATTGCTTATGTAGCTTATCCTTTAGACCTTTTTGAAG
AGGGTTCTGTTACTAATATGTTTACTTCCATTGTGGGTAATGTATTTGGATTCAAAGCCCTGCGCGCTCTACGTCTGGAA
GATCTACGAATCCCTACAGCGTATGTTAAAACGTTCCAAGGACCGCCTCATGGTATCCAAGTTGAAAGAGATAAATTGAA
CAAATACGGCCGTCCCCTGTTGGGATGTACAATTAAACCTAAATTGGGGTTATCTGCTAAAAACTATGGGAGGGCTGTTT
ATGAATGTCTACGCGGTGGACTTGATTTTACCAAAGATGATGAGAACGTAAACTCCCAACCCTTTATGCGTTGGAGAGAT
CGTTTCTTATTTTGTGCCGAAGCAATTTATAAAGCACAGGCGGAAACAGGCGAAATCAAAGGGCATTACTTAAATGCTAC
TGCAGGTACATGTGAGGAAATGATGAAAAGAGCTGTATTTGCTAGAGAATTAGGAGTTCCTATCATAATGCATGACTATT
TAACAGGGGGATTCACTGCAAATACTAGCTTGGCTGAGTATTGCCGAGATAATGGCCTACTTCTTCACATCCATCGTGCT
ATGCATGCAGTTATTGATAGACAGAAGAATCATGGTATACATTTTCGTGTACTAGCTAAAGCGTTACGTATGTCTGGGGG
AGATCATATTCACGCAGGTACTGTAGTAGGTAAACTTGAAGGCGAAAGGGAAATCACTTTGGGCTTTGTTGATTTACTGC
GTCTCGATTATATTGAAAAAGATCGAAACCGTGGTATTTATTTTTCTCAAGATTGGGTCTCTCTACCAGGTGTTCTACCC
GTGGCTTCAGGGGGTATTCACGTTTGGCATATGCCTGCTCTGACCGAGATCTTTGGAGATGATTCTGTACTACAATTCGG
AGGAGGAACTTTAGGACACCCTTGGGGAAATGCACCGGGTGCCGTAGCGAATCGAGTTGCTCTAGAAGCATGTGTGCAAG
CTCGTAATGAGGGACGTGATCTTGCTCGTGAGGGTAACGAAATTATCCGTGAGGCTGGCCAATGGAGTAATGAACTATCT
GCTGCTTGTGCAGTATGGAAGGAGATCAAATTTGAATTCCCAGCAATGGACACTTTGTAA
>benguelensis_ben_A1
?????????????????????????????????????GGTGTTAAAGATTACAAATTGACTTATTATACTCCTAACTATG
AAACCAAAGATACTGATATCTTGGCAGCATTTCGAGTAASCCCTCAACCGGGAGTTCCACCTGAAGAAGCAGGGGCCGCG
GTAGCTGCGGAATCTTCTACTGGTACATGGACAACAGTGTGGACTGATGGACTTACTAGCCTTGATCGTTACAAAGGGCG
ATGCTACCACATCGAGCCTGTTGCTGGAGACGAAAATCAATATATTGCTTATGTAGCTTATCCTTTAGACCTTTTTGAAG
AGGGTTCTGTTACTAATATGTTTACTTCCATTGTGGGTAATGTATTTGGATTCAAAGCCCTGCGCGCTCTACGTCTGGAA
GATCTACGAATCCCTACAGCGTATGTCAAAACGTTCCAAGGACCGCCTCATGGTCCCCAAGTTGAAA?????????????
????????????????????????????????????????????????????????????????????????????????
????????????????????????????????????????????????????????????????????????????????
????????????TGTGCCGAAGCAATTTATAAAGCACAGGCGGAAACAGGCGAAATCAAAGGGCATTACTTAAATGCTAC
TGCAGGTACATGTGAGGAAATGATGAAAAGAGCTGTATTTGCTAGAGAATTAGGAGTTCCTATCATAATGCATGACTATT
TAACAGGGGGATTCACTGCAAATACTAGCTTGGCTGAGTATTGCCGAGATAATGGCCTACTTCTTCACATCCATCGTGCT
ATGCATGCAGTTATTGATAGACAGAAGAATCATGGTATACATTTTCGTGTACTAGCTAAAGCGTTACGTATGTCTGGGGG
AGATCATATTCACGCAGGTACTGTAGTAGGTAAACTTGAAGGCGAAAGGGAAATCACTTTGGGCTTTGTTGATTTACTGC
GTCTCGATTATATTGAAAAAGATCGAAACCGCGGTATTTATTTTTCTCAAGATTGGGTCTCTCTACCAGGTGTTCTACCC
GTGGCTTCAGGGGGTATTCACGTTTGGCATATGCCTGCTCTGACCGAGATCTTTGGAGATGATTCTGTACTACAATTCGG
AGGAGGAACTTTAGGCCACCCTTGGGGAAATGCACCGGGTGCCGTAGCGAATCGAGTTGCTCTAGAAGCATGTGTGCAAG
CTCGTAATGAGGGACGTGATCTTGCTCGTGAGGGTAACGAAATTATCCGTGAGGCTGGCCAATGGAGTAATGAACTATCT
GCTGCTTGTGCAGTATGGAAGGAGATCAAATTTGAATTCCCAGCAATGGATACTTTGTAA
>bojeri_MP1087
?????????????????????????????????????????TTAAAGATTACAAATTGACTTATTATACTCCTAACTATG
AAACCAAAGATACTGATATCTTGGCAGCATTTCGAGTAACCCCTCAACCGGGAGTTCCACCTGAAGAAGCAGGGGCCGCG
GTAGCTGCGGAATCTTCTACTGGTACATGGACAACAGTGTGGACTGATGGACTTACTAGCCTTGATCGTTACAAAGGGCG
ATGCTACCACATCGAGCCTGTTGCTGGAGACGAAAATCAATATATTGCTTATGTAGCTTATCCTTTAGACCTTTTTGAAG
AGGGTTCTGTTACTAATATGTTTACTTCCATTGTGGGGAATGTATTTGGATTCAAAACCCTGCGCGCTGTACGTCTGGAA
GATCTACGAATCCCTACAGCGTATGTTAAAACGTTCCAAGGACCGCCTCATGGTATCCAAGTTGAAAGAGATAAATTGAA
CAAATACGGCCGTCCCCTGTTGGGATGTACAATTAAACCTAAATTGGGGTTATCTGCTAAAAACTATGGGAGAGCTGTTT
ATGAATGTCTACGCGGTGGACTTGATTTTACCAAAGATGATGAGAACGTAAACTCCCAACCCTTTATGCGTTGGAGAGAC
CGTTTCTTATTTTGTGCCGAAGCAATTTATAAAGCACAGGCGGAAACAGGCGAAATCAAAGGGCATTACTTAAATGCTAC
TGCAGGTACATGTGAGGAAATGATGAAAAGAGCTGTATTTGCTAGAGAATTAGGAGTTCCTATCATAATGCATGACTATT
TAACAGGGGGATTCACAGCAAATACTAGCTTGGCTGAGTATTGCCGAGATAATGGCCTACTTCTTCACATCCATCGTGCT
ATGCATGCAGTTATTGATAGACAGAAGAATCATGGTATACATTTTCGTGTACTAGCTAAAGCGTTACGTATGTCTGGGGG
AGATCATATTCACGCAGGTACTGTAGTAGGTAAACTTGAAGGCGAAAGGGAAATCACTTTGGGCTTTGTTGATTTACTGC
GTCTCGATTATATTGAAAAAGATCGAAACCGCGGTATTTATTTTTCTCAAGATTGGGTCTCTCTACCAGGTGTTCTACCC
GTGGCTTCAGGGGGTATTCACGTTTGGCATATGCCTGCTCTGACCGAGATCTTTGGAGATGATTCTGTACTACAATTCGG
AGGAGGAACTTTAGGACACCCTTGGGGAAATGCACCGGGTGCCGTAGCGAATCGAGTTGCTCTAGAAGCATGTGTGCAAG
CTCGTAATGAGGGACGTGATCTTGCTCGTGAGGGTAACGAAATTATCCGTGAGGCTGGCCAATGGAGTAATGAACTATCT
GCTGCTTGTGCAGTATGGAAGGAGATCAAATTTGAATTCCCAGCAATGGATACTTTGTAA
>caffra_C_MP528
TAAAACAGAAACTAAAGCAAGTGTTGGATTCAAAGCTGGTGTTAAAGATTACAAATTGACTTATTATACTCCTAACTATG
AAACCAAAGATACTGATATCTTGGCAGCATTTCGAGTAACCCCTCAACCGGGAGTTCCACCTGAAGAAGCAGGGGCCGCG
GTAGCTGCGGAATCTTCTACTGGTACATGGACAACAGTGTGGACTGATGGACTTACTAGCCTTGATCGTTACAAAGGGCG
ATGCTACCACATCGAGCCTGTTGCTGGAGACGAAAATCAATATATTGCTTATGTAGCTTATCCTTTAGACCTTTTTGAAG
AGGGTTCTGTTACTAATATGTTTACTTCCATTGTGGGTAATGTATTTGGATTCAAAGCCCTGCGCGCTCTACGTCTGGAA
GATCTACGAATCCCTACAGCGTATGTTAAAACGTTCCAAGGACCGCCTCATGGTATCCAAGTTGAAAGAGATAAATTGAA
CAAATACGGCCGTCCCCTGTTGGGATGTACAATTAAACCTAAATTGGGGTTATCCGCTAAAAACTATGGGAGAGCTGTTT
ATGAATGTCTACGCGGTGGACTTGATTTTACCAAAGATGATGAGAACGTAAACTCCCAACCCTTTATGCGTTGGAGAGAC
CGTTTCTTATTTTGTGCCGAAGCAATTTATAAAGCACAGGCGGAAACAGGCGAAATCAAAGGGCATTACTTAAAT?????
????????????????????????????????????????????????????????????????????????????????
????????????????????????????????????????????????????????????????????????????????
????????????????????????????????????????????????????????????????????????????????
????????????????????????????????????????????????????????????????????????????????
????????????????????????????????????????????????????????????????????????????????
????????????????????????????????????????????????????????????????????????????????
????????????????????????????????????????????????????????????????????????????????
????????????????????????????????????????????????????????????????????????????????
????????????????????????????????????????????????????????????
>caffrorum_MP644
????????????????????????????????????????????????????????????????????????????????
????????????????????????????????????????????????????????????????????????????????
????????????????????????????????????????????????????????????????????????????????
????????????????????????????????????????????????????????????????????????????????
????????????????????????????????????????????????????????????????????????????????
????????????????????????????????????????????????????????????????????????????????
????????????????????????????????????????????????????????????????????????????????
????????????????????????????????????????????????????????????????????????????????
?????????????????????????????????????????????????????????????????????????????TAC
TGCAGGTACATGTGAGGAAATGATGAAAAGAGCTGTATTTGCTAGAGAATTAGGAGTTCCTATCATAATGCATGACTATT
TAACAGGGGGATTCACTGCAAATACTAGCTTGGCTGAGTATTGCCGAGATAATGGCCTACTTCTTCACATCCATCGTGCT
ATGCATGCAGTTATTGATAGACAGAAGAATCATGGTATACATTTTCGTGTACTAGCTAAAGCGTTACGTATGTCTGGGGG
AGATCATATTCACGCAGGTACTGTAGTAGGTAAACTTGAAGGCGAAAGGGAAATCACTTTGGGCTTTGTTGATTTACTGC
GTCTCGATTATATTGAAAAAGATCGAAACCGCGGTATTTATTTTTCTCAAGATTGGGTCTCTCTACCAGGTGTTCTACCC
GTGGCTTCAGGGGGTATTCACGTTTGGCATATGCCTGCTCTGACCGAGATCTTTGGAGATGATTCTGTACTACAATTCGG
AGGAGGAACTTTAGGACACCCTTGGGGAAATGCACCGGGTGCCGTAGCGAATCGAGTTGCTCTAGAAGCATGTGTGCAAG
CTCGTAATGAGGGACGTGATCTTGCTCGTGAGGGTAACGAAATTATCCGTGAGGCTGGCCAATGGAGTAATGAACTATCT
GCTGCTTGTGCAGTATGGAAGGAGATCAAATTTGAATTCCCAGCAAT?????????????
>carnea_ATsn5
??????????????????????????????????????????????GATTACAAATTGACTTATTATACTCCTAACTATG
AAACCAAAGATACTGATATCTTGGCAGCATTCCGAGTAACCCCTCAACCGGGAGTTCCACCTGAAGAAGCAGGGGCCGCG
GTAGCTGCGGAATCTTCTACTGGTACATGGACAACAGTGTGGACTGATGGACTTACTAGCCTTGATCGTTACAAAGGGCG
ATGCTACCACATCGAGCCTGTTGCTGGAGACGAAAATCAATATATTGCTTATGTAGCTTATCCTTTAGACCTTTTTGAAG
AGGGTTCTGTTACTAATATGTTTACTTCCATTGTGGGTAATGTATTTGGATTCAAAGCCCTGCGCGCTCTACGTCTGGAA
GATCTACGAATCCCTACAGCGTATGTTAAAACGTTCCAAGGACCGCCTCATGGTATCCAAGTTGAAAGAGATAAATTGAA
CAAATACGGCCGTCCCCTGTTGGGATGTACAATTAAACCTAAATTGGGGTTATCTGCTAAAAACTATGGGAGAGCTGTTT
ATGAATGTCTACGCGGTGGACTTGATTTTACCAAAGATGATGAGAACGTAAACTCCCAACCCTTTATGCGTTGGAGAGAC
CGTTTCTTATTTTGTGCCGAAGCAATTTATAAAGCACAGGCGGAAACAGGCGAAATCAAAGGGCATTACTTAAATGCTAC
TGCAGGTACATGTGAGGAAATGATGAAAAGAGCTGTATTTGCTAGAGAATTAGGAGTTCCTATCATAATGCATGACTATT
TAACAGGGGGATTCACTGCAAATACTAGTTTGGCTGAGTATTGCCGAGATAATGGCCTACTTCTTCACATCCATCGTGCA
ATGCATGCAGTTATTGATAGACAGAAGAATCATGGTATACATTTTCGTGTACTAGCTAAAGCGTTACGTATGTCTGGGGG
AGATCATATTCACGCAGGTACTGTAGTAGGTAAACTTGAAGGCGAAAGGGAAATCACTTTGGGCTTTGTTGATTTACTGC
GTCTCGATTATATTGAAAAAGACCGAAACCGCGGTATTTATTTTTCTCAAGATTGGGTCTCTCTACCAGGTGTTCTACCC
GTGGCTTCAGGGGGTATTCACGTTTGGCATATGCCTGCTCTGACCGAGATCTTTGGAGATGATTCTGTACTACAATTCGG
AGGAGGAACTTTAGGACACCCTTGGGGAAATGCACCGGGTGCCGTAGCGAATCGAGTTGCTCTAGAAGCATGTGTGCAAG
CTCGTAATGAGGGACGTGATCTTGCTCGTGAGGGTAACGAAATTATCCGTGAGGCTGGCCAATGGAGTAATGAACTATCT
GCTGCTTGTGCAGTATGGAAGGAGATCAAATTTGAATTCCCAGCAATGGATACTTTGTAA
>cerinthoides_MP653
?????????????????????????????????????????????AGATTACAAATTGACTTATTATACTCCTAACTATG
AAACCAAAGATACTGATATCTTGGCAGCATTTCGAGTAACCCCTCAACCGGGAGTTCCACCTGAAGAAGCAGGGGCCGCG
GTAGCTGCGGAATCTTCTACTGGTACATGGACAACAGTGTGGACTGATGGACTTACTAGCCTTGATCGTTACAAAGGGCG
ATGCTACCACATCGAGCCTGTTGCTGGAGACGAAAATCAATATATTGCTTATGTAGCTTATCCTTTAGACCTTTTTGAAG
AGGGTTCTGTTACTAATATGTTTACTTCCATTGTGGGTAATGTATTTGGATTCAAAGCCCTGCGCGCTCTACGTCTGGAA
GATCTACGAATCCCTACAGCGTATGTTAAAACGTTCCAAGGACCGCCTCATGGTATCCAAGTTGAAAGAGATAAATTGAA
CAAATACGGCCGTCCCCTGTTGGGATGTACAATTAAACCTAAATTGGGGTTATCTGCTAAAAACTATGGGAGAGCTGTTT
ATGAATGTCTACGCGGTGGACTTGATTTTACCAAAGATGATGAGAACGTAAACTCCCAACCCTTTATGCGTTGGAGAGAC
CGTTTCTTATTTTGTGCCGAAGCTATTTATAAAGCACAGGCGGAAACAGGCGAAATCAAAGGGCATTACTTAAATGCTAC
TGCAGGTACATGTGAGGAAATGATGAAAAGAGCTGTATTTGCTAGAGAATTAGGAGTTCCTATCATAATGCATGACTATT
TAACAGGGGGATTCACTGCAAATACTAGCTTGGCTGAGTATTGCCGAGATAATGGCCTACTTCTTCACATCCATCGTGCT
ATGCATGCAGTTATTGATAGACAGAAGAATCATGGTATACATTTTCGTGTACTAGCTAAAGCGTTACGTATGTCTGGGGG
AGATCATATTCACGCAGGTACTGTAGTAGGTAAACTTGAAGGCGAAAGGGAAATCACTTTGGGCTTTGTTGATTTACTGC
GTCTCGATTATATTGAAAAAGATCGAAACCGCGGTATTTATTTTTCTCAAGATTGGGTCTCTCTACCAGGTGTTCTACCC
GTGGCTTCAGGGGGTATTCACGTTTGGCATATGCCTGCTCTGACCGAGATCTTTGGAGATGATTCTGTACTACAATTCGG
AGGAGGAACTTTAGGACACCCTTGGGGAAATGCACCGGGTGCCGTAGCGAATCGAGTTGCTCTAGAAGCATGTGTGCAAG
CTCGTAATGAGGGACGTGATCTTGCTCGTGAGGGTAACGAAATTATCCGTGAGGCTGGCCAATGGAGTAATGAACTATCT
GCTGCTTGTGCAGTATGGAAGGAGATCAAATTTGAATTCCCTGCAATGGATACTTTGTAA
>cinerea_MP967
??????????????????????????????????????????????GATTACAAATTAACTTATTATACTCCTAACTATG
AAACCAAAGATACTGATATCTTGGCAGCATTCCGAGTAACCCCTCAACCGGGAGTTCCACCTGAAGAAGCAGGGGCCGCG
GTAGCGGCGGAATCTTCTACTGGTACATGGACAACAGTGTGGACTGATGGACTTACTAGCCTTGATCGTTACAAAGGGCG
ATGCTACCACATCGAGCCTGTTGCTGGAGACGAAAATCAATATATTGCTTATGTAGCTTATCCTTTAGACCTTTTTGAAG
AGGGTTCTGTTACTAATATGTTTACTTCCATTGTGGGTAATGTATTTGGATTCAAAGCCCTGCGCGCTCTACGTCTGGAA
GATCTACGAATCCCTACAGCGTATGTTAAAACGTTCCAAGGACCGCCTCATGGTATCCAAGTTGAAAGAGATAAATTGAA
CAAATATGGCCGTCCCCTGTTGGGATGTACAATTAAACCTAAATTGGGGTTATCCGCTAAAAACTATGGGAGAGCTGTTT
ATGAATGTCTACGCGGTGGACTTGATTTTACCAAAGATGATGAGAACGTAAACTCCCAACCCTTTATGCGTTGGAGAGAC
CGTTTCTTATTTTGTGCCGAAGCAATTTATAAAGCACAGGCGGAAACAGGCGAAATCAAAGGGCATTACTTAAATGCTAC
TGCAGGTACATGTGAGGAAATGATGAAAAGAGCTGTATTTGCTAGAGAATTAGGAGTTCCTATCATAATGCATGACTATT
TAACAGGGGGATTCACTGCAAATACTAGCTTGGCTGAGTATTGCCGAGATAATGGCCTACTTCTGCACATCCATCGTGCA
ATGCATGCAGTTATTGATAGACAGAAGAATCATGGTATACATTTTCGTGTACTAGCTAAAGCGTTACGTATGTCTGGGGG
AGATCATATTCACGCAGGTACTGTAGTAGGTAAACTTGAAGGCGAAAGGGAAATCACTTTGGGCTTTGTTGATTTACTCC
GTCTCGATTATATTGAAAAAGATCGAAACCGCGGTATTTATTTTTCTCAAGATTGGGTCTCTCTACCAGGTGTTCTACCC
GTGGCTTCAGGGGGTATTCACGTTTGGCATATGCCTGCTCTGACCGAGATCTTTGGAGATGATTCTGTACTACAATTCGG
AGGAGGAACTTTAGGCCACCCTTGGGGAAATGCACCGGGCGCCGTAGCGAATCGAGTTGCTCTAGAAGCATGTGTGCAAG
CTCGTAATGAGGGACGTGATCTTGCTCGTGAGGGTAACGAAATTATCCGTGAGGCTGGCCAATGGAGTAATGAACTATCT
GCTGCTTGTGCAGTATGGAAGGAGATCAAATTTGAATTCCCAGCAATGGATACTTTGTAA
>corifolia_MP823
??????????????????????????????????GCTGGTGTTAAAGATTACAAATTGACTTATTATACTCCTAACTATG
AAACCAAAGATACTGATATCTTGGCAGCATTTCGAGTAACCCCTCAACCGGGAGTTCCACCTGAAGAAGCAGGGGCCGCG
GTAGCTGCGGAATCTTCTACTGGTACATGGACAACAGTGTGGACTGATGGACTTACTAGCCTTGATCGTTACAAAGGGCG
ATGCTACCACATCGAGCCTGTTGCTGGAGACGAAAATCAATATATTGCTTATGTAGCTTATCCTTTAGACCTTTTTGAAG
AGGGTTCTGTTACTAATATGTTTACTTCCATTGTGGGTAATGTATTTGGATTCAAAGCCCTGCGCGCTCTACGTCTGGAA
GATCTACGAATCCCTACAGCGTATGTTAAAACGTTCCAAGGACCGCCTCATGGTATCCAAGTTGAAAGAGATAAATTGAA
CAAATACGGCCGTCCCCTGTTGGGATGTACAATTAAACCTAAATTGGGGTTATCTGCTAAAAACTATGGGAGAGCAGTTT
ATGAATGTCTACGCGGTGGACTTGATTTTACCAAAGATGATGAGAACGTAAACTCCCAACCCTTTATGCGTTGGAGAGAC
CGTTTCTTATTTTGTGCCGAAGCAATTTATAAAGCACAGGCGGAAACAGGCGAAATCAAAGGGCATTACTTAAATGCTAC
TGCAGGTACATGTGAGGAAATGATGAAAAGAGCTGTATTTGCTAGAGAATTAGGAGTTCCTATCATAATGCATGACTATT
TAACAGGGGGATTCACTGCAAATACTAGCTTGGCTGAGTATTGCCGAGATAATGGCCTACTTCTTCACATCCATCGTGCT
ATGCATGCAGTTATTGATAGACAGAAGAATCATGGTATACATTTTCGTGTACTAGCTAAAGCGTTACGTATGTCTGGGGG
AGATCATATTCACGCAGGTACTGTAGTAGGTAAACTTGAAGGCGAAAGGGAAATCACTTTGGGCTTTGTTGATTTACTGC
GTCTCGATTATATTGAAAAAGATAGAAACCGCGGTATTTATTTTTCTCAAGATTGGGTCTCTCTACCAGGTGTTCTACCC
GTGGCTTCAGGGGGTATTCACGTTTGGCATATGCCTGCTCTGACCGAGATCTTTGGAGATGATTCTGTACTACAATTCGG
AGGAGGAACTTTAGGACACCCTTGGGGAAATGCACCGGGTGCCGTAGCGAATCGAGTTGCTCTAGAAGCATGTGTGCAAG
CTCGTAATGAGGGACGTGATCTTGCTCGTGAGGGTAACGAAATTATCCGTGAGGCTGGCCAATGGAGTAATGAACTATCT
GCTGCTTGTGCAGTATGGAAGGAGATCAAATTTGAATTCCCAGCAATGGATACTTTGTAA
>cristata_MP820
????????????????????????????????????????????????????????????????????????????????
????????????????????????????????????????????????????????????????????????????????
????????????????????????????????????????????????????????????????????????????????
????????????????????????????????????????????????????????????????????????????????
????????????????????????????????????????????????????????????????????????????????
????????????????????????????????????????????????????????????????????????????????
????????????????????????????????????????????????????????????????????????????????
????????????????????????????????????????????????????????????????????????????????
????????????????????????????????????????????????????????????????????????????????
????????????????????????????????????????????????????????????????????????????????
?????????????????GCAAATACCAGCTTGGCTGAGTATTGCCGAGATAATGGCCTACTTCTTCACATCCATCGTGCT
ATGCATGCAGTTATTGATAGACAGAAGAATCATGGTATACATTTTCGTGTACTAGCTAAAGCGTTACGTATGTCTGGGGG
AGATCATATTCACGCAGGTACTGTAGTAGGTAAACTTGAAGGCGAAAGGGAAATCACTTTGGGCTTTGTTGATTTACTGC
GTCTCGATTATATTGAAAAAGATCGAAACCGCGGTATTTATTTTTCTCAAGATTGGGTCTCTCTACCAGGTGTTCTACCC
GTGGCTTCAGGGGGTATTCACGTTTGGCATATGCCTGCTCTGACCGAGATCTTTGGAGATGATTCTGTACTACAATTCGG
AGGAGGAACTTTAGGACACCCTTGGGGAAATGCACCGGGTGCCGTAGCGAATCGAGTTGCTCTAGAAGCATGTGTGCAAG
CTCGTAATGAGGGACGTGATCTTGCTCGTGAGGGTAACGAAATTATCCGTGAGGCTGGCCAATGGAGTAATGAACTATCT
GCTGCTTGTGCAGTATGGAAGGAGATCAAATTTGAATTCCCAGCAATGGATACTTTGTAA
>inflata_MP784
????????????????????????????????????????GTTAAAGATTACAAATTGACTTATTATACTCCTAACTATG
AAACCAAAGATACTGATATCTTGGCAGCATTTCGAGTAACCCCTCAACCGGGAGTTCCACCTGAAGAAGCAGGGGCCGCG
GTAGCTGCGGAATCTTCTACTGGTACATGGACAACAGTGTGGACTGATGGACTTACTAGCCTTGATCGTTACAAAGGGCG
ATGCTACCACATCGAGCCTGTTGCTGGAGACGAAAATCAATATATTGCTTATGTAGCTTATCCTTTAGACCTTTTTGAAG
AGGGTTCTGTTACTAATATGTTTACTTCCATTGTGGGTAATGTATTTGGATTCAAAGCCCTGCGCGCTCTACGTCTGGAA
GATCTACGAATCCCTACA??????????????????????????????????????????????????????????????
????????????????????????????????????????????????????????????????????????????????
???????????????????????????????????????????????????????????????????????????GAGAT
CGTTTCTTATTTTGTGCCGAAGCAATTTATAAAGCACAGGCGGAAACAGGCGAAATCAAAGGGCATTACTTAAATGCTAC
TGCAGGTACATGTGAGGAAATGATGAAAAGAGCTGTATTTGCTAGAGAATTAGGAGTTCCTATCATAATGCATGACTATT
TAACAGGGGGATTCACTGCAAATACTAGCTTGGCTGAGTATTGCCGAGATAATGGCCTACTTCTTCACATCCATCGTGCT
ATGCATGCAGTTATTGATAGACAGAAGAATCATGGTATACATTTTCGTGTACTAGCTAAAGCGTTACGTATGTCTGGGGG
AGATCATATTCACGCAGGTACTGTAGTAGGTAAACTTGAAGGCGAAAGGGAAATCACTTTGGGCTTTGTTGATTTACTGC
GTCTCGATTATATTGAAAAAGATCGAAACCGCGGTATTTATTTTTCTCAAGATTGGGTCTCTCTACCAGGTGTTCTACCC
GTGGCTTCAGGGGGTATTCACGTTTGGCATATGCCTGCTCTGACCGAGATCTTTGGAGATGATTCTGTACTACAATTCGG
AGGAGGAACTTTAGGACACCCTTGGGGAAATGCACCGGGTGCCGTAGCGAATCGAGTTGCTCTAGAAGCATGTGTGCAAG
CTCGTAATGAGGGACGTGATCTTGCTCGTGAGGGTAACGAAATTATCCGTGAGGCTGGCCAATGGAGTAATGAACTATCT
GCTGCTTGTGCAGTATGGAAGGAGATCAAATTTGAATTCCCAGCAATGGATACTTTGTAA
>ingeana_EO11805
??????????????????????????????????????????????GATTACAAATTGACTTATTATACTCCTAACTATG
AAACCAAAGATACTGATATCTTGGCAGCATTTCGAGTAACCCCTCAACCGGGAGTTCCACCTGAAGAAGCAGGGGCCGCG
GTAGCTGCGGAATCTTCTACTGGTACATGGACAACAGTGTGGACTGATGGACTTACTAGCCTTGATCGTTACAAAGGGCG
ATGCTACCACATCGAGCCTGTTGCTGGAGACGAAAATCAATATATTGCTTATGTAGCTTATCCTTTAGACCTTTTTGAAG
AGGGTTCTGTTACTAATATGTTTACTTCCATTGTGGGTAATGTATTTGGATTCAAAGCCCTGCGCGCTCTACGTCTGGAA
GATCTACGAATCCCTACAGCGTATGTTAAAACGTTCCAAGGACCGCCTCATGGTATCCAAGTTGAAAGAGATAAATTGAA
CAAATACGGCCGTCCCCTGTTGGGATGTACAATTAAACCTAAATTGGGGTTATCTGCTAAAAACTATGGGAGAGCTGTTT
ATGAATGTCTACGCGGTGGACTTGATTTTACCAAAGATGATGAGAACGTAAACTCCCAACCCTTTATGCGTTGGAGAGAC
CGTTTCTTATTTTGTGCCGAAGCTATTTATAAAGCACAGGCGGAAACAGGCGAAATCAAAGGGCATTACTTAAATGCTAC
TGCAGGTACATGTGAGGAAATGATGAAAAGAGCTGTATTTGCTAGAGAATTAGGAGTTCCTATCATAATGCATGACTATT
TAACAGGGGGATTCACTGCAAATACTAGCTTGGCTGAGTATTGCCGAGATAATGGCCTACTTCTTCACATCCATCGTGCT
ATGCATGCAGTTATTGATAGACAGAAGAATCATGGTATACATTTTCGTGTACTAGCTAAAGCGTTACGTATGTCTGGGGG
AGATCATATTCACGCAGGTACTGTAGTAGGTAAACTTGAAGGCGAAAGGGAAATCACTTTGGGCTTTGTTGATTTACTGC
GTCTCGATTATATTGAAAAAGATCGAAACCGCGGTATTTATTTTTCTCAAGATTGGGTCTCTCTACCAGGTGTTCTACCC
GTGGCTTCAGGGGGTATTCACGTTTGGCATATGCCTGCTCTGACCGAGATCTTTGGAGATGATTCTGTACTACAATTCGG
AGGAGGAACTTTAGGACACCCTTGGGGAAATGCACCGGGTGCCGTAGCGAATCGAGTTGCTCTAGAAGCATGTGTGCAAG
CTCGTAATGAGGGACGTGATCTTGCTCGTGAGGGTAACGAAATTATCCGTGAGGCTGGCCAATGGAGTAATGAACTATCT
GCTGCTTGTGCAGTATGGAAGGAGATCAAATTTGAATTCCCTGCAATGGATACTTTGTAA
>kingaensis_rug_BB2981
????????????????????????????????????????????????????????????????????????????????
????????????????????????????????????????????????????????????????????????????????
????????????????????????????????????????????????????????????????????????????????
????????????????????????????????????????????????????????????????????????????????
????????????????????????????????????????????????????????????????????????????????
????????????????????????????????????????????????????????????????????????????????
????????????????????????????????????????????????????????????????????????????????
????????????????????????????????????????????????????????????????????????????????
????????????????????????????????????????????????????????????????????????????CTAC
TGCAGGTACATGTGAGGAAATGATGAAAAGAGCTGTATTTGCTAGAGAATTAGGAGTTCCTATCATAATGCATGACTATT
TAACAGGGGGATTCACTGCAAATACTAGCTTGGCTGAGTATTGCCGAGATAATGGCCTACTTCTTCACATCCATCGTGCT
ATGCATGCAGTTATTGATAGACAGAAGAATCATGGTATACATTTTCGTGTACTAGCTAAAGCCTTACGTATGTCTGGGGG
AGATCATATTCACGCAGGTACTGTAGTAGGTAAACTTGAAGGCGAAAGGGAAATCACTTTGGGCTTTGTTGATTTACTGC
GTCTCGATTATATTGAAAAAGATCGAAACCGCGGTATTTATTTTTCTCAAGATTGGGTCTCTCTACCAGGTGTTCTACCC
GTGGCTTCAGGGGGTATTCACGTTTGGCATATGCCTGCTCTGACCGAGATCTTTGGAGATGATTCTGTACTCCAATTCGG
AGGAGGAACTTTAGGACACCCTTGGGGAAATGCACCGGGTGCCGTAGCGAATCGAGTTGCTCTAGAAGCATGTGTGCAAG
CTCGTAATGAGGGACGTGATCTTGCTCGTGAGGGTAACGAAATTATCCGTGAGGCTTGCCAATGGAGTAATGAACTATCT
GCTGCTTGTGCAGTATGGAAGGAGATCAAATTTGAATTCCCAGCAATGGATACTTTGTAA
>mackayana_PPK
??????????????????????????????????????????????????????ATTGACTTATTATACTCCTAACTATG
AAACCAAAGATACTGATATCTTGGCAGCATTCCGAGTAACCCCTCAACCGGGAGTTCCACCTGAAGAAGCAGGGGCCGCG
GTAGCTGCGGAATCTTCTACTGGTACATGGACAACAGTGTGGACTGATGGACTTACTAGCCTTGATCGTTACAAAGGGCG
ATGCTACCACATCGAGCCTGTTGCTGGAGACGAAAATCAATATATTGCTTATGTAGCTTATCCCTTAGACCTTTTTGAAG
AGGGTTCTGTTACTAATATGTTTACTTCCATTGTGGGTAATGTATTTGGATTCAAAGCCCTGCGCGCTCTACGTCTGGAA
GATCTACGAATCCCTACAGCGTATGTTAAAACGTTCCAAGGACCGCCTCATGGTATCCAAGTTGAAAGAGATAAATTGAA
CAAATACGGCCGTCCCCTGTTGGGATGTACAATTAAACCGAAATTGGGGTTATCTGCTAAAAACTATGGGAGAGCTGTTT
ATGAATGTCTACGCGGTGGCCTTGATTTTACCAAAGATGATGAGAACGTAAACTCCCAACCCTTTATGCGTTGGAGAGAC
CGTTTCTTATTTTGTGCCGAAGCAATTTATAAAGCACAGGCGGAAACAGGCGAAATCAAAGGGCATTACTTAAATGCTAC
TGCAGGTACATGTGAGGAAATGATGAAAAGAGCTGTATTTGCTAGAGAATTAGGAGTTCCTATCATAATGCATGACTATT
TAACAGGGGGATTCACTGCAAATACTAGCTTGGCTGAGTATTGCCGAGATAATGGCCTACTTCTTCACATCCATCGTGCA
ATGCATGCAGTTATTGATAGACAGAAGAATCATGGTATACATTTTCGTGTACTAGCTAAAGCGTTACGTATGTCCGGGGG
AGATCATATTCACGCAGGTACTGTAGTAGGTAAACTTGAAGGCGAAAGGGAAATCACTTTGGGCTTTGTTGATTTACTGC
GTCTCGATTATATTGAAAAAGATCGAAACCGCGGTATTTATTTTTCTCAAGATTGGGTCTCTCTACCAGGTGTTCTACCC
GTGGCTTCAGGGGGTATTCACGTTTGGCATATGCCTGCTCTGACCGAGATCTTTGGAGATGATTCTGTACTCCAATTCGG
AGGAGGAACTTTAGGACACCCTTGGGGAAATGCACCGGGTGCCGTAGCGAATCGAGTTGCTCTAGAAGCATGTGTGCAAG
CTCGTAATGAGGGACGTGATCTTGCTCGTGAGGGTAACGAAATTATCCGTGAGGCTGGCCAATGGAGTAATGAACTATCT
GCTGCTTGTGCAGTATGGAAGGAGATCAAATTTGAATTCCCAGCAATGGATACTTTGTAA
>multumbellifera_MP822
??AAACAGAAACTAAAGCAAGTGTTGGATTCAAAGCTGGTGTTAAAGATTACAAATTGACTTATTATACTCCTAACTATG
AAACCAAAGATACTGATATCTTGGCAGCATTTCGAGTAACCCCTCAACCGGGAGTTCCACCTGAAGAAGCAGGGGCCGCG
GTAGCTGCGGAATCTTCTACTGGTACATGGACAACAGTGTGGACTGATGGACTTACTAGCCTTGATCGTTACAAAGGGCG
ATGCTACCACATCGAGCCTGTTGCTGGAGACGAAAATCAATATATTGCTTATGTAGCTTATCCTTTAGACCTTTTTGAAG
AGGGTTCTGTTACTAATATGTTTACTTCCATTGTGGGTAATGTATTTGGATTCAAAGCCCTGCGCGCTCTACGTCTGGAA
GATCTACGAATCCCTACAGCGTATGTTAAAACGTTCCAAGGACCGCCTCATGGTATCCAAGTTGAAAGAGATAAATTGAA
CAAATACGGCCGTCCCCTGTTGGGATGTACAATTAAACCTAAATTGGGGTTATCTGCTAAAAACTATGGGAGAGCTGTTT
ATGAATGTCTACGCGGTGGACTTGATTTTACCAAAGATGATGAGAACGTAAACTCCCAACCCTTTATGCGTTGGAGAGAC
CGTTTCTTATTTTGTGCCGAAGCAATTTATAAAGCACAGGCGGAAACAGGCGAAATCAAAGGGCATTACTTAAATGCTAC
TGCAGGTACATGTGAGGAAATGATGAAAAGAGCTGTATTTGCTAGAGAATTAGGAGTTCCTATCATAATGCATGACTATT
TAACAGGGGGATTCACTGCAAATACTAGCTTGGCTGAGTATTGCCGAGATAATGGCCTACTTCTTCACATCCATCGTGCT
ATGCATGCAGTTATTGATAGACAGAAGAATCATGGTATACATTTTCGTGTACTAGCTAAAGCGTTACGTATGTCTGGGGG
AGATCATATTCACGCAGGTACTGTAGTAGGTAAACTTGAAGGCGAAAGGGAAATCACTTTGGGCTTTGTTGATTTACTGC
GTCTCGATTATATTGAAAAAGATCGAAACCGCGGTATTTATTTTTCTCAAGATTGGGTCTCTCTACCAGGTGTTCTACCC
GTGGCTTCAGGGGGTATTCACGTTTGGCATATGCCTGCTCTGACCGAGATCTTTGGAGATGATTCTGTACTACAATTCGG
AGGAGGAACTTTAGGACACCCTTGGGGAAATGCACCGGGTGCCGTAGCGAATCGAGTTGCTCTAGAAGCATGTGTGCAAG
CTCGTAATGAGGGACGTGATCTTGCTCGTGAGGGTAACGAAATTATCCGTGAGGCTGGCCAATGGAGTAATGAACTATCT
GCTGCTTGTGCAGTATGGAAGGAGATCAAATTTGAATTCCCAGCAATGGATACTTTGTAA
>nabea_BG609
ACAAACAGAAACTAAAGCAAGTGTTGGATTCAAAGCTGGTGTTAAAGATTACAAATTGACTTATTATACTCCTAACTATG
AAACCAAAGATACTGATATCTTGGCAGCATTTCGAGTAACCCCTCAACCGGGAGTTCCGCCTGAAGAAGCAGGGGCCGCG
GTAGCTGCGGAATCTTCTACTGGTACATGGACAACAGTGTGGACTGATGGACTTACTAGCCTCGATCGTTACAAAGGGCG
ATGCTACCACATCGAGCCTGTTGCTGGAGACGAAAATCAATATATTGCTTATGTAGCTTATCCTTTAGACCTTTTTGAAG
AGGGTTCTGTTACTAATATGTTTACTTCCATTGTGGGTAATGTATTTGGATTCAAAGCCCTGCGCGCTCTACGTCTGGAA
GATCTACGAATCCCTACAGCGTATGTTAAAACGTTCCAAGGACCGCCTCATGGTATCCAAGTTGAAAGAGATAAATTGAA
CAAATACGGCCGTCCCCTGTTGGGATGTACAATTAAACCTAAATTGGGGTTATCTGCTAAAAACTATGGGAGAGCTGTTT
ATGAATGTCTACGCGGTGGACTTGATTTTACCAAAGATGATGAGAACGTAAACTCCCAACCCTTTATGCGTTGGAGAGAC
CGTTTCTTATTTTGTGCCGAAGCTATTTATAAAGCACAGGCGGAAACAGGCGAAATCAAAGGGCATTACTTAAATGCTAC
TGCAGGTACATGTGAGGAAATGATGAAAAGAGCTGTATTTGCTAGAGAATTAGGAGTTCCTATCATAATGCATGACTATT
TAACAGGGGGATTCACTGCAAATACTAGCTTGGCTGAGTATTGCCGAGATAATGGCCTACTTCTTCACATCCATCGTGCT
ATGCATGCAGTTATTGATAGACAGAAGAATCATGGTATACATTTTCGTGTACTAGCTAAAGCGTTACGTATGTCTGGGGG
AGATCATATTCACGCAGGTACTGTAGTAGGTAAACTTGAAGGCGAAAGGGAAATCACTTTGGGCTTTGTTGATTTACTGC
GTCTCGATTATATTGAAAAAGATCGAAACCGCGGTATTTATTTTTCTCAAGATTGGGTCTCTCTACCAGGTGTTCTACCC
GTGGCTTCAGGGGGTATTCACGTTTGGCATATGCCTGCTCTGACCGAGATCTTTGGAGATGATTCTGTACTACAATTCGG
AGGAGGAACTTTAGGACACCCTTGGGGAAATGCACCGGGTGCCGTAGCGAATCGAGTTGCTCTAGAAGCATGTGTGCAAG
CTCGTAATGAGGGACGTGATCTTGCTCGTGAGGGTAACGAAATTATCCGTGAGGCTGGCCAATGGAGTAATGAACTATCT
GCTGCTTGTGCAGTATGGAAGGAGATCAAATTTGAATTCCCAGCAATGGATACTTTGTAA
>pectinifolia_BG601
?AAAACAGAAACTAAAGCAAGTGTTGGATTCAAAGCTGGTGTTAAAGATTACAAATTGACTTATTATACTCCTAACTATG
AAACCAAAGATACTGATATCTTGGCAGCATTTCGAGTAACCCCTCAACCGGGAGTTCCACCTGAAGAAGCAGGGGCCGCG
GTAGCTGCGGAATCTTCTACTGGTACATGGACAACAGTGTGGACTGATGGACTTACTAGCCTTGATCGTTACAAAGGGCG
ATGCTACCACATCGAGCCTGTTGCTGGAGACGAAAATCAATATATTGCTTATGTAGCTTATCCTTTAGACCTTTTTGAAG
AGGGTTCTGTTACTAATATGTTTACTTCCATTGTGGGTAATGTATTTGGATTCAAAGCCCTGCGCGCTCTACGTCTGGAA
GATCTACGAATCCCTACAGCGTATGTTAAAACGTTCCAAGGACCGCCTCATGGTATCCAAGTTGAAAGAGATAAATTGAA
CAAATACGGCCGTCCCCTGTTGGGATGTACAATTAAACCTAAATTGGGGTTATCTGCTAAAAACTATGGGAGAGCTGTTT
ATGAATGTCTACGCGGTGGACTTGATTTTACCAAAGATGATGAGAACGTAAACTCCCAACCCTTTATGCGTTGGAGAGAC
CGTTTCTTATTTTGTGCCGAAGCTATTTATAAAGCACAGGCGGAAACAGGCGAAATCAAAGGGCATTACTTAAATGCTAC
TGCAGGTACATGTGAGGAAATGATGAAAAGAGCTGTATTTGCTAGAGAATTAGGAGTTCCTATCATAATGCATGACTATT
TAACAGGGGGATTCACTGCAAATACTAGCTTGGCTGAGTATTGCCGAGATAATGGCCTACTTCTTCACATCCATCGTGCT
ATGCATGCAGTTATTGATAGACAGAAGAATCATGGTATACATTTTCGTGTACTAGCTAAAGCGTTACGTATGTCTGGGGG
AGATCATATTCACGCAGGTACTGTAGTAGGTAAACTTGAAGGCGAAAGGGAAATCACTTTGGGCTTTGTTGATTTACTGC
GTCTCGATTATATTGAAAAAGATCGAAACCGCGGTATTTATTTTTCTCAAGATTGGGTCTCTCTACCAGGTGTTCTACCC
GTGGCTTCAGGGGGTATTCACGTTTGGCATATGCCTGCTCTGACCGAGATCTTTGGAGATGATTCTGTACTACAATTCGG
AGGAGGAACTTTAGGACACCCTTGGGGAAATGCACCGGGTGCCGTAGCGAATCGAGTTGCTCTAGAAGCATGTGTGCAAG
CTCGTAATGAGGGACGTGATCTTGCTCGTGAGGGTAACGAAATTATCCGTGAGGCTGGCCAATGGAGTAATGAACTATCT
GCTGCTTGTGCAGTATGGAAGGAGATCAAATTTGAATTCCCTGCAATGGATACTTTGTAA
>psittacina_IJ1237
????????????????????????????????????????????????????????????????????????????????
????????????????????????????????????????????????????????????????????????????????
????????????????????????????????????????????????????????????????????????????????
????????????????????????????????????????????????????????????????????????????????
????????????????????????????????????????????????????????????????????????????????
????????????????????????????????????????????????????????????????????????????????
????????????????????????????????????????????????????????????????????????????????
????????????????????????????????????????????????????????????????????????GGAGAGAT
CGTTTCTTATTTTGTGCCGAAGCAATTTATAAAGCACAGGCGGAAACAGGCGAAATCAAAGGGCATTACTTAAATGCTAC
TGCAGGTACATGTGAGGAAATGATGAAAAGAGCTGTATTTGCTAGAGAATTAGGAGTTCCTATCATAATGCATGACTATT
TAACAGGGGGATTCACTGCAAATACTAGCTTGGCTGAGTATTGCCGAGATAATGGCCTACTTCTTCACATCCATCGTGCT
ATGCATGCAGTTATTGATAGACAGAAGAATCATGGTATACATTTTCGTGTACTAGCTAAAGCGTTACGTATGTCTGGGGG
AGATCATATTCACGCAGGTACTGTAGTAGGTAAACTTGAAGGCGAAAGGGAAATCACTTTGGGCTTTGTTGATTTACTGC
GTCTCGATTATATTGAAAAAGATCGAAACCGCGGTATTTATTTTTCTCAAGATTGGGTCTCTCTACCAGGTGTTCTACCC
GTGGCTTCAGGGGGTATTCACGTTTGGCATATGCCTGCTCTGACCGAGATCTTTGGAGATGATTCTGTACTACAATTCGG
AGGAGGAACTTTAGGACACCCTTGGGGAAATGCACCGGGTGCCGTAGCGAATCGAGTTGCTCTAGAAGCATGTGTGCAAG
CTCGTAATGAGGGACGTGATCTTGCTCGTGAGGGTAACGAAATTATCCGTGAGGCTGGCCAATGGAGTAATGAACTATCT
GCTGCTTGTGCAGTATGGAAGGAGATCAAATTTGAATTCCCAGCAATGGATACTTTGTAA
>sicula_boc_DM
??????????????????????????????????????GTGTTAAAGATTACAAATTGACTTATTATACTCCTAACTATG
AAACCAAAGATACTGATATCTTGGCAGCATTCCGAGTAACCCCTCAACCGGGAGTTCCACCTGAAGAAGCAGGGGCCGCG
GTAGCTGCGGAATCTTCTACTGGTACATGGACAACAGTGTGGACTGATGGACTTACTAGCCTTGATCGTTACAAAGGGCG
ATGCTACCACATCGAGCCTGTTGCAGGAGACGAAAATCAATATATTGCTTATGTAGCTTATCCTTTAGACCTTTTTGAAG
AGGGTTCTGTTACTAATATGTTTACTTCCATTGTGGGTAATGTATTTGGATTCAAAGCCCTGCGCGCTCTACGTCTGGAA
GATCTACGAATCCCTACAGCGTATGTTAAAACGTTCCAAGGACCGCCTCATGGTATCCAAGTTGAAAGAGATAAATTGAA
CAAATACGGCCGTCCCCTGTTGGGATGTACAATTAAACCTAAATTGGGGTTATCTGCTAAAAACTATGGGAGAGCTGTTT
ATGAATGTCTACGCGGTGGACTTGATTTTCCCAAAGATGATGAGAACGTAAACTCCCAACCCTTTATGCGTTGGAGAGAT
CGTTTCTTATTTTGTGCCGAAGCTATTTATAAAGCACAGGCGGAAACAGGCGAAATCAAAGGGCATTACTTAAATGCTAC
TGCAGGTACATGTGAGGAAATGATGAAAAGAGCTGTATTTGCTAGAGAATTAGGAGTTCCTATCATAATGCATGACTATT
TAACAGGGGGATTCACTGCAAATACTAGCTTGGCTGAGTATTGCCGAGATAATGGCTTACTTCTTCACATCCATCGTGCA
ATGCATGCAGTTATTGATAGACAGAAGAATCATGGTATACATTTTCGTGTACTAGCTAAAGCGTTACGTATGTCTGGGGG
AGATCATATTCACGCAGGTACTGTAGTAGGTAAACTTGAAGGCGAAAGGGAAATCACTTTGGGCTTTGTTGATTTACTGC
GTCTCGATTATATTGAAAAAGATCGAAACCGCGGTATTTATTTTTCTCAAGATTGGGTCTCTCTACCAGGTGTTCTACCC
GTGGCTTCAGGGGGTATTCATGTTTGGCATATGCCTGCTCTGACCGAGATCTTTGGAGATGATTCTGTACTACAATTCGG
AGGAGGAACTTTAGGACACCCTTGGGGAAATGCACCGGGTGCCGTAGCGAATCGAGTTGCTCTAGAAGCATGTGTGCAAG
CTCGTAATGAGGGACGTGATCTTGCTCGTGAGGGTAACGAAATTATCCGTGAGGCTGGCCAATGGAGTAATGAACTATCT
GCTGCTTGTGCAGTATGGAAGGAGATCAAATTTGAATTCCCAGCAATGGATACTTTGTAA
>spiculifolia_AS57234
?CAAACAGAAACTAAAGCAAGTGTTGGATTCAAAGCTGGTGTTAAAGATTACAAATTGACTTATTATACTCCTAACTACG
AAACCAAAGATACTGATATCTTGGCAGCATTCCGAGTAACCCCTCAACCGGGAGTTCCACCTGAAGAAGCAGGGGCCGCG
GTAGCTGCGGAATCTTCTACTGGTACATGGACAACAGTGTGGACTGATGGACTTACTAGCCTTGATCGTTACAAAGGGCG
ATGCTACCACATCGAGCCTGTTGCTGGAGACGAAAATCAATATATTGCTTATGTAGCTTATCCTTTAGACCTTTTTGAAG
AGGGTTCTGTTACTAATATGTTTACTTCCATTGTGGGTAATGTATTTGGATTCAAAGCCCTGCGCGCTCTACGTCTGGAA
GATCTACGAATCCCTACAGCGTATGTTAAAACGTTCCAAGGACCGCCTCATGGTATCCAAGTTGAAAGAGATAAATTGAA
CAAATACGGCCGTCCCCTGTTGGGATGTACAATTAAACCTAAATTGGGGTTATCTGCTAAAAACTATGGGAGAGCTGTTT
ATGAATGTCTACGCGGTGGACTTGATTTTACCAAAGATGATGAGAACGTAAACTCCCAACCCTTTATGCGTTGGCGAGAC
CGTTTCGTATTTTGTGCCGAAGCAATTTATAAAGCACAGGCGGAAACAGGCGAAATCAAAGGGCATTACTTAAATGCTAC
TGCAGGTACATGTGAGGAAATGATGAAAAGAGCTGCATTTGCTAGAGAATTAGGAGTTCCTATCGTAATGCATGACTATT
TAACAGGGGGATTCACTGCAAATACTACCTTGGCTGCGTATTGCCGAGATAATGGCCTACTTCTTCACATCCATCGTGCA
ATGCATGCAGTTATTGATAGACAGAAGAATCATGGTATGCATTTTCGTGTACTAGCTAAAGCGTTACGTATGTCTGGGGG
AGATCATATTCACGCAGGTACTGTAGTAGGTAAACTTGAAGGCGAAAGGGAAATCACTTTGGGCTTTGTTGATTTACTGC
GTCTCGATTATATTGAAAAAGATCGAGACCGCGGTATTTATTTTTCTCAAGATTGGGTCTCTCTACCAGGTGTTCTACCC
GTGGCTTCAGGGGGTATTCACGTTTGGCATATGCCTGCTCTGACCGAGATCTTTGGAGATGATTCTGTACTCCAATTTGG
AGGAGGAACTTTAGGACACCCTTGGGGAAATGCACCGGGTGCCGTAGCGAATCGAGTTGCTCTAGAAGCATGTGTGCAAG
CTCGTAATGAGGGACGTGATCTTGCTCGTGAGGGTAACGAAATTATCCGTGAGGCTGCCCAATGGAGTAATGAACTATCT
GCTGCTTGTGCAGTATGGAAGGAGATCAAATTTGAATTCCCAGCAATGGATACTTTGTAA
>tetralix_MP966
?AAAACAGAAACTAAAGCAAGTGTTGGATTCAAAGCTGGTGTTAAAGATTACAAATTGACTTATTATACTCCTAACTATG
AAACCAAAGATACTGATATCTTGGCAGCATTCCGAGTAACCCCTCAACCGGGAGTTCCACCTGAAGAAGCAGGGGCCGCG
GTAGCTGCGGAATCTTCTACTGGTACATGGACAACAGTGTGGACTGATGGACTTACTAGCCTTGATCGTTACAAAGGGCG
ATGCTACCACATCGAGCCTGTTGCTGGAGACGAAAATCAATATATTGCTTATGTAGCTTATCCTTTAGACCTTTTTGAAG
AGGGCTCTGTTACTAATATGTTTACTTCCATTGTGGGTAATGTATTTGGATTCAAAGCCCTGCGCGCTCTACGTCTGGAA
GATCTACGAATCCCTACAGCGTATGTTAAAACGTTCCAAGGACCGCCTCATGGTATCCAAGTTGAAAGAGATAAATTGAA
CAAATACGGCCGTCCCCTGTTGGGATGTACAATTAAACCTAAATTGGGGTTATCTGCTAAAAACTATGGGAGAGCTGTTT
ATGAATGTCTACGCGGTGGACTTGATTTTACCAAAGATGATGAGAACGTAAACTCCCAACCCTTTATGCGTTGGAGAGAC
CGTTTCTTATTTTGTGCCGAAGCAATTTATAAAGCACAGGCGGAAACGGGCGAAATCAAAGGGCATTACTTAAATGCTAC
TGCAGGTACATGTGAGGAAATGATGAAAAGAGCTGTATTTGCTAGAGAATTAGGAGTTCCTATCATAATGCATGACTATT
TAACAGGGGGATTCACTGCAAATACTAGCTTGGCTGAGTATTGCCGAGATAATGGCCTACTTCTTCACATCCATCGTGCA
ATGCATGCAGTTATTGATAGACAGAAGAATCATGGTATACATTTTCGTGTACTAGCTAAAGCGTTACGTATGTCTGGGGG
AGATCATATTCACGCAGGTACTGTAGTAGGTAAACTTGAAGGCGAAAGGGAAATCACTTTGGGCTTTGTTGATTTACTGC
GTCTCGATTATATTGAAAAAGATCGAAACCGCGGTATTTATTTTTCTCAAGATTGGGTCTCTCTACCAGGTGTTCTACCC
GTGGCTTCAGGGGGTATTCACGTTTGGCATATGCCTGCTCTGACCGAGATCTTTGGAGATGATTCTGTACTCCAATTCGG
AGGAGGAACTTTAGGACACCCTTGGGGAAATGCACCGGGTGCCGTAGCGAATCGAGTTGCTCTAGAAGCATGTGTGCAAG
CTCGTAATGAGGGACGTGATCTTGCTCGTGAGGGTAACGAAATTATCCGCGAGGCTGGCCAATGGAGTAATGAACTATCT
GCTGCTTGTGCCGTATGGAAGGAGATCAAATTTGAATTCCCAGCAATGGATACTTTGTAA
>trimera_MsnA
ACAAACAGAAACTAAAGCAAGTGTTGGATTCAAAGCTGGTGTTAAAGATTACAAATTGACTTATTATACTCCTAACTATG
AAACCAAAGATACTGATATCTTGGCAGCATTTCGAGTAACCCCTCAACCGGGAGTTCCACCTGAAGAAGCAGGGGCCGCG
GTAGCTGCGGAATCTTCTACTGGTACATGGACAACAGTGTGGACTGATGGACTTACTAGCCTTGATCGTTACAAAGGACG
ATGCTACCACATCGAGCCTGTTGCTGGAGACGAAAATCAATATATTGCTTATGTAGCTTATCCTTTAGACCTTTTTGAAG
AGGGTTCGGTTACTAATATGTTTACTTCCATTGTGGGTAATGTATTTGGATTCAAAGCCCTGCGCGCTCTACGTCTGGAA
GATCTACGAATCCCTACAGCGTATGTTAAAACGTTCCAAGGACCGCCTCATGGTATCCAAGTTGAAAGAGATAAATTGAA
CAAATATGGCCGTCCCTTGTTGGGATGTACAATTAAACCTAAATTGGGGTTATCTGCTAAAAACTATGGGAGAGCTGTTT
ATGAATGTCTACGCGGTGGACTTGATTTGACCAAAGATGATGAGAACGTAAACTCCCAACCCTTTATGCGTTGGAGAGAY
CGTTTCTTATTTTGTGCCGAAGCAATTTATAAAGCACAGGCGGAAACAGGCGAAATCAAAGGGCATTACTTAAATGCTAC
TGCAGGTACATGTGAGGAAATGATGAAAAGAGCTGTATTTGCTAGAGAATTAGGAGTTCCTATCATAATGCATGACTATT
TAACAGGGGGATTCACTGCAAATACTAGCTTGGCTGAGTATTGCCGAGATAATGGCCTACTTCTTCACATCCATCGTGCT
ATGCATGCAGTTATTGATAGACAGAAGAATCATGGTATACATTTTCGTGTACTAGCTAAAGCGTTACGTATGTCTGGGGG
AGATCATATTCACGCAGGTACTGTAGTAGGTAAACTTGAAGGCGAAAGGGAAATCACTTTGGGCTTTGTTGATTTACTGC
GTCTCGATTATATTGAAAAAGATCGAAACCGCGGTATTTATTTTTCTCAAGATTGGGTCTCTCTACCTGGTGTTCTACCC
GTGGCTTCAGGGGGTATTCACGTTTGGCATATGCCTGCTCTGACCGAGATCTTTGGAGATGATTCTGTACTACAATTCGG
AGGAGGAACTTTAGGACACCCTTGGGGAAATGCACCGGGTGCCGTAGCGAATCGAGTTGCTCTAGAAGCATGTGTGCAAG
CTCGTAATGAGGGACGTGATCTTGCTCGTGAGGGTAACGAAATTATCCGTGAGGCTGGCCAATGGAGTAATGAACTATCT
GCTGCTTGTGCAGTATGGAAGGAGATCAAATTTGAATTCCCAGCAATGGATACTTTGTAA
>umbellata_DS
?????????????????????????????????????????????????????????????????ATACTCCTAACTATG
AAACCAAAGATACTGATATCTTGGCAGCATTCCGAGTAACCCCTCAACCGGGAGTTCCACCTGAAGAAGCAGGGGCCGCG
GTAGCTGCGGAATCTTCTACTGGTACATGGACAACAGTGTGGACTGATGGACTTACTAGCCTTGATCGTTACAAAGGGCG
ATGCTACCACATCGAGCCTGTTGCTGGAGACGAAAATCAATATATTGCTTATGTAGCTTATCCTTTAGACCTTTTTGAAG
AGGGTTCTGTTACTAATATGTTTACTTCCATTGTGGGTAATGTATTTGGATTCAAAGCCCTGCGCGCTCTACGTCTGGAA
GATCTACGAATCCCTACAGCGTATGTTAAAACGTTCCAAGGACCGCCTCATGGTATCCAAGTTGAAAGAGATAAATTGAA
CAAATACGGCCGTCCCCTGTTGGGATGTACAATTAAACCTAAATTGGGGTTATCTGCTAAAAACTATGGGAGAGCTGTTT
ATGAATGTCTACGCGGTGGACTTGATTTTACCAAAGATGATGAGAACGTAAACTCCCAACCCTTTATGCGTTGGAGAGAC
CGTTTCTTATTTTGTGCCGAAGCAATTTATAAAGCACAGGCGGAAACAGGCGAAATCAAAGGGCATTACTTAAATGCTAC
TGCAGGTACATGTGAGGAAATGATGAAAAGAGCTGTATTTGCTAGAGAATTAGGAGTTCCTATCATAATGCATGACTATT
TAACAGGGGGATTCACTGCAAATACTAGCTTGGCTGAGTATTGCCGAGATAATGGCCTACTTCTTCACATCCATCGTGCA
ATGCATGCAGTTATTGATAGACAGAAGAATCATGGTATACATTTTCGTGTACTAGCTAAAGCGTTACGTATGTCTGGGGG
AGATCATATTCACGCAGGTACTGTAGTAGGTAAACTTGAAGGCGAAAGGGAAATAACTTTGGGCTTTGTTGATTTACTGC
GTCTCGATTATATTGAAAAAGATCGAAACCGCGGTATTTATTTTTCTCAAGATTGGGTCTCTCTACCAGGTGTTCTACCC
GTGGCTTCAGGGGGTATTCACGTTTGGCATATGCCTGCTCTGACCGAGATCTTTGGAGATGATTCTGTACTACAATTCGG
AGGAGGAACTTTAGGACACCCTTGGGGAAATGCACCGGGTGCCGTAGCGAATCGAGTTGCTCTAGAAGCATGTGTGCAAG
CTCGTAATGAGGGACGTGATCTTGCTCGTGAGGGTAACGAAATTATCCGTGAGGCTGGCCAATGGAGTAATGAACTATCT
GCTGCTTGTGCAGTATGGAAGGAGATCAAATTTGAATTCCCAGCAATGGATACTTTGTAA
>vagans_PPJ
???????????????????????????????????????TGTTAAAGATTACAAATTGACTTATTATACTCCTAACTATG
AAACCAAAGATACTGATATCTTGGCAGCATTCCGAGTAACCCCTCAACCGGGAGTTCCACCTGAAGAAGCAGGGGCCGCG
GTAGCTGCGGAATCTTCTACTGGTACATGGACAACAGTGTGGACTGATGGACTTACTAGCCTTGATCGTTACAAAGGGCG
ATGCTACCACATCGAGCCTGTTGCTGGAGACGAAAATCAATATATTGCTTATGTAGCTTATCCTTTAGACCTTTTTGAAG
AGGGTTCTGTTACTAATATGTTTACTTCCATTGTGGGTAATGTATTTGGATTCAAAGCCCTGCGCGCTCTACGTCTGGAA
GATCTACGAATCCCTACAGCGTATGTTAAAACGTTCCAAGGACCGCCTCATGGTATCCAAGTTGAAAGAGATAAATTGAA
CAAATACGGCCGTCCCCTGTTGGGATGTACAATTAAACCTAAATTGGGATTATCTGCTAAAAACTATGGGAGAGCTGTTT
ATGAATGTCTACGCGGTGGACTTGATTTTACCAAAGATGATGAGAACGTAAACTCCCAACCCTTTATGCGTTGGAGAGAC
CGTTTCTTATTTTTTGCCGAAGCAATTTATAAAGCACAGGCTGA????????????????????????????????????
????????????????????????????????????????????????????????????????????????????????
????????????????????????????????????????????????????????????????????????????????
????????????????????????????????????????????????????????????????????????????????
????????????????????????????????????????????????????????????????????????????????
????????????????????????????????????????????????????????????????????????????????
????????????????????????????????????????????????????????????????????????????????
????????????????????????????????????????????????????????????????????????????????
????????????????????????????????????????????????????????????????????????????????
????????????????????????????????????????????????????????????
>whyteana_A4
ACAAACAGAAACTAAAGCAAGTGTTGGATTCAAAGCTGGTGTTAAAGATTACAAATTGACTTATTATACTCCTAACTATG
AAACCAAAGATACTGATATCTTGGCAGCATTTCGAGTAACCCCTCAACCGGGAGTTCCACCTGAAGAAGCAGGGGCCGCG
GTAGCTGCGGAATCTTCTACTGGTACATGGACAACAGTGTGGACTGATGGACTTACTAGCCTTGATCGTTACAAAGGGCG
ATGCTACCACATCGAGCCTGTTGCTGGAGACGAAAATCAATATATTGCTTATGTAGCTTATCCTTTAGACCTTTTTGAAG
AGGGTTCTGTTACTAATATGTTTACTTCCATTGTGGGTAATGTATTTGGATTCAAAGCCCTGCGCGCTCTACGTCTGGAA
GATCTACGAATCCCTACAGCGTATGTTAAAACGTTCCAAGGACCGCCTCATGGTATCCAAGTTGAAAGAGATAAATTGAA
CAAATACGGCCGTCCCCTGTTGGGATGTACAATTAAACCTAAATTGGGGTTATCTGCTAAAAACTATGGGAGAGCTGTTT
ATGAATGTCTACGCGGTGGACTTGATTTTACCAAAGATGATGAGAACGTAAACTCCCAACCCTTTATGCGGTGGAGAGAC
CGTTTCTTATTTTGTGCCGAAGCAATTTATAAAGCACAGGCGGAAACAGGAGAAATCAAAGGGCATTACTTAAATGCTAC
TGCAGGTACATGTGAGGAAATGATGAAAAGAGCTGTATTTGCTAGAGAATTAGGAGTTCCTATCATAATGCATGACTATT
TAACAGGGGGATTCACTGCAAATACTAGCTTGGCTGAGTATTGCCGAGATAATGGCCTACTTCTTCACATCCATCGTGCT
ATGCATGCAGTTATTGATAGACAGAAGAATCATGGTATACATTTTCGTGTACTAGCTAAAGCGTTACGTATGTCTGGGGG
AGATCATATTCACGCAGGTACTGTAGTAGGTAAACTTGAAGGCGAAAGGGAAATCACTTTGGGCTTTGTTGATTTACTGC
GTCTCGATTATATTGAAAAAGATCGAAACCGCGGTATTTATTTTTCTCAAGATTGGGTCTCTCTACCAGGTGTTCTACCC
GTGGCTTCAGGGGGTATTCACGTTTGGCATATGCCTGCTCTGACCGAGATCTTTGGAGATGATTCTGTACTACAATTCGG
AGGAGGAACTTTAGGACACCCTTGGGGAAATGCACCGGGTGCCGTAGCGAATCGAGTTGCTCTAGAAGCATGTGTGCAAG
CTCGTAATGAGGGACGTGATCTTGCTCGTGAGGGTAACGAAATTATCCGTGAGGCTGGCCAATGGAGTAATGAACTATCT
GCTGCTTGTGCAGTATGGAAGGAGATCAAATTTGAATTCCCAGCAATGGATACTTTGTAA
