# Supplementary material for: ﻿An integrative approach to alpha taxonomy in Erica L. (Ericaceae) with three new species from the Western Cape, South Africa
Source: PhytoKeys. 2025 Jun 4;257:95–117. doi: 10.3897/phytokeys.257.139457 (PMC12159662; doi:10.3897/phytokeys.257.139457)
Supplement: Supplementary material 3 — Full phylogenetic data and results [file phytokeys-257-095_article-139457__-s003.zip › SUPPLEMENTARY_MATERIALS_PHYLOGENETIC-May2025/Sequence alignments/plastid/Erica_complete_alignments_20240809_15_rbcL_spacer-out.fas]

>Empetrum_nig
TTCAGTAATTATCGT-----TCGT-CTTTCTTAATTGAATTGCAATTAAACTCGGCCCAATCTTTTACTAAAA??????
>australis_PPF
TTCAGTAATTATCGTATCG????????????????????????????????????????????????????????????
>benguelensis_ben_A1
TTCAGTAATTATCGTATCGTTCGT-CTTTCTTAATTGAATTGCAATTAAACTCGGCCCAATCTTT??????????????
>bojeri_MP1087
TTCAGTAATTATCGTATGGTTCGT-CTTTCTTAATTGAATTGCAATTAAACTCGGCCCAATCTTTTACTAAAA-GGAAA
>carnea_ATsn5
TTCAGTAATTATCGTATCGTTCGT-CTTTCTTAATTGAATTGCAATTAAACTCGGCCCAATCTTTTA????????????
>cerinthoides_MP653
TTCAGTAATTATCGTATCGTTCTTTCTTTCTTAATTGAATTGCAATTAAACTCGGCCCAATCTTTTACTAAAAAGGAAA
>cinerea_MP967
TTCAGTAATTATCGTATCGTTCGT-CTTTCTTAATTGAATTGCAATTAAACTCGGCCCAATCTTTT?????????????
>corifolia_MP823
TTCAGTAATTATCGTATCGTTCGT-CTTTCTTAATTGAATTGAAATTAAACTCGGCCCAATCTTTTACTAAAA-GGAAA
>cristata_MP820
TTCAGTAATTATCGTAT??????????????????????????????????????????????????????????????
>inflata_MP784
TTCAGTAATTATCGTATCGTTCGT-CTTTCTTAATTGAATTGCAATTAAACTCGGCCCAATCTTTTAC???????????
>ingeana_EO11805
TTCAGTAATTATCGTATCGTTCTTTCTTTCT-AATTGAATTGCA-TTAA-CTCGGCCCAATCTTT-AC???????????
>kingaensis_rug_BB2981
TTCAGTAATTATCGTATCGTTCGT-CTTTCTTAATTGAATTGCAATTAAACTCGGCCCAATCTTTTACTAAAA-GGAA?
>mackayana_PPK
TTCAGTAATTATCGTAT-GTTCGT-GTTTCTTAATTGAATTGCAATTAAACTCGGCCCAATCTTTTACT??????????
>multumbellifera_MP822
TTCAGTAATTATCGTATCGTTCGT-CTTTCT????????????????????????????????????????????????
>nabea_BG609
TTCAGTAATTATCGTATCGTTCGT-CTTTCTTAATTGAATTGCAATTAAACTCGGCCCAATCTTTTA????????????
>pectinifolia_BG601
TTCAGTAATTATCGTATCGTTCTTTCTTTCTTAATTGAATTGCAATTAAACTCGGCCCAATCCTT-A-T??????????
>psittacina_IJ1237
TTCAGTAATTATCGTATCGTTCGT-CTTTCTTAATTGAATTG?????????????????????????????????????
>sicula_boc_DM
TTCAGTAATTATCGTATCGTTCGT-CTTTCTTAATTGAATTGCAATTAAACTCGGCCCAATCTTTTACT??????????
>spiculifolia_AS57234
TTCAGTAATTATCATATCGTTCGT-CTTTCTTAATTGAATTGCAATTAAACTCGGCCCAATCTTTTA????????????
>tetralix_MP966
TTCAGTAATTATCGTATTGTTCGT-GTTTCTTAATTGAATTGCAATTAAACTCGGCCCAATCTTTTACTAAAA-GG???
>trimera_MsnA
TTCAGTAATTATCGTATCGTTCGT-CTTTCTTAATTGAATTGCAATTAAACTCGGCCCAATCTTTT?????????????
>umbellata_DS
TTCAGTAATTATCGTATCGTTCGT-CTTTCTTAATTGAATTGCAATTAAACTCGGCCCAATCT????????????????
>whyteana_A4
TTCAGTAATTATCGTATCGTTCGT-CTTTCTTAATTGAATTGCAATTAAACTCGGCCCAATCTTTTA????????????
