# Supplementary material for: ﻿An integrative approach to alpha taxonomy in Erica L. (Ericaceae) with three new species from the Western Cape, South Africa
Source: PhytoKeys. 2025 Jun 4;257:95–117. doi: 10.3897/phytokeys.257.139457 (PMC12159662; doi:10.3897/phytokeys.257.139457)
Supplement: Supplementary material 3 — Full phylogenetic data and results [file phytokeys-257-095_article-139457__-s003.zip › SUPPLEMENTARY_MATERIALS_PHYLOGENETIC-May2025/Sequence alignments/plastid/Erica_complete_alignments_20240809_Erica_trnF_ndhJ_mes6-out.fas]

>Calluna_vulgaris_ANA
AAA-GCCCGTTTGAC-TTCTTAACTATCTATC-----------------CC--TATCCTTTTTT-----------A----
-------GTTAGCCGTTCCAAATTCGTTATCTTTTTCAT-TCACTCAACT-----CTTTCCCAA----------------
----------------------AA-GAAAGGGATCCTAGCGGAAATAC-TTTTCTCTGACCACAA-----GTTTTGTGAT
-----ATGTGATACACGCTC-AAATAAA-CATCTTT-GAGCAA-GCAATCTCCATTTGAATGATTCATGATCTATCTCA-
TT-----ATT---------CGG-AATTC-GGACTG-----AAA--TGAAAAAA-----GTTTTGTTTTT----GCAAATC
-CAAGAAATT-CCA-GGAC-----CTGTATAA-GAC-TTTT-GAA-TA-CCC-TTT-CGTTCT-TTGT---AATTGACAT
AGACCCAAATCATTAGTAAAATGAAAATGATGCATCGGGAA--TGG-----TCAG-------------------------
----------------------------------------GATAGCTCAG-CCT??????????????????????????
????????????????????????????????????????????????????????????????????????????????
????????????????????????????????????????????????????????????????????????????????
????????????????????????????????????????????????????????????????????????????????
????????????????????????????????????????????????????????????????????????????????
????????????????????????????????????????????????????????????????????????????????
????????????????????????????????????????????????????????????????????????????????
????????????????????????????????????????????????????????????????????????????????
????????????????????????????????????????????????????????????????????????????????
????????????????????????????????????????????????????????????????????????????????
????????????????????????????????????????????????????????????????????????????????
????????????????????????????????????????????????????????????????????????????????
????????????????????????????????????????????????????????????????????????????????
????????????????????????????????????????????????????????????????
>Calluna_vulgaris_BG643
AAA-GCCCGTTTGAC-TTCTTAACTATCTATC-----------------CC--TATCCTTTTTT-----------A----
-------GTTAGCCGTTCCAAATTCGTTATCTTTTTCAT-TCACTCAACT-----CTTTCCCAA----------------
----------------------AA-GAAAGGGATCCTAGCGGAAATAC-TTTTCTCTGACCACAA-----GTTTTGTGAT
-----ATGTGATACACGCTC-AAATAAA-CATCTTT-GAGCAA-GCAATCTCCATTTGAATGATTCATGATCTATCTCA-
TT-----ATT---------CGG-AATTC-GGACTG-----AAA--TGAAAAAA-----GTTTTGTTTTT----GCAAATC
-CAAGAAATT-CCA-GGAC-----CTGTATAA-GAC-TTTT-GAA-TA-CCC-TTT-CGTTCT-TTGT---AATTGACAT
AGACCCAAATCATTAGTAAAATGAAAATGATGCATCGGGAA--TGG-----TCAG-------------------------
----------------------------------------GATAGCTCAGCCTGGTTAGAGCAGAGGACTGAAAATT-C-
TCGTGTCGCCAGTTCAAATCTGG---------------------------------------------------------
--------TTTCTGACGCA-GGATT------AATTTGTATG-AGGAG-CTATTTGATAAAT---------------TAAT
CGG-----TATGCATCGA-CATA-CCGAT------TT--------------------ATTAATACTTTCGATT-TCGATT
AGATTCT--CTATCTCGAT-------------------------------TCATCTAGATGAATCGAG------------
----------------ATA-----GAGATATACGCTATCTATTTT------------TTAGAT-GGGTCAAGAATAGATT
CTAG---------AAAGGTAAGTC-ACAAATTTAGACTGTATTTCCTCTTCTTTTTCCA-TTTCTTTCGATTTTCGTTC-
----CTATTCTATTTCTTCATTT-CCTACTACATGAATTTAGAGAAC-----CCGTC-TAAGTGATGTGCGCAGT--ACT
AAAGTTCATGATGCAGAACTCGTTT-GGTTTATCTTATTAACTCGGGTCATTTG----AAATAAGTA---TTTCGTCCAA
ATTTTCCTTTGTTGTTATCCCCT-CC-ATACCCT--------------AAG-----------------------------
------------------------------------------------------------------AGCGATTCCATTT-
----CAATGAATTTCTC-----AA-TGAC-TTTATTTAATCTGG----------------AACAGAACGTACAATCC---
--TTAAATATCTGGAATTC--------TG------------TAATTTT-CTAAGTAAAGATTAGTTT--CTTATCATTCA
ACGAGCATC???????????????????????????????????????????????????????
>Corema_album_ANA
AAA-GCCCGTTTGAC-TCCTTAACTATTTAT------------------CC--TATCCGTTTTT-----------A----
-------GTTAGCCGTTCCAAATTCGTTATCTTTTTGAT-TCACTCGACT-----CTTTCACAA----------------
----------------------AA-CAAACGGATCGTAGCGAAAATAC-TTTTCTCTGATCACAA-----GTCTTGTGAT
-----ATGTGATACACGCTC-AAATAAA-CATCTTT-GAGCAA-GGAATCTACATTTGAATGATTCATGATCTATATCA-
TT-----ATT---------TTG-AATTC-GGACTG-----AAAC-TCAAAAAA-----GTTTT-TTTTTG---GAAAATC
-CAAGAAATT-CCA-GGGA-----CTGTCTAA-GAC-TTTG-GAA-TA-CCC-TTT-CGTTCT-TT-T---AATTGACAT
AGACCCAAATCACTAGTAAAAT??????????????????????????????????????????????????????????
????????????????????????????????????????????????????????????????????????????????
????????????????????????????????????????????????????????????????????????????????
????????????????????????????????????????????????????????????????????????????????
????????????????????????????????????????????????????????????????????????????????
????????????????????????????????????????????????????????????????????????????????
????????????????????????????????????????????????????????????????????????????????
????????????????????????????????????????????????????????????????????????????????
????????????????????????????????????????????????????????????????????????????????
????????????????????????????????????????????????????????????????????????????????
????????????????????????????????????????????????????????????????????????????????
????????????????????????????????????????????????????????????????????????????????
????????????????????????????????????????????????????????????????????????????????
????????????????????????????????????????????????????????????????????????????????
????????????????????????????????????????????????????????????????
>Daboecia_cantabrica_ANA
AAAAGCCCGTTTGAC-TCCTTAACTATTTAACTATTTTTAACAATTTATCC--TATCCTTTTTT-----------T----
-------GATAGCCATTCAAAATTCGTTATCTTTTTCAT-TCACTCGACT-----CGTTCACAA----------------
----------------------AA-CAAACGGCTCATAGCGGAAATAC-TTTTCTCTGATCACAA-----ATCTTGTGAT
----------ATACAC--TC-AAATAAA-CATCTTT-GAGCAA-GGAATCTCCATTTGAATGATTCATGATCTATATCA-
TT-----ATT---------CGG-AATTC-GGACGG-----AAA--AAAAAAAAAA---GTTTT-TTTTT-------AATC
-CAAGAAATT-CCA-TGAC-----CTGTATAA-GAC-TTTG-GAA-TA-CCC-TTT-CGTTCT-TT-T---AATTGACAT
AGACCCAAATCACTAGTAAAATGAAAATGATGCAGCGGGAA--TGG-----TCAG-------------------------
----------------------------------------GAT?????????????????????????????????????
????????????????????????????????????????????????????????????????????????????????
????????????????????????????????????????????????????????????????????????????????
????????????????????????????????????????????????????????????????????????????????
????????????????????????????????????????????????????????????????????????????????
????????????????????????????????????????????????????????????????????????????????
????????????????????????????????????????????????????????????????????????????????
????????????????????????????????????????????????????????????????????????????????
????????????????????????????????????????????????????????????????????????????????
????????????????????????????????????????????????????????????????????????????????
????????????????????????????????????????????????????????????????????????????????
????????????????????????????????????????????????????????????????????????????????
????????????????????????????????????????????????????????????????????????????????
????????????????????????????????????????????????????????????????
>Daboecia_cantabrica_PPA
????????????????????????????????????????????????????????????????????????????????
?????????????????????ATTCGTTATCTTTTTCAT-TCACTCGACT-----CGTTCACAA----------------
----------------------AA-CAAACGGCTCATAGCGGAAATAC-TTTTCTCTGATCACAA-----ATCTTGTGAT
----------ATACAC--TC-AAATAAA-CATCTTT-GAGCAA-GGAATCTCCATTTGAATGATTCATGATCTATATCA-
TT-----ATT---------CGG-AATTC-GGACGG-----AAA--AAAAAAAAAA---GTTTT-TTTTT-------AATC
-CAAGAAATT-CCA-TGAC-----CTGTATAA-AAC-TTTG-GAA-TA-CCC-TTT-CGTTCT--TTT---AATTGACAT
AGACCCAAATCACTAGTAAAATGAAAATGATGCAGCGGGAA--GGG-----TCAG-------------------------
----------------------------------------GATAGCTCAG-CCGG-TAGAGCAAAGGACTGAAAATT-C-
TCGTGTCGCCAGTTCAAACCTGG---------------------------------------------------------
--------TTCCTGACGCA-GGATT------TATTTGTATG-AGGAG-CGATTCTACAAAT---------------TAAT
TGA-----TATGCATCGC-CATA-CCTAT------TT--------------------ATTAATAATCTAGAT------TT
AGATTCC--CTCTTTTTAT-------------------------------CCATCTAGGTGTTTAGAA------------
----------------CTA-----AAGATATACCCCATCTGTTTT------------TTAGAT-GGGTAAAGAATAGATT
CTAGAAAGGTAAGAAAGGTAAGTA-AAAAATTTAAACTGTATTTCCTCTTCTTTTTACA-TTTCTTTGTATTTTCGTTC-
----CTATTCTCTTTCTTCATTC-CCTACTACATGAATTTATAGAAC-----CTGTC-TAAGTGATGTGCGCAGT--AC-
AAAGTTCATGATGCAGAACTCGTTT-GGTTAATCTTATTAACTCGGATCATCCGAAAGAAATAAGTA--TTTTTTTTCAA
ATTTTCCTTTGTTGTTTGCCCCT-AC-ATACCCT--------------AAG-----------------------------
------------------------------------------------------------------ACAGATTCCATTTC
A-ATCAAGTAATTTATC-----AA-TGAC-TTTGTTTAATCTAG----------------AACAGAACGTACAATCC---
--TTAAATATCTGGAATTA--------TG------------GAATCTT-CGGACTAAAGATTAGTTT--CTTATCATTCA
ACGAGCATC???????????????????????????????????????????????????????
>Empetrum_nig
AAA-GCCCGTTCGAC-TCCTTAACTATTTAT------------------CC--TATCCGTTTTT-----------A----
-------GTTAGCCGTTCCAAATTCGTTATCTTTTTGAT-TCACTCGACT-----CTTTCACAA----------------
----------------------AA-CAAACGGATCGTAGCGAAAATAC-TTTTCTCTGATCACAA-----GTCTTGTGAT
-----ATATGATACACGTAC-AAATAAA-CATCTTT-GAGCAA-GGAATCTCCATTTGAATGATTCATGATCTATATCA-
TT-----ATT---------CGG-AATTC-GTACTG-----AAAC-TCAAAAAAA----GTTTT-TTTTT--------ATC
-CAAGAAATT-CCA-GGGA-----CTGTCTAA-GAC-TTTG-GAA-TA-CCC-TTT-CGTTCT-TT-T---AATTGACAT
AGACCCAAATCACTAGTAAAATGAGAATGATGCATCGGGAA--TGGAATGGTCAG-------------------------
----------------------------------------GGTAGCTCAG-CTGG-TAGAGCAGAGGACTGAAAATT-C-
TCGTGTCGCCAGTTCAAACCTGG---------------------------------------------------------
--------TTCCTGACGCA-GGATT------TATTTGTATG-AGGAG-TAATTCGACAAATTAATATATATTTATTTAAT
TGA-----TATGCATCGA-CATA-CCTAT------TT--------------------TTTAATAATCTAAATT-TAGATT
AGACTCC--ATATTTTTAT-------------------------------CCATCTAGACGTTTAGAA------------
----------------ATA-----GAGATATACTCCATCTATTTT------------TTAGAT-GGGTAAAGAATAGATT
CTAG---------AAAGATAAGTA-AAAAATTTAGACTGTATTTCCTCTTCTTTTTACA-TTTCTTTGTATTTTCGTTC-
----CTATTCTATTTCTTCATTC-CCTACTACATGAATTTTTAGAAC-----CCGTC-TAAGTGATGTGCGTAGT--GC-
AAAGTTCATGATGCAGAACTCGTTT-GGTTCATCGTATGAACTCGGATCATCCG----AAATAAGTA---TCTCTTCCAA
ATTTTCCTTTGTTGTTAGCCCAT-CC-ATA-ACT--------------AAG-----------------------------
------------------------------------------------------------------ACAGATTCCAATT-
----CAATTAATTTTTT-----AATTGAC-TTTGTTTAATCTAG----------------AACAGAACGTACAATCC---
--TTAAATATCTGGAATT----------------------------TT-CGAAGCTAAGATTAGTTT--CTTAGCATTCA
ATGAGCATC???????????????????????????????????????????????????????
>NEW_macrophylla_RH180
AAA-GCCCGTTTGAC-TCCTTAACTATTTAT------------------CC--TATC-TTTT-------------A----
--TTT-AGTTAGCCGTTCAAAATTCGTTATCTTTTTGAT-TCACTCAACT-----GTTTCACAA----------------
----------------------AA-CAAAGGGATCGTAGCGGAAATGC-TTTTCTCTGATCACAA-----GTCTTGTGAT
-----ATTTGATACACGTAC-AAATAAA-CATCTTT-GAGCAA-GGAATCTCCATTTGAATGATTCATCATCTATATCA-
TT-----ATT---------CGG-AATTC-GGACTG-----AAA--TAAAAAAAA----GTTTTCTTTTT----GAAAATC
-AAAGAAATT-CCA-GGAC-----CTGTATAC-GAC-TTTG-GAA-TA-CCC-TTT-CGTTCT-ATAT---AATTGACAT
AGACCCAAATCACTAGTAAAATGA------TGCATCGGGAA--TGG-----TCAG-------------------------
----------------------------------------GATAGCTCAGTCCGG-TAGAGCAGAGGACTGAAAATT-C-
TCGTGTCGCCAGTTCAAATCTGG---------------------------------------------------------
--------TTCCTGA-----------------------------------------------------------------
---------------------TA-CCTAT------TTTTT-AATT-----------TATTAAAAATCTAGATT-TAGATT
AGACTCC--ATATTTTTTT-------------------------------CCATCTAGGTGTTTAGAA------------
----------------ATA-----GATATCTACCCCATCTATTAATTAGATGGGTAATTAGAT-GGGTAAAGAATAGATT
GTCG---------AAGTCTAAGTC-AAAAATTTAGACTGTATTTCCTCTTCTTTTAACA-TTTCTTTCTATTCTCGTTC-
----CTATTCTATTTCTTCATTT-CCTACTACATGAATTTAGAGAAC-----CCGTA-TAAGTGATGTGCGCAGT--AC-
AAAGTTCATGATGCAGAACTCGTTT-GGTTCATCTTAG-----CGGATCATCCG----AAATAAGTA---TTTCTTCCAA
ATTTTACTTT-TTGTTAGACCCT-AC-ATACTCTA-------------AAG-----------------------------
------------------------------------------------------------------AAAGATTCCATTT-
----CAAATAATTTATC-----AA-TGAC-TTTGTTTAATCTAG----------------AACAGAACGTACAATCC---
--TTAAATATCTGTAATTC--------TG------------GAATTTT-CGAAGTAAAGATTAGTTT--CTTATCATTCA
ACGAGCATCTTGTATTTCATAAAACTTAGGGGCAATATAATCTTTACGTAACGGCCACCTATCA
>NEW_mucronata_RH187
AAA-GCCCGTTTGAC-TCCTTAACTATTTAT------------------CC--TATC-TTTT-------------A----
--TTT-AGTTAGCCGTTCAAAATTCGTTATCTTTTTGAT-TCACTCAACT-----GTTTCACAA----------------
----------------------AA-CAAAGGGATCGTAGCGGAAATGC-TTTTCTCTGATCACAA-----GTCTTGTGAT
-----ATTTGATACACGTAC-AAATAAA-CATCTTT-GAGCAA-GGAATCTCCATTTGAATGATTCATGATCTATATCA-
TT-----ATT---------CGG-AATTC-GGACTG-----AAA--TAAAAAAAA----GTTTTCTTTTT----GAAAATC
-AAAGAAATT-CCA-GGAC-----CTGTATAC-GAC-TTTG-GAA-TA-CCC-TTT-CGTTCT-ATGT---AATTGACAT
AGACCCAAATCACTAGTAAAATGA------TGCATCGGGAA--TGG-----TCAG-------------------------
----------------------------------------GATAGCTCAGTCCGG-TAGAGCAGAGGACTGAAAATT-C-
TCGTGTCGCCAGTTCAAATCTGG---------------------------------------------------------
--------TTCCTGACGCA-GGATT------TATTTGTATG-AAGAG-CGATTCGACAAAT---------------TAAT
TGA-----TATGCATCGA-CATA-CCCAT------TTTTT-AATT-----------TATTAAAAATCTAGATT-TAGATT
AGACTCC--ATATTTTTTT-------------------------------CCATCTAGGTGTTTAGAA------------
----------------ATA-----GATATATACCCCATCTATTTTTTAGATGGGTAATTAGAT-GGGTAAAGAATAGATT
GTCG---------AAGTCTAAGTC-AAAAATTTAGACTGTATTTCCTCTTCTTTTAACA-TTTCTTTCTATTCTCGTTC-
----CTATTCTATTTCTTCATTT-CCTACTACATGAATTTAGAGAAC-----CCGTA-TAAGTGATGTGCGCAGT--AC-
AAAGTTCATGATGCAGAACTCGTTT-GGTTCATCTTAG-----CGGATCATCCG----AAATAAGTA---TTTCTTCAAA
ATTTTACTTT-TTGTTAGACCCT-AC-ATACTCT--------------AAT-----------------------------
------------------------------------------------------------------AAAGATTCCATTT-
----CAAATAATTTATC-----AA-TGAC-TTTGTTTAATCTAG----------------AACAGAACGTACAATC----
------ATATCTGTAATTC--------TG------------GAATTTT-CGAAGTAAAGATTAGTTT--CTTATCATTCA
ACGAGCATCTTGTATTTCATAAAACTTAGGGGCAATATAATCTTTACGTAACGGCCA???????
>NEW_omninoglabra_RH77
AAA-GCCCGTTTGAC-TCCTTAACTATTTAT------------------CC--TATC-TTTT-------------A----
--TTT-AGTTAGCCGTTCAAAATTCGTTATCTTTTTGAT-TCACTCAACT-----GTTTCACAA----------------
----------------------AA-CAAAGGGATCGTAGCGGAAATGC-TTTTCTCTGATCACAA-----GTCTTGTGAT
-----ATTTGATACACGTAC-AAATAAA-CATCTTT-GAGCAA-GGAATCTCCATTTGAATGATTCATGATCTATATCA-
TT-----ATT---------CGG-AATTC-GGACTG-----AAA--TAAAAAAAA----GTTTTCTTTTT----GAAAATC
-AAAGAAATT-CCA-GGAC-----CTGTATAC-GAC-TTTG-TAA-TA-CCC-TTT-CGTTCT-ATAT---AATTGACAT
AGACCCAAATCACTAGTAAAATGA------TGCATCGGGAA--TGG-----TCAG-------------------------
----------------------------------------GATAGCTCAGTCCGG-TAGAGCAGAGGACTGAAAATT-C-
TCGTGTCGCCAGTTCAAATCTGG---------------------------------------------------------
--------TTCCTGACGCA-GGATT------TATTTGTATG-AAGAG-CGATTCGACAAAT---------------TAAT
TGA-----TATGCATCGA-CATA-CCTAT------TTTTT-AATT-----------TATTAAAAATCTAGATT-TAGATT
AGACTCC--ATATTTTTTT-------------------------------CCATCTAGGTGTTTATAA------------
----------------ATA-----GATATATACCCCATCTATTAATTAGATGGGTAATTAGAT-GGGTAAAGAATAGATT
GTCG---------AAGTCTAAGTC-AAAAATTTAGACTGTATTTCCTCTTCTTTTAACA-TTTCTTTCTATTCTCGTTC-
----CTATTCTATTTCTTCATTT-CCTACTACATGAATTTAGAGAAC-----CCGTA-TAAGTGATGTGCGCAGT--AC-
AAAGTTCATGATGCAGAACTCGTTT-GGTTCATCTTAG-----CGGATCATCCG----AAATAAGTA---TTTCTTCCAA
ATTTTACTTT-TTGTTAGACCCT-AC-ATACTCTA-------------AAG-----------------------------
------------------------------------------------------------------AAAGATTCCATTT-
----CAAATAATTTATC-----AA-TGAC-TTTGTTTAATCTAG----------------AACAGAACGTACAATCC---
--TTAAATATCTGTAATTC--------TG------------AAATTTT-CGAAGTAAAGATTAGTTT--CTTATCATTCA
ACGAGCATCTTGTATTTCATAA??????????????????????????????????????????
>NEW_pilaarkopensis_RH139
AAA-GCCCGTTTGAC-TCCTTAACTATTTAT------------------CC--TATC-TTTT-------------A----
--TTT-AGTTAGCCATTCAAAATTCGTTATCTTTTTGAT-TCACTCAACT-----GTTTCACAA----------------
----------------------AA-CAAAGGGATCGTAGCGAAAATGC-TTTTCTCTGATCACAA-----GTCTTGTGAT
-----ATTTGATACACGTAC-AAATAAA-CATCTTT-GAGCAA-GGAATCTCCATTTGAATGATTCATGATCTATATCA-
TT-----ATT---------CAG-AATTC-GGACTG-----AAA--TAAAAAAAA----GTTTTCTTTTT----GAAAATC
-AAAGAAATT-CCA-GGAC-----CTGTATAC-GAC-TTTG-GAA-TA-CCC-TTT-CGTTCT-ATGT---AATTGACAT
AGACCCAAATCACTAGTAAAATGA------TGCATCGGGAA--TGG-----TCAG-------------------------
----------------------------------------GGTAGCTCAGTCCGG-TAGAGCAGAGGACTGAAAATT-C-
TCGTGTCGCCAGTTCAAATCTGG---------------------------------------------------------
--------TTCCTGACGCA-GGATT------TATTTGTATG-AAGAG-CGATTCGACAAAT---------------TAAT
TGA-----TATGCATCGA-CATA-CCTAT------TTTTT-AATT-----------TATTAAAAATCTAGATT-TAGATT
AGACTCC--ATATTTTTTT-------------------------------CCATCTAGGTGTTTAGAA------------
----------------ATA-----GATATATACCCCATCTATTTTTTAGATGGGTAATTAGAT-GGGTAAAGAATAGATT
GTCG---------AAGTCTAAGTC-AAAAATTTAGACTGTATTTCCTCTTCTTTTAACA-TTTCTTTCTATTCTCGTTC-
----CTATTCTATTTCTTCATTT-CCTACTACATGAATTTAGAGAAC-----CCGTA-TAAGTGATGTGCGCAGT--AC-
AAAGTTCATGATGCAGAACTCGTTT-GGTTCATCTTAG-----CGGATCATCCG----AAATAAGTA---TTTCTTCCAA
ATTTTACTTT-TTGTTAGACCCT-AC-ATACTCT--------------AAG-----------------------------
------------------------------------------------------------------AAAGATTCCATTT-
----CAAATAATTTATC-----AA-TGAC-TTTGTTTAATCTAG----------------AACAGAACGTACAATCC---
--TTAAATATCTGTAATTC--------TG------------GAATTTT-CGAAGTAAAGATTAGTTT--CTTATCATTCA
ACGAGCATCTTGTATTTCATAAAACTTAGGGGCAATATAATCTTTACGTAAA????????????
>NEW_sp_aff_inconstans_RH43
AAA-GCCCGTTTGAC-TCCTTAACTATTTAT------------------CC--TATC-TTTT-------------A----
--TTT-AGTTAGCCGTTCAAAATTCGTTATCTTTTTGAT-TCACTCAACT-----GTTTCACAA----------------
----------------------AA-CAAAGGGATCATAGCGGAAATGC-TTTTCTCTGATCACAA-----GTCTTGTGAT
-----ATTTGATACACGTAC-AAATAAA-CATCTTT-GAGCAA-GGAATCTCCATTTGAATGATTCATGATCTATATCA-
TT-----ATT---------CGG-AATTC-GGACTG-----AAA--TAAAAAAAA----GTTTTCTTTTT----GAAAATC
-AAAGAAATT-CCA-GGAC-----CTGTATAC-GAC-TTTG-GAA-TA-CCC-TTT-CGTTCT-ATGT---AATTGACAT
AGACCCAAATCACTAGTAAAATGA------TGCATCGGGAA--TGG-----TCAG-------------------------
----------------------------------------GATAGCTCAGTCCGG-TAGAGCAGAGGACTGAAAATT-C-
TCGTGTCGCCAGTTCAAATCTGG---------------------------------------------------------
--------TTCCTGACGCA-GGATT------TATTTGTATG-AAGAG-CGATTCGACAAAT---------------TAAT
TGA-----TATGCATCGA-CATA-CCTAT------TTTTT-AATT-----------TATTAAAAATCTAGATT-TAGATT
AGACTCC--ATATTTTTTT-------------------------------CCATCTAGGTGTTTAGAA------------
----------------ATA-----GATATATACCCCATCTATTTTTTAGATGGGTAATTAGAT-GGGTAAAGAATAGATT
GTCG---------AAGTCTAAGTC-AAAAATTTAGACTGTATTTCCTCTTCTTTTAACA-TTTCTTTCTATTCTCGTTC-
----CTATTCTATTTCTTCATTT-CCTACTACATGAATTTAGAGAAC-----CCGTA-TAAGTGATGTGCGCAGT--AC-
AAAGTTCATGATGCAGAACTCGTTT-GGTTCATCTTAG-----CGGATCATCCG----AAATAAGTA---TTTCTTCCAA
ATTTTACTTT-TTGTTAGACCCT-AC-ATACTCT--------------AAG-----------------------------
------------------------------------------------------------------AAAGATTCCATTT-
----CAAATAATTTATC-----AA-TGAC-TCTGTTTAATCTAG----------------AACAGAACGTACAATCC---
--TTAAATATCTGTAATTC--------TG------------GAATTTT-CGAAGTAAAGATTAGTTT--CTTATCATTCA
ACGAGCATTTTGTATTTCATAAAACTTAGGGGCAATATAATCTTTACGTAACGGCCACCTATCA
>NEW_sp_aff_umbratica_JV826
AAA-GCCCGTTTGAT-TCCTTAACTATTTAT------------------CC--TATC-TTTT-------------A----
--TTT-AGTTAGCCGTTCAAAATTCGTTATCTTTTTGAT-TCACTCAACT-----GTTTCACAA----------------
----------------------AA-CAAAGGGATCATAGCGGAAATGC-TTTTCTCTGATCACAA-----GTCTTGTGAT
-----ATTTGATACACGTAC-AAATAAA-CATCTTT-GAGCAA-GGAATCTCCATTTGAATGATTCATGATCTATATCA-
TT-----ATT---------CGG-AATTC-GGACTG-----AAA--TAAAAAAAA----GTTTTCTTTTT----GAAAATC
-AAAGAAATT-CCA-GGAC-----CTGTATAC-GAC-TTTG-GAA-TA-CCC-TTT-CGTTCT-ATGT---AATTGACAT
AGACCCAAATCACTAGTAAAATGA------TGCATCGGGAA--TGG-----TCAG-------------------------
----------------------------------------GATAGCTCAGTCCGG-TAGAGCAGAGGACTGAAAATT-C-
TCGTGTCGCCAGTTCAAATCTGG---------------------------------------------------------
--------TTCCTGACGCA-GGATT------TATTTGTATG-AAGAG-CGATTCGACAAAT---------------TAAT
TGA-----TATGCATCGA-CATA-CCTAT------TTTTT-AATT-----------TTTAAAAAATCTAGATT-TAGATT
AGACTCC--ATATTTTTTT-------------------------------CCATCGAGGTGTTTAGAA------------
----------------ATA-----GATATATACCCCATCTATTTTTTAGATGGGTAATTAGAT-GGGTAAAGAATAGATT
GTCG---------AAGTCTAAGTC-TAAAATTTAGACTGTATTTCCTCTTCTTTTAACA-TTTCTTTATATTCTCGTTC-
----CTATTCTATTTCTTCATTT-CCTACTACATGAATTTAGAGAAC-----CCGTA-TAAGTGATGTGCGCAGT--AC-
AAAGTTCATGATGCAGAACTCGTTT-GGTTCATCTTAG-----CGGATCATCCG----AAATAAGTA---TTTCTTCCAA
ATTTTACTTT-TTGTTAGACCCT-AC-ATACTCT--------------AAG-----------------------------
------------------------------------------------------------------AAAGATTCCATTT-
----CAAATAATTTATC-----AA-TGAC-TTTGTTTAATCTAG----------------AACAGAACGTACAATCC---
--TTAAATATCTGTAATTC--------TG------------GAATTTT-CGAAGTAAAGATTAGTTT--CTTATCATTCA
ACGAGCATCTTGTATTTCATAAAACTTAGGGGCAATATAATCTTTACGTAACGGCCACCTATCA
>NEW_sp_arida_RH218
AAA-GCCCGTTTGAG-TCCTTAACTATTTAT------------------CC--TATC-TTTT-------------A----
--TTT-AGTTAGCCGTTCAAAATTCGTTATCTTTTTGAT-TCACTCAACT-----GTTTCACAA----------------
----------------------AA-CAAAGGGATCGTAGCGGAAATGC-TTTTCTCTGATCACAA-----GTCTTGTGAT
-----ATTTGATACACGTAC-AAATAAA-CATCTTT-GAGCAA-GGAATCTCCATTTGAATGATTCATGATCTATATCA-
TT-----ATT---------CGG-AATTC-GGACTG-----AAA--TAAAAAAAAA---GTTTTCTTTTT----GAAAATC
-AAAGAAATT-CCA-GGAC-----CTGTATAC-GAC-TTTG-GAA-TA-CCC-TTT-CGTTCT-ATAT---AATTGACAT
AGACCCAAATCACTAGTAAAATGA------TGCATCGGGAA--TGG-----TCAG-------------------------
----------------------------------------GATAGCTCAGTCCGG-TAGAGCAGAGGACTGAAAATT-C-
TCGTGTCGCCAGTTCAAATCTGG---------------------------------------------------------
--------TTCCTGACGCA-GGATT------TATTTGTATG-AAGAG-CGATTCGACAAAT---------------TAAT
TGA-----TATGCATCGA-CATA-CCTAT------TTTTT-AATT-----------TATTAAAAATCTAGATT-TAGATT
AGACTCC--ATATTTTTTT-------------------------------CCATCTAGGTGTTTAGAA------------
----------------ATA-----GATAGATACCCCATCTATTAATTAGATGGGTAATTAGAT-GGGTAAAGAATAGATT
GTCG---------AAGTCTAAGTC-AAAAATTTAGACTGTATTTCCTCTTCTTTTAACA-TTTCTTTCTATTCTCGTTC-
----CTATTCTATTTCTTCATTT-CCTACTACATGAATTTAGAGAAC-----CCGTA-TAAGTGATGTGCGCAGT--AC-
AAAGTTCATGATGCAGAACTCGTTT-GGTTCATCTTAG-----CGGATCATCCG----AAATAAGTA---TTTCTTCCAA
ATTTTACTTT-TTGTTAGACCCT-AC-ATACTCTA-------------AAG-----------------------------
------------------------------------------------------------------AAAGATTCCATTT-
----CAAATAATTTATC-----AA-TGAC-TTTGTTTAATCTAG----------------AACAGAACGTACAATCC---
--TTAAATATCTGTAATTC--------TG------------GAATTTT-CGAAGTAAAGATTAGTTT--CTTATCATTCA
ACGAGCATCTTGTATTTCATAAAACTTAGGGGCAATATAATCTTTACGTAACGGCCACCTATCA
>NEW_sp_arida_RH220
AAA-GCCCGTTTGAG-TCCTTAACTATTTAT------------------CC--TATC-TTTT-------------A----
--TTT-AGTTAGCCGTTCAAAATTCGTTATCTTTTTGAT-TCACTCAACT-----GTTTCACAA----------------
----------------------AA-CAAAGGGATCGTAGCGGAAATGC-TTTTCTCTGATCACAA-----GTCTTGTGAT
-----ATTTGATACACGTAC-AAATAAA-CATCTTT-GAGCAA-GGAATCTCCATTTGAATGATTCATGATCTATATCA-
TT-----ATT---------CGG-AATTC-GGACTG-----AAA--TAAAAAAAAA---GTTTTCTTTTT----GAAAATC
-AAAGAAATT-CCA-GGAC-----CTGTATAC-GAC-TTTG-GAA-TA-CCC-TTT-CGTTCT-ATAT---AATTGACAT
AGACCCAAATCACTAGTAAAATGA------TGCATCGGGAA--TGG-----TCAG-------------------------
----------------------------------------GATAGCTCAGTCCGG-TAGAGCAGAGGACTGAAAATT-C-
TCGTGTCGCCAGTTCAAATCTGG---------------------------------------------------------
--------TTCCTGACGCA-GGATT------TATTTGTATG-AAGAG-CGATTCGACAAAT---------------TAAT
TGA-----TATGCATCGA-CATA-CCTAT------TTTTT-AATT-----------TATTAAAAATCTAGATT-TAGATT
AGACTCC--ATATTTTTTT-------------------------------CCATCTAGGTGTTTAGAA------------
----------------ATA-----GATAGATACCCCATCTATTAATTAGATGGGTAATTAGAT-GGGTAAAGAATAGATT
GTCG---------AAGTCTAAGTC-AAAAATTTAGACTGTATTTCCTCTTCTTTTAACA-TTTCTTTCTATTCTCGTTC-
----CTATTCTATTTCTTCATTT-CCTACTACATGAATTTAGAGAAC-----CCGTA-TAAGTGATGTGCGCAGT--AC-
AAAGTTCATGATGCAGAACTCGTTT-GGTTCATCTTAG-----CGGATCATCCG----AAATAAGTA---TTTCTTCCAA
ATTTTACTTT-TTGTTAGACCCT-AC-ATACTCTA-------------AAG-----------------------------
------------------------------------------------------------------AAAGATTCCATTT-
----CAAATAATTTATC-----AA-TGAC-TTTGTTTAATCTAG----------------AACAGAACGTACAATCC---
--TTAAATATCTGTAATTC--------TG------------GAATTTT-CGAAGTAAAGATTAGTTT--CTTATCATTCA
ACGAGCATCTTGTATTTCATAAAACTTAGGGGCAATATAATCTTTACGTAAC????????????
>NEW_sp_fredii_RH142
AAA-GCCCGTTTGAC-TCCTTAACTATTTAT------------------CC--TATC-TTTT-------------A----
--TTT-AGTTAGCCGTTCAAAATTCGTTATCTTTTTGAT-TCACTCAACT-----GTTTCACAA----------------
----------------------AA-CAAAGGGATCGTAGGGGAAATGC-TTTTCTCTGATCACAA-----GTCTTGTGAT
-----ATTTGATACACGTAC-AAATAAA-CATCTTT-GAGCAA-GGAATCTCCATTTGAATGATTCATGATCTATATCA-
TT-----ATT---------CGG-AATTC-GGACTG-----AAA--TAAAAAAAA----GTTTTCTTTTT----GAAAATC
-AAAGAAATT-CCA-GGAC-----CTGTATAC-GAC-TTTG-GAA-TA-CCC-TTT-CGTTCT-ATGT---AATTGACAT
ATACCCAAATCACTAGTAAAATGA------TGCATCGGGAA--TGG-----TCAG-------------------------
----------------------------------------GATAGCTCAGTCCGG-TAGAGCAGAGGACTGAAAATT-C-
TCGTGTCGCCAGTTCAAATCTGG---------------------------------------------------------
--------TTCCTGA-----------------------------------------------------------------
---------------------TA-CCTAT------TTTTT-AATT-----------TATTAAAAATCTAGATT-TAGATT
AGACTCC--ATATTTTTTT-------------------------------CCATCTAGGTATTTAGAA------------
----------------ATA-----GATATATACCCCATCTATTTTTTAGATGGGTAATTAGAT-GGGTAAAGAATAGATT
GTCG---------AAGTCTAAGTC-AAAAATTTAGACTGTATTTCCTCTTCTTTTAACA-TTTCTTTCTATTCTCGTTC-
----CTATTCTATTTCTTCATTT-CCTACTACATGAATTTAGAGAAC-----CCGTA-TAAGTGATGTGCGCAGT--AC-
AAAGTTCATGATGCAGAACTCGTTT-GGTTCATCTTAG-----CGGATCATCCG----AAATAAGTA---TTTCTTC???
????????????????????????????????????????????????????????????????????????????????
????????????????????????????????????????????????????????????????????????????????
????????????????????????????????????????????????????????????????????????????????
????????????????????????????????????????????????????????????????????????????????
????????????????????????????????????????????????????????????????
>NEW_sp_hessaquae_RH181
AAA-GCCCGTTTGAC-TCCTTAACTATTTAT------------------CC--TATC-TTTT-------------A----
--TTT-AGTTAGCCGTTCAAAATTCGTTATCTTTTTGAT-TCACTCAACT-----GTTTCACAA----------------
----------------------AA-CAAAGGGATCGTAGCGGAAATGC-TTTTCTCTGATCACAA-----GTCTTGTGAT
-----ATTTGATACACGTAC-AAATAAA-CATCTTT-GAGCAA-GGAATCTCCATTTGAATGATTCATGATCTATATCA-
TT-----ATT---------CGG-AATTC-GGACTG-----AAA--TAAAAAAAA----GTTTTCTTTTT----GAAAATC
-AAAGAAATT-CCA-GGAC-----CTGTATAC-GAC-TTTG-GAA-TA-CCC-TTT-CGTTCT-ATAT---AATTGACAT
AGACCCAAATCACTAGTAAAATGA------TGCATCGGGAA--TGG-----TCAG-------------------------
----------------------------------------GATAGCTCAGTCCGG-TAGAGCAGAGGACTGAAAATT-C-
TCGTGTCGCCAGTTCAAATCTGG---------------------------------------------------------
--------TTCCTGACGCA-GGATT------TATTTGTATG-AAGAG-CGATTCGACAAAT---------------TAAT
TGA-----TATGCATCGA-CATA-CCTAT------TTTTT-AATT-----------TATTAAAAATCTAGATT-TAGATT
AGACTCC--ATATTTTTTT-------------------------------CCATCTAGGTGTTTAGAA------------
----------------ATA-----GATATATACCCCATCTATTAATTAGATGGGTAATTAGAT-GGGTAAAGAATAGATT
GTCG---------AAGTCTAAGTC-AAAAATTTAGACTGTATTTCCTCTTCTTTTAACA-TTTCTTTCTATTCTCGTTC-
----CTATTCTATTTCTTCATTT-CCTACTACATGAATTTAGAGAAC-----CCGTA-TAAGTGATGTGCGCAGT--AC-
AAAGTTCATGATGCAGAACTCGTTT-GGTTCATCTTAG-----CGGATCATGCG----AAATAAGTA---TTTCTTCCAA
ATTTTACTTT-TTGTTAGACCCT-AC-ATACTCTA-------------AAG-----------------------------
------------------------------------------------------------------AAAGATTCCATTT-
----CAAATAATTTATC-----AA-TGAC-TTTGTTTAATCTAG----------------AACAGAACGTACAATCC---
--TTAAATATCTGTAATTC--------TG------------GAATTTT-CGAAGTAAAGATTAGTTT--CTTATCATTCA
ACGAGCATCTTGTATTTCATAAAACTTAGGGGCAATATAATCTTTACGTAACGGCCAC??????
>NEW_sp_hessaquae_RH193b
????????????????????????????????????????????????????????????????????????????????
???????????????????????????????????????????????ACT-----GTTTCACAA----------------
----------------------AA-CAAAGGGATCGTAGCGGAAATGC-TTTTCTCTGATCACAA-----GTCTTGTGAT
-----ATTTGATACACGTAC-AAATAAA-CATCTTT-GAGCAA-GGAATCTCCATTTGAATGATTCATGATCTATATCA-
TT-----ATT---------CGG-AATTC-GGACTG-----AAA--TAAAAAAAA----GTTTTCTTTTT----GAAAATC
-AAAGAAATT-CCA-GGAC-----CTGTATAC-GAC-TTTG-GAA-TA-CCC-TTT-CGTTCT-ATAT---AATTGACAT
AGACCCAAATCACTAGTAAAATGA------TGCATCGGGAA--TGG-----TCAG-------------------------
----------------------------------------GATAGCTCAGTCCGG-TAGAGCAGAGGACTGAAAATT-C-
TCGTGTCGCCAGTTCAAATCTGG---------------------------------------------------------
--------TTCCTGACGCA-GGATT------TATTTGTATG-AAGAG-CGATTCGACAAAT---------------TAAT
TGA-----TATGCATCGA-CATA-CCTAT------TTTTT-AATT-----------TATTAAAAATCTAGATT-TAGATT
AGACTCC--ATATTTTTTT-------------------------------CCATCTAGGTGTTTAGAA------------
----------------ATA-----GATATATACCCCATCTATTAATTAGATGGGTAATTAGAT-GGGTAAAGAATAGATT
GTCG---------AAGTCTAAGTC-AAAAATTTAGACTGTATTTCCTCTTCTTTTAACA-TTTCTTTCTATTCTCGTTC-
----CTATTCTATTTCTTCATTT-CCTACTACATGAATTTAGAGAAC-----CCGTA-TAAGTGATGTGCGCAGT--AC-
AAAGTTCATGATGCAGAACTCGTTT-GGTTCATCTTAG-----CGGATCATGCG----AAATAAGTA---TTTCTTCCAA
ATTTTACTTT-TTGTTAGACCCT-AC-ATACTCTA-------------AAG-----------------------------
------------------------------------------------------------------AAAGATTCCATTT-
----CAAATAATTTATC-----AA-TGAC-TTTGTTTAATCTAG----------------AACAGAACGTACAATCC---
--TTAAATATCTGTAATTC--------TG------------GAATTTT-CGAAGTAAAGATTAGTTT--CTTATCATTCA
ACGAGCATCTTGTATTTCATAAAACTTAGGGGCA??????????????????????????????
>NEW_sp_napierensis_RDH184a
AAA-GCCCGTTTGAC-TCCTTAACTATTTAT------------------CC--TATC-TTTT-------------A----
--TTT-AGTTAGCCGTTCAAAATTCGTTATCTTTTTGAT-TCACTCAACT-----GTTTCACAA----------------
----------------------AA-CAAAGGGATCGTAGCGGAAATGC-TTTTCTCTGATCACAA-----GTCTTGTGAT
-----ATTTGAGACATGTAC-AAATAAA-CATCTTT-GAGCAA-GGAATCTCCATTTGAATGATTCATGATCTATATCA-
TT-----ATT---------CGG-AATTC-GGACTG-----AAA--TAAAAAAAA----GTTTTCTTTTT----GAAAATC
-AAAGAAATT-CCA-GGAC-----CTGTATAC-GAC-TTTG-GAA-TA-CCC-TTT-CGTTCT-ATGT---AATTGACAT
AGACCCAAATCACTAGTAAAATGA------TGCATCGGGAA--TGG-----TCAG-------------------------
----------------------------------------GATAGCTCAGTCCGG-TAGAGCAGAGGACTGAAAATT-C-
TCGTGTCGCCAGTTCAAATCTGG---------------------------------------------------------
--------TTCCTGACGCA-GGATT------TATTTGTATG-AAGAG-CGATTCGACAAAT---------------TAAT
TGA-----TATGCATCGA-CATA-CCTAT------TTTTT-AATT-----------TATTAAAAATCTAGATT-TAGATT
AGACACC--ATATTTTTTT-------------------------------CCATCTAGGTGTTTAGAA------------
----------------ATA-----GATATATACCCCATCTATTTTTTAGATGGGTAATTAGAT-GGGTAAAGAATAGATT
GTCG---------AAGTCTAAGTC-AAAAATTTAGACTGTATTTCCTCTTCTTTTAACA-TTTCTTTCTATTCTCGTTC-
----CTATTCTATTTCTTCATTT-CCTACTACATGAATTTAGAGAAC-----CCGTA-TAAGTGATGTGCGCAGT--AC-
AAAGTTCATGATGCAGAACTCGTTT-GGTTCATCTTAG-----CGGATCATCCG----AAATAAGTA---TTTCTTCAAA
ATTTTACTTT-TTGTTAGACCCT-AC-ATACTCT--------------AAG-----------------------------
------------------------------------------------------------------AAAGATTCCATTT-
----CAAATAATTTATC-----AA-TGAC-TTTGTTTAATCTAG----------------AACAGAACGTACAATC----
------ATATCTGTAATTC--------TG------------GAATTTT-CGAAGTAAAGATTAGTTT--CTTATCATTCA
ACGAGCATCTTGTATTTCATAAAACTTAGGGGCAATATAATCTTTACGTAACGGCCACCTA???
>NEW_sp_nov_JV2988
AAA-GCCCGTTTGAC-TCCTTAACTATTTAT------------------CC--TATC-TTTT-------------A----
--TTT-AGTTAGCCGTTCAAAATTCGTTATCTTTTTGAT-TCACTCAACT-----GTTTCACAA----------------
----------------------AA-CAAAGGGATCGTAGCGGAAATGC-TTTTCTCTGATCACAA-----GTCTTGTGAT
-----ATTTGATACACGTAC-AAATAAA--ATCTTT-GAGCAA-GGAATCTCCATTTGAATGATTCATGATCTATATCA-
TT-----ATT---------CGG-AATTC-AGACTG-----AAA--TAAAAAAAAA---GTTTTCTTTTT----GAAAATC
-AAAGAAATT-CCA-GGAC-----CTGTATAC-GAC-TTTG-GAA-TA-CCC-TTT-CGTTCT-ATGT---AATTGACAT
AGACCCAAATCACTAGTAAAATGA------TGCATCGGGAA--TGG-----TCAG-------------------------
----------------------------------------GATAGCTCAGTCCGG-TAGAGCAGAGGACTGAAAATT-C-
TTGTGTCGCCAGTTCAAATCTGG---------------------------------------------------------
--------TTCCTGACGCA-GGATT------TATTTGTATG-AAGAG-CGATTCGACAAAT---------------TAAT
TGA-----TATGCATCGA-CATA-CCTAT------TTTTT-AATT-----------TATGAAAAATATAGATT-TAGATT
AGACTCC--ATATTTTTTT-------------------------------CCATCTAGGTGTTTAGAA------------
----------------ATA-----GATATATACCCCATCTATTTTTTAGATGGGTAATTAGAT-GGGTAAAGAATAGATT
GTCG---------AAGTCTAAGTC-AAAAATTTAGACTGTATTTCCTCTTCTTTTAACA-TTTCTTTCTATTCTCGTTC-
----CTATTCTATTTCTTCATTT-CCTACTACATGAATTTAGAGAAC-----CCGTA-TAAGTGATGTGCGCAGT--AC-
AAAGTTCATGATGCAGAACTCGTTT-GGTTCATCTTAG-----CGGATCATCCG----AAATAAGTA---TTTCTTCCAA
ATTTTACTTTGTTGTTAGACCCT-AC-ATACTCT--------------AAG-----------------------------
------------------------------------------------------------------AAAGATTCCATTCC
ATTTCAAATAATTTATC-----AA-TGAC-TTTGTTTAATCTAG----------------AACAGAACGTACAATCC---
--TTAAATATCTGTAATTC--------TG------------GAATTTT-CGAAGTCAAGATTAGTTT--CTTATCATTCA
ACGAGCATCTTGTATTTCATAAAACTTAGGGGCAATATAATCTTTACGTAACGGCCACC?????
>NEW_sp_romana_RH182
AAA-GCCCGTTTGAC-TCCTTAACTATTTAT------------------CC--TATC-TTTT-------------A----
--TTT-AGTTAGCCGTTCAAAATTCGTTATCTTTTTGAT-TCACTCAACT-----GTTTCACAA----------------
----------------------AA-CAAAGGGATCGTAGCGGAAATGC-TTTTCTCTGATCACAA-----GTCTTGTGAT
-----ATTTGATACACGTAC-AAATAAA-CATCTTT-GAGCAA-GGAATCTCCATTTGAATGATTCATCATCTATATCA-
TT-----ATT---------CGG-AATTC-GGACTG-----AAA--TAAAAAAAA----GTTTTCTTTTT----GAAAATC
-AAAGAAATT-CCA-GGAC-----CTGTATAC-GAC-TTTG-GAA-TA-CCC-TTT-CGTTCT-ATAT---AATTGACAT
AGACCCAAATCACTAGTAAAATGA------TGCATCGGGAA--TGG-----TCAG-------------------------
----------------------------------------GATAGCTCAGTCCGG-TAGAGCAGAGGACTGAAAATT-C-
TCGTGTCGCCAGTTCAAATCTGG---------------------------------------------------------
--------TTCCTGA-----------------------------------------------------------------
---------------------TA-CCTAT------TTTTT-AATT-----------TATTAAAAATCTAGATT-TAGATT
AGACTCC--ATATTTTTTT-------------------------------CCATCTAGGTGTTTAGAA------------
----------------ATA-----GATATCTACCCCATCTATTAATTAGATGGGTAATTAGAT-GGGTAAAGAATAGATT
GTCG---------AAGTCTAAGTC-AAAAATTTAGACTGTATTTCCTCTTCTTTTAACA-TTTCTTTCTATTCTCGTTC-
----CTATTCTATTTCTTCATTT-CCTACTACATGAATTTAGAGAAC-----CCGTA-TAAGTGATGTGCGCAGT--AC-
AAAGTTCATGATGCAGAACTCGTTT-GGTTCATCTTAG-----CGGATCATCCG----AAATAAGTA---TTTCTTCCAA
ATTTTACTTT-TTGTTAGACCCT-AC-ATACTCTA-------------AAG-----------------------------
------------------------------------------------------------------AAAGATTCCATTT-
----CAAATAATTTATC-----AA-TGAC-TTTGTTTAATCTAG----------------AACAGAACGTACAATCC---
--TTAAATATCTGTAATTC--------TG------------GAATTTT-CGAAGTAAAGATTAGTTT--CTTATCATTCA
ACGAGCATCTTGTATTTCATAAAACTTAGGGGCAATATAATCTTTACGTAACGGCCACCTATCA
>NEW_sp_schlebuschii_RH31
?AA-GCCCGTTTGAC-TCCTTAACTATTTAT------------------CC--TATC-TTTT-------------A----
--TTT-AGTTAGCCGTTCAAAATTCGTTATCTTTTTGAT-TCACTCAACT-----GTTTCACAA----------------
----------------------AA-CAAAGGGATCGTAGCGGAAATGC-TTTTCTCTGATCACAA-----GTCTTGTGAT
-----ATTTTATACACGTAC-AAATAAA-CATCTTT-GAGCAA-GGAATCTCCATTTGAATGATTCATGATCTATATCA-
TT-----ATT---------CGA-AATTC-GGACTG-----AAA--TAAAAAAAAAA--GGTTTCTTTTT----GAAAATC
-AAAGAAATT-CCA-GGAC-----CTGTATAC-GAC-TTTG-GAA-TA-CCC-TTT-CGTTCT-ATGT---AATTGACAT
AGACCCAAATCACTAGTAAAATGA------TGCATCGGGAA--TGG-----TCAG-------------------------
----------------------------------------GATAGCTCAGTCCGG-TAGAGCAGAGGACTGAAAATT-C-
TCGTGTCGCCAGTTCAAATCTGG---------------------------------------------------------
--------TTCCTGACGCA-GGATT------TATTTGTATG-AAGAG-CGATTCGACAAAT---------------TAAT
TGA-----TATGCATCGA-CATA-CCTAT------TTTTT-AATT-----------TTTTAAAATT------T-TAGATT
AGACTCC--ATATTTTTTT-------------------------------CCATCTAGGTATTTAGAA------------
----------------ATA-----GATATATACCCCATCTATTTTTTAGATGGGTAATTAGAT-GGGTAAAGAATAGATT
GTCG---------AAGTCTAAGTC-TAAAATTTAGACTGTATTTCCTCTTCTTTTAACA-TTTCTTTCTATTCTCGTTC-
----CTATTCTATTTCTTCATTT-CCTACTACATGAATTTAGAGAAC-----CCGTA-TAAGTGATGTGCGCAGT--AC-
AAAGTTCATGATGCAGAACTCGTTT-GGTTCATCTTAG-----AGGATCATCCG----AAATAAGTA---TTTCTTCCAA
ATTTTACTTT-TTGTTAGACCTT-AC-ATACTCT--------------AAG-----------------------------
------------------------------------------------------------------AAAGATTCCATTT-
----CAAATAATTTATC-----AA-TGAC-TTTGTTTAATCTAG----------------AACAGAACGTACAATCC---
--TTAAATATCTGTAATTC--------TG------------GAATTTT-CGAAGTAAAGATTAGTTT--CTTATCATTCA
ACGAGCATCTTGTATTTCATAAAACTTAGGGGCAATATAATCTTTACGTAACGGC?????????
>NEW_sp_soporata_RH183
AAA-GCCCGTTTGAC-TCCTTAACTATTTAT------------------CC--TATC-TTTT-------------A----
--TTT-AGTTAGCCGTTCAAAATTCGTTATCTTTTTGAT-TCACTCAACT-----GTTTCACAA----------------
----------------------AA-CAAAGGGATCGTAGCGGAAATGC-TTTTCTCTGATCACAA-----GTCTTGTGAT
-----ATTTGATACACCTAC-AAATAAA-CATCTTT-GAGCAA-GGAATCTCCATTTGAATGATTCATGATCTATATCA-
TT-----ATT---------CGG-AATTC-GGACTG-----AAA--TAAAAAAAA----GTTTTCTTTTT----GAAAATC
-AAAGAAATT-CCA-GGAC-----CTGTATAC-GAC-TTTG-GAA-TA-CCC-TTT-CGTTCT-ATGT---AATTGACAT
AGACCCAAATCACTAGTAAAATGA------TGCATCGGGAA--TGG-----TCAG-------------------------
----------------------------------------GATAGCTCAGTCCGG-TAGAGCAGAGGACTGAAAATT-C-
TCGTGTCGCCAGTTCAAATCTGG---------------------------------------------------------
--------TTCCTGACGCA-GGATT------TTTTTGTATG-AAGAG-CGATTCGACAAAT---------------TAAT
TGA-----TATGCATCGA-CATA-CCTAT------TTTTT-AATT-----------TATTAAAAATCTAGATT-TAGATT
AGACACC--ATATTTTTTT-------------------------------CCATCTAGGTGTTTAGAA------------
----------------ATA-----GATATATACCCCATCTATTTTTTAGATGGGTAATTAGAT-GGGTAAAGAATAGATT
GTCG---------AAGTCTAAGTC-AAAAATTTAGACTGTATTTCCTCTTCTTTTAACA-TTTCTTTCTATTCTCCTTC-
----CTATTCTATTTCTTCATTT-CCTACTACATGAATTTAGAGAAC-----CCGTA-TAAGTGATGTGCGCAGT--AC-
AAAGTTCATGATGCAGAACTCGTTT-GGTTCATCTTAG-----CGGATCATCCG----AAATAAGTA???TTTCTTCCAA
ATTTTACTTT-TTGTTAGACCCT-AC-ATACTCT--------------AAG-----------------------------
------------------------------------------------------------------AAAGATTCCATTT-
----CAAATAATTTATC-----AA-TGAC-TTTGTTTAATCTAG----------------AACAGAACGTACAATCC---
--TTAAATATCTGTAATTC--------TG------------GAATTTT-CGAAGTAAAGATTAGTTT--CTTATCATTCA
ACGAGCATCTTGTATTTCATAAAACTTAGGGGCAATATAATCTTTACGTAACGGCCACCTA???
>NEW_sp_soporata_RH203
??????????TTGAC-TCCTTAACTATTTAT------------------CC--TATC-TTTT-------------A----
--TTT-AGTTAGCCGTTCAAAATTCGTTATCTTTTTGAT-TCACTCAACT-----GTTTCACAA----------------
----------------------AA-CAAAGGGATCGTAGCGGAAATGC-TTTTCTCTGATCACAA-----GTCTTGTGAT
-----ATTTGATACACCTAC-AAATAAA-CATCTTT-GAGCAA-GGAATCTCCATTTGAATGATTCATGATCTATATCA-
TT-----ATT---------CGG-AATTC-GGACTG-----AAA--TAAAAAAAA----GTTTTCTTTTT----GAAAATC
-AAAGAAATT-CCA-GGAC-----CTGTATAC-GAC-TTTG-GAA-TA-CCC-TTT-CGTTCT-ATGT---AATTGACAT
AGACCCAAATCACTAGTAAAATGA------TGCATCGGGAA--TGG-----TCAG-------------------------
----------------------------------------GATAGCTCAGTCCGG-TAGAGCAGAGGACTGAAAATT-C-
TCGTGTCGCCAGTTCAAATCTGG---------------------------------------------------------
--------TTCCTGACGCA-GGATT------TTTTTGTATG-AAGAG-CGATTCGACAAAT---------------TAAT
TGA-----TATGCATCGA-CATA-CCTAT------TTTTT-AATT-----------TATTAAAAATCTAGATT-TAGATT
AGACACC--ATATTTTTTT-------------------------------CCATCTAGGTGTTTAGAA------------
----------------ATA-----GATATATACCCCATCTATTTTTTAGATGGGTAATTAGAT-GGGTAAAGAATAGATT
GTCG---------AAGTCTAAGTC-AAAAATTTAGACTGTATTTCCTCTTCTTTTAACA-TTTCTTTCTATTCTCCTTC-
----CTATTCTATTTCTTCATTT-CCTACTACATGAATTTAGAGAAC-----CCGTA-TAAGTGATGTGCGCAGT--AC-
AAAGTTCATGATGCAGAACTCGTTT-GGTTCATCTTAG-----CGGATCATCCG----AAATAAGTA---TTTCTTCCAA
ATTTTACTTT-TTGTTAGACCCT-AC-ATACTCT--------------AAG-----------------------------
------------------------------------------------------------------AAAGATTCCATTT-
----CAAATAATTTATC-----AA-TGAC-TTTGTTTAATCTAG----------------AACAGAACGTACAATCC---
--TTAAATATCTGTAATTC--------TG------------GAATTTT-CGAAGTAAAGATTAGTTT--CTTATCATTCA
ACGAGCATCTTGTATTTCATAAAACTTAGGGGCAATATAATCTTTACGTAACGGCCAC??????
>NEW_zizikammensis_RH42
?AA-CCCCGTTTGAC-TCCTTAACTATTTAT------------------CC--TAAC-TTTT-------------A----
--TTT-AGTTAGCCGTTCAAAATTCGTTATCTTTTTGAT-TCACTCAACT-----ATTTCACAA----------------
----------------------AA-CAAAGGGATCATAGCGGAAATGC-TTTTCTCTGATCACAA-----GTCTTGTGAT
-----ATTTGATACACGTAC-AAATAAA-CATCTTT-GAGCAA-GGAATCTCCATTTGAATGATTCATGATCTATATCA-
TT-----ATT---------CGG-AATTC-GGACTG-----AAA--TAAAAAAAA----GTTTTCTTTTT----GAAAATC
-AAAGAAATT-CCA-GGAC-----CTGTATAC-GAC-TTTG-GAA-TA-CCC-TTT-CGTTCT-ATGT---AATTGACAT
AGACCCAAATCACTAGTAAAATGA------TGCATCGGGAA--TGG-----TCAG-------------------------
----------------------------------------GATAGCTCAGTCCGG-TAGAGCAGAGGACTGAAAATT-C-
TCGTGTCGCCAGTTCAAATCTGG---------------------------------------------------------
--------TTCCTGA-----------------------------------------------------------------
---------------------TA-CCTAT------TTTTT-AATT-----------TATTAAAAATCTAGATT-TAGATT
AGACTCC--ATATTTTTTT-------------------------------CCATCTAGGTGTTTAGAA------------
----------------ATA-----GATATATACCCCATCTATTTTTTAGATGGGTAATTAGAT-GGGTAAAGAATAGATT
GTCG---------AAGTCTAAGTC-AAAAATTTAGACTGTATTTCCTCTTCTTTTAACA-TTTCTTTCTATTCTCGTTC-
----CTATTCTATTTCTTCATTT-CCTACTACATGAATTTAGAGAAC-----CCGTA-TAAGTGATGTGCGCAGT--AC-
AAAGTTCATGATGCAGAACTCGTTT-GGTTCATCTTAG-----CGGATCATCCG----AAATAAGTA---TTTCTTCCAA
ATTTTACTTT-TTGTTAGACCCT-AC-ATACTCT--------------AAG-----------------------------
------------------------------------------------------------------AAAAATTGCATTT-
----CAAATAATTTATC-----AA-TGAC-TTTGTTTAATCTAG----------------AACAGAACGTACAATCC---
--TTAAATATCTGTAATTC--------TG------------GAATTTT-CGAAGTAAAGGTTAGTTT--CTTATCATTCA
ATGAGCATCTTGTATTTCATAAAACTTAGGGGCAATATAATCTTTACGTAACGGCCACCTATCA
>abbotti_KG1005
?????????????????????????????????????????????????CC--TATC-TTTT-------------A----
--TTT-AGTTAGCCGTTCAAAATTCGTTATCTTTTTGAT-TCACTCAACT-----GTTTCACAA----------------
----------------------AA-CAAGCGGATCATAGCGGAAATGC-TTTTCTCTGATCACAA-----GTCTTGTGAT
-----ATTTGATACACGTAC-AAATAAA-CATCTTT-GAGCAA-GGAATCTCCATTTGAATGATTCATGATCTATATCA-
TT-----ATT---------CGG-AATTC-GGACTG-----AAA--TAAAAAAAA----GTTTTCTTTTT----GAAAATC
-AAAGAAATT-CCA-GGAC-----CTGTATAC-GAC-TTTG-GAA-TA-CCC-TTT-CGTTCT-ATGT---AATTGACAT
AGACCGAAATCACTAGTAAAATGA------TGCATCGGGAA--TGG-----TCAG-------------------------
----------------------------------------GGTAGCTCAATCCGG-TAGAGCAGAGGACTGAAAATT-C-
TCGTGTCGCCAGTTCAAATCTGG---------------------------------------------------------
--------TTCCTGACGCA-GGATT------TTTTTGTATG-AAGAG-CGATTCGACAAAT---------------TAAT
TGA-----TATACATCGA-CATA-CCTAT------TTTTT-AATT-----------TATTAAAAATCTAGATT-TAGATT
AGACTCC--ATATTTTTTT-------------------------------CCATCTAGGTGTTTAGAA------------
----------------ATA-----GATATATACCCCATCTATTTTTTAGATGGGTAATTAGAT-GGGTAAAGAATAGATT
GTCG---------AAGGGTAAGTC-TAAAATTTAGACTGTATTTCCTCTTCTTTTAACA-TTTCTTTATATTCTCGTTC-
----CTATTCTATTTCTTCATTT-CCTACTACATGAATTTAGAGAAC-----CCGTA-TAAGTGATGTGCGCAGT--AC-
AAAGTTCATGATGCAGAACTCGTTT-GGTTCATCTTAG-----CGGATCATCCG----AAATAAGTA---TTTCTTCCAA
ATTTTACTTT-TTGGAAGACCCT-AC-ATACTCT--------------AAG-----------------------------
------------------------------------------------------------------AAAGATTCCATTT-
----CAA-TAATTTATC-----AA-TGAC-TTTGTTTAATCTAG----------------AACAGAACGTACAATCC---
--TT????????????????????????????????????????????????????????????????????????????
????????????????????????????????????????????????????????????????
>abietina_abi_ANA
AAA-GCCCGTTTGAC-TCCTTAACTATTTAG------------------CC--TATC-TTTT-------------A----
--TTT-AGTTAGCCGTTCAAAATTCGTTATCTTTTTGAT-TCACTCAACT-----GTTTCACAA----------------
----------------------AA-CAAAGGGATCGTAGCGGAAATGC-TTTTCTCTGATCACAA-----GTCTTGTGAT
-----ATTTGATACACGTAC-AAATAAA-CATCTTT-GAGTAA-GGAATCTCCATTTGAATGATTCATGATCTATATCA-
TT-----ATT---------CGG-AATTC-GGACTGAAATAAAA--TAAAAAAAA----GTTTTCTTTTT----GAAAATC
-AAAGAAATT-CTA-GGAC-----CTGTATAC-GAC-TTTG-GAA-TA-CCC-TTT-CGTTCT-ATGT---AATTGACAT
AGACCCAAATCACTAGTAAAATGA------TGCATCGGGAA--TGG-----TCAG-------------------------
----------------------------------------GATAGCTCAGTCCGG-TAGAGCAGAGGACTGAAAATT-C-
TCGTGTCGCCAGTTCAAATCTGG---------------------------------------------------------
--------TTCCTGACGCA-GGATT------TATTTGTATG-AAGAG-CGATTCGACAAAT---------------TAAT
TGA-----TATGCATCGA-CATA-CCTAT------TTTTT-AATT-----------GATTAAAAATCTAGATT-TAGATT
AGACTCC--ATATTTTTTT-------------------------------CCATCTAGGTGTTTAGAA------------
----------------ATA-----GATATATACCCCATCTATTTTTTAGATGGGTAATTAGAT-GGGTAAAGAATAGATT
GTCG---------AAGTCTAAGTC-AAAAATTTAGACTGTATTTCCTCTTCTTTTAACA-TTTCTTTCTATTCTCGTTC-
----CTATTCTATTTCTTCATTT-CCTACTACATGAATTTAGAGAAC-----CCGTA-TAAGTTATGTGCGCAGT--AC-
AAAGTTCATGATGCAGAACTCGTTT-GGTTCATCTTAG-----CGGATCATCCG----AAATAAGTA---TTTCTTCCAA
ATTTTACTTT-TTGTTAGACCCT-AC-ATACTCT--------------AAG-----------------------------
------------------------------------------------------------------AAAGATTCCATTT-
----CAAATAATTTATC-----AA-TGAC-TTTGTTTAATCTAG----------------AACAGAACGTACAATCC---
--TTAAATATCTGTAAT???????????????????????????????????????????????????????????????
????????????????????????????????????????????????????????????????
>abietina_abi_MP1013
AAA-GCCCGTTTGAC-TCCTTAACTATTTAG------------------CC--TATC-TTTT-------------A----
--TTT-AGTTAGCCGTTCAAAATTCGTTATCTTTTTGAT-TCACTCAACT-----GTTTCACAA----------------
----------------------AA-CAAAGGGATCGTAGCGGAAATGC-TTTTCTCTGATCACAA-----GTCTTGTGAT
-----ATTTGATACACGTAC-AAATAAA-CATCTTT-GAGTAA-GGAATCTCCATTTGAATGATTCATGATCTATATCA-
TT-----ATT---------CGG-AATTC-GGACTGAAATAAAA--TAAAAAAAA----GTTTTCTTTTT----GAAAATC
-AAAGAAATT-CTA-GGAC-----CTGTATAC-GAC-TTTG-GAA-TA-CCC-TTT-CGTTCT-ATGT---AATTGACAT
AGACCCAAATCACTAGTAAATTGA------TGCATCGGGAA--TGG-----TCAG-------------------------
----------------------------------------GATAGCTCAGTCCGG-TAGAGCAGAGGACTGAAAATT-C-
TCGTGTCGCCAGTTCAAATCTGG---------------------------------------------------------
--------TTCCTGACGCA-GGATT------TATTTGTATG-AAGAG-CGATTCGACAAAT---------------TAAT
TGA-----TATGCATCGA-CATA-CCTAT------TTTTT-AATT-----------GATTAAAAATCTAGATT-TAGATT
AGACTCC--ATATTTTTTT-------------------------------CCATCTAGGTGTTTAGAA------------
----------------ATA-----GATATATACCCCATCTATTTTTTAGATGGGTAATTAGAT-GGGTAAAGAATAGATT
GTCG---------AAGTCTAAGTC-AAAAATTTAGACTGTATTTCCTCTTCTTTTAACA-TTTCTTTCTATTCTCGTTC-
----CTATTCTATTTCTTCATTT-CCTACTACATGAATTTAGAGAAC-----CCGTA-TAAGTTATGTGCGCAGT--AC-
AAAGTTCATGATGCAGAACTCGTTT-GGTTCATCTTAG-----CGGATCATCCG----AAATAAGTA---TTTCTTCCAA
ATTTTACTTT-TTGTTAGACCCT-AC-ATACTCT--------------AAG-----------------------------
------------------------------------------------------------------AAAGATTCCATTT-
----CAAATAATTTATC-----AA-TGAC-TTTGTTTAATCTAG----------------AACAGAACGTACAATCC---
--TTAAATATCTGTAATTC--------TG------------GAATTTT-CGAAGTAAAGATTAGTTT--CTTATCATTCA
ACGAGC??????????????????????????????????????????????????????????
>abietina_aur_MP1320
???????????????????????????TTAG------------------C---TATC-TTTT-------------A----
--TTT-AGTTAGCCGTTCAAAATTCGTTATCTTTTTGAT-TCACTCAACT-----GTTTCACAA----------------
----------------------AA-CAAAGGGATCGTAGCGGAAATGC-TTTTCTCTGATCACAA-----GTCTTGTGAT
-----ATTTGATACACGTAC-AAATAAA-CATCTTT-GAGTAA-GGAATCTCCATTTGAATGATTCATGATCTATATCA-
TT-----ATT---------CGG-AATTC-GGACTGAAATAAAA--TAAAAAAAAAA--GTTTTCTTTTT----GAAAATC
-AAAGAAATT-CTA-GGAC-----CTGTATAC-GAC-TTTG-GAA-TA-CCC-TTT-CGTTCT-ATGT---AATTGACAT
AGACCCAAATCACTAGTAAAATGA------TGCATCGGGAA--TGG-----TCAG-------------------------
----------------------------------------GATAGCTCAGTCCGG-TAGAGCAGAGGACTGAAAATT-C-
TCGTGTCGCCAGTTCAAATCTGG---------------------------------------------------------
--------TTCCTGACGCA-GGATT------TATTTGTATG-AAGAG-CGATTCGACAAAT---------------TAAT
TGA-----TATGCATCGA-CATA-CCTAT------TTTTT-AATT-----------GATTAAAAATCTAGATT-TAGATT
AGACTCC--ATATTTTTTT-------------------------------CCATCTAGGTGTTTAGAA------------
----------------ATA-----GATATATACCCCATCTATTTTTTAGATGGGTAATTAGAT-GGGTAAAGAATAGATT
GTCG---------AAGTCTAAGTC-AAAAATTTAGACTGTATTTCCTCTTCTTTTAACA-TTTCTTTCTATTCTCGTTC-
----CTATTCTATTTCTTCATTT-CCTACTACATGAATTTAGAGAAC-----CCGTA-TAAGTTATGTGCGCAGT--AC-
AAAGTTCATGATGCAGAACTCGTTT-GGTTCATCTTAG-----CGGATCATCCG----AAATAAGTA---TTTCTTCCAA
ATTTTACTTT-TTGTTAGACCCT-AC-ATACTCT--------------AAG-----------------------------
------------------------------------------------------------------AAAGATTCCATTT-
----CAAATAATTTATC-----AA-TGAC-TTTGTTTAATCTAG----------------AACAGAACGTACAATCT---
--TTAAATATCAGTAATTC--------TG------------GAATTTT-CGAAGTAAAGATTAGTTT--CTTATCATTCA
ACGAGCATC???????????????????????????????????????????????????????
>abietina_aur_MP499
???????????????????????CTATTTAG------------------CC--TATC-TTTT-------------A----
--TTT-AGTTAGCCGTTCAAAATTCGTTATCTTTTTGAT-TCACTCAACT-----GTTTCACAA----------------
----------------------AA-CAAAGGGATCGTAGCGGAAATGC-TTTTCTCTGATCACAA-----GTCTTGTGAT
-----ATTTGATACACGTAC-AAATAAA-CATCTTT-GAGTAA-GGAATCTCCATTTGAATGATTCATGATCTATATCA-
TT-----ATT---------CGG-AATTC-GGACTGAAATAAAA--TAAAAAAAAAA--GTTTTCTTTTT----GAAAATC
-AAAGAAATT-CTA-GGAC-----CTGTATAC-GAC-TTTG-GAA-TA-CCC-TTT-CGTTCT-ATGT---AATTGACAT
AGACCCAAATCACTAGTAAAATGA------TGCATCGGGAA--TGG-----TCAG-------------------------
----------------------------------------GATAGCTCAGTCCGG-TAGAGCAGAGGACTGAAAATT-C-
TCGTGTCGCCAGTTCAAATCTGG---------------------------------------------------------
--------TTCCTGACGCA-GGATT------TATTTGTATG-AAGAG-CGATTCGACAAAT---------------TAAT
TGA-----TATGCATCGA-CATA-CCTAT------TTTTT-AATT-----------GATTAAAAATCTAGATT-TAGATT
AGACTCC--ATATTTTTTT-------------------------------CCATCTAGGTGTTTAGAA------------
----------------ATA-----GATATATACCCCATCTATTTTTTAGATGGGTAATTAGAT-GGGTAAAGAATAGATT
GTCG---------AAGTCTAAGTC-AAAAATTTAGACTGTATTTCCTCTTCTTTTAACA-TTTCTTTCTATTCTCGTTC-
----CTATTCTATTTCTTCATTT-CCTACTACATGAATTTAGAGAAC-----CCGTA-TAAGTTATGTGCGCAGT--AC-
AAAGTTCATGATGCAGAACTCGTTT-GGTTCATCTTAG-----CGGATCATCCG----AAATAAGTA---TTTCTTCCAA
ATTTTACTTT-TTGTTAGACCCT-AC-ATACTCT--------------AAG-----------------------------
------------------------------------------------------------------AAAGATTCCATTT-
----CAAATAATTTATC-----AA-TGAC-TTTGTTTAATCTAG----------------AACAGAACGTACAATCC---
--TTAAATATCTGTAATTC--------TG------------GAATTTT-CGAAGTAAAGATTAGTTT--CTTATCATTCA
ACGAGCATC???????????????????????????????????????????????????????
>abietina_aur_MP514
?????????????????????????ATTTAG------------------CC--TATC-TTTT-------------A----
--TTT-AGTTAGCCGTTCAAAATTCGTTATCTTTTTGATATCACTCAACT-----GTTTCACAA----------------
----------------------AA-CAAAGGGATCGTAGCGGAAATGC-TTTTCTCTGATCACAA-----GTCTTGTGAT
-----ATTTGATACACGTAC-AAATAAA-CATCTTT-GAGTAA-GGAATCTCCATTTGAATGATTCATGATCTATATCA-
TT-----ATT---------CGG-AATTC-GGACTGAAATAAAA--TAAAAAAAAAA--GTTTTCTTTTT----GAAAATC
-AAAGAAATT-CTA-GGAC-----CTGTATAC-GAC-TTTG-GAA-TA-CCC-TTT-CGTTCT-ATGT---AATTGACAT
AGACCCAAATCACTAGTAAAATGA------TGCATCGGGAA--TGG-----TCAG-------------------------
----------------------------------------GATAGCTCAGTCCGG-TAGAGCAGAGGACTGAAAATT-C-
TCGTGTCGCCAGTTCAAATCTGG---------------------------------------------------------
--------TTCCTGACGCA-GGATT------TATTTGTATG-AAGAG-CGATTCGACAAAT---------------TAAT
TGA-----TATGCATCGA-CATA-CCTAT------TTTTT-AATT-----------GATTAAAAATCTAGATT-TAGATT
AGACTCC--ATATTTTTTT-------------------------------CCATCTAGGTGTTTAGAA------------
----------------ATA-----GATATATACCCCATCTATTTTTTAGATGGGTAATTAGAT-GGGTAAAGAATAGATT
GTCG---------AAGTCTAAGTC-AAAAATTTAGACTGTATTTCCTCTTCTTTTAACA-TTTCTTTCTATTCTCGTTC-
----CTATTCTATTTCTTCATTT-CCTACTACATGAATTTAGAGAAC-----CCGTA-TAAGTTATGTGCGCAGT--AC-
AAAGTTCATGATGCAGAACTCGTTT-GGTTCATCTTAG-----CGGATCATCCG----AAATAAGTA---TTTCTTCCAA
ATTTTACTTT-TTGTTAGACCCT-AC-ATACTCT--------------AAG-----------------------------
------------------------------------------------------------------AAAGATTCCATTT-
----CAAATAATTTATC-----AA-TGAC-TTTGTTTAATCTAG----------------AACAGAACGTACAATCC---
--TTAAATATCTGTAATTT--------TG------------GAATTTT-CGAAGTAAAGATTAGTTT--CTTATCATTCA
ACGAGCAT????????????????????????????????????????????????????????
>abietina_aur_MP717
??????????????????????ACTATTTAG------------------CC--TATC-TTTT-------------A----
--TTT-AGTTAGCCGTTCAAAATTCGTTATCTTTTTGAT-TCACTCAACT-----GTTTCACAA----------------
----------------------AA-CAAAGGGATCGTAGCGGAAATGC-TTTTCTCTGATCACAA-----GTCTTGTGAT
-----ATTTGATACACGTAC-AAATAAA-CATCTTT-GAGTAA-GGAATCTCCATTTGAATGATTCATGATCTATATCA-
TT-----ATT---------CGG-AATTC-GGACTGAAATAAAA--TAAAAAAAAAA--GTTTTCTTTTT----GAAAATC
-AAAGAAATT-CTA-GGAC-----CTGTATAC-GAC-TTTG-GAA-TA-CCC-TTT-CGTTCT-ATGT---AATTGACAT
AGACCCAAATCACTAGTAAAATGA------TGCATCGGGAA--TGG-----TCAG-------------------------
----------------------------------------GATAGCTCAGTCCGG-TAGAGCAGAGGACTGAAAATT-C-
TCGTGTCGCCAGTTCAAATCTGG---------------------------------------------------------
--------TTCCTGACGCA-GGATT------TATTTGTATG-AAGAG-CGATTCGACAAAT---------------TAAT
TGA-----TATGCATCGA-CATA-CCTAT------TTTTT-AATT-----------GATTAAAAATCTAGATT-TAGATT
AGACTCC--ATATTTTTTT-------------------------------CCATCTAGGTGTTTAGAA------------
----------------ATA-----GATATATACCCCATCTATTTTTTAGATGGGTAATTAGAT-GGGTAAAGAATAGATT
GTCG---------AAGTCTAAGTC-AAAAATTTAGACTGTATTTCCTCTTCTTTTAACA-TTTCTTTCTATTCTCGTTC-
----CTATTCTATTTCTTCATTT-CCTACTACATGAATTTAGAGAAC-----CCGTA-TAAGTTATGTGCGCAGT--AC-
AAAGTTCATGATGCAGAACTCGTTT-GGTTCATCTTAG-----CGGATCATCCG----AAATAAGTA---TTTCTTCCAA
ATTTTACTTT-TTGTTAGACCCT-AC-ATACTCT--------------AAG-----------------------------
------------------------------------------------------------------AAAGATTCCATTT-
----CAAATAATTTATC-----AA-TGAC-TTTGTTTAATCTAG----------------AACAGAACGTACAATCC---
--TTAAATATCTGTAATTC--------TG------------GAATTTT-CGAAGTAAAGATTAGTTT--CTTATCATTCA
ACGAGCATC???????????????????????????????????????????????????????
>abietina_con_CM6
????????????????????????????????????????????????????????????????????????????????
????????????????????????????????????????????????????????????????????????????????
???????????????????????A-CAAAGGGATCGTAACGGAAATGC-TTTTCTCTGATCACAA-----GTCTTGTGAT
-----ATTTGATACACGTAC-AAATAAA-CATCTTT-GAGTAA-GGAATCTCCATTTGAATGATTCATGATCTATATCA-
TT-----ATT---------CGG-AATTC-GGACTGAAATAAAA--TAAAAAAAA----GTTTTCTTTTT----GAAAATC
-AAAGAAATT-CTA-GGAC-----CTGTATAC-GAC-TTTG-GAA-TA-CCC-TTT-CGTTCT-ATGT---AATTGACAT
AGACCCAAATCACTAGTAAAATGA------TGCATCGGGAA--TGG-----TCAG-------------------------
----------------------------------------GATAGCTCAGTCCGG-TAGAGCAGAGGACTGAAAATT-C-
TCGTGTCGCCAGTTCAAATCTGG---------------------------------------------------------
--------TTCCTGACGCA-GGATT------TATTTGTATG-AAGAG-CGATTCGACAAAT---------------TAAT
TGA-----TATGCATCGA-CATA-CCTAT------TTTTT-AATT-----------GATTAAAAATCTAGATT-TAGATT
AGACTCC--ATATTTTTTT-------------------------------CCATCTAGGTGTTTAGAA------------
----------------ATA-----GATATATACCCCATCTATTTTTTAGATGGGTAATTAGAT-GGGTAAAGAATAGATT
GTCG---------AAGTCTAAGTC-AAAAATTTAGACTGTATTTCCTCTTCTTTTAACA-TTTCTTTCTATTCTCGTTC-
----CTATTCTATTTCTTCATTT-CCTACTACATGAATTTAGAGAAC-----CCGTA-TAAGTTATGTGCGCAGT--AC-
AAAGTTCATGATGCAGAACTCGTTT-GGTTCATCTTAG-----CGGATCATCCG----AAATAAGTA---TTTCTTCCAA
ATTTTACTTT-TTGTTAGACCCT-AC-ATACTCT--------------AAG-----------------------------
------------------------------------------------------------------AAAGATTCCATTT-
----CAAATAATTTATC-----AA-TGAC-TTTGTTTAATCTAG----------------AACAGAACGTACAATCC---
--TTAAATATCCGTAATTC?????????????????????????????????????????????????????????????
????????????????????????????????????????????????????????????????
>abietina_dia_CM11
????????????????????????????????????????????????????????????????????????????????
?????????????????????ATTCGTTATCTTTTTGAT-TCACTCAACT-----GTTTCACAA----------------
----------------------AA-CAAAGGGATCGTAGCGGAAATGC-TTTTCTCTGATCACAA-----GTCTTGTGAT
-----ATTTGATACACGTAC-AAATAAA-CATCTTT-GAGTAA-GGAATCTCCATTTGAATGATTCATGATCTATATCA-
TT-----ATT---------CGG-AATTC-GGACTGAAATAAAA--TAAAAAAAA----GTTTTCTTTTT----GAAAATC
-AAAGAAATT-CTA-GGAC-----CTGTATAC-GAC-TTTG-GAA-TA-CCC-TTT-CGTTCT-ATGT---AATTGACAT
AGACCCAAATCACTAGTAAAATGA------TGCATCGGGAA--TGG-----TCAG-------------------------
----------------------------------------GATAGCTCAGTCCGG-TAGAGCAGAGGACTGAAAATT-C-
TCGTGTCGCCAGTTCAAATCTGG---------------------------------------------------------
--------TTCCTGACGCA-GGATT------TATTTGTATG-AAGAG-CGATTCGACAAAT---------------TAAT
TGA-----TATGCATCGA-CATA-CCTAT------TTTTT-AATT-----------GATTAAAAATCTAGATT-TAGATT
AGACTCC--ATATTTTTTT-------------------------------CCATCTAGGTGTTTAGAA------------
----------------ATA-----GATATATACCCCATCTATTTTTTAGATGGGTAATTAGAT-GGGTAAAGAATAGATT
GTCG---------AAGTCTAAGTC-AAAAATTTAGACTGTATTTCCTCTTCTTTTAACA-TTTCTTTCTATTCTCGTTC-
----CTATTCTATTTCTTCATTT-CCTACTACATGAATTTAGAGAAC-----CCGTA-TAAGTTATGTGCGCAGT--AC-
AAAGTTCATGATGCAGAACTCGTTT-GGTTCATCTTAG-----CGGATCATCCG----AAATAAGTA---TTTCTTCCAA
ATTTTACTTT-TTGTTAGACCCT-AC-ATACTCT--------------AAG-----------------------------
------------------------------------------------------------------AAAGATTCCATTT-
----CAAATAATTTATC-----AA-TGAC-TTTGTTTAATCTAG----------------AACAGAACGTACAATCC---
--TTAAATATCTGTAATTC--------TG------------GAACTTT-CTAAGTAAAGATTAGTTT--CTTATCATTCA
ACGAGCATC???????????????????????????????????????????????????????
>abietina_dia_MP1015
??????????????????????ACTATTTAG------------------CC--TATC-TTTT-------------A----
--TTT-AGTTAGCCGTTCAAAATTCGTTATCTTTTTGAT-TCACTCAACT-----GTTTCACAA----------------
----------------------AA-CAAAGGGATCGTAGCGGAAATGC-TTTTCTCTGATCACAA-----GTCTTGTGAT
-----ATTTGATACACGTAC-AAATAAA-CATCTTT-GAGTAA-GGAATCTCCATTTGAATGATTCATGATCTATATCA-
TT-----ATT---------CGG-AATTC-GGACTGAAATAAAA--TAAAAAAAA----GTTTTCTTTTT----GAAAATC
-AAAGAAATT-CTA-GGAC-----CTGTATAC-GAC-TTTG-GAA-TA-CCC-TTT-CGTTCT-ATGT---AATTGACAT
AGACCCAAATCACTAGTAAAATGA------TGCATCGGGAA--TGG-----TCAG-------------------------
----------------------------------------GATAGCTCAGTCCGG-TAGAGCAGAGGACTGAAAATT-C-
TCGTGTCGCCAGTTCAAATCTGG---------------------------------------------------------
--------TTCCTGACGCA-GGATT------TATTTGTATG-AAGAG-CGATTCGACAAAT---------------TAAT
TGA-----TATGCATCGA-CATA-CCTAT------TTTTT-AATT-----------GATTAAAAATCTAGATT-TAGATT
AGACTCC--ATATTTTTTT-------------------------------CCATCTAGGTGTTTAGAA------------
----------------ATA-----GATATATACCCCATCTATTTTTTAGATGGGTAATTAGAT-GGGTAAAGAATAGATT
GTCG---------AAGTCTAAGTC-AAAAATTTAGACTGTATTTCCTCTTCTTTTAACA-TTTCTTTCTATTCTCGTTC-
----CTATTCTATTTCTTCATTT-CCTACTACATGAATTTAGAGAAC-----CCGTA-TAAGTTATGTGCGCAGT--AC-
AAAGTTCATGATGCAGAACTCGTTT-GGTTCATCTTAG-----CGGATCATCCG----AAATAAGTA---TTTCTTCCAA
ATTTTACTTT-TTGTTAGACCCT-AC-ATACTCT--------------AAG-----------------------------
------------------------------------------------------------------AAAGATTCCATTT-
----CAAATAATTTATC-----AA-TGAC-TTTGTTTAATCTAG----------------AACAGAACGTACAATCC---
--TTAAATATCTGTAATTC--------TG------------GAATTTT-CGAAGTAAAGATTAGTTT--CTTATCATTCA
ACGAGCATC???????????????????????????????????????????????????????
>abietina_per_MP1071
??????????????????????????TTTAG------------------CC--TATC-TTTT-------------A----
--TTT-AGTTAGCCGTTCAAAATTCGTTATCTTTTTGAT-TCACTCAACT-----GTTTCACAA----------------
----------------------AA-CAAAGGGATCGTAGCGGAAATGC-TTTTCTCTGATCACAA-----GTCTTGTGAT
-----ATTTGATACACGTAC-AAATAAA-CATCTTT-GAGTAA-GGAATCTCCATTTGAATGATTCATGATCTATATCA-
TT-----ATT---------CGG-AATTC-GGACTGAAATAAAA--TAAAAAAAAAA--GTTTTCTTTTT----GAAAATC
-AAAGAAATT-CTA-GGAC-----CTGTATAC-GAC-TTTG-GAA-TA-CCC-TTT-CGTTCT-ATGT---AATTGACAT
AGACCCAAATCACTAGTAAAATGA------TGCATCGGGAA--TGG-----TCAG-------------------------
----------------------------------------GATAGCTCAGTCCGG-TAGAGCAGAGGACTGAAAATT-C-
TCGTGTCGCCAGTTCAAATCTGG---------------------------------------------------------
--------TTCCTGACGCA-GGATT------TATTTGTATG-AAGAG-CGATTCGACAAAT---------------TAAT
TGA-----TATGCATCGA-CATA-CCTAT------TTTTT-AATT-----------GATTAAAAATCTAGATT-TAGATT
AGACTCC--ATATTTTTTT-------------------------------CCATCTAGGTGTTTAGAA------------
----------------ATA-----GATATATACCCCATCTATTTTTTAGATGGGTAATTAGAT-GGGTAAAGAATAGATT
GTCG---------AAGTCTAAGTC-AAAAATTTAGACTGTATTTCCTCTTCTTTTAACA-TTTCTTTCTATTCTCGTTC-
----CTATTCTATTTCTTCATTT-CCTACTACATGAATTTAGAGAAC-----CCGTA-TAAGTTATGTGCGCAGT--AC-
AAAGTTCATGATGCAGAACTCGTTT-GGTTCATCTTAG-----CGGATCATCCG----AAATAAGTA---TTTCTTCCAA
ATTTTACTTT-TTGTTAGACCCT-AC-ATACTCT--------------AAG-----------------------------
------------------------------------------------------------------AAAGATTCCATTT-
----CAAATAATTTATC-----AA-TGAC-TTTGTTTAATCTAG----------------AACAGAACGTACAATCT---
--TTAAATATCTGTAA????????????????????????????????????????????????????????????????
????????????????????????????????????????????????????????????????
>abietina_pet_EO
AAA-GCCCGTTTGAC-TCCTTAACTATTTAG------------------CC--TATC-TTTT-------------A----
--TTT-AGTTAGCCGTTCAAAATTCGTTATCTTTTTGAT-TCACTCAACT-----GTTTCACAA----------------
----------------------AA-CAAAGGGATCGTAGCGGAAATGC-TTTTCTCTGATCACAA-----GTCTTGTGAT
-----ATTTGATACACGTAC-AAATAAA-CATCTTT-GAGTAA-GGAATCCCCATTTGAATGATTCATGATCTATATCA-
TT-----ATT---------CGG-AATTC-GGACTGAAATAAAA--TAAAAAAAA----GTTTTCTTTTT----GAAAATC
-AAAGAAATT-CTA-GGAC-----CTGTATAC-GAC-TTTG-GAA-TA-CCC-TTT-CGTTCT-ATGT---AATTGACAT
AGACCCAAATCACTAGTAAAATGA------TGCATCGGGAA--TGG-----TCAG-------------------------
----------------------------------------GATAGCTCAGTCCGG-TAGAGCAGAGGACTGAAAATT-C-
TCGTGTCGCCAGTTCAAATCTGG---------------------------------------------------------
--------TTCCTGACGCA-GGATT------TATTTGTATG-AAGAG-CGATTCGACAAAT---------------TAAT
TGA-----TATGCATCGA-CATA-CCTAT------TTTTT-AATT-----------GATTAAAAATCTAGATT-TAGATT
AGACTCC--ATATTTTTTT-------------------------------CCATCTAGGTGTTTAGAA------------
----------------ATA-----GATATATACCCCATCTATTTTTTAGATGGGTAATTAGAT-GGGTAAAGAATAGATT
GTCG---------AAGTCTAAGTC-AAAAATTTAGACTGTATTTCCTCTTCTTTTAACA-TTTCTTTCTATTCTCGTTC-
----CTATTCTATTTCTTCATTT-CCTACTACATGAATTTAGAGAAC-----CCGTA-TAAGTTATGTGCGCAGT--AC-
AAAGTTCATGATGCAGAACTCGTTT-GGTTCATCTT????????????????????????????????????????????
????????????????????????????????????????????????????????????????????????????????
????????????????????????????????????????????????????????????????????????????????
????????????????????????????????????????????????????????????????????????????????
????????????????????????????????????????????????????????????????????????????????
????????????????????????????????????????????????????????????????
>accommodata_EO11382
????????????????????????????????????????????????????????????????????????????????
????????????????????????????????????????????????????????????????????????????????
????????????????????????????????????????????????????????????????????????????????
????????????????????????????????????????????????????????????????????????????????
????????????????????????????????????????????????????????????????????????????????
????????????????????????????????????????????????????????????????????????????????
????????????????????????????????????????????????????????????????????????????????
????????????????????????????????????????????????????????????????????????????T-C-
TCGTGTCACCAGTTCAAATCTGG---------------------------------------------------------
--------TTCCTGACGCA-GGATT------TATTTGTATG-AAGAG-CGATTCGACAAAT---------------TAAT
TGA-----TATGCATCGA-CATA-CCTAT------TTTTT-AATA-----------AATAAAAAATCTAGATT-TAGATT
CGACTCC--ATATTTTTTT-------------------------------CCATCTAGGTGTTTAGAA------------
----------------ATA-----GATATATACCCCATCTATTTTTTAGATGGGTAATTAGAT-GGGTAAAGAATAGATT
GTCG---------AAGTCYAAGTC-AAAAATTTAGACTGTATTTCCTCTTCTTTTAACA-TTTCTTTATACTCTCGTTC-
----CTATTCTATTTCTTCATTT-CCTACTACATGAATTTAGAGAAC-----CCGTA-TAAGTGATGTGCGCAGT--AC-
AAAGTTCATGATGCAGAACTCGTTT-GGTTCATCTTAG-----CGGATCATCCG----AAATAAGTC---TTTCTTCCAA
ATTTTACTTT-TTGTTAGACCCT-AC-ATACTCT--------------AAG-----------------------------
------------------------------------------------------------------AAAGATTCCATTT-
----CAAATAATTTATC-----AA-TGAC-TTTGTTTAATCTAG----------------AACAGAACGTACAATCC---
--TTAAATATCTGTAATTC--------TG------------GAATTTT-CGAAGTAAAGATTAGTTT--CTTATCATTCA
ACGAGCATC???????????????????????????????????????????????????????
>acuta_MP506
????????????????????????????????????????????????????????????????????????????????
?????????????????????ATTCGTTATCTTTTTGAT-TCACTCAACT-----GTTTCACAA----------------
----------------------AA-CAAAGGGATCGTAGCGGAAATGC-TTTTCTCTGATCACAA-----GTCTTGTGAT
-----ATTTGATACACGTAC-AAATAAA-CATCTTT-GAGCAA-GGAATCTCCATTTGAATGATTCATGATCTATATCA-
TT-----ATT---------CAG-AATTC-GGACTG-----AAA--TAAAAAAAA----GTTTTCTTTTT----GAAAATC
-AAAGAAATT-CCA-GGAC-----CTGTATAC-GAC-TTTG-GAA-TA-CCC-TTT-CGTTCT-ATGT---AATTGACAT
AGACCCAAATCACTAGTAAAATGA------TGCATCGGGAA--TGG-----TCAG-------------------------
----------------------------------------GATAGCTCAATCCGG-TAGAGCAGAGGACTGAAAATT-C-
TCGTGTCGCCAGTTCAAATCTGG---------------------------------------------------------
--------TTCCTGACGCA-GGATT------TATTTGTATG-AAGAC-CGATTCGACAAAT---------------TAAT
TGA-----TATGCATCGA-CATA-CCTAT------TTTTT-AATT-----------TATTAAAAATCTAGATT-TAGATT
AGACTCC--ATATTTTTTT-------------------------------CCATCTAGGTGTTTAGAA------------
----------------ATA-----GATATATACCCCATCTATTTTTTAGATGGGTAATTAGAT-GGGTAAAGAATAGATT
GTCG---------AAGTCTAAGTC-AAAAATTTAGACTGTATTTCCTCTTCTTTTAACA-TTTCTTTCTATTCTCGTTC-
----CTATTCTATTTCTTCATTT-CCTACTACATGAATTTAGAGAAC-----CCGTA-TAAGTGATGTGCGCAGT--AC-
AAAGTTCATGATGCAGAACTCGTTT-GGTTCATCTTAG-----CGGATCATCCG----AAATAAGTA---TTTCTTCCAA
ATTTTACTTT-TTGTTAGACCCT-AC-ATACTCT--------------AAG-----------------------------
------------------------------------------------------------------AAAGATTCCATTT-
----CAAATAATTTATC-----AA-CGAC-TTTGTTTAATCTAG----------------AACAGAACGTACAATCC---
--TTAAATATCTGTAAGTC--------TG------------GAATTTT-CGAAGTAAAGATTAGTTT--CTTATCATTCA
ACGAGCATC???????????????????????????????????????????????????????
>adnata_MP501
????????????????????????????????????????????????????????????????????????????????
?????????????????????ATTCGTTATCTTTTTGAT-TCACT-AACA-----GTTTCACAA----------------
----------------------AA-CAAAGGGATCGTAGCGGAAATGC-TTTTCTCTGATCACAA-----GTCTTGTGAT
-----ATTTGATACACGTAC-AAATAAA-CATCTTT-GAGCAA-GGAATCTCCATTTGAATGATTCATGATCTATATCA-
TT-----ATT---------CAG-AATTC-GGACTG-----AAA--TAAAAAAAA----GTTTTCTTTTT----GAAAATC
-AAAGAAATT-CCA-GGAC-----CTGTATAC-GAC-TTTG-GAA-TA-CCC-TTT-CGTTCT-ATGT---AATTGACAT
AGACCCAAATCACTAGTAAAATGA------TGCATCGGGAA--TGG-----TCAG-------------------------
----------------------------------------GATAGCTCAGTCCGG-TAGAGCAGAGGACTGAAAATT-C-
TCGTGCCGCCAGTTCAAATCTGG---------------------------------------------------------
--------TTCCTGACGCA-GGATT------TATTTGTATG-AAGAC-CGATTCGACAAAT---------------TAAT
TGA-----TATGCATCG?-CATA-CCTAT------TTTTT-AATT-----------TATTAAAAATCTAGATT-TAGATT
AGACTCC--ATATTTTTTT-------------------------------CCATCTAGGTGTTTAGAA------------
----------------ATA-----GATATATACCCCATCTATTTTTTAGATGGGTAATTAGAT-GGGTAAAGAATAGATT
GTCG---------AAGTCTAAGTC-AAAAATTTAGACTGTATTTCCTCTTCTTTTAACA-TTTCTTTCTATTCTGGTTC-
----CTATTCTATTTCTTCATTT-CGTACTACATGAATTTAGAGAAC-----CCGTA-TAAGTGATGTGCGCAGT--AC-
AAAGTTCATGATGCAGAACTCGTTT-GGTTCATCTTAG-----CGGATCATCCG----AAATAAGTA---TTTCTTCCAA
ATTTTACTTT-TTGTTAGACCCT-AC-ATACTCT--------------AAG-----------------------------
------------------------------------------------------------------AAAGATTCCATTT-
----CAAATAATTTATC-----AA-TGAC-TTTGTTTAATCTAG----------------AACAGAACGTACAATCC---
--TTAAATATCTGTAATTC--------TGCCTACCCCTTAA-------------TAAAGATTAGTTT--CTTATCATTCA
ACGAGCATC???????????????????????????????????????????????????????
>adunca_EO12746
????????????????????????????????????????????????????????????????????????????????
?????????????????????ATTCGTTATCTTTTTGAT-TCACTCAACA-----GTTTCACAA----------------
----------------------AA-CAAAGGGATCATAGCGGAAATGC-TTTTCTCTGATCACAA-----GTCTTGTGAT
-----ATTTGATACACGTAC-AAATAAA-CATCTTT-GAGCAA-GGAATCTCCATTTGAATGATTCATGATCTATATCA-
TT-----ATT---------CGG-AATTC-GGACTG-----AAA--TAAAAAAAA----GTTTTCTTTTT----GAAAATC
-AAAGAAATT-CCA-GGAC-----CTGTATAC-GAC-TTTG-GAA-TA-CCC-TTT-CGTTCT-ATGT---AATTGACAT
AGACCCAAATCACTAGTAAAATGA------TGCATCGGGAA--TGG-----TCAG-------------------------
----------------------------------------GATAGCTCAGTCCGG-TAGAGCAGAGGACTGAAAATT-C-
TCGTGTCGCCAGTTCAAATCTGG---------------------------------------------------------
--------TTCCTGA-----------------------------------------------------------------
---------------------TA-CCTAT------TTTTT-AAT------------TTTTAAAAATATAGATT-TAGATT
AGACTCC--ATATTTTTTT-------------------------------CCATCTAGATGTTTAGAA------------
----------------ATA-----GATATATACCCCATCTATTTTTTAGATGGGTAATTAGAT-GGGTAAAGAATAGATT
GTCG---------AAGTCTAAGTC-AAAAATTTAGACTGTATTTCCTCTTCTTTTAACA-TTTCTTTATATTCTCGTTC-
----CTATTCTATTTCTTCATTT-CCTACTACATGAATTTAGAGAAC-----CCGTA-TAAGTTATGTGCGCAGT--AC-
AAAGTTCATGATGCAGAACTCGTTT-GGTTCATCTTAG-----CGGATCATCCG----AAATAAGTA---TTTCTTCCAA
ATTTTACTTT-TTGTTAGACCCT-AC-AAACTCT--------------AAG-----------------------------
------------------------------------------------------------------AAAGGTTCCATTT-
----CAAATAATTTATC-----AA-AGAC-TTTGTTTAATSTAG----------------AACAGAAAGTACAATCC---
--TTAAATATCTGTAATTC--------TG------------GAATT??????????????????????????????????
????????????????????????????????????????????????????????????????
>adunca_MP1254
????????????????????????????????????????????????????????????????????????????????
?????????????????????ATTCGTTATCTTTTTGAT-TCACTCAACT-----GTTTCACAA----------------
----------------------AA-CAAAGGGATCATAGCGGAAATGC-TTTTCTCTGATCACAA-----GTCTTGTGAT
-----ATTTGATACACGTAC-AAATAAA-CATCTTT-GAGCAA-GGAATCTCCATTTGAATGATTCATGATCTATATCA-
TT-----ATT---------CGG-AATTC-GGACTG-----AAA--TAAAAAAAA----GTTTTCTTTTT----GAAAATC
-AAAGAAATT-CCA-GGAC-----CTGTATAC-GAC-TTTG-GAA-TA-CCC-TTT-CGTTCT-ATGT---AATTGACAT
AGACCCAAATCACTAGTAAAATGA------TGCATCGGGAA--TGG-----TCAG-------------------------
----------------------------------------GATAGCTCAGTCCGG-TAGAGCAGAGGACTGAAAATT-C-
TCGTGCCGCCAGTTCAAATCTGG---------------------------------------------------------
--------TTCCTGACGCA-GGATT------TATTTGCATG-AAGAG-CGATTCGACAAAT---------------TAAT
TGA-----TATGCATCGA-CATA-CCTAT------TTTTT-AATA-----------TTTTAAAAATATAGATT-TAGATT
AGACTCC--ATATTTTTTT-------------------------------CCATCTAGATGTTTAGAA------------
----------------ATA-----GATATATACCCCATCTATTTTTTAGATGGGTAATTAGAT-GGGTAAAGAATAGATT
GTCG---------AAGTCTAAGTC-AAAAATTTAGACTGTATTTCCTCTTCTTTTAACA-TTTCTTTATATTCTCGTTC-
----CTATTCTATTTCTTCATTT-CCTACTACATGAATTTAGAGAAC-----CCGTA-TAAGTTATGTGCGCAGT--AC-
AAAGTTCATGATGCAGAACTCGTTT-GGTTCATCTTAG-----CGGATCATCCG----AAATAAGTA---TTTCTTCCAA
ATTTTACTTT-TTGTTAGACCCT-AC-CTACTCT--------------AAG-----------------------------
------------------------------------------------------------------AAAGATTCCATTT-
----CAAATAATTTATC-----AA-TGAC-TTTGTTTAATCTAG----------------AACAGAACGTACAATCC---
--??AAATATCTGTAATTCTGGAATTCTG------------GAATTTT-CGAAGTAAAGATTAGTTT--CTTATCATTCA
ACGAGCATC???????????????????????????????????????????????????????
>agglutinans_EO7679
AAA-GCCCGTTTGAC-TCCTTAACTATTTAT------------------CC--TATC-TTTT-------------A----
--TTT-AGTTAGCGGTTCAAAATTGGTGATCTTTTTGAT-TCACTCAACT-----GTTTCACAA----------------
----------------------AA-CAAAGGGATCGTAGCGGAAATGG-TTTTCTCTGATCACAA-----GTCTTGTGAT
-----ATTTGATACAAGTAC-AAATAAA-CATCTTT-GAGCAA-GGAATCTCCATTTGAATGATTCATGATCTATATCA-
TT-----ATT---------CGG-AATTC-KGACTG-----AAA--TAAAAAAAA----GTTTTCTTTTT----GAAAATG
-GAAGAAATT-CGA-GGAC-----CTGTATAC-GAC-TTTG-GAA???????????????????????????????????
????????????????????????????????????????????????????????????????????????????????
????????????????????????????????????????????????????????????????????????????????
????????????????????????????????????????????????????????????????????????????????
????????????????????????????????????????????????????????????????????????????????
????????????????????????????????????????????????????????????????????????????????
????????????????????????????????????????????????????????????????????????????????
????????????????????????????????????????????????????????????????????????????????
????????????????????????????????????????????????????????????????????????????????
????????????????????????????????????????????????????????????????????????????????
????????????????????????????????????????????????????????????????????????????????
????????????????????????????????????????????????????????????????????????????????
????????????????????????????????????????????????????????????????????????????????
????????????????????????????????????????????????????????????????????????????????
????????????????????????????????????????????????????????????????????????????????
????????????????????????????????????????????????????????????????
>albens_ANA
AAA-GCCCGTTTGAC-TCCTTAACTATTTAT------------------CC--TATC-TTTT-------------A----
--TTT-AGTTAGCCGTTCAAAATTCGTTATCTTTTTGAT-TCACTCAACT-----GTTTCACAA----------------
----------------------AA-CAAAGGGATCATAGCGGAAATGC-TTTTCTCTGATCACAA-----GTCTTGTGAT
-----ATTTGATACACGTAC-AAATAAA-CATCTTT-GAGCAA-GGAATCTCCATTTGAATGATTCATGATCTATATCA-
TT-----ATT---------CGG-AATTC-GGACTG-----AAA--TAAAAAAAA----GTTTTCTTTTT----GAAAATC
-AAAGAAATT-CCA-GGAC-----CTGTATAC-GAC-TTTG-GAA-TA-CCC-TTT-CGTTCT-ATGT---AATTGACAT
AGACCCAAATCACTAGTAAAATGA------TGCATCGGGAA--TGG-----TCAG-------------------------
----------------------------------------GATAGCTCAGTCC???????????????????????????
????????????????????????????????????????????????????????????????????????????????
????????????????????????????????????????????????????????????????????????????????
????????????????????????????????????????????????????????????????????????????????
????????????????????????????????????????????????????????????????????????????????
????????????????????????????????????????????????????????????????????????????????
????????????????????????????????????????????????????????????????????????????????
????????????????????????????????????????????????????????????????????????????????
????????????????????????????????????????????????????????????????????????????????
????????????????????????????????????????????????????????????????????????????????
????????????????????????????????????????????????????????????????????????????????
????????????????????????????????????????????????????????????????????????????????
????????????????????????????????????????????????????????????????????????????????
????????????????????????????????????????????????????????????????
>albens_MP585
????????????????????????????????????????????????????????????????????????????????
?????????????????????ATTCGTTATCTTTTTGAT-TCACTC-ACA-----GTTTCACAA----------------
----------------------AA-CAAAGGGATCATAGCGGAAATGC-TTTTCTCTGATCACAA-----GTCTTGTGAT
-----ATTTGATACACGTAC-AAATAAA-CATCTTT-GAGCAA-GGAATCTCCATTTGAATGATTCATGATCTATATCA-
TT-----ATT---------CGG-AATTC-GGACTG-----AAA--TAAAAAAAA----GTTTTCTTTTT----GAAAATC
-AAAGAAATT-CCA-GGAC-----CTGTATAC-GAC-TTTG-GAA-TA-CCC-TTT-CGTTCT-ATGT---AATTGACAT
GGACCCAAATCACTAGTAAAATGA------TGCATCGGGAA--TGG-----TCAG-------------------------
----------------------------------------GATAGCTCAGTCCGG-TAGAGCAGAGGACTGAAAATT-C-
TCGTGTCGCCAGTTCAAGTCTGG---------------------------------------------------------
--------TTCCTGACGCA-GGATT------TATTTGTATG-AAGAG-CGATTCGACAAAT---------------TAAT
TGA-----TATGCATCGA-CATA-CCTAT------TTTTT-AATT-----------TTTTAAAAATCTAGATT-TAGATT
AGACTCC--ATATTTTTTT-------------------------------CCATCTAGATGTTTAGAA------------
----------------ATA-----GATATATACCCCATCTATTTTTTAGATGGGTAATTAGAT-GGGTAAAGAATAGATT
GTCG---------AAGTCTAAGTC-AAAAATTGAGACTGTATTTCCTCTTCTTTTAACA-TTTCTTTATATTCTCGTTC-
----CTATTCTATTTCTTCATTT-CCTACTACATGAATTTAGAGAAC-----CCATATWAAGTGATGTGCGCAGT--AC-
AAAGTTCATGATGCAGAACTCGTTT-GGTTCATCTTA???????????????????????????????????????????
????????????????????????????????????????????????????????????????????????????????
????????????????????????????????????????????????????????????????????????????????
????????????????????????????????????????????????????????????????????????????????
????????????????????????????????????????????????????????????????????????????????
????????????????????????????????????????????????????????????????
>albertyniae_MP927
AAA-GCCCCTTTGAC-TCCTTAACTATTTAT------------------CC--TATC-TTTT-------------A----
--TTT-AGTTAGCCGTTCAAAATTCGTTATCTTTTTGAT-TCACTCAACT-----GTTTCACAA----------------
----------------------AA-CAAAGGGATCGTAGCGGAAATGC-TTTTCTCTGATCACAA-----GTCTTGTGAT
-----ATTTGATACACGTAC-AAATAAA-CATCTTT-GAGCAA-GGAATCTCCATTTGAATGATTCATGATCTATATCA-
TT-----ATT---------CGG-AATTC-GGACTG-----AAA--TAAAAAAAA----GTTTTCTTTTT----GAAAATC
-AAAGAAATT-CCA-GGAC-----CTGTATAC-GAC-TTTG-GAA-TA-CCC-TTT-CGTTCT-ATGT---AATTGACAT
AGACCCAAATCACTAGTAAAATGA------TGCATCGGGAA--TGG-----TCAG-------------------------
----------------------------------------GATAGCTCAGTCCGG-TAGAGCAGAGGACTGAAAATT-C-
TCGTGTCGCCAGTTCAAATCTGG---------------------------------------------------------
--------TTCCTGA----------------TATTTGTATT-AAGAG-CGATTCGACAAAT---------------TAAT
TGA-----TATGCATCGA-CATA-CCTAT------TTTTT-AATT-----------TATTAAAAATCTAGATT-TAGATT
AGACTCC--CTATTTCTTT-------------------------------CCATCTAGGTATTTAGAA------------
----------------ATA-----GATATATACCCCATCTATTTTTTAGATGGGTAATTAGAT-GGGTAAAGAATAGATT
GTCG---------AAGTCTAAGTC-AAAAATTTAGACTGTATTTCCTCTTCTTTTAACA-TTTCTTTCTATTCTCGTTC-
----CTATTCTATTTCTTCATTT-CCTACTACATGAATTTAGAGAAC-----CCGTA-TAAGTGATGTGCGCAGT--AC-
AAAGTTCATGATGCAGAACTCGTTT-GGTTCATCTTAG-----CGGATCATCCG----AAATAAGTA---TTTCTTCCAA
ATTTTACTTT-TTGTTAGACTCT-AC-ATACTCT--------------AAG-----------------------------
------------------------------------------------------------------AAAGATTCCATTT-
----CAAATAATTTATC-----AA-TGAC-TTTGTTTAATCTAG----------------AACAGAACGTACAATCC---
--TTAAATATCTGTAATTC--------TG------------GAA????????????????????????????????????
????????????????????????????????????????????????????????????????
>albescens_MP898
????????????????????????????????????????????????????????????????????????????????
?????????????????????????????????????????????CAACT-----GTTTCACAA----------------
----------------------AA-CAAAGGGATCGTAGCGGAAATGC-TTTTCTATGATCACAA-----GTCTTGTGAT
-----ATTTGATACACCTAC-AAATAAA-CATCTTT-GAGCAA-GGAATCTCCATTTGAATGATTCATGATCTATATCA-
TT-----ATT---------CGG-AATTC-GGACTG-----AAA--TAAAAAAAA----GTTTTCTTTTT----GAAAATC
-AAAGAAATT-CCA-GGAC-----CTGTATAC-GAC-TTTG-GAA-TA-CCC-TTT-CGTTCT-ATGT---AATTGACAT
AGACCCAAATCACTAGTAAAATGA------TGCATCGGGAA--TGG-----TCAG-------------------------
----------------------------------------GATAGCTCAGTCCGG-TAGAGCAGAGGACTGAAAATT-C-
TCGTGTCGCCAGTTCAAATCTGG---------------------------------------------------------
--------TTCCTGACGCA-GGATT------TTTTTGTATG-AAGAG-CGATTCGACAAAT---------------TAAT
TGA-----TATGCATCGA-CATA-CCTAT------TTTTT-AATT-----------TATTAAAAATCTAGATT-TAGATT
AGACACC--ATATTTTTTT-------------------------------CCATCTAGGTGTTTAGAA------------
----------------ATA-----GATATATACCCCATCTATTTTTTAGATGGGTAATTAGAT-GGGTAAAGAATAGATT
GTCG---------AAGTCTAAGTC-AAAAATTTAGACTGTATTTCCTCTTCTTTTAACA-TTTCTTTCTATTCTCCTTC-
----CTATTCTATTTCTTCATTT-CCTACTACATGAATTTAGAGAAC-----CCGTA-TAAGTGATGTGCGCAGT--AC-
AAAGTTCATGATGCAGAACTCGTTT-GGTTCATCTTAG-----CGGATCATCCG----AAATAAGTA---TTTCTTCCAA
ATTTTACTTT-TTGTTAGACCCT-AC-ATACTCT--------------AAG-----------------------------
------------------------------------------------------------------AAAGATTCCATTT-
----CAAATAATTTATC-----AA-TGAC-TTTGTTTAATCTAG----------------AACAGAACGTACAATCC---
--TTAAATATCTGTAATTC--------TG------------GAATTTT-CGAAGTAAAGATTAGTTT--CTTATCATTCA
????????????????????????????????????????????????????????????????
>alexandri_EO12449
????????????????????????????????????????????????????????????????????????????????
?????????????????????ATTCGTTATCTTTTTGAT-TCACTCAACT-----GTTTCACAA----------------
----------------------AA-CAAAGGGATCATAGCGGAAATGC-TTTTCTCTGATCCCAA-----GTCTTGTGAT
-----ATTTGATACAAGTAC-AAATAAA--ATCTTT-GAGCAA-GGAATCTCCATTTGAATGATTCATGATCTATATCA-
TT-----ATT---------CGG-AATTC-GGACTG-----AAA--TAAAAAAAA----GTTTTTTTTTT------TAATA
-AAAGAAATT-CCA-GGAC-----CTGTATAC-GAC-TTTG-GAA-TA-CCC-TTT-CGTTCT-ATGT---AATTGACAT
AGACCCAAATCACTAGTAAAATGA------TGCATCGGGAA--TGG-----TCAG-------------------------
----------------------------------------GATAGCTCAGTCCGG-TAGAGCAGAGGACTGAAAATT-C-
TCGTGTCGCCAGTTCAAATCTGG---------------------------------------------------------
--------TTCCTGACGCA-GGATT------TATTTGTATG-AAGAG-CGATTCGACAAAT---------------TAAT
TGA-----TATGCATCGA-CATA-CCTAT------TTTTT-AATT-----------TTTTAAAAATCTAGATT-TAGATT
AGACTCC--ATATTTTTTT-------------------------------CCATCTAGGTGTTTAGAA------------
----------------ATA-----GATATATACCCCATCTATTTTTTAGATGGGTAATTAGAT-GGGTAAAGAATAGATT
GTCG---------AAGTCTAAGTC-AAAAATTTAGACTGTATTTCCTCTTCTTTTAACA-TTTCTTTATATTCTCCTTC-
----CTATTCTATTTCTTCATTT-CCTACTACATGAATTTAGAGAAC-----CCGTA-TAAGTGATGTGCGCAGT--AC-
AAAGTTCATGATGCAGAACTCGTTT-GGTTCATCTTAG-----CGGATCATCCG----AAATAAGTA---TTTCTTCCAA
ATTTTACTTT-TTGTTAGACCCT-AC-ATACTCT--------------AAG-----------------------------
------------------------------------------------------------------AAAGATTCCATTT-
----CAAATAATTTATC-----AA-TGAC-TTTGTTTAATCTAG----------------AACAGAACGTACAATCC---
--TTAAATATCTGTAATTC--------TG------------GAATTTT-CGAACTAAAGATTAGTTT--CTTATCATTCA
ACGAGCATC???????????????????????????????????????????????????????
>alfredii_FR
????????????????????????????????????????????????????????????????????????????????
?????????????????????ATTCGTTATCTTTTTGAT-TCACTCAACT-----GTTTCACAA----------------
----------------------AA-CAAAGGGATCGTAGCGGAAATGC-TTTTCTCTGATCACAA-----GTCTTGTGAT
-----ATTTGATACAAGTAC-AAATAAA-CATCTTT-GAGCAA-GGAATCTCCATTTGAATGATTCATGATCTATATCA-
TT-----ATT---------CGG-AATTC-GGACTG-----AAA--TAAAAAAAA----GTTTTCTTTTT----GAAAATC
-AAAGAAATT-CCA-GGAC-----CTGTATAC-GAC-TTTG-GAA-TA-CCC-TTT-CGTTCT-ATGT---AATTGACAT
AGACCCAAATCACTAGTAAAATGA------TGCATCGGGAA--TGG-----TCAG-------------------------
----------------------------------------GATAGCTCAGTCCGG-TAGAGCAGAGGACTGAAAATT-C-
TCGTGTCGCCAGTTCAAATCTGG---------------------------------------------------------
--------TTCCTGA-----------------------------------------------------------------
---------------------TA-CCTAT------TTTTT-AATT-----------TATTAAAAATCTAGATT-TAGATT
AGACTCC--ATATTTTTTT-------------------------------CCATCTAGGTGTTTAGAA------------
----------------ATA-----GATATATACCCCATCTATTTTTTAGATGGGTAATTAGAT-GGGTAAAGAATAGATT
GTCG---------AAGTCTAAGTC-AAAAATTTAGACTGTATTTCCTCTTCTTTTAACA-TTTCTTTCTATTCTCGTTC-
----CTATTCTATTTCTTCATTT-CCTACTACATGAATTTAGAGAAC-----CCGTA-TAAGTGATGTGCGCAGT--AC-
AAAGTTCATGATGCAGAACTCGTTT-GGTTCATCTTAG-----CGGATCATCCG----AAATAAGTA---TTTCTTCCAA
ATTTTACTTT-TTGTTAGACCCT-AC-ATACTCT--------------AAG-----------------------------
------------------------------------------------------------------AAAGATTCCATTT-
----CAAATAATTTATC-----AA-TGAC-TTTGTTTAATCTAG----------------AACAGAACGTACAATCC---
--TTAAATATCTGTAATTC--------TG------------GAATTTT-CGAAGTAAAGATTAGTTT--CTTATCATTCA
ACGAGCATC???????????????????????????????????????????????????????
>algida_MP645
????????????????????????????????????????????????????????????????????????????????
????????????????????????????????????????????????????????????????????????????????
????????????????????????????????????????GGAAATGC-TTTTCTCTGATCACAA-----GTCTTGTGAT
-----ATTTGATACACGTAC-AAATAAA-CATCTTT-GAGCAA-GGAATCTCCATTTGAATGATTCATGATCTATATCA-
TT-----ATT---------CGG-AATTC-GGACTG-----AAA--TAAAAAAAAA---GTTTTCTTTTT----GAAAATC
-AAAGAAATT-CCA-GGAC-----CTGTATAC-GAC-TTTG-GAA-TA-CCC-TTT-CGTTCT-ATGT---AATTGACAT
AGACCGAAATCACTAGTAAAATGA------TGCATCGGGAA--TGG-----TCAG-------------------------
----------------------------------------GATAGCTCAGTCCGG-TAGAGCAGAGGACTGAAAATT-C-
TCGTGTCGCCAGTTCAAATCTGG---------------------------------------------------------
--------TTCCTGACGCA-GGATT------TATTTGTATG-AAGAG-CGATTCGACAAAT---------------TAAT
TGA-----TATGCATCGA-CATA-CCTAT------TTTTT-AATT-----------TATTAAAAATCTAGATT-TAGATT
AGACTCC--ATATTTTTTT-------------------------------CCATCTAGGTGTTTAGAA------------
----------------ATA-----GATATATACCCCATCTATTTTTTAAATGGGTAATTAGAT-GGGTAAAGAATAGATT
GTCG---------AAGGGTAAGTC-AAAAATTTAGACGGTATTTCCTCTTCTTTTAACA-TTTCTTTATATTCTCGTTC-
----CTATTCTATTTCTTCATTT-CCTACTACATGAATTTAGAGAAC-----CCGTA-TAAGTGATGTGCGCAGT--AC-
AAAGTTCATGATGCAGAACTCGTTT-GGTTCATCTTAG-----CGGATCATCCG----AAATAAGTA---TTTCTTCCAA
ATTTTACTTT-TTGGAAGACCCT-AC-ATACTCT--------------AAG-----------------------------
------------------------------------------------------------------AAAGATTCCATTT-
----CAAATAATTTATC-----AA-TGAC-TTTGTTTAATCTAG----------------AACAGAACGTACAATCC---
--TTAAATATCTGTA-TTG--------T????????????????????????????????????????????????????
????????????????????????????????????????????????????????????????
>alopecurus_MP630
????????????????????????????????????????????????????????????????????????????????
?????????????????????ATTCGTTATCTTTTTGAT-TCACTCAACT-----GTTTCACAA----------------
----------------------AA-CAAACGGATCATAGCGGAAATGC-TTTTCTCTGATCACAA-----GTCTTGTGAT
-----ATTTGATACACGTAC-AAATAAA-CATCTTT-GAGCAA-GGAATCTCCATTTGAATGATTCATGATCTATATCA-
TT-----ATT---------CGG-AATTC-GGACTG-----AAA--TAAAAAAAA----GTTTTCTTTTT----GAAAATC
-AAAGAAATT-CCA-GGAC-----CTGTATAC-GAC-TTTG-GAA-TA-ACC-TTT-CGTTCT-ATGT---AATTGACAT
AGACCGAAATCACTAGTAAAATGA------TGCATCGGGAA--TGG-----TCAG-------------------------
----------------------------------------GATAGCTCAGTCCGG-TAGAGCAGAGGACTGAAAATT-C-
TCGTGTCGCCAGTTCAAATCTGG---------------------------------------------------------
--------TTCCTGACGCA-GGATT------TATTTGTATG-AAGAG-CGATTCGACAAAT---------------TAAT
TGA-----TATGCATCGA-CATA-CCTAT------TTTTT-AATT-----------TATTAAAAATCTAGATT-TAGATT
AGACTCC--ATATTTTTTT-------------------------------CCATCTAGGTGTTTAGAA------------
----------------ATA-----GATATATACCCCATCTATTTTTTAGATGGGTAATTAGAT-GGGTAAAGAATAGATT
GTCG---------AAGGATAAGTC-AAAAATTTAGACTGTATTTCCTCTTCTTTTAACA-TTTCTTTATATTCTCGTTC-
----CTATTCTATTTCTTCATTT-CCTACTACATGAATTTAGAGAAC-----CCGTA-TAAGTTATGTGCGCAGT--AC-
AAAGTTCATGATGCAGAACTCGTTT-GGTTCATCTTAG-----CGGATCATCCG----AAATAAGTA---TTTCTTCCAA
ATTTTACTTT-TTGGAAGACCCT-AC-ATACTCT--------------AAG-----------------------------
------------------------------------------------------------------AAAGATTCCATTT-
----CAAATAATTTATC-----AA-TGAC-TTTGTTTAATCTAG----------------AACAGAACGTACAATCC---
--TTAAATATCTGTAATTC--------TG------------AAATTTT-CGAAGTAAAGATTAGTTT--CTTATCATTCA
ACGAGCATC???????????????????????????????????????????????????????
>amidae_EO12272
????????????????????????????????????????????????????????????????????????????????
?????????????????????ATTCGTTATCTTTTTGAT-TCACTCAACT-----GTTTCACAA----------------
----------------------AA-CAAAGGGATCATAGCGGAAATGC-TTTTCTCTGATCACAA-----GTCTTGTGAT
-----ATTTGATACACGTAC-AAATAAA-CATCTTT-GAGCAA-GGAATCTCCATTTGAATGATTCATGATCTATATCA-
TT-----ATT---------CGG-AATTC-GGACTG-----AAA--TAAAAAAAA----GTTTTCTTTTT----GAAAATC
-AAAGAAATT-CCA-GGAC-----CTGTATAC-GAC-TTTG-GAA-TA-CCC-TTT-CGTTCT-ATGT---AATTGACAT
AGACCCAAATCACTAGTAAAATGA------TGCATCGGGAA--TGG-----TCAG-------------------------
----------------------------------------GATAGCTCAGTCCGG-TAGAGCAGAGGACTGAAAATT-C-
TCGTGTCGCCAGTTCAAATCTGG---------------------------------------------------------
--------TTCCTGACGCA-GGATT------TATTTGCATG-AAGAG-CGATTCGACAAAT---------------TAAT
TGA-----TATGCATCGA-CATA-CCTAT------TTTTT-AATA-----------TTTTAAAAATATAGATT-TAGATT
AGACTCC--ATATTTTTTT-------------------------------CCATCTAGATGTTTAGAA------------
----------------ATA-----GATATATACCCCATCTATTTTTTAGATGGGTAATTAGAT-GGGTAAAGAATAGATT
GTCG---------AAGTCTAAGTC-AAAAATTTAGACTGTATTTCCTCTTCTTTTAACA-TTTCTTTATATTCTCGTTC-
----CTATTCTATTTCTTCATTT-CCTACTACATGAATTTAGAGAAT-----CCGTA-TAAGTTATGTGCGCAGT--AC-
AAAGTTCATGATGCAGAACTCGTTT-GGTTCATCTTAG-----CGGATCATCCG----AAATAAGTA---TTTCTTCCAA
ATTTTACTTT-TTGTTAGACCCT-AC-ATACTCT--------------AAG-----------------------------
------------------------------------------------------------------AAAGATTCCATTT-
----CAAATAATTTATC-----AA-TGAC-TTTGTTTAATCTAG----------------AACAGAACGTACAATCC---
--TTAAATATCTGTAATTCTGGAATTCTG------------GAATTTT-CGAAGTAAAGATTAGTTT-CCTTATCATTCA
ACGAGCATC???????????????????????????????????????????????????????
>amoena_MP1032
????????????????????????????????????????????????????????????????????????????????
?????????????????????ATTCGTTATCTTTTTGAT-TCACTCAACT-----GTTTCACAA----------------
----------------------AA-CAAAGGGATCGTAGCGGAAATGC-TTTTCTCTGATCACAA-----GTCTTGTGAT
ATTTGATTTGATACACGTAC-AAATAAA-CATCTTT-GAGCAA-GGAATCTCCATTTGAATGATTCATGATCTATATTA-
TT-----ATT---------CGG-AATTC-GGACTG-----AAA--TAAAAAAAA----GTTTTGTTTTT----GAAAATC
-AAAGAAATT-CCA-GGAC-----CTGTATAC-GAC-TTTG-GAA-TA-CCC-TTT-CGTTCT-ATGT---AATTGACAT
AGACCCAAATCACTAGTAAAATGA------TGCATCGGGAA--TGG-----TCAG-------------------------
----------------------------------------GATAGCTCAGTCCGG-TAGAGCAGAGGACTGAAAATT-C-
TCGTGTCGCCAGTTCAAATCTGG---------------------------------------------------------
--------TTCCTGACGCA-GGATT------TATTTGTATG-AAGAG-CGATTCGACAAAT---------------TAAT
TGA-----TATGCATCGA-CATA-CCTAT------TTTTT-AATT-----------TATTAAAAATCTAGATT-TAGATT
AGACTCC--ATATTTTTTT-------------------------------CCATCTAGGTGTTTAGAA------------
----------------ATA-----GATATATACCCCATCTATTTTTTAGATGGGTAATTAGAT-TGGTAAAGAATAGATT
GTCG---------AAGTCTAAGTC-AAAAATTTAGACTGTATTTCCTCTTCTTTTAACA-TTTCTTTCTATTCTCGTTC-
----CTATTCTATTTCTTCATTT-CCTACTACATGAATTTAGAGAAC-----CCGTA-TAAGTGATGTGCGCAGT--AC-
AAAGTTCATGATGCAGAACTCGTTT-GGTTCATCTTAG-----CGGATCATCCG----AAATAAGTA---TTTCTTCCAA
ATTTTACTTTGTTGTTAGACCCT-AC-ATACTCT--------------AAG-----------------------------
------------------------------------------------------------------AAAGATTCCATTT-
----CAAATAATTTATC-----AA-TGAC-TTTGTTTAATCTAG----------------AACAGAACGTACAATCC---
--TTAAATATCTGTAATTC--------TG------------GAATTTT-CGAAGTAAAGATTAGTTT--CTTATCATTCA
ACGAGCATC???????????????????????????????????????????????????????
>ampullacea_MP1277
AAA-GCCCGTTTGAC-TCCTTAACTATTTAT------------------CC--TATC-TTTT-------------A----
--TTT-AGTTAGCCGTTCAAAATTCGTTATCTTTTTGAA-TCACTCAACT-----GTTTCACAA----------------
----------------------AA-CAAAGGGATCGTAGCGGAAATGC-TTTTCTCTGATCACAA-----GTCTTGTGAT
-----ATTTGATACACGTAC-AAATAAA-CATCTTT-GAGCAA-GGAATCTCCATTTGAATGATTCATGATCTATATCA-
TT-----ATT---------CGG-AATTC-GGACTG-----AAA--TAAAAAAAA----GTTTTCTTTTT----GAAAATC
-AAAGAAATT-CCA-GGAC-----CTGTATAC-GAC-TTTG-GAA-TA-CCC-TTT-CGTTCT-ATGT---AATTGACAT
AGACCCAAATCACTAGTAAAATGA------TGCATCGGGAA--TGG-----TCAG-------------------------
----------------------------------------GATAGCTCAGTCCGG-CAGAGCAGAGGACTGAAAATT-C-
TCGTGTCGCCAGTTCAAATCTGG---------------------------------------------------------
--------TTCCTGACGCA-GGATT------TATTTGTATG-AAGAG-CGATTCGACAAAT---------------TAAT
TGA-----TATGCATCGA-CATA-CCTAT------TTTTT-AATT-----------TATTAAAAATCTAGATT-TAGATT
AGACTCC--ATATTTTTTT-------------------------------CCATCTAGGTGTTTAGAA------------
----------------ATA-----GATATATACCCCATCTATTTTTTAGATGGGTAATTAGAT-GGGTAAAGAATAGATT
GTCG---------AAGTCTAAGTC-AAAAATTTAGACTGTATTTCCTCTTCTTTTAACA-TTTCTTTCTATTCTCGTTC-
----CTATTCTATTTCTTCATTT-CCTACTACATGAATTTAGAGAAC-----CCGTA-TAAGTGATGTGCGCAGT--AC-
AAAGTTCATGATGCAGAACTCGTTT-GGTTCATCTTAG-----CGGATCATCCG----AAATAAGTA---TTTCTTCCAA
ATTTTACTTT-TTGTTAGACCCT-AC-ATACTCT--------------AAG-----------------------------
------------------------------------------------------------------AAAGATTCCATTT-
----CAAATAATTTATC-----AA-TGAC-TTTGTTTAATCTAG----------------AACAGAACGTACAATCC---
--TTAAATATCTGTAATTC--------TG------------GAATTTT-CGAAGTAAAGATTAGTTT--CTTATCATTCA
ACGAGCATC???????????????????????????????????????????????????????
>andevalensis_EO12623
????????????????????????????????????????????????????????????????????????????????
????????????????????????????????????????????????????????????????????????????????
??????????????????????????????????????????????????????????????????????GTCTTGTGAT
-----ATTTGATACACGTAC-AAATAAA-CATCTTT-GAGCAA-GGAATCTCAATTTGCATGATTCATGATCTATATCA-
TT-----ATT---------CGG-AATTC-GGACTG-----AAA--TAAAAAAAA------TTTCTTTTT----GAAAATC
-AAAGAAATT-CCA-GGAC-----CTGTATAC-GAC-TTTA-GAA-TA-CCG-TTT-CGTTCT-ATGT---AATTGACAT
AAACCCAAATCACTAGTAAAATGA------TGCATCGGGAA--TGG-----TCAG-------------------------
----------------------------------------GATAGCTCAGTCCGG-TAGAGCAGAGGACTGAAAATT-C-
TTGTGTCGCCAGTTCAAATCTGG---------------------------------------------------------
--------TTCCTGACGCA-GGATT------AATTTGTATG-AGGAG-CGATTCGACAAAT---------------TAAT
TGA-----TATGCATCGA-CATA-CCTAT------TTTT--CATT-----------TTTTAAAAATCTAGATT-TAGATT
AGACTCC--ATATTTTTTT-------------------------------CCATCTAGGTGTTTAGAA------------
----------------ATA-----GATATATATCCCATCTATTTCTTAGATGGGTAATTAGAT-GGGTAAAGAATAAATT
GTCG---------AAGGGTAAGTC-TAAAATTTAGACTGTATTTCCTCTTCTTTTAACA-TTTCTTTATATTCTCGTTC-
----CTATTCTATTTCTTCATTT-CCTACTACATGAATTTAGAGAAC-----CCGTA-TAAGTGATGTGCGCAAT--AC-
AAAGTTCATGATGCAGAACTCGTTT-GGTTCATCTTAG-----CGGATCATACG----AAATAAGTA---TTTCTTCCAA
ATTTTACTTT-TTGTTGGACCCT-AC-ATACTCT--------------AAG-----------------------------
------------------------------------------------------------------AAAGATTCCATTT-
----CAAGTAA?????????????????????????????????????????????????????????????????????
????????????????????????????????????????????????????????????????????????????????
????????????????????????????????????????????????????????????????
>aneimena_EO12757
????????????????????????????????????????????????????????????????????????????????
?????????????????????ATTCGTTATCTTTTTGAT-TCACTCAACT-----GTTTCACAA----------------
----------------------AA-CAAAGGGATCATAGCGGAAATGC-TTTTCTCTGATCACAA-----GTCTTGTGAT
-----ATTTGATACACGTAC-AAATAAA-CATCTTT-GAGCAA-GGAATCTCCATTTGAATGATTCATGATCTATATCA-
TT-----ATT---------CGG-AATTC-GGACTG-----AAA--TAAAAAAAA----GTTTTCTTTTT----GAAAATC
-AAAGAAATT-CCA-GGAC-----CTGTATAC-GAC-TTTG-GAA-TA-CCC-TTT-CGTTCT-ATGT---AATTGACAT
AGACCCAAATCACTAGTAAAATGA------TGCATCGGGAA--TGG-----TCAG-------------------------
----------------------------------------GATAGCTCAGTCCGG-TAGAGCAGAGGACTGAAAATT-C-
TCGTGTCGCCAGTTCAAATCTGG---------------------------------------------------------
--------TTCCTGACGCA-GGATT------TATTTGTATG-AAGAG-CGATTCGACAAAT---------------TAAT
TGA-----TATGCATCGA-CATA-CCTAT------TTTTT-AATT-----------TTTTAAAAATCTAGATT-TAGATT
AGACTCC--ATATTTTTTT-------------------------------CCATCTAGATGTTTAGAA------------
----------------ATA-----GATATATACCCCATCTATTTTTTAGATGGGTAATTAGAT-GGGTAAAGAATAGATT
GTCG---------AAGTCTAAGTC-AAAAATTTAGACTGTATTTCCTCTTCTTTTAACA-TTTCTTTATATTCTCGTTC-
----CTATTCTATTTCTTCATTT-CCTACTACATGAATTTAGAGAAC-----CCGTA-TAAGTGATGTGCGCAGT--AC-
AAAGTTCATGATGCAGAACTCGTTT-GGTTCATCTTAG-----CGGATCATCCG----AAATAAGTA---TTTCTTCCAA
ATTTTACTTT-TTGTTAGACCCT-AC-ATACTCT--------------AAG-----------------------------
------------------------------------------------------------------AAAGATTCCATTT-
----CAAATAATTTATC-----AA-TGAC-TTTGTTTAATCTAG----------------AACAGAACGTACAATCC---
--TTAAATATCTGTAATTCTGGAATTCTG------------GAATTTT-CGAAGTAAAGATTAGTTT--CTTATCAT???
????????????????????????????????????????????????????????????????
>anguliger_MP597
????????????????????????????????????????????????????????????????????????????????
????????????????????????????????????????????????????????????????????????????????
????????????????????????????????????????????????????????????????????????????????
????????????????????????????????????????????????????????????????????????????????
????????????????????????????????????????????????????????????????????????????????
????????????????????????????????????????????????????????????????????????????????
????????????????????????????????????????????????????????????????????????????????
????????????????????????????????????????????????????????????????????????????T-C-
TCGTGTCACCAGTTCAAATCTGG---------------------------------------------------------
--------TTCCTGACGCA-GGATT------TATTTGTATG-AAGAG-CGATTCGACAAAT---------------TAAT
TGA-----TATGCATCGA-CATA-CCTAT------TTTTT-AATT-----------TATTAAAAATCTAGATT-TAGATT
AGACTCC--ATATTTTTTT-------------------------------CCATCTAGGTGTTTAGAA------------
----------------ATA-----GATATATACCCCATCTATTTTTTAGATGGGTAATTAGAT-GGGTAAAGAATAGATT
GTCG---------AAGTCTAAGTC-AAAAATTTAGACTGTATTTCCTCTTCTTTTAACA-TTTCTTTCTATTCTCGTTC-
----CTATTCTATTTCTTCATTT-CCTACTACATGAATTTAGAGAAC-----CCATA-TAAGTGATGTGCGCAGT--AC-
AAAGTTCATGATGCAGAACTCGTTT-GGTTCATCTTAG-----CGGATCATCCG----AAATAAGTA---TTTCTTCCAA
ATTTTACTTT-TTGTTAGACCCT-AC-ATACTCT--------------AAG-----------------------------
------------------------------------------------------------------AAAGATTCCATTT-
----CAAATAATTTATC-----AA-TGAC-TTTGTTTAATCTAG----------------AACAGAACGTACCATCC---
--TTAAATATCTGTAATTC--------TG------------GAATTTT-CGAACTAAAGATTAGTTT--CTTATCATTCA
????????????????????????????????????????????????????????????????
>angulosa_S2105
????????????????????????????????????????????????????????????????????????????????
?????????????????????ATTCGTTATCTTTTTGAT-TCACTCAACT-----GTTTCACAA----------------
----------------------AA-CAAAGGGATCGTAGCGGAAATGC-TTTTCTCTGATCACAA-----GTCTTGTGAT
-----ATTTGATACACGTAC-AAATAAA-CATCTTT-GAGCAA-GGAATCTCCATTTGAATGATTCATGATCTATATCA-
TT-----ATT---------CGG-AATTC-GGACTG-----AAA--TAAAAAAAAAA--GTTTTCTTTTT----GAAAATC
-AAAGAAATT-CCA-GGAC-----CTGTATAC-GAC-TTTG-GAA-TA-CCC-TTT-CGTTCT-ATGT---AATTGACAT
AGACCCAAATCACTAGTAAAATGA------TGCATCGGGAA--TGG-----TCAG-------------------------
----------------------------------------GATAGCTCAGTCCGG-TAGAGCAGAGGACTGAAAATT-C-
TCGTGTCGCCAGTTCAAATCTGG---------------------------------------------------------
--------TTCCTGACGCA-GGATT------TATTTGTATG-AAGAG-CGATTCGACAAAT---------------TAAT
TGA-----TATGCATCGA-CATA-CCTAT------TTTTT-AATT-----------TATTAAAAATCTAGATT-TAGATT
AGACTCC--ATATTTTTTT-------------------------------CCATCTAGGTGTTTAGAA------------
----------------ATA-----GATATATACCCCATCTATTTTTTAGATGGGTAATTAGAT-GGGTAAAGAATAGATT
GTCG---------AAGTCTAAGTC-AAAAATTTAGACTGTATTTCCTCTTCTTTTAACA-TTTCTTTCTATTCTCGTTC-
----CTATTCTATTTCTTCATTT-CCTACTACATGAATTTAGAGAAC-----CCGTA-TAAGTGATGTGCGCAGT--AC-
AAAGTTCATGATGCAGAACTCGTTT-GGTTCATCTTAG-----CGGATCATCCG----AAATAAGTA---TTTCTTCCAA
ATTTTACTTTGTTGTTAGACCCT-AC-ATACTCT--------------AAG-----------------------------
------------------------------------------------------------------AAAGATTCCATTT-
----CAAATAATTTATC-----AA-TGAC-TTTGTTTAATCTAG----------------AACAGAACGTACAATCC---
--TTAAATATCTGTAATTC--------TG------------GAATTTT-CGAAGTAAAGATTAGTTT--CTTATCATTCA
ACGAGCATC???????????????????????????????????????????????????????
>annectens_ANA
AAA-GCCCGTTTGAC-TCCTTAACTATTTAT------------------CC--TATC-TTTT-------------A----
--TTT-TGTTAGCCGTTCAAAATTCGTTATCTTTTTGAT-TCACTCAACT-----GCTTCACAA----------------
----------------------AA-CAAAGGGATCGTAGCGGAAATGC-TTTTCTCTGATCACAA-----GTCTTGTGAT
-----ATTTGATACAAGTAC-AAATAAA-CATCTTT-GAGCAA-GGAATCTCCATTTGAATGATTCATGATCTATATCA-
TT-----ATT---------CGG-AATTC-GGACTG-----AAA--TAAAAAAAA----GTTTTCTTTTT----GAAAATC
-AAAGAAATT-CCA-GGAC-----CTGTATAC-GAC-TTTG-GAA-TA-CCC-TTT-CGTTCT-ATGT---AATTGACAT
AGACCCAAATCACTAGTAAAATGA------TGCATCGGGAA--TGG-----TCAG-------------------------
----------------------------------------GATAGCTCAGTCC???????????????????????????
????????????????????????????????????????????????????????????????????????????????
????????????????????????????????????????????????????????????????????????????????
????????????????????????????????????????????????????????????????????????????????
????????????????????????????????????????????????????????????????????????????????
????????????????????????????????????????????????????????????????????????????????
????????????????????????????????????????????????????????????????????????????????
????????????????????????????????????????????????????????????????????????????????
????????????????????????????????????????????????????????????????????????????????
????????????????????????????????????????????????????????????????????????????????
????????????????????????????????????????????????????????????????????????????????
????????????????????????????????????????????????????????????????????????????????
????????????????????????????????????????????????????????????????????????????????
????????????????????????????????????????????????????????????????
>annectens_CM8
????????????????????????????????????????????????????????????????????????????????
?????????????????????ATTCGTTATCTTTTTGAT-TCACTCAACT-----GCTTCACAA----------------
----------------------AA-CAAAGGGATCGTAGCGGAAATGC-TTTTCTCTGATCACAA-----GTCTTGTGAT
-----ATTTGATACAAGTAC-AAATAAA-CATCTTT-GAGCAA-GGAATCTCCATTTGAATGATTCATGATCTATATCA-
TT-----ATT---------CGG-AATTC-GGACTG-----AAA--TAAAAAAAA----GTTTTCTTTTT----GAAAATC
-AAAGAAATT-CCA-GGAC-----CTGTATAC-GAC-TTTG-GAA-TA-CCC-TTT-CGTTCT-ATGT---AATTGACAT
AGACCCAAATCACTAGTAAAATGA------TGCATCGGGAA--TGG-----TCAG-------------------------
----------------------------------------GATAGCTCAGTCCGG-TAGAGCAGAGGACTGAAAATT-C-
TCGTGTCGCCAGTTCAAATCTGG---------------------------------------------------------
--------TTCCTGA-----------------------------------------------------------------
---------------------TA-CCTAT------TTTTT-AATT-----------TATTAAAAATCTAGATT-TAGATT
AGACTCC--ATATTTTTTT-------------------------------CCATCTAGGTATTTAGAA------------
----------------ATA-----GATATATACCCCATCTATTTTTTAGATGGGTAATTAGAT-GGGTAAAGAATAGATT
GTCG---------AAGTCTAAGTC-AAAAATTTAGACTGTATTTCCTCTTCTTTTAACA-TTTCTTTCTATTCTCGTTC-
----CTATTCTATTTCTTCATTT-CCTACTACATGAATTTAGAGAAC-----CCGTA-TAAGTGATGTGCGCAGT--AC-
AAAGTTCATGATGCAGAACTCGTTT-GGTTCATCTTAG-----CGGATCATCCG----AAATAAGTA---TTTCTTCCAA
ATTTTACTTT-TTGTTAGACCCT-AC-ATACTCT--------------AAG-----------------------------
------------------------------------------------------------------AAAGATTCCATTT-
----CAAATAATTTATC-----AA-TGAC-TTTGTTTAATCTAG----------------AACAGAACGTACAATCC---
--TTAAATATCTGTAATTC--------TG------------GAATTTT-CGAAGTAAAGATTAGTTT--CTTATCATTCA
ACGAGCATC???????????????????????????????????????????????????????
>arachnocalyx_EO12453
????????????????????????????????????????????????????????????????????????????????
?????????????????????ATTCCTTATCTTTTTGAT-TCACTCAACC-----CTTTCATAA----------------
----------------------AA-CAAAGGGATCATAGCGGAAATGC-TTTTCTCTGATCACAA-----GTCTTGTGAT
-----ATTTGATACACGTAC-AAATAAA-CATCTTT-GAGCAA-GGAATCTCCATTTGAATGATTCATGATCTATATCA-
TT-----ATT---------CGG-AATTC-GGACTG-----AAA--TAAAAAAAA----GTTTTCTTTTT----GAACATC
-AAAGAAATT-CCA-GGAC-----CTGTATAC-GAC-TTTG-GAA-TA-CCC-TTT-CGTTCT-ATCT---AATTTACAT
AGACCCAAATCACTAGTAAAATGA------TGCATCGGGAA--TGG-----TCAG-------------------------
----------------------------------------GATAGCTCAGTCCGG-TAGAGCAGAGGACTGAAAATT-C-
TCGTGTCGCCAGTTCAAGTCTGG---------------------------------------------------------
--------TTCCTGACGCA-GGATT------TATTTGTATA-AAGAG-CGATTCGACAAAT---------------TAAT
TGA-----TATGCATCGA-CGTA-CCTAT------TTTTT-AAAA-----------TTTTAAAAATATAGATT-TAGATT
AGACTCC--ATATTTTTTT-------------------------------CCATCTAGGTGTTTAGAA------------
----------------ATA-----GATATATACCCCATCTATTTTTTAGATGGGTAATTAGAT-GGGTAAAGAATAGATT
GTCG---------AAGTCTAAGTC-AAAAATTTAGACTGTATTTCCTCTTCTTTTAACA-TTTCTTTATATTCTCGTTC-
----CTATTCTATTTTTTCATTT-CCTACTACATGAATTTAGAGAAC-----CCGTA-TAAGTGATGTGCGCAGT--AC-
AAAGTTCATGATGCAGAACTCGTTT-GGTTCATCTTAG-----CGGATCATCCT----AAATAAGTA---TTTCTTCCAA
ATTTTACTTT-TTGTTAGACCCT-AC-ATACTCT--------------AAG-----------------------------
------------------------------------------------------------------AAAGATTCCATTT-
----CAAATAATTTATC-----AA-TGAC-TTTGTTTAATCTAG----------------AACAGAACGTACAATCC---
--TTAAATATCTGTAATTC--------TG------------GAATTTT-CGAAGTAAAGATTAGTTT--CTTATCA-TCA
ACG---ATC???????????????????????????????????????????????????????
>arborea_EO12619
????????????????????????????????????????????????????????????????????????????????
?????????????????????ATTCGTTATCTTTTTGAT-TCACTCAACT-----GTTTCACAA----------------
----------------------AA-CAAACGGATCATAGCGGAAATGC-TTTTCTCTGATCACAA-----GTCTTGTGAT
-----ATTTGCTACACGTAC-AAATAAA-CATCTTT-GAGCAA-GGAATCTCCATTTGAATGATTCATGATCTATATCA-
TT-----ATT---------CGG-AATTC-GGACTG-----AAA--TAAAAAAAA----GTTTTCTTTTT----GAAAATC
-AAAGAAATT-CCA-GGAC-----CTGTATAC-GAC-TTTG-GAA-TA-CCC-TTT-CGTTCT-ATGT---AATTGACAT
AGACCCAAATCACTAGTAAAATGA------TGCATCGGGAA--TGG-----TCAG-------------------------
----------------------------------------GATAGCTCAGTCCGG-TAGAGCAGAGGACTGAAAATT-C-
TCGTGTCGCCAGTTCAAATCTGG---------------------------------------------------------
--------TTCCTGACGCA-GGATT------TATTTGTATG-AAGAG-CGATTCGACAAAT---------------TAAT
TGA-----TATGCATCGA-CATA-CCTAT------TTTTT-AATT-----------TATTAAAAATCTAGATT-TAGATT
AAACTCC--ATATTTTTTT-------------------------------CCATCTAGGTGTTTAGAA------------
----------------ATA-----GATATATACCCCATCTATTTTTTAGATGGGTAATTAGAT-GGGTAAAGAATAGATT
GTCG---------AAGGGTAAGTC-AAAAATTTAGACTGTATTTCCTCTTCTTTTAACA-TTTCTTTATATTCTCGTTC-
----CTATTCTATTTCTTCATTT-CCTACTACATGAATTTAGAGAAC-----CCGTA-TAAGTGATGTGCGCAGT--AC-
AAAGTTCATGATGCAGAACTCGTTT-GGTTCATCTTAG-----CGGATCATCCG----AAATAAGTA---TTTCTTCCAA
ATTTTACTTT-TTGTTAGACCCT-AC-ATACTCT--------------AAG-----------------------------
------------------------------------------------------------------AAAGATTCCATTT-
----CAAATAATTTATC-----AA-TGAC-TCTGTTTAATCTAG----------------AACAGAACGTACAATCC---
--TTAAATATCTGTAATTC--------TG------------GAATTTT-CGAAGTAAAGATTAGTTT--CTTATCATTCA
ACGAGC??????????????????????????????????????????????????????????
>arborea_Miehe
AAA-GCCCGTTTGAC-TCCTTAACTATTTAT------------------CC--TATC-TTTT-------------A----
--TTT-AGTTAGCCGTTCAAAATTCGTTATCTTTTTGAT-TCACTCAACT-----GTTTCACAA----------------
----------------------AA-CAAACGGATCATAGCGGAAATGC-TTTTCTCTGATCACAA-----GTCTTGTGAT
-----ATTTGCTACACGTAC-AAATAAA-CATCTTT-GAGCAA-GGAATCTCCATTTGAATGATTCATGATCTATATCA-
TT-----ATT---------CGG-AATTC-GGACTG-----AAA--TAAAAAAAA----GTTTTCTTTTT----GAAAATC
-AAAGAAATT-CCA-GGAC-----CTGTATAC-GAC-TTTG-GAA-TA-CCC-TTT-CGTTCT-ATGT---AATTGACAT
AGACCCAAATCACTAGTAAAATGA------TGCATCGGGAA--TGG-----TCAG-------------------------
----------------------------------------GATAGCTCAGTCCGG-TAGAGCAGAGGACTGAAAATT-C-
TCGTGTCGCCAGTTCAAATCTGG---------------------------------------------------------
--------TTCCTGACGCA-GGATT------TATTTGTATG-AAGAG-CGATTCGACAAAT---------------TAAT
TGA-----TATGCATCGA-CATA-CCTAT------TTTTT-AATT-----------TATTAAAAATCTAGATT-TAGATT
AAACTCC--ATATTTTTTT-------------------------------CCATCTAGGTGTTTAGAA------------
----------------ATA-----GATATATACCCCATCTATTTTTTAGATGGGTAATTAGAT-GGGTAAAGAATAGATT
GTCG---------AAGGGTAAGTC-AAAAATTTAGACTGTATTTCCTCTTCTTTTAACA-TTTCTTTATATTCTCGTTC-
----CTATTCTATTTCTTCATTT-CCTACTACATGAATTTAGAGAAC-----CCGTA-TAAGTGATGTGCGCAGT--AC-
AAAGTTCATGATGCAGAACTCGTTT-GGTTCATCTTAG-----CGGATCATCCG----AAATAAGTA---TTTCTTCCAA
ATTTTACTTT-TTGTTAGACCCT-AC-ATACTCT--------------AAG-----------------------------
------------------------------------------------------------------AAAGATTCCATTT-
----CAAATAATTTATC-----AA-TGAC-TTTGTTTAATCTAG----------------AACAGAACGTACAATCC---
--TTAAATATCTGTAATTC--------TG------------GAATTTT-CGAAGTAAAGATTAGTTT--CTTATCATTCA
ACGAGCATC???????????????????????????????????????????????????????
>arborea_l_ANA
AAA-GCCCGTTTGAC-TCCTTAACTATTTAT------------------CC--TATC-TTTT-------------A----
--TTT-AGTTAGCCGTTCAAAATTCGTTATCTTTTTGAT-TCACTCAACT-----GTTTCACAA----------------
----------------------AA-CAAACGGATCATAGCGGAAATGC-TTTTCTCTGATCACAA-----GTCTTGTGAT
-----ATTTGCTACACGTAC-AAATAAA-CATCTTT-GAGCAA-GGAATCTCCATTTGAATGATTCATGATCTATATCA-
TT-----ATT---------CGG-AATTC-GGACTG-----AAA--TAAAAAAAA----GTTTTCTTTTT----GAAAATC
-AAAGAAATT-CCA-GGAC-----CTGTATAC-GAC-TTTG-GAA-TA-CCC-TTT-CGTTCT-ATGT---AATTGACAT
AGACCCAAATCACTAGTAAAATGA------TGCATCGGGAA--TGG-----TCAG-------------------------
----------------------------------------G???????????????????????????????????????
????????????????????????????????????????????????????????????????????????????????
????????????????????????????????????????????????????????????????????????????????
????????????????????????????????????????????????????????????????????????????????
????????????????????????????????????????????????????????????????????????????????
????????????????????????????????????????????????????????????????????????????????
????????????????????????????????????????????????????????????????????????????????
????????????????????????????????????????????????????????????????????????????????
????????????????????????????????????????????????????????????????????????????????
????????????????????????????????????????????????????????????????????????????????
????????????????????????????????????????????????????????????????????????????????
????????????????????????????????????????????????????????????????????????????????
????????????????????????????????????????????????????????????????????????????????
????????????????????????????????????????????????????????????????
>arborea_m_ANA
AAA-GCCGGTTTGAC-TCCTTAACTATTTAT------------------CC--TATC-TTTT-------------A----
--TTT-AGTTAGCCGTTCAAAATTCGTTATCTTTTTGAT-TCACTCAACT-----GTTTCACAA----------------
----------------------AA-CAAACGGATCATAGCGGAAATGC-TTTTCTCTGATCACAA-----GTCTTGTGAT
-----ATTTGATACACGTAC-AAATAAA-CATCTTT-GAGCAA-GGAATCTCCATTTGAATGATTCATGATCTATATCA-
TT-----ATT---------CGG-AATTC-GGACTG-----AAA--TAAAAAAAA----GTTTTCTTTTT----GAAAATC
-AAAGAAATT-CCA-GGAC-----CTGTATAC-GAC-TTTG-GAA-TA-CCC-TTT-CGTTCT-ATGT---AATTGACAT
AGACCCAAATCACTAGTAAAATGA------TGCATCGG??????????????????????????????????????????
????????????????????????????????????????????????????????????????????????????????
????????????????????????????????????????????????????????????????????????????????
????????????????????????????????????????????????????????????????????????????????
????????????????????????????????????????????????????????????????????????????????
????????????????????????????????????????????????????????????????????????????????
????????????????????????????????????????????????????????????????????????????????
????????????????????????????????????????????????????????????????????????????????
????????????????????????????????????????????????????????????????????????????????
????????????????????????????????????????????????????????????????????????????????
????????????????????????????????????????????????????????????????????????????????
????????????????????????????????????????????????????????????????????????????????
????????????????????????????????????????????????????????????????????????????????
????????????????????????????????????????????????????????????????????????????????
????????????????????????????????????????????????????????????????
>arborescens_FM747
????????????????????????????????????????????????????????????????????????????????
?????????????????????ATTCGTTATCTTTTTGAT-TCACTCAACT-----GTTTCACAA----------------
----------------------AA-CAAACGGATCATAGCGGAAATGC-TTTTCTCTGATCACAA-----GTCTTGTGAT
-----CTTTGATACACGTAC-AAATAAA-CATCTTT-GAGCAA-GGAATCTCCATTTGAATGATTCATGATCTATATCA-
TT-----ATT---------CGG-AATTC-GGACTG-----AAA--TAAAAAAAA----GTTTTCTTTTT----GAAAATA
-AAAGAAATT-CCA-GGAC-----CTGTATAC-GAC-TTTG-GAA-TA-CCC-TTT-CGTTCT-ATGT---AATTTACAT
AGACCCAAATCACTAGTAAAATGA------TGCATCGGGAA--TGG-----TCAG-------------------------
----------------------------------------GATAGCTCAGTCCGG-TAGAGCAGAGGACTGAAAATT-C-
TCGTGTCGCCAGTTCAAATCTGG---------------------------------------------------------
--------TTCCTGACGCA-GGATT------TATTTGTATG-AAGAG-CGATTCGACAAAT---------------TAAT
TGATATGCTATGCATCGA-GATA-CCTAT------TTTTT-AATA-----------TATTAAAAATCTAGATT-TAGATT
AGACTCC--ATATTTTTTT-------------------------------CCATCTAGGTGTTTAGAA------------
----------------ATA-----GATATATACCCCATCTATTTTTTAGATGGGTAATTAGAT-GGGTAAAGAATAGATT
GTCG---------AAGGGTAAGTC-AAAAATTTAGACTGTATTTCCTCTTCTTTTAACA-TTTCTTTATATTCTCGTTC-
----CTATTCTATTTCTTCATTT-CCTACTACATGAATTTAGAGAAC-----CCGTA-TAAGTGATGTGCGCAGT--AC-
AAAGTTCATGATGCAGAACTCGTTT-GGTTCATCTTAG-----CGGATCATCCG----AAATAAGTA---TTTCTTCCAA
ATTTTACTTT-TTGGAAGACCCT-AC-ATACTCT--------------AAG-----------------------------
------------------------------------------------------------------AAAGATTCCATTT-
----CAAGTAATTTATC-----AA-TGAC-TTTGTTTAATCTAG----------------AACAGAACGTACAATCC---
--TTAAATATCTGTAATTC--------TG------------GAATTTT-CGAACTAAAGATTAGTTT--CTTATCATTCA
ACGA????????????????????????????????????????????????????????????
>arcuata_MP523
????????????????????????????????????????????????????????????????????????????????
????????????????????????????????????????????????????????????????????????????????
????????????????????????????????????????????????????????????????????????????????
????????????????????????????????????????????????????????????????????????????????
????????????????????????????????????????????????????????????????????????????????
????????????????????????????????????????????????????????????????????????????????
????????????????????????????????????????????????????????????????????????????????
????????????????????????????????????????????????????????????????????????????????
????GCCGCCAGTTCAAATGTGGG--------------------------------------------------------
--------TTCCTGACGCAGGGATT------TATTTGTATG-AAGAG-CGATTCGACAAGT---------------TAAT
TGA-----TATGCATCGA-CATA-CCTAT------TTTTT-AATT-----------TATTAAAAATCTAGATT-TAGATT
AGACTCC--ATCTCTTTTT-------------------------------CCATCTAGGTGTTTAGAA------------
----------------ATA-----GATATATACCCCATCTATTTTTTAGATGGGTAATTAGAT-GGGTAAAGAATAGATT
GTCG---------AAGTGTAAGTC-AAAAATTTAGACTGTATTTCCTCTTCTTTTAACA-TTTCTTTCTATTCTCGTTC-
----CTATTCTATTTCTTCATTT-CCTACTACATGAATTTAGAGAACCCGTACCGTA-TAAGTGATGTGCGCAGT--AC-
AAAGTTTATGATGCAGAACTCGTTT-GGTTCATCTTAG-----CGGATCATCCG----AAATAAGTA---TTTCTTCCAA
ATTTTACTTT-TTGTTAGACCCT-AC-ATACTCT--------------AAG-----------------------------
------------------------------------------------------------------AAAGATTCCATTT-
----CAAATAATTTATC-----AA-TGAC-TTTGTTTAATCTAG----------------AACAGAACGTACAATCC---
--TTAAATATCTGTAATTC--------TG------------GCATCTT-TTT--TAAAGATTTGTTT--CTTATCATTCA
ACGCGCATC???????????????????????????????????????????????????????
>ardens_MP1076
????????????????????????????????????????????????????????????????????????????????
?????????????????????ATTCGTTATCTTTTTGAT-TCACT-AACG-----GTTTCACAA----------------
----------------------AA-CAAAGGGATCATAGCGGAAATGC-TTTTCTCTGATCACAA-----GTCTTGTGAT
-----ATTTGATACACGTAC-AAATAAA-CATCTTT-GAGCAA-GGAATCTCCATTTGAATGATTCATGATCTATATCA-
TT-----ATT---------CGG-AATTC-GGACTG-----AAA--TAAAAAAAA----GTTTTCTTTTT----GAAAATC
-AAAGAAATT-CCA-GGAC-----CTGTATAC-GAC-TTTT-GAA-TA-CCC-TTT-CGTTCT-ATGT---AATTGACAT
AGACCCAAATCACTAGTAAAATGA------TGCATCGGGAA--TGG-----TCAG-------------------------
----------------------------------------GATAGCTCAGTCCGG-TAGAGCAGAGGACTGAAAATT-C-
TCGTGTCGCCAGTTCAAATCTGG---------------------------------------------------------
--------TTCCTGACGCA-GGATT------TATTTGTATG-AAGAG-CGATTCGACAAAT---------------TAAT
TGA-----TATGCATCGA-CATA-CCTAT------TTTTT-AATT-----------TTTAAAAAATATAGATT-TAGATT
AGACTCC--ATATTTTTTT-------------------------------CCATCTAGATGTTTAGAA------------
----------------ATA-----GATATATACCCCATCTATTTTTTAGATGGGTAATTAGAT-GGGTAAAGAATAGATT
GTCG---------AAGTCTAAGTC-AAAAATTTAGACTGTATTTCCTCTTCTTTTAACA-TTTCTTTATATTCTCGTTC-
----CTATTCTATTTCTTCATTT-CCTACTACATGAATTTAGAGAAC-----CCGTA-TAAGTTATGTGCGCAGT--AC-
AAAGTTCATGATGCAGAACTCGTTT-GGTTCATCTTAG-----CGGATCATCCG----AAATAAGTA---TTTCTTCCAA
ATTTTACTTT-TTGTTAGACCCT-AC-ATACTCT--------------AAG-----------------------------
------------------------------------------------------------------AAAGATTCCATTT-
----CAAATAATTTATC-----AA-TGAC-TTTGTTTAATCTAG----------------AACAGAACGTACAATCC---
--TTAAATATCTGGAATTC--------TG------------GAA????-?????TAAAGATTAGTTT--CTTATCATTCA
ACGAGCATC???????????????????????????????????????????????????????
>areolata_EO12502
????????????????????????????????????????????????????????????????????????????????
?????????????????????ATTCGTTATCTTTTTGAT-TCACTCAACT-----GTTTCACAA----------------
----------------------AA-CAAAGGGATCGTAGCGGAAATGC-TTTTCTCTGATCACAA-----GTCTTGTGAT
-----ATTTGATACACGTAC-AAATAAA-CATCTTT-GAGCAA-GGAATCTCCATTTGAATGATTCATGATCTATATCA-
TT-----ATT---------CGG-AATTC-GGACTG-----AAA--TAAAAAAAAA---GTTTTCTTTTT----GAAAATC
-AAAGAAATT-CCA-GGAC-----CTGTATAC-GAC-TTTG-GAA-TA-CCC-TTT-CGTTCT-ATGT---AATTGACAT
AGACCCAAATCACTAGTAAAATGA------TGCATCGGGAA--TGG-----TCAG-------------------------
----------------------------------------GATAGCTCAGTCCGG-TAGAGCAGAGGACTGAAAATT-C-
TCGTGTCGCCAGTTCAAATCTGG---------------------------------------------------------
--------TTCCTGACGCA-GGATT------TATTTGTATG-AAGAG-CGATTCGACAAAT---------------TAAT
TGA-----TATGCATCGA-CATA-CCTAT------TTTTT-AATT-----------TATTAAAAATCTAGATT-TAGATT
AGACTCC--ATATTTTTTT-------------------------------CCATCTAGGTGTTTAGAA------------
----------------ATA-----GATATATACCCCATCTATTTTTTAGATGGGTAATTAGAT-GGGTAAAGAATAGATT
GTCG---------AAGTCTAAGTC-AAAAATTTAGACTGTATTTCCTCTTCTTTTAACA-TTTCTTTCTATTCTCGTTC-
----CTATTCTATTTCTTCATTT-CCTACTACATGAATTTAGAGAAC-----CCGTA-TAAGTGATGTGCGCAGT--AC-
AAAGTTCATGATGCAGAACTCGTTT-GGTTCATCTTAG-----CGGATCATCCG----AAATAAGTA---TTTCTTCCAA
ATTTTACTTTGTTGTTAGACCCT-AC-ATACTCT--------------AAG-----------------------------
------------------------------------------------------------------AAAGATTCCATTT-
----CAAATAATTTATC-----AA-TGAC-TTTGTTTAATCTAG----------------AACAGAACGTACAATCC---
--TTAAATATCTGTAATTC--------TG------------GAATTTT-CGAAGTAAAGATTAGTTT--CTTATC?????
????????????????????????????????????????????????????????????????
>argentea_EO12475
????????????????????????????????????????????????????????????????????????????????
?????????????????????ATTCGTTATCTTTTTGAT-TCACTCAACT-----GTTTCACAA----------------
----------------------AA-CAAAGGGATCGTAGCGGAAATGC-TTTTCTCTGATCACAA-----GTCTTGTGAT
-----ATTTGATACACGTAC-AAATAAA-CATCTTT-GAGCAA-GGAATCTCCATTTGAATGATTCATGATCTATATTA-
TT-----ATT---------CGG-AATTC-GGACTG-----AAA--TAAAAAAAAA-----TTTGTTTTT----GAAAATC
-AAAGAAATT-CCA-GGAC-----CTGTATAC-GAC-TTTG-GAA-TA-CCC-TTT-CGTTCT-ATGT---AATTGACAT
AGACCCAAATCACTAGTAAAATGA------TGCATCGGGAC--TGG-----TCAG-------------------------
----------------------------------------GATAGCTCAGTCCGG-TAGAGCAGAGGACTGAAAATT-C-
TCGTGTCGCCAGTTCAAATCTGG---------------------------------------------------------
--------TTCCTG------------------------------------------------------------------
--------------------------------------------------------------------------------
---------ATATTTTTTT-------------------------------CCATCTAGGTGTTTAGAA------------
----------------ATA-----GATATATACCCCATCTATTTTTTAGATGGGTAATTAGAT-GGGTAAAGAATAGATT
GTCG---------AAGTCTAAGTC-AAAAATTTAGACTGTATTTCCTCTTCTTTTAACA-TTTCTTTCTATTCTCGTTC-
----CTATTCTATTTCTTCATTT-CCTACTACATGAATTTAGAGAAC-----CCGTA-TAAGTGATGTGCGCAGT--AC-
AAAGTTCATGATGCAGAACTCGTTT-GGTTCATCTTAG-----CGGATCATCCG----AAATAAGTA---TTTCTTCCAA
ATTTTACTTTGTTGTTAGACCCT-AC-ATACTCT--------------AAG-----------------------------
------------------------------------------------------------------AAAGATTCCATTT-
----CAAATAATTTATC-----AA-TGAC-TTTGTTTAATCTAG----------------AACAGAACGTACAATCC---
--TTAAATATCTGTAATTC--------TG------------GAATTTT-CGAAGTAAAGATTCGTTT--CTTATCATTCA
ACGAGCATC???????????????????????????????????????????????????????
>aristata_EO12830
????????????????????????????????????????????????????????????????????????????????
????????????????????????????????????????????????????????????????????????????????
????????????????????????????????????????????????????????????????????????????????
???????????????????????????????????????????????ATCTCCATTTGAATGATTCATGATCTATATCA-
TT-----ATT---------CGG-AATTC-GGACTG-----AAA--TAAAAAAAA----GTTTTCTTTTT----GAAAATC
-AAAGAAATT-CCA-GGAC-----CTGTATAC-GAC-TTTG-GAA-TA-CCC-TTT-CGTTCT-ATGT---AATTGACAT
AGACCCAAATCACTAGTAAAATGA------TGCATCGGGAA--TGG-----TCAG-------------------------
----------------------------------------GATAGCTCAGTCCGG-CAGAGCAGAGGACTGAAAATT-C-
TCGTGTCGCCAGTTCAAATCTGG---------------------------------------------------------
--------TTCCTGACGCA-GGATT------TATTTGTATG-AAGAG-CGATTCGACAAAT---------------TAAT
TGA-----TATGCATCGA-CATA-CCTAT------TTTTT-AATT-----------TATTAAAAATCTAGATT-TAGATT
AGACTCC--ATATTTTTTT-------------------------------CCATCTAGGTGTTTAGAA------------
----------------ATA-----GATATATACCCCATCTATTTTTTAGATGGGTAATTAGAT-GGGTAAAGAATAGATT
GTCG---------AAGTCTAAGTC-AAAAATTTAGACTGTATTTCCTCTTCTTTTAACA-TTTCTTTCTATTCTCGTTC-
----CTATTCTATTTCTTCATTT-CCTACTACATGAATTTAGAGAAC-----CCGTA-TAAGTGATGTGCGCAGT--AC-
AAAGTTCATGATGCAGAACTCGTTT-GGTTCATCTTAG-----CGGATCATCCG----AAATAAGTA---TTTCTTCCAA
ATTTTACTTT-TTGTTAGACCCT-AC-ATACTCT--------------AAG-----------------------------
------------------------------------------------------------------AAAGATTCCATTT?
????????????????????????????????????????????????????????????????????????????????
????????????????????????????????????????????????????????????????????????????????
????????????????????????????????????????????????????????????????
>artemisioides_MP551
????????????????????????????????????????????????????????????????????????????????
?????????????????????ATTCGTTATCTTTTTGAT-TCACTCAACT-----GTTTCACAA----------------
----------------------AA-CAAAGGGATCGTAGCGGAAATGC-TTTTCTCTGATCACAA-----GTCTTGTGAT
-----ATTTGATACACGTAC-AAATAAA-CATCTTT-GAGCAA-GGAATCTCCATTTGAATGATTCATGATCTATATCA-
TT-----ATT---------CGG-AATTC-GGACTG-----AAA--TAAAAAAAAA---GTTTTCTTTTT----GAAAATC
-AAAGAAATT-CCA-GGAC-----CTGTATAC-CAC-TTTG-GAA-TA-CCC-TTT-CGTTCT-ATGT---AATTGACAT
AGACCCAAATCACTAGTAAAATGA------TGCATCGGGAA--TGG-----TCAG-------------------------
----------------------------------------GATAGCTCAGTCCGG-TAGAGCAGAGGACTGAAAATT-C-
TCGTGTCGCCAGTTCAAATCTGG---------------------------------------------------------
--------TTCCTGACGCA-GGATT------TATTTGTATG-AAGAG-CGATTCGACAAAT---------------TAAT
TGA-----TATGCATCGA-CATA-CCTAT------TTTTT-AATT-----------TATTAAAAATCTAGATT-TAGATT
AGACTCC--ATATTTTTTT-------------------------------CCATCTAGGTGTTTAGAA------------
----------------ATA-----GATATATACCCCATCTATTTTTTATATGGGTAATTAGAT-GGGTAAAGAATAGATT
GTCG---------AAGTCTAAGTC-AAAAATTTAGACTGTATTTCCTCTTCTTTTAACA-TTTCTTTCTATTCTCGTTC-
----CTATTCTATTTCTTCATTT-CCTACTACATGAATTTAGAGAAC-----CCGTA-TAAGTGATGTGCGCAGT--AC-
AAAGTTCATGATGCAGAACTCGTTT-GGTTCATCTTAG-----CGGATCATCCG----AAATAAGTA---TTTCTTCCAA
ATTTTACTTTGTTGTTAGACCCT-AC-ATACTCT--------------AAG-----------------------------
------------------------------------------------------------------AAAGATTCCATTT-
----CAAATAATTTATC-----AA-TGAC-TTTGTTTAATCTAG----------------AACAGAACGTACAATCC---
--TTAAATATCTGTAATTC--------TG------------GAATTTT-CGAAGTAAAGATTAGTTT--CTTATCATTCA
ACGAGCATC???????????????????????????????????????????????????????
>aspalathifolia_DB1408
????????????????????????????????????????????????????????????????????????????????
?????????????????????ATTCGTTATCTTTTTGAT-TCACTCAACT-----GTTTCACAA----------------
----------------------AA-CAAACGGATCATAGCGGAAATGC-TTTTCTCTGATCACAA-----GTCTTGTGAT
-----ATTTGATACACGTAC-AAATAAA-CATCTTT-GAGCAA-GGAATCTCCATTTGAATGATTCATGATCTATATCA-
TT-----ATT---------CGG-AATTC-GGACTG-----AAA--TAAAAAAAA----GTTTTCTTTTT----GAAAATC
-AAAGAAATT-CCA-GGAC-----CTGTATAC-GAC-TTTG-GAA-TA-CCC-TTT-CGTTCT-ATGT---AATTGACAT
AGACCGAAATCACTAGTAAAATGA------TGCATCGGGAA--TGG-----TCAG-------------------------
----------------------------------------GATAGCTCAGTCCGG-TAGAGCAGAGGACTGAAAATT-C-
TCGTGTCGCCAGTTCAAATCTGG---------------------------------------------------------
--------TTCCTGACGCA-GGATT------TATTTGTATG-AAGAG-CGATTCGACAAAT---------------TAAT
TGA-----TATGCATCGA-CATA-CCTAT------TTTTT-AATT-----------TATTAAAAATCTAGATT-TAGATT
AGACTCT--ATATTTTTTT-------------------------------CCATCTAGGTGTTTAGAA------------
----------------ATA-----GATATATACCCCATCTATTTTTTAGATGGGTAATTAGAT-GGGTAAAGAATAGATT
GTCG---------AAGGGTAAGTC-AAAAATTTAGACTGTATTTCCTCTTCTTTTAACA-TTTCTTTATATTCTCGTTC-
----CTATTCTATTTCTTCATTT-CCTACTACATGAATTTAGAGAAC-----CCGTA-TAAGTGATGTGCGCAGT--AC-
AAAGTTCATGATGCAGAACTCGTTT-GGTTCATCTTAG-----CGGATCATCCG----AAATAAGTA---TTTCTTCCAA
ATTTTACTTT-TTGGAAGACCCT-AC-ATACTCT--------------AAG-----------------------------
------------------------------------------------------------------AAAGATTCCATTT-
----CAAATAATTTATC-----AA-TGAC-TTTGTTTAATCTAG----------------AACAGAACGTACAATCC---
--TTAAATATCTGTAATTC--------TG------------GAATTTT-CGAAGTAAAGATTAGTTT--CTTATCATTCA
ACGAGCATC???????????????????????????????????????????????????????
>astroites_EO12758
????????????????????????????????????????????????????????????????????????????????
?????????????????????????????TCTTTTTGAT-TCACTCAACT-----GTTTCACAA----------------
----------------------AA-CAAAGGGATCATAGCGGAAATGC-TTTTCTCTGATCACAA-----GTCTTGTGAT
-----ATTTGATACACGTAC-AAATAAA-CATCTTT-GAGCAA-GGAATCTCCATTTGAATGATTCATGATCTATATCA-
TT-----ATT---------CGG-AATTC-GGACTG-----AAA--TAAAAAAAA----GTTTTCTTTTT----GAAAATC
-AAAGAAATT-CCA-GGAC-----CTGTATAC-GAC-TTTG-GAA-TA-CCC-TTT-CGTTCT-ATGT---AATTGACAT
AGACCCAAATCACTAGTAAAATGA------TGCATCGGGAA--TGG-----TCAG-------------------------
----------------------------------------GATAGCTCAGTCCGG-TAGAGCAGAGGACTGAAAATT-C-
TCGTGTCGCCAGTTCAAGTCTGG---------------------------------------------------------
--------TTCCTGACGCA-GGATT------TATTTGTATG-AAGAG-CGATTCGACAAAT---------------TAAT
TGA-----TATGCATCGA-CATA-CCTAT------TTTTT-AATT-----------TTTTAAAAATCTAGATT-TAGATT
AGACTCC--ATATTTTTTT-------------------------------CCATCTAGATGTTTAGAA------------
----------------ATA-----GATATATACCCCATCTATTTTTTAGATGGGTAATTAGAT-GGGTAAAGAATAGATT
GTCG---------AAGTCTAAGTC-AAAAATTTAGACTGTATTTCCTCTTCTTTTAACA-TTTCTTTATATTCTCGTTC-
----CTATTCTATTTCTTCATTT-CCTACTACATGAATTTAGAGAAC-----CCATA-TAAGTGATGTGCGCAGT--AC-
AAAGTTCATGATGCAGAACTCGTTT-GGTTCATCTTAG-----CGGATCATCCG----AAATAAGTA---TTTCTTCCAA
ATTTTACTTT-TTCTTAGACCCT-AC-ATACTCT--------------AAG-----------------------------
------------------------------------------------------------------AAAGATTCCATTT-
----CAAATAATTTATC-----AA-TGAC-TTTGTTTAATCTAG----------------AACAGAACGTACAATCC---
--TTAAATATCTGTAATTC--------TG------------GAATTTT-CGAAGTAA???????????????????????
????????????????????????????????????????????????????????????????
>atherstonei_EO12261
AAA-GCCCGTTTGAC-TCCTTAACTATTTAT------------------CC--TATC-TTTT-------------A----
--TTT-AGTTAGCCGTTCAAAATTCGTTATCTTTTTGAT-TCACTCAACT-----GTTTCACAA----------------
----------------------AA-CAAACGGATCATAGCGGAAATGC-TTTTCTCTGATCACAA-----GTCTTGTGAT
-----ATTTGATACACGTAC-AAATAAA-CATCTTT-GAGCAA-GGAATCTCCATTTGAATGATTCATGATCTATATCA-
TT-----ATT---------CGG-AATTC-GGACTG-----AAA--TAAAAAAA-----GTTTTCTTTTT----GAAAATC
-AAAGAAATT-CCA-GGAC-----CTGTATAC-GAC-TTTG-GAA-TA-CCC-TTT-CGTTCT-ATGT---AATTGACAT
AGACCGAAATCACTAGTAAAATGA------TGCATCGGGAA--TGG-----TCAG-------------------------
----------------------------------------GATAGCTCAGTCCGG-TAGAGCAGAGGACTGAAAATT-C-
TCGTGTCGCCAGTTCAAATCTGG---------------------------------------------------------
--------TTCCTGACGCA-GGATT------TATTTGTATG-AAGAG-CGATTCGACAAAT---------------TAAT
TGA-----TATGCATCGA-CATA-CCTAT------TTTTT-AATT-----------TTTTAAAAATCTAGATT-TAGATT
AGACTCC--ATATTTTTTT-------------------------------CCATCTAGGTGTTTAGAA------------
----------------ATA-----GATATATACCCCATCTATTTTTTAGATGGGTAATTAGAT-GGGTAAAGAATAGATT
GTCG---------AAGGGTAAGTC-AAAAATTTAGACTGTATTTCCTCTTCTTTTAACA-TTTCTTTATATTCTCGTTC-
----CTATTCTATTTCTTCATTT-CCTACTACATGAATTTAGAGAAC-----CCGTA-TAAGTGATGTGCGCAGT--AC-
AAAGTTCATGATGCAGAACTCGTTT-GGTTCATCTTAG-----CGGATCATCCT----AAATAAGTA---TTTTTTCCAA
ATTTTACTTT-TTGGAAGACCCT-AC-ATACTCT--------------AAG-----------------------------
------------------------------------------------------------------AAAGATTCCATTT?
????????????????????????????????????????????????????????????????????????????????
????????????????????????????????????????????????????????????????????????????????
????????????????????????????????????????????????????????????????
>atromontana_EO12544
????????????????????????????????????????????????????????????????????????????????
?????????????????????ATTCGTTATCTTTTTGAT-TCACTCAACT-----GTTTCACAA----------------
----------------------AA-CAAAGGGATCATAGCGGAAATGC-TTTTCTCTGATCACAA-----GTCTTGTGAT
-----ATTTGATACACGTAC-AAATAAA-CATCTTT-GAGCAA-GGAATCTCCATTTGAATGATTCATGATCTATATCA-
TT-----ATT---------CGG-AATTC-GGACTG-----AAA--TAAAAAAAA----GTTTTCTTTTT----GAAAATC
-AAAGAAATT-CCA-GGAC-----CTGTATAC-GAC-TTTG-GAA-TA-CCC-TTT-CGTTCT-ATGT---AATTGACAT
AGACCCAAATCACTAGTAAAATGA------TGCATCGGGAA--TGG-----TCAG-------------------------
----------------------------------------GATAGCTCAGTCCGG-TAGAGCAGAGGACTGAAAATT-C-
TCGTGCCGCCAGTTCAAATCTGG---------------------------------------------------------
--------TTCCTGACGCA-GGATT------TATTTGTATG-AAGAG-CGATTCGACAAAT---------------TAAT
TGA-----TATGCATCGA-CATA-CCTAT------TTTTT-AATT-----------TATTAAAAATCTAGATT-TAGATT
AGACTCC--ATATTTTTTT-------------------------------CCATCTAGGTGTTTAGAA------------
----------------ATA-----GATATATACCCCATCTATTTTTTAGATGGGTAATTAGAT-GGGTAAAGAATAGATT
GTCG---------AAGTCTAAGTC-AAAAATTTAGACTGTATTTCCTCTTCTTTTAACA-TTTCTTTCTATTCTCGTTC-
----CTATTCTATTTCTTCATTT-CCTACTACATGAATTTAGAGAAC-----CCGTA-TAAGTGATGTGCGCAGT--AC-
AAAGTTCATGATGCAGAACTCGTTT-GGTTCATCTTAG-----CGGATCATCCG----AAATAAGTA---TTTCTTCCAA
ATTTTACTTT-TTGTTAGACCCT-AC-ATACTCT--------------AAG-----------------------------
------------------------------------------------------------------AAAGATTCCATTT-
----CAAATAATTTATC-----AA-TGAC-TTTGTTTAATCTAG----------------AACAGAACGTACAATCC---
--TTAAATATCTGTAATTC--------TG------------GAATTTT-CGAACTAAAGATTAGTTT--CTTATCATTCA
ACGAGCATC???????????????????????????????????????????????????????
>atrovinosa_MP864
????????????????????????????????????????????????????????????????????????????????
???????????????????????????????????????????????????????GTTTCACAA----------------
----------------------AA-CAAAGGGATCGTAGCGGAAATGC-TTTTCTCTGATCACAA-----GTCTTGTGAT
-----ATTTGATACACGTAC-AAATAAA-CATCTTT-GAGCAA-GGAATCTCCATTTGAATGATTCATGATCTATATTA-
TT-----ATT---------CGG-AATTC-GGACTG-----AAA--TAAAAAAAA----GTTTTGTTTTT----GAAAATC
-AAAGAAATT-CCA-GGAC-----CTGTATAC-GAC-TTTG-GAA-TA-CCC-TTT-CGTTCT-ATGT---AATTGACAT
AGACCCAAATCACTAGTAAAATGA------TGCATCGGGAA--TGG-----TCAG-------------------------
----------------------------------------GATAGCTCAGTCCGG-TAGAGCAGAGGACTGAAAATT-C-
TCGTGTCGCCAGTTCAAATCTGG---------------------------------------------------------
--------TTCCTGACGCA-GGATT------TATTTGTATG-AAGAG-CGATTCGACAAAT---------------TAAT
TGA-----TATGCATCGA-CATA-CCTAT------TTTTT-AATT-----------TATTAAAAATCTAGATT-TAGATT
AGACTCC--ATATTTTTTT-------------------------------CCATCTAGGTGTTTAGAA------------
----------------ATA-----GATATATACCCCATCTATTTTTTAGATGGGTAATTAGAT-GGGTAAAGAATAGATT
GTCG---------AAGTCTAAGTC-AAAAATTTAGACTGTATTTCCTCTTCTTTTAACA-TTTCTTTCTATTCTCGTTC-
----CTATTCTATTTCTTCATTT-CCTACTACATGAATTTAGAGAAC-----CCGTA-TAAGTGATGTGCGCAGT--AC-
AAAGTTCATGATGCAGAACTCGTTT-GGTTCATCTTAG-----CGGATCATCCG----AAATAAGTA---TTTCTTCCAA
ATTTTACTTTGTTGTTAGACCCT-AC-ATACTCT--------------AAG-----------------------------
------------------------------------------------------------------AAAGATTCCATTT-
----CAAATAATTTATC-----AA-TGAC-TTTGTTTAATCTAG----------------AACAGAACGTACAATCC---
--TTAAATATCTGTAATTC--------TG------------GAATTTT-CGAAGTAAAGATTAGTTT--CTTATCA????
????????????????????????????????????????????????????????????????
>australis_PPF
AAA-GCCCGTTTGAC-TCCTTTTTTATTTAT------------------CC--TATC-TTT-------------------
---------------------------------------------------------------A----------------
----------------------AA-CAAACGGATCATAGCGGAAATGC-TTTTCTCTGATCACAA-----GTCTTGTGAT
-----ATTTTTTACACGTAC-AAATAAA-CATCTTT-GAGCAA-GGAATATCCATTTGAATGATTCATGATCTATATCA-
TT-----ATT---------CGG-AATTC-GGACTG-----AAA--TAAAAAAAA----GTTTTCTTTTA----GAAAATC
-AAAGAAATT-CCA-GGAC-----CTGTATAC-GAC-TTTG-GAA-TA-CCC-TTT-CGTTCT-ATGT---AATTGACAT
AGACCCAAATCACTAGTAAAATGA------TGCATCGGGAA--TGG-----TCAG-------------------------
----------------------------------------GATAGCTCAGTCCGG-TAGAGCAGAGGACTGAAAATT-C-
TCGTGTCGCCAGTTCAAGTCTGG---------------------------------------------------------
--------TTCCTGACGCA-GGATT------TATTTGTATG-AGGAG-CGATTCGACAAAT---------------TAAT
TGA-----TATGCATCGA-CATA-CCTAT------TTTTT-AATT-----------TATTAAAAATCTAGATT-TAGATT
AGACTCC--ATATTTTTTT-------------------------------CCATCTAGGTGTTTAGAA------------
----------------ATA-----GATATATACCCCATCTATTTTTTAGATGGGTAATTAGAT-GGGTAAAGAATAGGTT
GTCG---------AAGGGTAAGTC-TAAAATTTAGACTGTATTTCCTCTTCTTTTAACA-TTTCTTTATATTCTCGTTC-
----CTATTCTATTTCTTCATTT-CCTACTACATGAATTTAGAGAAC-----CCGTA-TAAGTTACGTGCGCAGT--AC-
AAAGTTCATGATGCAGAACTCGTTT-GGTTCATCTTAG-----GGGATCATCCG----AAATAAGTA---TTTCTTCCAA
ATTTTACTTT-TTGTTAGACCCT-AC-ATACTCT--------------AAG-----------------------------
------------------------------------------------------------------AAAGATTCCATTT-
----CAAGTAATTTATC-----AA-TGAC-TTTGTTTAATCTAG----------------AACAGAACGTACAATCC---
--TTAAATATCTGTAATTC--------TG------------GAATTTT????????????????????????????????
????????????????????????????????????????????????????????????????
>australis_PPM
AAA-GCCCGTTTGAC-TCCTTTTTTATTTAT------------------CC--TATC-TTT-------------------
---------------------------------------------------------------A----------------
----------------------AA-CAAACGGATCATAGCGGAAATGC-TTTTCTCTGATCACAA-----GTCTTGTGAT
-----ATTTTTTACACGTAC-AAATAAA-CATCTTT-GAGCAA-GGAATATCCATTTGAATGATTCATGATCTATATCA-
TT-----ATT---------CGG-AATTC-GGACTG-----AAA--TCGAAAAAAA---GTTTTCTTTTA----GAAAATC
-AAAGAAATT-CCA-GGAC-----CTGTATAC-GAC-TTTG-GAA-TA-CCC-TTT-CGTTCT-ATGT---AATTGACAT
AGACCCAAATCACTAGTAAAATGA------TGCATCGGGAA--TGG-----TCAG-------------------------
----------------------------------------GATAGCTCAGTCCGG-TAGAGCAGAGGACTGAAAATTCC-
TCGTGTCGCCAGTTCAAGTCTGG---------------------------------------------------------
--------TTCCTGACGCA-GGATT------TATTTGTATG-AGGAG-CGATTCGACAAAT---------------TAAT
TGA-----TATGCATCGA-CATA-CCTAT------TTTTT-AATT----------TTATTAAAAATCTAGATTCTAGATT
AGACTCC--ATATTTTTTT-------------------------------CCATCTAGGTGTTTAGAA------------
----------------ATA-----GATATATACCCCATCTATTTTTTAGATGGGTAATTAGAT-GGGTAAAGAATAGGTT
GTCG---------AAGGGTAAGTC-TAAAATTTAGACTGTATTTCCTCTTCTTTTAACA-TTTCTTTATATTCTCGTTC-
----CTATTCTATTTCTTCATTT-CCTACTACATGAATTTAGAGAAC-----CCGTA-TAAGTTACGTGCGCAGT--AC-
AAAGTTCATGATGCAGAACTCGTTT-GGTTCATCTTAG-----GGGATCATCCG----AAATAAGTA---TTTCTTCCAA
ATTTTACTTT-TTGTTAGACCCT-AC-ATACTCT--------------AAG-----------------------------
------------------------------------------------------------------AAAGATTCCATTT-
----CAAGTAATTTATC-----AA-TGAC-TTTGTTTAATCTAG----------------AACAGAACGTACAATCC---
--TTAAATATCTGTAATTC--------TG------------GAATTTT-CGAAGTAAAGATTAGTTT--CTTATCATTCA
ACGAGCATC???????????????????????????????????????????????????????
>australis_b_ANA
AAA-GCCCGTTTGAC-TCCTTTTTTATTTAT------------------CC--TATC-TTT-------------------
---------------------------------------------------------------A----------------
----------------------AA-CAAACGGATCATAGCGGAAATGC-TTTTCTCTGATCACAA-----GTCTTGTGAT
-----ATTTTTTACACGTAC-AAATAAA-CATCTTT-GAGCAA-GGAATATCCATTTGAATGATTCATGATCTATATCA-
TT-----ATT---------CGG-AATTC-GGACTG-----AAA--TAAAAAAAA----GTTTTCTTTTA----GAAAATC
-AAAGAAATT-CCA-GGAC-----CTGTATAC-GAC-TTTG-GAA-TA-CCC-TTT-CGTTCT-ATGT---AATTGACAT
AGACCCAAATCACTAGTAAAATGA------TGCATCGGGAA--TGG-----TCAG?????????????????????????
????????????????????????????????????????????????????????????????????????????????
????????????????????????????????????????????????????????????????????????????????
????????????????????????????????????????????????????????????????????????????????
????????????????????????????????????????????????????????????????????????????????
????????????????????????????????????????????????????????????????????????????????
????????????????????????????????????????????????????????????????????????????????
????????????????????????????????????????????????????????????????????????????????
????????????????????????????????????????????????????????????????????????????????
????????????????????????????????????????????????????????????????????????????????
????????????????????????????????????????????????????????????????????????????????
????????????????????????????????????????????????????????????????????????????????
????????????????????????????????????????????????????????????????????????????????
????????????????????????????????????????????????????????????????????????????????
????????????????????????????????????????????????????????????????
>autumnalis_MP665
????????????????????????????????????????????????????????????????????????????????
?????????????????????????????????????????????CAACT-----GTTTCACAA----------------
----------------------AA-CAAAGGGATCGTAGGGGAAATGC-TTTTCTCTGATCACAA-----GTCTTGTGAT
-----ATTTGATACACGTAC-AAATAAA-CATCTTT-GAGCAA-GGAATCTCCATTTGAATGATTCATGATCTATATCA-
TT-----ATT---------CGG-AATTC-GGACTG-----AAA--TAAAAAAAAA---GTTTTCTTTTT----GAAAATC
-AAAGAAATT-CCA-GGAC-----CTGTATAC-GAC-TTTG-GAA-TA-CCC-TTT-CGTTCT-ATGT---AATTGACAT
ATACCCAAATCACTAGTAAAATGA------TGCATCGGGAA--TGG-----TCAG-------------------------
----------------------------------------GATAGCTCAGTCCGG-TAGAGCAGAGGACTGAAAATT-C-
TCGTGTCGCCAGTTCAAATCTGG---------------------------------------------------------
--------TTCCTGA-----------------------------------------------------------------
---------------------TA-CCTAT------TTTTT-AATT-----------TATTAAAAATCTAGATT-TAGATT
AGACTCC--ATATTTTTTT-------------------------------CCATCTAGGTATTTAGAA------------
----------------ATA-----GATATATACCCCATATATTTTTTAGATGGGTAATTAGAT-GGGTAAAGAATAGATT
GTCG---------AAGTCTAAGTC-AAAAATTTAGACTGTATTTCCTCTTCTTTTAACA-TTTCTTTCTATTCTCGTTC-
----CTATTCTATTTCTTCATTT-CCTACTACATGAATTTAGAGAAC-----CCGTA-TAAGTGATGTGCGCAGT--AC-
AAAGTTCATGATGCAGAACTCGTTT-GGTTCATCTTAG-----CGGATCATCCG----AAATAAGTA---TTTCTTCCAA
ATTTTACTTT-TTGTTAGACCCT-AC-ATACTCT--------------AAG-----------------------------
------------------------------------------------------------------AAAGATTCCATTT-
----CAAATAATTTATC-----AA-TGAC-TTTGTTTAATCTAG----------------AACAGAACGTACAATCC---
--TTAAATATCTGTAATTC--------TG------------GAATTTT-CGAAGTAAAGATTAGTTT--CTTATCATTC?
????????????????????????????????????????????????????????????????
>axillaris_MP1052
AAA-GCCCGTTTGAC-TCCTTAACTATTTAT------------------CC--TATC-TTTT-------------A----
--TTT-AGTTAGCCGTTCAAAATTCGTTATCTTTTTGAT-TCACTCAACT-----GTTTCACAA----------------
----------------------AA-CAAAGGGATCGTAGCGGAAATGC-TTTTCTCTGATCACAA-----GTCTTGTGAT
-----ATTTGATACACGTAC-AAATAAA-CATCTTT-GAGCAA-GGAATCTCCATTTGAATGATTCATGATCTATATCA-
TT-----ATT---------CGG-AATTC-GGACTG-----AAA--TAAAAAAAAAA--GTTTTCTTTTT----GAAAATC
-AAAGAAATT-CCA-GGAC-----CTGTATAC-GAC-TTTG-GAA-TA-CCC-TTT-CGTTCT-ATGT---AATTGACAT
AGACCCAAATCACTAGTAAAATGA------TGCATCGGGAA--TGG-----TCAG-------------------------
----------------------------------------GATAGCTCAGTCCGG-TAGAGCAGAGGACTGAAAATT-C-
TCGTGTCACCAGTTCAAATCTGG---------------------------------------------------------
--------TTCCTGACGCA-GGATT------TATTTGTATG-AAGAG-CGATTCGACAAAT---------------TAAT
TGA-----TATGCATCGA-CATA-CCTAT------TTTTT-AATT-----------TATTAAAAATCTAGATT-TAGATT
AGACTCC--ATATTTTTTT-------------------------------CCATCTAGGTGTTTAGAA------------
----------------ATA-----GATATATACCCCATCTATTTTTTAGATGGGTAATTAGAT-GGGTAAAGAATAGATT
GTCG---------AAGTCTAAGTC-AAAAATTTAGACTGTATTTCCTCTTCTTTTAACA-TTTCTTTCTATTCTCGTTC-
----CTATTCTATTTCTTCATTT-CCTACTACATGAATTTAGAGAAC-----CCGTA-TAAGTGATGTGCGCAGT--AC-
AAAGTTCATGATGCAGAACTCGTTT-GGTTCATCTTAG-----CGGATCATCCG----AAATAAGTA---TTTCTTCCAA
ATTTTACTTTGTTGTTAGACCCT-AC-ATACTCT--------------AAG-----------------------------
------------------------------------------------------------------AAAGATTCCATTT-
----CAAATAATTTATC-----AA-TGAC-TTTGTTTAATCTAG----------------AACAGAACGTACAATCC---
--TTAAATATCTGTAATTC--------TG------------GAATTTT-CGAAGTAAAGATTAGTTT--CTTATCATTCA
ACGAGCATC???????????????????????????????????????????????????????
>axillaris_MP594
AAA-GCCCGTTTGAC-TCCTTAACTATTTAT------------------CC--TATC-TTTT-------------A----
--TTT-AGTTAGCCGTTCAAAATTCGTTATCTTTTTGAT-TCACTCAACT-----GTTTCACAA----------------
----------------------AA-CAAAGGGATCGTAGCGGAAATGC-TTTTCTCTGATCACAA-----GTCTTGTGAT
-----ATTTGATACACGTAC-AAATAAA-CATCTTT-GAGCAA-GGAATCTCCATTTGAATGATTCATGATCTATATCA-
TT-----ATT---------CGG-AATTC-GGACTG-----AAA--TAAAAAAAAAA--GTTTTCTTTTT----GAAAATC
-AAAGAAATT-CCA-GGAC-----CTGTATAC-GAC-TTTG-GAA-TA-CCC-TTT-CGTTCT-ATGT---AATTGACAT
AGACCCAAATCACTAGTAAAATGA------TGCATCGGGAA--TGG-----TCAG-------------------------
----------------------------------------GATAGCTCAGTCCGG-TAGAGCAGAGGACTGAAAATT-C-
TCGTGTCGCCAGTTCAAATCTGG---------------------------------------------------------
--------TTCCTGACGCA-GGATT------TATTTGTATG-AAGAG-CGATTCGACAAAT---------------TAAT
TGA-----TATGCATCGA-CATA-CCTAT------TTTTT-AATT-----------TATTAAAAATCTAGATT-TAGATT
AGACTCC--ATATTTTTTT-------------------------------CCATCTAGGTGTTTAGAA------------
----------------ATA-----GATATATACCCCATCTATTTTTTAGATGGGTAATTAGAT-GGGTAAAGAATAGATT
GTCG---------AAGTCTAAGTC-AAAAATTTAGACTGTATTTCCTCTTCTTTTAACA-TTTCTTTCTATTCTCGTTC-
----CTATTCTATTTCTTCATTT-CCTACTACATGAATTTAGAGAAC-----CCGTA-TAAGTGATGTGCGCAGT--AC-
AAAGTTCATGATGCAGAACTCGTTT-GGTTCATCTTAG-----CGGATCATCCG----AAATAAGTA---TTTCTTCCAA
ATTTTACTTTGTTGTTAGACCCT-AC-ATACTCT--------------AAG-----------------------------
------------------------------------------------------------------AAAGATTCCATTT-
----CAAATAATTTATC-----AA-TGAC-TTTGTTTAATCTAG----------------AACAGAACGTACAATCC---
--TTAAATATCTGTAATTC--------TG------------GAATTTT-CGAAGTAAAGATTAGTTT--CTTATCATTC?
????????????????????????????????????????????????????????????????
>axilliflora_MP916
????????????????????????????????????????????????????????????????????????????????
?????????????????????????????????????????????????????????TTCACAA----------------
----------------------AA-CAAAGGGATCGTAGCGGAAATGC-TAA-CTCTGATCACAA-----GTCTTGTGAT
-----ATTTGATACACGTAC-AAATAAA-CACCTTT-GAGTAA-GGAATCTCCATTTGAATGATTCATGATCTATATCA-
TT-----ATT---------CGG-AATTC-GGACTGAAATAAAA--TAAAAAAAA----GTTTTCTTTTT----GAAAATC
-AAAGAAATT-CTA-GGAC-----CTGTATAC-GAC-TTTG-GAA-TA-CCC-TTT-CGTTCT-ATGT---AATTGACAT
AGACCCAAATCACTAGTAAAATGA------TGCATCGGGAA--TGG-----TCAG-------------------------
----------------------------------------GATAGCTCAGTCCGG-TAGAGCAGAGGACTGAAAATT-C-
TCGTGTCGCCAGTTCAAATCTGG---------------------------------------------------------
--------TTCCTGACGCA-GGATT------TATTTGTATG-AAGAG-CGATTCGACAAAT---------------TAAT
TGA-----TATGCATCGA-CATA-CCTAT------TTTTT-AATT-----------GATTAAAAATCTAGATT-TAGATT
AGACTCC--ATATTTTTTT-------------------------------CCATCTAGGTGTTTAGAA------------
----------------ATA-----GATATATACCCCATCTATTTTTTAGATGGGTAATTAGAT-GGGTAAAGAATAGATT
GTCG---------AAGTCTAAGTC-AAAAATTTAGACTGTATTTCCTCTTCTTTTAACA-TTTCTTTCTATTCTCGTTC-
----CTATTCTATTTCTTCATTT-CCTACTACATGAATTTAGAGAAC-----CCGTA-TAAGTTATGTGCGCAGT--AC-
AAAGTTCATGATGCAGAACTCGTTT-GGTTCATCTTAG-----CGGATCATCCG----AAATAAGTA---TTTCTTCCAA
ATTTTACTTT-TTGTTAGACCCT-AC-ATACTCT--------------AAG-----------------------------
------------------------------------------------------------------AAAGATTCCATTT-
----CAAATAATTTATC-----AA-TGAC-TTTGTTTAATCTAG----------------AACAGAACGTACAATCC---
--TTAAATATCTGTAATTC--------TG------------GAATTTT????????????????????????????????
????????????????????????????????????????????????????????????????
>azorica_b_ANA
AAA-GCCCGTTTGAC-TCCTTAACTATTTAT------------------CC--TATC-CTTT----ATTTAGTTAA----
--TTT-AGTTAGCCGTTCCAAATTCGTTATCTTTTTGAT-TCACTCAACT-----GTTTCACAA----------------
----------------------AA-CAAACGGATCATAGCGGAAATTC-TTTTCTCTGATCACAA-----GTCTTGTGAT
-----ATTTGATACACGTAC-AAATAAA-CATCTTT-GAGCAA-GGAATCTCCATTTGAATGATTCATGATCTATATCA-
TT-----ATT---------CGG-AATTC-GGACTG-----AAA--TAAAAAAAAA-----TTTCTTTTT----GAAAATC
-AAAGAAATT-CCA-GGAC-----CTGTATAC-GAC-TTTA-GAA-TA-CCC-TTT-CGTTCT-ATCT---AATTGACAT
AGACCCAAATCACTAGTAAAATGA------TGCATCGGGAA--TGG-----TCAG-------------------------
----------------------------------------G???????????????????????????????????????
????????????????????????????????????????????????????????????????????????????????
????????????????????????????????????????????????????????????????????????????????
????????????????????????????????????????????????????????????????????????????????
????????????????????????????????????????????????????????????????????????????????
????????????????????????????????????????????????????????????????????????????????
????????????????????????????????????????????????????????????????????????????????
????????????????????????????????????????????????????????????????????????????????
????????????????????????????????????????????????????????????????????????????????
????????????????????????????????????????????????????????????????????????????????
????????????????????????????????????????????????????????????????????????????????
????????????????????????????????????????????????????????????????????????????????
????????????????????????????????????????????????????????????????????????????????
????????????????????????????????????????????????????????????????
>baccans_BG645
????????????????????????????????????????????????????????????????????????????????
?????????????????????ATTCGTTATCTTTTTGAT-TCACTCAACT-----GTTTCACAA----------------
----------------------AA-CAAAGGGATCGTAGCGGAAATGC-TTTTCTCTGATCACAA-----GTCTTGTGAT
-----ATTTGATACACGTAC-AAATAAA-CATCTTT-GAGCAA-GGAATCTCCATTTGAATGATTCATGATCTATATCA-
TT-----ATT---------CGG-AATTC-GGACTG-----AAA--TAAAAAAAA----GTTTTCTTTTT----GAAAATC
-AAAGAAATT-CCA-GGAC-----CTGTATAC-GAC-TTTG-GAA-TA-CCC-TTT-CGTTCT-ATGT---AATTGACAT
AGACCCAAATCACTAGTAAAATGA------TGCATCGGGAA--TGG-----TCAG-------------------------
----------------------------------------GATAGCTCAGTCCGG-TAGAGCAGAGGACTGAAAATT-C-
TCGTGTCGCCAGTTCAAATCTGG---------------------------------------------------------
--------TTCCTGACGCA-GGATT------TATTTGTATG-AAGAG-CGATTCGACAAAT---------------TAAT
TGA-----TATGCATCGA-CATA-CCTAT------TTTTT-AATT-----------TATTAAAAATCTAGATT-TAGATT
AGACTCC--ATATTTTTTT-------------------------------CCATCTAGGTGTTTAGAA------------
----------------ATA-----GATATATACCCCATCTATTTTTTAGATGGGTAATTAGAT-GGGTAAAGAATAGATT
GTCG---------AAGTCAAAGTC-AAAAATTTAGACTGTATTTCCTCTTCTTTTAACA-TTTCTTTCTATTCTCGTTC-
----CTATTCTATTTCTTCATTT-CCTACTACATGAATTTAGAGAAC-----CCGTA-TAAGTGATGTGCGCAGT--AC-
AAAGTTCATGATGCAGAACTCGTTT-GGTTCATCTTAG-----CGGATCATCCG----AAATAAGTA---TTTCGTCCAA
ATTTTACTTT-TTGTTAGACCCT-AC-ATACTCT--------------AAG-----------------------------
------------------------------------------------------------------AAAGATTCCATTT-
----CAAATAATTTATC-----AA-TGAC-TTTGTTTAATCTAG----------------AACAGAACGTACAATCC---
--TTAAATATCTGTAATTC--------TG------------GAATTTT-CGAAGTAAAGATTAGTTT--CTTATCATTCA
ACGAGCATC???????????????????????????????????????????????????????
>bakeri_EO12828
??????????????????CTTAACTATTTAT------------------CC--TATC-TTTT-------------A----
--TTT-AGTTAGCCGTTCAAAATTCGTTATCTTTTTGAT-TCACTCAACT-----GTTTCACAA----------------
----------------------AA-CAAAGGGATCGTAGCGGAAATGC-TTTTCTCTGATCACAA-----GTCTTGTGAT
-----ATTTGATACACGTAC-AAATAAA-CATCTTT-GAGCAA-GGAATCTCCATTTGAATGATTCATGATCTATATCA-
TT-----ATT---------CGG-AATTC-GGACTG-----AAA--TAAAAAAAA----GTTTTCTTTTT----GAAAATC
-AAAGAAATT-CCA-GGAC-----CTGTATAC-GAC-TTTG-GAA-TA-CCC-TTT-CGTTCT-ATGT---AATTGACAT
AGACCCAAATCACTAGTAAAATGA------TGCATCGGGAA--TGG-----TCAG-------------------------
----------------------------------------GATAGCTCAGTCCGG-TAGAGCAGAGGACTGAAAATT-C-
TCGTGTCGCCAGTTCAAATCTGG---------------------------------------------------------
--------TTCCTGA-----------------------------------------------------------------
--------------------------------------------------------------------------------
----------TATTTTTTT-------------------------------CCATCTAGGTATTTAGAA------------
----------------ATA-----GATATATACCCCATCTATTTTTTAGATGGGTAATTAGAT-GGGTAAAGAATAGATT
GTCG---------AAGTCTAAGTC-AAAAATTTAGACTGTATTTCCTCTTCTTTTAACA-TTTCTTTCTATTCTCGTTC-
----CTATTCTATTTCTTCATTT-CCTACTACATGAATTTAGAGAAC-----CCGTA-TAAGTGATGTGCGCAGT--AC-
AAAGTTCATGATGCAGAACTCGTTT-GGTTCATCTTAG-----CGGATCATCCG----AAATAAGTA---TTTCTTCCAA
ATTTTACTTT-TTGTTAGACCCT-AC-ATACTCT--------------AAG-----------------------------
------------------------------------------------------------------AAAGATTCCATTT-
----CAAATAATTTATC-----AA-TGAC-TTTGTTTAATCTAG----------------AACAGAACGTACAATCC---
--TTAAATATCTGTAATTC--------TG------------GAATTTT-CGAAGTAAAGATTAGTTT--CTTATCATTCA
ACG?????????????????????????????????????????????????????????????
>banksii_com_ANA
AAA-GCCCGTTTGAC-TCCTTAACTATTTAT------------------CC--TATC-TTTT-------------A----
--TTT-AGTTAGCCGTTCAAAATTCGTTATCTTTTTGAT-TCACTCAACT-----GTTTCACAA----------------
----------------------AA-CAAAGGGATCATAGCGGAAATGC-TTTTCTATGATCACAA-----GTCTTGTGAT
-----ATTTGATACAAGTAC-AAATAAA-CATCTTT-GAGCAA-GGAATCTCCATTTGAATGATTCATGATCTATATCA-
TT-----ATT---------CGG-AATTC-GGACTG-----AAA--TAAAAAAAA----GTTTTCTTTTT----GAAAATC
-AAAGAAATT-CCA-GGAC-----CTGTATAC-GAC-TTTG-GAA-TA-CCC-TTT-CCTTCT-ATGT---AATTGACAT
AGACCCAAATCACTAGTAAAATGA------TGCATCGGGAA--TGG-----TCAG-------------------------
----------------------------------------GATAGCTCAGTCC???????????????????????????
????????????????????????????????????????????????????????????????????????????????
????????????????????????????????????????????????????????????????????????????????
????????????????????????????????????????????????????????????????????????????????
????????????????????????????????????????????????????????????????????????????????
????????????????????????????????????????????????????????????????????????????????
????????????????????????????????????????????????????????????????????????????????
????????????????????????????????????????????????????????????????????????????????
????????????????????????????????????????????????????????????????????????????????
????????????????????????????????????????????????????????????????????????????????
????????????????????????????????????????????????????????????????????????????????
????????????????????????????????????????????????????????????????????????????????
????????????????????????????????????????????????????????????????????????????????
????????????????????????????????????????????????????????????????
>banksii_com_MP824
AAA-GCCCGTTTGAC-TCCTTAACTATTTAT------------------CC--TATC-TTTT-------------A----
--TTT-AGTTAGCCGTTCAAAATTCGTTATCTTTTTGAT-TCACTCAACT-----GTTTCACAA----------------
----------------------AA-CAAAGGGATCATAGCGGAAATGC-TTTTCTATGATCACAA-----GTCTTGTGAT
-----ATTTGATACAAGTAC-AAATAAA-CATCTTT-GAGCAA-GGAATCTCCATTTGAATGATTCATGATCTATATCA-
TT-----ATT---------CGG-AATTC-GGACTG-----AAA--TAAAAAAAA----GTTTTCTTTTT----GAAAATC
-AAAGAAATT-CCA-GGAC-----CTGTATAC-GAC-TTTG-GAA-TA-CCC-TTT-CCTTCT-ATGT---AATTGACAT
AGACCCAAATCACTAGTAAAATGA------TGCATCGGGAA--TGG-----TCAG-------------------------
----------------------------------------GATAGCTCAGTCCGG-TAGAGCAGAGGACTGAAAATT-C-
TCGTGTCGCCAGTTCAAGTCTGG---------------------------------------------------------
--------TTCCTGACGCA-GGATT------TATTTGTATG-AAGAG-CGATTCGACAAAT---------------TAAT
TGA-----TATGCATCGA-CATA-CCTAT------TTTTT-AATTT----------TTTTTTTAATCTAGATT-TAGATT
AGACTCC--ATATTTTTTTCCATCTAGGTGTTTAGAAATAGATATATACCCCATCTAGGTGTTTAGAA------------
----------------ATA-----GATATATACCCCATCTATTTTTTAGATGGGTAATTAGAT-GGGTAAAGAATAGATT
GTCG---------AAGTCTAAGTC-AAAAATTTAGACTGTATTTCCTCTTCTTTTAACA-TTTCTTTATATTCTCGTTC-
----CTATTCTATTTCTTCATTT-CCTACTACATGAATTTAGAGAAC-----CCGTA-TAAGTCATGTGCGCAGT--AC-
AAAGTTCATGATGCAGAACTCGTTT-GGTTCATCTTAG-----CGGATCATCCG----AAAT-AGTA---TTTCTTCCAA
ATTTTACTTT-TTGTTAGACCCT-AC-ATACTCT--------------AAG-----------------------------
------------------------------------------------------------------AAAGATTCCATTT-
----CAAATAATTTATC-----AA-TGAC-TTTGTTTAATCTAG----------------AACAGAACGTAC????????
????????????????????????????????????????????????????????????????????????????????
????????????????????????????????????????????????????????????????
>banksii_pur_NB1753
????????????????????????????????????????????????????????????????????????????????
?????????????????????ATTCGTTATCTTTTTGAT-TCACCCCACT-----GTTTCACAA----------------
----------------------AA-CAAAGGGATCATAGCGGAAATGC-TTTTCTATGATCACAA-----GTCTTGTGAT
-----ATTTGATACAAGTAC-AAATAAA-CATCTTT-GAGCAA-GGAATCTCCATTTGAATGATTCATGATCTATATCA-
TT-----ATT---------CGG-AATTC-GGACTG-----AAA--TAAAAAAAA----GTTTTCTTTTT----GAAAATA
-AAAGAAATT-CCA-GGAC-----CTGTATAC-GAC-TTTG-GAA-TA-CCC-TTT-CCTTCT-ATGT---AATTGACAT
AGACCCAAATCACTAGTAAAATGA------TGCATCGGGAA--TGG-----TCAG-------------------------
----------------------------------------GATAGCTCAGTCCGG-TAGAGCAGAGGACTGAAAATT-C-
TCGTGTCGCCAGTTCAAGTCTGG---------------------------------------------------------
--------TTCCTGACGCA-GGATT------TATTTGTATG-AAGAG-CGATTCGACAAAT---------------TAAT
TGA-----TATGCATCGA-CATA-CCTAT------TTTTT-AATTT----------TTTTTTTAATCTAGATT-TAGATT
AGACTCC--ATATTTTTTTCCATCTAGGTGTTTAGAAATAGATATATACCCCATCTAGGTGTTTAGAA------------
----------------ATA-----GATATATACCCCATCTATTTTTTAGATGGGTAATTAGAT-GGGTAAAGAATAGATT
GTCG---------AAGTCTAAGTC-AAAAATTTAGACTGTATTTCCTCTTCTTTTAACA-TTTCTTTATATTCTCGTTC-
----CTATTCTATTTCTTCATTT-CCTACTACATGAATTTAGAGAAC-----CCGTA-TAAGTCATGTGCGCAGT--AC-
AAAGTTCATGATGCAGAACTCGTTT-GGTTCATCTTAG-----CGGATCATCCG----AAATAAGTA---TTTCTTCCAA
ATTTTACTTT-TTGTTAGACCCT-AC-ATACTCT--------------AAG-----------------------------
------------------------------------------------------------------AAAGATTCCATTT-
----CAAATAATTTATC-----AA-TGAC-TTTGTTTAATCTAG----------------AACAGAACGTACAATCC---
--TTAAATATCTGTAATTC--------TG------------GAATTTT-CGAAGTAAAGATTAGTTT--CTTATCATTCA
ACGAGCATC???????????????????????????????????????????????????????
>barbigeroides_MP735
????????????????????????????????????????????????????????????????????????????????
?????????????????????ATTCGTTATCTTTTTGAT-TCACTCAACT-----GTTTCACAA----------------
----------------------AA-CAAAGGGATCGTAGCGGAAATGC-TTTTCTCTGATCACAA-----GTCTTGTGAT
-----ATTTGATACACGTAC-AAATAAA-CATCTTT-GAGCAA-GGAATCTCCATTTGAATGATTCATGATCTATATCA-
TT-----ATT---------CGG-AATTC-GGACTG-----AAA--TAAAAAAAA----GTTTTCTTTTT----GAAAATC
-AAAGAAATT-CCA-GGAC-----CTGTATAC-GAC-TTTG-GAA-TA-CCC-TTT-CGTTCT-ATGT---AATTGACAT
AGACCCAAATCACTAGTAAAATGA------TGCATCGGGAA--TGG-----TCAG-------------------------
----------------------------------------GATAGCTCAGTCCGG-TAGAGCAGAGGACTGAAAATT-C-
TCGTGTCGCCAGTTCAAATCTGG---------------------------------------------------------
--------TTCCTGA----------------TATTTGTATT-AACAG-CGATTCGACAAAT---------------TAAT
TGA-----TATGCATCGA-CATA-CCTAT------TTTTT-AATT-----------TATTAAAAATCTAGATT-TAGATT
AGACTCC--ATATTTCTTT-------------------------------CCATCTAGGTATTTAGAA------------
----------------ATA-----GATATATACCCCATCTATTTTTTAGATGGGTAATTAGAT-GGGTAAAGAATAGATT
GTCG---------AAGTCTAAGTC-AAAAATTTAGACTGTATTTCCTCTTCTTTTAACA-TTTCTTTCTATTCTCGTTC-
----CTATTCTATTTCTTCATTT-CCTACTACATGAATTTAGAGAAC-----CCGTA-TAAGTGATGTGCGCAGT--AC-
AAAGTTCATGATGCAGAACTCGTTT-GGTTCATCTTAG-----CGGATCATCCG----AAATAAGTA---TTTCTTCCAA
ATTTTACTTT-TTGTTAGACTCT-AC-ATACTCT--------------AAG-----------------------------
------------------------------------------------------------------AAAGATTCCATTT-
----CAAATAATTTATC-----AA-TGAC-TTTGTTTAATCTAG----------------AACAGAACGTACAATCC---
--TTAAATATCTGTAATTC--------TG------------GAATTTT-CGAAGTAAAGATTAGTTT--CTTATCATT??
????????????????????????????????????????????????????????????????
>baroniana_cf_Lar8
????????????????????????????????????????????????????????????????????????????????
????????????????????????????????????????????????????????????????????????????????
??????????????????????????????????????????AAATGC-TTTTCTCTGATCACAA-----GTCTTGTGAT
-----CTTTGATACACGTAC-AAATAAA-CATCTTT-GAGCAA-GGAATCTCCATTTGAATGATTCATGATCTATATCA-
TT-----ATT---------CGG-AATTC-GGACTG-----AAA--TAAAAAAAAA---GTTTTATTTTT----GAAAATA
-AAAGAAATT-CCA-GGAC-----CTGTATAC-GAC-TTTG-GAA-TA-CCC-TTT-CGTTCT-ATGT---AATTGACAT
AGACCCAAATCACTAGTAAAATGA------TGCATCGGGAA--TGG-----TCAG-------------------------
----------------------------------------GATAGCTCAGTCCGG-TAGAGCAGAGGACTGAAAATT-C-
TCGTGTCGCCAGTTCAAATCTGG---------------------------------------------------------
--------TTCCTGACGCA-GGATT------TATTTGTATG-AAGAG-CGATTCGACAAAT---------------TAAT
TGA-----TATGCATCGA-CAGA-CCTAT------TTTTT-AATT-----------TATTAAAAATCTAGATT-TAGATT
AGACTCC--ATATTTTTTT-------------------------------CCATCTAGGTGTTTAGAA------------
----------------ATA-----GATATATACCCCATCTATTTTTTAGATGGGTAATTAGAT-GGGTAAAGAATAGATT
GTCG---------AAGGGTAAGTC-AAAAATTTAGACTGTATTTCCTCTTCTTTTAACA-TTTCTTTATATTCTCGTTC-
----CTATTCTATTTCTTCATTT-CCTACTACATGAATTTAGAGAAC-----CCGTA-TAAGTGATGTGCGCAGT--AC-
AAAGTTCATGATGCAGAACTCGTTT-GGTTCATCTTAG-----CGGATCATCCG----AAATAAGTA---TTTCTTCCAA
ATTTTACTTT-TTGGAAGACCCT-AC-ATACTCT--------------AAG-----------------------------
------------------------------------------------------------------AAAGATTCCATTT-
----CAAGTAATTTATC-----AA-TGAC-TTTGTTTAATCTAG----------------AACAGAACGTACAATCC---
--TTAAATATCTGTAATTC--------TG------------GAATTTT-CGAAGTAAAGATTAGTTT--CTTATCATTCA
ACGAGCATC???????????????????????????????????????????????????????
>baueri_bau_MP1233
AAA-GCCCGTTTGAC-TCCTTAACTATTTAT------------------CC--TATC-TTTT-------------ACTTT
TATTT-AGTTAGCCGTTCTAAATTCGTTATCTTTTTGAT-TCACTCAACT-----GTTTCACAA----------------
----------------------AA-CAAAGGGATCGTAGCGGAAATGC-TTTTCTCTGATCACAA-----GTCTTGTGAT
-----ATTTGATACACGTAC-AAATAAA-CATCTTT-GAGCAA-GGAATCTCCATTTGAATGATTCATGATCTATATCA-
TT-----ATT---------CGG-AATTC-GGACTG-----AAA--TAAAAAAAA----GTTTTCTTTTT----GAAAATC
-AAAGAAATT-CCA-GGAC-----CTGTATAC-GAC-TTTG-GAA-TA-CCC-TTT-CGTTCT-ATGT---AATTGACAT
AGACCCAAATCACTAGTAAAATGA------TGCATCGGGAA--TGG-----TCAG-------------------------
----------------------------------------GATAGCTCAGTCCGG-TAGAGCAGAGGACTGAAAATT-C-
TCGTGTCGCCAGTTCAAATCTGG---------------------------------------------------------
--------TTCCTGACGCA-GGATT------TATTTGTATT-AAGAG-CGATTCGACAAAT---------------TAAT
TGA-----TATGCATCGA-CATA-CCTAT------CTTTT-AATT-----------TATTAAAAATCTAGATT-TAGATT
AGACTCC--ATATTTTTTT-------------------------------CCATCTAGGTATTTAGAA------------
----------------ATA-----GATATATACCCCATCTATTTTTTAGATGGGTAATTAGAT-GGGTAAAGAATAGATT
GTCG---------AAGTCTAAGTC-AAAAATTTAGACTGTATTTCCTCTTCTTTTAACA-TTTCTTTCTATTCTCGTTC-
----CTATTCTATTTCTTCATTT-CCTACTACATGAATTTAGAGAAC-----CCGTA-TAAGTGATGTGCGCAGT--AC-
AAAGTTCATGATGCAGAACTCGTTT-GGTTCATCTTAG-----CGGATCATCCG----AAATAAGTA---TTTCTTCCAA
ATTTTACTTT-TTGTTAGACCCT-AC-ATACTCT--------------AAG-----------------------------
------------------------------------------------------------------AAAGATTCCATTT-
----CAAATAATTTATC-----AA-TGAC-TTTGTTTAATCTAG----------------AACAGAACGTACAATCC---
--TTAAATATCTGTAATTC--------TG------------GAATT??????????????????????????????????
????????????????????????????????????????????????????????????????
>baueri_gou_AH862
????????????????????????????????????????????????????????????????????????????????
??????AGTTAGCCGTTCTAAATTCGTTATCTTTTTGAT-TCACTCAACT-----GTTTCACAA----------------
----------------------AA-CAAAGGGATCGTAGCGGAAATGC-TTTTCTCTGATCACAA-----GTCTTGTGAT
-----ATTTGATACACGTAC-AAATAAA-CATCTTT-GAGCAA-GGAATCTCCATTTGAATGATTCATGATCTATATCA-
TT-----ATT---------CGG-AATTC-GGACTG-----AAA--TAAAAAAAA----GTTTTCTTTTT----GAAAATC
-AAAGAAATT-CCA-GGAC-----CTGTATAC-GAC-TTTG-GAA-TA-CCC-TTT-CGTTCT-ATGT---AATTGACAT
AGACCCAAATCACTAGTAAAATGA------TGCATCGGGAA--TGG-----TCAG-------------------------
----------------------------------------GATAGCTCAGTCCGG-TAGAGCAGAGGACTGAAAATT-C-
TCGTGTCGCCAGTTCAAATCTGG---------------------------------------------------------
--------TTCCTGACGCA-GGATT------TATTTGTATT-AAGAG-CGATTCGACAAAT---------------TAAT
TGA-----TATGCATCGA-CATA-CCTAT------CTTTT-AATT-----------TATTAAAAATCTAGATT-TAGATT
AGACTCC--ATATTTTTTT-------------------------------CCATCTAGGTATTTAGAA------------
----------------ATA-----GATATATACCCCATCTATTTTTTAGATGGGTAATTAGAT-GGGTAAAGAATAGATT
GTCG---------AAGTCTAAGTC-AAAAATTTAGACTGTATTTCCTCTTCTTTTAACA-TTTCTTTCTATTCTCGTTC-
----CTATTCTATTTCTTCATTT-CCTACTACATGAATTTAGAGAAC-----CCGTA-TAAGTGATGTGCGCAGT--AC-
AAAGTTCATGATGCAGAACTCGTTT-GGTTCATCTTAG-----CGGATCATCCG----AAATAAGTA---TTTCTTCCAA
ATTTTACTTT-TTGTTAGACCCT-AC-ATACTCT--------------AAG-----------------------------
------------------------------------------------------------------AAAGATTCCATTT-
----CAAATAATTTATC-----AA-TGAC-TTTGTTTAAT????????????????????????????????????????
????????????????????????????????????????????????????????????????????????????????
????????????????????????????????????????????????????????????????
>benguelensis_ben_A1
AAA-GCCCGTTTGAC-TCCTTAACTATTTAT------------------CC--TATC-TTTT-------------A----
--TTT-AGTTAGCCGTTCAAAATTCGTTATCTTTTTGAT-TCACTCAACT-----GTTTCACAA----------------
----------------------AA-CAAAGGGATCATAGCGGAAATGC-TTTTCTCTGATCACAA-----GTCTTGTGAT
-----CTTTGATACACGTAC-AAATAAA-CATCTTT-GAGCAA-GGAATCTCCATTTGAATGATTCATGATCTATATCA-
TT-----ATT---------CGG-AATTC-GGACTG-----AAA--TAAAAAAAA----GTTTTCTTTTT----GAAAATC
-AAAGAAATT-CCA-GGAC-----CTGTATAC-GAC-TTTG-GAA-TA-CCC-TTT-CGTTCT-ATGT---AATTGACAT
AGACCCAAATCACTAGTAAAATGA------TGCATCGGGAA--TGG-----TCAG-------------------------
----------------------------------------GATAGCTCAGTCCGG-TAGAGCAGAGGACTGAAAATT-C-
TCGTGTCGCCAGTTCAAATCTGG---------------------------------------------------------
--------TTCCTGACGCA-GGATT------TATTTGTATG-AAGAG-CGATTCGACAAAT---------------TAAT
TGA-----TATGCATCGA-CATA-CCTAT------TTTTT-AATT-----------TATTAAAAATCTAGATT-TAGATT
AGACTCC--ATATTTTTTT-------------------------------CCATCTAGGTGTTTAGAA------------
----------------ATA-----GATATATACCCCATCTATTTTTTAGATGGGTAATTAGAT-CGGTAAAGAATAGATT
GTCG---------AAGGGTAAGTC-AAAAATTTAGACTGTATTTCCTCTTCTTTTAACA-TTTCTTTATATTCTCGTTC-
----CTATTCTATTTCTTCATTT-CCTACTACATGAATTTAGAGAAC-----CCGTA-TAAGTGATGTGCGCAGT--AC-
AAAGTTCATGATGCAGAACTCGTTT-GGTTCATCTTAG-----CGGATCATCCG----AAATAAGTA---TTTCTTCCAA
ATTTTACTTT-TTGGAAGACCCT-AC-ATACTCT--------------AAG-----------------------------
------------------------------------------------------------------AAAGATTCCATTT-
----CAAATAATTTATC-----AA-TGAC-TTTGTTTAATCTAG----------------AACAGAACGTACAATCC---
--TTAAATATCTGTAATTC--------TG------------GAATTTT-CGAAGTAAAGATTAGTTT--CTTATCATTCA
ACGAGCATC???????????????????????????????????????????????????????
>benguelensis_ben_DB1174
????????????????????????????????????????????????????????????????????????????????
????????????????????????????????????????????????????????????????????????????????
????????????????????????????????????????????????????????????????????????????????
?????????????????GTCAAAATAAA-CATCTTT-GAGCAA-GGAATCTCCATTTGAATGATTCATGATCTATATCA-
TT-----ATT---------CGG-AATTC-GGACTG-----AAA--TAAAAAAAA----GTTTTCTTTTT----GAAAATC
-AAAGAAATT-CCA-GGAC-----CTGTATAC-GAC-TTTG-GAA-TA-CCC-TTT-CGTTCT-ATGT---AATTGACAT
AGACCCAAATCACTAGTAAAATGA------TGCATCGGGAA--TGG-----TCAG-------------------------
----------------------------------------GATAGCTCAGTCCGG-TAGAGCAGAGGACTGAAAATT-C-
TCGTGTCGCCAGTTCAAATCTGG---------------------------------------------------------
--------TTCCTGACGCA-GGATT------TATTTGTATG-AAGAG-CGATTCGACAAAT---------------TAAT
TGA-----TATGCATCGA-CATA-CCTAT------TTTTT-AATT-----------TATTAAAAATCTAGATT-TAGATT
AGACTCC--ATATTTTTTT-------------------------------CCATCTAGGTGTTTAGAA------------
----------------ATA-----GATATATACCCCATCTATTTTTTAGATGGGTAATTAGAT-CGGTAAAGAATAGATT
GTCG---------AAGGGTAAGTC-AAAAATTTAGACTGTATTTCCTCTTCTTTTAACA-TTTCTTTATATTCTCGTTC-
----CTATTCTATTTCTTCATTT-CCTACTACATGAATTTAGAGAAC-----CCGTA-TAAGTGATGTGCGCAGT--AC-
AAAGTTCATGATGCAGAACTCGTTT-GGTTCATCTTAG-----CGGATCATCCG----AAATAAGTA---TTTCTTCCAA
ATTTTACTTT-TTGGAAGACCCT-AC-ATACTCT--------------AAG-----------------------------
------------------------------------------------------------------AAAGATTCCATTT-
----CTAATAATTTATC-----AA-TGAC-TTTGTTTAATCTAG----------------AACAGAACGTACAATCC---
--TTAAATATCTGTAATTC--------TG------------GAATTTT-C?AAGTAAAGATTAGTTT--CTTATCATTCA
ACGAGCATC???????????????????????????????????????????????????????
>benguelensis_ben_QL12641
????????????????????????????????????????????????????????????????????????????????
?????????????????????ATTCGTTATCTTTTTGAT-TCACTCAACT-----GTTTCACAA----------------
----------------------AA-CAAAGGGATCATAGCGGAAATGC-TTTTCTCTGATCACAA-----GTCTTGTGAT
-----CTTTGATACACGTAC-AAATAAA-CATCTTT-GAGCAA-GGAATCTCCATTTGAATGATTCATGATCTATATCA-
TT-----ATT---------CGG-AATTC-GGACTG-----AAA--TAAAAAAAA----GTTTTCTTTTT----GAAAATC
-AAAGAAATT-CCA-GGAC-----CTGTATAC-GAC-TTTG-GAA-TA-CCC-TTT-CGTTCT-ATGT---AATTGACAT
AGACCCAAATCACTAGTAAAATGA------TGCATCGGGAA--TGG-----TCAG-------------------------
----------------------------------------GATAGCTCAGTCCGG-TAGAGCAGAGGACTGAAAATT-C-
TCGTGTCGCCAGTTCAAATCTGG---------------------------------------------------------
--------TTCCTGACGCA-GGATT------TATTTGTATG-AAGAG-CGATTCGACAAAT---------------TAAT
TGA-----TATGCATCGA-CATA-CCTAT------TTTTT-AATT-----------TATTAAAAATCTAGATT-TAGATT
AGACTCC--ATATTTTTTT-------------------------------CCATCTAGGTGTTTAGAA------------
----------------ATA-----GATATATACCCCATCTATTTTTTAGATGGGTAATTAGAT-CGGTAAAGAATAGATT
GTCG---------AAGGGTAAGTC-AAAAATTTAGACTGTATTTCCTCTTCTTTTAACA-TTTCTTTATATTCTCGTTC-
----CTATTCTATTTCTTCATTT-CCTACTACATGAATTTAGAGAAC-----CCGTA-TAAGTGATGTGCGCAGT--AC-
AAAGTTCATGATGCAGAACTCGTTT-GGTTCATCTTAG-----CGGATCATCCG----AAATAAGTA---TTTCTTCCAA
ATTTTACTTT-TTGGAAGACCCT-AC-ATACTCT--------------AAG-----------------------------
------------------------------------------------------------------AAAGATTCCATTT-
----CAAATAATTTATC-----AA-TGAC-TTTGTTTAATCTAG----------------AACAGAACGTACAATCC---
--TTAAATATCTGTAATTC--------TG------------GAATTTT-CGAAGTAAAGATTAGTTT-CCTTATCATTCA
ACGAGCATC???????????????????????????????????????????????????????
>benthamiana_MP560
????????????????????????????????????????????????????????????????????????????????
?????????????????????ATTCGTTATCTTTTTGAT-TCAC-CAACA-----GTTTCACAA----------------
----------------------AA-CAAAGGGATCGTAGCGGAAATGC-TTTTCTCTGATCACAA-----GTCTTGTGAT
-----ATTTGATACACGTAC-AAATAAA-CATCTTT-GAGCAA-GGAATCTCCATTTGAATGATTCATGATCTATATCA-
TT-----ATT---------CGG-AATTC-GGACTG-----AAA--TAAAAAAAAA---GTTTTCTTTTT----GAAAATC
-AAAGAAATT-CCA-GGAC-----CTGTATAC-GAC-TTTG-GAA-TA-CCC-TTT-CGTTCT-ATGT---AATTGACAT
AGACCCAAATCACTAGTAAAATGA------TGCATCGGGAA--TGG-----TCAG-------------------------
----------------------------------------GATAGCTCAGTCCGG-TAGAGCAGAGGACTGAAAATT-C-
TCGTGTCGCCAGTTCAAATCTGG---------------------------------------------------------
--------TTCCTGA----------------TATTTGTATT-AAGAC-CGCTTCGACAAGT---------------TAAT
TGA-----TATGCA????-??????????------?????????????????????????????????????????????
???????????????????????????????????????????????????????TAGGTATTTAGAA------------
----------------ATA-----GATATATACCCCATCTATTTTTTAGATGGGTAATTAGAT-GGGTAAAGAATAGATT
GTCG---------AAGTCTAAGTC-AAAAATTTAGACTGTATTTCCTCTTCTTTTAACA-TTTCTTTCTATTCTCGTTC-
----CTATTCTATTTCTTCATTT-CCTACTACATGAATTTAGAGAAC-----CCGTA-TAAGTGATGTGCGCAGT--AC-
AAAGTTCATGATGCAGAACTCGTTT-GGTTCATCTTAG-----CGGATCATCCG----AAATAAGTA---TTTCTTCCAA
ATTTTACTTT-TTGTTAGACTCT-AC-ATACTCT--------------AAG-----------------------------
------------------------------------------------------------------AAAGATTCCATTT-
----CAAATAATTTATC-----AA-TGAC-TTTGTTTAATCTAG----------------AACAGAAGGTACAATCC---
--TTAAATATCTGTAATTC--------TG------------GAA-???-??????AAAGATTAGTTT--CTTATCA-TCA
ACGAGCATC???????????????????????????????????????????????????????
>bergiana_MP768
????????????????????????????????????????????????????????????????????????????????
????????????????????????????????????????????????????????????????????????????????
???????????????????????????AAGGGATCGTAGCGGAAATGC-TTTTCTCTGATCACAA-----GTCTTGTGAT
-----ATTTGATACACGTAC-AAATAAA-CATCTTT-GAGCAA-GGAATCTCCATTTGAATGATTCATGATCTATATCA-
TT-----ATT---------CGG-AATTC-GGACTG-----AAA--TAAAAAAAA----GTTTTCTTTTT----GAAAATC
-AAAGAAATT-CCA-GGAC-----CTGTATAC-GAC-TTTG-GAA-TA-CCC-TTT-CGTTCT-ATGT---AATTGACAT
AGACCCAAATCACTAGTAAAATGA------TGCATCGGGAA--TGG-----TCAG-------------------------
----------------------------------------GATAGCTCAGTCCGG-TAGAGCAGAGGACTGAAAATT-C-
TCGTGTCGCCAGTTCAAATCTGG---------------------------------------------------------
--------TTCCTGACGCA-GGATT------TATTTGTATG-AAGAG-CGATTCGACAAAT---------------TAAT
TGA-----TATGCATCGA-CATA-CCTAT------TTTTT-AATT-----------TATTAAAAATCTAGATT-TAGATT
AGACTCC--ATATTTTTTT-------------------------------CCATCTAGGTATTTAGAA------------
----------------ATA-----GATATATACCCCATCTATTTTTTAGATGGGTAATTAGAT-GGGTAAAGAATAGATT
GTCG---------AAGTCTAAGTC-AAAAATTTAGACTGTATTTCCTCTTCTTTTAACA-TTTCTTTCTATTCTCGTTC-
----CTATTCTATTTCTTCATTT-CCTACTACATGAATTTAGAGAAC-----CCGTA-TAAGTGATGTGCGCAGTATAC-
AAAGTTCATGATGCAGAACTCGTTT-GGTTCATCTTAG-----CGGATCATCCG----AAATAAGTA---TTTCTTCCAA
ATTTTACTTT-TTGTTAGACCCT-AC-ATACTCT--------------AAG-----------------------------
------------------------------------------------------------------AAAGATTCCATTT-
----CAAATAATTTATC-----AA-TGAC-TTTGTTTAATCTAG----------------AACAGAACGTACAATCC---
--TTAAATATCTGTA?????????????????????????????????????????????????????????????????
????????????????????????????????????????????????????????????????
>bibax_EO12862
?????????????????????????????????????????????????CC--TATC-TTTT-------------A----
--TTT-TGTTAGCCGTTCAAAATTCGTTATCTTTTTGAT-TCACTCAACT-----GTTTCACAA----------------
----------------------AA-CAAAGGGATCGTAGCGGAAATGC-TTTTCTCTGATCACAA-----GTCTTGTGAT
-----ATTTGATACACGTAC-AAATAAA-CATCTTT-GAGCAA-GGAATCTCCATTTGAATGATTCATGATCTATATCA-
TT-----ATT---------CGG-AATTC-GGACTG-----AAA--TAAAAAAAA----GTTTTCTTTTT----GAAAATC
-AAAGAAATT-CCA-GGAC-----CTGTATAC-GAC-TTTG-GAA-TA-CCC-TTT-CGTTCT-ATGT---AATTGACAT
AGACCCAAATCACTAGTAAAATGA------TGCATCGGGAA--TGG-----TCAG-------------------------
----------------------------------------GATAGCTCAGTCCGG-TAGAGCAGAGGACTGAAAATT-C-
TCGTGTCGCCAGTTCAAATCTGG---------------------------------------------------------
--------TTCCTGA-----------------------------------------------------------------
---------------------TA-CCTAT------TTTTT-TTTT-----------TATTAAAAATCTAGATT-TAGATT
AGACTCC--ATATTTTTTT-------------------------------CCATCTAGGTATTTAGAA------------
----------------ATA-----GATATATACCCCATCTATTTTTTAGATGGGTAATTAGAT-GGGTAAAGAATAGATT
GTCG---------AAGTCTAAGTC-AAAAATTTAGACTGTATTTCCTCTTCTTTTAACA-TTTCTTTCTATTCTCGTTC-
----CTATTCTATTTCTTCATTT-CCTACTACATGAATTTAGAGAAC-----CCGTA-TAAGTGATGTGCGCAGT--AC-
AAAGTTCATGATGCAGAACTCGTTT-GGTTCATCTTAG-----CGGATCATCCG----AAATAAGTA---TTTCTTCCAA
ATTTTACTTTTTTGTTAGACCCT-AC-ATACTCT--------------AAG-----------------------------
------------------------------------------------------------------AAAGATTCCATTT-
----CAAATAATTTATC-----AA-TGAC-TTTGTTTAATCTAG---------------AACAAGAACGTACAATCC---
--TTAAATATCTGTAATTC--------TG------------GAATTTT-CGAAGTAAAGATTAGTTT--CTTATCATTCA
ACGAGCATC???????????????????????????????????????????????????????
>bicolor_MP1098
AAA-GCCCGTTTGAC-TCCTTAACTATTTAT------------------CC--TATC-TTTT-------------A----
--TTT-AGTTAGCCGTTCAAAATTCGTTATCTTTTTGAT-TCACTCAACT-----GTTTCACAA----------------
----------------------AA-CAAAGGGATCGTAGCGGAAATGC-TTTTCTCTGATCACAA-----GTCTTGTGAT
-----ATTTGATACACGTAC-AAATAAA-CATCTTT-GAGCAA-GGAATCTCCATTTGAATGATTCATGATCTATATCA-
TT-----ATT---------CGG-AATTC-GGACTG-----AAA--TACAAAAAA----GTTTTCTTTTT----GAAAATC
-AAAGAAATT-CCA-GGAC-----CTGTATAC-GAC-TTTG-GAA-TA-CCC-TTT-CGTTCT-ATGT---AATTGACAT
AGACCCAAATCACTAGTAAAATGA------TGCATCGGGAA--TGG-----TCAG-------------------------
----------------------------------------GATAGCTCAGTCCGG-TAGAGCAGAGGACTGAAAATT-C-
TCGTGTCGCCAGTTCAAATCTGG---------------------------------------------------------
--------TTCCTGACGCA-GGATT------TTTTTGTATG-AAGAG-CGATTCGACAAAT---------------TAAT
TGA-----TATGCATCGA-CATA-CCTAT------TTTTT-AATT-----------TTTTAAAAATCTAGATT-TAGATT
AGACTCC--ATATTTTTTT-------------------------------CCATCTAGGTGTTTAGAA------------
----------------ATA-----GATATATACCCCATCTATTTTTTAGATGGGTAATTAGAT-GGGTAAAGAATAGATT
GTCG---------AAGTCTAAGTC-AAAAATTTAGACTGTATTTCCTCATCTTTTAACA-TTTCGTTCTATTCTCGTTC-
----CTATTCTATTTCTTCATTT-CCTACTACATGAATTTAGAGAAC-----CCGTA-TAAGTGATGTGCGCAGT--AC-
AAAGTTCATGATGCAGAACTCGTTT-GGTTCATCTTAG-----TAGATCATCCG----AAATAAGTA---TTTCTTCCAA
ATTTTACTTT-TTGTTAGACCCT-AC-ATACTCT--------------AAG-----------------------------
------------------------------------------------------------------AAAGATTCCATTT-
----CAAATAATTTATC-----AA-TGAC-TTTGTTTAATCTAG----------------AACAGAACGTACAATCC---
--TTAAATATCTG???????????????????????????????????????????????????????????????????
????????????????????????????????????????????????????????????????
>blandfordii_MM4208
????????????????????????????????????????????????????????????????????????????????
?????????????????????ATTCGTTATCTTTTTGAT-TCACTCAACT-----GTTTCACAA----------------
----------------------AA-CAAAGGGATCGTAGGGGAAATGC-TTTTCTCTGATCACAA-----GTCTTGTGAT
-----ATTTGATACACGTAC-AAATAAA-CATCTTT-GAGCAA-GGAATCTCCATTTGAATGATTCATGATCTATATCA-
TT-----ATT---------CGG-AATTC-GGACTG-----AAA--TAAAAAAAA----GTTTTCTTTTT----GAAAATC
-AAAGAAATT-CCA-GGAC-----CTGTATAC-GAC-TTTG-GAA-TA-CCC-TTT-CGTTCT-ATGT---AATTGACAT
ATACCCAAATCACTAGTAAAATGA------TGCATCGGGAA--TGG-----TCAG-------------------------
----------------------------------------GATAGCTCAGTCCGG-TAGAGCAGAGGACTGAAAATT-C-
TCGTGTCGCCAGTTCAAATCTGG---------------------------------------------------------
--------TTCCTGA-----------------------------------------------------------------
---------------------TA-CCTAT------TTTTT-AATT-----------TATTAAAAATCTAGATT-TAGATT
AGACTCC--ATATTTTTTT-------------------------------CCATCTAAGTATTTAGAA------------
----------------ATA-----GATATATACCCCATCTATTTTTTAGATGGGTAATTAGAT-GGGTAAAGAATAGATT
GTCG---------AAGTCTAAGTC-AAAAATTTAGACTGTATTTCCTCTTCTTTTAACA-TTTCTTTCTATTCTCGTTC-
----CTATTCTATTTCTTCATTT-CCTACTACATGAATTTAGAGAAC-----CCGTA-TAAGTGATGTGCGCAGT--AC-
AAAGTTCATGATGCAGAACTCGTTT-GGTTCATCTTAG-----CGGATCATCCG----AAATAAGTA---TTTCTTCCAA
ATTTTACTTT-TTGTTAGACCCT-AC-ATACTCT--------------AAG-----------------------------
------------------------------------------------------------------AAAGATTCCATTT-
----CAAATAATTTATC-----AA-TGAC-TTTGTTTAATCTAG----------------AACAGAACGTACAATCC---
--TTAAATATCTGTAATTC--------TG------------GAATTTT-CGAAGTAAAGATTAGTTT--CTTATCATTCA
ACGAGCATC???????????????????????????????????????????????????????
>blenna_ANA
AAA-GCCCGTTTGAC-TCCTTAACTATTTAT------------------CC--TATC-TTTT-------------A----
--TTT-AGTTAGCCGTTCAAAATTCGTTATCTTTTTGAT-TCACTCAACT-----GTTTCACAA----------------
----------------------AA-CAAAGGGATCATAGCGGAAATGC-TTTTCTCTGATCACAA-----GTCTTGTGAT
-----ATTTGATACACGTAC-AAATAAA-CATCTTT-GAGCAA-GGAATCTCCATTTGAATGATTCATGATCTATATCA-
TT-----ATTATCATTATTCGG-AATTC-GGACTG-----AAA--TAAAAAAAA----GTTTTCTTTTT----GAAAATC
-AAAGAAATT-CCA-GGAC-----CTGTATAC-GAC-TTTT-GAA-TA-CCC-TTT-CGTTCT-ATGT---AATTGACAT
AGACCCAAATCACTAGTAAAATGA------TGCATCGGGAA--TGG-----TCAG-------------------------
----------------------------------------GATAGCTCAGTCC???????????????????????????
????????????????????????????????????????????????????????????????????????????????
????????????????????????????????????????????????????????????????????????????????
????????????????????????????????????????????????????????????????????????????????
????????????????????????????????????????????????????????????????????????????????
????????????????????????????????????????????????????????????????????????????????
????????????????????????????????????????????????????????????????????????????????
????????????????????????????????????????????????????????????????????????????????
????????????????????????????????????????????????????????????????????????????????
????????????????????????????????????????????????????????????????????????????????
????????????????????????????????????????????????????????????????????????????????
????????????????????????????????????????????????????????????????????????????????
????????????????????????????????????????????????????????????????????????????????
????????????????????????????????????????????????????????????????
>blenna_MP883
AAA-GCCCGTTTGAC-TCCTTAACTATTTAT------------------CC--TATC-TTTT-------------A----
--TTT-AGTTAGCCGTTCAAAATTCGTTATCTTTTTGAT-TCACTCAACT-----GTTTCACAA----------------
----------------------AA-CAAAGGGATCATAGCGGAAATGC-TTTTCTCTGATCACAA-----GTCTTGTGAT
-----ATTTGATACACGTAC-AAATAAA-CATCTTT-GAGCAA-GGAATCTCCATTTGAATGATTCATGATCTATATCA-
TT-----ATTATCATTATTCGG-AATTC-GGACTG-----AAA--TAAAAAAAA----GTTTTCTTTTT----GAAAATC
-AAAGAAATT-CCA-GGAC-----CTGTATAC-GAC-TTTT-GAA-TA-CCC-TTT-CGTTCT-ATGT---AATTGACAT
AGACCCAAATCACTAGTAAAATGA------TGCATCGGGAA--TGG-----TCAG-------------------------
----------------------------------------GATAGCTCAGTCCGG-TAGAGCAGAGGACTGAAAATT-C-
TCGTGTCGCCAGTTCAAATCTGG---------------------------------------------------------
--------TTCCTGACGCA-GGATT------TATTTGTATG-AAGAG-CGATTCGACAAAT---------------TAAT
TGA-----TATGCATCGA-CATA-CCTAT------TTTTT-AATA-----------TTTTAAAAATATAGATT-TAGATT
AGACTCC--ATATTTTTTT-------------------------------CCATCTAGATGTTTAGAA------------
----------------ATA-----GATATATACCCCATCTATTTTTTAGATGGGTAATTAGAT-GGGTAAAGAATAGATT
GTCG---------AAGTCTAAGTC-AAAAATTTAGACTGTATTTCCTCTTCTTTTAACA-TTTCTTTATATTCTCGTTC-
----CTATTCTATTTCTTCATTT-CCTACTACATGAATTTAGAGAAC-----CCGTA-TAAGTTATGTGCGCAGT--AC-
AAAGTTCATGATGCAGAACTCGTTT-GGTTCATCTTAG-----CGGATCATCCG----AAATAAGTA---TTTCTTCCAA
ATTTTACTTT-TTGTTAGACCCT-AC-ATACTCT--------------AAG-----------------------------
------------------------------------------------------------------AAAGATTCCATTT-
----CAAATAATTTATC-----AA-TGAC-TTTGTTTAATCTAG----------------AACAGAACGTACAATCC---
--TTAAATATCTGTAATTCTGGAATTCTG------------GAATTTT-CGAAGTAAAGATTAGTTT--CTTATCATTCA
ACGAGCAT????????????????????????????????????????????????????????
>bodkinii_MP1281
AAA-GCCCGTTTGAC-TCCTTAACTATTTAT------------------CC--TATC-TTTT-------------A----
--TTT-AGTTAGCCGTTCAAAATTCGTTATCTTTTTGAT-TCACTCAACT-----GTTTCACAA----------------
----------------------AA-CAAAGGGATCGTAGCGGAAATGC-TTTTCTCTGATCACAA-----GTCTTGTGAT
-----ATTTGATACACGTAC-AAATAAA-CATCTTT-GAGCAA-GGAATCTCCATTTGAATGATTCATGATCTATATCA-
TT-----ATT---------CGG-AATTC-GGACTG-----AAA--TAAAAAAAA----GTTTTCTTTTT----GAAAATC
-AAAGAAATT-CCA-GGAC-----CTGTATAC-GAC-TTTG-GAA-TA-CCC-TTT-CGTTCT-ATGT---AATTGACAT
AGACCCAAATCACTAGTAAAATGA------TGCATCGGGAA--TGG-----TCAG-------------------------
----------------------------------------GATAGCTCAGTCCGG-TAGAGCAGAGGACTGAAAATT-C-
TCGTGTCGCCAGTTCAAATCTGG---------------------------------------------------------
--------TTCCTGA----------------TATTTGTATT-AAGAG-CGATTCGACAAAT---------------TAAT
TGA-----TATGCATCGA-CATA-CCTAT------TTTTT-AATT-----------TATTAAAAATCTAGATT-TAGATT
AGACTCC--ATATTTTTTT-------------------------------CCATCTAGGTATTTAGAA------------
----------------ATA-----GATATATACCCCATCTATTTTTTAGATGGGTAATTAGAT-GGGTAAAGAATAGATT
GTCG---------AAGTCTAAGTC-AAAAATTTAGACTGTATTTCCTCTTCTTTTAACA-TTTCTTTCTATTCTCGTTC-
----CTATTCTATTTCTTCATTT-CCTACTACATGAATTTAGAGAAC-----CCGTA-TAAGTGATGTGCGCAGT--AC-
AAAGTTCATGATGCAGAACTCGTTT-GGTTCATCTTAG-----CGGATCATCCG----AAATAAGTA---TTTCTTCCAA
ATTTTACTTT-TTGTTAGACCCT-AC-ATACTCT--------------AAG-----------------------------
------------------------------------------------------------------AAAGATTCCATTT-
----CAAATAATTTATC-----AA-TGAC-TTTGTTTAATCTAG----------------AACAGAACGTACAATCC---
--TTAAATATCTGTAATTC--------TG------------GAATTTT-CGAAGTAAAGATTAGTTT--CTTATCATTCA
ACGAGCATC???????????????????????????????????????????????????????
>bodkinii_TdV204
????????????????????????????????????????????????????????????????????????????????
?????????????????????ATTCGTTATCTTTTTGAT-TCACTCAACT-----GTTTCACAA----------------
----------------------AA-CAAAGGGATCGTAGCGGAAATGC-TTTTCTCTGATCACAA-----GTCTTGTGAT
-----ATTTGATACACGTAC-AAATAAA-CATCTTT-GAGCAA-GGAATCTCCATTTGAATGATTCATGATCTATATCA-
TT-----ATT---------CGG-AATTC-GGACTG-----AAA--TAAAAAAAA----GTTTTCTTTTT----GAAAATC
-AAAGAAATT-CCA-GGAC-----CTGTATAC-GAC-TTTG-GAA-TA-CCC-TTT-CGTTCT-ATGT---AATTGACAT
AGACCCAAATCACTAGTAAAATGA------TGCATCGGGAA--TGG-----TCAG-------------------------
----------------------------------------GATAGCTCAGTCCGG-TAGAGCAGAGGACTGAAAATT-C-
TCGTGTCGCCAGTTCAAATCTGG---------------------------------------------------------
--------TTCCTGA----------------TATTTGTATT-AAGAG-CGATTCGACAAAT---------------TAAT
TGA-----TATGCATCGA-CATA-CCTAT------TTTTT-AATT-----------TATTAAAAATCTAGATT-TAGATT
AGACTCC--ATATTTTTTT-------------------------------CCATCTAGGTATTTAGAA------------
----------------ATA-----GATATATACCCCATCTATTTTTTAGATGGGTAATTAGAT-GGGTAAAGAATAGATT
GTCG---------AAGTCTAAGTC-AAAAATTTAGACTGTATTTCCTCTTCTTTTAACA-TTTCTTTCTATTCTCGTTC-
----CTATTCTATTTCTTCATTT-CCTACTACATGAATTTAGAGAAC-----CCGTA-TAAGTGATGTGCGCAGT--AC-
AAAGTTCATGATGCAGAACTCGTTT-GGTTCATCTTAG-----CGGATCATCCG----AAATAAGTA---TTTCTTCCAA
ATTTTACTTT-TTGTTAGACCCT-AC-ATACTCT--------------AAG-----------------------------
------------------------------------------------------------------AAAGATTCCATTT-
----CAAATAATTTATC-----AA-TGAC-TTTGTTTAATCTAG----------------AACAGAACGTACAATCC---
--TTAAATATCTGTAATTC--------TG------------GAATTTT-CGAAGTAAAGATTAGTTT--CTTATCATTCA
ACGAGCATC???????????????????????????????????????????????????????
>bojeri_MP1087
AAA-GCCCGTTTGAC-TCCTTAACTATTTAT------------------CC--TATC-TTTT-------------A----
--TTT-AGTTAGCCGTTCTAAATTCGTTATCTTTTTGAT-TCACTCAACT-----GTTTCACAA----------------
----------------------AA-CAAACGGATCATAGCGGAAATGC-TTTTCTCTGATCACAA-----GTCTTGTGAT
-----CTTTGATACACGTAC-AAATAAA-CATCTTT-GAGCAA-GGAATCTCCATTTGAATGATTCATGATCTATATCA-
TT-----ATT---------CGG-AATTC-GGACTG-----AAA--TAAAAAAAA----GTTTTCTTTTT----GAAAATC
-AAAGAAATT-CCA-GGAC-----CTGTATAC-GAC-TTTG-GAA-TA-CCC-TTT-CGTTCT-ATGT---AATTGACAT
AGACCCAAATCACTAGTAAAATGA------TGCATCGGGAA--TGG-----TCAG-------------------------
----------------------------------------GATAGCTCAGTCCGG-TAGAGCAGAGGACTGAAAATT-C-
TCGTGTCGCCAGTTCAAATCTGG---------------------------------------------------------
--------TTCCTGACGCA-GGATT------TATTTGTATG-AAGAG-CGATTCGACAAAT---------------TAAT
TGA-----TATGCATCGA-CATA-CCTAT------TTTTT-AATT-----------TATTAAAAATCTAGATT-TAGATT
AGACTCC--ATATTTTTTT-------------------------------CCATCTAGGTGTTTAGAA------------
----------------ATA-----GATATATACCCCATCTATTTTTTAGATGGGTAATTAGAT-GGGTAAAGAATAGATT
GTCG---------AAGGGTAAGTC-AAAAATTTAGACTGTATTTCCTCTTCTTTTAACA-TTTCTTTATATTCTCGTTC-
----CTATTCTATTTCTTCATTT-CCTACTACATGAATTTAGAGAAC-----CCGTA-TAAGTGATGTGCGCAGT--AC-
AAAGTTCATGATGCAGAACTCGTTT-GGTTGATCTTAG-----CGGATCATCCG----AAATAAGTA---TTTCTTCCAA
ATTTTACTTT-TTGGAAGACCCT-AC-ATACTCT--------------AAG-----------------------------
------------------------------------------------------------------AAAGATTCCATTT-
----CAAGTAATTTATC-----AA-TGAC-TTTGTTTAATCTAG----------------AACAGAACGTACAATCC---
--TTAAATATCTGTAATTC--------TG------------GAATTTT-CGAAGTAAAGATTAGTTT--CTTATCATTC?
????????????????????????????????????????????????????????????????
>bokkeveldia_EO12769
????????????????????????????????????????????????????????????????????????????????
?????????????????????ATTTGTTATCTTTTTGAT-TCACTCAACT-----GTTTCACAA----------------
----------------------AA-CAAAGGGATCGTAGCGGAAATGC-TTTTCTCTGATCACAA-----GTCTTGTGAT
-----ATTTGATACACGTAC-AAATAAA-CATCTTT-GAGCAA-GGAATCTCCATTTGAATGATTCATGATCTATATTA-
TT-----ATT---------CGG-AATTC-GGACTG-----AAA--TAAAAAAAA----GTTTACTTTTT----GAAAATC
-AAAGAAATT-CAA-GGAC-----CTGTATAC-GAC-TTTG-GAA-TA-CCC-TTT-CGTTCT-ATGT---AATTGACAT
AGACCCAAATCACTAGTAAGATGA------TGCATCGGGAA--TGG-----TCAG-------------------------
----------------------------------------GATAGCTCAGTCCGG-TAGAGCAGAGGACTGAAAATT-C-
TCGTGTCGCCAGTTCAAATCTGG---------------------------------------------------------
--------TTCCTGACGCA-GGATT------TATTTGTATG-AAGAG-CGATTCGACAAAT---------------TAAT
TGA-----TATGCATCGA-CATA-CCTAT------TTTTT-AATT-----------TATTAAAAATCTAGATT-TAGATT
AGACTCC--ATATTTTTTT-------------------------------CCATCTAGGTGTTTAGAA------------
----------------ATA-----GATATATACCCCATCTATTTT------------TTAGAT-GGGTAAAGAATAGATT
GTCG---------AAGTCTAAGTC-AAAAATTTAGACTGTATTTCCTCTTCTTTTAACA-TTTCTTTCTATTCTCGTTC-
----CTATTCTATTTCTTCATTT-CCTACTACATGAATTTAGAGAAC-----CCGTA-TAAGTGATGTGCGCAGT--AC-
AAAGTTCATGATGCAGAACTCGTTT-GGTTCATCTTAG-----CGGATCATCCG----AAATAAGTA---TTTCTTCCAA
ATTCTACTTTGTTGTTAGACCCT-AC-ATACTCT--------------AAG-----------------------------
------------------------------------------------------------------AAAGATTCCATTT-
----CAAATAATTTATC-----AA-TGAC-TTTGTTTAATCTAG----------------AACAGAACGTACAATCC---
--TTAAATATCTGTAATTC--------TG------------GAATTTT-AGAAGTAAAGATTAGTTT--CTTATCATTCA
ACGAGCATC???????????????????????????????????????????????????????
>bolusanthus_DEB1720
????????????????????????????????????????????????????????????????????????????????
?????????????????????ATTCGTTATCTTTTTGAT-TCACTCAACT-----GTTTCACAA----------------
----------------------AA-CAAAGGGATCATAGCGGAAATGC-TTTTCTCTGATCACAA-----GTCTTGTGAT
-----ATTTGATACACGTAC-AAATAAA-CATCTTT-GAGCAA-GGAATCTCCATTTGAATGATTCATGATCTATATCA-
TT-----ATT---------CGG-AATTC-GGACTG-----AAA--TAAAAAAAA----GTTTTGTTTTT----GAAAATC
-AAAGAAATT-CCA-GGAC-----CTGTATAC-GAC-TTTG-GAA-TA-CCC-TTT-CGTTCT-ATGT---AATTGACAT
AGACCCAAATCACTAGTAAAATGA------TGCATCGGGAA--TGG-----TCAG-------------------------
----------------------------------------GATAGCTCAGTCCGG-TAGAGCAGAGGACTGAAAATT-C-
TCGTGCCGCCAGTTCAAATCTGG---------------------------------------------------------
--------TTCCTGACGCA-GGATT------TATTTGTATG-AAGAG-CGATTCGACAAAT---------------TAAT
TGA-----TATGCATCGA-CATA-CCTAT------TTTTT-TTTA-----------TATTAAAAATCTAGATT-TAGATT
AGACTCC--ATATTTTTTT-------------------------------CCATATAGGTGTTTAGAA------------
----------------ATA-----GATATATACCCCATCTATTTTTTAGATGGGTAATTAGAT-GGGTAAAGAATAGATT
GTCG---------AAGTCTAAGTC-AAAAATTTAGACTGTATTTCCTCTTCTTTTAACA-TTTCTTTCTATTCTCGTTC-
----CTATTCTATTTCTTCATTT-CCTACTACATGAATTTAGAGAAC-----CCATA-TAAGTGATGTGCGCAGT--AC-
AAAGTTCATGATGCAGAACTCGTTT-GGTTCATCTTAG-----CGGATCATCCG----AAATAAGTA---TTTCTTCCAA
ATTTTACTTT-TTGTTAGACCCT-AC-ATACTCT--------------AAG-----------------------------
------------------------------------------------------------------AAAGATTCCATTT-
----CAAATAATTTATC-----AA-TGAC-TTTGTTTAATCTAG----------------AACAGAACGTACAATCC---
--TTAAATATCTGTAATTC--------TG------------GAATTTT-CGAACTAAAGATTAGTTT--CTTATCATTCA
ACGAGCATC???????????????????????????????????????????????????????
>bolusiae_ANA
AAA-GCCCGTTTGAC-TCCTTAACTATTTAT------------------CC--TAAC-TTTT-------------A----
--TTT-AGTTAGCCGTTCAAAATTCGTTATCTTTTTGAT-TCACTCAACT-----GTTTCACAA----------------
----------------------AA-CAAAGGGATCATAGCGGAAATGC-TTTTCTCTGATCACAA-----GTCTTGTGAT
-----ATTTGATACAAGTAC-AAATAAA--ATCTTT-GAGCAA-GGAATCTCCATTTGAATGATTCATGATCTATATCA-
TT-----ATT---------CGG-AATTC-GGACTG-----AAA--TAAAAAAAAA---GTTTTCTTTTT----GAAAATC
-AAAGAAATT-CCA-GGAC-----CTGTATAC-GAC-TTTG-GAA-TA-CCC-TGT-CGTTCT-ATGT---AATTGACAT
AGACCCAAATCACTAGTAAAATGA------TGCATCGGGAA--TGG-----TCAG-------------------------
----------------------------------------GATAGCTCAGTCCGG-TAGAGCAGAGGACTGAAAATT-C-
TCGTGTCGCCAGTTCAAATCTGG---------------------------------------------------------
--------TTCCTGACGCA-GGATT------TTTTTGTATG-AAGAG-CGATTCGACAAAT---------------TAAT
TGA-----TATGCATCGA-CATA-CCTAT------TTTTT-AATT-----------TTTTAAAAATCTAGATT-TAGATT
AGACTCC--ATATTTTTTT-------------------------------CCATCTAGGTGTTTAGAA------------
----------------ATA-----GATATATACCCCATCTATTTTTTAGATGGGTAATTAGAT-GGGTAAAGAATAGATT
GTCG---------AAGTCTAAGTC-AAAAATTTAGACTGTATTTCCTCTTCTTTTAACA-TTTCTTTATATTCTCGTTC-
----CTATTCTATTTCTTCATTT-CCTACTACATGAATTTAGAGAAC-----CCGTA-TAAGTGGTGTGCGCAGT--AC-
AAAGTTCATGATGCAGAACTCGTTT-GGTTCATCTTAG-----CGGATCATCCG----AAATAAGTA---TTTCTTCCAA
ATTTTACTTT-TTGTTAGACCCT-AC-ATACTCT--------------AAG-----------------------------
------------------------------------------------------------------AAAGATTCCATTT-
----CAAATAATTTATC-----AA-TGAC-TTTGTTTAATCTAG----------------AACAGAACGTACAATGC---
--TTAAATATCTGTAATTC--------TG------------GAATTTT-CGAACTAAAGATTAGTTT--CTTATCATTCA
ACGAGCATC???????????????????????????????????????????????????????
>boutonii_EO12666
????????????????????????????????????????????????????????????????????????????????
????????????????????????????????????????????????????????????????????????????????
???????????????????????A-CAAACGGATCATA-CGGAAATGC-TTTTCTCTGATCACAA-----GTCTTGTGAT
-----CTTTGATACACGTAC-AAATAAA-CATCTTT-GAGCAA-GGAATCTCCATTTGAATGATTCATGATCTATATCA-
TT-----ATT---------CGG-AATTC-GGACTG-----AAA--TAAAAAAAA----GTTTTATTTTT----GAAAATA
-AAAGAAATT-CCA-GGAC-----CTGTATAC-GAC-TTTG-GAA-TA-CCC-TTT-AATTCT-ATGT---AATTGACAT
AGACCCAAATCACTAGTAAAATGA------TGCATCGGGAG--TGG-----TCAG-------------------------
----------------------------------------GATAGCTCAGTCCGG-TAGAGCAGAGGACTGAAAATT-C-
TCGTGTCGCCAGTTCAAATCTGG---------------------------------------------------------
--------TTCCTGACGCA-GGATT------TATTTGTATG-AAGAGCCGATTCGACAAAT---------------TAAT
TGA-----TATGCATCGA-CATA-CCTAT------TTTTT-AATT-----------TATTAAAAATCTAGATT-TAGATT
AGACTCC--ATATTTTTTT-------------------------------CCATCTAGGTGTTTAGAA------------
----------------ATA-----GATATATACCCCATCTATTTTTTAGATGGGTAATTAGAT-GGGTAAAGAATAGATT
GTCG---------AAGGGTAAGTC-TAAAATTTAGACTGTATTTCCTCTTCTTTTAACA-TTTCTTTATATTCTCGTTC-
----CTATTCTATTTCTTCATTT-CCTACTACATGAATTTAGAGAAC-----CCGTA-TAAGTGATGTGCGCAGT--AC-
AAAGTTCATGATGCAGAACTCGTTT-GGTTCATCTTAG-----CGGATCATCCG----AAATAAGTA---TTTCTTCCAA
ATTTTACTTT-TTGGAAGACCCT-AC-ATACTCT--------------AAG-----------------------------
------------------------------------------------------------------AAAGATTCCATTT-
----CAAGTAATTTATC-----AA-YGAC-TTTGTTTAATCTAG----------------AACAGAACGTACAATCC---
--TTAAATATCTGTAATTC--------TG------------GA?????-?????TAAAGATTAGTTT--CTTATCATTCA
ACGAGCATC???????????????????????????????????????????????????????
>brachialis_MP734
????????????????????????????????????????????????????????????????????????????????
?????????????????????ATTCGTTATCTTTTTGAT-TCACTCAACT-----GTTTCACAA----------------
----------------------AA-CAAAGGGATCGTAGCGGAAATGC-TTTTCTCTGATCACAA-----GTCTTGTGAT
-----ATTTGATACACGTAC-AAATAAA-CATCTTT-GAGCAA-GGAATCTCCATTTGAATGATTCATGATCTATATCA-
TT-----ATT---------CGG-AATTC-GGACTG-----AAA--TAAAAAAAA----GTTTTCTTTTT----GAAAATC
-AAAGAAATT-CCA-GGAC-----CTGTATAC-GAC-TTTG-GAA-TA-CCC-TTT-CGTTCT-ATGT---AATTGACAT
AGACCCAAATCACTAGTAAAATGA------TGCATCGGGAA--TGG-----TCAG-------------------------
----------------------------------------GATAGCTCAGTCCGG-TAGAGCAGAGGACTGAAAATT-C-
TCGTGTCGCCAGTTCAAATCTGG---------------------------------------------------------
--------TTCCTGACGCA-GGATT------TATTTGTATG-AAGAG-CGATTCGACAAAT---------------TAAT
TGA-----TATGCATCGA-CATA-CCTAT------TTTTT-AATT-----------TATTAAAAATCTAGATT-TAGATT
AGACTCC--ATATTTTTTT-------------------------------CCATCTAGGTGTTTAGAA------------
----------------ATA-----GATATATACCCCATCTATTTTTTAGATGGGTAATTAGAT-GGGTAAAGAATAGATT
GTCG---------AAGTCAAAGTC-AAAAATTTAGACTGTATTTCCTCTTCTTTTAACA-TTTCTTTCTATTCTCGTTC-
----CTATTCTATTTCTTCATTT-CCTACTACATGAATTTAGAGAAC-----CCGTA-TAAGTGATGTGCGCAGT--AC-
AAAGTTCATGATGCAGAACTCGTTT-GGTTCATCTTAG-----CGGATCATCCG----AAATAAGTA---TTTCGTCCAA
ATTTTACTTT-TTGTTAGACCCT-AC-ATACTCT--------------AAG-----------------------------
------------------------------------------------------------------AAAGATTCCATTT-
----CAAATAATTTATC-----AA-TGAC-TTTGTTTAATCTAG----------------AACAGAACGTACAATCC---
--TTAAATATCTGTAATTC--------TG------------GAATTTT-CGAAGTAAAGATTAGTTT--CTTATCATTCA
ACGAGCATC???????????????????????????????????????????????????????
>brachyphylla_EO12809
????????????????????????????????????????????????????????????????????????????????
????????????????????????????????????????????????????????????????????????????????
?????????????????????????????????????????????????????????GATCACAA-----GTCTTGTGAT
-----CTTTGATACWCGTAC-AAATAAA-CATCTTT-GAGCAA-GGAATCTCCATTTGAATGATTCATGATCTATATCA-
TT-----ATT---------CGG-AATTC-GGACTG-----AAA--TAAAAAAAA----GTTTTATTTTT----GAAAATA
-AAAGAAATT-CCA-GGAC-----CTGTATAC-GAC-TTTG-GAA-TA-CCC-TTT-CGTTCT-ATGT---AATTTACAT
AGACCCAAATCACTAGTAAAATGA------TGCATCGGGAA--TGG-----TCAG-------------------------
----------------------------------------GATAGCTCAGTCCGG-TAGAGCAGAGGACTGAAAATT-C-
TCGTGTCGCCAGTTCAAATCTGG---------------------------------------------------------
--------TTCCTGACGCA-GGATT------TATTTGTATG-AAGAG-CGATTCGACAAAT---------------TAAT
TGATATGCTATGCATCGA-CATA-CCTAT------TTTTT-AATA-----------TATTAAAAATCTAGATT-TAGATT
AGACTCC--ATATTTTTTT-------------------------------CCATCTAGGTGTTTAGAA------------
----------------ATA-----GATATATACCCCATCTATTTTTTAGATGGGTAATTAGAT-GGGTAAAGAATAGATT
GTCG---------AAGGGTAAGTC-AAAAATTTAGACTGTATTTCCTCTTCTTTTAACA-TTTCTTTATATTCTCGTTC-
----CTATTCTATTTCTTCATTT-CCTACTACATGAATTTAGAGAAC-----CCGTA-TAAGTGATGTGCGCAGT--AC-
AAAGTTCATGATGCAGAACTCGTTT-GATTCATCTTAG-----CGGATCATCCG----AAATAAGTA---TTTCTTCCAA
ATTTTACTTT-TTGGAAGACCCT-AC-ATACTCT--------------AAG-----------------------------
------------------------------------------------------------------AAAGATTCCATTT-
----CAAGTAATTTATC-----AA-TGAC-TTTGTTTAATCTAG----------------AACAGAACGTACAATCC---
--TTAAATATCTGTAATTC--------TG------------GAATTTT-CGAACTAAAGATTAGTTT--CTTATCATTCA
ACGAGCATC???????????????????????????????????????????????????????
>brachyphylla_EO12810
????????????????????????????????????????????????????????????????????????????????
??????????????????????????????????????????????????????????TCACAA----------------
----------------------AA-CAAACGGATCATAGCGGAAATGC-TTTTCTCTGATCACAA-----GTCTTGTGAT
-----CTTTGATACACGTAC-AAATAAA-CATCTTT-GAGCAA-GGAATCTCCATTTGAATGATTCATGATCTATATCA-
TT-----ATT---------CGG-AATTC-GGACTG-----AAA--TAAAAAAAA----GTTTTATTTTT----GAAAATA
-AAAGAAATT-CCA-GGAC-----CTGTATAC-GAC-TTTG-GAA-TA-CCC-TTT-CGTTCT-ATGT---AATTTACAT
AGACCCAAATCACTAGTAAAATGA------TGCATCGGGAA--TGG-----TCAG-------------------------
----------------------------------------GATAGCTCAGTCCGG-TAGAGCAGAGGACTGAAAATT-C-
TCGTGTCGCCAGTTCAAATCTGG---------------------------------------------------------
--------TTCCTGACGCA-GGATT------TATTTGTATG-AAGAG-CGATTCGACAAAT---------------TAAT
TGATATGCTATGCATCGA-CATA-CCTAT------TTTTT-AATA-----------TATTAAAAATCTAGATT-TAGATT
AGACTCC--ATATTTTTTT-------------------------------CCATCTAGGTGTTTAGAA------------
----------------ATA-----GATATATACCCCATCTATTTTTTAGATGGGTAATTAGAT-GGGTAAAGAATAGATT
GTCG---------AAGGGTAAGTC-AAAAATTTAGACTGTATTTCCTCTTCTTTTAACA-TTTCTTTATATTCTCGTTC-
----CTATTCTATTTCTTCATTT-CCTACTACATGAATTTAGAGAAC-----CCGTA-TAAGTGATGTGCGCAGT--AC-
AAAGTTCATGATGCAGAACTCGTTT-GATTCATCTTAG-----CGGATCATCCG----AAATAAGTA---TTTCTTCCAA
ATTTTACTTT-TTGGAAGACCCT-AC-ATACTCT--------------AAG-----------------------------
------------------------------------------------------------------AAAGATTCCATTT-
----CAAGTAATTTATC-----AA-TGAC-TTTGTTTAATCTAG----------------AACAGAACGTACAATCC---
--TTAAATATCTGTAATTC--------TG------------GAATTTT-CGAACTAAAGATTAGTTT--CTTATCATTCA
ACGAGCATC???????????????????????????????????????????????????????
>brachysepala_EO12727
????????????????????????????????????????????????????????????????????????????????
?????????????????????ATTCGTTATCTTTTTGAT-TCACTCAACT-----GTTTCACAA----------------
----------------------AA-CAAAGGGATCGTAGCGGAAATGC-TTTTCTCTGATCACAA-----GTCTTGTGAT
-----ATTTGATACACGTAC-AAATAAA-CATCTTT-GAGCAA-GGAATCTCCATTTGAATGATTCATGATCTATATCA-
TT-----ATT---------CGG-AATTC-GGACTG-----AAA--TAAAAAAAA----GTTTTCTTTTT----GAAAATC
-AAAGAAATT-CCA-GGAC-----CTGTATAC-GAC-TTTG-GAA-TA-CCC-TTT-CGTTCT-ATGT---AATTGACAT
AGACCCAAATCACTAGTAAAATGA------TGCATCGGGAG--TGG-----TCAG-------------------------
----------------------------------------GATAGCTCAGTCCGG-TAGAGCAGAGGACTGAAAATT-C-
TCGTGTCGCCAGTTCAAATCTGG---------------------------------------------------------
--------TTCCTGACGCA-GGATT------TATTTGTATG-AAGAG-CGATTCGACAAAT---------------TAAT
TGA-----TATGCATCGA-CATA-CCTAT------TTTTT-AATT-----------TATTAAAAATCTAGATT-TAGATT
AGACCCC--ATATTTTTTT-------------------------------CCATCTAGGTGTTTAGAA------------
----------------ATA-----GATATATACCCCATCTATTTTTTAGATGGGTAATTAGAT-GGGTAAAGAATAGATT
GTCG---------AAGTCTAAGTC-AAAAATTTAGACTGTATTTCCTCTTCTTTTAACA-TTTCTTTCTATTCTCGTTC-
----CTATTCTATTTCTTCATTT-CCTACTACATGAATTTAGAGAAC-----CCGTA-TAAGTGATGTGCGCAGT--AC-
AAAGTTCATGATGCAGAACTCGTTT-GGTTCATCTTAG-----CGGATCATCCG----AAATAAGTA---TTTCTTCCAA
ATTTTACTTT-TTGTTAGACCCT-AC-ATACTCT--------------AAG-----------------------------
------------------------------------------------------------------AAAGATTCCATTT-
----CAAATAATTTATC-----AA-TGAC-TTTGTTTAATCTAG----------------AACAGAACGTACAATCC---
--TTAAATATCTGTAATTC--------TG------------GAATTTT-CGAAGTAAAGATTAGTTT--CTTATGATTCA
ACGAGCATC???????????????????????????????????????????????????????
>bracteolaris_MP577
????????????????????????????????????????????????????????????????????????????????
?????????????????????ATTCGTTATCTTTTTGAT-TCACTCAACT-----GTTTCACAA----------------
----------------------AA-CAAAGGGATCGTAGCGGAAATGC-TTTTCTCTGATCACAA-----GTCTTGTGAT
-----ATTTGATACACGTAC-AAATAAA-CATCTTT-GAGCAA-GGAATCTCCATTTGAATGATTCATGATCTATATCA-
TT-----ATT---------CGG-AATTC-GGACTG-----AAA--TAAAAAAAA----GTTTTCTTTTT----GAAAATC
-AAAGAAATT-CCA-GGAC-----CTGTATAC-GAC-TTTG-GAA-TA-CCC-TTT-CGTTCT-ATGT---AATTGACAT
AGACCCAAATCACTAGTAAAATGA------TGCATCGGGAA--TGG-----TCAG-------------------------
----------------------------------------GATAGCTCAGTCCGG-TAGAGCAGAGGACTGAAAATT-C-
TCGTGTCGCCAGTTCAAATCTGG---------------------------------------------------------
--------TTCCTGA-----------------------------------------------------------------
---------------------TA-CCTAT------TTTTT-AATT-----------TATTAAAAATCTAGATT-TAGATT
AGACTCC--ATATTTTTTT-------------------------------CCATCTAGGTGTTTAGAA------------
----------------ATA-----GATATATACCCCATCTATTTTTTAGATGGGTAATTAGAT-GGGTAAAGAATAGATT
GTCG---------AAGTCTAAGTC-AAAAATTTAGACTGTATTTCCTCTTCTTTTAACA-TTTCTTTCTATTCTCATTC-
----CTATTCTATTTCTTCATTT-CCTACTACATGAATTTAGAGAAC-----CCGTA-TAAGTGATGTGCGCAGT--AC-
AAAGTTCATGATGCAGAACTCGTTT-GGTTCATCTTAG-----CGGATCATACG----AAATAAGTA---TTTCTTCCAA
ATTTTACTTT-TTGTTAGACCCT-AC-ATACTCT--------------AAG-----------------------------
------------------------------------------------------------------AAAGATTCCATTT-
----CAAATAATTTATC-----AA-TGAC-TTTGTTTAATCTAG----------------AACAGAACGTACAATCC---
--TTAAATATCTGTAATTC--------TG------------GAATTTT-CGAAGTAAAGATTAGTTT--CTTATCATTCA
ACGAGCAT????????????????????????????????????????????????????????
>brevifolia_EO12459
????????????????????????????????????????????????????????????????????????????????
?????????????????????ATTCGTTATCTTTTTGAT-TCACTCAACT-----GTTTCACAA----------------
----------------------AA-CAAAGGGATCATAGCGGAAATGC-TTTTCTCTGATCACAA-----GTCTTGTGAT
-----ATTTGATACATGTAC-AAATAAA-CATCTTT-GAGCAA-GGAATCTCCATTTGAATGATTCATGATCTATATCA-
TT-----ATT---------CGG-AATTC-GGACTG-----AAA--TAAAAAAAA----GTTTTCTTTGT----GAAAATC
-AAAGAAATT-CCA-GGAC-----CTGTATAC-GAC-TTTG-GAA-TA-CCC-TTT-CGTTCT-ATGT---AATTGACAT
AGACCCAAATCACTAGTAAAATGA------TGCATCGGGAA--TGG-----TCAG-------------------------
----------------------------------------GATAGCTCAGTCCGG-TAGAGCAGAGGACTGAAAATT-C-
TCGTGTCGCCAGTTCAAGTCTGG---------------------------------------------------------
--------TTCCTGACGCA-GGATT------TATTTGTATG-AAGAG-CGATTCGACAAAT---------------TAAT
TGA-----TATGCATCGA-CATA-CCTAT------TTTTT-AATA-----------AATTTAAAATCTAGATT-TAGATT
CGACTCC--ATATTTTTTT-------------------------------CCATCTAGGTGTTTAGAA------------
----------------ATA-----GATATATACCCCATCTATTTTTTAGATGGGTAATTAGAT-GGGTAAAGAATAGATT
GTCG---------AAGTCTAAGTC-AAAAATTTAGACTGTATTTCCTCTTCTTTTAACA-TTTCTTTATATTCTCGTTC-
----CTATTCTATTTCTTCATTT-CCTACTACATGAATTTAGAGAAC-----CCGTA-TAAGTGATGTGCGCAGT--AC-
AAAGTTCATGATGCAGAACTCGTTT-GGTTCATCTTAG-----CGGATCATCCG----AAATAAGTA---TTTCTTCAAA
ATTTTACTTT-TTGTTAGACCCT-AC-ATACTCT--------------AAG-----------------------------
------------------------------------------------------------------AAAGATTCCATTT-
----CAAATAATTTATC-----AA-TGAC-TTTGTTTAATCTAG----------------AACAGAACGTACAATCC---
--TTAAATATCTGTAATTC--------TG------------GAATTTT-CGAAGTAAAGATTAGTTT--CTTATCA????
????????????????????????????????????????????????????????????????
>brevifolia_MP1008
????????????????????????????????????????????????????????????????????????????????
????????????????????????????????????????????????????????????????????????????????
????????????????????????????????????????????????????????????????????????????????
??????????????????????????????????????????????????????????????????????????????A-
TT-----ATT---------CGG-AATTC-GGAATG----AAAA--TAAAAAAAA----GTTTTCTTTGT----GAAAATC
-AAAGAAATT-CCA-GGAC-----CTGTATAC-GAC-TTTG-GAA-TA-CCC-TTT-CGTTCT-ATGT---AATTGACAT
AGACCCAAATCACTAGTAAAATGA------TGCATCGGGAA--TGG-----TCAG-------------------------
----------------------------------------GATAGCTCAGTCCGG-TAGAGCAGAGGACTGAAAATT-C-
TCGTGTCGCCAGTTCAAGTCTGG---------------------------------------------------------
--------TTCCTGACGCA-GGATT------TATTTGTATG-AAGAG-CGATTCGACAAAT---------------TAAT
TGA-----TATGCATCGA-CATA-CCTAT------TTTTT-AATA-----------AATTTAAAATCTAGATT-TAGATT
CGACTCC--ATATTTTTTT-------------------------------CCATCTAGGTGTTTAGAA------------
----------------ATA-----GATATATACCCCATCTATTTTTTAGATGGGTAATTAGAT-GGGTAAAGAATAGATT
GTCG---------AAGTCTAAGTC-AAAAATTTAGACTGTATTTCCTCTTCTTTTAACA-TTTCTTTATATTCTCGTTC-
----CTATTCTATTTCTTCATTT-CCTACTACATGAATTTAGAGAAC-----CCGTA-TAAGTGATGTGCGCAGT--AC-
AAAGTTCATGATGCAGAACTCGTTT-GGTTCATCTTAG-----CGGATCATCCG----AAATAAGTA---TTTCTTCAAA
ATTTTACTTT-TTGTTAGACCCT-AC-ATACTCT--------------AAG-----------------------------
------------------------------------------------------------------AAAGATTCCATTT-
----CAAATAATTTATC-----AA-TGAC-TTTGTTTAATCTAG----------------AACAGAACGTACAATCC---
--TTAAATATCTGTAATT??????????????????????????????????????????????????????????????
????????????????????????????????????????????????????????????????
>bruniades_EO12465
????????????????????????????????????????????????????????????????????????????????
???????????????????????????????????????????????????????????????A----------------
----------------------AA-AAAAGGGATCATAGCGGAAATGC-TTTTCTCTGATCACAA-----GTCTTGTTAT
-----ATTTGATACATGTAC-AAATAAA-CATCTTT-GAGCAA-GGAATCTCCATTTGAATGATTCATGATCTATATCA-
TT-----ATT---------CGG-AATTC-GGACTG-----AAA--TAAAAAAAA----GTTTTCTTTTT----GAAAATC
-AAAGAAATT-CCA-GGAC-----CTGTATAC-GAC-TTTG-GAA-TA-CCC-TTT-CGTTCT-ATGT---AATTGACAT
AGACCCAAATCACTAGTAAAATGA------TGCATCGGGAA--TGG-----TCAG-------------------------
----------------------------------------GATAGCTCAGTCCGG-TAGAGCAGAGGACTGAAAATT-C-
TCGTGTCGCCAGTTCAAATCTGG---------------------------------------------------------
--------TTCCTGACGCA-GGATT------TATTTGTATG-AAGAG-CGATTCGACAAAT---------------TAAT
TGA-----TATGCATCGA-CATA-CCTAT------TTTTT-AATA-----------AATTAAAAATCTAGATT-TAGATT
AGACTCC--ATATTTTTTT-------------------------------CCATCTAGGTGTTTAGAA------------
----------------ATA-----GATATATACCCCATCTATTTTTTAGATGGGTAATTAGAT-GGGTAAAGAATAGATT
GTCG---------AAGTCTAAGTC-AAAAATTTAGACTGTATTTCCTCTTCTTTTAACA-TTTCTTTATATTCTCGTTC-
----CTATTCTATTTCTTCATTT-CCTACTACATGAATTTAGAGAAC-----CCGTA-TAAGTGATGTGCGCAGT--AC-
AAAGTTCATGATGCAGAACTCGTTT-GGTTCATCTTAG-----CGGATCATCCG----AAATAAGTA---TTTCTTCCAA
ATTTTACTTT-TTGTTAGACCCT-AC-ATACTCT--------------AAG-----------------------------
------------------------------------------------------------------AAAGATTCCATTT-
----CAAATAATTTATC-----AA-TGAC-TTTGTTTAATCTAG----------------AACAGAACGTACAATCC---
--TTAAATAT??????????????????????????????????????????????????????????????????????
????????????????????????????????????????????????????????????????
>bruniifolia_EO12460
AAA-GCCCGTTTGAC-TCCTTAACTATTTAT------------------CC--TATC-TTTT-------------A----
--TTT-AGTTAGCCGTTCAAAATTCGTTATCTTTTTGAT-TCACTCAACT-----GTTTCACAA----------------
----------------------AA-CAAAGGGATCATAGCGGAAATGC-TTTTCTCTGATCACAA-----GTCTTGTGAT
-----ATTTGATACATGTAC-AAATAAA-CATCTTT-GAGCAA-GGAATCTCCATTTGAATGATTCATGATCTATATCA-
TT-----ATT---------CGG-AATTC-GGACTG-----AAA--TAAAAAAAA----GTTTTCTTTTT----GAAAATC
-AAAGAAATT-CCA-GGAC-----CTGTATAC-GAC-TTTG-GAA-TA-CCC-TTT-CGTTCT-ATGT---AATTGACAT
AGACCCAAATCACTAGTAAAACGA------TGCATCGGGAA--TGG-----TCAG-------------------------
----------------------------------------GATAGCTCAGTCCGG-TAGAGCAGAGGACTGAAAATT-C-
TCGTGTCGCCAGTTCAAATCTGG---------------------------------------------------------
--------TTCCTGACGCA-GGATT------TATTTGTATG-AAGAG-CGATTCGACAAAT---------------TAAT
TGA-----TATGCATCGA-CATA-CCTAT------TTTTT-AATA-----------AATTAAAAATCTAGATT-TAGATT
CGACTCC--ATATTTTTTT-------------------------------CCATCTAGGTGTTTAGAA------------
----------------ATA-----GATATATACCCCATCTATTTTTTAGATGGGTAATTAGAT-GGGTAAAGAATAGATT
GTCG---------AAGTCTAAGTC-AAAAATTTAGACTGTATTTCCTCTTCTTTTAACA-TTTCTTTATATTCTCGTTC-
----CTATTCTATTTCTTCATTT-CCTACTACATGAATTTAGAGAAC-----CCATA-TAAGTGATGTGCGCAGT--AC-
AAAGTTCATGATGCAGAACTCGTTT-GGTTCATCTTAG-----CGGATCATCCG----AAATAAGTA---TTTCTTCCAA
ATTTTACTTT-TTGTTAGACCCT-AC-ATACTCT--------------AAG-----------------------------
------------------------------------------------------------------AAAGATTCCATTT-
----CAAATAATTTATC-----AA-TGAC-TTTGTTTAATCTAG----------------AACAGAACGTACAATCC---
--TTAAATATCTGTAATTC--------TG------------GAATTTTAAGAAGTAAAGATTAGTTT--CTTATCATTCA
ACGAGCATC???????????????????????????????????????????????????????
>cabernetea_EO12882
????????????????????????????????????????????????????????????????????????????????
???????????????????????????????????TGAT-TCACTCAACT-----GTTTCACAA----------------
----------------------AA-CAAAGGGATCGTAGCGGAAATGC-TTTTCTCTGATCACAA-----GTTTTGTGAT
-----ATTTGATACACGTAC-AAATAAA-CATCTTT-GAGCAA-GGAATCTCCATTTGAATGATTCATGATCTATATCA-
TT-----ATT---------CGG-AATTC-GGACTG-----AAA--TAAAAAAA-----GTTTTCTTTTT----GAAAATC
-AAAGAAATT-CCA-GGAC-----CTGTATAC-GAC-TTTG-GAA-TA-CCC-TTT-CGTTCT-ATGT---AATTGACAT
AGACCCAAATCACTAGTAAAATGA------TGCATCGGGAA--TGG-----TCAG-------------------------
----------------------------------------GATAGCTCAGTCCGG-TAGAGCAGAGGACTGAAAATT-C-
TCGTGTCGCCAGTTCAAATCTGG---------------------------------------------------------
--------TTCCTGACGCA-GGATT------TATTTGTATG-AAGAG-CGATTCGACAAAT---------------TAAT
TGA-----TATGCATCGA-CATA-CCTAT------TTTTT-AATT-----------TATTAAAAATCTAGATT-TAGATT
AGACTCC--ATATTTTTTT-------------------------------CCATCTAGGTGTTTAGAA------------
----------------ATA-----GATATATACCCCATCTATTTTTTAGATGGGTAATTAGAT-GGGTAAAGAATAGATT
GTCG---------AAGTCTAAGTC-AAAAATTTAGACTGTATTTCCTCTTCTTTTAACA-TTTCTTTCTATTCTCGTTC-
----CTATTCTATTTCTTCATTT-CCTACTACATGAATTTAGAGAAC-----CCGTA-TAAGTGATGTGCGCAGT--AC-
AAAGTTCATGATGCAGAACTCGTTT-GGTTCATCTTAG-----CGGATCATCCG----AAATAAGTA---TTTCTTCCAA
ATTTTACTTT-TTGTTAGACCCT-AC-ATACTCT--------------AAG-----------------------------
------------------------------------------------------------------AAAGATTCCATTT-
----CAAATAATTTATC-----AA-TGAC-TTTGTTTAATCTAG----------------AACAGAACGTACAATCC---
--TTAAATATCTGTAATTC--------TG------------GAATTTT-CGAAGTAAAGATTAG????????????????
????????????????????????????????????????????????????????????????
>caespitosa_MP642
AAA-GCCCGTTTGAC-TCCTTAACTATTTAT------------------CC--TATC-TTTT-------------A----
--TTT-AGTTAGCCGTTCAAAATTCGTTATCTTTTTGAT-TCACTCAACT-----GTTTCACAA----------------
----------------------AA-CAAAGGGATCGTAGCGGAAATGC-TTTTCTCTGATCACAA-----GTCTTGTGAT
-----ATTTGATACAAGTAC-AAATAAA-CATCTTT-GAGCAA-GGAATCTCCATTTGAATGATTCATGATCTATATCA-
TT-----ATT---------CGG-AATTC-GGACTG-----AAA--TAAAAAAAA----GTTTTCTTTTT----GAAAATA
-AAAGAAATT-CCA-GGAC-----CTGTATAC-GAC-TTTG-GAA-TA-CCC-TTT-CGTTCT-ATGT---AATTGACAT
AGACCCAAATCACTAGTAAAATGA------TGCATCGGGAA--TGG-----TCAG-------------------------
----------------------------------------GATAGCTCAGTCCGG-TAGAGCAGAGGACTGAAAATT-C-
TCGTGTCGCCAGTTCAAATCTGG---------------------------------------------------------
--------TTCCTGACGCA-GGATT------TATTTGTATG-AAGAG-CGATTCGACAAAT---------------TAAT
TGA-----TATGCATCGA-CATA-CCTAT------TTTTT-AATT-----------TTTTAAAAATCTAGATT-TAGATT
AGACTCC--ATATTTTTTT-------------------------------CCATCTAGGTGTTTAGAA------------
----------------ATA-----GATATATACCCCATCTATTTTTTAGATGGGTAATTAGAT-GGGTAAAGAATAGATT
GTCG---------AAGTCTAAGTC-AAAAATTTAGACTGTATTTCCTCTTCTTTTAACA-TTTCTTTCTATTCTCGTTC-
----CTATTCTATTTCTTCATTT-CCTACTACATGAATTTAGAGAAC-----CCGTA-TAAGTGATGTGCGCAGT--AC-
AAAGTTCATGATGCAGAACTCGTTT-GGTTCATCTTAG-----CGGATCATCCG----AAATAAGTA---TTTCTTCCAA
ATTTTACTTT-TTGTTAGACCCT-AC-ATACTCT--------------AAG-----------------------------
------------------------------------------------------------------AAAGATTCCATTT-
----CAAATAATTTATC-----AA-TGAC-TTTGTTTAATCTAG----------------AACAGAACGTACAATCC---
--TTAAATATCTGTAATTC--------TG------------GAATTTT-CGAAGTAAAGATTAGTTT--CTTATGATTC?
????????????????????????????????????????????????????????????????
>caffra_ANA
AAA-GCCCGTTTGAC-TCCTTAACTATTTAT------------------CC--TATC-TTTT-------------A----
--TTT-AGTTAGCCGTTCAAAATTCGTTATCTTTTTGAT-TCACTCAACT-----GTTTCACAA----------------
----------------------AA-CAAAGGGATCATAGCGGAAATGC-TTTTCTCTGATCACAA-----GTCTTGTGAT
-----ATTTGATACACGTAC-AAATAAA-CATCTTT-GAGCAA-GGAATCTCCATTTGAATGATTCATGATCTATATCA-
TT-----ATT---------CGG-AATTC-GGACTG-----AAA--TAAAAAAAA----GTTTTCTTTTT----GAAAATC
-AAAGAAATT-CCA-GGAC-----CTGTATAC-GAC-TTTG-GAA-TA-CCC-TTT-CGTTCT-ATGT---AATTGACAT
AGACCCAAATCACTAGTAAAATGA------TGCATCGGGAA--TGG-----TCAG-------------------------
----------------------------------------GATAGCTCAGTCC???????????????????????????
????????????????????????????????????????????????????????????????????????????????
????????????????????????????????????????????????????????????????????????????????
????????????????????????????????????????????????????????????????????????????????
????????????????????????????????????????????????????????????????????????????????
????????????????????????????????????????????????????????????????????????????????
????????????????????????????????????????????????????????????????????????????????
????????????????????????????????????????????????????????????????????????????????
????????????????????????????????????????????????????????????????????????????????
????????????????????????????????????????????????????????????????????????????????
????????????????????????????????????????????????????????????????????????????????
????????????????????????????????????????????????????????????????????????????????
????????????????????????????????????????????????????????????????????????????????
????????????????????????????????????????????????????????????????
>caffra_C_MP528
AAA-GCCCGTTTGAC-TCCTTAACTATTTAT------------------CC--TATC-TTTT-------------A----
--TTT-AGTTAGCCGTTCAAAATTCGTTATCTTTTTGAT-TCACTCAACT-----GTTTCACAA----------------
----------------------AA-CAAAGGGATCATAGCGGAAATGC-TTTTCTCTGATCACAA-----GTCTTGTGAT
-----ATTTGATACACGTAC-AAATAAA-CATCTTT-GAGCAA-GGAATCTCCATTTGAATGATTCATGATCTATATCA-
TT-----ATT---------CGG-AATTC-GGACTG-----AAA--TAAAAAAAA----GTTTTCTTTTT----GAAAATC
-AAAGAAATT-CCA-GGAC-----CTGTATAC-GAC-TTTG-GAA-TA-CCC-TTT-CGTTCT-ATGT---AATTGACAT
AGACCCAAATCACTAGTAAAATGA------TGCATCGGGAA--TGG-----TCAG-------------------------
----------------------------------------GATAGCTCAGTCCGG-TAGAGCAGAGGACTGAAAATT-C-
TCGTGTCGCCAGTTCAAATCTGGTAAAAAGACTTTTT-------------------------------------------
---------------------GATT------TATTTGTATG-AAGAG-CGATTCGACAAAT---------------TAAT
TGA-----TATGCATCGA-CATA-CCTAT------TTTTT-AATT-----------TTTTAAAATTCTAGATT-TAGATT
AGACTCCC-ATATTTTTTT-------------------------------CCATCTAGATGTTTAGAA------------
----------------ATA-----GATATATACCCCATCTATTTTTTAGATGGGTAATTAGAT-GGGTAAAGAATAGATT
GTCG---------AAGTCTAAGTC-AAAAATTTAGACTGTATTTCCTCTTCTTTTAACA-TTTCTTTATATTCTCGTTC-
----CTATTCTATTTCTTCATTT-CCTACTACATGAATTTAGAGAAC-----CCGTA-TAAGTGATGTGCGCAGT--AC-
AAAGTTCATGATGCAGAACTCGTTT-GGTTCATCTTAG-----CGGATCATCCG----AAATAAGTA---TTTCTTCCAA
ATTTTACTTT-TTGTTAGACCCT-AC-ATACTCT--------------AAG-----------------------------
------------------------------------------------------------------AAAGATTCCATTT-
----CAAATAATTTATC-----AA-TGAC-TTTGTTTAATCTAG----------------AACAGAACGTACAATCC---
--TTAAATATCTGTAATTC--------TG------------GAATTTT-CGAAGTAAAGATTAGTTT--CTTATCATTCA
ACGAGCATC???????????????????????????????????????????????????????
>caffrorum_DB1445
AAA-GCCCGTTTGAC-TCCTTAACTATTTAT------------------CC--TATC-TTTT-------------A----
--TTT-AGTTAGGCGTTCAAAATTCATTATCTTTTTGAT-TCACTCAACT-----GTTTCACAA----------------
----------------------AA-CAAACGGATCATAGCGGAAATGC-TTTTCTCTGATCACAA-----GTCTTGTGAT
-----ATTTGATACACGTAC-AAATAAA-CATCTTT-GAGCAA-GGAATCTCCATTTGAATGATTCATGATCTATATCA-
TT-----ATT---------CGG-AATTC-GGACTG-----AAA--TAAAAAAAA----GTTTTCTTTTT----GAAAATC
-AAAGAAATT-CCA-GGAC-----CTGTATAC-GAC-TTTG-GAA-TA-CCC-TTT-CGTTCT-ATGT---AATTGACAT
AGACCGAAATCACTAGTAAAATGA------TGCATCGGGAA--TGG-----TCAG-------------------------
----------------------------------------GATAGCTCAGTCCGG-TAGAGCAGAGGACTGAAAATT-C-
TCGTGTCGCCAGTTCAAATCTGG---------------------------------------------------------
--------TTCCTGACGCA-GGATT------TATTTGTATG-AAGAG-CGATTCGACAAAT---------------TAAT
TGA-----TATGCATCGA-CATA-CCTAT------TTTTT-AATT-----------TATTAAAAATCTAGATT-TAGATT
AGACTCC--ATATTTTTTT-------------------------------CCATCTAGGTGTTTAGAA------------
----------------ATA-----GATATATACCCCATCTATTTTTTAGATGGGTAATTAGAT-GGGTAAAGAATAGATT
GTCG---------AAGGGTAAGTC-AAAAATTTAGACTGTATTTCCTCTTCTTTTAACA-TTTCTTTATATTCTCGTTC-
----CTATTCTATTTCTTCATTT-CCTACTACATGAATTTAGAGAAC-----CCGTA-TAAGTGATGTGCGCAGT--AC-
AAAGTTCATGATGCAGAACTCGTTT-GGTTCATCTTAG-----CGGATCATCCG----AAATAAGTA---TTTCTTCCAA
ATTTTACTTT-TTGG?????????????????????????????????????????????????????????????????
????????????????????????????????????????????????????????????????????????????????
????????????????????????????????????????????????????????????????????????????????
????????????????????????????????????????????????????????????????????????????????
????????????????????????????????????????????????????????????????
>caffrorum_MP644
AAA-GCCCGTTTGAC-TCCTTAACTATTTAT------------------CC--TATC-TTTT-------------A----
--TTT-AGTTAGGCGTTCAAAATTCATTATCTTTTTGAT-TCACTCAACT-----GTTTCACAA----------------
----------------------AA-CAAACGGATCATAGCGGAAATGC-TTTTCTCTGATCACAA-----GTCTTGTGAT
-----ATTTGATACACGTAC-AAATAAA-CATCTTT-GAGCAA-GGAATCTCCATTTGAATGATTCATGATCTATATCA-
TT-----ATT---------CGG-AATTC-GGACTG-----AAA--TAAAAAAAA----GTTTTCTTTTT----GAAAATC
-AAAGAAATT-CCA-GGAC-----CTGTATAC-GAC-TTTG-GAA-TA-CCC-TTT-CGTTCT-ATGT---AATTGACAT
AGACCGAAATCACTAGTAAAATGA------TGCATCGGGAA--TGG-----TCAG-------------------------
----------------------------------------GATAGCTCAGTCCGG-TAGAGCAGAGGACTGAAAATT-C-
TCGTGTCGCCAGTTCAAATCTGG---------------------------------------------------------
--------TTCCTGACGCA-GGATT------TATTTGTATG-AAGAG-CGATTCGACAAAT---------------TAAT
TGA-----TATGCATCGA-CATA-CCTAT------TTTTT-AATT-----------TATTAAAAATCTAGATT-TAGATT
AGACTCC--ATATTTTTTT-------------------------------CCATCTAGGTGTTTAGAA------------
----------------ATA-----GATATATACCCCATCTATTTTTTAGATGGGTAATTAGAT-GGGTAAAGAATAGATT
GTCG---------AAGGGTAAGTC-AAAAATTTAGACTGTATTTCCTCTTCTTTTAACA-TTTCTTTATATTCTCGTTC-
----CTATTCTATTTCTTCATTT-CCTACTACATGAATTTAGAGAAC-----CCGTA-TAAGTGATGTGCGCAGT--AC-
AAAGTTCATGATGCAGAACTCGTTT-GGTTCATCTTAG-----CGGATCATCCG----AAATAAGTA---TTTCTTCCAA
ATTTTACTTT-TTGGAAGACCCT-AC-ATACTCT--------------AAG-----------------------------
------------------------------------------------------------------AAAGATTCCATTT-
----CAAATAATTTATC-----AA-TGAC-TTTGTTTAATCTAG----------------AACAGAACGTACAATCC---
--TTAAATATCTGTAATTC--------TG------------GAATTTT-AGAAGTAAAGATTAGTTT--CTTATCATTCA
ACGAGCATC???????????????????????????????????????????????????????
>calcareophila_EO30159
????????????????????????????????????????????????????????????????????????????????
?????????????????????ATTCGTTATCTTTTTGAT-TCACTCAACT-----GTTTCACAA----------------
----------------------AA-CAAAGGGATCGTAGCGGAAATGC-TTTTCTCTGATCACAA-----GTCTTGTGAT
-----ATTTGATACACGTAC-AAATAAA-CATCTTT-GAGCAA-GGAATCTCCATTTGAATGATTCATGATCTATATCA-
TT-----ATT---------CGG-AATTC-GGACTG-----AAA--TAAAAAAAA----GTTTTCTTTTT----GAAAATC
-AAAGAAATT-CCA-GGAC-----CTGTATAC-GAC-TTTG-GAA-TA-CCC-TTT-CGTTCT-ATGT---AATTGACAT
AGACCCAAATCACTAGTAAAATGA------TGCATCGGGAA--TGG-----TCAG-------------------------
----------------------------------------GATAGCTCAGTCCGG-TAGAGCAGAGGACTGAAAATT-C-
TCGTGTCGCCAGTTCAAATCTGG---------------------------------------------------------
--------TTCCTGACGCA-GGATT------TATTTGTATT-AAGAG-CGATTCGACAAAT---------------TAAT
TGA-----TATGCATCGA-CATA-CCTAT------CTTTT-AATT-----------TATTAAAAATCTAGATT-TAGATT
AGACTCC--ATATTTTTTT-------------------------------CCATCTAGGTATTTAGAA------------
----------------ATA-----GATATATACCCCATCTATTTTTTAGATGGGTAATTAGAT-GGGTAAAGAATAGATT
GTCG---------AAGTCTAAGTC-AAAAATTTAGACTGTATTTCCTCTTCTTTTAACA-TTTCTTTCTATTCTCGTTC-
----CTATTCTATTTCTTCATTT-CCTACTACATGAATTTAGAGAAC-----CCGTA-TAAGTGATGTGCGCAGT--AC-
AAAGTTCATGATGCAGAACTCGTTT-GGTTCATCTTAG-----CGGATCATCCG----AAATAAGTA---TTTCTTCCAA
ATTTTACTTT-TTGTTAGACCCT-AC-ATACTCT--------------AAG-----------------------------
------------------------------------------------------------------AAAGATTCCATTT-
----CAAATAATTTATC-----AA-TGAC-TTTGTTTAATCTAG----------------AACAGAACGTACAATCC---
--TTAAATATCTGTAATTC--------TG------------GAATTTT-CGAAGTAAAGATTAGTTT--CTTATCATTCA
ACGAGCATC???????????????????????????????????????????????????????
>calcicola_EO12814
AAA-GCCCGTTTGAC-TCCTTAACTATTTAT------------------CC--TATC-TTTT-------------A----
--TTT-AGTTAGCCGTTCAAAATTCGTTATCTTTTTGAT-TCACTCAACT-----GTTTCACAA----------------
----------------------AA-CAAAGGGATCGTAGCGGAAATGC-TTTTCTCTGATCACAA-----GTCTTGTGAT
-----ATTTGATACAAGTAC-AAATAAA-CATCTTT-GAGCAA-GGAATCTCCATTTGAATGATTCATGATCTATATCA-
TT-----ATT---------CGG-AATTC-GGACTG-----AAA--TAAAAAAAA----GTTTTCTTTTTTTTTGAAAATC
-AAAGAAATT-CCA-GGAC-----CTGTATAC-GAC-TTTG-GAA-TA-TCC-TTT-CGTTCT-ATGT---AATTGACAT
AGACCCAAATCACTAGTAAAATGA------TGCATCGGGAA--TGG-----TCAG-------------------------
----------------------------------------GATAGCTCAGTCCGG-TAGAGCAGAGGACTGAAAATT-C-
TCGTGTCGCCAGTTCAAATCTGG---------------------------------------------------------
--------TTCCTGACGCA-GGATT------TATTTGTATG-AAGAG-CGATTCGACAAAT---------------TAAT
TGA-----TATGCATCGA-CATA-CCTAT------TTTTT-AATT-----------TATTAAAAATCTAGATT-TAGATT
AGACTCC--ATATTTTTTT-------------------------------CCATCTAGGTGTTTAGAA------------
----------------ATA-----GATATATACCCCATCTATTTTTTAGATGGGTAATTAGAT-GGGTAAAGAATAGATT
GTCG---------AAGTCTAAGTC-AAAAATTTAGACTGTATTTCCTCTTCTTTTAACA-TTTCTTTCTATTCTCGTTC-
----CTATTCTATTTCTTCATTT-CCTACTACATGAATTTAGAGAAC-----CCGTA-TAAGTGATGTGCGCAGT--AC-
AAAGTTCATGATGCAGAACTCGTTT-GGTTCATCTTAG-----CGGATCATCCG----AAATAAGTA---TTTCTTCCAA
ATTTTACTTTGTTGTTAGACCCT-AC-ATACTCT--------------AAG-----------------------------
------------------------------------------------------------------AAAGATTCCATTT-
----CAAATAATTTATC-----AA-TGAC-TTTGTTTAATCTAG----------------AACAGAACGTACAATCC---
--TTAAATATCTGTAATTC--------TG------------GAATTTT-CGAAGTAAAGATTAGTTT--CTTATCATTCA
ACGAGCATC???????????????????????????????????????????????????????
>caledonica_JW103
AAA-GCCCGTTTGAC-TCCTTAACTATTTAG------------------CC--TATC-TTTT-------------A----
--TTT-AGTTAGCCGTTCAAAATTCGTTATCTTTTTGAT-TCACTCAACT-----GTTTCACAA----------------
----------------------AA-CAAAGGGATCGTAGCGGAAATGC-TTTTCTCTGATCACAA-----GTCTTGTGAT
-----ATTTGATACACGTAC-AAATAAA-CATCTTT-GAGCAA-GGAATCTCCATTTGAATGATTCATGATCTATATCA-
TT-----ATT---------CGG-AATTC-GGACTG-----AAA--TAAAAAAAA----GTTTTATTTTT----GAAAATC
-AAAGAAATT-CCA-GGAC-----CTGTATAC-GAC-TTTG-GAA-TA-CCC-TTT-CGTTCT-ATGT---AATTGACAG
AGACCCAAATCACTAGTAAAATGA------TGCATCGGGAA--TGG-----TCAG-------------------------
----------------------------------------GATAGCTCAGTCCGG-TAGAGCAGAGGACTGAAAATT-C-
TCGTGTCACCAGTTCAAATCTGG---------------------------------------------------------
--------TTCCTGA-----------------------------------------------------------------
---------------------TA-CCTAT------TTTTT-AATA-----------TATTAAAAATCTAGATT-TAGATT
AGACTCC--ATATTTTTTT-------------------------------CCATCTAGGTGTTTAGAA------------
----------------ATA-----GATATATACCCCATCTATTTTTTAGATGGGTAATTAGAT-GGGTAAAGAATAGATT
GTCG---------AAGTCTAAGTC-AAAAATTTAGACTGTATTTCCTCTTCTTTTAACA-TTTCTTTCTATTCTCGTTC-
----CTATTCTATTTCTTCATTT-CCTACTACATGAATTTAGAGAAC-----CCGTA-TAAGTGATGTGCGCAGT--AC-
AAAGTTCATGATGCAGAACTCGTTT-GGTTCATCTTAG-----CGGATCATCCG----AAATAAGTA---TTTCTTCCAA
ATTTTACTTT-TTGTTAGACCCT-AC-ATACTCT--------------AAG-----------------------------
------------------------------------------------------------------AAAGATTCCATTT-
----CAAATAATTTATC-----AA-TGAC-TTTGTTTAATCTAG----------------AACAGAACGTACAATCC---
--TTAAATATCTGTAATTC--------TG------------GAATTTT-CGAAGTAAAGATTAGTTT--CTTATCATTCA
ACGAGCATC???????????????????????????????????????????????????????
>calycina_EO12532
????????????????????????????????????????????????????????????????????????????????
?????????????????????ATTCGTTATCTTTTTGAT-TCACTCAACT-----GTTTCACAA----------------
----------------------AA-CAAAGGGATCGTAGCGGAAATGC-TTTTCTCTGATCACAA-----GTCTTGTGAT
-----ATTTGATACACGTAC-AAATAAA-CATCTTT-GAGCAA-GGAATCTCCATTTGAATGATTCATGATCTATATCA-
TT-----ATT---------CAG-AATTC-GGACTG-----AAA--TAAAAAAAA----GTTTTCTTTTT----GAAAATC
-AAAGAAATT-CCA-GGAC-----CTGTATAC-GAC-TTTG-GAA-TA-CCC-TTT-CGTTCT-ATGT---AATTGACAT
AGACCCAAATCACTAGTAAAATGA------TGCATCGGGAA--TGG-----TCAG-------------------------
----------------------------------------GATAGCTCAGTCCGG-TAGAGCAGAGGACTGAAAATT-C-
TCGTGTCGCCAGTTCAAATCTGG---------------------------------------------------------
--------TTCCTGACGCA-GGATT------TATTTGTATG-AAGAC-CGATTCGACAAAT---------------TAAT
TGA-----TATGCATCGA-CATA-CCTAT------TTTTT-AATT-----------TATTAAAAATCTAGATT-TAGATT
AGACTCC--ATATTTTTTT-------------------------------CCATCTAGGTGTTTAGAA------------
----------------ATA-----GATATATACCCCATCTATTTTTTAGATGGGTAATTAGAT-GGGTAAAGAATAGATT
GTCG---------AAGTCTAAGTC-AAAAATTTAGACTGTATTTCCTCTTCTTTTAACA-TTTCTTTCTATTCTCGTTC-
----CTATTCTATTTCTTCATTT-CCTACTACATGAATTTAGAGAAC-----CCGTA-TAAGTAATGTGCGCAGT--AC-
AAAGTTCATGATGCAGAACTCGTTT-GGTTCATCTTAG-----CGGATCATCCG----AAATAAGTA---TTTCTTCCAA
ATTTTACTTT-TTGTTAGACCCT-AC-ATACTCT--------------AAG-----------------------------
------------------------------------------------------------------AAAGATTCCATTT-
----CAAATAATTTATC-----AA-TGAC-TTTGTTTAATCTAG----------------AACAGAACGTACAATCC---
--TTAAATATCTGTAATTC--------TG------------GAATTTT-CGAAGTAAAGATTAGTTT--CTTATCATTCA
ACGAGCATC???????????????????????????????????????????????????????
>cameronii_ANA
AAA-GCCCGTTTGAC-TCCTTAACTATTTAT------------------CC--TATC-TTTT-------------A----
--TTT-AGTTAGCCGTTCAAAATTCGTTATCTTTTTGAT-TCACTCAACT-----GTTTCACAA----------------
----------------------AA-CAAAGGGATCATAGCGGAAATGC-TTTTCTCTGATCACAA-----GTCTTGTGAT
-----ATTTGATACACGTAC-AAATAAA-CATCTTT-GAGCAA-GGAATCTCTATTTGAATGATTCATAATCTATATCA-
TT-----ATT---------CGG-AATTC-GGACTG-----AAA--TAAAAAAAA----GTTTTATTTTT----GAAAATC
-AAAGAAATT-CCA-GGAC-----CTGTATAC-GAC-TTTG-GAA-TA-CCC-TTT-CGTTCT-ATGT---AATTGACAT
AGACCCAAATCACTAGTAAAATGA------TGCATCGGGAA--TGG-----TCAG-------------------------
----------------------------------------GATAGCTCAGTCCGG-TAGAGCAGAGGACTGAAAATT-C-
TCGTGTCGCCAGTTCAAATCTGG---------------------------------------------------------
--------TTCCTGA-----------------------------------------------------------------
---------------------TA-CCTAT------TTTTT-AATT-----------TATTAAAAATCTAGATT-TAGATT
AGACTCC--ATATTTTTTT-------------------------------CCATCTAGGTGTTTAAAA------------
----------------ATA-----GATATATACCCCATCTATTTTTTAGATGGGTAATTAGAT-GGGTAAAGAATAGATT
GTCG---------AAGTCTAAGTC-AAAAATTTAGACTGTATTTCCTCTTCTTTTAACA-TTTCTTTCTATTCTCGTTC-
----CTATTCTATTTCTTCATTT-CCTACTACATGAATTTAGAGAAC-----CCGTA-TAAGTGATGTGCGCAGT--AC-
AAAGTTCATGATGCAGAACTCGTTT-GGTTCATCTTAG-----CGGATCATCCG----AAATAAGTA---TTTCTTCCAA
ATTTTACTTT-TTGTTAGACCCT-AC-ATACTCT--------------AAG-----------------------------
------------------------------------------------------------------AAAGATTCCATTT-
----CAAATAATTTATC-----AA-TGAC-TTTGTTTAATCTAG----------------AACAGAACGTACAATCC---
--TTAAATATCTGTAATTC--------TG------------GAATTTT-CGAACTAAAGATTAGTTT--CTTATCATTCA
ACGAGCATC???????????????????????????????????????????????????????
>campanularis_EO11352
????????????????????????????????????????????????????????????????????????????????
?????????????????????ATTCGTTATCTTTTTGAT-TCACTCAACT-----GTTTCACAA----------------
----------------------AA-CAAAGGGATCGTAGCGGAAATGC-TTTTCTCTGATCACAA-----GTCTTGTGAT
-----ATTTGATACACGTAC-AAATAAA-CATCTTT-GAGCAA-GGAATCTCCATTTGAATGATTCATGATCTATATCA-
TT-----ATT---------CGG-AATTC-GGACTG-----AAA--TAAAAAAAA----GTTTTCTTTTT----GAAAATC
-AAAGAAATT-CCA-GGAC-----CTGTATAC-GAC-TTTG-GAA-TA-CCC-TTT-CGTTCT-ATGT---AATTGACAT
AGACCCAAATCACTAGTAAAATGA------TGCATCGGGAA--TGG-----TCAG-------------------------
----------------------------------------GATAGCTCAGTCCGG-TAGAGCAGAGGACTGAAAATT-C-
TCGTGTCGCCAGTTCAAATCTGG---------------------------------------------------------
--------TTCCTGA-----------------------------------------------------------------
---------------------TA-CCTAT------TTTTT-AATT-----------TATTAAAAATCTAGATT-TAGATT
AGACTCC--ATATTTTTTT-------------------------------CCATCTAGGTATTTAGAA------------
----------------ATA-----GATATATACCCCATCTATTTTTTAGATGGGTAATTAGAT-GGGTAAAGAATAGATT
GTCG---------AAGTCTAAGTC-AAAAATTTAGACTGTATTTCCTCTTCTTTTAACA-TTTCTTTCTATTCTCGTTC-
----CTATTCTATTTCTTCATTT-CCTACTACATGAATTTAGAGAAC-----CCGTA-TAAGTGATGTGCGCAGT--AC-
AAAGTTCATGATGCAGAACTCGTTT-GGTTCATCTTAG-----CGGATCATCCG----AAATAAGTA---TTTCTTCCAA
ATTTTACTTT-TTGTTAGACCCT-AC-ATACTCT--------------AAG-----------------------------
------------------------------------------------------------------AAAGATTCCATTT-
----C-AATAATTTATC-----AA-TGAC-TTTGTTTAATC???????????????????????????????????????
????????????????????????????????????????????????????????????????????????????????
????????????????????????????????????????????????????????????????
>canaliculata_BG590
????????????????????????????????????????????????????????????????????????????????
?????????????????????ATTCGTTATCTTTTTGAT-TCACTCAACT-----GTTTCACAA----------------
----------------------AA-CAAAGGGATCATAGCGGAAATGC-TTTTCTCTGATCACAA-----GTCTTGTGAT
-----ATTTGATACACGTAC-AAATAAA-CATCTTT-GAGCAA-GGAATCTCCATTTGAATGATTCATGATCTATATCA-
TT-----ATT---------CGG-AATTC-GGACTG-----AAA--TAAAAAAAA----GTTTTCTTTTT----GAAAATC
-AAAGAAATT-CCA-GGAC-----CTGTATAC-GAC-TTTG-GAA-TA-CCC-TTT-CGTTCT-ATGT---AATTGACAT
AGACCCAAATCACTAGTAAAATGA------TGCATCGGGAA--TGG-----TCAG-------------------------
----------------------------------------GATAGCTCAGTCCGG-TAGAGCAGAGGACTGAAAATT-C-
TCGTGTCGCCAGTTCAAATCTGG---------------------------------------------------------
--------TTCCTGACGCA-GGATT------TATTTGTATG-AAGAG-CGATTCGACAAAT---------------TAAT
TGA-----TATGCATCGA-CATA-CCTAT------TTTTT-AATT-----------TTTTAAAAATCTAGATT-TAGATT
AGACTCC--ATATTTTTTT-------------------------------CCATCTAGATGTTTAGAA------------
----------------ATA-----GATATATACCCCATCTATTTTTTAGATGGGTAATTAGAT-GGGTAAAGAATAGATT
GTCG---------AAGTCTAAGTC-TAAAATTTAGACTGTATTTCCTCTTCTTTTAACA-TTTCTTTATATTCTCGTTC-
----CTATTCTATTTCTTCATTT-CCTACTACATGAATTTAGAGAAC-----CCGTA-TAAGTGATGTGCGCAGT--AC-
AAAGTTCATGATGCAGAACTCGTTT-GGTTCATCTTAG-----CGGATCATCCG----AAATAAGTA---TTTCTTCCAA
ATTTTACTTT-TTGTTAGACCCT-AC-ATACTCT--------------AAG-----------------------------
------------------------------------------------------------------AAAGATTCCATTT-
----CAAATAATTTATC-----AA-TGAC-TTTGTTTAATCTAG----------------AACAGAACGTACAATCC---
--TTAAATATCTGTAATTCTGGAATTCTG------------GAATTTT-CGAAGTAAAGATTAGTTT--CTTATCATTCA
ACGA????????????????????????????????????????????????????????????
>canescens_ANA
AAA-GCCCGTTTGAC-TCCTTAACTATTTAT------------------CC--TATC-TTTT-------------A----
--TTT-AGTTAGCCGTTCAAAATTCGTTATCTTTTTGAT-TCACTCAACT-----GTTTCACAA----------------
----------------------AA-CAAAGGGATCATAGCGGAAATGC-TTTTCTCTGATCACAA-----GTCTTGTGAT
-----ATTTGATACAAGTAC-AAATAAA--ATCTTT-GAGCAA-GGAATCTCCATTTGAATGATTCATGATCTATATCA-
TT-----ATT---------CGG-AATTC-GGACTG-----AAA--TAAAAAAAA----GTTTTCTTTTT----GAAAATC
-AAAGAAATT-CCA-GGAC-----CTGTATAC-GAC-TTTG-GAA-TA-CCC-TTT-CGTTCT-ATGT---AATTGACAT
AGACCCAAATCACTAGTAAAATGA------TGCATCGGGAA--TGG-----TCAG-------------------------
----------------------------------------GATAGCTCAGTCCGG-TAGAGCAGAGGACTGAAAATT-C-
TCGTGTCGCCAGTTCAAATCTGG---------------------------------------------------------
--------TTCCTGACGCA-GGATT------TATTTGTATG-AAGAG-CGATTCGACAAAT---------------TAAT
TGA-----TATGCATCGA-CATA-CCTAT------TTTTT-AAAT-----------TTTTAAAAATCTAGATT-TAGATT
AGACTCC--ATATTTTTAT-------------------------------CCATCTAGGTGTTTAGAA------------
----------------ATA-----GATATATACCCCATCTATTTTTTAGATGGGTAATTAGAT-GGGTAAAGAATAGATT
GTCG---------AAGTCTAAGTC-AAAAATTTAGACTGTATTTCCTCTTCTTTTAACA-TTTCTTTATATTCTCGTTC-
----CTATTCTATTTCTTCATTT-CCTACTACATGAATTTAGAGAAC-----CCGTA-TAAGTGATGTGCGCAGT--AC-
AAAGTTCATGATGCAGAACTCGTTT-GGTTCATCTTAG-----CGGATCATCCG----AAATAAGTA---TTTCTTCCAA
ATTTTACTTT-TTGTTAGACCCT-AC-ATACTCT--------------AAG-----------------------------
------------------------------------------------------------------AAAGATTCCATTT-
----CAAATAATTTATC-----AA-TGAC-TTTGTTTAATCTAG----------------AACAGAACGTACAATCC---
--TTAAATATCTGTAATTC--------TG------------GAATTTT-CGAACTAAAGATTAGTTT--CTTATCATTCA
ACGAGCATC???????????????????????????????????????????????????????
>capensis_MP1047
????????????????????????????????????????????????????????????????????????????????
????????????????????????????????????GAT-TCACTCAACT-----GTTTCACAA----------------
----------------------AA-CAAAGGGATCGTAGGGGAAATGC-TTTTCTCTGATCACAA-----GTCTTGTGAT
-----ATTTGATACACGTAC-AAATAAA-CATCTTT-GAGCAA-GGAATCTCCATTTGAATGATTCATGATCTATATCA-
TT-----ATT---------CGG-AATTC-GGACTG-----AAA--TAAAAAAAA----GTTTTCTTTTT----GAAAATC
-AAAGAAATT-CCA-GGAC-----CTGTATAC-GAC-TTTG-GAA-TA-CCC-TTT-CGTTCT-ATGT---AATTGACAT
ATACCCAAATCACTAGTAAAATGA------TGCATCGGGAA--TGG-----TCAG-------------------------
----------------------------------------GATAGCTCAGTCCGG-TAGAGCAGAGGACTGAAAATT-C-
TCGTGTCGCCAGTTCAAATCTGG---------------------------------------------------------
--------TTCCTGACGCA-GGATT------TATTTGTATG-AAGAG-CGATTCGAAAAAT---------------TATA
TGA-----TATGCATCGA-CATA-CCGAT------TTTTT-AATT-----------TATTTAAAATCTAGATT-TAGATT
AGACTCC--ATATTTTTTT-------------------------------CCATCTATGTATTTAGAA------------
----------------ATA-----GATATATACCCCATCTATTTTTTAGATGGGTAATTAGAT-GGGTAAAGAATAGATT
GTCG---------AAGTCTAAGTC-AAAAATTTAGACTGTATTTCCTCTTCTTTTAACA-TTTCGTTCTATTCTCGTTC-
----CTATTCTATTTCTTCATTT-CCTACTACATGAATTTAGAGAAC-----CCGTA-TAAGTGATGTGCGCAGT--AC-
AAAGTTCATGATGCAGAACTCGTTT-GGTTCATCTTAG-----CGGATCATCCG----AAATAAGTA---TTTCTTCCAA
ATTTTACTTT-TTGTTAGACCCT-AC-ATACTCT--------------AAG-----------------------------
------------------------------------------------------------------AAAGATTCCATTT-
----CAAATAATTTATC-----AA-TGAC-TTTGTTTAATCTAG----------------AACAGAACGTACAATCC---
--TTAAATATCTGTAATTC--------TG------------GAATTTT-CGAAGTAAAGATTAGTTT--CTTATCATTC?
????????????????????????????????????????????????????????????????
>capillaris_MP1066
????????????????????????????????????????????????????????????????????????????????
???????????????????????????????????????????????ACT-----GTTTCACAA----------------
----------------------AA-CAAAGGGATCGTAGCGGAAATGC-TTTTCTCTGATCACAA-----GTCTTGTGAT
-----ATTTGATACACGTAC-AAATAAA-CATCTTT-GAGCAA-GGAATCTCCATTTGAATGATTCATGATCTATATCA-
TT-----ATT---------CGG-AATTC-GGACTG-----AAA--TAAAAAAAAA---GTTTTCTTTTT----GAAAATC
-AAAGAAATT-CCA-GGAC-----CTGTATAC-GAC-TTTG-GAA-TA-CCC-TTT-CGTTCT-ATGT---AATTGACAT
AGACCCAAATCACTAGTAAAATGA------TGCATCGGGAA--TGG-----TCAG-------------------------
----------------------------------------GATAGCTCAGTCCGG-TAGAGCAGAGGACTGAAAATT-C-
TCGTGTCGCCAGTTCAAATCTGG---------------------------------------------------------
--------TTCCTGA----------------TATTTGTATT-AAGAG-CGATTCGACAAAT---------------TAAT
TGA-----TATGCATCGA-CATA-CCTAT------TTTTT-AATT-----------TATAAAAAATCTAGATT-TAGATT
AGACTCC--ATATTTCTTT-------------------------------CCATCTAGGTATTTAGAA------------
----------------ATA-----GATATATACCCCATCTATTTTTTAGATGGGTAATTAGAT-GGGTAAAGAATAGATT
GTCG---------AAGTCTAAGTC-AAAAATTTAGACTGTATTTCCTCTTCTTTTAACA-TTTCTTTCTATTCTCGTTC-
----CTATTCTATTTCTTCATTT-CCTACTACATGAATTTAGAGAAC-----CCGTA-TAAGTGATGTGCGCAGT--AC-
AAAGTTCATGATGCAGAACTCGTTT-GGTTCATCTTAG-----CGGATCATCCG----AAATAAGTA---TTTCTTCCAA
ATTTTACTTT-TTGTTAGACTCT-AC-ATACTCT--------------AAG-----------------------------
------------------------------------------------------------------AAAGATTCCTTTT-
----CAAATAATTTATC-----AA-TGAC-TTTGTTTAATCTAG----------------AACAGAACGTACAATCC---
--TTAAATATCTGTAATTC--------TG------------GAATTTT-CGAAGTAAAG?????????????????????
????????????????????????????????????????????????????????????????
>capitata_ANA
AAA-GCCCGTTTGAC-TCCTTAACTATTTAT------------------CC--TATC-TTTT-------------A----
--TTT-AGTTAGCCGTTCAAAATTCGTTATCTTTTTGAT-TCACTCAACT-----GTTTCACAA----------------
----------------------AA-CAAAGGGATCATAGCGGAAATGC-TTTTCTCTGATCACAA-----GTCTTGTGAT
-----ATTTGATACATGTAC-AAATAAA-CATCTTT-GAGCAA-GGAATCTCCATTTGAATGATTCATGATCTATATCA-
TT-----ATT---------CGG-AATTC-GGACGG-----AAA--TAAAAAAAAA---GTTTTCTTTTT----GAAAATC
-AAAGAAATT-CCA-GGAC-----CTGTATAC-GAC-TTTG-GAA-TA-CCC-TTT-CGTTCT-ATGT---AATTGACAT
AGACCCAAATCACTAGTAAAATGA------TGCATCGGGAA--TGG-----TCAG-------------------------
----------------------------------------GATAGCTCAGTCC???????????????????????????
????????????????????????????????????????????????????????????????????????????????
????????????????????????????????????????????????????????????????????????????????
????????????????????????????????????????????????????????????????????????????????
????????????????????????????????????????????????????????????????????????????????
????????????????????????????????????????????????????????????????????????????????
????????????????????????????????????????????????????????????????????????????????
????????????????????????????????????????????????????????????????????????????????
????????????????????????????????????????????????????????????????????????????????
????????????????????????????????????????????????????????????????????????????????
????????????????????????????????????????????????????????????????????????????????
????????????????????????????????????????????????????????????????????????????????
????????????????????????????????????????????????????????????????????????????????
????????????????????????????????????????????????????????????????
>capitata_MP1044
????????????????????????????????????????????????????????????????????????????????
?????????????????????ATTCGTTATCTTTTTGAT-TCACTCAACT-----GTTTCACAA----------------
----------------------AA-CAAAGGGATCATAGCGGAAATGC-TTTTCTCTGATCACAA-----GTCTTGTGAT
-----ATTTGATACATGTAC-AAATAAA-CATCTTT-GAGCAA-GGAATCTCCATTTGAATGATTCATGATCTATATCA-
TT-----ATT---------CGG-AATTC-GGACGG-----AAA--TAAAAAAAAA---GTTTTCTTTTT----GAAAATC
-AAAGAAATT-CCA-GGAC-----CTGTATAC-GAC-TTTG-GAA-TA-CCC-TTT-CGTTCT-ATGT---AATTGACAT
AGACCCAAATCACTAGTAAAATGA------TGCATCGGGAA--TGG-----TCAG-------------------------
----------------------------------------GATAGCTCAGTCCGG-TAGAGCAGAGGACTGAAAATT-C-
TCGTGTCGCCAGTTCAAATCTGG---------------------------------------------------------
--------TTCCTGACGCA-GGATT------TATTTGTATG-AAAAG-CGATTCGACAAAT---------------TAAT
TGA-----TATGCATCGA-CATA-CCTAT------TTTTT-AATA-----------AATTAAAAATCTAGATT-TAGATT
AGACTCC--ATATTTTTTT-------------------------------CCATCTAGGTGTTTAGAA------------
----------------ATA-----GATATATACCCCATCTATTTTTTAGATGGGTAATTAGAT-GGGTAAAGAATAGATT
GTCG---------AAGTCTAAGTC-AAAAATTTAGACTGTATTTCCTCTTCTTTTAACA-TTTCTTTATATTCTCGTTC-
----CTATTCTATTTCTTCATTT-CCTACTACATGAATTTAGAGAAC-----CCGTA-TAAGTGATGTGCGCAGT--AC-
AAAGTTCATGATGCAGAACTCGTTT-GGTTCATCTTAG-----CGGATCATCCG----AAATAAGTA---TTTCTTCCAA
ATTTTACTTT-TTGTTAGACCCT-AC-ATACTCT--------------AAG-----------------------------
------------------------------------------------------------------AAAGATTCCATTT-
----CAAATAATTTATC-----AA-TGAC-TTTGTTTAATCTAG----------------AACAGAACGTACAATCC---
--TTAAATATCTGTAATTC--------TG------------GAATTTT-CGAAGTAAAGATTAGTTT--CTTATCATTCA
ACGAGCATC???????????????????????????????????????????????????????
>caprina_EO12772
????????????????????????????????????????????????????????????????????????????????
????????????????????????????????????????????????????????????????????????????????
????????????????????????????????????????????????????????????????????????????????
????????????????????????????????????????????????????????????????????????????????
????????????????????????????????????????????????????????????????????????????????
????????????????????????????????????????????????????????????????????????????????
????????????????????????????????????????????????????????????????????????????????
????????????????????????????????????????????????????????????????????????????????
????????????????????????????????????????????????????????????????????????????????
????????????????????????????????????????????????????????????????????????????????
?????????????????????????????????????????????????????????????AAAATCTAGATT-TAGATT
AGACTTC--ATATTTTTTT-------------------------------CCATCTAGGTGTTTAGAA------------
----------------ATA-----GATATATACCCCATCTATTTTTTAGATGGGTAATTAGAT-GGGTAAAGAATAGATT
GTCG---------AAGTCTAAGTC-AAAAATTTAGACTGTATTTCCTCTTCTTTTAACA-TTTCTTTCTATTCTCGTTC-
----CTATTCTATTTCTTCATTT-CCTACTACATGAATTTAGAGAAC-----CCGTA-TAAGTGATGTGCGCAGT--AC-
AAAGTTCATGATGCAGAACTCGTTT-GGTTCATCTTAG-----CGGATCATCCG----AAATAAGTA---TTTCTTCCAA
ATTTTACTTTGTTGTTAGACCCT-AC-ATACTCT--------------AAG-----------------------------
------------------------------------------------------------------AAAGATTCCATTT-
----CAAATAATTTATC-----AA-TGAC-TTTGTTTAATCTAG----------------AACAGAACGTACAATCC---
--TTAAATATCTGTAATTC--------TG------------GAATTTT-CGAAGTAAAGATTAGTTT--CTTATCATTCA
ACGAGCATC???????????????????????????????????????????????????????
>carnea_ATsn5
AAA-GCCCGTTTGAC-TCCTTAACTATTTAT------------------CC--TATC-CTTT-------------A----
--TTT-AGTTAGCCGTTCAAAATTCATTATCTTTTTGAT-TCACTCAACT-----GTTTCACAA----------------
----------------------AA-CAAACGGTTGATAGCAGAAATGC-TTTTCTCTGATCACAACACAAGTCTTATGAT
-----ATTTGATACACGTAC-AAATAAA-CATCTTT-GAGCAA-GGAATCTCCATTTGAATGATTCATGATCTATATCA-
TT-----ATT---------CGG-AATTC-GGACTG-----AAA--TAAAAAAAAAA----TTTCTTTTT----GAAAATC
-AAAGAAATT-CCA-GGAC-----CTGTATAC-GAC-TTTA-GAA-TA-CCC-TTT-CATTCT-ATGT---AATTGACAT
AGACCCAAATCACTAGTAAAATGA------TGCATCGGGAA--TGG-----TCAG-------------------------
----------------------------------------GATAGCTCAGTCCGG-CAGAGCAGAGGACTGAAAATT-C-
TCGTGTCGCCAGTTCAAATCTGG---------------------------------------------------------
--------TTCCTGACGCA-GGATT------AATTTGTATG-AGGAG-CGATTCGACAAAT---------------TAAT
TGG-----TATGCATCGA-CATA-CCTAT------TTTTT--TTT-----------TATTAAAAATCTAGATT-TAGATT
AGAGTCC--TTATTTTTTT-------------------------------CCATCTAGGTGTTTAGAAATAGATATATAA
TTAGAAATAGATATATATA-----GATATATACCCCATCTATTTTTTAGATGGGTAATTAGAT-GGGTAAAGAATAGATT
GTCG---------AAGGGTAAGTC-TAAAATTTAGACTGTATTTCCTCTTCTTTTAACA-TTTCTTTATATTCTCGTTC-
----CTATTCTATTTCTTCATTT-CCTACTACATGAATTTAGCGAAC-----CCGTA-TAAGTGATGTGCGCAGT--AC-
AAAGTTCATGATGCAGAACTCGTTT-GGTTCATCTTAG-----CGGATCATCCG----AAATAAGTA---TTTCTTTCAA
ATTTTACTTT-TTGTTAGACCCT-AC-ATACTCT--------------AAA-----------------------------
------------------------------------------------------------------AAAGATTCCATTT-
----CAAGTAATTTATC-----AA-TTAC-TTTGTTTAATCTAG----------------AACAGAACGTACAATCC---
--TTAAATATCTGTAATTC--------CG------------GAATTTT-CGAAGTAAAAATTAGTTT--CTTATCATTCA
ACGAGCATC???????????????????????????????????????????????????????
>carnea_b_ANA
AAA-GCCCGTTTGAC-TCCTTAACTATTTAT------------------CC--TATC-CTTT-------------A----
--TTT-AGTTAGCCGTTCAAAATTCATTATCTTTTTGAT-TCACTCAACT-----GTTTCACAA----------------
----------------------AA-CAAACGGTTGATAGCAGAAATGC-TTTTCTCTGATCACAACACAAGTCTTATGAT
-----ATTTGATACACGTAC-AAATAAA-CATCTTT-GAGCAA-GGAATCTCCATTTGAATGATTCATGATCTATATCA-
TT-----ATT---------CGG-AATTC-GGACTG-----AAA--TAAAAAAAAAA----TTTCTTTTT----GAAAATC
-AAAGAAATT-CCA-GGAC-----CTGTATAC-GAC-TTTA-GAA-TA-CCC-TTT-CATTCT-ATGT---AATTGACAT
AGACCCAAATCACTAGTAAAATGA------TGCATCGGGAA--TGG-----TCAG-------------------------
----------------------------------------GATAGCTCAGTCC???????????????????????????
????????????????????????????????????????????????????????????????????????????????
????????????????????????????????????????????????????????????????????????????????
????????????????????????????????????????????????????????????????????????????????
????????????????????????????????????????????????????????????????????????????????
????????????????????????????????????????????????????????????????????????????????
????????????????????????????????????????????????????????????????????????????????
????????????????????????????????????????????????????????????????????????????????
????????????????????????????????????????????????????????????????????????????????
????????????????????????????????????????????????????????????????????????????????
????????????????????????????????????????????????????????????????????????????????
????????????????????????????????????????????????????????????????????????????????
????????????????????????????????????????????????????????????????????????????????
????????????????????????????????????????????????????????????????
>caterviflora_EO12785
????????????????????????????????????????????????????????????????????????????????
?????????????????????ATTCGTTATCTTTTTGAT-TCACTCAACT-----GTTTCACAA----------------
----------------------AA-CAAAGGGATCATAGCGGAAATGC-TTTTCTCTGATCACAA-----GTCTTGTGAT
-----ATTTGATACAAGTAC-AAATAAA--ATCTTT-GAGCAA-GGAATCTCCATTTGAATGATTCATGATCTATATCA-
TT-----ATT---------CGG-AATTC-GGACTG-----AAA--TAAAAAAAA----GTTTTCTTTTT----GAAAATC
-AAAGAAATT-CCA-GGAC-----CTGTATAC-GAC-TTTG-GAA-TA-CCC-TTT-CGTTCT-ATGT---AATTGACAT
AGACCCAAATCACTAGTAAAATGA------TGCATCGGGAA--TGG-----TCAG-------------------------
----------------------------------------GATAGCTCAGTCCGG-TAGAGCAGAGGACTGAAAATT-C-
TCGTGTCGCCAGTTCAAATCTGG---------------------------------------------------------
--------TTCCTGACGCA-GGATT------TATTTGTATG-AAGAG-CGATTCGACAAAT---------------TAAT
TGA-----TATGCATCGA-CATA-CCTAT------TTTTT-AAAT-----------TTTTAAAAATCTAGATT-TAGATT
AGACTCC--ATATTTTTAT-------------------------------CCATCTAGGTGTTTAGAA------------
----------------ATA-----GATATATACCCCATCTATTTTTTAGATGGGTAATTAGAT-GGGTAAAGAATAGATT
GTCG---------AAGTCTAAGTC-AAAAATTTAGACTGTATTTCCTCTTCTTTTAACA-TTTCTTTATATTCTCGTTC-
----CTATTCTATTTCTTCATTT-CCTACTACATGAATTTAGAGAAC-----CCGTA-TAAGTGATGTGCGCAGT--AC-
AAAGTTCATGATGCAGAACTCGTTT-GGTTCATCTTAG-----CGGATCATCCG----AAATAAGTA---TTTCTTCCAA
ATTTTACTTT-TTGTTAGACCCT-AC-ATACTCT--------------AAG-----------------------------
------------------------------------------------------------------AAAGATTCCATTT-
----CAAATAATTTATC-----AA-TGAC-TTTGTTTAATCTAG----------------AACAGAACGTACAATCC---
--TTAAATATCTGTAATTC--------TG------------GAATTTT-CGAACTAAAGATTAGTTT--CTTATCATTCA
ACGAGCATC???????????????????????????????????????????????????????
>cereris_MP863
????????????????????????????????????????????????????????????????????????????????
?????????????????????ATTCCTTATCTTTTTGAT-TCACTCAACC-----CTTTCATAA----------------
----------------------AA-CAAAGGGATCATAGCGGAAATGC-TTTTCTCTGATCACAA-----GTCTTGTGAT
-----ATTTGATACACGTAC-AAATAAA-CATCTTT-GAGCAA-GGAATCTCCATTTGAATGATTCATGATCTATATCA-
TT-----ATT---------CGG-AATTC-GGACTG-----AAA--TAAAAAAAA----GTTTTCTTTTT----GAACATC
-AAAGAAATT-CCA-GGAC-----CTGTATAC-GAC-TTTG-GAA-TA-CCC-TTT-CGTTCT-ATCT---AATTTACAT
AGACCCAAATCACTAGTAAAATGA------TGCATCGGGAA--TGG-----TCAG-------------------------
----------------------------------------GATAGCTCAGTCCGG-TAGAGCAGAGGACTGAAAATT-C-
TCGTGTCGCCAGTTCAAGTCTGG---------------------------------------------------------
--------TTCCTGACGCA-GGATT------TATTTGTATA-AAGAG-CGATTCGACAAAT---------------TAAT
TGA-----TATGCATCGA-CGTA-CCTAT------TTTTT-AAAA-----------TTTTAAAAATATAGATT-TAGATT
AGACTCC--ATATTTTTTT-------------------------------CCATCTAGGTGTTTAGAA------------
----------------ATA-----GATATATACCCCATCTATTTTTTAGATGGGTAATTAGAT-GGGTAAAGAATAGATT
GTCG---------AAGTCTAAGTC-AAAAATTTAGACTGTATTTCCTCTTCTTTTAACA-TTTCTTTATATTCTCGTTC-
----CTATTCTATTTTTTCATTT-CCTACTACATGAATTTAGAGAAC-----CCGTA-TAAGTGATGTGCGCAGT--AC-
AAAGTTCATGATGCAGAACTCGTTT-GGTTCATCTTAG-----CGGATCATCCT----AAATAAGTA---TTTCTTCCAA
ATTTTACTTT-TTGTTAGACCCT-AC-ATACTCT--------------AAG-----------------------------
------------------------------------------------------------------AAAGATTCCATTT-
----CAAATAATTTATC-----AA-TGAC-TTTGTTTAATCTAG----------------AACAGAACGTACAATCC---
--TTAAATATCTGTAATTC--------TG------------GAATTTT-CGAAGTAAAGATTAGTTT--CTTATCATT??
????????????????????????????????????????????????????????????????
>cerinthoides_ANA
AAA-GCCCGTTTGAC-TCCTTAACTATTTAT------------------CC--TATC-TTTT-------------A----
--TTT-AGTTAGCCGTTCAAAATTCGTTATCTTTTTGAT-TCACTCAACT-----GTTTCACAA----------------
----------------------AA-CAAAGGGATCATAGCGGAAATGC-TTTTCTCTGATCACAA-----GTCTTGTGAT
-----ATTTGATACACGTAC-AAATAAA-CATCTTT-GAGCAA-GGAATCTCAATTTGAATGATTCATGATCTATATCA-
TT-----ATT---------CGG-AATTC-GGACTG-----AAA--TAAAAAAAA----GTTTTCTTTTT----GAAAATC
-AAAGAAATT-CCA-GGAC-----CTGTATAC-GAC-TTTG-GAA-TA-CCC-TTT-CGTTCT-ATGT---AATTGACAT
AGACCCAAATCACTAGTAAAATGA------TGCATCGGGAA--TGG-----TCAG-------------------------
----------------------------------------GATAGCTCAGTCC???????????????????????????
????????????????????????????????????????????????????????????????????????????????
????????????????????????????????????????????????????????????????????????????????
????????????????????????????????????????????????????????????????????????????????
????????????????????????????????????????????????????????????????????????????????
????????????????????????????????????????????????????????????????????????????????
????????????????????????????????????????????????????????????????????????????????
????????????????????????????????????????????????????????????????????????????????
????????????????????????????????????????????????????????????????????????????????
????????????????????????????????????????????????????????????????????????????????
????????????????????????????????????????????????????????????????????????????????
????????????????????????????????????????????????????????????????????????????????
????????????????????????????????????????????????????????????????????????????????
????????????????????????????????????????????????????????????????
>cerinthoides_MP653
AAA-GCCCGTTTGAC-TCCTTAACTATTTAT------------------CC--TATC-TTTT-------------A----
--TTT-AGTTAGCCGTTCAAAATTCGTTATCTTTTTGAT-TCACTCAACT-----GTTTCACAA----------------
----------------------AA-CAAAGGGATCATAGCGGAAATGC-TTTTCTCTGATCACAA-----GTCTTGTGAT
-----ATTTGATACACGTAC-AAATAAAACATCTTT-GAGCAA-GGAATCTCCATTTGAATGATTAATGATCTATATCA-
TT-----ATT---------CGG-AATTC-GGACTG-----AAA--TAAAAAAAA----GTTTTCTTTTT----GAAAATC
-AAAGAAATT-CCA-GGAC-----CTGTATAC-GAC-TTTG-GAA-TA-CCC-TTT-CGTTCT-ATGT---AATTGACAT
AGACCCAAATCACTAGTAAAATGA------TGCATCGGGAA--TGG-----TCAG-------------------------
----------------------------------------GATAGCTCAGTCCGG-TAGAGCAGAGGACTGAAAATT-C-
TCGTGTCGCCAGTTCAAATCTGG---------------------------------------------------------
--------TTCCTGACGCA-GGATT------TATTTGTATG-AAGAG-CGATTCGACAAAT---------------TAAT
TGA-----TATGCATCGA-CATA-CCTAT------TTTTT-AATT-----------TATTAAAAATCTAGATT-TAGATT
AGACTCC--ATATTTTTTT-------------------------------CCATCTAGGTGTTTAGAA------------
----------------ATA-----GATATATACCCCATCTATTTTTTAGATGGGTAATTCGAT-GGGTAAAGAATAGATT
GTCG---------AAGTCTAAGTC-TAAAATTTAGACTGTATTTCCTCTTCTTTTAACA-TTTCTTTCTATTCTCGTTC-
----CTATTCTATTTCTTCATTT-CCTACTACATGAATTTAGAGAAC-----CCGTA-TAAGTGATGTGCGCAGT--AC-
AAAGTTCATGATGCAGAACTCGTTT-GGTTCATCTTAG-----CGGATCATCCG----AAATAAGTA---TTTCTTCCAA
ATTTTACTTT-TTGTTAGACCCT-AC-ATACTCT--------------AAG-----------------------------
------------------------------------------------------------------AAAGATTCCATTT-
----CAAATAATTTATC-----AA-TGAC-TTTGTTTAATCTAG----------------AACAGAACGTACAATCC---
--TTAAATATCTGTAATTC--------TG------------GAATTTT-CGAACTAAAGATTAGTTT--CTTATCATTCA
ACGAGCATC???????????????????????????????????????????????????????
>cernua_EO12474
????????????????????????????????????????????????????????????????????????????????
?????????????????????GTTCGTTATCTTTTTGAT-TCAC-TAACT-----GTTTCACAA----------------
----------------------AA-CAAAGGGATCGTAGCGGAAATGC-TTTTCTCTGATCACAA-----GTCTTGTGAT
-----ATTTGATACACGTAC-AAATAAA-CATCTTT-GAGCAA-GGAATCTCCATTTGAATGATTCATGATCTATATTA-
TT-----ATT---------CGG-AATTC-GGACTG-----AAA--TAAAAAAAA----GTTTTGTTTTT----GAAAATC
-AAAGAAATT-CCA-GGAC-----CTGTATAC-GAC-TTTG-GAA-TA-CCC-TTT-CGTTCT-ATGT---AATTGACAT
AGACCCAAATCACTAGTAAAATGA------TGCATCGGGAA--TGG-----TCAG-------------------------
----------------------------------------GATAGCTCAGTCCGG-TAGAGCAGAGGACTGAAAATT-C-
TCGTGTCGCCAGTTCAAATCTGG---------------------------------------------------------
--------TTCCTGACGCA-GGATT------TATTTGTATG-AAGAG-CGATTCGACAAAT---------------TAAT
TGA-----TATGCATCGA-CATA-CCTAT------TTTTG-AATT-----------TATTAAAAATCTAGATT-TAGATT
AGACTCC--ATATTTTTTT-------------------------------CCATCTAGGTGTTTAGAA------------
----------------ATA-----GATATATACCCCATCTATTTTTTAGATGGGTAATTAGAT-GGGTAAAGAATAGATT
GTCG---------AAGTCTAAGTC-AAAAATTTAGACTGTATTTCCTCTTCTTTTAACA-TTTCTTTCTATTCTCGTTC-
----CTATTCTATTTCTTCATTT-CCTACTACATGAATTTAGAGAAC-----CCGTA-TAAGTGATGTGCGCAGT--AC-
AAAGTTCATGATGCAGAACTCGTTT-GGTTCATCTTAG-----CGGATCATCCG----AAATAAGTA---TTTCTTCCAA
ATTTTACTTTGTTGTTAGACCCT-AC-ATACTCT--------------AAG-----------------------------
------------------------------------------------------------------AAAGATTCCATTT-
----CAAATAATTTATC-----AA-TGAC-TTTGTTTAATCTAG----------------AACAGAACGTACAATCC---
--TTAAATATCTGTAATTC--------TG------------GA?????????????????????????????????????
????????????????????????????????????????????????????????????????
>cetrata_EO12064
AAA-GCCCGTTTGAC-TCCTTAACTATTTAT------------------CC--TATC-TTTT-------------A----
--TTT-AGTTAGCCGTTCAAAATTCGTTATCTTTTTGAT-TCACTCAACT-----GTTTCACAA----------------
----------------------AA-CAAAGGGATCGTAGCGGAAATGC-TTTTCTCTGATCACAA-----GTCTTGTGAT
-----ATTTGATACACGTAC-AAATAAA-CATCTTT-GAGCAA-GGAATCTCCATTTGAATGATTCATGATCTATATTA-
TT-----ATT---------CGG-AATTC-GGACTG-----AAA--TAAAAAAAA----GTTTTCTTTTT----GAAAATC
-AAAGAAATT-CCA-GGAC-----CTGTATAC-GAC-TTTG-GAA-TA-CCC-TTT-CGTTCT-ATGT---AATTGACAT
AGACCCAAATCACTAGTAAAATGA------TGCATCGGGAA--TGG-----TCAG-------------------------
----------------------------------------GATAGCTCAGTCCGG-TAGAGCAGAGGACTGAAAATT-C-
TCGTGTCGCCAGTTCAAATCTGG---------------------------------------------------------
--------TTCCTGACGCA-GGATT------TATTTGTATG-AAGAG-CGATTCGACAAAT---------------TAAT
TGA-----TATGCATCGA-CATA-CCTAT------TTTTT-AATT-----------TATTAAAAATCTAGATT-TAGATT
AGACTCC--ATATTTTTTT-------------------------------CCATCTAGGTGTTTAGAA------------
----------------ATA-----GATATATACCCCATCTATTTTTTAGATGGGTAATTAGAT-GGGTAAAGAATAGATT
GTCG---------AAGTCTAAGTC-AAAAATTTAGACTGTATTTCCTCTTCTTTTAACA-TTTCTTTCTATTCTCGTTC-
----CTATTCTATTTCTTCATTT-CCTACTACATGAATTTAGAGAAC-----CCGTA-TAAGTGATGCGCGCAGT--AC-
AAAGTTCATGATGCAGAACTCGTTT-GGTTCATCTTAG-----CGGATCATCCG----AAATAAGTA---TTTCTTCCAA
ATTTTACTTTGTTGTTAGACCCT-AC-ATACTCT--------------AAG-----------------------------
------------------------------------------------------------------AAAGATTCCATTT-
----CAAATAATTTATC-----AA-TGAC-TTTGTTTAATCTAG----------------AACAGAACGTACAATCC---
--TTAAATATCTGTAATTC--------TG------------GAATTTT-CGAAGTAAAGATTAGTTT--CTTATCATTCA
ACGAGCATC???????????????????????????????????????????????????????
>chamissonis_RT2188
????????????????????????????????????????????????????????????????????????????????
?????????????????????ATTCGTTATCTTTTTGAT-TCACTCAACT-----ATTTCACAA----------------
----------------------AA-CAAAGGGATCATAGCGGAAATGC-TTTTCTCTGATCACAA-----GTCTTGTGAT
-----ATTTGATACACGTAC-AAATAAA-CATCTTT-GAGCAA-GGAATCTCCATTTGAATGATTCATGATCTATATCA-
TT-----ATT---------CGG-AATTC-GGACTG-----AAA--TAAAAAAAA----GTTTTCTTTTT----GAAAATC
-AAAGAAATT-CCA-GGAC-----CTGTATAC-GAC-TTTG-GAA-TA-CCC-TTT-CGTTCT-ATGT---AATTGACAT
AGACCCAAATCACTAGTAAAATGA------TGCATCGGGAA--TGG-----TCAG-------------------------
----------------------------------------GATAGCTCAGTCCGG-TAGAGCAGAGGACTGAAAATT-C-
TCGTGTCGCCAGTTCAAATCTGG---------------------------------------------------------
--------TTCCTGA-----------------------------------------------------------------
---------------------TA-CCTAT------TTTTT-AATT-----------TATTAAAAATCTAGATT-TAGATT
AGACTCC--ATATTTTTTT-------------------------------CCATCTAGGTGTTTAGAA------------
----------------ATA-----GATATATACCCCATCTATTTTTTAGATGGGTAATTAGAT-GGGTAAAGAATAGATT
GTCG---------AAGTCTAAGTC-AAAAATTTAGACTGTATTTCCTCTTCTTTTAACA-TTTCTTTCTATTCTCGTTC-
----CTATTCTATTTCTTCATTT-CCTACTACATGAATTTAGAGAAC-----CCGTA-TAAGTGATGTGCGCAGT--AC-
AAAGTTCATGATGCAGAACTCGTTT-GGTTCATCTTAG-----CGGATCATCCG----AAATAAGTA---TTTCTTCCAA
ATTTTACTTT-TTGTTAGACCCT-AC-ATACTCT--------------AAG-----------------------------
------------------------------------------------------------------AAAAATTGCATTT-
----CAAATAATTTATC-----AA-TGAC-TTTGTTTAATCTAG----------------AACAGAACGTACAATCC---
--TTAAATATCTGTAATTC--------TG------------GAATTTT-CGAAGTAAAGGTTAGTTT--CTTATCATTCA
A???????????????????????????????????????????????????????????????
>chartacea_EO11408
????????????????????????????????????????????????????????????????????????????????
??????????????????????TTCATTATCTTTTTGAT-TCACTCAACT-----GTTTCACAA----------------
----------------------AA-CAAAGGGATCATAGCGGAAATGC-TTTTCTCTGATCACAA-----GTCTTGTGAT
-----ATTTGATACATGTAC-AAATAAA-CATCTTT-GAGCAA-GGAATCTCCATTTGAATGATTCATGATCTATATCA-
TT-----ATT---------CGG-AATTC-GGACTG-----AAA--TAAAAAAAA----GTTTTCTTTTT----GAAAATC
-AAAGAAATT-CCA-GGAC-----CTGTATAC-GAC-TTTG-GAA-TA-CCC-TTT-CGTTCT-ATGT---AATTGACAT
AGACCCAAATCACTAGTAAAATGA------TGCATCGGGAA--TGG-----TCAG-------------------------
----------------------------------------GATAGCTCAGTCCGG-TAGAGCAGAGGACTGAAAATT-C-
TCGTGTCGCCAGTTCAAATCTGG---------------------------------------------------------
--------TTCCTGACGCA-GGATT------TATTTGTATG-AAGAG-CGATTCGACAAAT---------------TAAT
TGA-----TATGCATCGA-CATA-CCTAT------TTTTT-AATA-----------AATTAAAAATCTAGATT-TAGATT
CGACTCC--ATATTTTTTT-------------------------------CCATCTAGGTGTTTAGAA------------
----------------ATA-----GATATATACCCCATCTATTTTTTAGATGGGTAATTAGAT-GGGTAAAGAATAGATT
GTCG---------AAGTCTAAGTC-AAAAATTTAGACTGTATTTCCTCTTCTTTTAACA-TTTCTTTATACTC-CGTTC-
----CTATTCTATTTCTTCATTT-CCTACTACATGAATTTAGAGAAC-----CCGTA-TAAGTGATGTGCGCAGT--AC-
AAAGTTCATGATGCAGAACTCGTTT-GGTTCATCTTAG-----CGGATCATCCG----AAATAAGTA---TTTCTTCCAA
ATTTTACTTT-TTGTTCCACCCT-AC-ATACTCT--------------AAG-----------------------------
------------------------------------------------------------------AAAGATTCCATTT-
----CAAATAATTTATC-----AA-TGAC-TTTGTTTAATCTAG----------------AACAGAACGTACAATCC---
--TTAAATATCTG-AATTC--------TG------------G??????????????????????????????????????
????????????????????????????????????????????????????????????????
>chionodes_EO11699
AAA-GCCCGTTTGAC-TCCTTAACTATTTAT------------------CC--TATC-TTTT-------------A----
--TTT-AGTTAGCCGTTCAAAATTCGTTATCTTTTTGAT-TCACTCAACT-----GTTTCACAA----------------
----------------------AA-CAAAGGGATCATAGCGGAAATGC-TTTTCTCTGATCACAA-----GTCTTGTGAT
-----ATTTGATACACGTAC-AAATAAA-CATCTTT-GAGCAA-GGAATCTCCATTTGAATGATTCATGATCTATATCA-
TT-----ATT---------CGG-AATTC-GGACTG-----AAA--TAAAAAAAA----GTTTTCTTTTT----GAAAATC
-AAAGAAATT-CCA-GGAC-----CTGTATAC-GAC-TTTG-GAA-TA-CCC-TTT-CGTTCT-ATGT---AAGTGACAT
AGACCCAAATCACTAGTAAAATGA------TGCATCGGTAA--TGG-----TCAG-------------------------
----------------------------------------GATAGCTCAGTCCGG-TAGAGCAGAGGACTGAAAATT-C-
TCGTGTCGCCAGTTCAAATCTGG---------------------------------------------------------
--------TTCCTGACGCA-GGATT------TATTTGTATG-AAGAG-CGATTCGACAAAT---------------TAAT
TGA-----TATGCATCGA-CATA-CCTAT------TTTTT-AATT-----------TATGAAAAATCTAGATT-TAGATT
AGACTCC--ATATTTTTTT-------------------------------CCATCTAGGTGTTTAGAA------------
----------------ATA-----GATATATACCCCATCTATTTTTTAGATGGGTAATTAGAT-GGGTAAAGAATAGATT
GTCG---------AAGTCTAAGTC-AAAAATTTAGACTGTATTTCCTCTTCTTTTAACA-TTTCTTTCTATTCTCGTTC-
----CTATTCTATTTCTTCATTT-CCTACTACATGAATTTAGAGAAC-----CCGTA-TAAGTGATGTGCGCAGT--AC-
AAAGTTCATGATGCGGAACTCGTTT-GGTTCATCTTAG-----CGGATCATCCG----AAATAAGTA---TTTCTTCCAA
ATTTTACTTT-TTGTTAGACCCT-AC-ATACTCT--------------AAG-----------------------------
------------------------------------------------------------------AAAGATTCCATTT-
----CAAATAATTTATC-----AA-TGAC-TTTGTTTAATCTAG----------------AACAGAACGTACAATCC---
--TTAAATATCTGTAATTA--------TG------------GAATTTT-CGAAGTAAAGATTAGTTT--CTTATCATTCA
ACGAGCATC???????????????????????????????????????????????????????
>chionophila_MP790
????????????????????????????????????????????????????????????????????????????????
?????????????????????ATTCGTTATCTTTTTGAT-TCACTCAACT-----GTTTCACAA----------------
----------------------AA-CAAAGGGATCGTAGCGGAAATGC-TTTTCTCTGATCACAA-----GTCTTGTGAT
-----ATTTGATACACGTAC-AAATAAA-CATCTTT-GAGCAA-GGAATCTCCATTTGAATGATTCATGATCTATATAA-
TT-----ATT---------CGG-AATTC-GGACTG-----AAA--TAAAAAAAA----GTTTTCTTTTT----GAAAATC
-AAAGAAATT-CCA-GGAC-----CTGTATAC-GAC-TTTG-GAA-TA-CCC-TTT-CGTTCT-ATGT---AATTGACAT
AGACCCAAATCACTAGTAAAATGA------TGCATCGGGAA--TGG-----TCAG-------------------------
----------------------------------------GATAGCTCAGTCCGG-TAGAGCAGAGGACTGAAAATT-C-
TCGTGTCGCCAGTTCAAATCTGG---------------------------------------------------------
--------TTCCTGACGCA-GGATT------TATTTGTATG-AAGAG-CGATTCGACAAAT---------------TAAT
TGA-----TATGCATCGA-CATA-CCTAT------TTTTT-AATTTATTAAAAATTTATTAAAAATCTAGATT-TAGATT
AGACTCC--ATATTTTTTT-------------------------------CCATCTAGGTATTTAGAA------------
----------------ATA-----GATATATACCCCATCTATTTTTTAGATGGGTAATTAGAT-GGGTAAAGAATAGATT
GTCG---------AAGTCTAAGTC-AAAAATTTAGACTGTATTTCCTCTTCTTTTAACA-TTTCTTTCTATTCTCGTTC-
----CTATTCTATTTCTTCATTT-CCTACTACATGAATTTAGAGAAC-----CCGTA-TAAGTGATGTGCGCAGTATAC-
AAAGTTCATGATGCAGAACTCGTTT-GGTTCATCTTAG-----CGGATCATCCG----AAATAAGTA---TTTCTTCCAA
ATTTTACTTT-TTGTTAGACCCT-AC-ATACTCT--------------AAG-----------------------------
------------------------------------------------------------------AAAGATTCCATTT-
----CAAATAATTTATC-----AA-TGAC-TTTGTTTAATCTAG----------------AACAGAACGTACAATCC---
--TTAAATATCTGTAATTC--------TG------------GAATTTT-CGAAGTAAAGATTAGTTT--CTTATCATTCA
????????????????????????????????????????????????????????????????
>chiroptera_MP814
????????????????????????????????????????????????????????????????????????????????
???????????????????????????????????????????????????????GTTTCACAA----------------
----------------------AA-CAAAGGGGTCATAGCGGAAATGC-TTTTCTCTGATCACAA-----GTCTTGTGAT
-----ATTTGATACACGTAC-AAATAAA-CATCTTT-GAGCAA-GGAATCTCCATTTGAATGATTCATGATCTATATCA-
TT-----ATT---------CGG-AATTC-GGACTG-----AAA--TAAAAAAAA----GTTTTCTTTTT----GAAAATC
-AAAGAAATT-CCA-GGAC-----CTGTATAC-GAC-TTTG-GAA-TA-CCC-TTT-CGTTCT-ATGT---AATTGACAT
AGACCCAAATCACTAGTAAAATGA------GGCATCGGGAA--TGG-----TCAG-------------------------
----------------------------------------GATAGCTCAGTCCGG-TAGAGCAGAGGACTGAAAATT-C-
TCGTGTCGCCAGTTCAAATCTGG---------------------------------------------------------
--------TTCCTGACGCA-GGATT------TATTTGTATG-AAGAG-CGATTCGACAAAT---------------TAAT
TGA-----TATGCATCGA-CATA-CCTAT------TTTTT-AATT-----------TCTTAAAAATCTAGATT-TAGATT
AGACTCC--ATATTTTTTT-------------------------------CCATCTAGGTGTTTAGAA------------
----------------ATA-----GATATATACCCCATCTATTTTTTAGATGGGTAATTAGAT-GGGTAAAGAATAGATT
GTCG---------AAGTCTAAGTC-AAAAATTTAGACTGTATTTCCTCTTCTTTTAACA-TTTCTTTATATTCTCGTTC-
----CTATTCTATTTCTTCATTT-CCTACTACATGAATTTAGAGAAC-----CCGTA-TAAGTTATGTGCGCAGT--AC-
AAAGTTCATGATGCAGAACTCGTTT-GGTTCATCTTAG-----CGGATCATCCG----AAATAAGTA---TTTCTTCCAA
ATTTTACTTT-TTGTTAGACCCT-AC-ATACTCT--------------AAG-----------------------------
------------------------------------------------------------------AAAGATTCCATTT-
----CAAACAATTTATC-----AA-TGAC-TTTGTTTAATCTAG----------------AACAGAACGTACAATCC---
--TTAAATATCTGTAATTC--------TG------------GAAT???????????????????????????????????
????????????????????????????????????????????????????????????????
>chrysocodon_ANA
AAA-GCCCGTTTGAC-TCCTTAACTATTTAT------------------CC--TATC-TTTT-------------A----
--TTT-TGTTAGCCGTTCAAAATTCGTTATCTTTTTGAT-TCACTCAACT-----GTTTCACAA----------------
----------------------AA-CAAAGGGATCGTAGCGGAAATGC-TTTTCTCTGATCACAA-----GTCTTGTGAT
-----ATTTGATACACGTAC-AAATAAA-CATCTTT-GAGCAA-GGAATCTCCATTTGAATGATTCATGATCTATATCA-
TT-----ATT---------CGG-AATTC-GGACTG-----AAA--TAAAAAAAA----GTTTTCTTTTT----GAAAATC
-AAAGAAATT-CCA-GGAC-----CTGTATAC-GAC-TTTG-GAA-TA-CCC-TTT-CGTTCT-ATGT---AATTGACAT
AGACCCAAATCACTAGTAAAATGA------TGCATCGGGAA--TGG-----TCAG-------------------------
----------------------------------------GATAGCTCAGTCCGG-TAGAGCAGAGGACTGAAAATT-C-
TCGTGTCGCCAGTTCAAATCTGG---------------------------------------------------------
--------TTCCTGA-----------------------------------------------------------------
---------------------TA-CCTAT------TTTTT-AATT-----------TATTAAAAATCTAGATT-TAGATT
AGACTCC--ATATTTTTTT-------------------------------CCATCTAGGTATTTAGAA------------
----------------ATA-----GATATATACCCCATCTATTTTTTAGATGGGTAATTAGAT-GGGTAAAGAATAGATT
GTCG---------AAGTCTAAGTC-AAAAATTTAGACTGTATTTCCTCTTCTTTTAACA-TTTCTTTCTATTCTCGTTC-
----CTATTCTATTTCTTCATTT-CCTACTACATGAATTTAGAGAAC-----CCGTA-TAAGTGATGTGCGCAGT--AC-
AAAGTTCATGATGCAGAACTCGTTT-GGTTCATCTTAG-----CGGATCATCCG----AAATAAGTA---TTTCTTCCAA
ATTTTACTTT-TTGTTAGACCCT-AC-ATACTCT--------------AAG-----------------------------
------------------------------------------------------------------AAAGATTCCATTT-
----CAAATAATTTATC-----AA-TGAC-TTTGTTTAATCTAG----------------AACAGAACGTACAATCC---
--TTAAATATCTGTAATTC--------TG------------GAATTTT-CGAAGTAAAGATTAGTTT--CTTATCATTCA
ACGAGCATC???????????????????????????????????????????????????????
>chrysocodon_EO12845
????????????????????????????????????????????????????????????????????????????????
??????????????GTTCAAAATTCGTTATCTTTTTGAT-TCACTCAACT-----GTTTCACAA----------------
----------------------AA-CAAAGGGATCGTAGCGGAAATGC-TTTTCTCTGATCACAA-----GTCTTGTGAT
-----ATTTGATACACGTAC-AAATAAA-CATCTTT-GAGCAA-GGAATCTCCATTTGAATGATTCATGATCTATATCA-
TT-----ATT---------CGG-AATTC-GGACTG-----AAA--TAAAAAAAA----GTTTTCTTTTT----GAAAATC
-AAAGAAATT-CCA-GGAC-----CTGTATAC-GAC-TTTG-GAA-TA-CCC-TTT-CGTTCT-ATGT---AATTGACAT
AGACCCAAATCACTAGTAAAATGA------TGCATCGGGAA--TGG-----TCAG-------------------------
----------------------------------------GATAGCTCAGTCCGG-TAGAGCAGAGGACTGAAAATT-C-
TCGTGTCGCCAGTTCAAATCTGG---------------------------------------------------------
--------TTCCTGA-----------------------------------------------------------------
---------------------TA-CCTAT------TTTTT-AATT-----------TATTAAAAATCTAGATT-TAGATT
AGACTCC--ATATTTTTTT-------------------------------CCATCTAGGTATTTAGAA------------
----------------ATA-----GATATATACCCCATCTATTTTTTAGATGGGTAATTAGAT-GGGTAAAGAATAGATT
GTCG---------AAGTCTAAGTC-AAAAATTTAGACTGTATTTCCTCTTCTTTTAACA-TTTCTTTCTATTCTCGTTC-
----CTATTCTATTTCTTCATTT-CCTACTACATGAATTTAGAGAAC-----CCGTA-TAAGTGATGTGCGCAGT--AC-
AAAGTTCATGATGCAGAACTCGTTT-GGTTCATCTTAG-----CGGATCATCCG----AAATAAGTA---TTTCTTCCAA
ATTTTACTTT-TTGTTAGACCCT-AC-ATACTCT--------------AAG-----------------------------
------------------------------------------------------------------AAAGATTCCATTT-
----CAAATAATTTATC-----AA-TGAC-TTTGTTTAATCTAG----------------AACAGAACGTACAATCC---
--TTAAATATCTGTAATTC--------TG------------GAATTTT-CGAAGTAAAGATTAGTTT--CTTATCATTCA
ACGAGCATC???????????????????????????????????????????????????????
>ciliaris_EO12622
????????????????????????????????????????????????????????????????????????????????
???????????????????????????????????????????????????????GTTTCACAA----------------
----------------------AA-CAAACGGATCATAGCGGAAATGC-TTTTCTCTGATCACAA-----GTCTTGTGAT
-----ATTTGATACATGTAC-AAATAAA-TATCTTT-GAGCCA-GGAATCTCAATTTGAATGATTCATGATCTATATCA-
TT-----ATT---------CGG-AATTC-GGACTG-----AAA---AAAAAAA-----TTTTTCTTTTT----GAAAATC
-AAAGAAATT-CCA-GGAC-----CTGTATAC-GAC-TTTA-GAA-TA-CCC-CTT-CGTTCT-ATGT---AATTGACAT
AGACCCAAATCACTAGTAAAATGA------TGCATCGGGAA--TGG-----TCAG-------------------------
----------------------------------------GATAGCTCAGTCCGG-TAGAGCAGAGGACTGAAAATT-C-
TCGTGTCGCCAGTTCAAGTCTGG---------------------------------------------------------
--------TTCCTGACGCA-GGATT------AATTTGTATG-AGGAA-CGATTCGACAAAT---------------TAAT
TGA-----TATGCATCGA-CATA-CCTAT------TTTG--AATT-----------TTTAAAAAATCTAGATT-TAGATT
AGACTCC--ATATTTTTTT-------------------------------CCATCTAGGTGTTTAGAA------------
----------------ATA-----GATATATACCCCATCTATTTTTTAGATGGGTAATTAGAT-GGGTAAAGAATAAATT
GTCG---------AAGGGTAAGTC-TAAAATTTAGACTGTATTTCCTCTTCTTTTAACA-TTTCTTTATATTCTCGTTC-
----CTATTCTATTTCTTCATTT-CATACTACATGAATTTAGAGAAC-----CCTTA-TAAGTGATGTGCGCAGT--AC-
AAAGTTCATGATGCAGAACCCGTTT-GGTTCATCTTAG-----CGGATCATACG----AAATAAGTA---TTTCTTCCAA
ATTTTACTTT-TTGCTAGACCCT-AC-ATATTCT--------------AAG-----------------------------
------------------------------------------------------------------AAAGATTCCATTT-
----CAAGTAATTTATC-----AA-TGAC-TTTGTTTAATCTAG----------------AACAGAACGTACAATCC---
--TTAAATATCTGTAATTC--------TG------------GAATTTT-CGAAGTAAAGATTAGTTT--CTTATCATTC?
????????????????????????????????????????????????????????????????
>ciliaris_KKN1
AAA-GCCCGTTTGAC-TCCTTAACTATTTAT------------------CC--TAAC--TTT-------------A----
--TTT-AGTTAGCCGTTAAAAATTCGTTATCTTTTTGAT-TCACCCAACT-----GTTTCACAA----------------
----------------------AA-CAAACGGATCATAGCGGAAATGC-TTTTCTCTGATCACAA-----GTCTTGTGAT
-----ATTTGATACATGTAC-AAATAAA-TATCTTT-GAGCCA-GGAATCTCAATTTGAATGATTCATGATCTATATCA-
TT-----ATT---------CGG-AATTC-GGACTG-----AAA---AAAAAAA-----TTTTTCTTTTT----GAAAATC
-AAAGAAATT-CCA-GGAC-----CTGTATAC-GAC-TTTA-GAA-TA-CCCCCTT-CGTTCT-ATGT---AATTGACAT
AGACCCAAATCACTAGTAAAATGA------TGCATCGGGAA--TGG-----TCAG-------------------------
----------------------------------------GATAGCTCAGTCCGG-TAGAGCAGAGGACTGAAAATT-C-
TCGTGTCGCCAGTTCAAGTCTGG---------------------------------------------------------
--------TTCCTGACGCA-GGATT------AATTTGTATG-AGGAA-CGATTCGACAAAT---------------TAAT
TGA-----TATGCATCGA-CATA-CCTAT------TTTG--AATT-----------TTTAAAAAATCTAGATT-TAGATT
AGACTCC--ATATTTTTTT-------------------------------CCATCTAGGTGTTTAGAA------------
----------------ATA-----GATATATACCCCATCTATTTTTTAGATGGGTAATTAGAT-GGGTAAAGAATAAATT
GTCG---------AAGGGTAAGTC-TAAAATTTAGACTGTATTTCCTCTTCTTTTAACA-TTTCTTTATATTCTCGTTC-
----CTATTCTATTTCTTCATTT-CATACTACATGAATTTAGAGAAC-----CCTTA-TAAGTGATGTGCGCAGT--AC-
AAAGTTCATGATGCAGAACCCGTTT-GGTTCATCTTAG-----CGGATCATACG----AAATAAGTA---TTTCTTCCAA
ATTTTACTTT-TTGCTAGACCCT-AC-ATATTCT--------------AAG-----------------------------
------------------------------------------------------------------AAAGATTCCATTT-
----CAAGTAATTTATC-----AA-TGAC-TTTGTTTAATCTAG----------------AACAGAACGTACAATCC---
--TTAAATATCTGTAATTC--------TG------------GAATTTT-CGAAGTAAAGATTAGTTT--CTTATCATTCA
ACGAGCATC???????????????????????????????????????????????????????
>ciliaris_c_ANA
AAA-GCCCGTTTGAC-TCCTTAACTATTTAT------------------CC--TAAC--TTT-------------A----
--TTT-AGTTAGCCGTTAAAAATTCGTTATCTTTTTGAT-TCACCCAACT-----GTTTCACAA----------------
----------------------AA-CAAACGGATCATAGCGGAAATGC-TTTTCTCTGATCACAA-----GTCTTGTGAT
-----ATTTGATACATGTAC-AAATAAA-TATCTTT-GAGCCA-GGAATCTCAATTTGAATGATTCATGATCTATATCA-
TT-----ATT---------CGG-AATTC-GGACTG-----AAA---AAAAAAA-----TTTTTCTTTTT----GAAAATC
-AAAGAAATT-CCA-GGAC-----CTGTATAC-GAC-TTTA-GAA-TA-CCC-CTT-CGTTCT-ATGT---AATTGACAT
AGACCCAAATCACTAGTAAAATGA------TGCATCGGGAC--TGG-----TCAG-------------------------
----------------------------------------GA??????????????????????????????????????
????????????????????????????????????????????????????????????????????????????????
????????????????????????????????????????????????????????????????????????????????
????????????????????????????????????????????????????????????????????????????????
????????????????????????????????????????????????????????????????????????????????
????????????????????????????????????????????????????????????????????????????????
????????????????????????????????????????????????????????????????????????????????
????????????????????????????????????????????????????????????????????????????????
????????????????????????????????????????????????????????????????????????????????
????????????????????????????????????????????????????????????????????????????????
????????????????????????????????????????????????????????????????????????????????
????????????????????????????????????????????????????????????????????????????????
????????????????????????????????????????????????????????????????????????????????
????????????????????????????????????????????????????????????????
>cinerea_MP967
AAA-GCCCCTTTGAC-TCCTTAACTATTTAT------------------CC--TATC-CTTT-------------A----
--TTT-AATTAGCCGTTCAAAATTCGTTATCTTTTTGAT-TCACTCAACT-----GTTTCACAA----------------
----------------------AA-CAAACGGATCATAGCGGAAATGC-TTTTCTCTGATCACAA-----GTCTTGTGAT
-----ATTTGATACACGTAC-AAATAAA-GATCTTT-GAGCAA-GGAATCTCCATTTGAATGATTCATGATCTATATCA-
TT-----ATT---------CGG-AATTT-GGACTG-----AAA--TAAAAAAAA----GTTTTCTTTTT----GAAAATC
-AAAGAAATT-CCA-GGAC-----CTGTATAC-GAC-TTTG-GAA-TA-CCC-TTT-CGTTCT-ATGT---AATTGACAT
AGACCCAAATCACTAGTAAAATGA------TGCATCGGGAA--TGG-----TCAG-------------------------
----------------------------------------GATAGCTCAGTCCGG-TAGAGCAGAGGACTGAAAATT-C-
TCGTGTCGCCAGTTCAAGTCTGG---------------------------------------------------------
--------TTCCTGACGCA-GGATT------AATTTGTATG-AGGGG-CGATTCGACAAAT---------------TAAT
TGA-----TATGCATCAA-CATA-CCTAT------TTTTG-AATT-----------TATTAAAAATCTAGATT-TAGATT
AGACTCC--ATATTTTTTT-------------------------------CCATCTAGGTGTTTAGAA------------
----------------ATA-----GATATATACCCCATCTATTTTTTAGATGGGTAATTAGAT-GGGTAAAGAATAGATT
GTCG---------AAGGGTAAGTC-AAAAATTTAGACTGTATTTCCTCTTCTTTTAACA-TTTCTTTATATTCTCGTTC-
----CTATTCTATTTCTTCATTT-CCTACTACATGAATTTAGAGAAC-----CCATA-TAAGTGATGTGCGCAGT--AC-
AAAGTTCATGATGCAGAACTCGTTT-GGTTCATCTTAG-----CGGATCATCCG----AAATAAGTA---TTTCTTCCAA
ATTTTACTTT-TTGTTAGACCCT-AC-ATACTCT--------------AAG-----------------------------
------------------------------------------------------------------AAAGATTCCATTT-
----CAAGTAATTTCTC-----AA-TGAC-TTTGTTTAATCTAG----------------AACAGAACGTACAATCC---
--TTAAATATCTGTAATTC--------TG------------GAATTTT-CGAAGTAAAGATTAGTTT--CTTATCATTCA
ACGAGCATC???????????????????????????????????????????????????????
>cinerea_Popp
????????????????????????????????????????????????????????????????????????????????
?????????TGGCCGTTCAAAATTCGTTATCTTTTTGAT-TCACTCAACT-----GTTTCACAA----------------
----------------------AA-CAAACGGATCATAGCGGAAATGC-TTTTCTCTGATCACAA-----GTCTTGTGAT
-----ATTTGATACACGTAC-AAATAAA-GATCTTT-GAGCAA-GGAATCTCCATTTGAATGATTCATGATCTATATCA-
TT-----ATT---------CGG-AATTT-GGACTG-----AAA--TAAAAAAAA----GTTTTCTTTTT----GAAAATC
-AAAGAAATT-CCA-GGAC-----CTGTATAC-GAC-TTTG-GAA-TA-CCC-TTT-CGTTCT-ATGT---AATTGACAT
AGACCCAAATCACTAGTAAAATGA------TGCATC????????????????????????????????????????????
????????????????????????????????????????????????????????????????????????????????
?????TCGCCAGTTCAAGTCTGG---------------------------------------------------------
--------TTCCTGACGCA-GGATT------AATTTGTATG-AGGGG-CGATTCGACAAAT---------------TAAT
TGA-----TATGCATCAA-CATA-CCTAT------TTTTG-AATT-----------TATTAAAAATGTAGATT-TAGATT
AGACTCC--ATATTTTTTT-------------------------------CCATCTAGGTGTTTAGAA------------
----------------ATA-----GATATATACCCCAT?TATTTTTTAGATGGGTAATTAGAT-GGGTAAAGAATAGATT
GTCG---------AAGGGTAAGTC-AAAAATTTAGACTGTATTTCCTCTTCTTTTAACA-TTTCTTTATATTCTCGTTC-
----CTATTCTATTTCTTCATTT-CCTACTACATGAATTTAGAGAAC-----CCATA-TAAGTGATGTGCGCAGT--AC-
AAAGTTCATGATGCAGAACTCGTTT-GGTTCATCTTAG-----CGGATCATCCG----AAATAAGTA---TTTCTTCCAA
ATTTTACTTT-TTGTTAGACCCT-AC-ATACTCT--------------AAG-----------------------------
------------------------------------------------------------------AAAGATTCCATTT-
----CAAGTAATTTCTC-----AA-TGAC-TTTGTTTAATCTAG----------------AACAGAACGTACAATCC---
--TTAAATATCTGTAATTC--------TG------------GAATTTT-CGAAGTAAAGATTAGTTT--CTTATCATTCA
ACGAGCATC???????????????????????????????????????????????????????
>cinerea_a_ANA
AAA-GCCCCTTTGAC-TCCTTAACTATTTAT------------------CC--TATC-CTTT-------------A----
--TTT-AATTAGCCGTTCAAAATTCGTTATCTTTTTGAT-TCACTCAACT-----GTTTCACAA----------------
----------------------AA-CAAACGGATCATAGCGGAAATGC-TTTTCTCTGATCACAA-----GTCTTGTGAT
-----ATTTGATACACGTAC-AAATAAA-GATCTTT-GAGCAA-GGAATCTCCATTTGAATGATTCATGATCTATATCA-
TT-----ATT---------CGG-AATTT-GGACTG-----AAA--TAAAAAAAA----GTTTTCTTTTT----GAAAATC
-AAAGAAATT-CCA-GGAC-----CTGTATAC-GAC-TTTG-GAA-TA-CCC-TTT-CGTTCT-ATGT---AATTGACAT
AGACCCAAATCACTAGTAAAATGA------TGCATCGGGAA--TGG-----TCAG-------------------------
----------------------------------------G???????????????????????????????????????
????????????????????????????????????????????????????????????????????????????????
????????????????????????????????????????????????????????????????????????????????
????????????????????????????????????????????????????????????????????????????????
????????????????????????????????????????????????????????????????????????????????
????????????????????????????????????????????????????????????????????????????????
????????????????????????????????????????????????????????????????????????????????
????????????????????????????????????????????????????????????????????????????????
????????????????????????????????????????????????????????????????????????????????
????????????????????????????????????????????????????????????????????????????????
????????????????????????????????????????????????????????????????????????????????
????????????????????????????????????????????????????????????????????????????????
????????????????????????????????????????????????????????????????????????????????
????????????????????????????????????????????????????????????????
>clavisepala_ANA
AAA-GCCCGTTTGAC-TCCTTAACTATTTAT------------------CC--TATC-TTTT-------------A----
--TTT-AGTTAGCCGTTCAAAATTCGTTATCTTTTTGAT-TCACTCAACT-----GTTTCACAA----------------
----------------------AA-CAAAGGGATCGTAGCGGAAATGC-TTTTCTCTGATCACAA-----GTCTTGTGAT
-----ATTTGATACACGTAC-AAATAAA-CATCTTT-GAGCAA-GGAATCTCCATTTGAATGATTCATGATCTATATCA-
TT-----ATT---------CGG-AATTC-GGACTG-----AAA--TAAAAAAAAAA--GTTTTCTTTTT----GAAAATC
-AAAGAAATT-CCA-GTAC-----CTGTATAC-GAC-TTTG-GAA-TA-CCC-TTT-CGTTCT-ATGT---AAGTGACAG
AGACCCAAATCACTAGTAAAATGA------TGCATCGGGAA--TGG-----TCAG-------------------------
----------------------------------------GATAGCTCAGTCC???????????????????????????
????????????????????????????????????????????????????????????????????????????????
????????????????????????????????????????????????????????????????????????????????
????????????????????????????????????????????????????????????????????????????????
????????????????????????????????????????????????????????????????????????????????
????????????????????????????????????????????????????????????????????????????????
????????????????????????????????????????????????????????????????????????????????
????????????????????????????????????????????????????????????????????????????????
????????????????????????????????????????????????????????????????????????????????
????????????????????????????????????????????????????????????????????????????????
????????????????????????????????????????????????????????????????????????????????
????????????????????????????????????????????????????????????????????????????????
????????????????????????????????????????????????????????????????????????????????
????????????????????????????????????????????????????????????????
>clavisepala_MP1063
????????????????????????????????????????????????????????????????????????????????
?????????????????????ATTCGTTATCTTTTTGAT-TCACTCAACT-----GTTTCACAA----------------
----------------------AA-CAAAGGGATCGTAGCGGAAATGC-TTTTCTCTGATCACAA-----GTCTTGTGAT
-----ATTTGATACACGTAC-AAATAAA-CATCTTT-GAGCAA-GGAATCTCCATTTGAATGATTCATGATCTATATCA-
TT-----ATT---------CGG-AATTC-GGACTG-----AAA--TAAAAAAAAAA--GTTTTCTTTTT----GAAAATC
-AAAGAAATT-CCA-GTAC-----CTGTATAC-GAC-TTTG-GAA-TA-CCC-TTT-CGTTCT-ATGT---AAGTGACAG
AGACCCAAATCACTAGTAAAATGA------TGCATCGGGAA--TGG-----TCAG-------------------------
----------------------------------------GATAGCTCAGTCCGG-TAGAGCAGAGGACTGAAAATT-C-
TCGTGTCGCCAGTTCAAATCTGG---------------------------------------------------------
--------TTCCTGACGCA-GGATT------TATTTGTATG-AAGAG-CGATTCGACAAAT---------------TAAT
TGA-----TATGCATCGA-CATA-CCTAT------TTTTT-AATA-----------TATTAAAAATCTAGATT-TAGATT
AGACTCC--ATATTTTTTT-------------------------------CCATCTAGGTGTTTAGAA------------
----------------ATA-----GATATATACCCCATCTATTTTTTAGATGGGTAATTAGAT-GGGTAAAGAATAGATT
GTCG---------AAGTCTAAGTC-AAAAATTTAGACTGTATTTCCTCTTCTTTTAAAA-TTTCTTTCTATTCTCGTTC-
----CTATTCTATTTCTGCATTT-CCTACTACATGAATTTATAGAAC-----CCGTA-TAAGTGATGTGCGCAGT--AC-
AAAGTTCATGATGCAGAACTCGTTT-GGTTCATCTTAG-----CGGATCATCCG----AAATAAGTA---TTTCTTCCAA
ATTTTACTTT-TTGTTAGACCCT-AC-ATACTCT--------------AAG-----------------------------
------------------------------------------------------------------AAAGATTCCATTT-
----CAAATAATTTATC-----AA-TGAC-TTTGTTTAATCTAG----------------AACAGAACGTACAATCC---
--TTAAATATCTGTAATTC--------TG------------GAATTTT-CGAAGTAAAGATTAGTTT--CTTATCATTCA
ACGAGCATC???????????????????????????????????????????????????????
>coacervata_MP761
????????????????????????????????????????????????????????????????????????????????
?????????????????????ATTCGTTATCTTTTTGAT-TCACT-AACT-----GATTCACAA----------------
----------------------AA-CAAAGGGATCGTAGCGGAAATGC-TTTTCTCTGATCACAA-----GTCTTGTGAT
-----ATTTGATACACGTAC-AAATAAA-CATCTTT-GAGCAA-GGAATCTCCATTTGAATGATTCATGATCTATATTA-
TT-----ATT---------CGG-AATTC-GGACTG-----AAA--TAAAAAAAA----GTTTTCTTTTT----GAAAATC
-AAAGAAATT-CCA-GGAC-----CTGTATAC-GAC-TTTG-GAA-TA-CCC-TTT-CGTTCT-ATGT---AATTGACAT
AGACCCAAATCACTAGTAAAATGA------TGCATCGGGAA--TGG-----TCAG-------------------------
----------------------------------------GATAGCTCAGTCCGG-TAGAGCAGAGGACTGAAAATT-C-
TCGTGTCGCCAGTTCAAATCTGG---------------------------------------------------------
--------TTCCTGACGCA-GGATT------TATTTGTATG-AAGAG-CGATTCGACAAAT---------------TAAT
TGA-----TATGCATCGA-CATA-CCTAT------TTTTT-AATA-----------TATTAAAAATCTAGATT-TAGATT
AGACTCC--ATATTTTTTT-------------------------------CCATCTAGGTGTTTAGAA------------
----------------ATA-----GATATATACCCCATCTATTTTTTAGATGGGTAATTAGAT-GGGTAAAGAATAGATT
GTCG---------AAGTCTAAGTC-AAAAATTTAGACTGTATTTCCTCTTCTTTTAACA-TTTCTTTCTATTCTCGTTC-
----CTATTCTATTTCTTCATTT-CCTACTACATGAATTTAGAGAAC-----CCGTA-TAAGTGATGTGCGCAGT--AC-
AAAGTTCATGATGCAGAACTCGTTT-GGTTCATCTTAG-----CGGATCATCCG----AAATAAGTA---TTTCTTCCCA
ATTTTACTTTGTTGTTAGACCCT-AC-ATACTCT--------------AAG-----------------------------
------------------------------------------------------------------AAAGATTCCATTT-
----CAAATAATTTATC-----AA-TGAC-TTTGTTTAATCTAG----------------AACAGAACGTACAATCC---
--TTAAATATCTGTAATTC--------TG------------GAATTTT-CGAAGTAAAGATTAGTTT--CTTATCATT??
????????????????????????????????????????????????????????????????
>coarctata_ANA
AAA-GCCCGTTTGAC-TCCTTAACTATTTAT------------------CC--TATC-TTTT-------------A----
--TTT-AGTTAGCCGTTCAAAATTCGTTATCTTTTTGAT-TCACTCAACT-----GTTTCACAA----------------
----------------------AA-CAAAGGGATCATAGCGGAAATGC-TTTTCTCTGATCACAA-----GTCTTGTGAT
-----ATTTGATACATGTAC-AAATAAA-CATCTTT-GAGCAA-GGAATCTCCATTTGAATGATTCATGATCTATATCA-
TT-----ATT---------CGG-AATTC-GGACTG-----AAA--TAAAAAAAA----GTTTTCTTTTT----GAAAATC
-AAAGAAATT-CCA-GGAC-----CTGTATAC-GAC-TTTG-GAA-TA-CCC-TTT-CGTTCT-ATGT---AATTGACAT
AGACCCAAATCACTAGTAAAATGA------TGCATCGGGAA--TGG-----TCAG-------------------------
----------------------------------------GATAGCTCAGTCC???????????????????????????
????????????????????????????????????????????????????????????????????????????????
????????????????????????????????????????????????????????????????????????????????
????????????????????????????????????????????????????????????????????????????????
????????????????????????????????????????????????????????????????????????????????
????????????????????????????????????????????????????????????????????????????????
????????????????????????????????????????????????????????????????????????????????
????????????????????????????????????????????????????????????????????????????????
????????????????????????????????????????????????????????????????????????????????
????????????????????????????????????????????????????????????????????????????????
????????????????????????????????????????????????????????????????????????????????
????????????????????????????????????????????????????????????????????????????????
????????????????????????????????????????????????????????????????????????????????
????????????????????????????????????????????????????????????????
>coarctata_MP590
AAA-GCCCGTTTGAC-TCCTTAACTATTTAT------------------CC--TATC-TTTT-------------A----
--TTT-AGTTAGCCGTTCAAAATTCGTTATCTTTTTGAT-TCACTCAACT-----GTTTCACAA----------------
----------------------AA-CAAAGGGATCATAGCGGAAATGC-TTTTCTCTGATCACAA-----GTCTTGTGAT
-----ATTTGATACAAGTAC-AAATAAA-CATCTTT-GAGCAA-GGAATCTCCATTTGAATGATTCATGATCTATATCA-
TT-----ATT---------CGG-AATTC-GGACTG-----AAA--TAAAAAAAA----GTTTTGTTTTT----GAAAATC
-AAAGAAATT-CCA-GGAC-----CTGTATAC-GAC-TTTG-GAA-TA-CCC-TTT-CGTTCT-ATGT---AATTGACAT
AGACCCAAATCACTAGTAAAATGA------TGCATCGGGAA--TGG-----TCAG-------------------------
----------------------------------------GATAGCTCAGTCCGG-TAGAGCAGAGGACTGAAAATT-C-
TCGTGTCGCCAGTTCAAATCTGG---------------------------------------------------------
--------TTCCTGACGCA-GGATT------TATTTGTATG-AAGAG-CGATTCGACAAAT---------------TAAT
TGA-----TATGCATCGA-CATA-CCTAT------TTTTT-AATA-----------AATTAAAAATCTAGATT-TAGATT
CGACTCC--ATATTTTTTT-------------------------------CCATCTAGGTGTTTAGAA------------
----------------ATA-----GATATATACCCCATCTATTTTTTAGATGGGTAATTAGAT-GGGTAAAGAATAGATT
GTCG---------AAGTCTAAGTC-AAAAATTTAGACTGTATTTCCTCTTCTTTTAACA-TTTCTTTATATTCTCGTTC-
----CTATTCTATTTCTTTATTT-CCTACTACATGAATTTAGAGAAC-----CCGTA-TAAGTGATGTGCGCAGT--AC-
AAAGTTCATGAACCAGAACTCGTTT-GGTTCATCTTAG-----CGGATCATCCG----AAATAAGTA---TTTCTTCCAA
ATTTTACTTT-TTGTTAGACCCT-AC-ATACTCT--------------AAG-----------------------------
------------------------------------------------------------------AAAGATTCCATTT-
----CAAATAATTTATC-----AA-TGAC-TTTGTTTAATCTAG----------------AACAGAACGTACAATCC---
--TTAAATATCTGTAATTC--------TG------------GAATTTT-CGAAGTAAAGATTAGTTT--CTTATCATTCA
ACGAGCATC???????????????????????????????????????????????????????
>coccinea_coc_MP1020
AAA-GCCCGTTTGAC-TCCTTAACTATTTAT------------------CC--TATC-TTTT-------------A----
--TTT-AGTTAGCCGTTCAAAATTCGTTATCTTTTTGAT-TCACTCAACT-----GTTTCACAA----------------
----------------------AA-CAAAGGGATCATAGCGGAAATGC-TTTTCTCTGATCACAA-----GTCTTGTGAT
-----ATTTGATACATGTAC-AAATAAA-CATCTTT-GAGCAA-GGAATCTCCATTTGAATGATTCATGATCTATATCA-
TT-----ATT---------CGG-AATTC-GGACTG-----AAA--TAAAAAAAA----GTTTTCTTTTT----GAAAATC
-AAAGAAATT-CCA-GGA------CTGTATAC-GAC-TTTG-GAA-TA-CCC-TTT-CGTTCT-ATGT---A-TTGACAT
AGA?????????????????????????????????????????????????????????????????????????????
????????????????????????????????????????????????????????????????????????????????
????????????????????????????????????????????????????????????????????????????????
????????????????????????????????????????????????????????????????????????????????
????????????????????????????????????????????????????????????????????????????????
????????????????????????????????????????????????????????????????????????????????
????????????????????????????????????????????????????????????????????????????????
????????????????????????????????????????????????????????????????????????????????
????????????????????????????????????????????????????????????????????????????????
????????????????????????????????????????????????????????????????????????????????
????????????????????????????????????????????????????????????????????????????????
????????????????????????????????????????????????????????????????????????????????
????????????????????????????????????????????????????????????????????????????????
????????????????????????????????????????????????????????????????????????????????
????????????????????????????????????????????????????????????????
>coccinea_coc_MP1053
AAA-GCCCGTTTGAC-TCCTTAACTATTTAT------------------CC--TATC-TTTT-------------A----
--TTT-AGTTAGCCGTTCAAAATTCGTTATCTTTTTGAT-TCACTCAACT-----GTTTCACAA----------------
----------------------AA-CAAAGGGATCATAGCGGAAATGC-TTTTCTCTGATCACAA-----GTCTTGTGAT
-----ATTTGATACATGTAC-AAATAAA-CATCTTT-GAGCAA-GGAATCTCCATTTGAATGATTCATGATCTATATCA-
TT-----ATT---------CGG-AATTC-GGACTG-----AAA--TAAAAAAAA----GTTTTTCTTTTT---GAAAATC
-AAAGAAATT-CCA-GGA------CTGTATAC-GAC-TTTG-GAA-TA-CCC-TT--CGTTCT-ATGT---AATTGACAT
AGACTCAAA???????????????????????????????????????????????????????????????????????
????????????????????????????????????????????????????????????????????????????????
????????????????????????????????????????????????????????????????????????????????
????????????????????????????????????????????????????????????????????????????????
????????????????????????????????????????????????????????????????????????????????
????????????????????????????????????????????????????????????????????????????????
????????????????????????????????????????????????????????????????????????????????
????????????????????????????????????????????????????????????????????????????????
????????????????????????????????????????????????????????????????????????????????
????????????????????????????????????????????????????????????????????????????????
????????????????????????????????????????????????????????????????????????????????
????????????????????????????????????????????????????????????????????????????????
????????????????????????????????????????????????????????????????????????????????
????????????????????????????????????????????????????????????????????????????????
????????????????????????????????????????????????????????????????
>coccinea_coc_MP598
????????????????????????????????????????????????????????????????????????????????
???????????????????????????????????????????????????????????CACAA----------------
----------------------AA-CAAAGGGATCATAGCGGAAATGC-TTTTCTCTGATCACAA-----GTCTTGTGAT
-----ATTTGATACATGTAC-AAATAAA-CATCTTT-GAGCAA-GGAATCTCCATTTGAATGATTCATGATCTATATCA-
TT-----ATT---------CGG-AATTC-GGACTG-----AAA--TAAAAAAAA----GTTTTCTTTTT----GAAAATC
-AAAGAAATT-CCA-GGAC-----CTGTATAC-GAC-TTTG-GAA-TA-CCC-TTT-CGTTCT-ATGT---AATTGACAT
AGACCCAAATCACTAGTAAAATGA------TGCATCGGGAA--TGG-----TCAG-------------------------
----------------------------------------GATAGCTCAGTCCGG-TAGAGCAGAGGACTGAAAATT-C-
TCGTGTCGCCAGTTCAAATCTGG---------------------------------------------------------
--------TTCCTGACGCA-GGATT------TATTTGTATG-AAGAG-CGATTCGACAAAT---------------TAAT
TGA-----TATGCATCGA-CATA-CCTAT------TTTTT-AATA-----------TATT-AAAATCTAGATT-TAGATT
CGACTCC--ATATTTTTTT-------------------------------CCATCTAGGTGTTTAGAA------------
----------------ATA-----GATATATACCCCATCTATTTTTTAGATGGGTAATTAGAT-GGGTAAAGAATAGATT
GTCG---------AAGTCTAAGTC-AAAAATTTAGACTGTATTTCCTCTTCTTTTAACA-TTTCTTTATACTC-CGTTC-
----CTATTCTATTTCTTCATTT-CCTACTACATGAATTTAGAGAAC-----CCGTA-TAAGTGATGTGCGCAGT--AC-
AAAGTTCATGATGCAGAACTCGTTT-GGTTCATCTTAG-----CGGATCATCCG----AAATAAGTA---TTTCTTCCAA
ATTTTACTTTTTTGTTAGACCCT-AC-ATACTCT--------------AAG-----------------------------
------------------------------------------------------------------AAAGATTCCATTT-
----CAAATAATTTATC-----AA-TGAC-TTT???????????????????????????????????????????????
????????????????????????????????????????????????????????????????????????????????
????????????????????????????????????????????????????????????????
>coccinea_uni_EO12849
AAA-GCCCGTTTGAC-TCCTTAACTATTTAT------------------CC--TATC-TTTT-------------A----
--TTT-AGTTAGCCGTTCAAAATTCGTTATCTTTTTGAT-TCACTCAACT-----GTTTCACAA----------------
----------------------AA-CAAAGGGATCATAGCGGAAATGC-TTTTCTCTGATCACAA-----GTCTTGTGAT
-----ATTTGATACATGTAC-AAATAAA-CATCTTT-GAGCAA-GGAATCTCCATTTGAATGATTCATGATCTATATCA-
TT-----ATT---------CGG-AATTC-GGACTG-----AAA--TAAAAAAAA----GTTTTCTTTTT----GAAAATC
-AAAGAAATT-CCA-GGAC-----CTGTATAC-GAC-TTTG-GAA-TA-CCC-TTT-CGTTCT-ATGT---AATTGACAT
AGACCCAAATCACTAGTAAAATGA------TGCATCGGGAA--TGG-----TCAG-------------------------
----------------------------------------GATAGCTCAGTCCGG-TAGAGCAGAGGACTGAAAATT-C-
TCGTGTCGCCAGTTCAAATCTGG---------------------------------------------------------
--------TTCCTGACGCA-GGATT------TATTTGTATG-AAGAG-CGATTCGACAAAT---------------TAAT
TGA-----TATGCATCGA-CATA-CCTAT------TTTTT-AATA-----------TATT-AAAATCTAGATT-TAGATT
CGACTCC--ATATTTTTTT-------------------------------CCATCTAGGTGTTTAGAA------------
----------------ATA-----GATATATACCCCATCTATTTTTTAGATGGGTAATTAGAT-GGGTAAAGAATAGATT
GTCG---------AAGTCTAAGTC-AAAAATTTAGACTGTATTTCCTCTTCTTTTAACA-TTTCTTTATACTC-CGTTC-
----CTATTCTATTTCTTCATTT-CCTACTACATGAATTTAGAGAAC-----CCGTA-TAAGTGATGTGCGCAGT--AC-
AAAGTTCATGATGCAGAACTCGTTT-GGTTCATCTTAG-----CGGATCATCCG----AAATAAGTA---TTTCTTCCAA
ATTTTACTTT-TTGTTAGACCCT-AC-ATACTCT--------------AAG-----------------------------
------------------------------------------------------------------AAAGATTCCATTT-
----CAAATAATTTATC-----AA-TGAC-TTTGTTTAATCTAG----------------AACAGAACGTACAATCC---
--TTAAATATCTGTAATTC--------TG------------GAATTTT-CGAAGTAAAGATTAGTTT--CTTATCATTCA
ACGAGCATC???????????????????????????????????????????????????????
>collina_EO12613_CP
????????????????????????????????????????????????????????????????????????????????
?????????????????????ATTCGTTATCTTTTTGAT-TCACTCAACT-----GTTTCACAA----------------
----------------------AA-CAAAGGGATCGTAGCGGAAATGC-TTTTCTCTGATCACAA-----GTCTTGTGAT
-----ATTTGATACACGTAC-AAATAAA-CATCTTT-GAGCAA-GGAATCTCCATTTGAATGATTCATGATCTATATCA-
TT-----ATT---------CGG-AATTC-GGACTG-----AAA--TAAAAAAAA----GTTTTCTTTTT----GAAAATC
-AAAGAAATT-CCA-GGAC-----CTGTATAC-GAC-TTTG-GAA-TA-CCC-TTT-CGTTCT-ATGT---AATTGACAT
AGACCCAAATCACTAGTAAAATGA------TGCATCGGGAA--TGG-----TCAG-------------------------
----------------------------------------GATAGCTCAGTCCGG-TAGAGCAGAGGACTGAAAATT-C-
TCGTGTCGCCAGTTCAAGTCTGG---------------------------------------------------------
--------TTCCTGACGCA-GGATT------TATTTGTATG-AAGAG-CGATTCGACAAAT---------------TAAT
TGA-----TATGCATCGA-CATA-CCTAT------TTTTG-AATT-----------TAAAAAAAATCTAGATT-TAGATT
AGACTCC--ATATTTTTTT-------------------------------CCATCTAGGTGTTTAGAA------------
----------------ATA-----GATATATACCCCATCTATTTTTTAGATGGGTAATTAGAT-GGGTAAAGAATAGATT
GTCG---------AAGTCTAAGTC-AAAAATTTAGACTGTATTTCCTCTTCTTTTAACA-TTTCTTTCTATTCTCGTTC-
----CTATTCTATTTCTTCATTT-CCTACTACATGAATTTAGAGAAC-----CCGTA-TAAGTGATGTGCGCAGT--AC-
AAAGTTCATGATGCAGAACTCGTTT-GGTTCATCTTAG-----CGGATCATCCG----AAATAAGTA---TTTCTTCCAA
ATTTTACTTT-TTGTTAGACCCT-AC-ATACTCT--------------AAG-----------------------------
------------------------------------------------------------------AAAGATTCCATTT-
----CAAATAATTTATC-----AA-TGAC-TTTGTTTAATCTAG----------------AACAGAACGTACAATCC---
--TTAAATATCTGTAATTC--------TG------------GAATTTT-CGAAGTAAAGATTAGTTT--CTTATCATTCA
ACGAGCAT????????????????????????????????????????????????????????
>colorans_EO12717
????????????????????????????????????????????????????????????????????????????????
???????????????????????????????TTTTTGAT-TCACTCAACT-----GTTTCACAA----------------
----------------------AA-CAAAGGGATCGTAGCGGAAATGC-TTTTCTCTGATCACAA-----GTCTTGTGAT
-----ATTTGATACACGTAC-AAATAAA-CATCTTT-GAGCAA-GGAATCTCCATTTGAATGATTCATGATCTATATCA-
TT-----ATT---------CGG-AATTC-GGACTG-----AAA--TAAAAAAAA----GTTTTCTTTTT----GAAAATC
-AAAGAAATT-CCA-GGAC-----CTGTATAC-GAC-TTTG-GAA-TA-CCC-TTT-CGTTCT-ATGT---AATTGACAT
AGACCCAAATCACTAGTAAAATGA------TGCATCGGGAA--TGG-----TCAG-------------------------
----------------------------------------GATAGCTCAGTCCGG-TAGAGCAGAGGACTGAAAATT-C-
TCGTGTCGCCAGTTCAAATCTGG---------------------------------------------------------
--------TTCCTGA-----------------------------------------------------------------
---------------------TA-CCTAT------TTTTT-AATT-----------TATTAAAAATCTAGATT-TAGATT
AGACTCC--ATATTTTTTT-------------------------------CCATCTAGGTATTTAGAA------------
----------------ATA-----GATATATACCCCATCTATTTTTTAGATGGGTAATTAGAT-GGGTAAAGAATAGATT
GTCG---------AAGTCTAAGTC-AAAAATTTAGACTGTATTTCCTCTTCTTTTAACA-TTTCTTTCTATTCTCGTTC-
----CTATTCTATTTCTTCATTT-CCTACTACATGAATTTAGAGAAC-----CCGTA-TAAGTGATGTGCGCAGT--AC-
AAAGTTCATGATGCAGAACTCGTTT-GGTTCATCTTAG-----CGGATCATCCG----AAATAAGTA---TTTCTTCCAA
ATTTTACTTT-TTGTTAGACCCT-AC-ATACTCT--------------AAG-----------------------------
------------------------------------------------------------------AAAGATTCCATTT-
----CAAATAATTTATC-----AA-TGAC-TTTGTTTAATCTAG----------------AACAGAACGTACAATCC---
--TTAAATATCTGTAATTC--------TG------------GAATTTT-CGAAGTAAAGATTAGTTT--CTTATCATTC?
????????????????????????????????????????????????????????????????
>condensata_MP890
AAA-GCCCGTTTGAC-TCCTTAACTATTTAT------------------CC--TATC-TTTT-------------A----
--TTT-AGTTAGCCGTTCAAAATTCGTTATCTTTTTGAT-TCACTCAACT-----GTTTCACAA----------------
----------------------AA-CAAAGGGATCGTAGCGGAAATGC-TTTTCTCTGATCACAA-----GTCTTGTGAT
-----ATTTGATACACGTAC-AAATAAA-CATCTTT-GAGCAA-GGAATCTCCATTTGAATGATTCATGATCTATATCA-
TT-----ATT---------CGG-AATTC-GGACTG-----AAA--TAAAAAAAA----GTTTTCTTTTT----GAAAATC
-AAAGAAATT-CCA-GGAC-----CTGTATAC-GAC-TTTG-GAA-TA-CCC-TTT-CGTTCT-ATGT---AATTGACAT
AGACCCAAATCACTAGTAAAATGA------TGCATCGGGAA--TGG-----TCAG-------------------------
----------------------------------------GATAGCTCAGTCCGG-TAGAGCAGAGGACTGAAAATT-C-
TCGTGTCGCCAGTTCAAATCTGG---------------------------------------------------------
--------TTCCTGACGCA-GGATT------TATTTGTATG-AAGAG-CGATTCGACAAAT---------------TAAT
TGA-----TATGCATCGA-CATA-CCCAT------TTTTT-AATT-----------TATTAAAAATCTAGATT-TAGATT
AGACTCC--ATATTTTTTT-------------------------------CCATCTAGGTGTTTAGAA------------
----------------ATA-----GATATATACCCCATCTATTTTTTAGATGGGTAATTAGAT-GGGTAAAGAATAGATT
GTCG---------AAGTCTAAGTC-AAAAATTTAGACTGTATTTCCTCTTCTTTTAACA-TTTCTTTCTATTCTCGTTC-
----CTATTCTATTTCTTCATTT-CCTACTACATGAATTTAGAGAAC-----CCGTA-TAAGTGATGTGCGCAGT--AC-
AAAGTTCATGATGCAGAACTCGTTT-GGTTCATCTTAG-----CGGATCATCCG----AAATAAGTA---TTTCTTCAAA
ATTTTACTTT-TTGTTAGACCCT-AC-ATACTCT--------------AAT-----------------------------
------------------------------------------------------------------AAAGATTCCATTT-
----CAAATAATTTATC-----AA-TGAC-TTTGTTTAATCTAG----------------AACAGAACGTACAATC----
------ATATCTGTAATTC--------TG------------GAATTTT-CGAAGTAAAGATTAG????????????????
????????????????????????????????????????????????????????????????
>conferta_MP887_CP
????????????????????????????????????????????????????????????????????????????????
?????????????????????ATTCGTTATCTTTTTGAT-TCACTCAACT-----GTTTCACAA----------------
----------------------AA-CAAAGGGATCGTAGCGGAAATGC-TTTTCTCTGATCACAA-----GTCTTGTGAT
-----ATTTGATACACGTAC-AAATAAA-CATCTTT-GAGCAA-GGAATCTCCATTTGAATGATTCATGATCTATATCA-
TT-----ATT---------CGG-AATTC-GGACTG-----AAA--TAAAAAAAAA---GTTTTCTTTTT----GAAAATC
-AAAGAAATT-CCA-GGAC-----CTGTATAC-GAC-TTTG-GAA-TA-CCC-TTT-CGTTCT-ATAT---AATTGACAT
AGACCCAAATCACTAGTAAAATGA------TGCATCGGGAA--TGG-----TCAG-------------------------
----------------------------------------GATAGCTCAGTCCGG-TAGAGCAGAGGACTGAAAATT-C-
TCGTGTCGCCAGTTCAAATCTGG---------------------------------------------------------
--------TTCCTGACGCA-GGATT------TATTTGTATG-AAGAG-CGATTCGACAAAT---------------TAAT
TGA-----TATGCATCGA-CATA-CCTAT------TTTTT-AATT-----------TATTAAAAATCTAGATT-TAGATT
AGACTCC--ATATTTTTTT-------------------------------CCATCTAGGTGTTTAGAA------------
----------------ATA-----GATATATACCCCATCTATTAATTAGATGGGTAATTAGAT-GGGTAAAGAATAGATT
GTCG---------AAGTCTAAGTC-AAAAATTTAGACTGTATTTCCTCTTCTTTTAACA-TTTCTTTCTATTCTCGTTC-
----CTATTCTATTTCTTCATTT-CCTACTACATGAATTTAGAGAAC-----CCGTA-TAAGTGATGTGCGCAGT--AC-
AAAGTTCATGATGCAGAACTCGTTT-GGTTCATCTTAG-----CGGATCATCCG----AAATAAGTA---TTTCTTCCAA
ATTTTACTTT-TTGTTAGACCCT-AC-ATACTCT-------------AAAG-----------------------------
------------------------------------------------------------------AAAGATTCCATTT-
----CAAATAATTTATC-----AA-TGAC-TTTGTTTAATCTAG----------------AACAGAACGTACAATCC---
--TTAAATATCTGTAATTC--------TG------------GAATTTT-CGAAGTAAAGATTAGTTT--CTTATCATT??
????????????????????????????????????????????????????????????????
>conspicua_CS1
????????????????????????????????????????????????????????????????????????????????
?????????????????????ATTCGTTATCTTTTTGAT-TCACTCAACT-----GTTTCACAA----------------
----------------------AA-CAAAGGGATCGTAGCGGAAATGC-TTTTCTCTGATCACAA-----GTCTTGTGAT
-----ATTTGATACACGTAC-AAATAAA-CATCTTT-GAGCAA-GGAATCTCCATTTGAATGATTCATGATCTATATCA-
TT-----ATT---------CGG-AATTC-GGACTG-----AAA--TAAAAAAAA----GTTTTCTTTTT----GAAAATC
-AAAGAAATT-CCA-GGAC-----CTGTATAC-GAC-TTTG-GAA-TA-CCC-TTT-CGTTCT-ATGT---AATTGACAT
AGACCCAAATCACTAGTAAAATGA------TGCATCGGGAA--TGG-----TCAG-------------------------
----------------------------------------GATAGCTCAGTCCGG-TAGAGCAGAGGACTGAAAATT-C-
TCGTGTCGCCAGTTCAAATCTGG---------------------------------------------------------
--------TTCCTGATGCA-GGATT------TATTTGTATG-AAGAG-CGATTCGACAAAT---------------TAAT
TGA-----TATGCATCGA-CATA-CCTAT------TTTTT-AATT-----------TATTAAAAATCTAGATT-TAGATT
AGACTCC--ATATTTTTTT-------------------------------CCATCTAGGTATTTAGAA------------
----------------ATA-----GATATATACCCCATCTATTTTTTAGATGGGTAATTAGAT-GGGTAAAGAATAGATT
GTCG---------AAGTCTAAGTC-AAAAATTTAGACTGTATTTCCTCTTCTTTTAACA-TTTCTTTCTATTCTCGTTC-
----CTATTCTATTTCTTCATTT-CCTACTACATGAATTTAGAGAAC-----CCGTA-TAAGTGATGTGCGCAGT--AC-
AAAGTTCATGATGCAGAACTCGTTT-GGTTCATCTTAG-----CGGATCATCCG----AAATAAGTA---TTTCTTCCAA
ATTTTACTTT-TTGTTAGACCCT-AC-ATACTCT--------------AAG-----------------------------
------------------------------------------------------------------AAAGATTCCATTT-
----CAAATAATTTATC-----AA-TGAC-TTTGTTTAATCTAG----------------AACAGAACGTACAATCC---
--TTAAATATCTGTAATTC--------TG------------GAATTTT-CGAAGTAAAGATTAGTTT--CTTATCATTCA
ACGAGCATC???????????????????????????????????????????????????????
>cooperi_EO12588
????????????????????????????????????????????????????????????????????????????????
????????????????????????????????????????????????????????????????????????????????
????????????????????????????????????????????????????????????????????????????????
????????????????????????????????????????????GGAATCTCCATTTGAATGATTCATGATCTATATCAT
TT-----ATT---------CGGAAATTCGGGACTG-----AAA--TAAAAAAAAA---GTTTTCTTTTT----GAAAATC
-AAAGAAATT-CCA-GGAC-----CTGTATAM-GAC-TTTR-GAA-TA-CCC-TTT-CGTTCT-ATGT---AATTGACAT
AGACCGAAATCACTAGTAAAATGA------TGCATCGGGAA--TGG-----TCAG-------------------------
----------------------------------------GATAGCTCAGTCCGG-TAGAGCAGAGGACTGAAAATT-C-
TCGTGCCGCCAGTTCAAATCTGG---------------------------------------------------------
--------TTCCTGACGCA-GGATT------TATTTGTATG-AAGAG-CGATTCGACAAAT---------------TAAT
TGA-----TATGCATCGA-CATA-CCTAT------TTTTT-AATT-----------TATTAAAAATCTAGATT-TAGATT
AGACTCC--ATATTTTTTT-------------------------------CCATCTAGGTGTTTAGAA------------
----------------ATA-----GATATATACCCCATCTATTTTTTAGATGGGTAATTAGAT-GGGTAAAGAATAGATT
GTCG---------AAGGGTAAGTC-AAAAATTTAGACTGTATTTCCTCTTCTTTTAACA-TTTCTTTATATTATCGTTC-
----CTATTCTATTTCTTCATTT-CCTACTACATGAATTTAGAGAAC-----CCGTA-TAAGTGATGTGCGCAGT--AC-
AAAGTTCATGATGCAGAACTCGTTT-GGTTCATCTTAG-----CGGATCATCCG----AAATAAGTA---TTTCTTCCAA
ATTTTACTTT-TTGGAAGACCCT-AC-ATACTCT--------------AAG-----------------------------
------------------------------------------------------------------AAAGATTCCATTT-
----CAAATAATTTATC-----AA-TGAC-TTTGTTTAATCTAG----------------AACAGAACGTACAATCC---
--TTAAATATCTGTAATTC--------TG------------GAATTTA-CGAAGTAAAGATTAGTTT--CTTATCATTCA
ACGA????????????????????????????????????????????????????????????
>copiosa_BG610
????????????????????????????????????????????????????????????????????????????????
????????????????????????????????????????????????????????????ACAA----------------
----------------------AA-CAAAGGGATCGTAACGGAAATGC-TTTTCTCTGATCACAA-----GTCTTGTGAT
-----ATTTGATACACGTAC-AAATAAA-CATCTTT-GAGCAA-GGAATCTCCATTTGAATGATTCATGATCTATATCA-
TT-----ATT---------CGG-AATTC-GGACTG-----AAA--TAAAAAAAA----GTTTTCTTTTT----GAAAATC
-AAAGAAATT-CCA-GGAC-----CTGTATAC-GAC-TTTG-GAA-TA-CCC-TTT-CGTTCT-ATAT---AATTGACAT
AGACCCAAATCACTAGTAAAATGA------TGCATCGGGAA--TGG-----TCAG-------------------------
----------------------------------------GATAGCTCAGTCCGG-TAGAGCAGAGGACTGAAAATT-C-
TCGTGTCGCCAGTTCAAATCTGG---------------------------------------------------------
--------TTCCTGACGCA-GGATT------TATTTGTATG-CATAG-CGATTCGACAAAT---------------TAAT
TGA-----TATGCATCGA-CATA-CCTAT------TTTTT-AATT-----------TATTAAAAATCTAGATT-TAGATT
AGACTCC--ATATTTTTTT-------------------------------CCATCTAGGTGTTTAGAA------------
----------------ATA-----GATAGATACCCCATCTATTAATTAGATGGGTAATTAGAT-GGGTAAAGAATAGATT
GTCG---------AAGTCTAAGTC-AAAAATTTAGACTGTATTTCCTCTTCTTTTAACA-TTTCTTTCTATTCTCGTTC-
----CTATTCTATTTCTTCATTT-CCTACTACATGAATTTAGAGAAC-----CCGTA-TAAGTGATGTGCGCAGT--AC-
AAAGTTCATGATGCAGAACTCGTTT-GGTTCATCTTAG-----CGGATCATCCG----AAATAAGTA---TTTCTTCCAA
ATTTTACTTT-TTGTTAGACCCT-AC-ATACTCTA-------------AAG-----------------------------
------------------------------------------------------------------AAAGATTCCATTT-
----CAAATAATTTATC-----AA-TGAC-TTTGTTTAATCTAG----------------AACAGAACGTACAATCC---
--TTAAATATCTGTAATTC?????????????????????????????????????????????????????????????
????????????????????????????????????????????????????????????????
>cordata_MP571
????????????????????????????????????????????????????????????????????????????????
?????????????????????ATTCGTTATCTTTTTGAT-TCACTCAACT-----GTTTCACAA----------------
----------------------AA-CAAAGGGATCGTAGCGGAAATGC-TTTTCTCTGATCACAA-----GTCTTGTGAT
-----ATTTGATACACGTAC-AAATAAA-CATCTTT-GAGCAA-GGAATCTCCATTTGAATGATTCATGATCTATATCA-
TT-----ATT---------CGG-AATTC-GGACTG-----AAA--TAAAAAAAA----GTTTTCTTTTT----GAAAATC
-AAAGAAATT-CCA-GGAC-----CTGTATAC-GAC-TTTG-GAA-TA-CCC-TTT-CGTTCT-ATAT---AATTGACAT
AGACCCAAATCACTAGTAAAATGA------TGCATCGGGAA--TGG-----TCAG-------------------------
----------------------------------------GATAGCTCAGTCCGG-TAGAGCAGAGGACTGAAAATT-C-
TCGTGTCGCCAGTTCAAATCTGG---------------------------------------------------------
--------TTCCTGACGCA-GGATT------TATTTGTATG-AAGAG-CGATTCGACAAAT---------------TAAT
TGA-----TATGCATCGA-CATA-CCTAT------TTTTT-AATT-----------TATTAAAAATCTAGATT-TAGATT
AGACTCC--ATATTTTTTT-------------------------------CCATCTAGGTGTTTAGAA------------
----------------ATA-----GATAGATACCCCATCTATTAATTAGATGGGTAATTAGAT-GGGTAAAGAATAGATT
GTCG---------AAGTCTAAGTC-AAAAATTTAGACTGTATTTCCTCTTCTTTTAACA-TTTCTTTCTATTCTCGTTC-
----CTATTCTATTTCTTCATTT-CCTACTACATGAATTTAGAGAAC-----CCGTA-TAAGTGATGTGCGCAGT--AC-
AAAGTTCATGATGCAGAACTCGTTT-GGTTCATCTTAG-----CGGATCATCCG----AAATAAGTA---TTTCTTCCAA
ATTTTACTTT-TTGTTAGACCCT-AC-ATACTCT-------------AAAG-----------------------------
------------------------------------------------------------------AAAGATTCCATTT-
----CAAATAATTTATC-----AA-TGAC-TTTGTTTAATCTAG----------------AACAGAACGTACAATCC---
--TTAAATATCTGTAATTC--------TG------------GAATTTT-CGAAGTAAAGATTAGTTT--CTTATCATTCA
ACGAGCATC???????????????????????????????????????????????????????
>corifolia_ANA
AAA-GCCCGTTTGAC-TCCTTAACTATTTAG------------------CC--TATC-TTTT-------------A----
--TTT-AGTTAGCCGTTCAAAATTCGTTATCTTTTTGAT-TCACTCAACT-----GTTTCACAA----------------
----------------------AA-CAAAGGGATCGTAGCGGAAATGC-TTTTCTCTGATCACAA-----GTCTTGTGAT
-----ATTTGATACACGTAC-AAATAAA-CATCTTT-GAGCAA-GGAATCTCCATTTGAATGATTCATGATCTATATCA-
TT-----ATT---------CGG-AATTC-GGACTG-----AAA--TAAAAAAAA----GTTTTATTTTT----GAAAATC
-AAAGAAATT-CCA-GGAC-----CTGTATAC-GAC-TTTG-GAA-TA-CCC-TTT-CGTTCT-ATGT---AATTGACAG
AGACCCAAATCACTAGTAAAATGA------TGCATCGGGAA--TGG-----TCAG-------------------------
----------------------------------------GATAGCTCAGTCC???????????????????????????
????????????????????????????????????????????????????????????????????????????????
????????????????????????????????????????????????????????????????????????????????
????????????????????????????????????????????????????????????????????????????????
????????????????????????????????????????????????????????????????????????????????
????????????????????????????????????????????????????????????????????????????????
????????????????????????????????????????????????????????????????????????????????
????????????????????????????????????????????????????????????????????????????????
????????????????????????????????????????????????????????????????????????????????
????????????????????????????????????????????????????????????????????????????????
????????????????????????????????????????????????????????????????????????????????
????????????????????????????????????????????????????????????????????????????????
????????????????????????????????????????????????????????????????????????????????
????????????????????????????????????????????????????????????????
>corifolia_MP823
AAA-GCCCGTTTGAC-TCCTTAACTATTTAG------------------CC--TATC-TTTT-------------A----
--TTT-AGTTAGCCGTTCAAAATTCGTTATCTTTTTGAT-TCACTCAACT-----GTTTCACAA----------------
----------------------AA-CAAAGGGATCGTAGCGGAAATGC-TTTTCTCTGATCACAA-----GTCTTGTGAT
-----ATTTGATACACGTAC-AAATAAA-CATCTTT-GAGCAA-GGAATCTCCATTTGAATGATTCATGATCTATATCA-
TT-----ATT---------CGG-AATTC-GGACTG-----AAA--TAAAAAAAA----GTTTTATTTTT----GAAAATC
-AAAGAAATT-CCA-GGAC-----CTGTATAC-GAC-TTTG-GAA-TA-CCC-TTT-CGTTCT-ATGT---AATTGACAG
AGACCCAAATCACTAGTAAAATGA------TGCATCGGGAA--TGG-----TCAG-------------------------
----------------------------------------GATAGCTCAGTCCGG-TAGAGCAGAGGACTGAAAATT-C-
TCGTGTCGCCAGTTCAAATCTGG---------------------------------------------------------
--------TTCCTGA-----------------------------------------------------------------
---------------------TA-CCTAT------TTTTT-AATA-----------TATTAAAAATCTAGATT-TAGATT
AGACTCC--ATATTTTTTT-------------------------------CCATCTAGGTGTTTAGAA------------
----------------ATA-----GATATATACCCCATCTATTTTTTAGATGGGTAATTAGAT-GGGTAAAGAATAGATT
GTCG---------AAGTCTAAGTC-AAAAATTTAGACTGTATTTCCTCTTCTTTTAACA-TTTCTTTCTATTCTCGTTC-
----CTATTCTATTTCTTCATTT-CCTACTACATGAATTTAGAGAAC-----CCGTA-TAAGTGATGTGCGCAGT--AC-
AAAGTTCATGATGCAGAACTCGTTT-GGTTCATCTTAG-----CGGATCATCCG----AAATAAGTA---TTTCTTCCAA
ATTTTACTTT-TTGTTAGACCCT-AC-ATACTCT--------------AAG-----------------------------
------------------------------------------------------------------AAAGATTCCATTT-
----CAAATAATTTATC-----AA-TGAC-TTTGTTTAATCTAG----------------AACAGAACGTACAATCC---
--TTAAATATCTGTAATTC--------TG------------GAATTTT-CGAAGTAAAGATTAGTTT--CTTATCATTCA
ACGAGCATC???????????????????????????????????????????????????????
>corydalis_AH2536
AAA-GCCCGTTTGAC-TCCTTAACTATTTAT------------------CC--TATC-TTTT-------------A----
--TTT-AGTTAGCCGTTCAAAATTCGTTATCTTTTTGAT-TCACTCAACT-----GTTTCACAA----------------
----------------------AA-CAAAGGGATCATAGCGGAAATGC-TTTTCTATGATCACAA-----GTCTTGTGAT
-----ATTTGATACACGTAC-AAATAAA-CATCTTT-GAGCAA-GGAATCTCCATTTGAATGATTCATGATCTATATCA-
TT-----ATT---------CGG-AATTC-GGACTG-----AAA--TAAAAAAAA----GTTTTCTTTTT----GAAAATC
-AAAGAAATT-CCA-GGAC-----CTGTATAC-GAC-TTTG-GAA-TA-CCC-TTT-CGTTCT-ATGT---AATTGACAT
AGACCCAAATCACTAGTAAAATGA------TGCATCGGGAA--TGG-----TCAG-------------------------
----------------------------------------GATAGCTCAGTCCGG-TAGAGCAGAGGACTGAAAATT-C-
TCGTGTCGCCAGTTCAAGTCTGG---------------------------------------------------------
--------TTCCTGACGCA-GGATT------TATTTGTATG-AAGAG-CGATTCGACAAAT---------------TAAT
TGA-----TATGCATCGA-CATA-CCTAT------TTTTT-AATT-----------TTTTTTTAATCTAGATT-TAGATT
AGACTCC--CTATTTTTTTCCATCTAGGTGTTTAGAAATAGATATATACCCCATCTAGGTGTTTAGAA------------
----------------ATA-----GATATATACCCCATCTATTTTTTAGATGGGTAATTAGAT-GGGTAAAGAATAGATT
GTCG---------AAGTCTAAGTC-AAAAATTTAGACTGTATTTCCTCTTCTTTTAACA-TTTCTTTATATTCTCGTTC-
----CTATTCTATTTCTTCATTT-CCTACTACATGAATTTAGAGAAC-----CCGTA-TAAGTCATGTGCGCAGT--AC-
AAAGTTCATGATGCAGAACTCGTTT-GGTTCATCTTAG-----CGGATCATCCG----AAATAAGTA---TTTCTTCCAA
ATTTTACTTT-TTGTTAGACCCT-AC-ATACTCT--------------AAG-----------------------------
------------------------------------------------------------------AAAGATTCCATTT-
----CAAATAATTTATC-----AA-TGAC-TTTGTTTAATCTAG----------------AACAGAACGTACAATCC---
--TTAAATATCTGTAATTC--------TG------------GAATTTT-CGAAGTAAAGATGAGTTT--CTTATCATTCA
ACGAGCATC???????????????????????????????????????????????????????
>corydalis_MP1005
????????????????????????????????????????????????????????????????????????????????
?????????????????????ATTCGTTATCTTTTTGAT-TCACTCAACT-----GTTTCACAA----------------
----------------------AA-CAAAGGGATCATAGCGGAAATGC-TTTTCTATGATCACAA-----GTCTTGTGAT
-----ATTTGATACACGTAC-AAATAAA-CATCTTT-GAGCAA-GGAATCTCCATTTGAATGATTCATGATCTATATCA-
TT-----ATT---------CGG-AATTC-GGACTG-----AAA--TAAAAAAAA----GTTTTCTTTTT----GAAAATC
-AAAGAAATT-CCA-GGAC-----CTGTATAC-GAC-TTTG-GAA-TA-CCC-TTT-CGTTCT-ATGT---AATTGACAT
AGACCCAAATCACTAGTAAAATGA------TGCATCGGGAA--TGG-----TCAG-------------------------
----------------------------------------GATAGCTCAGTCCGG-TAGAGCAGAGGACTGAAAATT-C-
TCGTGTCGCCAGTTCAAGTCTGG---------------------------------------------------------
--------TTCCTGACGCA-GGATT------TATTTGTATG-AAGAG-CGATTCGACAAAT---------------TAAT
TGA-----TATGCATCGA-CATA-CCTAT------TTTTT-AATT-----------TTTTTTTAATCTAGATT-TAGATT
AGACTCC--CTATTTTTTTCCATCTAGGTGTTTAGAAATAGATATATACCCCATCTAGGTGTTTAGAA------------
----------------ATA-----GATATATACCCCATCTATTTTTTAGATGGGTAATTAGAT-GGGTAAAGAATAGATT
GTCG---------AAGTCTAAGTC-AAAAATTTAGACTGTATTTCCTCTTCTTTTAACA-TTTCTTTATATTCTCGTTC-
----CTATTCTATTTCTTCATTT-CCTACTACATGAATTTAGAGAAC-----CCGTA-TAAGTCATGTGCGCAGT--AC-
AAAGTTCATGATGCAGAACTCGTTT-GGTTCATCTTAG-----CGGATCATCCG----AAATAAGTA---TTTCTTCCAA
ATTTTACTTT-TTGTTAGACCCT-AC-ATACTCT--------------AAG-----------------------------
------------------------------------------------------------------AAAGATTCCATTT-
----CAAATAATTTATC-----AA-TGAC-TTTGTTTAATCTAG----------------AACAGAACGTACAATCC---
--TTAAATATCTGTAATTC--------TG------------GAATTTT-CGAAGTAAAGATGAGTTT--CTTATCATTC?
????????????????????????????????????????????????????????????????
>coventryi_EO12832
????????????????????????????????????????????????????????????????????????????????
??????????????????????????TTATCTTTTTGAT-TCACTCAACT-----GTTTCACAA----------------
----------------------AA-CAAAGGGATCGTAGCGGAAATGC-TTTTCTCTGATCACAA-----GTCTTGTGAT
-----ATTTGATACACGTAC-AAATAAA-CATCTTT-GAGCAA-GGAATCTCCATTTGAATGATTCATGATCTATATCA-
TT-----ATT---------CGG-AATTC-GGACTG-----AAA--TAAAAAAAA----GTTTTCTTTTT----GAAAATC
-AAAGAAATT-CCA-GGAC-----CTGTATAC-GAC-TTTG-GAA-TA-CCC-TTT-CGTTCT-ATGT---AATTGACAT
AGACCCAAATCACTAGTAAAATGA------TGCATCGGGAA--TGG-----TCAG-------------------------
----------------------------------------GATAGCTCAGTCCGG-TAGAGCAGAGGACTGAAAATT-C-
TCGTGTCGCCAGTTCAAATCTGG---------------------------------------------------------
--------TTCCTGA-----------------------------------------------------------------
---------------------TA-CCTAT------TTTTT-AATT-----------TATTAAAAATCTAGATT-TAGATT
AGACTCC--ATATTTTTTT-------------------------------CCATCTAGGTATTTAGAA------------
----------------ATA-----GATATATACCCCATCTATTTTTTAGATGGGTAATTAGAT-GGGTAAAGAATAGATT
GTCG---------AAGTCTAAGTC-AAAAATTTAGACTGTATTTCCTCTTCTTTTAACA-TTTCTTTCTATTCTCGTTC-
----CTATTCTATTTCTTCATTT-CCTACTACATGAATTTAGAGAAC-----CCGTA-TAAGTGATGTGCGCAGT--AC-
AAAGTTCATGATGCAGAACTCGTTT-GGTTCATCTTAG-----CGGATCATCCG----AAATAAGTA---TTTCTTCCAA
ATTTTACTTT-TTGTTAGACCCT-AC-ATACTCT--------------AAG-----------------------------
------------------------------------------------------------------AAAGATTCCATTT-
----CAAATAATTTATC-----AA-TGAC-TTTGTTTAATCTAG----------------AACAGAACGTACAATCC---
--TTAAATATCTGTAATTC--------TG------------GAATTTT-CGAAGTAAAGATTAGTTT--CTTATCATTCA
ACGAGCA?????????????????????????????????????????????????????????
>cristata_MP820
AAA-GCCCGTTTGAC-TCCTTAACTATTTAT------------------CC--TATC-TTTT-------------A----
--TTT-AGTTAGCCGTTCAAAATTCGTTATCTTTTTGAT-TCACTCAACT-----GTTTCACAC----------------
----------------------AA-CAAAGGGATCGTAGCGGAAATGC-TTTTCTCTGATCACAA-----GTCTTGTGAT
-----ATTTGATACAAGTAC-AAATAAA-CATCTTT-GAGCAA-GGAATCTCCATTTGAATGATTCATGATCTATATCA-
TT-----ATT---------CGG-AATTC-GGACTG-----AAA--TAAAAAAA-----GTTTTCTTTTT----GAAAATC
-AAAGAAATT-CCA-GGAC-----CTGTATAC-GAC-TTTG-GAA-TA-CCC-TTT-CGTTCT-ATGT---AATTGACAT
AGACCCAAATCACTAGTAAAATGA------TGCATCGGGAA--TAG-----TCAG-------------------------
----------------------------------------GATAGCTCAGTCCGG-TAGAGCAGAGGACTGAAAATT-C-
TCGTGTCGCCAGTTCAAATCTGG---------------------------------------------------------
--------TTCCTGACGCA-GGATT------TATTTGTATT-AAGAG-CGATTCGACAAAT---------------TAAT
TGA-----TATGCATCGA-CATA-CCTAT------TTTTT-AATT-----------TATTAAAAATCTAGATT-TAGATT
AGACTCC--ATATTTTTTT-------------------------------CCATCTAGGTATTTAGAA------------
----------------ATA-----GATATATACCCCATCTATTTTTTAGATGGGTAATTAGAT-GGGTAAAGAATAGATT
GTCG---------AAGTCTAAGTC-AAAAATTTAGACTGTATTTCCTCTTCTTTTAACA-TTTCTTTCTATTCTCGTTC-
----CTATTCTATTTCTTCATTT-CCTACTACATGAATTTAGAGAAC-----CCGTA-TAAGTGATGTGCGCAGT--AC-
AAAGTTCATGATGCAGAACTCGTTT-GGTTCATCTTAG-----CGGATCATCCG----AAATAAGTA---TTTCTTCCAA
ATTTTACTTT-TTGTTAGACCCT-AC-ATACTCT--------------AAG-----------------------------
------------------------------------------------------------------AAAGATTCCATTT-
----CAAATAATTTATC-----AA-TGAC-TTTGTTTAATCTAG----------------AACAGAACGTACAATCC---
--TTAAATATCTGTAATTC--------TG------------GAATTTT-CGAAGTAAAGATTAGTTT--CTTATCATTCA
ACGAGCATC???????????????????????????????????????????????????????
>croceovirens_JP387
?????????????????????????????????????????????????????TATC-TTTT-------------A----
--TTT-AGTTAGCCGTTCAAAATTCGTTATCTTTTTGATATCACTCAACT-----GTTTCACAA----------------
----------------------AA-CAAAGGGATCATAGCGGAAATGC-TTTTCTCTGATCACAA-----GTCTTGTGAT
-----ATTTGATACACGTAC-AAATAAA-CATCTTT-GAGCAA-GGAATCTCCATTTGAATGATTCATGATCTATATCA-
TT-----ATT---------CGG-AATTC-GGACTG-----AAA--TAAAAAAAA----GTTTTCTTTTT----GAAAATC
-AAAGAAATT-CCA-GGAC-----CTGTATAC-GAC-TTTG-GAA-TA-CCC-TTT-CGTTCT-ATGT---AATTGACAT
AGACCCAAATCACTAGTAAAATGA------TGCATCGGGAA--TGG-----TCAG-------------------------
----------------------------------------GATAGCTCAGTCCGG-TAGAGCAGAGGACTGAAAATT-C-
TCGTGTCGCCAGTTCAAATCTGG---------------------------------------------------------
--------TTCCTGACGCA-GGATT------TATTTGCATG-AAGAG-CGATTCGACAAAT---------------TAAT
TGA-----TATGCATCGA-CATA-CCTAT------TTTTT-AATA-----------TTTTAAAAATATAGATT-TAGATT
AGACTCC--ATATTTTTTT-------------------------------CCATCTAGATGTTTAGAA------------
----------------ATA-----GATATATACCCCATATATTTTTTAGATGGGTAATTAGAT-GGGTAAAGAATAGATT
GTCG---------AAGTCTAAGTC-AAAAATTTAGACTGTATTTCCTCTTCTTTTAACA-TTTCTTTATATTCTCGTTC-
----CTATTCTATTTCTTCATTT-CCTACTACATGAATTTAGAGAAC-----CCGTA-TAAGTTATGTGCGCAGT--AC-
AAAGTTCATGATGCAGAACTCGTTT-GGTTCATCTTAG-----CGGATCATCCG----AAATAAGTA---TTTCTTCCAA
ATTTTACTTT-TTGTTAGACCCT-AC-ATACTCT--------------AAG-----------------------------
------------------------------------------------------------------AAAGATTCCATTT-
----CAAATAATTTATC-----AA-TGAC-TTTGTTTAATCTAG----------------AACAGA-CGTACAATCC---
--TTAAA?????????????????????????????????????????????????????????????????????????
????????????????????????????????????????????????????????????????
>cruenta_MP745_CP
????????????????????????????????????????????????????????????????????????????????
?????????????????????ATTCGTTATCTTTTTGAT-TCACTCAACT-----GTTTCACAA----------------
----------------------AA-CAAAGGGATCGTAGCGGAAATGC-TTTTCTCTGATCACAA-----GTCTTGTGAT
-----ATTTAATACACGTAC-AAATAAA-CATCTTT-GAGCAA-GGAATCTCCATTTGAATGATTCATGATCTATATCA-
TT-----ATT---------CGG-AATTC-GGACTG-----AAA--TAAAAAAAA----GTTTTCTTTTT----GAAAATC
-AAAGAAATT-CCA-GGAC-----CTGTATAC-GAC-TTTG-GAA-TA-CCC-TTT-CGTTCT-ATGT---AATTGACAT
AGACCCAAATCACTAGTAAAATGA------TGCATCGGGAA--TGG-----TCAG-------------------------
----------------------------------------GATAGCTCAGTCCGG-TAGAGCAGAGGACTGAAAATT-C-
TCGTGTCGCCAGTTCAAATCTGG---------------------------------------------------------
--------TTCCTGACGCA-GGATT------TATTTGTATG-AAGAG-CGATTCGACAAAT---------------TAAT
TGA-----TATGCATCGA-CATA-CCTAT------TTTTT-AATA-----------TATTAAAAATCTAGATT-TAGATT
AGACTCC--ATATTTTTTT-------------------------------CCATCTAGGTGTTTAGAA------------
----------------ATA-----GATATATACCCCATCTATTTTTTAGATGGGTAATTAGAT-GGGTAAAGAATAGATT
GTCG---------AAGTCTAAGTC-TAAAATTTAGACTGTATTTCCTCTTCTTTTAACA-TTTCTTTCTATTCTCGTTC-
----CTATTCTATTTCTTCATTT-CCTACTACATGAATTTAGAGAAT-----CCGTA-TAAGTGATGTGCGCAGT--AC-
AAAGTTCATGATGCAGAACTCGTTT-GGTTCATCTTAG-----CGGATCATCCG----AAATAAGTA---TTTCTTCCAA
ATTTTACTTT-TTGTTAGACCCT-AC-ATACTCT--------------AAG-----------------------------
------------------------------------------------------------------AAAGATTCCATTT-
----CAAATAATTTAGC-----AA-TGAC-TTTGTTTAATCTAG----------------AACAGAACGTACAATCC---
--TTAAATATCTGTAATTC--------TG------------GAATTTT-CGAAGTAAAGATTAGTTT--CTTATGATTCA
ACGAGCATC???????????????????????????????????????????????????????
>cruenta_MP999_CP
?????????????????????????????AT------------------CC--TATC-TTTT-------------A----
--TTT-AGTTAGCCGTTCAAAATTCGTTATCTTTTTGATATCACTCAACT-----GTTTCACAA----------------
----------------------AA-CAAAGGGATCGTAGCGGAAATGC-TTTTCTCTGATCACAA-----GTCTTGTGAT
-----ATTTAATACACGTAC-AAATAAA-CATCTTT-GAGCAA-GGAATCTCCATTTGAATGATTCATGATCTATATCA-
TT-----ATT---------CGG-AATTC-GGACTG-----AAA--TAAAAAAAA----GTTTTCTTTTT----GAAAATC
-AAAGAAATT-CCA-GGAC-----CTGTATAC-GAC-TTTG-GAA-TA-CCC-TTT-CGTTCT-ATGT---AATTGACAT
AGACCCAAATCACTAGTAAAATGA------TGCATCGGGAA--TGG-----TCAG-------------------------
----------------------------------------GATAGCTCAGTCCGG-TAGAGCAGAGGACTGAAAATT-C-
TCGTGTCGCCAGTTCAAATCTGG---------------------------------------------------------
--------TTCCTGACGCA-GGATT------TATTTGTATG-AAGAG-CGATTCGACAAAT---------------TAAT
TGA-----TATGCATCGA-CATA-CCTAT------TTTTT-AATA-----------TATTAAAAATCTAGATT-TAGATT
AGACTCC--ATATTTTTTT-------------------------------CCATCTAGGTGTTTAGAA------------
----------------ATA-----GATATATACCCCATCTATTTTTTAGATGGGTAATTAGAT-GGGTAAAGAATAGATT
GTCG---------AAGTCTAAGTC-TAAAATTTAGACTGTATTTCCTCTTCTTTTAACA-TTTCTTTCTATTCTCGTTC-
----CTATTCTATTTCTTCATTT-CCTACTACATGAATTTAGAGAAT-----CCGTA-TAAGTGATGTGCGCAGT--AC-
AAAGTTCATGATGCAGAACTCGTTT-GGTTCATCTTAG-----CGGATCATCCG----AAATAAGTA---TTTCTTCCAA
ATTTTACTTT-TTGTTAGACCCT-AC-ATACTCT--------------AAG-----------------------------
------------------------------------------------------------------AAAGATTCCATTT-
----AAAATAATTTAGC-----AA-TGAC-TTTGTTTAATCTAG----------------AACAGAACGTACAATCC---
--TTAAATATCTGTAATTC--------TG------------GAATTTT-CGAAGTAA-GATTAGTTT--CTTATGATT??
????????????????????????????????????????????????????????????????
>cryptoclada_EO12684
????????????????????????????????????????????????????????????????????????????????
????????????????????????????????????????????????????????????????????????????????
?????????????????????????????????????????????????????????GATCACAA-----GTCTTGTGAT
-----CTTTGATACACGTAC-AAATAAA-CATCTTT-GAGCAA-GGAATCTCCATTTGAATGATTCATGATCTATATCA-
TT-----ATT---------CGG-AATTC-GGACTG-----AAA--TAAAAAAAA----GTTTTCTTTTT----GAAAATA
-AAAGAAATT-CCA-GGAC-----CTGTATAC-GAC-TTTG-GAA-TA-CCC-TTT-CGTTCT-ATGT---AATTGACAT
AGACCCAAATCACTAGTAAAATGA------TGCATCGGGAA--TGG-----TCAG-------------------------
----------------------------------------GATAGCTCAGTCCGG-TAGAGCAGAGGACTGAAAATT-C-
TCGTGTCGCCAGTTCAAATCTGG---------------------------------------------------------
--------TTCCTGA-----------------------------------------------------------------
---------------------TA-CCTAT------TTTTT-AATT-----------TATTAAAAATCTAGATT-TAGATT
AGACTCC--ATATTTTTTT-------------------------------CCATCTAGGTGTTTAGAA------------
----------------ATA-----GATATATACCCCATCTATTTTTTAGATGGGTAATTAGAT-GGGTAAAGAATAGATT
GTCG---------AAGGGTAAGTC-AAAAATTTAGACTGTATTTCCTCTTCTTTTAACA-TTTCTTTATATTCTCGTTC-
----CTATTCTATTTCTTCATTT-CCTACTACATGAATTTAGAGAAC-----CCGTA-TAAGTGATGTGCGCAGT--AC-
AAAGTTCATGATGCAGAACTCGTTT-GGTTCATCTTAG-----CGGATCATCCG----AAATAAGTA---TTTCTTCCAA
ATTTTACTTT-TTGGAAGACCCT-AC-ATACTCT--------------AAG-----------------------------
------------------------------------------------------------------AAAGATTCCATTT-
----CAAGTAATTTATC-----AA-TGAC-TTTGTTTAATCTAG----------------AACAGAACGTACAATCC---
--TTAAATATCTGTAATTC--------TG------------GAATTTT-CGAACTAAAGATTAGTTT--CTTATCATTCA
ACGAGCATC???????????????????????????????????????????????????????
>cubica_MP623
????????????????????????????????????????????????????????????????????????????????
?????????????????????????????????????????????TAACT-----GTTTCACAA----------------
----------------------AA-CAAAGGGATCATAGCGGAAATGC-TTTTCTCTGATCACAA-----GTCTTGTGAT
-----ATTTGATACACGTAC-AAATAAA-CATCTTT-GAGCAA-GGAATCTCCATATGAATGATTCATAATCTATATCA-
TT-----ATT---------CGG-AATTC-GGACTG-----AAA--TAAAAAAAA----GTTTTCTTTTT----GAAAATC
-AAAGAAATT-CCA-GGAC-----CTGTATAC-GAC-TTTG-GAA-TA-CCC-TTT-CGTTCT-ATGT---AATTGACAT
AGACCCAAATCACTAGTAAAATGA------TGCATCGGGAA--TGG-----TCAG-------------------------
----------------------------------------GATAGCTCAGTCCGG-TAGAGCAGAGGACTGAAAATT-C-
TCGTGTCGCCAGTTCAAATCTGG---------------------------------------------------------
--------TTCCTGA-----------------------------------------------------------------
---------------------TA-CCTAT------TTTTT-AATT-----------TATTAAAAATCTAGATT-TAGATT
AGACTCC--ATATTTTTTT-------------------------------CCATCTAGGTGTTTAAAA------------
----------------ATA-----GATATATACCCCATCTATTTTTTAGATGGGTAATTAGAT-GGGTAAAGAATAGATT
GTCG---------AAGTCTAAGTC-AAAAATTTAGACTGTATTTCCTCTTCTTTTAACA-TTTCTTTCTATTCTCGTTC-
----CTATTCTATTTCTTCATTT-CCTACTACATGAATTTAGAGAAC-----CCGTA-TAAGTTATGTGCGCAGT--AC-
AAAGTTCATGATGCAGAACTCCTTT-GGTTCATCTTAG-----CGGATCATCCG----AAATAAGTA---TTTCTTCCAA
ATTTTACTTT-TTGTTAGACCCT-AC-ATACTCT--------------AAG-----------------------------
------------------------------------------------------------------AAAGATTCCATTT-
----CAAATAATTTATC-----AA-TGAC-TTTGTTTAATCTAG----------------AAAAGAACGTACAATCC---
--TTAAATATCTGTAATTC--------TG------------GAATTTT-CGTTCTAAAGATTCGTTT--CTTATCATTC?
????????????????????????????????????????????????????????????????
>cumuliflora_EO12699
????????????????????????????????????????????????????????????????????????????????
?????????????????????ATTCGTTATCTTTTTGAT-TCACTCAACT-----GTTTCACAA----------------
----------------------AA-CAAAGGGATCATAGCGGARRTGC-TTTTCTCTGATCACAA-----GTCTTGTGAT
-----ATTTGATACATGTAC-AAATAAA-CATCTTT-GAGCAA-GGAATCTCCATTTGAATGATTCATGATCTATATCR-
TT-----ATT---------CGG-AATTC-GGACTG-----AAA--TAAAAAAAA----GTTTTCTTTTT----GAAAATC
-AAAGAAATT-CCA-GGAC-----CTGTATAC-GAC-TTTG-GAA-TA-CCC-TTT-CGTTCT-ATGT---AATTGACAT
AGACCCAAATCACTAGTAAAATGA------TGCATCGGGAA--TGG-----TCAG-------------------------
----------------------------------------GATAGCTCAGTCCGG-TAGAGCAGAGGACTGAAAATT-C-
TCGTGTCGCCAGTTCAAATCTGG---------------------------------------------------------
--------TTCCTGACGCA-GGATT------TATTTGTATG-AAGAG-CGATTCGACAAAT---------------TAAT
TGA-----TATGCATCGA-CATA-TCTAT------TTTTT-AATA-----------AATTTAAAATCTAGATT-TAGATT
CGACTCC--ATATTTTTTT-------------------------------CCATCTAGGTGTTTAGAA------------
----------------ATA-----GATATATACCCCATCTATTTTTTAGATGGGTAATTAGAT-GGGTAAAGAATAGATT
GTCG---------AAGTCTAAGTC-AAAAATTTAGACTGTATTTCCTCTTCTTTTAACA-TTTCTTTATATTCTCGTTC-
----CTATTCTATTTCTTCATTT-CCTACTACATGAATTTAGAGAAC-----CCGTA-TAAGTGATGTGCGCAGT--AC-
AAAGTTCATGATGCAGAACTCGTTT-GGTTCATCTTAG-----CGGATCATCCG----AAATAAGTA---TTTCTTCCAA
ATTTTACTTT-TTGTTAGACCCT-AC-ATACTCT--------------AAG-----------------------------
------------------------------------------------------------------AAAGATTCCATTT-
----CAAATAATTTATC-----AA-TGAC-TTTGTTTAATCTAG----------------AACAGAACGTACAATCC---
--TTAAATATCTGTAATTC--------TG------------GAATTTT-CGAAGTAAAGATTAGTTT--CTTATCATTCA
ACGAGCACC???????????????????????????????????????????????????????
>curtophylla_EO12750
????????????????????????????????????????????????????????????????????????????????
???????????????????????TCGTTATCTTTTTGAT-TCACTCAACT-----GTTTCACAA----------------
----------------------AA-CAAAGGGATCATAGCGGAAATGC-TTTTCTCTGATCACAA-----GTCTTGTGAT
-----ATTTGATACATGTAC-AAATAAA-CATCTTT-GAGCAA-GGAATCTCCATTTGAATGATTCATGATCTATATCA-
TT-----ATT---------CGG-AATTC-GGACTG-----AAA--TAAAAAAAA----GTTTTCTTTTT----GAAAATC
-AAAGAAATT-CCA-GGAC-----CTGTATAC-GAC-TTTG-GAA-TA-CCC-TTT-CGTTCT-ATGT---AATTGACAT
AGACCCAAATCACTAGTAAAATGA------TGCATCGGGAA--TGG-----TCAG-------------------------
----------------------------------------GATAGCTCAGTCCGG-TAGAGCAGAGGACTGAAAATT-C-
TCGTGTCGCCAGTTCAAATCTGG---------------------------------------------------------
--------TTCCTGACGCA-GGATT------TATTTGTATG-AAGAG-CGATTCGACAAAT---------------TAAT
TGA-----TATGCATCGA-CATA-CCTAT------TTTTT-AATA-----------AATGAAAAATCTAGATT-TAGATT
CGACTCC--ATATTTTTTT-------------------------------CCATCTAGGTGTTTAGAA------------
----------------ATA-----GATATATACCCCATCTATTTTTTAGATGGGTAATTAGAT-GGGTAAAGAATAGATT
GTCG---------AAGTCTAAGTC-AAAAATTTAGACTGTATTTCCTCTTCTTTTAACA-TTTCTTTATATTCTCGTTC-
----CTATTCTATTTCTTTATTT-CCTACTACATGAATTTAGAGAAC-----CCGTA-TAAGTGATGTGCGCAGT--AC-
AAAGTTCATGATGCAGAACTCGTTT-GGTTCATCTTAG-----CGGATCATCCG----AAATAAGTA---TTTCTTCCAA
ATTTTACTTT-TTGTTAGACCCT-AC-ATACTCT--------------AAG-----------------------------
------------------------------------------------------------------AAAGATTCCATTT-
----CAAATAATTTATC-----AA-TGAC-TTTGTTTAATCTAG----------------AACAGAACGTACAATCC---
--TTAACTATCTGTAATTC--------TG------------GAATTTT-CGAAGTAATGATTAGTTT--CTTATCAT???
????????????????????????????????????????????????????????????????
>curviflora_MP765
AAA-GCCCGTTTGAC-TCCTTAACTATTTAT------------------CC--TATC-TTTT-------------A----
--TTT-TGTTAGCCGTTCAAAATTCGTTATCTTTTTGAT-TCACTCAACT-----GTTTCACAA----------------
----------------------AA-CAAAGGGATCGTAGCGGAAATGC-TTTTCTCTGATCACAA-----GTCTTGTGAT
-----ATTTGATACACGTAC-AAATAAA-CATCTTT-GAGCAA-GGAATCTCCATTTGAATGATTCATGATCTATATCA-
TT-----ATT---------CGG-AATTC-GGACTG-----AAA--TAAAAAAAA----GTTTTCTTTTT----GAAAATC
-AAAGAAATT-CCA-GGAC-----CTGTATAC-GAC-TTTG-GAA-TA-CCC-TTT-CGTTCT-ATGT---AATTGACAT
AGACCCAAATCACTAGTAAAATGA------TGCATCGGGAA--TGG-----TCAG-------------------------
----------------------------------------GGTAGCTCAGTCCGG-TAGAGCAGAGGACTGAAAATT-C-
TCGTGTCGCCAGTTCAAATCTGG---------------------------------------------------------
--------TTCCTGATGCA-GGATT------TATTTGTATG-AAGAG-CGATTCKACAAAT---------------TAAG
TGA-----TATGCATCGA-CATA-CCTAT------TTTTT-AATT-----------TATTAAAAATCTAGATT-TAGATT
AGACTCC--ATATTTTTTT-------------------------------CCATCTAGGTATTTAGAA------------
----------------ATA-----GATATATACCCCATCTATTTTTTAGATGGGTAATTAGAT-GGGTAAAGAATAGATT
GTCG---------AAGTCTAAGTC-AAAAATTTAGACTGTATTTCCTCTTCTTTTAACA-TTTCTTTCTATTCTCGTTC-
----CTATTCTATTTCTTCATTT-CCTACTACATGAATTTAGAGAAC-----CCGTA-TAAGTGATGTGCGCAGT--AC-
AAAGTTCATGATGCAGAACTCGTTT-GGTTCATCTTAG-----CGGATCATCCG----AAATAAGTA---TTTCTTCCAA
ATTTTACTTT-TTGTTAGACCCT-AC-ATACTCT--------------AAG-----------------------------
------------------------------------------------------------------AAAGATTCCATTT-
----CAAATAATTTATC-----AA-TGAC-TTTGTTTAATCTAG----------------AACAGAACGTACAATCC---
--TTAAATATCTGTAATTC?????????????????????????????????????????????????????????????
????????????????????????????????????????????????????????????????
>curviflora_dif_EO12742
????????????????????????????????????????????????????????????????????????????????
????????????????????????????????????????????????????????????????????????????????
????????????????????????????AGGGATCGTAGCGGAAATGC-TTTTCTCTGATCACAA-----GTCTTGTGAT
-----ATTTGATACACGTAC-AAATAAA-CATCTTT-GAGCAA-GGAATCTCCATTTGAATGATTCATGATCTATATCA-
TT-----ATT---------CGG-AATTC-GGACTG-----AAA--TAAAAAAAA----GTTTTCTTTTT----GAAAATC
-AAAGAAATT-CCA-GGAC-----CTGTATAC-GAC-TTTG-GAA-TA-CCC-TTT-CGTTCT-ATGT---AATTGACAT
AGACCCAAATCACTAGTAAAATGA------TGCATCGGGAA--TGG-----TCAG-------------------------
----------------------------------------GATAGCTCAGTCCGG-TAGAGCAGAGGACTGAAAATT-C-
TCGTGTCGCCAGTTCAAATCTGG---------------------------------------------------------
--------TTCCTGATGCA-GGATT------TATTTGTATG-AAGAG-CGATTCGACAAAT---------------TAAT
TGA-----TATGCATCGA-CATA-CCTAT------TTTTT-TTTT-----------GATTAAAAATCTAGATT-TAGATT
AGACTCC--ATATTTTTTT-------------------------------CCATCTAGGTATTTAGAA------------
----------------ATA-----GATATATACCCCATCTATTTTTTAGATGGGTAATTAGAT-GGGTAAAGAATAGATT
GTCG---------AAGTCTAAGTC-AAAAATTTAGACTGTATTTCCTCTTCTTTTAACA-TTTCTTTCTATTCTCGTTC-
----CTATTCTATTTCTTCATTT-CCTACTACATGAATTTAGAGAAC-----CCGTA-TAAGTGATGTGCGCAGT--AC-
AAAGTTCATGATGCAGAACTCGTTT-GGTTCATCTTAG-----CGGATCATCCG----AAATAAGTA---TTTCTTCCAA
ATTTTACTTT-TTGTTAGACCCT-AC-ATACTCT--------------AAG-----------------------------
------------------------------------------------------------------AAAGATTCCATTT-
----CAAATAATTTATC-----AA-TGAC-TTTGTTTAATCT??????????????????????????????????????
????????????????????????????????????????????????????????????????????????????????
????????????????????????????????????????????????????????????????
>curvifolia_MP700
????????????????????????????????????????????????????????????????????????????????
?????????????????????ATTCGTTATCTTTTTGAT-TCACTCAACT-----GTTTCACAC----------------
----------------------AA-CAAAGGGATCGTAGCGGAAATGC-TTTTCTCTGATCACAA-----GTCTTGTGAT
-----ATTTGATACAAGTAC-AAATAAA-CATCTTT-GAGCAA-GGAATCTCCATTTGAATGATTCATGATCTATATCA-
TT-----ATT---------CGG-AATTC-GGACTG-----AAA--TAAAAAAA-----GTTTTCTTTTT----GAAAATC
-AAAGAAATT-CCA-GGAC-----CTGTATAC-GAC-TTTG-GAA-TA-CCC-TTT-CGTTCT-ATGT---AATTGACAT
AGACCCAAATCACTAGTAAAATGA------TGCATCGGGAA--TAG-----TCAG-------------------------
----------------------------------------GATAGCTCAGTCCGG-TAGAGCAGAGGACTGAAAATT-C-
TCGTGTCGCCAGTTCAAATCTGG---------------------------------------------------------
--------TTCCTGACGCA-GGATT------TATTTGTATT-AAGAG-CGATTCGACAAAT---------------TAAT
TGA-----TATGCATCGA-CATA-CCTAT------TTTTT-AATT-----------TATTAAAAATCTAGATT-TAGATT
AGACTCC--ATATTTTTTT-------------------------------CCATCTAGGTATTTAGAA------------
----------------ATA-----GATATATACCCCATCTATTTTTTAGATGGGTAATTAGAT-GGGTAAAGAATAGATT
GTCG---------AAGTCTAAGTC-AAAAATTTAGACTGTATTTCCTCTTCTTTTAACA-TTTCTTTCTATTCTCGTTC-
----CTATTCTATTTCTTCATTT-CCTACTACATGAATTTAGAGAAC-----CCGTA-TAAGTGATGTGCGCAGT--AC-
AAAGTTCATGATGCAGAACTCGTTT-GGTTCATCTTAG-----CGGATCATCCG----AAATAAGTA---TTTCTTCCAA
ATTTTACTTT-TTGTTAGACCCT-AC-ATACTCT--------------AAG-----------------------------
------------------------------------------------------------------AAAGATTCCATTT-
----CAAATAATTTATC-----AA-TGAC-TTTGTTTAATCTAG----------------AACAGAACGTACAATCC---
--TTAAATATCTGTAATTC--------TG------------GAATTTT-CGAAGTAAAGATTAGTTT--CTTATCATTCA
ACGAGCATC???????????????????????????????????????????????????????
>curvirostris_MP817
????????????????????????????????????????????????????????????????????????????????
???????????????????????????TATCTTTTTGAT-TCACTCAACT-----GTTTCACAA----------------
----------------------AA-CAAAGGGATCGTAGCGGAAATGC-TTTTCTCTGATCACAA-----GTCTTGTGAT
-----ATTTGATACACGTAC-AAATAAA-CATCTTT-GAGCAA-GGAATCTCCATTTGAATGATTCATGATCTATATCA-
TT-----ATT---------CGG-AATTC-GGACTG-----AAA--TAAAAAAAA----GTTTTCTTTTT----GAAAATC
-AAAGAAATT-CCA-GGAC-----CTGTATAC-GAC-TTTG-GAA-TA-CCC-TTT-CGTTCT-ATGT---AATTGACAT
ATACCCAAATCACTAGTAAAATGA------TGCATCGGGAA--TGG-----TCAG-------------------------
----------------------------------------GATAGCTCAGTCCGG-TAGAGCAGAGGACTGAAAATT-C-
TCGTGTCGCCAGTTCAAATCTGG---------------------------------------------------------
--------TTCCTGACGCA-GGATT------TATTTGTATG-AAGAG-CGATTCGACAAAT---------------TAAT
TGA-----TATGCATCGA-CATA-CCTAT------TTTTT-AATT-----------TATTAAAAATCTAGATT-TAGATT
AGACTCC--ATATTTTTTT-------------------------------CCATCTAGGTATTTAGAA------------
----------------ATA-----GATATATACCCCATCTATTTTTTAGATGGGTAATTAGAT-GGGTAAAGAATAGATT
GTCG---------AAGTCTAAGTC-AAAAATTTAGACTGTATTTCCTCTTCTTTTAACA-TTTCTTTCTATTCTCGTTC-
----CTATTCTATTTCTTCATTT-CCTACTACATGAATTTAGAGAAC-----CCGTA-TAAGTGATGTGCGCAGTATAC-
AAAGTTCATGATGCAGAACTCGTTT-GGTTCATCTTAG-----CGGATCATCCG----AAATAAGTA---TTTCTTCCAA
ATTTTACTTT-TTGTTAGACCCT-AC-ATACTCT--------------AAG-----------------------------
------------------------------------------------------------------AAAGATTCCATTT-
----CAAATAATTTATC-----AA-TGAC-TTTGTTTAATCTAG----------------AACAGAACGTACAATCC---
--TTAAATATCTGTAATTC--------TG------------GAATTTT-CAAAGTAAAGATTAGT???????????????
????????????????????????????????????????????????????????????????
>curvirostris_MP941
????????????????????????????????????????????????????????????????????????????????
????????????????????????????????????????????????????????????????????????????????
??????????????????????????????????????????AAATGC-TTTTCTCTGGGCACAA-----GTC-TGTGAT
-----ATTTGATACACGTAC-AAATAAA-CATCTTT-GAGCAA-GGAATCTCCATTTGAATGATTCATGATCTATATCA-
TT-----ATT---------CGG-AATTC-GGACTG-----AAA--TAAAAAAAA----GTTTTCTTTTT----GAAAATC
-AAAGAAATT-CCA-GGAC-----CTGTATAC-GAC-TTTG-GAA-TA-CCC-TTT-CGTTCT-ATGT---AATTGACAT
ATACCCAAATCACTAGTAAAATGA------TGCATCGGGAA--TGG-----TCAG-------------------------
----------------------------------------GATAGCTCAGTCCGG-TAGAGCAGAGGACTGAAAATT-C-
TCGTGTCGCCAGTTCAAATCTGG---------------------------------------------------------
--------TTCCTGACGCA-GGATT------TATTTGTATG-AAGAG-CGATTCGACAAAT---------------TAAT
TGA-----TATGCATCGA-CATA-CCTAT------TTTTT-AATT-----------TATTAAAAATCTAGATT-TAGATT
AGACTCC--ATATTTTTTT-------------------------------CCATCTAGGTATTTAGAA------------
----------------ATA-----GATATATACCCCATCTATTTTTTAGATGGGTAATTAGAT-GGGTAAAGAATAGATT
GTCG---------AAGTCTAAGTC-AAAAATTTAGACTGTATTTCCTCTTCTTTTAACA-TTTCTTTCTATTCTCGTTC-
----CTATTCTATTTCTTCATTT-CCTACTACATGAATTTAGAGAAC-----CCGTA-TAAGTGATGTGCGCAGTATAC-
AAAGTTCATGATGCAGAACTCGTTT-GGTTCATCTTAG-----CGGATCATCCG----AAATAAGTA---TTTCTTCCAA
ATTTTACTTT-TTGTTAGACCCT-AC-ATACTCT--------------AAG-----------------------------
------------------------------------------------------------------AAAGATTCCATTT-
----CAAATAATTTATC-----AA-TGAC-TTTGTTTAATCTAG----------------AACAGAACGTACAATCC???
????????????????????????????????????????????????????????????????????????????????
????????????????????????????????????????????????????????????????
>cyathiformis_a_ANA
AAA-GCCCGTTTGAC-TCCTTAACTATTTAT------------------CC--TATC-TTTT-------------A----
--TTT-AGTTAGCCGTTCAAAATTCGTTATCTTTTTGAT-TCACTCAACT-----GTTTCACAA----------------
----------------------AA-CAAAGGGATCGTAGGGGAAATGC-TTTTCTCTGATCACAA-----GTCTTGTGAT
-----ATTTGATACACGTAC-AAATAAA-CATCTTT-GAGCAA-GGAATCTCCATTTGAATGATTCATGATCTATATCA-
TT-----ATT---------CGG-AATTC-GGACTG-----AAA--TAAAAAAAA----GTTTTCTTTTT----GAAAATC
-AAAGAAATT-CCA-GGAC-----CTGTATAC-GAC-TTTG-GAA-TA-CCC-TTT-CGTTCT-ATGT---AATTGACAT
ATACCCAAATCACTAGTAAAATGA------TGCATCGGGAA--TGG-----TCAG-------------------------
----------------------------------------GATAGCTCAGTCCGG-TAGAGCAGAGGACTGAAAATT-C-
TCGTGTCGCCAGTTCAAATCTGG---------------------------------------------------------
--------TTCCTGACGCA-GGATT------TATTTGTATG-AAGAG-CGATTCGAAAAAT---------------TAAT
TGA-----TATGCATCGA-CATA-CCTAT------TTTTT-AATT-----------TATTAAAAATCTAGATT-TAGATT
AGACTCC--ATATTTTTTT-------------------------------CCATCTAGGTATTTAGAA------------
----------------ATA-----GATATATACCCCATCTATTTTTTAGATGGGTAATTAGAT-GGGTAAAGAATAGATT
GTCG---------AAGTCTAAGTC-AAAAATTTAGACTGTATTTCCTCTTCTTTTAACA-TTTCTTTCTATTCTCGTTC-
----CTATTCTATTTCTTCATTT-CCTACTACATGAATTTAGAGAAC-----CCGTA-TAAGTGATGTGCGCAGT--AC-
AAAGTTCATGATGCAGAACTCGTTT-GGTTCATCTTAG-----CGGATCATCCG----AAATAAGTA---TTTCTTCCAA
ATTTTACTTT-TTGTTAGACCCT-AC-ATACTCT--------------AAG-----------------------------
------------------------------------------------------------------AAAGATTCCATTT-
----CAAATAATTTATC-----AA-TGAC-TTTGTTTAATCTAG----------------AACAGAACGTACAATCC---
--TTAAATATCTGTAATTC--------TG------------GAATTTT-CGAAGTAAAGATTAGTTT--CTTATCATTCA
ACGAGCATC???????????????????????????????????????????????????????
>cyathiformis_d_ANA
AAA-GCCCGTTTGAC-TCCTTAACTATTTAT------------------CC--TATC-TTTT-------------A----
--TTT-AGTTAGCCGTTCAAAATTCGTTATCTTTTTGAT-TCACTCAACT-----GTTTCACAA----------------
----------------------AA-CAAAGGGATCGTAGGGGAAATGC-TTTTCTCTGATCACAA-----GTCTTGTGAT
-----ATTTGATACACGTAC-AAATAAA-CATCTTT-GAGCAA-GGAATCTCCATTTGAATGATTCATGATCTATATCA-
TT-----ATT---------CGG-AATTC-GGACTG-----AAA--TAAAAAAAA----GTTTTCTTTTT----GAAAATC
-AAAGAAATT-CCA-GGAC-----CTGTATAC-GAC-TTTG-GAA-TA-CCC-TTT-CGTTCT-ATGT---AATTGACAT
ATACCCAAATCACTAGTAAAATGA------TGCATCGGGAA--TGG-----TCAG-------------------------
----------------------------------------GATAGCTCAGTCCGG-TAGAGCAGAGGACTGAAAATT-C-
TCGTGTCGCCAGTTCAAATCTGG---------------------------------------------------------
--------TTCCTGACGCA-GGATT------TATTTGTATG-AAGAG-CGATTCGAAAAAT---------------TAAT
TGA-----TATGCATCGA-CATA-CCTAT------TTTTT-AATT-----------TATTAAAAATCTAGATT-TAGATT
AGACTCC--ATATTTTTTT-------------------------------CCATCTAGGTATTTAGAA------------
----------------ATA-----GATATATACCCCATCTATTTTTTAGATGGGTAATTAGAT-GGGTAAAGAATAGATT
GTCG---------AAGTCTAAGTC-AAAAATTTAGACTGTATTTCCTCTTCTTTTAACA-TTTCTTTCTATTCTCGTTC-
----CTATTCTATTTCTTCATTT-CCTACTACATGAATTTAGAGAAC-----CCGTA-TAAGTGATGTGCGCAGT--AC-
AAAGTTCATGATGCAGAACTCGTTT-GGTTCATCTTAG-----CGGATCATCCG----AAATAAGTA---TTTCTTCCAA
ATTTTACTTT-TTGTTAGACCCT-AC-ATACTCT--------------AAG-----------------------------
------------------------------------------------------------------AAAGATTCCATTT-
----CAAATAATTTATC-----AA-TGAC-TTTGTTTAATCTAG----------------AACAGAACGTACAATCC---
--TTAAATATCTGTAATTC--------TG------------GAATTTT-CGAAGTAAAGATTAGTTT--CTTATCATTCA
ACGAGCATC???????????????????????????????????????????????????????
>cylindrica_MP1240
????????????????????????????????????????????????????????????????????????????????
?????????????????????ATTCGTTATCTTTTTGAT-TCACTCAACT-----GTTTCACAA----------------
----------------------AA-CAAAGGGATCGTAGGGGAAATGC-TTTTCTCTGATCACAA-----GTCTTGTGAT
-----ATTTGATACACGTAC-AAATAAA-CATCTTT-GAGCAA-GGAATCTCCATTTGAATGATTCATGATCTATATCA-
TT-----ATT---------CGG-AATTC-GGACTG-----AAA--TAAAAAAAA----GTTTTCTTTTT----GAAAATC
-AAAGAAATT-CCA-GGAC-----CTGTATAC-GAC-TTTG-GAA-TA-CCC-TTT-CGTTCT-ATGT---AATTGACAT
ATACCCAAATCACTAGTAAAATGA------TGCATCGGGAA--TGG-----TCAG-------------------------
----------------------------------------GATAGCTCAGTCCGG-TAGAGCAGAGGACTGAAAATT-C-
TCGTGTCGCCAGTTCAAATCTGG---------------------------------------------------------
--------TTCCTGA-----------------------------------------------------------------
---------------------TA-CCTAT------TTTTT-AATT-----------TATTAAAAATCTAGATT-TAGATT
AGACTCC--ATATTTTTTT-------------------------------CCATCTAAGTATTTAGAA------------
----------------ATA-----GATATATACCCCATCTATTTTTTAGATGGGTAATTAGAT-GGGTAAAGAATAGATT
GTCG---------AAGTCTAAGTC-AAAAATTTAGACTGTATTTCCTCTTCTTTTAACA-TTTCTTTCTATTCTCGTTC-
----CTATTCTATTTCTTCATTT-CCTACTACATGAATTTAGAGAAC-----CCGTA-TAAGTGATGTGCGCAGT--AC-
AAAGTTCATGATGCAGAACTCGTTT-GGTTCATCTTAG-----CGGATCATCCG----AAATAAGTA---TTTCTTCCAA
ATTTTACTTT-TTGTTAGACCCT-AC-ATACTCT--------------AAG-----------------------------
------------------------------------------------------------------AAAGATTCCATTT-
----CAAATAATTTATC-----AA-TGAC-TTTGTTTAATCTAG----------------AACAGAACGTACAATCC---
--TTAAATATCTGTAATTC--------TG------------GAATTTT-CGAAGTAAAGATTAGTTT--CTTATCATTCA
ACGAGCATC???????????????????????????????????????????????????????
>cyrilliflora_CM10
????????????????????????????????????????????????????????????????????????????????
?????????????????????ATTCGTTATCTTTTTGAT-TCACTCAACT-----GTTTCACAA----------------
----------------------AA-CAAAGGGATCGTAGCGGAAATGC-TTTTCTCTGATCACAA-----GTCTTGTGAT
-----ATTTGATACACGTAC-AAATAAA-CATCTTT-GAGCAA-GGAATCTCCATTTGAATGATTCATGATCTATATCA-
TT-----ATT---------CGG-AATTC-GGACTG-----AAA--TAAAAAAAA----GTTTTCTTTTT----GAAAATC
-AAAGAAATT-CCA-GGAC-----CTGTATAC-GAC-TTTG-GAA-TA-CCC-TTT-CGTTCT-ATGT---AATTGACAT
AGACCCAAATCACTAGTAAAATGA------TGCATCGGGAA--TGG-----TCAG-------------------------
----------------------------------------GATAGCTCAGTCCGG-TAGAGCAGAGGACTGAAAATT-C-
TCGTGTCGCCAGTTCAAATCTGG---------------------------------------------------------
--------TTCCTGA-----------------------------------------------------------------
---------------------TA-CCTAT------TTTTT-AATT-----------TATTAAAAATCTAGATT-TAGATT
AGACTCC--ATATTTTTTT-------------------------------CCATCTAGGTATTTAGAA------------
----------------ATA-----GATATATACCCCATCTATTTTTTAGATGGGTAATTAGAT-GGGTAAAGAATAGATT
GTCG---------AAGTCTAAGTC-AAAAATTTAGACTGTATTTCCTCTTCTTTTAACA-TTTCTTTCTATTCTCGTTC-
----CTATTCTATTTCTTCATTT-CCTACTACATGAATTTAGAGAAC-----CCATA-TAAGTGATGTGCGCAGT--AC-
AAAGTTCATGATGCAGAACTCGTTT-GGTTCATCTTAG-----CGGATCATCCG----AAATAAGTA---TTTCTTCCAA
ATTTTACTTT-TTGTTAGACCCT-AC-ATACTCT--------------AAG-----------------------------
------------------------------------------------------------------AAAGATTCCATTT-
----CAAATAATTTATC-----AA-TGAC-TTTGTTTAATCTAG----------------AACAGAACGTACAATCC---
--TTAAATATCTGTAATTC--------TG------------GAATTTT-CGAAGTAAAGATTAGTTT--CTTATCATTCA
ACGAGCATC???????????????????????????????????????????????????????
>daphniflora_MP567
????????????????????????????????????????????????????????????????????????????????
?????????????????????ATTCGTTATCTTTTTGAT-TCACTCAACT-----GTTTCACAA----------------
----------------------AA-CAAAGGGATCGTAGGGGAAATGC-TTTTCTCTGATCACAA-----GTCTTGTGAT
-----ATTTGATACACGTAC-AAATAAA-CATCTTT-GAGCAA-GGAATCTCCATTTGAATGATTCATGATCTATATCA-
TT-----ATT---------CGG-AATTC-GGACTG-----AAA--TAAAAAAAA----GTTTTCTTTTT----GAAAATC
-AAAGAAATT-CCA-GGAC-----CTGTATAC-GAC-TTTG-GAA-TA-CCC-TTT-CGTTCT-ATGT---AATTGACAT
ATACCCAAATCACTAGTAAAATGA------TGCATCGGGAA--TGG-----TCAG-------------------------
----------------------------------------GATAGCTCAGTCCGG-TAGAGCAGAGGACTGAAAATT-C-
TCGTGTCGCCAGTTCAAATCTGG---------------------------------------------------------
--------TTCCTGA-----------------------------------------------------------------
---------------------TA-CCTAT------TTTTT-AATT-----------TATTAAAAATCTAGATT-TAGATT
AGACTCC--ATATTTTTTT-------------------------------CCATCTAAGTATTTAGAA------------
----------------ATA-----GATATATACCCCATCTATTTTTTAGATGGGTAATTAGAT-GGGTAAAGAATAGATT
GTCG---------AAGTCTAAGTC-AAAAATTTAGACTGTATTTCCTCTTCTTTTAACA-TTTCTTTCTATTCTCGTTC-
----CTATTCTATTTCTTCATTT-CCTACTACATGAATTTAGAGAAC-----CCGTA-TAAGTGATGTGCGCAGT--AC-
AAAGTTCATGATGCAGAACTCGTTT-GGTTCATCTTAG-----CGGATCATCCG----AAATAAGTA---TTTCTTCCAA
ATTTTACTTT-TTGTTAGACCCT-AC-ATACTCT--------------AAG-----------------------------
------------------------------------------------------------------AAAGATTCCATTT-
----CAAATAATTTATC-----AA-TGAC-TTTGTTTAATCTAG----------------AACAGAACGTACAATCC---
--TTAAATATCTGTAATTC--------TG------------GAATTTT-CGAAGTAAAGATTAGTTT--CTTATCATTCA
ACGAGCATC???????????????????????????????????????????????????????
>deflexa_MP1247
????????????????????????????????????????????????????????????????????????????????
?????????????????????ATTCGTTATCTTTTTGAT-TCACTCAACT-----GTTTCACAA----------------
----------------------AA-CAAAGGGATCATAGCGGAAATGC-TTTTCTCTGATCACAA-----GTCTTGTGAT
-----ATTTGATACACGTAC-AAATAAA-CATCTTT-GAGCAA-GGAATCTCCATTTGAATGATTCATGATCTATATCA-
TT-----ATT---------CGG-AATTC-GGACTG-----AAA--TAAAAAAAAA---GTTTTCTTTTT----GAAAATC
-AAAGAAATT-CCA-GGAC-----CTGTATAC-GAC-TTTG-GAA-TA-CCC-TTT-CGTTCT-ATGT---AATTGACAT
AGACCCAAATCACTAGTAAAATGA------TGCATCGGGAA--TGG-----TCAG-------------------------
----------------------------------------GATAGCTCAGTCCGG-TAGAGCAGAGGACTGAAAATT-C-
TCGTGTCGCCAGTTCAAATCTGG---------------------------------------------------------
--------TTCCTGACGCA-GGATT------TATTTGTATG-AAGAG-CGATTCGACAAAT---------------TAAT
TGA-----TATGCATCGA-CATA-CCTAT------TTTTT-AATT-----------TTTTAAAAATCTAGATT-TAGATT
AGACTCC--ATATTTTTTT-------------------------------CCATCTAGATGTTTAGAA------------
----------------ATA-----GATATATACCCCATCTATTTTTTAGATGGGTAATTAGAT-GGGTAAAGAATAGATT
GTCG---------AAGTCTAAGTC-AAAAATTTAGACTGTATTTCCTCTTCTTTTAACA-TTTCTTTATATTCTCGTTC-
----CTATTCTATTTCTTCATTT-CCTACTACATGAATTTAGAGAAC-----CCGTA-TAAGTGATGTGCGCAGT--AC-
AAAGTTCATGATGCAGAACTCGTTT-GGTTCATCTTAG-----CGGATCATCCG----AAATAAGTA---TTTCTTCCAA
ATTTTACTTT-TTGTTAGACCCT-AC-ATACTCT--------------AAG-----------------------------
------------------------------------------------------------------AAAGATTCCATTT-
----CAAATAATTTATC-----AA-TGAC-TTTGTTTAATCTAG----------------AACAGAACGTACAATCC---
--TTAAATATCGGTAATTCTGGAATTCTG------------GAATTTT-CGAAGTAAAGATTAGTTT--CTTATCATTCA
ACGAGCATC???????????????????????????????????????????????????????
>demissa_EO12540
????????????????????????????????????????????????????????????????????????????????
?????????????????????ATTCGTTATCTTTTTGAT-TCACTCAACT-----GTTTCACAA----------------
----------------------AA-CAAAGGGATCGTAGCGGAAATGC-TTTTCTCTGATCACAA-----GTCTTGTGAT
-----ATTTGATACACGTAC-AAATAAA-CATCTTT-GAGCAAGGGAATCTCCGTTTGAATGATTCATGATCTATATCA-
TT-----ATT---------CAG-AATTC-GGACTG-----AAA--TAAAAAAAA----GTTTTCTTTTT----GAAAATC
-AAAGAAATT-CCA-GGAC-----CTGTATAC-GAC-TTTG-GAA-TA-CCC-TTT-CGTTCT-ATGT---AATTGACAT
AGACCCAAATCACTAGTAAAATGA------TGCATCGGGAA--TGG-----TCAG-------------------------
----------------------------------------GATAGCTCAGTCCGG-TAGAGCAGAGGACTGAAAATT-C-
TCGTGCCGCCAGTTCAAATCTGG---------------------------------------------------------
--------TTCCTGACGCA-GGATT------TATTTGTATG-AAGAG-CGATTCGACAAAT---------------TAAT
TGA-----TATGCATCGA-CATA-CCTAT------TTTTT-AATT-----------TATTAAAAATCTAGATT-TAGATT
AGACTCC--ATATTTTTTT-------------------------------CCATCTAGGTGTTTAGAA------------
----------------ATA-----GATATATACCCCATCTATTTTTTAGATGGGTAATTAGAT-GGGTAAAGAATAGATT
GTCG---------AAGTCTAAGTC-AAAAATTTAGACTGTATTTCCTCTTCTTTTAACA-TTTCTTTCTATTCTCGTTC-
----CTATTCTATTTCTTCATTT-CCTACTACATGAATTTAGAGAACCCGTACCGTA-TAAGTGATGTGCGCAGT--AC-
AAAGTTTATGATGCAGAACTCGTTT-GGTTCATCTTAG-----CGGATCATCCG----AAATAAGTA---TTTCTTCCAA
ATTTTACTTT-TTGTTAGACCCT-AC-ATACTCT--------------AAG-----------------------------
------------------------------------------------------------------AAAGATTCCATTT-
----CAAATAATTTATC-----AA-TGAC-TTTGTTTAATCTAG----------------AACAGAACGTACAATCC---
--TTAAATATCTGTAATTC--------TG------------GAATTTT-CGAAGTAAAGATTTGTTT--CTTATCATTCA
ACGAGCATC???????????????????????????????????????????????????????
>densifolia_BG591
AAA-GCCCGTTTGAC-TCCTTAACTATTTAT------------------CC--TATC-TTTT-------------A----
--TTT-AGTTAGCCGTTCAAAATTCGTTATCTTTTTGAT-TCACTCAACT-----GTTTCACAA----------------
----------------------AA-CAAAGGGATCATAGCGGAAATGC-TTTTCTCTGATCACAA-----GTCTTGTGAT
-----ATTTGATACACGTAC-AAATAAA-CATCTTT-GAGCAA-GGAATCTCCATTTGAATGATTCATGATCTATATCA-
TT-----ATT---------CGG-AATTC-GGACTG-----AAA--TAAAAAAAA----GTTTTCTTTTT----GAAAATC
-AAAGAAATT-CCA-GGAC-----CTGTATAC-GAC-TTTG-GAA-TA-CCC-TTT-CGTTCT-ATGT---AATTGACAT
AGACCCAAATCACTAGTAAAATGA------TGCATCGGGAA--TGG-----TCAG-------------------------
----------------------------------------GATAGCTCAGTCCGG-TAGAGCAGAGGACTGAAAATT-C-
TCGTGTCGCCAGTTCAAATCTGG---------------------------------------------------------
--------TTCCTGACGCA-GGATT------TATTTGTATG-AAGAG-CGATTCGACAAAT---------------TAAT
TGA-----TATGCATCGA-CATA-CCTAT------TTTTT-AATT-----------TTTTAAAAATCTAGATT-TAGATT
AGACTCC--ATA-TTTTTT-------------------------------CCATCTAGATGTTTAGAA------------
----------------ATA-----GATATATACCCCATCTATTTTTTAGATGGGTAATTAGAT-GGGTAAAGAATAGATT
GTCG---------AAGTCTAAGTC-AAAAATTTAGACTGTATTTCCTCTTCTTTTAACA-TTTCTTTATATTCTCGTTC-
----CTATTCTATTTCTTCATTT-CCTACTACATGAATTTAGAGAAC-----CCGTA-TAAGTGATGTGCGCAGT--AC-
AAAGTTCATGATGCAGAACTCGTTT-GGTTCATCTTAG-----CGGATCATCCG----AAATAAGTA---TTTCTTCCAA
ATTTTACTTT-TTGTTAGACCCT-AC-ATACTCT--------------AAG-----------------------------
------------------------------------------------------------------AAAGATTCCATTT-
----CAAATAATTTATC-----AA-TGAC-TTTGTTTAATCTAG----------------AACAGAACGTACAATCC---
--TTAAATATCTGTAATTCTGGAATTCTG------------GAATTTT-CGAAGTAAAGATTAGTTT--CTTATCATTC?
????????????????????????????????????????????????????????????????
>denticulata_MP799
????????????????????????????????????????????????????????????????????????????????
?????????????????????????????????????????????????????????????CAA----------------
----------------------AA-CAAAGGGATCGTAGGGGAAATGC-TTTTCTCTGATCACAA-----GTCTTGTGAT
-----ATTTGATACACGTAC-AAATAAA-CATCTTT-GAGCAA-GGAATCTCCATTTGAATGATTCATGATCTATATCA-
TT-----ATT---------CGG-AATTC-GGACTG-----AAA--TAAAAAAAA----GTTTTCTTTTT----GAAAATC
-AAAGAAATT-CCA-GGAC-----CTGTATAC-GAC-TTTG-GAA-TA-CCC-TTT-CGTTCT-ATGT---AATTGACAT
ATACCCAAATCACTAGTAAAATGA------TGCATCGGGAA--TGG-----TCAG-------------------------
----------------------------------------GATAGCTCAGTCCGG-TAGAGCAGAGGACTGAAAATT-C-
TCGTGTCGCCAGTTCAAATCTGG---------------------------------------------------------
--------TTCCTGA-----------------------------------------------------------------
---------------------TA-CCTAT------TTTTT-AATT-----------TATTAAAAATCTAGATT-TAGATT
AGACTCC--ATATTTTTTT-------------------------------CCATCTAAGTATTTAGAA------------
----------------ATA-----GATATATACCCCATCTATTTTTTAGATGGGTAATTAGAT-GGGTAAAGAATAGATT
GTCG---------AAGTCTAAGTC-AAAAATTTAGACTGTATTTCCTCTTCTTTTAACA-TTTCTTTCTATTCTCGTTC-
----CTATTCTATTTCTTCATTT-CCTACTACATGAATTTAGAGAAC-----CCGTA-TAAGTGATGTGCGCAGT--AC-
AAAGTTCATGATGCAGAACTCGTTT-GGTTCATCTTAG-----CGGATCATCCG----AAATAAGTA---TTTCTTCCAA
ATTTTACTTT-TTGTTAGACCCT-AC-ATACTCT--------------AAG-----------------------------
------------------------------------------------------------------AAAGATTCCATTT-
----CAAATAATTTATC-----AA-TGAC-TTTGTTTAATCTAG----------------AACAGAACGTACAATCC---
--TTAAATATCTGTAATTC--------TG------------GAATTTT-CGAAGTAAAGATTAGTTT--CTTATCA????
????????????????????????????????????????????????????????????????
>depressa_MP942
????????????????????????????????????????????????????????????????????????????????
????????????????????????????????????????????????????????????????????????????????
?????????????????????????????GGGATCGTAGCGGAAATGC-TTTTCTCTGATCACAA-----GTCTTGTGAT
-----ATTTGATACACGTAC-AAATAAA-CATCTTT-GAGCAA-GGAATCTCCATTTGAATGATTCATGATCTATATCA-
TT-----ATT---------CGG-AATTC-GGACTG-----AAA--TAAAAAAAA----GTTTTCTTTTT----GAAAATC
-AAAGAAATT-CCA-GGAC-----CTGTATAC-GAC-TTTG-GAA-TA-CCC-TTT-CGTTCT-ATCT---AATTGACAT
AGACCCAAATCACTAGTAAAATGA------TGCATCGGGAA--TGG-----TCAG-------------------------
----------------------------------------GATAGCTCAGTCCGG-TAGAGCAGAGGACTGAAAATT-C-
TCGTGTCGCCAGTTCAAATCTGG---------------------------------------------------------
--------TTCCTGACGCA-GGATT------TATTTGTATG-AAGAG-CGATTCGACAAAT---------------TAAT
TGA-----TATGCATCGA-CATA-CCTAT------TTTTT-AATT-----------TATTAAAAATCTAGATT-TAGATT
AGACTCC--ATATTTTTTT-------------------------------CCATCTAGGTGTTTAGAA------------
----------------ATA-----GATATATACCCCATCTATTTTTTAGATGGGTAATTAGAT-GGGTAAAGAATAGATT
GTCG---------AAGTCTAAGTC-AAAAATTTAGACTGTATTTCCTCTTCTTTTAACA-TTTCTTTCTATTCTCGTTC-
----CTATTCTATTTCTTCATTT-CCTACTACATGAATTTAGAGAAC-----CCGTA-TAAGTGATGTGCGCAGT--AC-
AAAGTTCATGATGCAGAACTCGTTT-GGTTCATCTTAG-----CGGATCATCCG----AAATAAGTA---TTTCGTCCAA
ATTTTACTTT-TTGTTAGACCCT-AC-ATACTCT--------------AAG-----------------------------
------------------------------------------------------------------AAAGATTCCATTT-
----CAAATAATTTATC-----AA-TGAC-TTTGTTTAATCTAG----------------AACAGAACG???????????
????????????????????????????????????????????????????????????????????????????????
????????????????????????????????????????????????????????????????
>depressa_MP977
????????????????????????????????????????????????????????????????????????????????
????????????????????????????????????????????????????????????????????????????????
????????????????????????????????????????????????????????????????????????????????
????????????????????????????????????????????????????????????????????????????????
?????????????????????????????GGACTG-----AAA--TAAAAAAAA----GTTTTCTTTTTT---GAAAATC
-AAAGAAATT-CCA-GGAC-----CTGTATAC-GAC-TTTG-GAA-TA-CCC-TTT-CGTTCT-ATCT---AATTGACAT
AGACCCAAATCACTAGTAAAATGA------TGCATCGGGAA--TGG-----TCAG-------------------------
----------------------------------------GATAGCTCAGTCCGG-TAGAGCAGAGGACTGAAAATT-C-
TCGTGTCGCCAGTTCAAATCTGG---------------------------------------------------------
--------TTCCTGACGCA-GGATT------TATTTGTATG-AAGAG-CGATTCGACAAAT---------------TAAT
TGA-----TATGCATCGA-CATA-CCTAT------TTTTT-AATT-----------TATTAAAAATCTAGATT-TAGATT
AGACTCC--ATATTTTTTT-------------------------------CCATCTAGGTGTTTAGAA------------
----------------ATA-----GATATATACCCCATCTATTTTTTAGATGGGTAATTAGAT-GGGTAAAGAATAGATT
GTCG---------AAGTCTAAGTC-AAAAATTTAGACTGTATTTCCTCTTCTTTTAACA-TTTCTTTCTATTCTCGTTC-
----CTATTCTATTTCTTCATTT-CCTACTACATGAATTTAGAGAAC-----CCGTA-TAAGTGATGTGCGCAGT--AC-
AAAGTTCATGATGCAGAACTCGTTT-GGTTCATCTTAG-----CGGATCATCCG----AAATAAGTA---TTTCGTCCAA
ATTTTACTTT-TTGTTAGACCCT-AC-ATACTCT--------------AAG-----------------------------
------------------------------------------------------------------AAAGATTCCATTT-
----CAAATAATTTATC-----AA-TGAC-TTTGTTTAATCTAG----------------AACAGAACGTACAATCC---
--TTAAATATCTGTAATTC--------TG------------GAATTTT-CGAAGTAAAGATTAGTTT--CTTATCATTCA
ACGAGCATC???????????????????????????????????????????????????????
>desmantha_MP562
????????????????????????????????????????????????????????????????????????????????
?????????????????????ATTCGTTATCTTTTTGAT-TCACTCAACT-----GTTTCACAA----------------
----------------------AA-CAAAGGGATCATAGCGGAAATGC-TTTTCTCTGATCACAA-----GTCTTGTGAT
-----ATTTGATACATGTAC-AAATAAA-CATCTTT-GAGCAA-GGAATCTCCATTTGAATGATTCATGATCTATATCA-
TT-----ATT---------CGG-AATTC-GGACTG-----AAA--TAAAAAAAA----GTTTTCTTTTT----GAAAATC
-AAAGAAATT-CCA-GGAC-----CTGTATAC-GAC-TTTG-GAA-TA-CCC-TTT-CGTTCT-ATGT---AATTGACAT
AGACCCAAATCACTAGTAAAATGA------TGCATCGGGAA--TGG-----TCAG-------------------------
----------------------------------------GATAGCTCAGTCCGG-TAGAGCAGAGGACTGAAAATT-C-
TCGTGTCGCCAGTTCAAGTTTGG---------------------------------------------------------
--------TTCCTGACGCA-GGATT------TATTTGTATG-AAGAG-CGATTCAACAAAT---------------TAAT
TGA-----TATGCATCGA-CATA-CCTAT------TTTTT-AATA-----------AATTAAAAATCTAGATT-TAGATT
CGACTCC--ATATTTTTTT-------------------------------CCATCTAGGTGTTTAGAA------------
----------------ATA-----GATATATACCCCATCTATTTTTTAGATGGGTAATTAGAT-GGGTAAAGAATAGATT
GTCG---------AAGTCTAAGTC-AAAAATTTAGACTGTATTTCCTCTTCTTTTAACA-TTTCTTTATACTCTCGTTC-
----CTATTCTATTTCTTCATTT-CCTACTACATGAATTTAGAGAAC-----CCGTA-TAAGTGATGTGCGCAGT--AC-
AAAGTTCATGATGCAGAACTCGTTT-GGTTCATCTTAG-----CGGATCATCCG----AAATAAGTA---TTTCTTCCAA
ATTTTACTTT-TTGTTAGACCCT-AC-ATACTCT--------------AAG-----------------------------
------------------------------------------------------------------AAAGATTCCATTT-
----CAAATAATTTATC-----AA-TGAC-TTTGTTTAATCTAG----------------AACAGAACGTACAATCC---
--TTAAATATCTGTAATTC--------TG------------GAATTTTACGAAGTAAAGATTAGTTT--CTTATCATTCA
ACGAGCATC???????????????????????????????????????????????????????
>dianthifolia_MP583
????????????????????????????????????????????????????????????????????????????????
?????????????????????ATTCGTTATCTTTTTGAT-TCACTCAACTGTTTTGTTTCACAA----------------
----------------------AA-CAAAGGGATCGTAGCGGAAATGC-TTTTCTCTGATCACAA-----GTCTTGTGAT
-----ATTTGATACACGTAC-AAATAAA-CATCTTT-GAGCAA-GGAATCTCCATTTGAATGATTCATGATCTATATCA-
TT-----ATT---------CAG-AATTC-GGACTG-----AAA--TAAAAAAAA----GTTTTCTTTTT----GAAAATC
-AAAGAAATT-CCA-GGAC-----CTGTATAC-GAC-TTTG-GAA-TA-CCC-TTT-CGTTCT-ATGT---AATTGACAT
AGACCCAAATCACTAGTAAAATGA------TGCATCGGGAA--TGG-----TCAG-------------------------
----------------------------------------GATAGCTCAGTCCGG-TAGAGCAGAGGACTGAAAATT-C-
TCGTGTCGCCAGTTCAAATCTGG---------------------------------------------------------
--------TTCCTGACGCA-GGATT------TATTTGTATG-AAGAG-CGATTCGACAAAT---------------TAAT
TGA-----TATGCATCGA-CATA-CCTAT------TTTTT-AATT-----------TATTAAAAATCTAGATT-TAGATT
AGACTCC--ATATTTTTTT-------------------------------CCATCTAGGTGTTTAGAA------------
----------------ATA-----GATATATACCCCATCTATTTTTTAGATGGGTAATTAGAT-GGGTAAAGAATAGATT
GTCG---------AAGTCTAAGTC-AAAAATTTAGACTGTATTTCCTCTTCTTTTAACA-TTTCTTTCTATTCTCGTTC-
----CTATTCTATTTCTTCATTT-CCTACTACATGAATTTAGAGAAC-----CCGTA-TAAGTGATGTGCGCAGT--AC-
AAAGTTCATGATGCAGAACTCGTTT-GGTTCATCTTAG-----CGGATCATCCG----AAATAAGTA---TTTCTTCCAA
ATTTTACTTT-TTGTTAGACCCT-AC-ATACTCT--------------AAG-----------------------------
------------------------------------------------------------------AAAGATTCCATTT-
----CAAATAATTTATC-----AA-TGAC-TTTGTTTAATCTAG----------------AACAGAACGTACAATCC---
--TTAAATATCTGTAATTC--------TG------------GAATTTT-CGAAGTAAAGATTAGTTT--CTTATCATTCA
ACGAGCATC???????????????????????????????????????????????????????
>diaphana_BG611
????????????????????????????????????????????????????????????????????????????????
?????????????????????ATTCGTTATCTTTTTGAT-TCACTCAACT-----GTTTCACAA----------------
----------------------AA-CAAAGGGATCATAGCGGAAATGC-TTTTCTCTGATCACAA-----GTCTTGTGAT
-----ATTTGATACACGTAC-AAATAAA-CATCTTT-GAGCAA-GGAATCTCCATTTGAATGATTCATGATCTATATCA-
TT-----ATT---------CGG-AATTC-GGACTG-----AAA--TAAAAAAAA----GTTTTCTTTTT----GAAAATC
-AAAGAAATT-CCA-GGAC-----CTGTATAC-GAC-TTTG-GAA-TA-CCC-TTT-CGTTCT-ATGT---AATTGACAT
AGACCCAAATCACTAGTAAAATGA------TGCATCGGGAA--TGG-----TCAG-------------------------
----------------------------------------GATAGCTCAGTCCGG-TAGAGCAGAGGACTGAAAATT-C-
TCGTGTCGCCAGTTCAAATCTGG---------------------------------------------------------
--------TTCCTGACGCA-GGATT------TATTTGCATG-AAGAG-CGATTCGACAAAT---------------TAAT
TGA-----TATGCATCGA-CATA-CCTAT------TTTTT-AATA-----------TTTTAAAAATATAGATT-TAGATT
AGACTCC--ATATTTTTTT-------------------------------CCATCTAGATGTTTAGAA------------
----------------ATA-----GATATATACCCCATATATTTTTTAGATGGGTAATTAGAT-GGGTAAAGAATAGATT
GTCG---------AAGTCTAAGTC-AAAAATTTAGACTGTATTTCCTCTTCTTTTAACA-TTTCTTTATATTCTCGTTC-
----CTATTCTATTTCTTCATTT-CCTACTACATGAATTTAGAGAAC-----CCGTA-TAAGTTATGTGCGCAGT--AC-
AAAGTTCATGATGCAGAACTCGTTT-GGTTCATCTTAG-----CGGATCATCCG----AAATAAGTA---TTTCTTCCAA
ATTTTACTTT-TTGTTAGACCCT-AC-ATACTCT--------------AAG-----------------------------
------------------------------------------------------------------AAAGATTCCATTT-
----CAAATAATTTATC-----AA-TGAC-TTTGTTTAATCTAG----------------AACAGAACGTACAATCC---
--TTAAATATCTGTAATTCTGGAATTCTG------------GAATTTT-CGAAGTAAAGATTAGTTT--CTTATCATTCA
ACGAGCATC???????????????????????????????????????????????????????
>diosmifolia_CM19
????????????????????????????????????????????????????????????????????????????????
?????????????????????????????????TTTGAT-TCACTCAACT-----GTTTCACAA----------------
----------------------AA-CAAAGGGATCGTAGAGGAAATGC-TTTTCTCTGATCACAA-----GTCTTGTGAT
-----ATTTGATACACGTAC-AAATAAA-CATCTTT-GAGCAA-GGAATCTCCATTTGAATGATTCATGATCTATATCA-
TT-----ATT---------CGG-AATTC-GGACTG-----AAA--TAAAAAAAA----GCTTTCTTTTT----GAAAATC
-AAAGAAATT-CCA-GGAC-----CTGTATAC-GAC-TTTG-GAA-TA-CCC-TTT-CGTTCT-ATCT---AATTGACAT
AGACCCAAATCACTAGTAAAATGA------TGCATCGGGAA--TGG-----TCAG-------------------------
----------------------------------------GATAGCTCAGTCCGG-TAGAGCAGAGGACTGAAAATT-C-
TCGTGTCGCCAGTTCAAATCTGG---------------------------------------------------------
--------TTCCTGACGCA-GGATT------TATTTGTATG-AAGAG-CGATTCGACAAAT---------------TAAT
TGA-----TATGCACCGA-CATA-CCTAT------TTTTT-AATT-----------TATTAAAAATCTAGATT-TAGATT
AGACTCC--ATATTTTTTT-------------------------------CCATCTAGGTATTTAGAA------------
----------------ATA-----GATATATACCCCATCTATTTTTTAGATGGGTAATTAGAT-GGGTAAAGAATAGATT
GTCG---------AAGTCTAAGTC-AAAAATTTAGACTGTATTTCCTCTTCTTTTAACA-TTTCTTTCTATTCTCGTTC-
----CTATTCTATTTCTTCATTT-CCTACTACATGAATTTAGAGAAC-----CCGTA-TAAGTGATGTGCGCAGT--AC-
AAAGTTCATGATGCAGAACTCGTTT-GGTTCATCTTAG-----CGGATCATCCG----AAATAAGTA---TTTCTTCCAA
ATTTTACTTT-TTGTTAGACCCT-AC-ATACTCT--------------AAG-----------------------------
------------------------------------------------------------------AAATATTCCATTT-
----CAAATAATTTATC-----AA-TGAC-TTTGTTTAATCTAG----------------AACAGAACGTACAATCC---
--TTAAATATCCGTAATTC--------TG------------GAATTTT-CGAAGTAAAGATTAG????????????????
????????????????????????????????????????????????????????????????
>discolor_heb_MP1214
????????????????????????????????????????????????????????????????????????????????
????????????????????????????????????????????????????????????????????????????????
???????????????????????????????????????????????????????????????????????TCTTGTGAT
-----ATTTGATACACGTAC-AAATAAA-CATCTTT-GAGCAA-GGAATCTCCATTTGAATGATTCATGATCTATATCA-
TT-----ATT---------CGG-AATTC-GGACTG-----AAA--TAAAAAAAA----GTTTTCTTTTT----GAAAATC
-AAAGAAATT-CCA-GGAC-----CTGTATAC-GAC-TTTG-GAA-TA-CCC-TTT-CGTTCT-ATGT---AATTGACAT
AGACCCAAATCACTAGTAAAATGA------TGCATCGGGAA--TGG-----TCAG-------------------------
----------------------------------------GATAGCTCAGTCCGG-TAGAGCAGAGGACTGAAAATT-C-
TCGTGTCGCCAGTTCAAATCTGG---------------------------------------------------------
--------TTCCTGACGCA-GGATT------TATTTGCATG-AAGAG-CGATTCGACAAAT---------------TAAT
TGA-----TATGCATCGA-CATA-CCTAT------TTTTT-AATA-----------TTTTAAAAATATAGATT-TAGATT
AGACTCC--ATATTTTTTT-------------------------------CCATCTAGATGTTTAGAA------------
----------------ATA-----GATATATACCCCATATATTTTTTAGATGGGTAATTAGAT-GGGTAAAGAATAGATT
GTCG---------AAGTCTAAGTC-AAAAATTTAGACTGTATTTCCTCTTCTTTTAACA-TTTCTTTATATTCTCGTTC-
----CTATTCTATTTCTTCATTT-CCTACTACATGAATTTAGAGAAC-----CCGTA-TAAGTTATGTGCGCAGT--AC-
AAAGTTCATGATGCAGAACTCGTTT-GGTTCATCTTAG-----CGGATCATCCG----AAATAAGTA---TTTCTTCCAA
ATTTTACTTT-TTGTTAGACCCT-AC-ATACTCT--------------AAG-----------------------------
------------------------------------------------------------------AAAGATTCCATTT-
----CAAATAATTTATC-----AA-TGAC-TTTGTTTAATCTAG----------------AACAGAACGTACAATCC---
--TTAAATATCTGTAATTCTG------TG???????????????????????????????????????????????????
????????????????????????????????????????????????????????????????
>discolor_spe_MP1217
????????????????????????????????????????????????????????????????????????????????
??????????????????????????????????????????ACTCAACT-----GTTTCACAA----------------
----------------------AA-CAAAGGGATCATAGCGGAAATGC-TTTTCTCTGATCACAA-----GTCTTGTGAT
-----ATTTGATACACGTAC-AAATAAA-CATCTTT-GAGCAA-GGAATCTCCATTTGAATGATTCATGATCTATATCA-
TT-----ATT---------CGG-AATTC-GGACTG-----AAA--TAAAAAAAA----GTTTTCTTTTT----GAAAATC
-AAAGAAATT-CCA-GGAC-----CTGTATAC-GAC-TTTG-GAA-TA-CCC-TTT-CGTTCT-ATGT---AATTGACAT
AGACCCAAATCACTAGTAAAATGA------TGCATCGGGAA--TGG-----TCAG-------------------------
----------------------------------------GATAGCTCAGTCCGG-TAGAGCAGAGGACTGAAAATT-C-
TCGTGTCGCCAGTTCAAATCTGG---------------------------------------------------------
--------TTCCTGACGCA-GGATT------TATTTGCATG-AAGAG-CGATTCGACAAAT---------------TAAT
TGA-----TATGCATCGA-CATA-CCTAT------TTTTT-AATA-----------TTTTAAAAATATAGATT-TAGATT
AGACTCC--ATATTTTTTT-------------------------------CCATCTAGATGTTTAGAA------------
----------------ATA-----GATATATACCCCATATATTTTTTAGATGGGTAATTAGAT-GGGTAAAGAATAGATT
GTCG---------AAGTCTAAGTC-AAAAATTTAGACTGTATTTCCTCTTCTTTTAACA-TTTCTTTATATTCTCGTTC-
----CTATTCTATTTCTTCATTT-CCTACTACATGAATTTAGAGAAC-----CCGTA-TAAGTTATGTGCGCAGT--AC-
AAAGTTCATGATGCAGAACTCGTTT-GGTTCATCTTAG-----CGGATCATCCG----AAATAAGTA---TTTCTTCCAA
ATTTTACTTT-TTGTTAGACCCT-AC-ATACTCT--------------AAG-----------------------------
------------------------------------------------------------------AAAGATTCCATTT-
----CAAATAATTTATC-----AA-TGAC-TTTGTTTAATCTAG----------------AACAGAACGTACAATCC---
--TTAAATATCTGTAATTCTGGAATTCTG------------GAATTTT-CGAAGTAAAGATTAGTTT--CTTATCATT??
????????????????????????????????????????????????????????????????
>dispar_EO12749
????????????????????????????????????????????????????????????????????????????????
????????????????????????????????TTTTGAT-TCACTCAACT-----GTTTCACAA----------------
----------------------AA-CAAAGGGATCGTAGCGGAAATGC-TTTTCTCTGATCACAA-----GTCTTGTGAT
-----ATTTGATACACGTAC-AAATAAA-CATCTTT-GAGCAA-GGAATCTCCATTTGAATGATTCATGATCTATATCA-
TT-----ATT---------CGG-AATTC-GGACTG-----AAA--TAAAAAAAA----GTTTTCTTTTT----GAAAATC
-AAAGAAATT-CCA-GGAC-----CTGTATAC-GAC-TTTG-GAA-TA-CCC-TTT-CGTTCT-ATGT---AATTGACAT
AGACCCAAATCACTAGTAAAATGA------TGCATCGGGAA--TGG-----TCAG-------------------------
----------------------------------------GATAGCTCAGTCCGG-TAGAGCAGAGGACTGAAAATT-C-
TCGTGTCGCCAGTTCAAATCTGG---------------------------------------------------------
--------TTCCTGA----------------TATTTGTATT-AAGAG-CGATTCGACAAAT---------------TAAT
TGA-----TATGCATCGA-CATA-CCTAT------TTTTT-AATT-----------TATTAAAAATCTAGATT-TAGATT
AGACTCC--CTATTTCTTT-------------------------------CCATCTAGGTATTTAGAA------------
----------------ATA-----GATATATACCCCATCTATTTTTTAGATGGGTAATTAGAT-GGGTAAAGAATAGATT
GTCG---------AAGTCTAAGTC-AAAAATTTAGACTGTATTTCCTCTTCTTTTAACA-TTTCTTTCTATTCTCGTTC-
----CTATTCTATTTCTTCATTT-CCTACTACATGAATTTAGAGAAC-----CCGTA-TAAGTGATGTGCGCAGT--AC-
AAAGTTCATGATGCAGAACTCGTTT-GGTTCATCTTAG-----CGGATCATCCG----AAATAAGTA---TTTCTTCCAA
ATTTTACTTT-TTGTTAGACTCT-AC-ATACTCT--------------AAG-----------------------------
------------------------------------------------------------------AAAGATTCCATTT-
----CAAATAATTTATC-----AA-TGAC-TTTGTTTAATCTAG----------------AACAGAACGTACAATCC---
--TTAAATATCTGTAATTC--------TG------------G??????????????????????????????????????
????????????????????????????????????????????????????????????????
>dissimulans_EO12596
????????????????????????????????????????????????????????????????????????????????
???TT-AGTTAGCCGTTCAAAATTCGTTATCTTTTTGAT-TCACTCAACT-----GTTTCACAA----------------
----------------------AA-CAAACGGATCATAGCGGAAATGC-TTTTCTCTGATCACAA-----GTCTTGTGAT
-----ATTTGATACACGTAC-AAATAAA-CATCTTT-GAGCAA-GGAATCTCCATTTGAATGATTCATGATCTATATCA-
TT-----ATT---------CGG-AATTC-GGACTG-----AAA--TAAAAAAAA----GTTTTCTTTTT----GAAAATC
-AAAGAAATT-CCA-GGAC-----CTGTATAC-GAC-TTTG-GAA-TA-CCC-TTT-CGTTCT-ATGT---AATTGACAT
AGACCGAAATCACTAGTAAAATGA------TGCATCGGGAA--TGG-----TCAG-------------------------
----------------------------------------GATAGCTCAGTCCGG-TAGAGCAGAGGACTGAAAATT-C-
TCGTGTCGCCAGTTCAAATCTGG---------------------------------------------------------
--------TTCCTGACGCA-GGATT------TATTTGTATG-AAGAG-CGATTCGACAAAT---------------TAAT
TGA-----TATGCATCGA-CATA-CCTAT------TTTTT-AATT-----------TATTAAAAATCTAGATT-TAGATT
AGACTCC--ATATTTTTTT-------------------------------CCATCTAGGTGTTTAGAA------------
----------------ATA-----GATATATACCCCATCTATTTTTTAGATGGGTAATTAGAT-GGGTAAAGAATAGATT
GTCG---------AAGGGTAAGTC-AAAAATTTAGACTGTATTTCCTCTTCTTTTAACA-TTTCTTTATATTCTCGTTC-
----CTATTCTATTTCTTCATTT-CCTACTACATGAATTTAGAGAAC-----CCGTA-TAAGTGATGTGCGCAGT--AC-
AAAGTTCATGATGCAGAACTCGTTT-GGTTCATCTTAG-----CGGATCATCCG----AAATAAGTA---TTTCTTCCAA
ATTTTACTTT-TTGGAAGACCCT-AC-ATACTCT--------------AAG-----------------------------
------------------------------------------------------------------AAAGATTCCATTT-
----CAAATAATTTATC-----AA-TGAC-TTTGTTTAATCTAG----------------AACAGAACGTACAATCC---
--TTAAATATCTGTAATTC--------TG------------GAATTTT-CGAAGTAAAGATTAGTTT--CTTATCATTCA
ACGAGCATC???????????????????????????????????????????????????????
>distorta_EO12500
????????????????????????????????????????????????????????????????????????????????
????????????????????????????????????????????????CT-----TTTTCACAA----------------
----------------------AA-CAAAGGGATCGTAGCGGAAATGC-TTTTCTCTGATCACAA-----GTCTTGTGAT
-----ATTTGATACACGTAC-AAATAAA-CATCTTT-GAGCAA-GGAATCTCCATTTGAATGATTCATGATCTATATCA-
TT-----ATT---------CGG-AATTC-GGACTG-----AAA--TAAAAAAAA----GTTTTCTTTTT----GAAAATC
-AAAGAAATT-CCA-GGAC-----CTGTATAC-GAC-TTTG-GAA-TA-CCC-TTT-CGTTCT-ATGT---AATTGATAT
AGACCCAAATCACTAGTAAAATGA------TGCATCGGGAA--TGG-----TCAG-------------------------
----------------------------------------GATAGCTCAGTCCGG-TAGAGCAGAGGACTGAAAATT-C-
TCGTGTCGCCAGTTCAAATCTGG---------------------------------------------------------
--------TTCCTGACGCA-GGATT------TATTTGTATG-AAGAG-CGATTCGACAAAT---------------TAAT
TGA-----TATGCATCGA-CATA-CCTAT------TTTTT-AATT-----------TATTAAAAATCTAGATT-TAGATT
AGACTCC--ATATTTTTTT-------------------------------CCATCTAGGTATTTAGAA------------
----------------ATA-----GATATATACCCCATCTATTTTTTAGATGGGTAATTAGAT-GGGTAAAGAATAGATT
GTCG---------AAGTCTAAGTC-AAAAATTTAGACTGTATTTCCTCTTCTTTTAAGA-TTTCTTTCTATTCTCGTTC-
----CTATTCTATTTCTTCATTT-CCTACTACATGAATTTAGAGAAC-----CCGTA-TAAGTGATGTGCGCAGT--AC-
AAAGTTCATGATGCAGAACTCGTTT-GGTTCATCTTAG-----CGGATCATGCG----AAATAAGTA---TTTCTTCCAA
ATTTTACTTT-TTGTTAGACCCT-AC-ATACTCT--------------AAG-----------------------------
------------------------------------------------------------------AAAGATTCCATTT-
----CAAATAATTTATC-----AA-TGAC-TTTGTTTAATCTAG----------------AACAGAACGTACAATCC---
--TTAAATATCTGTAATTC--------TG------------GAATTTT-CGAAGTAAAGATTAGTTT--CTTATCA????
????????????????????????????????????????????????????????????????
>dodii_EO11417
????????????????????????????????????????????????????????????????????????????????
?????????????????????ATTCGTTATCTTTTTGAT-TCACTCAACT-----GTTTCACAA----------------
----------------------AA-CAAAGGGATCGTAGGGGAAATGC-TTTTCTCTGATCACAA-----GTCTTGTGAT
-----ATTTGATACACGTAC-AAATAAA-CATCTTT-GAGCAA-GGAATCTCCATTTGAATGATTCATGATCTATATCA-
TT-----ATT---------CGG-AATTC-GGACTG-----AAA--TAAAAAAAA----GTTTTCTTTTT----GAAAATC
-AAAGAAATT-CCA-GGAC-----CTGTATAC-GAC-TTTG-GAA-TA-CCC-TTT-CGTTCT-ATGT---AATTGACAT
ATACCCAAATCACTAGTAAAATGA------TGCATCGGGAA--TGG-----TCAG-------------------------
----------------------------------------GATAGCTCAGTCCGG-TAGAGCAGAGGACTGAAAATT-C-
TCGTGTCGCCAGTTCAAATCTGG---------------------------------------------------------
--------TTCCTGA-----------------------------------------------------------------
---------------------TA-CCTAT------TTTTT-AATT-----------TATTAAAAATCTAGATT-TAGATT
AGACTCC--ATATTTTTTT-------------------------------CCATCTAGGTATTTAGAA------------
----------------ATA-----GATATATACCCCATCTATTTTTTAGATGGGTAATTAGAT-GGGTAAAGAATAGATT
GTCG---------AAGTCTAAGTC-AAAAATTTAGACTGTATTTCCTCTTCTTTTAACA-TTTCTTTCTATTCTCGTTC-
----CTATTCTATTTCTTCATTT-CCTACTACATGAATTTAGAGAAC-----CCGTA-TAAGTGATGTGCGCAGT--AC-
AAAGTTCATGATGCAGAACTCGTTT-GGTTCATCTTAG-----CGGATCATCCG----AAATAAGTA---TTTCTTCCAA
ATTTTACTTT-TTGTTAGACCCT-AC-ATACTCT--------------AAG-----------------------------
------------------------------------------------------------------AAAGATTCCATTT-
----CAAATAATTTATC-----AA-TGAC-TTTGTTTAATCTAG----------------AACAGAACGTACAATCC---
--TTAAATATCTGTAATTC--------TG------------GAATTTT-AGAAGTAWAGATTAGTTT--CTTATCATTCA
ACGAGCATC???????????????????????????????????????????????????????
>dolfiana_EO12546
??????????TTTGAC-TCTTAACTATTTAT------------------CC--TAAC-TTTT-------------A----
--TTT-AGTTAGCCGTTCAAAATTCGTTATCTTTTTGAT-TCACTCAACT-----GTTTCACAA----------------
----------------------AA-CAAAGGGATCGTAGCGGAAATGC-TTTTCTCTGATCACAA-----GTCTTGTGAT
-----ATTTGATACACGTAC-AAATAAA-CATCTTT-GAGCAA-GGAATCTCCATTTGAATGATTCATGATCTATATCA-
TT-----ATT---------CGG-AATTC-GGACTG-----AAA--TAAAAAAAA----GTTTTCTTTTT----GAAAATC
-AAAGAAATT-CCA-GGAC-----CTGTATAC-GAC-TTTG-GAA-TA-CCC-TTT-CGTTCT-ATGT---AATTGACAT
AGACCCAAATCACTAGTAAAATGA------TGCATCGGGAA--TGG-----TCAG-------------------------
----------------------------------------GATAGCTCAGTCCGG-TAGAGCAGAGGACTGAAAATT-C-
TCGTGTCGCCAGTTCAAATCTGG---------------------------------------------------------
--------TTCCTGA-----------------------------------------------------------------
---------------------TA-CCTAT------TTTTT-AATT-----------TATTAAAAATCTAGATT-TAGATT
AGACTCC--ATATTTTTTT-------------------------------CCATCTAGGTGTTTAGAA------------
----------------ATA-----GATATATACCCCATCTATTTTTTAGATGGGTAATTAGAT-GGGTAAAGAATAGATT
GTCG---------AAGTCTAAGTC-AAAAATTTAGACTGTATTTCCTCTTCTTTTAACA-TTTCTTTCTATTCTCGTTC-
----CTATTCTATTTCTTCATTT-CCTACTACATGAATTTAGAGAAC-----CCGTA-TAAGTGATGTGCGCAGT--AC-
AAAGTTCATGATGCAGAACTCGTTT-GGTTCATCTTAG-----CGGATCATCCG----AAATAAGTA---TTTCTTCCAA
ATTTTACTTT-TTGTTAGACCCT-AC-ATACTCT--------------AAG-----------------------------
------------------------------------------------------------------AAAGATTCCATTT-
----CAAATAATTTATC-----AA-TGAC-TTTGTTTAATCTAG----------------AACAGAACGTACAATCC---
--TTAAATATTTG???????????????????????????????????????????????????????????????????
????????????????????????????????????????????????????????????????
>dolfiana_MP1297
AAA-GCCCGTTTGAC-TCCTTAACTATTTAT------------------CC--TAAC-TTTT-------------A----
--TTT-AGTTAGCCGTTCAAAATTCGTTATCTTTTTGAT-TCACTCAACT-----GTTTCACAA----------------
----------------------AA-CAAAGGGATCGTAGCGGAAATGC-TTTTCTCTGATCACAA-----GTCTTGTGAT
-----ATTTGATACACGTAC-AAATAAA-CATCTTT-GAGCAA-GGAATCTCCATTTGAATGATTCATGATCTATATCA-
TT-----ATT---------CGG-AATTC-GGACTG-----AAA--TAAAAAAAA----GTTTTCTTTTT----GAAAATC
-AAAGAAATT-CCA-GGAC-----CTGTATAC-GAC-TTTG-GAA-TA-CCC-TTT-CGTTCT-ATGT---AATTGACAT
AGACCCAAATCACTAGTAAAATGA------TGCATCGGGAA--TGG-----TCAG-------------------------
----------------------------------------GATAGCTCAGTCCGG-TAGAGCAGAGGACTGAAAATT-C-
TCGTGTCACCAGTTCAAATCTGG---------------------------------------------------------
--------TTCCTGA-----------------------------------------------------------------
---------------------TA-CCTAT------TTTTT-AATT-----------TATTAAAAATCTAGATT-TAGATT
AGACTCC--ATATTTTTTT-------------------------------CCATCTAGGTGTTTAGAA------------
----------------ATA-----GATATATACCCCATCTATTTTTTAGATGGGTAATTAGAT-GGGTAAAGAATAGATT
GTCG---------AAGTCTAAGTC-AAAAATTTAGACTGTATTTCCTCTTCTTTTAACA-TTTCTTTCTATTCTCGTTC-
----CTATTCTATTTCTTCATTT-CCTACTACATGAATTTAGAGAAC-----CCGTA-TAAGTGATGTGCGCAGT--AC-
AAAGTTCATGATGCAGAACTCGTTT-GGTTCATCTTAG-----CGGATCATCCG----AAATAAGTA---TTTCTTCCAA
ATTTTACTTT-TTGTTAGACCCT-AC-ATACTCT--------------AAG-----------------------------
------------------------------------------------------------------AAAGATTCCATTT-
----CAAATAATTTATC-----AA-TGAC-TTTGTTTAATCTAG----------------AACAGAACGTACAATCC---
--TTAAATATTTGTAATTC--------TG------------GAATTTT-CGAAGTAAAGATTAGTTT--CTTATCATTCA
ACGAGCATC???????????????????????????????????????????????????????
>doliiformis_MP710
????????????????????????????TAG------------------CC--TATC-TTTT-------------A----
--TTT-AGTTAGCCGTTCAAAATTCGTTATCTTTTTGAT-TCACTCAACT-----GTTTCACAA----------------
----------------------AA-CAAAGGGATCGTAGCGGAAATGC-TTTTCTCTGATCACAA-----GTCTTGTGAT
-----ATTTGATACACGTAC-AAATAAA-CATCTTT-GAGTAA-GGAATCTCCATTTGAATGATTCATGATCTATATCA-
TT-----ATT---------CGG-AATTC-GGACTGAAATAAAA--TAAAAAAAAAAAAGTTTTCTTTTT----GAAAATC
-AAAGAAATT-CTA-GGAC-----CTGTATAC-GAC-TTTG-GAA-TA-CCC-TTT-CGTTCT-ATGT---AATTGACAT
AGACCCAAATCACTAGTAAAATGA------TGCATCGGGAA--TGG-----TCAG-------------------------
----------------------------------------GATAGCTCAGTCCGG-TAGAGCAGAGGACTGAAAATT-C-
TCGTGTCGCCAGTTCAAATCTGG---------------------------------------------------------
--------TTCCTGACGCA-GGATT------TATTTGTATG-AAGAG-CGATTCGACAAAT---------------TAAT
TGA-----TATGCATCGA-CATA-CCTAT------TTTTT-AATT-----------GATTAAAAATCTAGATT-TAGATT
AGACTCC--ATATTTTTTT-------------------------------CCATCTAGGTGTTTAGAA------------
----------------ATA-----GATATATACCCCATCTATTTTTTAGATGGTTAATTAGAT-GGGTAAAGAATAGATT
GTCG---------AAGTCTAAGTC-AAAAATTTAGACTGTATTTCCTCTTCTTTTAACA-TTTCTTTCTATTCTCGTTC-
----CTATTCTATTTCTTCATTT-CCTACTACATGAATTTAGAGAAC-----CCGTA-TAAGTTATGTGCGCAGT--AC-
AAAGTTCATGATGCAGAACTCGTTT-GGTTCATCTTAG-----CGGATCATCCG----AAATAAGTA---TTTCTTCCAA
ATTTTACTTT-TTGTTAGACCCT-AC-ATACTCT--------------AAG-----------------------------
------------------------------------------------------------------AAAGATTCCATTT-
----CAAATAATTTATC-----AA-TGAC-TTTGTTTAATCTAG----------------AACAGAACGTACAATCT---
--TTAAATATCTGTAATTC--------TG------------GAATTTT-CGAAGTAAAGATTAGTTT--CTTATCATTCA
ACGAGCATC???????????????????????????????????????????????????????
>doliiformis_MP797
????????????????????????????????????????????????????????????????????????????????
?????????????????????ATTCGTTATCTTTTTGAT-TCACTCAACT-----GTTTCACAA----------------
----------------------AA-CAAAGGGATCGTAGCGGAAATGC-TTTTCTCTGATCACAA-----GTCTTGTGAT
-----ATTTGATACACGTAC-AAATAAA-CATCTTT-GAGTAA-GGAATCTCCATTTGAATGATTCATGATCTATATCA-
TT-----ATT---------CGG-AATTC-GGACTGAAATAAAA--TAAAAAAAAAAA-GTTTTCTTTTT----GAAAATC
-AAAGAAATT-CTA-GGAC-----CTGTATAC-GAC-TTTG-GAA-TA-CCC-TTT-CGTTCT-ATGT---AATTGACAT
AGACCCAAATCACTAGTAAAATGA------TGCATCGGGAA--TGG-----TCAG-------------------------
----------------------------------------GATAGCTCAGTCCGG-TAGAGCAGAGGACTGAAAATT-C-
TCGTGTCGCCAGTTCAAATCTGG---------------------------------------------------------
--------TTCCTGACGCA-GGATT------TATTTGTATG-AAGAG-CGATTCGACAAAT---------------TAAT
TGA-----TATGCATCGA-CATA-CCTAT------TTTTT-AATT-----------GATTAAAAATCTAGATT-TAGATT
AGACTCC--ATATTTTTTT-------------------------------CCATCTAGGTGTTTAGAA------------
----------------ATA-----GATATATACCCCATCTATTTTTTAGATGGTTAATTAGAT-GGGTAAAGAATAGATT
GTCG---------AAGTCTAAGTC-AAAAATTTAGACTGTATTTCCTCTTCTTTTAACA-TTTCTTTCTATTCTCGTTC-
----CTATTCTATTTCTTCATTT-CCTACTACATGAATTTAGAGAAC-----CCGTA-TAAGTTATGTGCGCAGT--AC-
AAAGTTCATGATGCAGAACTCGTTT-GGTTCATCTTAG-----CGGATCATCCG----AAATAAGTA---TTTCTTCCAA
ATTTTACTTT-TTGTTAGACCCT-AC-ATACTCT--------------AAG-----------------------------
------------------------------------------------------------------AAAGATTCCATTT-
----CAAATAATTTATC-----AA-TGAC-TTTGTTTAATCTAG----------------AACAGAACGTACAATCC---
--TTAAATATCTGTAATTC--------TG------------GAATTTT-CGAAGTAAAGATTAGTTT--CTT????????
????????????????????????????????????????????????????????????????
>dominans_MP648
????????????????????????????????????????????????????????????????????????????????
?????????????????????ATTCGTTATCTTTTTGAT-TCACTCAACT-----GTTTCACAA----------------
----------------------AA-CAAACGGATCATAGCGGAAATGC-TTTTCTCTGATCACAA-----GTCTTGTGAT
-----ATTTGATACACGTAC-AAATAAA-CATCTTT-GAGCAA-GGAATCTCCATTTGAATGATTCATGATCTATATCA-
TT-----ATT---------CGG-AATTC-GGACTG-----AAA--TAAAAAAAA----GTTTTCTTTTT----GAAAATC
-AAAGAAATT-CCA-GGAC-----CTGCATAC-GAC-TTTG-GAA-TA-CCC-TTT-CGTTCT-ATGT---AATTGACAT
AGACCGAAATCACTAGTAAAATGA------TGCATCGGGAA--TGG-----TCAG-------------------------
----------------------------------------GATAGCTCAGTCCGG-TAGAGCAGAGGACTGAAAATT-C-
TCGTGTCGCCAGTTCAAATCTGG---------------------------------------------------------
--------TTCCTGA-----------------------------------------------------------------
---------------------TA-CCTAT------TTTTT-AATT-----------TTTTAAAAATCTAGATT-TAGATT
AGACTCC--ATATTTTTTT-------------------------------CCATCTAGGTGTTTAGAA------------
----------------ATA-----GATATATACCCCATCTATTTTTTAGATGGGTAATTAGAT-GGGTAAAGAATAGATT
GTCG---------AAGGGTAAGTC-AAAAATTTAGACTGTATTTCCTCTTCTTTTAACA-TTTCTTTATATTCTCGTTC-
----CTATTCTATTTCTTCATTT-CCTACTACATGAATTTAGAGAAC-----CCGTA-TAAGTGATGTGCGCAGT--AC-
AAAGTTCATGATGCAGAACTCCTTT-GGTTCATCTTAG-----CGGATCATCCG----AAATAAGTA---TTTCTTCCAA
ATTTTACTTT-TTGGAAGACCCT-AC-ATACTCT--------------AAG-----------------------------
------------------------------------------------------------------AAAGATTCCATTT-
----CAAATAATTTATC-----AA-TGAC-TTTGTTTAATCTAG----------------AACAGAACGTACAATCC---
--TTAAATATCTGTAATTC--------TG------------GAATTTT-CGAAGTAAAGATTAGTTT--CTTATCATTCA
ACGAGCATC???????????????????????????????????????????????????????
>dracomontana_EO12130
AAA-GCCCGTTTGAC-TCCTTAACTATTTAT------------------CC--TATC-TTTT-------------A----
--TTT-AGTTAGCCGTTCAAAATTCGTTATCTTTTTGAT-TCACTCAACT-----GTTTCACAA----------------
----------------------AA-CAAACGGATCATAGCGGAAATGC-TTTTCTCTGATCACAA-----GTCTTGTGAT
-----ATTTGAAACACGTAC-AAATAAA-CATCTTT-GAGCAA-GGAATCTCCATTTGAATGATTCATGATCTATATCA-
TT-----ATT---------CGG-AATTC-GGACTG-----AAA--TAAAAAAAA----GTTTTCTTTTT----GAAAATC
-AAAGAAATT-CCA-GGAC-----CTGTATAC-GAC-TTTG-GAA-TA-CCC-TTT-CGTTCT-ATGT---AATTGACAT
AGACCGAAATCACTAGTAAAATGA------TGCATCGGGAA--TGG-----TCAG-------------------------
----------------------------------------GATAGCTCAGTCCGG-TAGAGCAGAGGACTGAAAATT-C-
TCGTGTCGCCAGTTCAAATCTGG---------------------------------------------------------
--------TTCCTGACGCA-GGATT------TATTTGTATG-AAGAG-CGATTCGACAAAT---------------TAAT
TGA-----TATGCATCGA-CATA-CCTAT------TTTTT-AATT-----------TATTAAAAATCTAGATT-TAGATT
AGACTCC--ATATTTTTTT-------------------------------CCATCTAGGTGTTTAGAA------------
----------------ATA-----GATATATACCCCATCTATTTTTTAGATGGGTAATTAGAT-GGGTAAAGAATAGATT
GTCG---------AAGGGTAAGTC-AAAAATTTAGACTGTATTTCCTCTTCTTTTAACATTTTCTTTATATTCTCGTTC-
----CTATTCTATTTCTTCATTTCCCTACTACATGAATTTAGAGAAC-----CCGTA-TAAGTGATGTGCGCAGT--AC-
AAAGTTCATGATGCAGAACTCGTTT-GGTTCATCTTAG-----CGGATCATCCC----AAATAAGTA---T?????????
????????????????????????????????????????????????????????????????????????????????
????????????????????????????????????????????????????????????????????????????????
????????????????????????????????????????????????????????????????????????????????
????????????????????????????????????????????????????????????????????????????????
????????????????????????????????????????????????????????????????
>drakensbergensis_DB1443
AAA-GCCCGTTTGAC-TCCTTAACTATTTAT------------------CA--TATC-TTTT-------------A----
--TTT-AGTTAGCCGTTCAAA-TTCGTTATCTTTTTGAT-TCACTCAACT-----GTTTCACAA----------------
----------------------AA-CAAACGGATCATAGCGGAAATGC-TTTTCTCTGATCACAA-----GTCTTGTGAT
-----ATTTGATACACGTAC-AAATAAA-CATCTTT-GAGCAA-GGAATCTCCATTTGAATGATTCATGATCTATATCA-
TT-----AGT---------CGG-AATTC-GGACTG-----AAA--TAAAAAAAAA---GTTTTCTTTTT----GAAAATC
-AAAGAAATT-CCA-GGAC-----CTGTATAC-GAC-TTTG-GAA-TA-CCC-TTT-CGGTCT-ATGT---AATTGACAT
AGACCGAAATCACTAGTAAAATGA------TGCATCGGGAA--TGG-----TCAG-------------------------
----------------------------------------GATAGCTCAGTCCGG-TAGAGCAGAGGACTGAAAATT-C-
TCGTGTCGCCAGTTCAAATCTGG---------------------------------------------------------
--------TTCCTGACGCA-GGATT------TATTTGTATG-AAGAG-CGATTCGACAAAT---------------TAAT
TGA-----TATGCATCGA-CATA-CCTAT------TTTTA-AATT-----------TTTTAAAAATCTAGATT-TAGATT
AGACTCC--ATATTTTTTT-------------------------------CCATCTAGGTGTTTAGAA------------
----------------ATA-----GATATATACCCCATCTATTTTTTAGATGGGTAATTAGAT-GGGTAAAGAATAGATT
GTCG---------AAGGGTAAGTC-AAAAATTTAGACTGTATTTCCTCTTCTTTTAACA-TTTCTTTATATTCTCGTTC-
----CTATTCTATTTCTTCATTT-CCTACTACATGAATTTAGAGAAC-----CCGTA-TAAGTGATGTGCGCAGT--AC-
AAAGTTCATGATGCAGAACTCGTTT-GGTTCATCTTAG-----CGGATCATCCG----AAATAACTA---TTT???????
????????????????????????????????????????????????????????????????????????????????
????????????????????????????????????????????????????????????????????????????????
????????????????????????????????????????????????????????????????????????????????
????????????????????????????????????????????????????????????????????????????????
????????????????????????????????????????????????????????????????
>dregei_EO12711
????????????????????????????????????????????????????????????????????????????????
?????????????????????ATTCGTTATCTTTTTGAT-TCACTCAACT-----GTTTCACAA----------------
----------------------AA-CAAAGGGATCGTAGCGGAAATGC-TTTTCTCTGATCACAA-----GTCTTGTGAT
-----ATTTGATACACGTAC-AAATAAA-CATCTTT-GAGCAA-GGAATCTCCATTTGAATGATTCATGATCTATATCA-
TT-----ATT---------CGG-AATTC-GGACTG-----AAA--TAAAAAAAA----GTTTTCTTTTT----GAAAATC
-AAAGAAATT-CCA-GGAC-----CTGTATAC-GAC-TTTG-GAA-TA-CCC-TTT-CGTTCT-ATGT---AATTGACAT
AGACCCAAATCACTAGTAAAATGA------TGCATCGGGAA--TGG-----TCAG-------------------------
----------------------------------------GATAGCTCAGTCCGG-TAGAGCAGAGGACTGAAAATT-C-
TCGTGTCGCCAGTTCAAATCTGG---------------------------------------------------------
--------TTCCTGA----------------TATTTGTATT-AAGAG-CGATTCGACAAAT---------------TAAT
TGA-----TATGCATCGA-CATA-CCTAT------TTTTT-AATT-----------TATTAAAAATCTAGATT-TAGATT
AGACTCT--CTATTTCTTT-------------------------------CCATCTAGGTATTTAGAA------------
----------------ATA-----GATATATACCCCATCTATTTTTTAGATGGGTAATTAGAT-GGGTAAAGAATAGATT
GTCG---------AAGTCTAAGTC-AAAAATTTAGACTGTATTTCCTCTTCTTTTAACA-TTTCTTTCTATTCTCGTTC-
----CTATTCTATTTCTTCATTT-CCTACTACATGAATTTAGAGAAC-----CCGTA-TAAGTGATGTGCGCAGT--AC-
AAAGTTCATGATGCAGAACTCGTTT-GGTTCATCTTAG-----CGGATCATCCG----AAATAAGTA---TTTCTTCCAA
ATTTTACTTT-TTGTTAGACTCT-AC-ATACTCT--------------AAG-----------------------------
------------------------------------------------------------------AAAGATTCCATTT-
----CAAATAATTTATC-----AA-TGAC-TTTGTTTAATCTAG----------------AACAGAACGTACAATCC---
--TTAAATATCTGTAATTC--------TG------------GAATTTT-CGAAGTGAAGATTAGTTT--CTTATCATT??
????????????????????????????????????????????????????????????????
>duthieae_ANA
AAA-GCCCGTTTGAC-TCCTTAACTATTTAT------------------CC--TATC-TTTT-------------A----
--TTT-AGTTAGCCGTTCAAAATTCGTTATCTTTTTGAT-TCACTCAACT-----GTTTCACAA----------------
----------------------AA-CAAAGGGATCGTAGGGGAAATGC-TTTTCTCTGATCACAA-----GTCTTGTGAT
-----ATTTGATACACGTAC-AAATAAA-CATCTTT-GAGCAA-GGAATCTCCATTTGAATGATTCATGATCTATATCA-
TT-----ATT---------CGG-AATTC-GGACTG-----AAA--TAAAAAAAA----GTTTTCTTTTT----GAAAATC
-AAAGAAATT-CCA-GGAC-----CTGTATAC-GAC-TTTG-GAA-TA-CCC-TTT-CGTTCT-ATGT---AATTGACAT
AGACCCAAATCACTAGTAAAATGA------TGCATCGGGAA--TGG-----TCAG-------------------------
----------------------------------------GATAGCTCAGTCCGG-TAGAGCAGAGGACTGAAAATT-C-
TCGTGTCGCCAGTTCAAATCTGG---------------------------------------------------------
--------TTCCTGACGCA-GGATT------TATTTGTATG-AAGAG-CGATTCGAAAAAT---------------TAAT
TGA-----TATGCATCGA-CATA-CCTAT------TTTTT-AATT-----------TATTAAAAATCTAGATT-TAGATT
AGACTCC--ATATTTTTTT-------------------------------CCATCTAGGTATTTAGAA------------
----------------ATA-----GATATATACCCCATCTATTTTTTAGATGGGTAATTAGAT-GGGTAAAGAATAGATT
GTCG---------AAGTCTAAGTC-AAAAATTTAGACTGTATTTCCTCTTCTTTTAACA-TTTCTTTCTATTCTCGTTC-
----CTATTCTATTTCTTCATTT-CCTACTACATGAATTTAGAGAAC-----CCGTA-TAAGTGATGTGCGCAGT--AC-
AAAGTTCATGATGCAGAACTCGTTT-GGTTCATCTTAG-----CGGATCATCCG----AAATAAGTA---TTTCTTCCAA
ATTTTACTTT-TTGTTAGACCCT-AC-ATACTCT--------------AAG-----------------------------
------------------------------------------------------------------AAAGATTCCATTT-
----CAAATAATTTATC-----AA-TGAC-TTTGTTTAATCTAG----------------AACAGAACGTACAATCC---
--TTAAATATCTGTAATTC--------TG------------GAATTTT-CGAAGTAAAGATTAGTTT--CTTATCATTCA
ACGAGCATC???????????????????????????????????????????????????????
>eburnea_MP1037
????????????????????????????????????????????????????????????????????????????????
?????????????????????ATTCGTTATCTTTTTGAT-TCACTCAACT-----GTTTCACAA----------------
----------------------AA-CAAAGGGATCGTAGGGGAAATGC-TTTTCTCTGATCACAA-----GTCTTGTGAT
-----ATTTGATACACGTAC-AAATAAA-CATCTTT-GAGCAA-GGAATCTCCATTTGAATGATTCATGATCTATATCA-
TT-----ATT---------CGG-AATTC-GGACTG-----AAA--TAAAAAAAA----GTTTTCTTTTT----GAAAATC
-AAAGAAATT-CCA-GGAC-----CTGTATAC-GAC-TTTG-GAA-TA-CCC-TTT-CGTTCT-ATGT---AATTGACAT
ATACCCAAATCACTAGTAAAATGA------TGCATCGGGAA--TGG-----TCAG-------------------------
----------------------------------------GATAGCTCAGTCCGG-TAGAGCAGAGGACTGAAAATT-C-
TCGTGTCGCCAGTTCAAATCTGG---------------------------------------------------------
--------TTCCTGACGCA-GGATT------TATTTGTATG-AAGAG-CGATTCGAAAAAT---------------TATA
TGA-----TATGCATCGA-CATA-CCGAT------TTTTT-AATT-----------TATTTAAAATCTAGATT-TAGATT
AGACTCC--ATATTTTTTT-------------------------------CCATCTATGTATTTAGAA------------
----------------ATA-----GATATATACCCCATCTATTTTTTAGATGGGTAATTAGAT-GGGTAAAGAATAGATT
GTCG---------AAGTCTAAGTC-AAAAATTTAGACTGTATTTCCTCTTCTTTTAACA-TTTCGTTCTATTCTCGTTC-
----CTATTCTATTTCTTCATTT-CCTACTACATGAATTTAGAGAAC-----CCGTA-TAAGTGATGTGCGCAGT--AC-
AAAGTTCATGATGCAGAACTCGTTT-GGTTCATCTTAG-----CGGATCATCCG----AAATAAGTA---TTTCTTCCAA
ATTTTACTTT-TTGTTAGACCCT-AC-ATACTCT--------------AAG-----------------------------
------------------------------------------------------------------AAAGATTCCATTT-
----CAAATAATTTATC-----AA-TGAC-TTTGTTTAATCTAG----------------AACAGAACGTACAATCC---
--TTAAATATCTGTAATTC--------TG------------GAATTTT-CGAAGTAAAGATTAGTTT--CTTATCATTC?
????????????????????????????????????????????????????????????????
>ecklonii_EO12739
????????????????????????????????????????????????????????????????????????????????
?????????????????????????GTTATCTTTTTGAT-TCACTCAACT-----GTTTCACAA----------------
----------------------AA-CAAAGGGATCGTAGCGGAAATGC-TTTTCTCTGATCACAA-----GTCTTGTGAT
-----ATTTGATACACGTAC-AAATAAA-CATCTTT-GAGCAA-GGAATCTCCATTTGAATGATTCATGATCTATATCA-
TT-----ATT---------CGG-AATTC-GGACTG-----AAA--TAAAAAAAA----GTTTTCTTTTT----GAAAATC
-AAAGAAATT-CCA-GGAC-----CTGTATAC-GAC-TTTG-GAA-TA-CCC-TTT-CGTTCT-ATGT---AATTGACAT
AGACCCAAATCACTAGTAAAATGA------TGCATCGGGAA--TGG-----TCAG-------------------------
----------------------------------------GGTAGCTCAGTCCGG-TAGAGCAGAGGACTGAAAATT-C-
TCGTGTCGCCAGTTCAAATCTGG---------------------------------------------------------
--------TTCCTGA----------------TATTTGTATT-AAGAG-CGATTCGACAAGT---------------TAAT
TGA-----TATGCATCGA-CATA-CCTAT------TTTTT-AATT-----------TATTAAAAATCTAGATT-TAGATT
AGACTCC--ATATTTCTTT-------------------------------CCATCTAGGTATTTAGAA------------
----------------ATA-----GATATATACCCCATCTATTTTTTAGATGGGTAATTAGAT-GGGTAAAGAATAGATT
GTCG---------AAGTCTAAGTC-AAAAATTTAGACTGTATTTCCTCTTCTTTTAACA-TTTCTTTCTATTCTCGTTC-
----CTATTCTATTTCTTCATTT-CCTACTACATGAATTTAGAGAAC-----CCGTA-TAAGTGATGTGCGCAGT--AC-
AAAGTTCATGATGCAGAACTCGTTT-GGTTCATCTTAG-----CGGATCATCCG----AAATAAGTA---TTTCTTCCAA
ATTTTACTTT-TTGTTAGACTCT-AC-ATACTCT--------------AAG-----------------------------
------------------------------------------------------------------AAAGATTCCATTT-
----CAAATAATTTATC-----AA-TGAC-TTTGTTTAATCTAG----------------AACAGAACGTACAATCC---
--TTAAATATCTGTAATTC--------TG------------GAATTTT-CGAAGTAAAGATTAGTTT--CTTATCA????
????????????????????????????????????????????????????????????????
>elimensis_ANA
???????????????????????????????????????????????????????????????????????????A----
--TTT-AGTTAGCCGTTCAAAATTCGTTATCTTTTTGAT-TCACTCAACT-----GTTTCACAA----------------
----------------------AA-CAAAGGGATCGTAGGGGAAATGC-TTTTCTCTGATCACAA-----GTCTTGTGAT
-----ATTTGATACACGTAC-AAATAAA-CATCTTT-GAGCAA-GGAATCTCCATTTGAATGATTCATGATCTATATCA-
TT-----ATT---------CGG-AATTC-GGACTG-----AAA--TAAAAAAAA----GTTTTCTTTTT----GAAAATC
-AAAGAAATT-CCA-GGAC-----CTGTATAC-GAC-TTTG-GAA-TA-CCC-TTT-CGTTCT-ATGT---AATTGACAT
ATACCCAAATCACTAGTAAAATGA------TGCATCGGGAA--TGG-----TCAG-------------------------
----------------------------------------GATAGCTCAGTCCGG-TAGAGCAGAGGACTGAAAATT-C-
TCGTGTCGCCAGTTCAAATCTGG---------------------------------------------------------
--------TTCCTGACGCA-GGATT------TATTTGTATG-AAGAG-CGATTCGAAAAAT---------------TATA
TGA-----TATGCATCGA-CATA-CCGAT------TTTTT-AATT-----------TATTTAAAATCTAGATT-TAGATT
AGACTCC--ATATTTTTTT-------------------------------CCATCTATGTATTTAGAA------------
----------------ATA-----GATATATACCCCATCTATTTTTTAGATGGGTAATTAGAT-GGGTAAAGAATAGATT
GTCG---------AAGTCTAAGTC-AAAAATTTAGACTGTATTTCCTCTTCTTTTAACA-TTTCGTTCTATTCTCGTTC-
----CTATTCTATTTCTTCATTT-CCTACTACATGAATTTAGAGAAC-----CCGTA-TAAGTGATGTGCGCAGT--AC-
AAAGTTCATGATGCAGAACTCGTTT-GGTTCATCTTAG-----CGGATCATCCG----AAATAAGTA---TTTCTTCCAA
ATTTTACTTT-TTGTTAGACCCT-AC-ATACTCT--------------AAG-----------------------------
------------------------------------------------------------------AAAGATTCCATTT-
----CAAATAATTTATC-----AA-TGAC-TTTGTTTAATCTAG----------------AACAGAACGTACAATCC---
--TTAAATATCTGTAATTC--------TG------------GAATTTT-CGAAGTAAAGATTAGTTT--CTTATCATTCA
ACGAGCATC???????????????????????????????????????????????????????
>elimensis_EO12843_CP
AAA-GCCCGTTTGAC-TCCTTAACTATTTAT------------------CC--TATC-TTTT-------------A----
--TTT-AGTTAGCCGTTCAAAATTCGTTATCTTTTTGAT-TCACTCAACT-----GTTTCACAA----------------
----------------------AA-CAAAGGGATCGTAGCGGAAATGC-TTTTCTCTGATCACAA-----GTCTTGTGAT
-----ATTTAATACACGTAC-AAATAAA-CATCTTT-GAGCAA-GGAATCTCCATTTGAATGATTCATGATCTATATCA-
TT-----ATT---------CGG-AATTC-GGACTG-----AAA--TAAAAAAAA----GTTTTCTTTTT----GAAAATC
-AAAGAAATT-CCA-GGAC-----CTGTATAC-GAC-TTTG-GAA-TA-CCC-TTT-CGTTCT-ATGT---AATTGACAT
AGACCCAAATCACTAGTAAAATGA------TGCATCGGGAA--TGG-----TCAG-------------------------
----------------------------------------GATAGCTCAGTCCGG-TAGAGCAGAGGACTGAAAATT-C-
TCGTGTCGCCAGTTCAAATCTGG---------------------------------------------------------
--------TTCCTGACGCA-GGATT------TATTTGTATG-AAGAG-CGATTCGACAAAT---------------TAAT
TGA-----TATGCATCGA-CATA-CCTAT------TTTTT-AATA-----------TATTAAAAATCTAGATT-TAGATT
AGACTCC--ATATTTTTTT-------------------------------CCATCTAGGTGTTTAGAA------------
----------------ATA-----GATATATACCCCATCTATTTTTTAGATGGGTAATTAGAT-GGGTAAAGAATAGATT
GTCG---------AAGTCTAAGTC-TAAAATTTAGACTGTATTTCCTCTTCTTTTAACA-TTTCTTTCTATTCTCGTTC-
----CTATTCTATTTCTTCATTT-CCTACTACATGAATTTAGAGAAT-----CCGTA-TAAGTGATGTGCGCAGT--AC-
AAAGTTCATGATGCAGAACTCGTTT-GGTTCATCTTAG-----CGGATCATCCG----AAATAAGTA---TTTCTTCCAA
ATTTTACTTT-TTGTTAGACCCT-AC-ATACTCT--------------AAG-----------------------------
------------------------------------------------------------------AAAGATTCCATTT-
----CAAATAATTTAGC-----AA-TGAC-TTTGTTTAATCTAG----------------AACAGAACGTACAATCC---
--TTAAATATCTGTAATTC--------TG------------GAATTTT-CGAAGTAAAGATTAGTTT--CTTATGATTCA
ACGAGCATC???????????????????????????????????????????????????????
>empetrina_EO12786
????????????????????????????????????????????????????????????????????????????????
?????????????????????????????????????????????????????????TTCACAA----------------
----------------------AA-CAAAGGGATCATAGCGGAAATGC-TTTTCTCTGATCACAA-----GTCTTGTGAT
-----ATTTGATACAAGTAC-AAATAAA--ATCTTT-GAGCAA-GGAATCTCCATTTGAATGATTCATGATCTATATCA-
TT-----ATT---------CGG-AATTC-GGACTG-----AAA--TAAAAAAAA----GTTTTCTTTTT----GAAAATC
-AAAGAAATT-CCA-GGAC-----CTGTATAC-GAC-TTTG-GAA-TA-CCC-TTT-CGTTCT-ATGT---AATTGACAT
AGACCCAAATCACTAGTAAAATGA------TGCATCGGGAA--TGG-----TCAG-------------------------
----------------------------------------GATAGCTCAGTCCGG-TAGAGCAGAGGACTGAAAATT-C-
TCGTGCCGCCAGTTCAAATCTGG---------------------------------------------------------
--------TTCCTGACGCA-GGATT------TATTTGTATG-AAGAG-CGATTCGACAAAT---------------TAAT
TGA-----TATGCATCGA-CATA-CCTAT------TTTTT-AAAT-----------TTTTAAAAATCTAGATT-TAGATT
AGACTCC--ATATTTTTTT-------------------------------CCATCTAGGTGTTTAGAA------------
----------------ATA-----GATATATACCCCATCTATTTTTTAGATGGGTAATTAGAT-GGGTAAAGAATAGATT
GTCG---------AAGTCTAAGTC-AAAAATTTAGACTGTATTTCCTCTTCTTTTAACA-TTTCTTTATATTCTCGTTC-
----CTATTCTATTTCTTCATTT-CCTACTACATGAATTTAGAGAAC-----CCGTA-TAAGTGATGTGCGCAGT--AC-
AAAGTTCATGATGCAGAACTCGTTT-GGTTCATCTTAG-----CGGATCATCCG----AAATAAGTA---TTTCTTCCAA
ATTTTACTTT-TTGTTAGACCCT-AC-ATACTCT--------------AAG-----------------------------
------------------------------------------------------------------AAAGATTCCATTT-
----CAAATAATTTATC-----AA-TGAC-TTTGTTTAATCTAG----------------AACAGAACGTACAATCC---
--TTAAATATCTGTAATTC--------TG------------GAACTTT-CGAACTAAAGATTAGTTT--C??????????
????????????????????????????????????????????????????????????????
>equisetifolia_ANA_CP
AAA-GCCCGTTTGAC-TCCTTAACTATTTAT------------------CC--TATC-TTTT-------------A----
--TTT-AGTTAGCCGTTCAAAATTCGTTATCTTTTTGAT-TCACTCAACT-----GTTTCACAA----------------
----------------------AA-CAAAGGGATCATAGCGGAAATGC-TTTTCTCTGATCACAA-----GTCTTGTGAT
-----ATTTGATACACGTAC-AAATAAA-CATCTTT-GAGCAA-GGAATCTCCATTTGAATGATTCATGATCTATATCA-
TT-----ATT---------CGG-AATTC-GGACTG-----AAA--TAAAAAAAA----GTTTTCTTTTT----GAAAATC
-AAAGAAATT-CCA-GGAC-----CTGTATAC-GAC-TTTG-GAA-TA-CCC-TTT-CGTTCT-ATGT---AATTGACAT
AGACCCAAATCACTAGTAAAATGA------GGCATCGGGAA--TGG-----TCAG-------------------------
----------------------------------------GATAGCTCAGTCCGG-TAGAGCAGAGGACTGAAAATT-C-
TCGTGTCGCCAGTTCAAATCTGG---------------------------------------------------------
--------TTCCTGACGCA-GGATT------TATTTGTATG-AAGAG-CGATTCGACAAAT---------------TAAT
TGA-----TATGCATCGA-CATA-CCTAT------TTTTT-AATT-----------TCTTAAAAATCTAGATT-TAGATT
AGACTCC--ATATTTTTTT-------------------------------CCATCTAGGTGTTTAGAA------------
----------------ATA-----GATATATACCCCATATATTTTTTAGATGGGTAATTAGAT-GGGTAAAGAATAGATT
GTCG---------AAGTCTAAGTC-AAAAATTTAGACTGTATTTCCTCTTCTTTTAACA-TTTCTTTATATTCTCGTTC-
----CTATTCTATTTCTTCATTT-CCTACTACATGAATTTAGAGAAC-----CCGTA-TAAGTAATGTGCGCAGT--AC-
AAAGTTCATGATGCAGAACTCGTTT-GGTTCATCTTAG-----CGGATCATCCG----AAATAAGTA---TTTCTTCCAA
ATTTTACTTT-TTGTTAGAGCCT-AC-ATACTCT--------------AAG-----------------------------
------------------------------------------------------------------AAAGATTCCATTT-
----CAAACAATTTATC-----AA-TGAC-TTTGTTTAATCTAG----------------AACAGAACGTACAATCC---
--TTAAATATCTGTAATTC--------TG------------GAATTTT-CGAAGTAAAGATTAGTTT--CTTATCATTCA
ACGAGCATC???????????????????????????????????????????????????????
>equisetifolia_MP829
AAA-GCCCGTTTGAC-TCCTTAACTATTTAT------------------CC--TATC-TTTT-------------A----
--TTT-AGTTAGACGTTCAAAATTCGTTATCTTTTTGAT-TCACTCAACT-----GTTTCACAA----------------
----------------------AA-CAAAGGGATCATAGCGGAAATGC-TTTTCTCTGATCACAA-----GTCTTGTGAT
-----ATTTGATACACGTAC-AAATAAA-CATCTTT-GAGCAA-GGAATCTCCATTTGAATGATTCATGATCTATATCA-
TT-----ATT---------CGG-AATTC-GGACTG-----AAA--TAAAAAAAA----GTTTTCTTTTT----GAAAATC
-AAAGAAATT-CCA-GGAC-----CTGTATAC-GAC-TTTG-GAA-TA-CCC-TTT-CGTTCT-ATGT---AATTGACAT
AGACCCAAATCACTAGTAAAATGA------GGCATCGGGAA--TGG-----TCAG-------------------------
----------------------------------------GATAGCTCAGTCCGG-TAGAGCAGAGGACTGAAAATT-C-
TCGTGTCGCCAGTTCAAATCTGG---------------------------------------------------------
--------TTCCTGACGCA-GGATT------TATTTGTATG-AAGAG-CGATTCGACAAAT---------------TAAT
TGA-----TATGCATCGA-CATA-CCTAT------TTTTT-AATT-----------TCTTAAAAATCTAGATT-TAGATT
AGACTCC--ATATTTTTTT-------------------------------CCATCTAGGTGTTTAGAA------------
----------------ATA-----GATATATACCCCATCTATTTTTTAGATGGGTAATTAGAT-GGGTAAAGAATAGATT
GTCG---------AAGTCTAAGTC-AAAAATTTAGACTGTATTTCCTCTTCTTTTAACA-TTTCTTTATATTCTCGTTC-
----CTATTCTATTTCTTCATTT-CCTACTACATGAATTTAGAGAAC-----CCGTA-TAAGTAATGTGCGCAGT--AC-
AAAGTTCATGATGCAGAACTCGTTT-GGTTCATCTTAG-----CGGATCATCCG----AAATAAGTA---TTTCTTCCAA
ATTTTACTTT-TTGTTAGACCCT-AC-ATACTCT--------------AAG-----------------------------
------------------------------------------------------------------AAAGATTCCATTT-
----CAAACAATTTATC-----AA-TGAC-TTTGTTTAATCTAG----------------AACAGAACGTACAATCC---
--TTAAATATCTGTAATTC--------TG------------GAATTTT-CGAAGTAAAGATTAGTTT--CTTAT??????
????????????????????????????????????????????????????????????????
>erasmia_MP874
????????????????????????????????????????????????????????????????????????????????
?????????????????????ATTCGTTATCTTTTTGAT-TCACTCAACT-----GTTTCACAA----------------
----------------------AA-CAAAGGGATCGTAGCGGAAATGC-TTTTCTCTGATCACAA-----GTCTTGTGAT
-----ATTTGATACACGTAC-AAATAAA-CATCTTT-GAGCAA-GGAATCTCCATTTGAATGATTCATGATCTATATCA-
TT-----ATT---------CGG-AATTC-GGACTG-----AAA--TAAAAAAAA----GTTTTATTTTT----GAAAATC
-AAAGAAATT-CCA-GGAC-----CTGTATAC-GAC-TTTG-GAA-TA-CCC-TTT-CGTTCT-ATGT---AATTGACAG
AGACCCAAATCACTAGTAAAATGA------TGCATCGGGAA--TGG-----TCAG-------------------------
----------------------------------------GATAGCTCAGTCCGG-TAGAGCAGAGGACTGAAAATT-C-
TCGTGTCGCCAGTTCAAATCTGG---------------------------------------------------------
--------TTCCTGA-----------------------------------------------------------------
---------------------TA-CCTAT------TTTTT-AATA-----------TATTAAAAATCTAGATT-TAGATT
AGACTCC--ATATTTTTTT-------------------------------CCATCTAGGTGTTTAGAA------------
----------------ATA-----GATATATACCCCATCTATTTTTTAGATGGGTAATTAGAT-GGGTAAAGAATAGATT
GTCG---------AAGTCTAAGTC-AAAAATTTAGACTGTATTTCCTCTTCTTTTAACA-TTTCTTTCTATTCTCGTTC-
----CTATTCTATTTCTTCATTT-CCTACTACATGAATTTAGAGAAC-----CCGTA-TAAGTGATGTGCGCAGT--AC-
AAAGTTCATGATGCAGAACTCGTTT-GGTTCATCTTAG-----CGGATCATCCG----AAATAAGTA---TTTCTTCCAA
ATTTTACTTT-TTGTTAGACCCT-AC-ATACTCT--------------AAG-----------------------------
------------------------------------------------------------------AAAGATTCCATTT-
----CAAATAATTTATC-----AA-TGAC-TTTGTTTAATCTAG----------------AACAGAACGTACAATCC---
--TTAAATATCTGTAATTC--------TG------------GAATTTT-CGAAGTAAAGATTAGTTT--CTTATCATT??
????????????????????????????????????????????????????????????????
>eremioides_EO12854
??????????????????????????????????????????????????????ATC-TTTT-------------A----
--TTT-AGTTAGCCGTTCAAAATTCGTTATCTTTTTGATATCACTCAACT-----GTTTCACAA----------------
----------------------AA-CAAAGGGATCGTAGCGGAAATGC-TTTTCTCTGATCACAA-----GTCTTGTGAT
-----ATTTGATACACGTAC-AAATAAA-CATCTTT-GAGCAA-GGAATCTCCATTTGAATGATTCATGATCTATATTA-
TT-----ATT---------CGG-AATTC-GGACTG-----AAA--TAAAAAAAA----GTTTTCTTTTT----GAAAATC
-AAAGAAATT-CCA-GGAC-----CTGTATAC-GAC-TTTG-GAA-TA-CCC-TTT-CGTTCT-ATGT---AATTGACAT
AGACCCAAATCACTAGTAAAATGA------TGCATCGGGAA--TGG-----TCAG-------------------------
----------------------------------------GATAGCTCAGTCCGG-TAGAGCAGAGGACTGAAAATT-C-
TCGTGTCGCCAGTTCAAATCTGG---------------------------------------------------------
--------TTCCTGA-----------------------------------------------------------------
---------------------TA-CCTAT------TTTTT-AATT-----------TATTAAAAATCTAGATT-TAGATT
AGACTCC--ATATTTTTTT-------------------------------CCATCTAGGTGTTTAGAA------------
----------------ATA-----GATATATACCCCATCTATTTTTTAGATGGGTAATTAGAT-GGGTAAAGAATAGATT
GTCG---------AAGTCTAAGTC-AAAAATTTAGACTGTATTTCCTCTTCTTTTAACA-TTTCTTTCTATTCTCGTTC-
----CTATTCTATTTCTTCATTT-CCTACTACATGAATTTAGAGAAC-----CCGTA-TAAGTGATGTGCGCAGT--AC-
AAAGTTCATGATGCAGAACTCGTTT-GGTTCATCTTAG-----CGGATCATCCG----AAATAAGTA---TTTCTTCCAA
ATTTTACTTTGTTGTTAGACCCT-AC-ATACTCT--------------AAG-----------------------------
------------------------------------------------------------------AAAGATTCCATTT-
----CAAATAATTTATC-----AA-TGAC-TTTGTTTAATCTAG----------------AACAGAACGTACAATCC---
-TTTAAATATCGGTAATTC--------TG------------GAATTTT-CGAAGTAA-GATTAGTTT--CTTATCATTCA
CGAGCATC????????????????????????????????????????????????????????
>eremioides_MP533
????????????????????????????????????????????????????????????????????????????????
??????????????????????????????????????????????????????????TCACAA----------------
----------------------AA-CAAAGGGATCGTAGCGGAAATGT-TTTTCTCTGATCACAA-----GTCTTGTGAT
-----ATTTGATACACGTAC-AAATAAA-CATCTTT-AAGCAA-GGAATCTCCATTTGAATGATTCATGATCTATATTA-
TT-----ATT---------CGG-AATTC-GGACTG-----AAA--TAAAAAAAA----GTTTTGTTTTT----GAAAATA
-AAAGAAATT-CCA-GGAC-----CTGTATAC-GAC-TTTG-GAA-TA-CCC-TTT-CGTTCT-ATGT---AATTGACAT
AGACCCAAATCACTAGTAAAATGA------TGCATCGGGAA--TGG-----TCAG-------------------------
----------------------------------------GATAGCTCAGTCCGG-TAGAGCAGAGGACTGAAAATT-C-
TCGTGTCGCCAGTTCAAATCTGG?--------------------------------------------------------
--------TTCCTGACGCA-GGATT------TATTTGTATG-AAGAG-CGATTCGACAAAT---------------TAAT
TGA-----TATGCATCGA-CATA-CCTAT------TTTTT-AATT-----------TATTAAAAATCTAGATT-TAGATT
AGACTCCC-ATATTTTTTT-------------------------------CCATCTAGGTGTTTAGAA------------
----------------ATA-----GATATATACCCCATCTATTTTTTAGATGGGTAATTAGAT-GGGTAAAGAATAGATT
GTCG---------AAGTCTAAGTC-AAAAATTTAGACTGTATTTCCTCTTCTTTTAACA-TTTCTTTCTATTCTCGTTC-
----CTATTCTATTTCTTCATTT-CCTACTACATGAATTTAGAGAAC-----CCGTA-TAAGTGATGTGCGCAGT--AC-
AAAGTTCATGATGCAGAACTCGTTT-GGTTCATCTTAG-----CGGATCATCCG----AAATAAGTA---TTTCTTCCAA
ATTTTACTTTGTTGTTAGACCCT-AC-ATACTCT--------------AAG-----------------------------
------------------------------------------------------------------AAAGATTCCATTT-
----CAAATAATTTATC-----AA-TGAC-TTTGTTTAATCTAG----------------AACAGAACGTACAATCC---
--TTAAATATCTGTAA????????????????????????????????????????????????????????????????
????????????????????????????????????????????????????????????????
>ericoides_MP742
????????????????????????????????????????????????????????????????????????????????
?????????????????????ATTCGTTATCTTTTTGAT-TCACTCAACT-----GTTTCACAA----------------
----------------------AA-CAAAGGGATCGTAGCGGAAATGC-TTTTCTCTGATCACAA-----GTCTTGTGAT
-----ATTTGATACACGTAC-AAATAAA-CATCTTT-GAGCAA-GGAATCTCCATTTGAATGATTCATGATCTATATCA-
TT-----ATT---------CGG-AATTC-GGACTG-----AAA--TAAAAAAAA----GTTTTCTTTTT----GAAAATC
-AAAGAAATT-CCA-GGAC-----CTGTATAC-GAC-TTTG-GAA-TA-CCC-TTT-CGTTCT-ATGT---AATTGACAT
AGACCCAAATCACTAGTAAAATGA------TGCATCGGGAA--TGG-----TCAG-------------------------
----------------------------------------GATAGCTCAGTCCGG-TAGAGCAGAGGACTGAAAATT-C-
TCGTGTCGCCAGTTCAAATCTGG---------------------------------------------------------
--------TTCCTGA----------------TATTTGTATT-AAGAG-CGATTCGACAAAT---------------TAAT
TGA-----TATGCATCGA-CATA-CCTAT------TTTTT-AATT-----------TATTAAAAATCTAGATT-TAGATT
AGACTCC--ATATTTCTTT-------------------------------CCATCTAGGTATTTAGAA------------
----------------ATA-----GATATATACCCCATCTATTTTTTAGATGGGTAATTAGAT-GGGTAAAGAATAGATT
GTCG---------AAGTCTAAGTC-AAAAATTTAGACTGTATTTCCTCTTCTTTTAACA-TTTCTTTCTATTCTCGTTC-
----CTATTCTATTTCTTCATTT-CCTACTACATGAATTTAGAGAAC-----CCGTA-TAAGTGATGTGCGCAGT--AC-
AAAGTTCATGATGCAGAACTCGTTT-GGTTCATCTTAG-----CGGATCATCCG----AAATAAGTA---TTTCTTCCAA
[truncated: 860,500 more chars]
